# Supplementary material for: Revealing the Virulence Potential of Clinical and Environmental Aspergillus fumigatus Isolates Using Whole-Genome Sequencing
Source: Front Microbiol. 2019 Sep 4;10:1970. doi: 10.3389/fmicb.2019.01970 (PMC6737835; doi:10.3389/fmicb.2019.01970)
Supplement: Supplementary file 1 [file Data_Sheet_1.ZIP › Supplementary Table 5 B5233.vcf]

##fileformat=VCFv4.1
##fileDate=20180525
##source=freeBayes v0.9.21-19-gc003c1e
##reference=/mnt/galaxyIndices2/genomes/FungiDB-29_AfumigatusAf293_Genome/seq/FungiDB-29_AfumigatusAf293_Genome.fasta
##phasing=none
##commandline="freebayes --bam localbam_0.bam --fasta-reference /mnt/galaxyIndices2/genomes/FungiDB-29_AfumigatusAf293_Genome/seq/FungiDB-29_AfumigatusAf293_Genome.fasta --vcf /scratch/galaxy/files/033/dataset_33086.dat --use-reference-allele --reference-quality 100,60"
##INFO=<ID=NS,Number=1,Type=Integer,Description="Number of samples with data">
##INFO=<ID=DP,Number=1,Type=Integer,Description="Total read depth at the locus">
##INFO=<ID=DPB,Number=1,Type=Float,Description="Total read depth per bp at the locus; bases in reads overlapping / bases in haplotype">
##INFO=<ID=AC,Number=A,Type=Integer,Description="Total number of alternate alleles in called genotypes">
##INFO=<ID=AN,Number=1,Type=Integer,Description="Total number of alleles in called genotypes">
##INFO=<ID=AF,Number=A,Type=Float,Description="Estimated allele frequency in the range (0,1]">
##INFO=<ID=RO,Number=1,Type=Integer,Description="Reference allele observation count, with partial observations recorded fractionally">
##INFO=<ID=AO,Number=A,Type=Integer,Description="Alternate allele observations, with partial observations recorded fractionally">
##INFO=<ID=PRO,Number=1,Type=Float,Description="Reference allele observation count, with partial observations recorded fractionally">
##INFO=<ID=PAO,Number=A,Type=Float,Description="Alternate allele observations, with partial observations recorded fractionally">
##INFO=<ID=QR,Number=1,Type=Integer,Description="Reference allele quality sum in phred">
##INFO=<ID=QA,Number=A,Type=Integer,Description="Alternate allele quality sum in phred">
##INFO=<ID=PQR,Number=1,Type=Float,Description="Reference allele quality sum in phred for partial observations">
##INFO=<ID=PQA,Number=A,Type=Float,Description="Alternate allele quality sum in phred for partial observations">
##INFO=<ID=SRF,Number=1,Type=Integer,Description="Number of reference observations on the forward strand">
##INFO=<ID=SRR,Number=1,Type=Integer,Description="Number of reference observations on the reverse strand">
##INFO=<ID=SAF,Number=A,Type=Integer,Description="Number of alternate observations on the forward strand">
##INFO=<ID=SAR,Number=A,Type=Integer,Description="Number of alternate observations on the reverse strand">
##INFO=<ID=SRP,Number=1,Type=Float,Description="Strand balance probability for the reference allele: Phred-scaled upper-bounds estimate of the probability of observing the deviation between SRF and SRR given E(SRF/SRR) ~ 0.5, derived using Hoeffding's inequality">
##INFO=<ID=SAP,Number=A,Type=Float,Description="Strand balance probability for the alternate allele: Phred-scaled upper-bounds estimate of the probability of observing the deviation between SAF and SAR given E(SAF/SAR) ~ 0.5, derived using Hoeffding's inequality">
##INFO=<ID=AB,Number=A,Type=Float,Description="Allele balance at heterozygous sites: a number between 0 and 1 representing the ratio of reads showing the reference allele to all reads, considering only reads from individuals called as heterozygous">
##INFO=<ID=ABP,Number=A,Type=Float,Description="Allele balance probability at heterozygous sites: Phred-scaled upper-bounds estimate of the probability of observing the deviation between ABR and ABA given E(ABR/ABA) ~ 0.5, derived using Hoeffding's inequality">
##INFO=<ID=RUN,Number=A,Type=Integer,Description="Run length: the number of consecutive repeats of the alternate allele in the reference genome">
##INFO=<ID=RPP,Number=A,Type=Float,Description="Read Placement Probability: Phred-scaled upper-bounds estimate of the probability of observing the deviation between RPL and RPR given E(RPL/RPR) ~ 0.5, derived using Hoeffding's inequality">
##INFO=<ID=RPPR,Number=1,Type=Float,Description="Read Placement Probability for reference observations: Phred-scaled upper-bounds estimate of the probability of observing the deviation between RPL and RPR given E(RPL/RPR) ~ 0.5, derived using Hoeffding's inequality">
##INFO=<ID=RPL,Number=A,Type=Float,Description="Reads Placed Left: number of reads supporting the alternate balanced to the left (5') of the alternate allele">
##INFO=<ID=RPR,Number=A,Type=Float,Description="Reads Placed Right: number of reads supporting the alternate balanced to the right (3') of the alternate allele">
##INFO=<ID=EPP,Number=A,Type=Float,Description="End Placement Probability: Phred-scaled upper-bounds estimate of the probability of observing the deviation between EL and ER given E(EL/ER) ~ 0.5, derived using Hoeffding's inequality">
##INFO=<ID=EPPR,Number=1,Type=Float,Description="End Placement Probability for reference observations: Phred-scaled upper-bounds estimate of the probability of observing the deviation between EL and ER given E(EL/ER) ~ 0.5, derived using Hoeffding's inequality">
##INFO=<ID=DPRA,Number=A,Type=Float,Description="Alternate allele depth ratio.  Ratio between depth in samples with each called alternate allele and those without.">
##INFO=<ID=ODDS,Number=1,Type=Float,Description="The log odds ratio of the best genotype combination to the second-best.">
##INFO=<ID=GTI,Number=1,Type=Integer,Description="Number of genotyping iterations required to reach convergence or bailout.">
##INFO=<ID=TYPE,Number=A,Type=String,Description="The type of allele, either snp, mnp, ins, del, or complex.">
##INFO=<ID=CIGAR,Number=A,Type=String,Description="The extended CIGAR representation of each alternate allele, with the exception that '=' is replaced by 'M' to ease VCF parsing.  Note that INDEL alleles do not have the first matched base (which is provided by default, per the spec) referred to by the CIGAR.">
##INFO=<ID=NUMALT,Number=1,Type=Integer,Description="Number of unique non-reference alleles in called genotypes at this position.">
##INFO=<ID=MEANALT,Number=A,Type=Float,Description="Mean number of unique non-reference allele observations per sample with the corresponding alternate alleles.">
##INFO=<ID=LEN,Number=A,Type=Integer,Description="allele length">
##INFO=<ID=MQM,Number=A,Type=Float,Description="Mean mapping quality of observed alternate alleles">
##INFO=<ID=MQMR,Number=1,Type=Float,Description="Mean mapping quality of observed reference alleles">
##INFO=<ID=PAIRED,Number=A,Type=Float,Description="Proportion of observed alternate alleles which are supported by properly paired read fragments">
##INFO=<ID=PAIREDR,Number=1,Type=Float,Description="Proportion of observed reference alleles which are supported by properly paired read fragments">
##FORMAT=<ID=GT,Number=1,Type=String,Description="Genotype">
##FORMAT=<ID=GQ,Number=1,Type=Float,Description="Genotype Quality, the Phred-scaled marginal (or unconditional) probability of the called genotype">
##FORMAT=<ID=GL,Number=G,Type=Float,Description="Genotype Likelihood, log10-scaled likelihoods of the data given the called genotype for each possible genotype generated from the reference and alternate alleles given the sample ploidy">
##FORMAT=<ID=DP,Number=1,Type=Integer,Description="Read Depth">
##FORMAT=<ID=RO,Number=1,Type=Integer,Description="Reference allele observation count">
##FORMAT=<ID=QR,Number=1,Type=Integer,Description="Sum of quality of the reference observations">
##FORMAT=<ID=AO,Number=A,Type=Integer,Description="Alternate allele observation count">
##FORMAT=<ID=QA,Number=A,Type=Integer,Description="Sum of quality of the alternate observations">
##SnpEffVersion="4.1l (build 2015-10-03), by Pablo Cingolani"
##SnpEffCmd="SnpEff  -i vcf -o vcf -stats /scratch/galaxy/files/033/dataset_33089.dat FungiDB-29_AfumigatusAf293_Genome /scratch/galaxy/files/033/dataset_33087.dat "
##INFO=<ID=ANN,Number=.,Type=String,Description="Functional annotations: 'Allele | Annotation | Annotation_Impact | Gene_Name | Gene_ID | Feature_Type | Feature_ID | Transcript_BioType | Rank | HGVS.c | HGVS.p | cDNA.pos / cDNA.length | CDS.pos / CDS.length | AA.pos / AA.length | Distance | ERRORS / WARNINGS / INFO' ">
##INFO=<ID=LOF,Number=.,Type=String,Description="Predicted loss of function effects for this variant. Format: 'Gene_Name | Gene_ID | Number_of_transcripts_in_gene | Percent_of_transcripts_affected' ">
##INFO=<ID=NMD,Number=.,Type=String,Description="Predicted nonsense mediated decay effects for this variant. Format: 'Gene_Name | Gene_ID | Number_of_transcripts_in_gene | Percent_of_transcripts_affected' ">
#CHROM	POS	ID	REF	ALT	QUAL	FILTER	INFO	FORMAT	unknown
Chr1_A_fumigatus_Af293	122	.	CT	CAATTATGT	205.715	.	AB=0;ABP=0;AC=2;AF=1;AN=2;AO=21;CIGAR=1M7I1M;DP=30;DPB=116;DPRA=0;EPP=26.2761;EPPR=0;GTI=0;LEN=7;MEANALT=7;MQM=19.5714;MQMR=0;NS=1;NUMALT=1;ODDS=35.1036;PAIRED=0.619048;PAIREDR=0;PAO=0.5;PQA=0;PQR=0;PRO=0.5;QA=627;QR=0;RO=0;RPL=0;RPP=48.6112;RPPR=0;RPR=21;RUN=1;SAF=18;SAP=26.2761;SAR=3;SRF=0;SRP=0;SRR=0;TYPE=ins;ANN=CAATTATGT|upstream_gene_variant|MODIFIER|Afu1g00100|Afu1g00100|transcript|Afu1g00100-T|Coding||c.-94_-93insAATTATG|||||93|,CAATTATGT|upstream_gene_variant|MODIFIER|Afu1g00110|Afu1g00110|transcript|Afu1g00110-T|Coding||c.-3830_-3829insAATTATG|||||3629|,CAATTATGT|intergenic_region|MODIFIER|Afu1g00100|Afu1g00100|intergenic_region|Afu1g00100|||n.122_123insAATTATG||||||	GT:DP:RO:QR:AO:QA:GL	1/1:29:0:0:21:627:-33.2887,-6.92369,0
Chr1_A_fumigatus_Af293	126	.	A	C	361.864	.	AB=0;ABP=0;AC=2;AF=1;AN=2;AO=30;CIGAR=1X;DP=32;DPB=32;DPRA=0;EPP=10.2485;EPPR=7.35324;GTI=0;LEN=1;MEANALT=1;MQM=18.7667;MQMR=51;NS=1;NUMALT=1;ODDS=45.7658;PAIRED=0.5;PAIREDR=0;PAO=0;PQA=0;PQR=0;PRO=0;QA=934;QR=90;RO=1;RPL=0;RPP=68.1545;RPPR=7.35324;RPR=30;RUN=1;SAF=20;SAP=10.2485;SAR=10;SRF=1;SRP=3.0103;SRR=0;TYPE=snp;ANN=C|upstream_gene_variant|MODIFIER|Afu1g00100|Afu1g00100|transcript|Afu1g00100-T|Coding||c.-90A>C|||||90|,C|upstream_gene_variant|MODIFIER|Afu1g00110|Afu1g00110|transcript|Afu1g00110-T|Coding||c.-3826A>C|||||3626|,C|intergenic_region|MODIFIER|Afu1g00100|Afu1g00100|intergenic_region|Afu1g00100|||n.126A>C||||||	GT:DP:RO:QR:AO:QA:GL	1/1:31:1:30:30:934:-47.4205,-9.13218,0
Chr1_A_fumigatus_Af293	139	.	T	C	492.431	.	AB=0;ABP=0;AC=2;AF=1;AN=2;AO=37;CIGAR=1X;DP=38;DPB=38;DPRA=0;EPP=7.76406;EPPR=0;GTI=0;LEN=1;MEANALT=1;MQM=22.6216;MQMR=100;NS=1;NUMALT=1;ODDS=55.8981;PAIRED=0.486486;PAIREDR=0;PAO=0;PQA=0;PQR=0;PRO=0;QA=1188;QR=60;RO=0;RPL=0;RPP=83.3548;RPPR=5.18177;RPR=37;RUN=1;SAF=23;SAP=7.76406;SAR=14;SRF=0;SRP=5.18177;SRR=0;TYPE=snp;ANN=C|upstream_gene_variant|MODIFIER|Afu1g00100|Afu1g00100|transcript|Afu1g00100-T|Coding||c.-77T>C|||||77|,C|upstream_gene_variant|MODIFIER|Afu1g00110|Afu1g00110|transcript|Afu1g00110-T|Coding||c.-3813T>C|||||3613|,C|intergenic_region|MODIFIER|Afu1g00100|Afu1g00100|intergenic_region|Afu1g00100|||n.139T>C||||||	GT:DP:RO:QR:AO:QA:GL	1/1:37:0:0:37:1188:-63.0857,-11.1381,0
Chr1_A_fumigatus_Af293	147	.	A	G	587.586	.	AB=0;ABP=0;AC=2;AF=1;AN=2;AO=41;CIGAR=1X;DP=42;DPB=42;DPRA=0;EPP=5.60547;EPPR=0;GTI=0;LEN=1;MEANALT=1;MQM=24.5122;MQMR=100;NS=1;NUMALT=1;ODDS=61.4432;PAIRED=0.463415;PAIREDR=0;PAO=0;PQA=0;PQR=0;PRO=0;QA=1321;QR=60;RO=0;RPL=0;RPP=92.0407;RPPR=5.18177;RPR=41;RUN=1;SAF=24;SAP=5.60547;SAR=17;SRF=0;SRP=5.18177;SRR=0;TYPE=snp;ANN=G|upstream_gene_variant|MODIFIER|Afu1g00100|Afu1g00100|transcript|Afu1g00100-T|Coding||c.-69A>G|||||69|,G|upstream_gene_variant|MODIFIER|Afu1g00110|Afu1g00110|transcript|Afu1g00110-T|Coding||c.-3805A>G|||||3605|,G|intergenic_region|MODIFIER|Afu1g00100|Afu1g00100|intergenic_region|Afu1g00100|||n.147A>G||||||	GT:DP:RO:QR:AO:QA:GL	1/1:41:0:0:41:1321:-73.424,-12.3422,0
Chr1_A_fumigatus_Af293	162	.	A	G	813.29	.	AB=0;ABP=0;AC=2;AF=1;AN=2;AO=51;CIGAR=1X;DP=52;DPB=52;DPRA=0;EPP=5.09662;EPPR=0;GTI=0;LEN=1;MEANALT=1;MQM=27.1373;MQMR=100;NS=1;NUMALT=1;ODDS=75.3062;PAIRED=0.431373;PAIREDR=0;PAO=0;PQA=0;PQR=0;PRO=0;QA=1579;QR=60;RO=0;RPL=0;RPP=113.755;RPPR=5.18177;RPR=51;RUN=1;SAF=29;SAP=5.09662;SAR=22;SRF=0;SRP=5.18177;SRR=0;TYPE=snp;ANN=G|upstream_gene_variant|MODIFIER|Afu1g00100|Afu1g00100|transcript|Afu1g00100-T|Coding||c.-54A>G|||||54|,G|upstream_gene_variant|MODIFIER|Afu1g00110|Afu1g00110|transcript|Afu1g00110-T|Coding||c.-3790A>G|||||3590|,G|intergenic_region|MODIFIER|Afu1g00100|Afu1g00100|intergenic_region|Afu1g00100|||n.162A>G||||||	GT:DP:RO:QR:AO:QA:GL	1/1:51:0:0:51:1579:-98.9999,-15.3525,0
Chr1_A_fumigatus_Af293	289	.	T	C	3121.65	.	AB=0;ABP=0;AC=2;AF=1;AN=2;AO=125;CIGAR=1X;DP=127;DPB=127;DPRA=0;EPP=3.02767;EPPR=0;GTI=0;LEN=1;MEANALT=2;MQM=33.864;MQMR=100;NS=1;NUMALT=1;ODDS=177.892;PAIRED=0.448;PAIREDR=0;PAO=0;PQA=0;PQR=0;PRO=0;QA=4336;QR=60;RO=0;RPL=57;RPP=5.11229;RPPR=5.18177;RPR=68;RUN=1;SAF=60;SAP=3.44459;SAR=65;SRF=0;SRP=5.18177;SRR=0;TYPE=snp;ANN=C|missense_variant|MODERATE|Afu1g00100|Afu1g00100|transcript|Afu1g00100-T|Coding|1/1|c.74T>C|p.Met25Thr|74/656|74/621|25/206||,C|upstream_gene_variant|MODIFIER|Afu1g00110|Afu1g00110|transcript|Afu1g00110-T|Coding||c.-3663T>C|||||3463|	GT:DP:RO:QR:AO:QA:GL	1/1:126:0:0:125:4336:-315.861,-37.6288,0
Chr1_A_fumigatus_Af293	350	.	C	T	3962.7	.	AB=0;ABP=0;AC=2;AF=1;AN=2;AO=149;CIGAR=1X;DP=153;DPB=153;DPRA=0;EPP=9.43728;EPPR=9.52472;GTI=0;LEN=1;MEANALT=2;MQM=37.5772;MQMR=42;NS=1;NUMALT=1;ODDS=203.324;PAIRED=0.496644;PAIREDR=0;PAO=0;PQA=0;PQR=0;PRO=0;QA=5023;QR=130;RO=2;RPL=70;RPP=4.19076;RPPR=3.73412;RPR=79;RUN=1;SAF=66;SAP=7.22208;SAR=83;SRF=0;SRP=9.52472;SRR=2;TYPE=snp;ANN=T|synonymous_variant|LOW|Afu1g00100|Afu1g00100|transcript|Afu1g00100-T|Coding|1/1|c.135C>T|p.Ile45Ile|135/656|135/621|45/206||,T|upstream_gene_variant|MODIFIER|Afu1g00110|Afu1g00110|transcript|Afu1g00110-T|Coding||c.-3602C>T|||||3402|	GT:DP:RO:QR:AO:QA:GL	1/1:152:2:70:149:5023:-399.197,-43.095,0
Chr1_A_fumigatus_Af293	453	.	A	C	3211.64	.	AB=0;ABP=0;AC=2;AF=1;AN=2;AO=127;CIGAR=1X;DP=130;DPB=130;DPRA=0;EPP=13.6967;EPPR=9.52472;GTI=0;LEN=1;MEANALT=1;MQM=37.0787;MQMR=50;NS=1;NUMALT=1;ODDS=172.909;PAIRED=0.551181;PAIREDR=0;PAO=0;PQA=0;PQR=0;PRO=0;QA=4163;QR=103;RO=2;RPL=78;RPP=17.3899;RPPR=3.73412;RPR=49;RUN=1;SAF=54;SAP=9.18275;SAR=73;SRF=0;SRP=9.52472;SRR=2;TYPE=snp;ANN=C|missense_variant|MODERATE|Afu1g00100|Afu1g00100|transcript|Afu1g00100-T|Coding|1/1|c.238A>C|p.Ile80Leu|238/656|238/621|80/206||,C|upstream_gene_variant|MODIFIER|Afu1g00110|Afu1g00110|transcript|Afu1g00110-T|Coding||c.-3499A>C|||||3299|	GT:DP:RO:QR:AO:QA:GL	1/1:129:2:43:127:4163:-325.931,-36.3714,0
Chr1_A_fumigatus_Af293	552	.	C	G	3666.0	.	AB=0;ABP=0;AC=2;AF=1;AN=2;AO=151;CIGAR=1X;DP=153;DPB=153;DPRA=0;EPP=20.6265;EPPR=7.35324;GTI=0;LEN=1;MEANALT=1;MQM=36.9272;MQMR=51.5;NS=1;NUMALT=1;ODDS=211.688;PAIRED=0.536424;PAIREDR=0;PAO=0;PQA=0;PQR=0;PRO=0;QA=4709;QR=89;RO=1;RPL=60;RPP=16.8301;RPPR=7.35324;RPR=91;RUN=1;SAF=85;SAP=8.2017;SAR=66;SRF=1;SRP=3.0103;SRR=0;TYPE=snp;ANN=G|missense_variant|MODERATE|Afu1g00100|Afu1g00100|transcript|Afu1g00100-T|Coding|1/1|c.337C>G|p.Pro113Ala|337/656|337/621|113/206||,G|upstream_gene_variant|MODIFIER|Afu1g00110|Afu1g00110|transcript|Afu1g00110-T|Coding||c.-3400C>G|||||3200|	GT:DP:RO:QR:AO:QA:GL	1/1:152:1:29:151:4709:-372.928,-45.4571,0
Chr1_A_fumigatus_Af293	634	.	T	C	3778.29	.	AB=0;ABP=0;AC=2;AF=1;AN=2;AO=139;CIGAR=1X;DP=140;DPB=140;DPRA=0;EPP=12.7741;EPPR=0;GTI=0;LEN=1;MEANALT=1;MQM=39.4604;MQMR=100;NS=1;NUMALT=1;ODDS=197.3;PAIRED=0.597122;PAIREDR=0;PAO=0;PQA=0;PQR=0;PRO=0;QA=4617;QR=60;RO=0;RPL=75;RPP=4.90057;RPPR=5.18177;RPR=64;RUN=1;SAF=84;SAP=16.1485;SAR=55;SRF=0;SRP=5.18177;SRR=0;TYPE=snp;ANN=C|missense_variant|MODERATE|Afu1g00100|Afu1g00100|transcript|Afu1g00100-T|Coding|1/1|c.419T>C|p.Leu140Pro|419/656|419/621|140/206||,C|upstream_gene_variant|MODIFIER|Afu1g00110|Afu1g00110|transcript|Afu1g00110-T|Coding||c.-3318T>C|||||3118|	GT:DP:RO:QR:AO:QA:GL	1/1:139:0:0:139:4617:-383.817,-41.8432,0
Chr1_A_fumigatus_Af293	723	.	G	A	3355.9	.	AB=0;ABP=0;AC=2;AF=1;AN=2;AO=128;CIGAR=1X;DP=132;DPB=132;DPRA=0;EPP=12.7819;EPPR=7.35324;GTI=0;LEN=1;MEANALT=3;MQM=41.2266;MQMR=51.5;NS=1;NUMALT=1;ODDS=180.118;PAIRED=0.671875;PAIREDR=0;PAO=0;PQA=0;PQR=0;PRO=0;QA=3922;QR=86;RO=1;RPL=74;RPP=9.79615;RPPR=3.0103;RPR=54;RUN=1;SAF=60;SAP=4.09604;SAR=68;SRF=0;SRP=7.35324;SRR=1;TYPE=snp;ANN=A|missense_variant|MODERATE|Afu1g00100|Afu1g00100|transcript|Afu1g00100-T|Coding|1/1|c.508G>A|p.Val170Ile|508/656|508/621|170/206||,A|upstream_gene_variant|MODIFIER|Afu1g00110|Afu1g00110|transcript|Afu1g00110-T|Coding||c.-3229G>A|||||3029|	GT:DP:RO:QR:AO:QA:GL	1/1:131:1:26:128:3922:-339.904,-38.5989,0
Chr1_A_fumigatus_Af293	821	.	A	G	3868.2	.	AB=0;ABP=0;AC=2;AF=1;AN=2;AO=137;CIGAR=1X;DP=138;DPB=138;DPRA=0;EPP=11.395;EPPR=0;GTI=0;LEN=1;MEANALT=1;MQM=40.6277;MQMR=100;NS=1;NUMALT=1;ODDS=194.527;PAIRED=0.708029;PAIREDR=0;PAO=0;PQA=0;PQR=0;PRO=0;QA=4634;QR=60;RO=0;RPL=54;RPP=16.3403;RPPR=5.18177;RPR=83;RUN=1;SAF=58;SAP=10.0002;SAR=79;SRF=0;SRP=5.18177;SRR=0;TYPE=snp;ANN=G|synonymous_variant|LOW|Afu1g00100|Afu1g00100|transcript|Afu1g00100-T|Coding|1/1|c.606A>G|p.Lys202Lys|606/656|606/621|202/206||,G|upstream_gene_variant|MODIFIER|Afu1g00110|Afu1g00110|transcript|Afu1g00110-T|Coding||c.-3131A>G|||||2931|	GT:DP:RO:QR:AO:QA:GL	1/1:137:0:0:137:4634:-393.187,-41.2411,0
Chr1_A_fumigatus_Af293	862	.	T	A	4094.6	.	AB=0;ABP=0;AC=2;AF=1;AN=2;AO=143;CIGAR=1X;DP=145;DPB=145;DPRA=0;EPP=3.14697;EPPR=0;GTI=0;LEN=1;MEANALT=2;MQM=40.5385;MQMR=100;NS=1;NUMALT=1;ODDS=202.845;PAIRED=0.692308;PAIREDR=0;PAO=0;PQA=0;PQR=0;PRO=0;QA=4831;QR=60;RO=0;RPL=67;RPP=4.24029;RPPR=5.18177;RPR=76;RUN=1;SAF=64;SAP=6.42695;SAR=79;SRF=0;SRP=5.18177;SRR=0;TYPE=snp;ANN=A|3_prime_UTR_variant|MODIFIER|Afu1g00100|Afu1g00100|transcript|Afu1g00100-T|Coding|1/1|c.*26T>A|||||26|,A|upstream_gene_variant|MODIFIER|Afu1g00110|Afu1g00110|transcript|Afu1g00110-T|Coding||c.-3090T>A|||||2890|	GT:DP:RO:QR:AO:QA:GL	1/1:144:0:0:143:4831:-413.465,-43.0473,0
Chr1_A_fumigatus_Af293	988	.	C	T	3668.19	.	AB=0;ABP=0;AC=2;AF=1;AN=2;AO=126;CIGAR=1X;DP=129;DPB=129;DPRA=0;EPP=3.07924;EPPR=0;GTI=0;LEN=1;MEANALT=2;MQM=41.0317;MQMR=100;NS=1;NUMALT=1;ODDS=179.278;PAIRED=0.714286;PAIREDR=0;PAO=0;PQA=0;PQR=0;PRO=0;QA=4348;QR=60;RO=0;RPL=75;RPP=12.937;RPPR=5.18177;RPR=51;RUN=1;SAF=61;SAP=3.28604;SAR=65;SRF=0;SRP=5.18177;SRR=0;TYPE=snp;ANN=T|upstream_gene_variant|MODIFIER|Afu1g00110|Afu1g00110|transcript|Afu1g00110-T|Coding||c.-2964C>T|||||2764|,T|downstream_gene_variant|MODIFIER|Afu1g00100|Afu1g00100|transcript|Afu1g00100-T|Coding||c.*152C>T|||||117|,T|intergenic_region|MODIFIER|Afu1g00100-Afu1g00110|Afu1g00100-Afu1g00110|intergenic_region|Afu1g00100-Afu1g00110|||n.988C>T||||||	GT:DP:RO:QR:AO:QA:GL	1/1:128:0:0:126:4348:-371.291,-37.9298,0
Chr1_A_fumigatus_Af293	1137	.	G	A	3517.5	.	AB=0;ABP=0;AC=2;AF=1;AN=2;AO=132;CIGAR=1X;DP=136;DPB=136;DPRA=0;EPP=3.27351;EPPR=0;GTI=0;LEN=1;MEANALT=2;MQM=38.8485;MQMR=100;NS=1;NUMALT=1;ODDS=187.596;PAIRED=0.628788;PAIREDR=0;PAO=0;PQA=0;PQR=0;PRO=0;QA=4341;QR=60;RO=0;RPL=72;RPP=5.37918;RPPR=5.18177;RPR=60;RUN=1;SAF=70;SAP=4.06314;SAR=62;SRF=0;SRP=5.18177;SRR=0;TYPE=snp;ANN=A|upstream_gene_variant|MODIFIER|Afu1g00110|Afu1g00110|transcript|Afu1g00110-T|Coding||c.-2815G>A|||||2615|,A|downstream_gene_variant|MODIFIER|Afu1g00100|Afu1g00100|transcript|Afu1g00100-T|Coding||c.*301G>A|||||266|,A|intergenic_region|MODIFIER|Afu1g00100-Afu1g00110|Afu1g00100-Afu1g00110|intergenic_region|Afu1g00100-Afu1g00110|||n.1137G>A||||||	GT:DP:RO:QR:AO:QA:GL	1/1:135:0:0:132:4341:-355.594,-39.736,0
Chr1_A_fumigatus_Af293	1145	.	C	G	3511.18	.	AB=0;ABP=0;AC=2;AF=1;AN=2;AO=132;CIGAR=1X;DP=133;DPB=133;DPRA=0;EPP=3.27351;EPPR=0;GTI=0;LEN=1;MEANALT=1;MQM=38.8333;MQMR=100;NS=1;NUMALT=1;ODDS=187.596;PAIRED=0.628788;PAIREDR=0;PAO=0;PQA=0;PQR=0;PRO=0;QA=4332;QR=60;RO=0;RPL=75;RPP=8.34028;RPPR=5.18177;RPR=57;RUN=1;SAF=71;SAP=4.65535;SAR=61;SRF=0;SRP=5.18177;SRR=0;TYPE=snp;ANN=G|upstream_gene_variant|MODIFIER|Afu1g00110|Afu1g00110|transcript|Afu1g00110-T|Coding||c.-2807C>G|||||2607|,G|downstream_gene_variant|MODIFIER|Afu1g00100|Afu1g00100|transcript|Afu1g00100-T|Coding||c.*309C>G|||||274|,G|intergenic_region|MODIFIER|Afu1g00100-Afu1g00110|Afu1g00100-Afu1g00110|intergenic_region|Afu1g00100-Afu1g00110|||n.1145C>G||||||	GT:DP:RO:QR:AO:QA:GL	1/1:132:0:0:132:4332:-355.316,-39.736,0
Chr1_A_fumigatus_Af293	1169	.	A	G	3266.35	.	AB=0;ABP=0;AC=2;AF=1;AN=2;AO=130;CIGAR=1X;DP=132;DPB=132;DPRA=0;EPP=14.302;EPPR=0;GTI=0;LEN=1;MEANALT=2;MQM=38.7692;MQMR=100;NS=1;NUMALT=1;ODDS=184.823;PAIRED=0.623077;PAIREDR=0;PAO=0;PQA=0;PQR=0;PRO=0;QA=4041;QR=60;RO=0;RPL=82;RPP=22.3197;RPPR=5.18177;RPR=48;RUN=1;SAF=70;SAP=4.68066;SAR=60;SRF=0;SRP=5.18177;SRR=0;TYPE=snp;ANN=G|upstream_gene_variant|MODIFIER|Afu1g00110|Afu1g00110|transcript|Afu1g00110-T|Coding||c.-2783A>G|||||2583|,G|downstream_gene_variant|MODIFIER|Afu1g00100|Afu1g00100|transcript|Afu1g00100-T|Coding||c.*333A>G|||||298|,G|intergenic_region|MODIFIER|Afu1g00100-Afu1g00110|Afu1g00100-Afu1g00110|intergenic_region|Afu1g00100-Afu1g00110|||n.1169A>G||||||	GT:DP:RO:QR:AO:QA:GL	1/1:131:0:0:130:4041:-333.335,-39.1339,0
Chr1_A_fumigatus_Af293	1191	.	G	A	3765.87	.	AB=0;ABP=0;AC=2;AF=1;AN=2;AO=143;CIGAR=1X;DP=145;DPB=145;DPRA=0;EPP=15.781;EPPR=3.0103;GTI=0;LEN=1;MEANALT=1;MQM=38.7133;MQMR=70;NS=1;NUMALT=1;ODDS=197.203;PAIRED=0.587413;PAIREDR=0;PAO=0;PQA=0;PQR=0;PRO=0;QA=4678;QR=78;RO=1;RPL=80;RPP=7.3988;RPPR=7.35324;RPR=63;RUN=1;SAF=73;SAP=3.14697;SAR=70;SRF=0;SRP=7.35324;SRR=1;TYPE=snp;ANN=A|upstream_gene_variant|MODIFIER|Afu1g00110|Afu1g00110|transcript|Afu1g00110-T|Coding||c.-2761G>A|||||2561|,A|downstream_gene_variant|MODIFIER|Afu1g00100|Afu1g00100|transcript|Afu1g00100-T|Coding||c.*355G>A|||||320|,A|intergenic_region|MODIFIER|Afu1g00100-Afu1g00110|Afu1g00100-Afu1g00110|intergenic_region|Afu1g00100-Afu1g00110|||n.1191G>A||||||	GT:DP:RO:QR:AO:QA:GL	1/1:144:1:18:143:4678:-380.941,-41.551,0
Chr1_A_fumigatus_Af293	1216	.	C	A	3612.16	.	AB=0;ABP=0;AC=2;AF=1;AN=2;AO=132;CIGAR=1X;DP=135;DPB=135;DPRA=0;EPP=5.37918;EPPR=9.52472;GTI=0;LEN=1;MEANALT=1;MQM=39.6894;MQMR=38.6667;NS=1;NUMALT=1;ODDS=182.158;PAIRED=0.651515;PAIREDR=0;PAO=0;PQA=0;PQR=0;PRO=0;QA=4321;QR=110;RO=2;RPL=69;RPP=3.60252;RPPR=9.52472;RPR=63;RUN=1;SAF=63;SAP=3.60252;SAR=69;SRF=2;SRP=3.73412;SRR=0;TYPE=snp;ANN=A|upstream_gene_variant|MODIFIER|Afu1g00110|Afu1g00110|transcript|Afu1g00110-T|Coding||c.-2736C>A|||||2536|,A|downstream_gene_variant|MODIFIER|Afu1g00100|Afu1g00100|transcript|Afu1g00100-T|Coding||c.*380C>A|||||345|,A|intergenic_region|MODIFIER|Afu1g00100-Afu1g00110|Afu1g00100-Afu1g00110|intergenic_region|Afu1g00100-Afu1g00110|||n.1216C>A||||||	GT:DP:RO:QR:AO:QA:GL	1/1:134:2:50:132:4321:-363.241,-38.9158,0
Chr1_A_fumigatus_Af293	1245	.	T	A	3373.22	.	AB=0;ABP=0;AC=2;AF=1;AN=2;AO=128;CIGAR=1X;DP=133;DPB=133;DPRA=0;EPP=6.33537;EPPR=7.35324;GTI=0;LEN=1;MEANALT=2;MQM=39.7422;MQMR=51.5;NS=1;NUMALT=1;ODDS=180.088;PAIRED=0.617188;PAIREDR=0;PAO=0;PQA=0;PQR=0;PRO=0;QA=4044;QR=91;RO=1;RPL=60;RPP=4.09604;RPPR=3.0103;RPR=68;RUN=1;SAF=61;SAP=3.62103;SAR=67;SRF=0;SRP=7.35324;SRR=1;TYPE=snp;ANN=A|upstream_gene_variant|MODIFIER|Afu1g00110|Afu1g00110|transcript|Afu1g00110-T|Coding||c.-2707T>A|||||2507|,A|downstream_gene_variant|MODIFIER|Afu1g00100|Afu1g00100|transcript|Afu1g00100-T|Coding||c.*409T>A|||||374|,A|intergenic_region|MODIFIER|Afu1g00100-Afu1g00110|Afu1g00100-Afu1g00110|intergenic_region|Afu1g00100-Afu1g00110|||n.1245T>A||||||	GT:DP:RO:QR:AO:QA:GL	1/1:132:1:31:128:4044:-340.376,-38.5857,0
Chr1_A_fumigatus_Af293	1359	.	A	G	3888.87	.	AB=0;ABP=0;AC=2;AF=1;AN=2;AO=140;CIGAR=1X;DP=143;DPB=143;DPRA=0;EPP=8.03571;EPPR=9.52472;GTI=0;LEN=1;MEANALT=1;MQM=40.0857;MQMR=44;NS=1;NUMALT=1;ODDS=190.296;PAIRED=0.621429;PAIREDR=0;PAO=0;PQA=0;PQR=0;PRO=0;QA=4665;QR=111;RO=2;RPL=66;RPP=4.00297;RPPR=3.73412;RPR=74;RUN=1;SAF=69;SAP=3.07234;SAR=71;SRF=1;SRP=3.73412;SRR=1;TYPE=snp;ANN=G|upstream_gene_variant|MODIFIER|Afu1g00110|Afu1g00110|transcript|Afu1g00110-T|Coding||c.-2593A>G|||||2393|,G|downstream_gene_variant|MODIFIER|Afu1g00100|Afu1g00100|transcript|Afu1g00100-T|Coding||c.*523A>G|||||488|,G|intergenic_region|MODIFIER|Afu1g00100-Afu1g00110|Afu1g00100-Afu1g00110|intergenic_region|Afu1g00100-Afu1g00110|||n.1359A>G||||||	GT:DP:RO:QR:AO:QA:GL	1/1:142:2:51:140:4665:-391.804,-40.6945,0
Chr1_A_fumigatus_Af293	1383	.	T	G	4164.28	.	AB=0;ABP=0;AC=2;AF=1;AN=2;AO=147;CIGAR=1X;DP=148;DPB=148;DPRA=0;EPP=6.33398;EPPR=0;GTI=0;LEN=1;MEANALT=1;MQM=39.9048;MQMR=100;NS=1;NUMALT=1;ODDS=208.39;PAIRED=0.62585;PAIREDR=0;PAO=0;PQA=0;PQR=0;PRO=0;QA=5001;QR=60;RO=0;RPL=66;RPP=6.33398;RPPR=5.18177;RPR=81;RUN=1;SAF=79;SAP=4.7977;SAR=68;SRF=0;SRP=5.18177;SRR=0;TYPE=snp;ANN=G|upstream_gene_variant|MODIFIER|Afu1g00110|Afu1g00110|transcript|Afu1g00110-T|Coding||c.-2569T>G|||||2369|,G|downstream_gene_variant|MODIFIER|Afu1g00100|Afu1g00100|transcript|Afu1g00100-T|Coding||c.*547T>G|||||512|,G|intergenic_region|MODIFIER|Afu1g00100-Afu1g00110|Afu1g00100-Afu1g00110|intergenic_region|Afu1g00100-Afu1g00110|||n.1383T>G||||||	GT:DP:RO:QR:AO:QA:GL	1/1:147:0:0:147:5001:-420.814,-44.2514,0
Chr1_A_fumigatus_Af293	1653	.	T	C	4471.37	.	AB=0;ABP=0;AC=2;AF=1;AN=2;AO=156;CIGAR=1X;DP=158;DPB=158;DPRA=0;EPP=8.57818;EPPR=7.35324;GTI=0;LEN=1;MEANALT=1;MQM=40.0064;MQMR=61.5;NS=1;NUMALT=1;ODDS=214.075;PAIRED=0.615385;PAIREDR=0;PAO=0;PQA=0;PQR=0;PRO=0;QA=5435;QR=93;RO=1;RPL=92;RPP=13.9233;RPPR=3.0103;RPR=64;RUN=1;SAF=66;SAP=11.028;SAR=90;SRF=0;SRP=7.35324;SRR=1;TYPE=snp;ANN=C|upstream_gene_variant|MODIFIER|Afu1g00110|Afu1g00110|transcript|Afu1g00110-T|Coding||c.-2299T>C|||||2099|,C|downstream_gene_variant|MODIFIER|Afu1g00100|Afu1g00100|transcript|Afu1g00100-T|Coding||c.*817T>C|||||782|,C|intergenic_region|MODIFIER|Afu1g00100-Afu1g00110|Afu1g00100-Afu1g00110|intergenic_region|Afu1g00100-Afu1g00110|||n.1653T>C||||||	GT:DP:RO:QR:AO:QA:GL	1/1:157:1:33:156:5435:-452.265,-45.0029,0
Chr1_A_fumigatus_Af293	1763	.	G	T	4073.38	.	AB=0;ABP=0;AC=2;AF=1;AN=2;AO=141;CIGAR=1X;DP=142;DPB=142;DPRA=0;EPP=5.61299;EPPR=0;GTI=0;LEN=1;MEANALT=1;MQM=40.8511;MQMR=100;NS=1;NUMALT=1;ODDS=200.073;PAIRED=0.531915;PAIREDR=0;PAO=0;PQA=0;PQR=0;PRO=0;QA=4820;QR=60;RO=0;RPL=69;RPP=3.1489;RPPR=5.18177;RPR=72;RUN=1;SAF=76;SAP=4.87376;SAR=65;SRF=0;SRP=5.18177;SRR=0;TYPE=snp;ANN=T|upstream_gene_variant|MODIFIER|Afu1g00110|Afu1g00110|transcript|Afu1g00110-T|Coding||c.-2189G>T|||||1989|,T|downstream_gene_variant|MODIFIER|Afu1g00100|Afu1g00100|transcript|Afu1g00100-T|Coding||c.*927G>T|||||892|,T|intergenic_region|MODIFIER|Afu1g00100-Afu1g00110|Afu1g00100-Afu1g00110|intergenic_region|Afu1g00100-Afu1g00110|||n.1763G>T||||||	GT:DP:RO:QR:AO:QA:GL	1/1:141:0:0:141:4820:-411.316,-42.4452,0
Chr1_A_fumigatus_Af293	1814	.	G	T	4879.24	.	AB=0;ABP=0;AC=2;AF=1;AN=2;AO=163;CIGAR=1X;DP=165;DPB=165;DPRA=0;EPP=17.5179;EPPR=7.35324;GTI=0;LEN=1;MEANALT=1;MQM=40.9387;MQMR=54;NS=1;NUMALT=1;ODDS=227.25;PAIRED=0.558282;PAIREDR=0;PAO=0;PQA=0;PQR=0;PRO=0;QA=5845;QR=75;RO=1;RPL=60;RPP=27.6425;RPPR=7.35324;RPR=103;RUN=1;SAF=102;SAP=25.4044;SAR=61;SRF=1;SRP=3.0103;SRR=0;TYPE=snp;ANN=T|upstream_gene_variant|MODIFIER|Afu1g00110|Afu1g00110|transcript|Afu1g00110-T|Coding||c.-2138G>T|||||1938|,T|downstream_gene_variant|MODIFIER|Afu1g00100|Afu1g00100|transcript|Afu1g00100-T|Coding||c.*978G>T|||||943|,T|downstream_gene_variant|MODIFIER|Afu1g00120|Afu1g00120|transcript|Afu1g00120-T|Coding||c.*4991C>A|||||4991|WARNING_TRANSCRIPT_INCOMPLETE,T|intergenic_region|MODIFIER|Afu1g00100-Afu1g00110|Afu1g00100-Afu1g00110|intergenic_region|Afu1g00100-Afu1g00110|||n.1814G>T||||||	GT:DP:RO:QR:AO:QA:GL	1/1:164:1:15:163:5845:-496.814,-48.6363,0
Chr1_A_fumigatus_Af293	1880	.	T	C	4182.7	.	AB=0;ABP=0;AC=2;AF=1;AN=2;AO=151;CIGAR=1X;DP=153;DPB=153;DPRA=0;EPP=3.71495;EPPR=7.35324;GTI=0;LEN=1;MEANALT=1;MQM=41.1192;MQMR=62;NS=1;NUMALT=1;ODDS=209.246;PAIRED=0.609272;PAIREDR=0;PAO=0;PQA=0;PQR=0;PRO=0;QA=4910;QR=74;RO=1;RPL=77;RPP=3.13973;RPPR=3.0103;RPR=74;RUN=1;SAF=83;SAP=6.24594;SAR=68;SRF=0;SRP=7.35324;SRR=1;TYPE=snp;ANN=C|upstream_gene_variant|MODIFIER|Afu1g00110|Afu1g00110|transcript|Afu1g00110-T|Coding||c.-2072T>C|||||1872|,C|downstream_gene_variant|MODIFIER|Afu1g00100|Afu1g00100|transcript|Afu1g00100-T|Coding||c.*1044T>C|||||1009|,C|downstream_gene_variant|MODIFIER|Afu1g00120|Afu1g00120|transcript|Afu1g00120-T|Coding||c.*4925A>G|||||4925|WARNING_TRANSCRIPT_INCOMPLETE,C|intergenic_region|MODIFIER|Afu1g00100-Afu1g00110|Afu1g00100-Afu1g00110|intergenic_region|Afu1g00100-Afu1g00110|||n.1880T>C||||||	GT:DP:RO:QR:AO:QA:GL	1/1:152:1:14:151:4910:-421.337,-44.3964,0
Chr1_A_fumigatus_Af293	1956	.	T	C	4542.37	.	AB=0;ABP=0;AC=2;AF=1;AN=2;AO=163;CIGAR=1X;DP=165;DPB=165;DPRA=0;EPP=5.2617;EPPR=0;GTI=0;LEN=1;MEANALT=2;MQM=40.9202;MQMR=100;NS=1;NUMALT=1;ODDS=230.571;PAIRED=0.644172;PAIREDR=0;PAO=0;PQA=0;PQR=0;PRO=0;QA=5378;QR=60;RO=0;RPL=90;RPP=6.86033;RPPR=5.18177;RPR=73;RUN=1;SAF=95;SAP=12.722;SAR=68;SRF=0;SRP=5.18177;SRR=0;TYPE=snp;ANN=C|upstream_gene_variant|MODIFIER|Afu1g00110|Afu1g00110|transcript|Afu1g00110-T|Coding||c.-1996T>C|||||1796|,C|downstream_gene_variant|MODIFIER|Afu1g00100|Afu1g00100|transcript|Afu1g00100-T|Coding||c.*1120T>C|||||1085|,C|downstream_gene_variant|MODIFIER|Afu1g00120|Afu1g00120|transcript|Afu1g00120-T|Coding||c.*4849A>G|||||4849|WARNING_TRANSCRIPT_INCOMPLETE,C|intergenic_region|MODIFIER|Afu1g00100-Afu1g00110|Afu1g00100-Afu1g00110|intergenic_region|Afu1g00100-Afu1g00110|||n.1956T>C||||||	GT:DP:RO:QR:AO:QA:GL	1/1:164:0:0:163:5378:-459.429,-49.0679,0
Chr1_A_fumigatus_Af293	2196	.	T	A	3747.34	.	AB=0;ABP=0;AC=2;AF=1;AN=2;AO=140;CIGAR=1X;DP=141;DPB=141;DPRA=0;EPP=6.98099;EPPR=0;GTI=0;LEN=1;MEANALT=1;MQM=38.85;MQMR=100;NS=1;NUMALT=1;ODDS=198.686;PAIRED=0.571429;PAIREDR=0;PAO=0;PQA=0;PQR=0;PRO=0;QA=4820;QR=60;RO=0;RPL=61;RPP=8.03571;RPPR=5.18177;RPR=79;RUN=1;SAF=31;SAP=97.3763;SAR=109;SRF=0;SRP=5.18177;SRR=0;TYPE=snp;ANN=A|upstream_gene_variant|MODIFIER|Afu1g00110|Afu1g00110|transcript|Afu1g00110-T|Coding||c.-1756T>A|||||1556|,A|downstream_gene_variant|MODIFIER|Afu1g00100|Afu1g00100|transcript|Afu1g00100-T|Coding||c.*1360T>A|||||1325|,A|downstream_gene_variant|MODIFIER|Afu1g00120|Afu1g00120|transcript|Afu1g00120-T|Coding||c.*4609A>T|||||4609|WARNING_TRANSCRIPT_INCOMPLETE,A|intergenic_region|MODIFIER|Afu1g00100-Afu1g00110|Afu1g00100-Afu1g00110|intergenic_region|Afu1g00100-Afu1g00110|||n.2196T>A||||||	GT:DP:RO:QR:AO:QA:GL	1/1:140:0:0:140:4820:-389.063,-42.1442,0
Chr1_A_fumigatus_Af293	2314	.	C	T	3245.77	.	AB=0;ABP=0;AC=2;AF=1;AN=2;AO=124;CIGAR=1X;DP=125;DPB=125;DPRA=0;EPP=46.79;EPPR=0;GTI=0;LEN=1;MEANALT=1;MQM=39.0887;MQMR=100;NS=1;NUMALT=1;ODDS=176.506;PAIRED=0.524194;PAIREDR=0;PAO=0;PQA=0;PQR=0;PRO=0;QA=4117;QR=60;RO=0;RPL=83;RPP=33.9012;RPPR=5.18177;RPR=41;RUN=1;SAF=44;SAP=25.7057;SAR=80;SRF=0;SRP=5.18177;SRR=0;TYPE=snp;ANN=T|upstream_gene_variant|MODIFIER|Afu1g00110|Afu1g00110|transcript|Afu1g00110-T|Coding||c.-1638C>T|||||1438|,T|downstream_gene_variant|MODIFIER|Afu1g00100|Afu1g00100|transcript|Afu1g00100-T|Coding||c.*1478C>T|||||1443|,T|downstream_gene_variant|MODIFIER|Afu1g00120|Afu1g00120|transcript|Afu1g00120-T|Coding||c.*4491G>A|||||4491|WARNING_TRANSCRIPT_INCOMPLETE,T|intergenic_region|MODIFIER|Afu1g00100-Afu1g00110|Afu1g00100-Afu1g00110|intergenic_region|Afu1g00100-Afu1g00110|||n.2314C>T||||||	GT:DP:RO:QR:AO:QA:GL	1/1:124:0:0:124:4117:-337.889,-37.3277,0
Chr1_A_fumigatus_Af293	2536	.	G	A	3975.12	.	AB=0;ABP=0;AC=2;AF=1;AN=2;AO=144;CIGAR=1X;DP=147;DPB=147;DPRA=0;EPP=20.4424;EPPR=0;GTI=0;LEN=1;MEANALT=2;MQM=40.7292;MQMR=100;NS=1;NUMALT=1;ODDS=204.232;PAIRED=0.694444;PAIREDR=0;PAO=0;PQA=0;PQR=0;PRO=0;QA=4768;QR=60;RO=0;RPL=84;RPP=11.6962;RPPR=5.18177;RPR=60;RUN=1;SAF=91;SAP=24.7853;SAR=53;SRF=0;SRP=5.18177;SRR=0;TYPE=snp;ANN=A|upstream_gene_variant|MODIFIER|Afu1g00110|Afu1g00110|transcript|Afu1g00110-T|Coding||c.-1416G>A|||||1216|,A|downstream_gene_variant|MODIFIER|Afu1g00100|Afu1g00100|transcript|Afu1g00100-T|Coding||c.*1700G>A|||||1665|,A|downstream_gene_variant|MODIFIER|Afu1g00120|Afu1g00120|transcript|Afu1g00120-T|Coding||c.*4269C>T|||||4269|WARNING_TRANSCRIPT_INCOMPLETE,A|intergenic_region|MODIFIER|Afu1g00100-Afu1g00110|Afu1g00100-Afu1g00110|intergenic_region|Afu1g00100-Afu1g00110|||n.2536G>A||||||	GT:DP:RO:QR:AO:QA:GL	1/1:146:0:0:144:4768:-405.848,-43.3483,0
Chr1_A_fumigatus_Af293	2576	.	A	C	4276.45	.	AB=0;ABP=0;AC=2;AF=1;AN=2;AO=153;CIGAR=1X;DP=155;DPB=155;DPRA=0;EPP=18.4661;EPPR=7.35324;GTI=0;LEN=1;MEANALT=1;MQM=40.7647;MQMR=71;NS=1;NUMALT=1;ODDS=211.685;PAIRED=0.718954;PAIREDR=0;PAO=0;PQA=0;PQR=0;PRO=0;QA=5103;QR=75;RO=1;RPL=87;RPP=9.26925;RPPR=7.35324;RPR=66;RUN=1;SAF=91;SAP=14.9463;SAR=62;SRF=1;SRP=3.0103;SRR=0;TYPE=snp;ANN=C|upstream_gene_variant|MODIFIER|Afu1g00110|Afu1g00110|transcript|Afu1g00110-T|Coding||c.-1376A>C|||||1176|,C|downstream_gene_variant|MODIFIER|Afu1g00100|Afu1g00100|transcript|Afu1g00100-T|Coding||c.*1740A>C|||||1705|,C|downstream_gene_variant|MODIFIER|Afu1g00120|Afu1g00120|transcript|Afu1g00120-T|Coding||c.*4229T>G|||||4229|WARNING_TRANSCRIPT_INCOMPLETE,C|intergenic_region|MODIFIER|Afu1g00100-Afu1g00110|Afu1g00100-Afu1g00110|intergenic_region|Afu1g00100-Afu1g00110|||n.2576A>C||||||	GT:DP:RO:QR:AO:QA:GL	1/1:154:1:15:153:5103:-433.68,-44.8595,0
Chr1_A_fumigatus_Af293	2598	.	G	T	4175.56	.	AB=0;ABP=0;AC=2;AF=1;AN=2;AO=149;CIGAR=1X;DP=151;DPB=151;DPRA=0;EPP=17.0156;EPPR=0;GTI=0;LEN=1;MEANALT=2;MQM=41.3221;MQMR=100;NS=1;NUMALT=1;ODDS=211.163;PAIRED=0.711409;PAIREDR=0;PAO=0;PQA=0;PQR=0;PRO=0;QA=4914;QR=60;RO=0;RPL=92;RPP=20.863;RPPR=5.18177;RPR=57;RUN=1;SAF=85;SAP=9.43728;SAR=64;SRF=0;SRP=5.18177;SRR=0;TYPE=snp;ANN=T|upstream_gene_variant|MODIFIER|Afu1g00110|Afu1g00110|transcript|Afu1g00110-T|Coding||c.-1354G>T|||||1154|,T|downstream_gene_variant|MODIFIER|Afu1g00100|Afu1g00100|transcript|Afu1g00100-T|Coding||c.*1762G>T|||||1727|,T|downstream_gene_variant|MODIFIER|Afu1g00120|Afu1g00120|transcript|Afu1g00120-T|Coding||c.*4207C>A|||||4207|WARNING_TRANSCRIPT_INCOMPLETE,T|intergenic_region|MODIFIER|Afu1g00100-Afu1g00110|Afu1g00100-Afu1g00110|intergenic_region|Afu1g00100-Afu1g00110|||n.2598G>T||||||	GT:DP:RO:QR:AO:QA:GL	1/1:150:0:0:149:4914:-424.944,-44.8535,0
Chr1_A_fumigatus_Af293	2638	.	A	G	3754.98	.	AB=0;ABP=0;AC=2;AF=1;AN=2;AO=138;CIGAR=1X;DP=141;DPB=141;DPRA=0;EPP=19.1233;EPPR=0;GTI=0;LEN=1;MEANALT=2;MQM=40.8986;MQMR=100;NS=1;NUMALT=1;ODDS=195.914;PAIRED=0.710145;PAIREDR=0;PAO=0;PQA=0;PQR=0;PRO=0;QA=4417;QR=60;RO=0;RPL=67;RPP=3.26206;RPPR=5.18177;RPR=71;RUN=1;SAF=72;SAP=3.57677;SAR=66;SRF=0;SRP=5.18177;SRR=0;TYPE=snp;ANN=G|upstream_gene_variant|MODIFIER|Afu1g00110|Afu1g00110|transcript|Afu1g00110-T|Coding||c.-1314A>G|||||1114|,G|downstream_gene_variant|MODIFIER|Afu1g00100|Afu1g00100|transcript|Afu1g00100-T|Coding||c.*1802A>G|||||1767|,G|downstream_gene_variant|MODIFIER|Afu1g00120|Afu1g00120|transcript|Afu1g00120-T|Coding||c.*4167T>C|||||4167|WARNING_TRANSCRIPT_INCOMPLETE,G|intergenic_region|MODIFIER|Afu1g00100-Afu1g00110|Afu1g00100-Afu1g00110|intergenic_region|Afu1g00100-Afu1g00110|||n.2638A>G||||||	GT:DP:RO:QR:AO:QA:GL	1/1:140:0:0:138:4417:-380.7,-41.5421,0
Chr1_A_fumigatus_Af293	2685	.	T	A	3754.14	.	AB=0;ABP=0;AC=2;AF=1;AN=2;AO=126;CIGAR=1X;DP=127;DPB=127;DPRA=0;EPP=5.49198;EPPR=0;GTI=0;LEN=1;MEANALT=1;MQM=40.8095;MQMR=100;NS=1;NUMALT=1;ODDS=179.278;PAIRED=0.714286;PAIREDR=0;PAO=0;PQA=0;PQR=0;PRO=0;QA=4466;QR=60;RO=0;RPL=58;RPP=4.73369;RPPR=5.18177;RPR=68;RUN=1;SAF=57;SAP=5.49198;SAR=69;SRF=0;SRP=5.18177;SRR=0;TYPE=snp;ANN=A|upstream_gene_variant|MODIFIER|Afu1g00110|Afu1g00110|transcript|Afu1g00110-T|Coding||c.-1267T>A|||||1067|,A|downstream_gene_variant|MODIFIER|Afu1g00100|Afu1g00100|transcript|Afu1g00100-T|Coding||c.*1849T>A|||||1814|,A|downstream_gene_variant|MODIFIER|Afu1g00120|Afu1g00120|transcript|Afu1g00120-T|Coding||c.*4120A>T|||||4120|WARNING_TRANSCRIPT_INCOMPLETE,A|intergenic_region|MODIFIER|Afu1g00100-Afu1g00110|Afu1g00100-Afu1g00110|intergenic_region|Afu1g00100-Afu1g00110|||n.2685T>A||||||	GT:DP:RO:QR:AO:QA:GL	1/1:126:0:0:126:4466:-379.526,-37.9298,0
Chr1_A_fumigatus_Af293	2700	.	G	A	3561.32	.	AB=0;ABP=0;AC=2;AF=1;AN=2;AO=125;CIGAR=1X;DP=126;DPB=126;DPRA=0;EPP=3.02767;EPPR=0;GTI=0;LEN=1;MEANALT=1;MQM=40.784;MQMR=100;NS=1;NUMALT=1;ODDS=177.892;PAIRED=0.704;PAIREDR=0;PAO=0;PQA=0;PQR=0;PRO=0;QA=4225;QR=60;RO=0;RPL=67;RPP=4.41741;RPPR=5.18177;RPR=58;RUN=1;SAF=57;SAP=5.11229;SAR=68;SRF=0;SRP=5.18177;SRR=0;TYPE=snp;ANN=A|upstream_gene_variant|MODIFIER|Afu1g00110|Afu1g00110|transcript|Afu1g00110-T|Coding||c.-1252G>A|||||1052|,A|downstream_gene_variant|MODIFIER|Afu1g00100|Afu1g00100|transcript|Afu1g00100-T|Coding||c.*1864G>A|||||1829|,A|downstream_gene_variant|MODIFIER|Afu1g00120|Afu1g00120|transcript|Afu1g00120-T|Coding||c.*4105C>T|||||4105|WARNING_TRANSCRIPT_INCOMPLETE,A|intergenic_region|MODIFIER|Afu1g00100-Afu1g00110|Afu1g00100-Afu1g00110|intergenic_region|Afu1g00100-Afu1g00110|||n.2700G>A||||||	GT:DP:RO:QR:AO:QA:GL	1/1:125:0:0:125:4225:-359.925,-37.6288,0
Chr1_A_fumigatus_Af293	2784	.	T	A	3437.41	.	AB=0;ABP=0;AC=2;AF=1;AN=2;AO=128;CIGAR=1X;DP=129;DPB=129;DPRA=0;EPP=4.70676;EPPR=0;GTI=0;LEN=1;MEANALT=1;MQM=40.9688;MQMR=100;NS=1;NUMALT=1;ODDS=182.051;PAIRED=0.617188;PAIREDR=0;PAO=0;PQA=0;PQR=0;PRO=0;QA=4071;QR=60;RO=0;RPL=75;RPP=11.2212;RPPR=5.18177;RPR=53;RUN=1;SAF=52;SAP=12.7819;SAR=76;SRF=0;SRP=5.18177;SRR=0;TYPE=snp;ANN=A|upstream_gene_variant|MODIFIER|Afu1g00110|Afu1g00110|transcript|Afu1g00110-T|Coding||c.-1168T>A|||||968|,A|downstream_gene_variant|MODIFIER|Afu1g00100|Afu1g00100|transcript|Afu1g00100-T|Coding||c.*1948T>A|||||1913|,A|downstream_gene_variant|MODIFIER|Afu1g00120|Afu1g00120|transcript|Afu1g00120-T|Coding||c.*4021A>T|||||4021|WARNING_TRANSCRIPT_INCOMPLETE,A|intergenic_region|MODIFIER|Afu1g00100-Afu1g00110|Afu1g00100-Afu1g00110|intergenic_region|Afu1g00100-Afu1g00110|||n.2784T>A||||||	GT:DP:RO:QR:AO:QA:GL	1/1:128:0:0:128:4071:-349.161,-38.5318,0
Chr1_A_fumigatus_Af293	2914	.	G	T	3379.12	.	AB=0;ABP=0;AC=2;AF=1;AN=2;AO=129;CIGAR=1X;DP=131;DPB=131;DPRA=0;EPP=4.37378;EPPR=0;GTI=0;LEN=1;MEANALT=2;MQM=40.6279;MQMR=100;NS=1;NUMALT=1;ODDS=183.437;PAIRED=0.503876;PAIREDR=0;PAO=0;PQA=0;PQR=0;PRO=0;QA=4056;QR=60;RO=0;RPL=60;RPP=4.37378;RPPR=5.18177;RPR=69;RUN=1;SAF=49;SAP=19.1869;SAR=80;SRF=0;SRP=5.18177;SRR=0;TYPE=snp;ANN=T|upstream_gene_variant|MODIFIER|Afu1g00110|Afu1g00110|transcript|Afu1g00110-T|Coding||c.-1038G>T|||||838|,T|downstream_gene_variant|MODIFIER|Afu1g00100|Afu1g00100|transcript|Afu1g00100-T|Coding||c.*2078G>T|||||2043|,T|downstream_gene_variant|MODIFIER|Afu1g00120|Afu1g00120|transcript|Afu1g00120-T|Coding||c.*3891C>A|||||3891|WARNING_TRANSCRIPT_INCOMPLETE,T|intergenic_region|MODIFIER|Afu1g00100-Afu1g00110|Afu1g00100-Afu1g00110|intergenic_region|Afu1g00100-Afu1g00110|||n.2914G>T||||||	GT:DP:RO:QR:AO:QA:GL	1/1:130:0:0:129:4056:-343.266,-38.8329,0
Chr1_A_fumigatus_Af293	3033	.	T	C	4071.17	.	AB=0;ABP=0;AC=2;AF=1;AN=2;AO=147;CIGAR=1X;DP=148;DPB=148;DPRA=0;EPP=38.4777;EPPR=0;GTI=0;LEN=1;MEANALT=1;MQM=40.3061;MQMR=100;NS=1;NUMALT=1;ODDS=208.39;PAIRED=0.578231;PAIREDR=0;PAO=0;PQA=0;PQR=0;PRO=0;QA=4903;QR=60;RO=0;RPL=72;RPP=3.14325;RPPR=5.18177;RPR=75;RUN=1;SAF=82;SAP=7.27939;SAR=65;SRF=0;SRP=5.18177;SRR=0;TYPE=snp;ANN=C|upstream_gene_variant|MODIFIER|Afu1g00110|Afu1g00110|transcript|Afu1g00110-T|Coding||c.-919T>C|||||719|,C|downstream_gene_variant|MODIFIER|Afu1g00100|Afu1g00100|transcript|Afu1g00100-T|Coding||c.*2197T>C|||||2162|,C|downstream_gene_variant|MODIFIER|Afu1g00120|Afu1g00120|transcript|Afu1g00120-T|Coding||c.*3772A>G|||||3772|WARNING_TRANSCRIPT_INCOMPLETE,C|intergenic_region|MODIFIER|Afu1g00100-Afu1g00110|Afu1g00100-Afu1g00110|intergenic_region|Afu1g00100-Afu1g00110|||n.3033T>C||||||	GT:DP:RO:QR:AO:QA:GL	1/1:147:0:0:147:4903:-414.692,-44.2514,0
Chr1_A_fumigatus_Af293	3124	.	C	T	4202.59	.	AB=0;ABP=0;AC=2;AF=1;AN=2;AO=146;CIGAR=1X;DP=147;DPB=147;DPRA=0;EPP=8.95954;EPPR=0;GTI=0;LEN=1;MEANALT=1;MQM=40.2808;MQMR=100;NS=1;NUMALT=1;ODDS=207.004;PAIRED=0.643836;PAIREDR=0;PAO=0;PQA=0;PQR=0;PRO=0;QA=5013;QR=60;RO=0;RPL=69;RPP=3.96218;RPPR=5.18177;RPR=77;RUN=1;SAF=88;SAP=16.3961;SAR=58;SRF=0;SRP=5.18177;SRR=0;TYPE=snp;ANN=T|upstream_gene_variant|MODIFIER|Afu1g00110|Afu1g00110|transcript|Afu1g00110-T|Coding||c.-828C>T|||||628|,T|downstream_gene_variant|MODIFIER|Afu1g00100|Afu1g00100|transcript|Afu1g00100-T|Coding||c.*2288C>T|||||2253|,T|downstream_gene_variant|MODIFIER|Afu1g00120|Afu1g00120|transcript|Afu1g00120-T|Coding||c.*3681G>A|||||3681|WARNING_TRANSCRIPT_INCOMPLETE,T|intergenic_region|MODIFIER|Afu1g00100-Afu1g00110|Afu1g00100-Afu1g00110|intergenic_region|Afu1g00100-Afu1g00110|||n.3124C>T||||||	GT:DP:RO:QR:AO:QA:GL	1/1:146:0:0:146:5013:-425.828,-43.9504,0
Chr1_A_fumigatus_Af293	3165	.	C	T	4232.31	.	AB=0;ABP=0;AC=2;AF=1;AN=2;AO=151;CIGAR=1X;DP=152;DPB=152;DPRA=0;EPP=8.2017;EPPR=0;GTI=0;LEN=1;MEANALT=1;MQM=40.1722;MQMR=100;NS=1;NUMALT=1;ODDS=213.936;PAIRED=0.668874;PAIREDR=0;PAO=0;PQA=0;PQR=0;PRO=0;QA=5057;QR=60;RO=0;RPL=77;RPP=3.13973;RPPR=5.18177;RPR=74;RUN=1;SAF=89;SAP=13.4938;SAR=62;SRF=0;SRP=5.18177;SRR=0;TYPE=snp;ANN=T|upstream_gene_variant|MODIFIER|Afu1g00110|Afu1g00110|transcript|Afu1g00110-T|Coding||c.-787C>T|||||587|,T|downstream_gene_variant|MODIFIER|Afu1g00100|Afu1g00100|transcript|Afu1g00100-T|Coding||c.*2329C>T|||||2294|,T|downstream_gene_variant|MODIFIER|Afu1g00120|Afu1g00120|transcript|Afu1g00120-T|Coding||c.*3640G>A|||||3640|WARNING_TRANSCRIPT_INCOMPLETE,T|intergenic_region|MODIFIER|Afu1g00100-Afu1g00110|Afu1g00100-Afu1g00110|intergenic_region|Afu1g00100-Afu1g00110|||n.3165C>T||||||	GT:DP:RO:QR:AO:QA:GL	1/1:151:0:0:151:5057:-428.372,-45.4555,0
Chr1_A_fumigatus_Af293	3399	.	ACAGC	GCAGCTTTTCCCC	2063.43	.	AB=0;ABP=0;AC=2;AF=1;AN=2;AO=97;CIGAR=1X3M8I1M;DP=107;DPB=278.8;DPRA=0;EPP=17.0017;EPPR=0;GTI=0;LEN=13;MEANALT=8;MQM=38.9691;MQMR=0;NS=1;NUMALT=1;ODDS=142.541;PAIRED=0.680412;PAIREDR=0;PAO=5;PQA=148;PQR=0;PRO=0;QA=2291;QR=0;RO=0;RPL=50;RPP=3.21178;RPPR=0;RPR=47;RUN=1;SAF=49;SAP=3.03269;SAR=48;SRF=0;SRP=0;SRR=0;TYPE=complex;ANN=GCAGCTTTTCCCC|upstream_gene_variant|MODIFIER|Afu1g00110|Afu1g00110|transcript|Afu1g00110-T|Coding||c.-553_-549delACAGCinsGCAGCTTTTCCCC|||||353|,GCAGCTTTTCCCC|downstream_gene_variant|MODIFIER|Afu1g00100|Afu1g00100|transcript|Afu1g00100-T|Coding||c.*2563_*2567delACAGCinsGCAGCTTTTCCCC|||||2528|,GCAGCTTTTCCCC|downstream_gene_variant|MODIFIER|Afu1g00120|Afu1g00120|transcript|Afu1g00120-T|Coding||c.*3402_*3406delGCTGTinsGGGGAAAAGCTGC|||||3406|WARNING_TRANSCRIPT_INCOMPLETE,GCAGCTTTTCCCC|intergenic_region|MODIFIER|Afu1g00100-Afu1g00110|Afu1g00100-Afu1g00110|intergenic_region|Afu1g00100-Afu1g00110|||n.3399_3403delACAGCinsGCAGCTTTTCCCC||||||	GT:DP:RO:QR:AO:QA:GL	1/1:106:0:0:97:2291:-211.043,-30.7051,0
Chr1_A_fumigatus_Af293	3515	.	C	A	3738.98	.	AB=0;ABP=0;AC=2;AF=1;AN=2;AO=139;CIGAR=1X;DP=141;DPB=141;DPRA=0;EPP=9.89965;EPPR=7.35324;GTI=0;LEN=1;MEANALT=1;MQM=39.4676;MQMR=70;NS=1;NUMALT=1;ODDS=192.833;PAIRED=0.719424;PAIREDR=0.5;PAO=0;PQA=0;PQR=0;PRO=0;QA=4495;QR=73;RO=1;RPL=57;RPP=12.7741;RPPR=3.0103;RPR=82;RUN=1;SAF=62;SAP=6.52527;SAR=77;SRF=0;SRP=7.35324;SRR=1;TYPE=snp;ANN=A|upstream_gene_variant|MODIFIER|Afu1g00110|Afu1g00110|transcript|Afu1g00110-T|Coding||c.-437C>A|||||237|,A|downstream_gene_variant|MODIFIER|Afu1g00100|Afu1g00100|transcript|Afu1g00100-T|Coding||c.*2679C>A|||||2644|,A|downstream_gene_variant|MODIFIER|Afu1g00120|Afu1g00120|transcript|Afu1g00120-T|Coding||c.*3290G>T|||||3290|WARNING_TRANSCRIPT_INCOMPLETE,A|intergenic_region|MODIFIER|Afu1g00100-Afu1g00110|Afu1g00100-Afu1g00110|intergenic_region|Afu1g00100-Afu1g00110|||n.3515C>A||||||	GT:DP:RO:QR:AO:QA:GL	1/1:140:1:13:139:4495:-378.517,-40.845,0
Chr1_A_fumigatus_Af293	3638	.	C	T	3220.52	.	AB=0;ABP=0;AC=2;AF=1;AN=2;AO=123;CIGAR=1X;DP=125;DPB=125;DPRA=0;EPP=3.16919;EPPR=0;GTI=0;LEN=1;MEANALT=2;MQM=40.6179;MQMR=100;NS=1;NUMALT=1;ODDS=175.119;PAIRED=0.707317;PAIREDR=0;PAO=0;PQA=0;PQR=0;PRO=0;QA=3917;QR=60;RO=0;RPL=84;RPP=38.7602;RPPR=5.18177;RPR=39;RUN=1;SAF=32;SAP=64.4647;SAR=91;SRF=0;SRP=5.18177;SRR=0;TYPE=snp;ANN=T|upstream_gene_variant|MODIFIER|Afu1g00110|Afu1g00110|transcript|Afu1g00110-T|Coding||c.-314C>T|||||114|,T|downstream_gene_variant|MODIFIER|Afu1g00100|Afu1g00100|transcript|Afu1g00100-T|Coding||c.*2802C>T|||||2767|,T|downstream_gene_variant|MODIFIER|Afu1g00120|Afu1g00120|transcript|Afu1g00120-T|Coding||c.*3167G>A|||||3167|WARNING_TRANSCRIPT_INCOMPLETE,T|intergenic_region|MODIFIER|Afu1g00100-Afu1g00110|Afu1g00100-Afu1g00110|intergenic_region|Afu1g00100-Afu1g00110|||n.3638C>T||||||	GT:DP:RO:QR:AO:QA:GL	1/1:124:0:0:123:3917:-335.477,-37.0267,0
Chr1_A_fumigatus_Af293	3895	.	G	A	3974.4	.	AB=0;ABP=0;AC=2;AF=1;AN=2;AO=143;CIGAR=1X;DP=147;DPB=147;DPRA=0;EPP=3.14697;EPPR=7.35324;GTI=0;LEN=1;MEANALT=2;MQM=41.1399;MQMR=51.5;NS=1;NUMALT=1;ODDS=200.832;PAIRED=0.601399;PAIREDR=0;PAO=0;PQA=0;PQR=0;PRO=0;QA=4772;QR=74;RO=1;RPL=56;RPP=17.6032;RPPR=7.35324;RPR=87;RUN=1;SAF=109;SAP=88.4266;SAR=34;SRF=1;SRP=3.0103;SRR=0;TYPE=snp;ANN=A|5_prime_UTR_variant|MODIFIER|Afu1g00110|Afu1g00110|transcript|Afu1g00110-T|Coding|1/2|c.-57G>A|||||57|,A|downstream_gene_variant|MODIFIER|Afu1g00100|Afu1g00100|transcript|Afu1g00100-T|Coding||c.*3059G>A|||||3024|,A|downstream_gene_variant|MODIFIER|Afu1g00120|Afu1g00120|transcript|Afu1g00120-T|Coding||c.*2910C>T|||||2910|WARNING_TRANSCRIPT_INCOMPLETE	GT:DP:RO:QR:AO:QA:GL	1/1:146:1:14:143:4772:-410.455,-43.1274,0
Chr1_A_fumigatus_Af293	3928	.	C	A	4205.75	.	AB=0;ABP=0;AC=2;AF=1;AN=2;AO=149;CIGAR=1X;DP=154;DPB=154;DPRA=0;EPP=10.7198;EPPR=11.6962;GTI=0;LEN=1;MEANALT=2;MQM=41.4228;MQMR=51.25;NS=1;NUMALT=1;ODDS=197.204;PAIRED=0.644295;PAIREDR=0.25;PAO=0;PQA=0;PQR=0;PRO=0;QA=5044;QR=104;RO=3;RPL=68;RPP=5.47325;RPPR=3.0103;RPR=81;RUN=1;SAF=109;SAP=72.3954;SAR=40;SRF=1;SRP=5.18177;SRR=2;TYPE=snp;ANN=A|5_prime_UTR_variant|MODIFIER|Afu1g00110|Afu1g00110|transcript|Afu1g00110-T|Coding|1/2|c.-24C>A|||||24|,A|downstream_gene_variant|MODIFIER|Afu1g00100|Afu1g00100|transcript|Afu1g00100-T|Coding||c.*3092C>A|||||3057|,A|downstream_gene_variant|MODIFIER|Afu1g00120|Afu1g00120|transcript|Afu1g00120-T|Coding||c.*2877G>T|||||2877|WARNING_TRANSCRIPT_INCOMPLETE	GT:DP:RO:QR:AO:QA:GL	1/1:153:3:44:149:5044:-430.548,-41.8919,0
Chr1_A_fumigatus_Af293	4311	.	C	T	3987.12	.	AB=0;ABP=0;AC=2;AF=1;AN=2;AO=135;CIGAR=1X;DP=138;DPB=138;DPRA=0;EPP=3.02638;EPPR=3.73412;GTI=0;LEN=1;MEANALT=1;MQM=41.1037;MQMR=49.3333;NS=1;NUMALT=1;ODDS=177.912;PAIRED=0.562963;PAIREDR=0;PAO=0;PQA=0;PQR=0;PRO=0;QA=4777;QR=125;RO=2;RPL=79;RPP=11.5193;RPPR=9.52472;RPR=56;RUN=1;SAF=56;SAP=11.5193;SAR=79;SRF=1;SRP=3.73412;SRR=1;TYPE=snp;ANN=T|downstream_gene_variant|MODIFIER|Afu1g00100|Afu1g00100|transcript|Afu1g00100-T|Coding||c.*3475C>T|||||3440|,T|downstream_gene_variant|MODIFIER|Afu1g00120|Afu1g00120|transcript|Afu1g00120-T|Coding||c.*2494G>A|||||2494|WARNING_TRANSCRIPT_INCOMPLETE,T|intron_variant|MODIFIER|Afu1g00110|Afu1g00110|transcript|Afu1g00110-T|Coding|1/1|c.303-24C>T||||||	GT:DP:RO:QR:AO:QA:GL	1/1:137:2:65:135:4777:-402.699,-36.7903,0
Chr1_A_fumigatus_Af293	4400	.	T	G	3917.07	.	AB=0;ABP=0;AC=2;AF=1;AN=2;AO=147;CIGAR=1X;DP=153;DPB=153;DPRA=0;EPP=3.14325;EPPR=7.35324;GTI=0;LEN=1;MEANALT=3;MQM=41.3129;MQMR=62;NS=1;NUMALT=1;ODDS=201.989;PAIRED=0.632653;PAIREDR=0;PAO=0;PQA=0;PQR=0;PRO=0;QA=4556;QR=92;RO=1;RPL=70;RPP=3.73412;RPPR=3.0103;RPR=77;RUN=1;SAF=69;SAP=4.20683;SAR=78;SRF=0;SRP=7.35324;SRR=1;TYPE=snp;ANN=G|missense_variant|MODERATE|Afu1g00110|Afu1g00110|transcript|Afu1g00110-T|Coding|2/2|c.368T>G|p.Val123Gly|568/663|368/429|123/142||,G|downstream_gene_variant|MODIFIER|Afu1g00100|Afu1g00100|transcript|Afu1g00100-T|Coding||c.*3564T>G|||||3529|,G|downstream_gene_variant|MODIFIER|Afu1g00120|Afu1g00120|transcript|Afu1g00120-T|Coding||c.*2405A>C|||||2405|WARNING_TRANSCRIPT_INCOMPLETE	GT:DP:RO:QR:AO:QA:GL	1/1:152:1:32:147:4556:-394.555,-42.4375,0
Chr1_A_fumigatus_Af293	4542	.	A	G	3954.92	.	AB=0;ABP=0;AC=2;AF=1;AN=2;AO=138;CIGAR=1X;DP=141;DPB=141;DPRA=0;EPP=12.0738;EPPR=0;GTI=0;LEN=1;MEANALT=2;MQM=40.558;MQMR=100;NS=1;NUMALT=1;ODDS=195.914;PAIRED=0.644928;PAIREDR=0;PAO=0;PQA=0;PQR=0;PRO=0;QA=4740;QR=60;RO=0;RPL=85;RPP=19.1233;RPPR=5.18177;RPR=53;RUN=1;SAF=62;SAP=6.09442;SAR=76;SRF=0;SRP=5.18177;SRR=0;TYPE=snp;ANN=G|downstream_gene_variant|MODIFIER|Afu1g00100|Afu1g00100|transcript|Afu1g00100-T|Coding||c.*3706A>G|||||3671|,G|downstream_gene_variant|MODIFIER|Afu1g00110|Afu1g00110|transcript|Afu1g00110-T|Coding||c.*81A>G|||||47|,G|downstream_gene_variant|MODIFIER|Afu1g00120|Afu1g00120|transcript|Afu1g00120-T|Coding||c.*2263T>C|||||2263|WARNING_TRANSCRIPT_INCOMPLETE,G|intergenic_region|MODIFIER|Afu1g00110-Afu1g00120|Afu1g00110-Afu1g00120|intergenic_region|Afu1g00110-Afu1g00120|||n.4542A>G||||||	GT:DP:RO:QR:AO:QA:GL	1/1:140:0:0:138:4740:-401.824,-41.5421,0
Chr1_A_fumigatus_Af293	4548	.	G	A	3759.36	.	AB=0;ABP=0;AC=2;AF=1;AN=2;AO=139;CIGAR=1X;DP=140;DPB=140;DPRA=0;EPP=22.1474;EPPR=0;GTI=0;LEN=1;MEANALT=1;MQM=40.554;MQMR=100;NS=1;NUMALT=1;ODDS=197.3;PAIRED=0.640288;PAIREDR=0;PAO=0;PQA=0;PQR=0;PRO=0;QA=4498;QR=60;RO=0;RPL=85;RPP=18.0231;RPPR=5.18177;RPR=54;RUN=1;SAF=65;SAP=4.27569;SAR=74;SRF=0;SRP=5.18177;SRR=0;TYPE=snp;ANN=A|downstream_gene_variant|MODIFIER|Afu1g00100|Afu1g00100|transcript|Afu1g00100-T|Coding||c.*3712G>A|||||3677|,A|downstream_gene_variant|MODIFIER|Afu1g00110|Afu1g00110|transcript|Afu1g00110-T|Coding||c.*87G>A|||||53|,A|downstream_gene_variant|MODIFIER|Afu1g00120|Afu1g00120|transcript|Afu1g00120-T|Coding||c.*2257C>T|||||2257|WARNING_TRANSCRIPT_INCOMPLETE,A|intergenic_region|MODIFIER|Afu1g00110-Afu1g00120|Afu1g00110-Afu1g00120|intergenic_region|Afu1g00110-Afu1g00120|||n.4548G>A||||||	GT:DP:RO:QR:AO:QA:GL	1/1:139:0:0:139:4498:-382.996,-41.8432,0
Chr1_A_fumigatus_Af293	4613	.	C	T	2964.9	.	AB=0;ABP=0;AC=2;AF=1;AN=2;AO=111;CIGAR=1X;DP=113;DPB=113;DPRA=0;EPP=24.3142;EPPR=0;GTI=0;LEN=1;MEANALT=2;MQM=39.8288;MQMR=100;NS=1;NUMALT=1;ODDS=158.484;PAIRED=0.657658;PAIREDR=0;PAO=0;PQA=0;PQR=0;PRO=0;QA=3610;QR=60;RO=0;RPL=58;RPP=3.49937;RPPR=5.18177;RPR=53;RUN=1;SAF=52;SAP=3.96888;SAR=59;SRF=0;SRP=5.18177;SRR=0;TYPE=snp;ANN=T|downstream_gene_variant|MODIFIER|Afu1g00100|Afu1g00100|transcript|Afu1g00100-T|Coding||c.*3777C>T|||||3742|,T|downstream_gene_variant|MODIFIER|Afu1g00110|Afu1g00110|transcript|Afu1g00110-T|Coding||c.*152C>T|||||118|,T|downstream_gene_variant|MODIFIER|Afu1g00120|Afu1g00120|transcript|Afu1g00120-T|Coding||c.*2192G>A|||||2192|WARNING_TRANSCRIPT_INCOMPLETE,T|intergenic_region|MODIFIER|Afu1g00110-Afu1g00120|Afu1g00110-Afu1g00120|intergenic_region|Afu1g00110-Afu1g00120|||n.4613C>T||||||	GT:DP:RO:QR:AO:QA:GL	1/1:112:0:0:111:3610:-302.141,-33.4143,0
Chr1_A_fumigatus_Af293	4694	.	G	A	2684.33	.	AB=0;ABP=0;AC=2;AF=1;AN=2;AO=106;CIGAR=1X;DP=114;DPB=114;DPRA=0;EPP=7.02548;EPPR=5.18177;GTI=0;LEN=1;MEANALT=3;MQM=39.9528;MQMR=56.5;NS=1;NUMALT=1;ODDS=139.196;PAIRED=0.688679;PAIREDR=0.25;PAO=0;PQA=0;PQR=0;PRO=0;QA=3261;QR=100;RO=3;RPL=44;RPP=9.64763;RPPR=3.0103;RPR=62;RUN=1;SAF=54;SAP=3.09224;SAR=52;SRF=0;SRP=11.6962;SRR=3;TYPE=snp;ANN=A|downstream_gene_variant|MODIFIER|Afu1g00100|Afu1g00100|transcript|Afu1g00100-T|Coding||c.*3858G>A|||||3823|,A|downstream_gene_variant|MODIFIER|Afu1g00110|Afu1g00110|transcript|Afu1g00110-T|Coding||c.*233G>A|||||199|,A|downstream_gene_variant|MODIFIER|Afu1g00120|Afu1g00120|transcript|Afu1g00120-T|Coding||c.*2111C>T|||||2111|WARNING_TRANSCRIPT_INCOMPLETE,A|intergenic_region|MODIFIER|Afu1g00110-Afu1g00120|Afu1g00110-Afu1g00120|intergenic_region|Afu1g00110-Afu1g00120|||n.4694G>A||||||	GT:DP:RO:QR:AO:QA:GL	1/1:113:3:40:106:3261:-271.081,-29.2069,0
Chr1_A_fumigatus_Af293	4893	.	T	A	3480.08	.	AB=0;ABP=0;AC=2;AF=1;AN=2;AO=121;CIGAR=1X;DP=125;DPB=125;DPRA=0;EPP=3.45895;EPPR=0;GTI=0;LEN=1;MEANALT=3;MQM=40.9669;MQMR=100;NS=1;NUMALT=1;ODDS=172.347;PAIRED=0.636364;PAIREDR=0;PAO=0;PQA=0;PQR=0;PRO=0;QA=4101;QR=60;RO=0;RPL=66;RPP=5.18177;RPPR=5.18177;RPR=55;RUN=1;SAF=56;SAP=4.46393;SAR=65;SRF=0;SRP=5.18177;SRR=0;TYPE=snp;ANN=A|downstream_gene_variant|MODIFIER|Afu1g00100|Afu1g00100|transcript|Afu1g00100-T|Coding||c.*4057T>A|||||4022|,A|downstream_gene_variant|MODIFIER|Afu1g00110|Afu1g00110|transcript|Afu1g00110-T|Coding||c.*432T>A|||||398|,A|downstream_gene_variant|MODIFIER|Afu1g00120|Afu1g00120|transcript|Afu1g00120-T|Coding||c.*1912A>T|||||1912|WARNING_TRANSCRIPT_INCOMPLETE,A|intergenic_region|MODIFIER|Afu1g00110-Afu1g00120|Afu1g00110-Afu1g00120|intergenic_region|Afu1g00110-Afu1g00120|||n.4893T>A||||||	GT:DP:RO:QR:AO:QA:GL	1/1:124:0:0:121:4101:-351.833,-36.4246,0
Chr1_A_fumigatus_Af293	4933	.	T	C	3315.49	.	AB=0;ABP=0;AC=2;AF=1;AN=2;AO=113;CIGAR=1X;DP=116;DPB=116;DPRA=0;EPP=3.18325;EPPR=3.0103;GTI=0;LEN=1;MEANALT=2;MQM=41;MQMR=62;NS=1;NUMALT=1;ODDS=155.071;PAIRED=0.672566;PAIREDR=0;PAO=0;PQA=0;PQR=0;PRO=0;QA=3909;QR=92;RO=1;RPL=48;RPP=8.56389;RPPR=7.35324;RPR=65;RUN=1;SAF=57;SAP=3.02952;SAR=56;SRF=0;SRP=7.35324;SRR=1;TYPE=snp;ANN=C|downstream_gene_variant|MODIFIER|Afu1g00100|Afu1g00100|transcript|Afu1g00100-T|Coding||c.*4097T>C|||||4062|,C|downstream_gene_variant|MODIFIER|Afu1g00110|Afu1g00110|transcript|Afu1g00110-T|Coding||c.*472T>C|||||438|,C|downstream_gene_variant|MODIFIER|Afu1g00120|Afu1g00120|transcript|Afu1g00120-T|Coding||c.*1872A>G|||||1872|WARNING_TRANSCRIPT_INCOMPLETE,C|intergenic_region|MODIFIER|Afu1g00110-Afu1g00120|Afu1g00110-Afu1g00120|intergenic_region|Afu1g00110-Afu1g00120|||n.4933T>C||||||	GT:DP:RO:QR:AO:QA:GL	1/1:115:1:32:113:3909:-334.594,-32.1828,0
Chr1_A_fumigatus_Af293	4988	.	CTG	TTT	3411.08	.	AB=0;ABP=0;AC=2;AF=1;AN=2;AO=122;CIGAR=1X1M1X;DP=126;DPB=126.333;DPRA=0;EPP=5.57335;EPPR=0;GTI=0;LEN=3;MEANALT=4;MQM=40.4836;MQMR=0;NS=1;NUMALT=1;ODDS=175.119;PAIRED=0.606557;PAIREDR=0;PAO=2;PQA=43;PQR=0;PRO=0;QA=3995;QR=0;RO=0;RPL=57;RPP=4.14943;RPPR=0;RPR=65;RUN=1;SAF=68;SAP=6.49889;SAR=54;SRF=0;SRP=0;SRR=0;TYPE=complex;ANN=TTT|downstream_gene_variant|MODIFIER|Afu1g00100|Afu1g00100|transcript|Afu1g00100-T|Coding||c.*4152_*4154delCTGinsTTT|||||4117|,TTT|downstream_gene_variant|MODIFIER|Afu1g00110|Afu1g00110|transcript|Afu1g00110-T|Coding||c.*527_*529delCTGinsTTT|||||493|,TTT|downstream_gene_variant|MODIFIER|Afu1g00120|Afu1g00120|transcript|Afu1g00120-T|Coding||c.*1815_*1817delCAGinsAAA|||||1817|WARNING_TRANSCRIPT_INCOMPLETE,TTT|intergenic_region|MODIFIER|Afu1g00110-Afu1g00120|Afu1g00110-Afu1g00120|intergenic_region|Afu1g00110-Afu1g00120|||n.4988_4990delCTGinsTTT||||||	GT:DP:RO:QR:AO:QA:GL	1/1:125:0:0:122:3995:-345.249,-37.3277,0
Chr1_A_fumigatus_Af293	4999	.	G	A	3826.29	.	AB=0;ABP=0;AC=2;AF=1;AN=2;AO=130;CIGAR=1X;DP=131;DPB=131;DPRA=0;EPP=16.1059;EPPR=0;GTI=0;LEN=1;MEANALT=1;MQM=40.4462;MQMR=100;NS=1;NUMALT=1;ODDS=184.823;PAIRED=0.592308;PAIREDR=0;PAO=0;PQA=0;PQR=0;PRO=0;QA=4560;QR=60;RO=0;RPL=64;RPP=3.07711;RPPR=5.18177;RPR=66;RUN=1;SAF=71;SAP=5.41562;SAR=59;SRF=0;SRP=5.18177;SRR=0;TYPE=snp;ANN=A|downstream_gene_variant|MODIFIER|Afu1g00100|Afu1g00100|transcript|Afu1g00100-T|Coding||c.*4163G>A|||||4128|,A|downstream_gene_variant|MODIFIER|Afu1g00110|Afu1g00110|transcript|Afu1g00110-T|Coding||c.*538G>A|||||504|,A|downstream_gene_variant|MODIFIER|Afu1g00120|Afu1g00120|transcript|Afu1g00120-T|Coding||c.*1806C>T|||||1806|WARNING_TRANSCRIPT_INCOMPLETE,A|intergenic_region|MODIFIER|Afu1g00110-Afu1g00120|Afu1g00110-Afu1g00120|intergenic_region|Afu1g00110-Afu1g00120|||n.4999G>A||||||	GT:DP:RO:QR:AO:QA:GL	1/1:130:0:0:130:4560:-387.652,-39.1339,0
Chr1_A_fumigatus_Af293	5037	.	T	C	3825.04	.	AB=0;ABP=0;AC=2;AF=1;AN=2;AO=132;CIGAR=1X;DP=136;DPB=136;DPRA=0;EPP=19.8557;EPPR=0;GTI=0;LEN=1;MEANALT=2;MQM=40.6742;MQMR=100;NS=1;NUMALT=1;ODDS=187.596;PAIRED=0.598485;PAIREDR=0;PAO=0;PQA=0;PQR=0;PRO=0;QA=4565;QR=60;RO=0;RPL=52;RPP=15.9075;RPPR=5.18177;RPR=80;RUN=1;SAF=78;SAP=12.4858;SAR=54;SRF=0;SRP=5.18177;SRR=0;TYPE=snp;ANN=C|downstream_gene_variant|MODIFIER|Afu1g00100|Afu1g00100|transcript|Afu1g00100-T|Coding||c.*4201T>C|||||4166|,C|downstream_gene_variant|MODIFIER|Afu1g00110|Afu1g00110|transcript|Afu1g00110-T|Coding||c.*576T>C|||||542|,C|downstream_gene_variant|MODIFIER|Afu1g00120|Afu1g00120|transcript|Afu1g00120-T|Coding||c.*1768A>G|||||1768|WARNING_TRANSCRIPT_INCOMPLETE,C|intergenic_region|MODIFIER|Afu1g00110-Afu1g00120|Afu1g00110-Afu1g00120|intergenic_region|Afu1g00110-Afu1g00120|||n.5037T>C||||||	GT:DP:RO:QR:AO:QA:GL	1/1:135:0:0:132:4565:-389.905,-39.736,0
Chr1_A_fumigatus_Af293	5387	.	A	G	4039.62	.	AB=0;ABP=0;AC=2;AF=1;AN=2;AO=142;CIGAR=1X;DP=143;DPB=143;DPRA=0;EPP=3.25497;EPPR=0;GTI=0;LEN=1;MEANALT=1;MQM=40.8451;MQMR=100;NS=1;NUMALT=1;ODDS=201.459;PAIRED=0.556338;PAIREDR=0;PAO=0;PQA=0;PQR=0;PRO=0;QA=4770;QR=60;RO=0;RPL=70;RPP=3.07147;RPPR=5.18177;RPR=72;RUN=1;SAF=79;SAP=6.92507;SAR=63;SRF=0;SRP=5.18177;SRR=0;TYPE=snp;ANN=G|upstream_gene_variant|MODIFIER|Afu1g00130|Afu1g00130|transcript|Afu1g00130-T|Coding||c.-4831A>G|||||4831|,G|downstream_gene_variant|MODIFIER|Afu1g00100|Afu1g00100|transcript|Afu1g00100-T|Coding||c.*4551A>G|||||4516|,G|downstream_gene_variant|MODIFIER|Afu1g00110|Afu1g00110|transcript|Afu1g00110-T|Coding||c.*926A>G|||||892|,G|downstream_gene_variant|MODIFIER|Afu1g00120|Afu1g00120|transcript|Afu1g00120-T|Coding||c.*1418T>C|||||1418|WARNING_TRANSCRIPT_INCOMPLETE,G|intergenic_region|MODIFIER|Afu1g00110-Afu1g00120|Afu1g00110-Afu1g00120|intergenic_region|Afu1g00110-Afu1g00120|||n.5387A>G||||||	GT:DP:RO:QR:AO:QA:GL	1/1:142:0:0:142:4770:-407.907,-42.7463,0
Chr1_A_fumigatus_Af293	5436	.	G	A	4028.94	.	AB=0;ABP=0;AC=2;AF=1;AN=2;AO=148;CIGAR=1X;DP=150;DPB=150;DPRA=0;EPP=4.47751;EPPR=0;GTI=0;LEN=1;MEANALT=2;MQM=40.6014;MQMR=100;NS=1;NUMALT=1;ODDS=209.777;PAIRED=0.560811;PAIREDR=0;PAO=0;PQA=0;PQR=0;PRO=0;QA=4760;QR=60;RO=0;RPL=67;RPP=5.88603;RPPR=5.18177;RPR=81;RUN=1;SAF=86;SAP=11.4614;SAR=62;SRF=0;SRP=5.18177;SRR=0;TYPE=snp;ANN=A|upstream_gene_variant|MODIFIER|Afu1g00130|Afu1g00130|transcript|Afu1g00130-T|Coding||c.-4782G>A|||||4782|,A|downstream_gene_variant|MODIFIER|Afu1g00100|Afu1g00100|transcript|Afu1g00100-T|Coding||c.*4600G>A|||||4565|,A|downstream_gene_variant|MODIFIER|Afu1g00110|Afu1g00110|transcript|Afu1g00110-T|Coding||c.*975G>A|||||941|,A|downstream_gene_variant|MODIFIER|Afu1g00120|Afu1g00120|transcript|Afu1g00120-T|Coding||c.*1369C>T|||||1369|WARNING_TRANSCRIPT_INCOMPLETE,A|intergenic_region|MODIFIER|Afu1g00110-Afu1g00120|Afu1g00110-Afu1g00120|intergenic_region|Afu1g00110-Afu1g00120|||n.5436G>A||||||	GT:DP:RO:QR:AO:QA:GL	1/1:149:0:0:148:4760:-407.72,-44.5524,0
Chr1_A_fumigatus_Af293	5541	.	G	A	3880.17	.	AB=0;ABP=0;AC=2;AF=1;AN=2;AO=140;CIGAR=1X;DP=143;DPB=143;DPRA=0;EPP=9.21451;EPPR=7.35324;GTI=0;LEN=1;MEANALT=2;MQM=40.3071;MQMR=51.5;NS=1;NUMALT=1;ODDS=196.732;PAIRED=0.65;PAIREDR=0;PAO=0;PQA=0;PQR=0;PRO=0;QA=4646;QR=90;RO=1;RPL=72;RPP=3.25847;RPPR=3.0103;RPR=68;RUN=1;SAF=66;SAP=4.00297;SAR=74;SRF=0;SRP=7.35324;SRR=1;TYPE=snp;ANN=A|upstream_gene_variant|MODIFIER|Afu1g00130|Afu1g00130|transcript|Afu1g00130-T|Coding||c.-4677G>A|||||4677|,A|downstream_gene_variant|MODIFIER|Afu1g00100|Afu1g00100|transcript|Afu1g00100-T|Coding||c.*4705G>A|||||4670|,A|downstream_gene_variant|MODIFIER|Afu1g00110|Afu1g00110|transcript|Afu1g00110-T|Coding||c.*1080G>A|||||1046|,A|downstream_gene_variant|MODIFIER|Afu1g00120|Afu1g00120|transcript|Afu1g00120-T|Coding||c.*1264C>T|||||1264|WARNING_TRANSCRIPT_INCOMPLETE,A|intergenic_region|MODIFIER|Afu1g00110-Afu1g00120|Afu1g00110-Afu1g00120|intergenic_region|Afu1g00110-Afu1g00120|||n.5541G>A||||||	GT:DP:RO:QR:AO:QA:GL	1/1:142:1:30:140:4646:-391.371,-42.2406,0
Chr1_A_fumigatus_Af293	5560	.	A	G	3992.86	.	AB=0;ABP=0;AC=2;AF=1;AN=2;AO=143;CIGAR=1X;DP=144;DPB=144;DPRA=0;EPP=3.75437;EPPR=0;GTI=0;LEN=1;MEANALT=1;MQM=40.0769;MQMR=100;NS=1;NUMALT=1;ODDS=202.845;PAIRED=0.65035;PAIREDR=0;PAO=0;PQA=0;PQR=0;PRO=0;QA=4782;QR=60;RO=0;RPL=85;RPP=14.0803;RPPR=5.18177;RPR=58;RUN=1;SAF=67;SAP=4.24029;SAR=76;SRF=0;SRP=5.18177;SRR=0;TYPE=snp;ANN=G|upstream_gene_variant|MODIFIER|Afu1g00130|Afu1g00130|transcript|Afu1g00130-T|Coding||c.-4658A>G|||||4658|,G|downstream_gene_variant|MODIFIER|Afu1g00100|Afu1g00100|transcript|Afu1g00100-T|Coding||c.*4724A>G|||||4689|,G|downstream_gene_variant|MODIFIER|Afu1g00110|Afu1g00110|transcript|Afu1g00110-T|Coding||c.*1099A>G|||||1065|,G|downstream_gene_variant|MODIFIER|Afu1g00120|Afu1g00120|transcript|Afu1g00120-T|Coding||c.*1245T>C|||||1245|WARNING_TRANSCRIPT_INCOMPLETE,G|intergenic_region|MODIFIER|Afu1g00110-Afu1g00120|Afu1g00110-Afu1g00120|intergenic_region|Afu1g00110-Afu1g00120|||n.5560A>G||||||	GT:DP:RO:QR:AO:QA:GL	1/1:143:0:0:143:4782:-404.117,-43.0473,0
Chr1_A_fumigatus_Af293	5825	.	C	T	3885.73	.	AB=0;ABP=0;AC=2;AF=1;AN=2;AO=153;CIGAR=1X;DP=155;DPB=155;DPRA=0;EPP=3.36512;EPPR=0;GTI=0;LEN=1;MEANALT=2;MQM=40.719;MQMR=100;NS=1;NUMALT=1;ODDS=216.708;PAIRED=0.673203;PAIREDR=0;PAO=0;PQA=0;PQR=0;PRO=0;QA=4635;QR=60;RO=0;RPL=92;RPP=16.6494;RPPR=5.18177;RPR=61;RUN=1;SAF=42;SAP=70.5814;SAR=111;SRF=0;SRP=5.18177;SRR=0;TYPE=snp;ANN=T|upstream_gene_variant|MODIFIER|Afu1g00130|Afu1g00130|transcript|Afu1g00130-T|Coding||c.-4393C>T|||||4393|,T|downstream_gene_variant|MODIFIER|Afu1g00100|Afu1g00100|transcript|Afu1g00100-T|Coding||c.*4989C>T|||||4954|,T|downstream_gene_variant|MODIFIER|Afu1g00110|Afu1g00110|transcript|Afu1g00110-T|Coding||c.*1364C>T|||||1330|,T|downstream_gene_variant|MODIFIER|Afu1g00120|Afu1g00120|transcript|Afu1g00120-T|Coding||c.*980G>A|||||980|WARNING_TRANSCRIPT_INCOMPLETE,T|intergenic_region|MODIFIER|Afu1g00110-Afu1g00120|Afu1g00110-Afu1g00120|intergenic_region|Afu1g00110-Afu1g00120|||n.5825C>T||||||	GT:DP:RO:QR:AO:QA:GL	1/1:154:0:0:153:4635:-400.504,-46.0576,0
Chr1_A_fumigatus_Af293	5871	.	G	T	3426.77	.	AB=0;ABP=0;AC=2;AF=1;AN=2;AO=135;CIGAR=1X;DP=138;DPB=138;DPRA=0;EPP=25.0306;EPPR=0;GTI=0;LEN=1;MEANALT=2;MQM=40.6741;MQMR=100;NS=1;NUMALT=1;ODDS=191.755;PAIRED=0.666667;PAIREDR=0;PAO=0;PQA=0;PQR=0;PRO=0;QA=4297;QR=60;RO=0;RPL=99;RPP=66.8516;RPPR=5.18177;RPR=36;RUN=1;SAF=25;SAP=119.224;SAR=110;SRF=0;SRP=5.18177;SRR=0;TYPE=snp;ANN=T|upstream_gene_variant|MODIFIER|Afu1g00130|Afu1g00130|transcript|Afu1g00130-T|Coding||c.-4347G>T|||||4347|,T|downstream_gene_variant|MODIFIER|Afu1g00100|Afu1g00100|transcript|Afu1g00100-T|Coding||c.*5035G>T|||||5000|,T|downstream_gene_variant|MODIFIER|Afu1g00110|Afu1g00110|transcript|Afu1g00110-T|Coding||c.*1410G>T|||||1376|,T|downstream_gene_variant|MODIFIER|Afu1g00120|Afu1g00120|transcript|Afu1g00120-T|Coding||c.*934C>A|||||934|WARNING_TRANSCRIPT_INCOMPLETE,T|intergenic_region|MODIFIER|Afu1g00110-Afu1g00120|Afu1g00110-Afu1g00120|intergenic_region|Afu1g00110-Afu1g00120|||n.5871G>T||||||	GT:DP:RO:QR:AO:QA:GL	1/1:137:0:0:135:4297:-367.405,-40.6391,0
Chr1_A_fumigatus_Af293	5940	.	CCTTT	CCTTCTTT	1845.83	.	AB=0;ABP=0;AC=2;AF=1;AN=2;AO=79;CIGAR=1M3I4M;DP=86;DPB=136.8;DPRA=0;EPP=53.8337;EPPR=0;GTI=0;LEN=3;MEANALT=6;MQM=41.1392;MQMR=0;NS=1;NUMALT=1;ODDS=118.281;PAIRED=0.734177;PAIREDR=0;PAO=1.5;PQA=48;PQR=48;PRO=1.5;QA=2273;QR=0;RO=0;RPL=57;RPP=36.6819;RPPR=0;RPR=22;RUN=1;SAF=24;SAP=29.4253;SAR=55;SRF=0;SRP=0;SRR=0;TYPE=ins;ANN=CCTTCTTT|upstream_gene_variant|MODIFIER|Afu1g00130|Afu1g00130|transcript|Afu1g00130-T|Coding||c.-4275_-4274insCTT|||||4274|,CCTTCTTT|downstream_gene_variant|MODIFIER|Afu1g00110|Afu1g00110|transcript|Afu1g00110-T|Coding||c.*1482_*1483insCTT|||||1449|,CCTTCTTT|downstream_gene_variant|MODIFIER|Afu1g00120|Afu1g00120|transcript|Afu1g00120-T|Coding||c.*861_*862insAAG|||||861|WARNING_TRANSCRIPT_INCOMPLETE,CCTTCTTT|intergenic_region|MODIFIER|Afu1g00110-Afu1g00120|Afu1g00110-Afu1g00120|intergenic_region|Afu1g00110-Afu1g00120|||n.5943_5944insCTT||||||	GT:DP:RO:QR:AO:QA:GL	1/1:85:0:0:79:2273:-199.139,-25.5875,0
Chr1_A_fumigatus_Af293	5962	.	C	T	2345.63	.	AB=0;ABP=0;AC=2;AF=1;AN=2;AO=82;CIGAR=1X;DP=84;DPB=84;DPRA=0;EPP=49.7234;EPPR=0;GTI=0;LEN=1;MEANALT=2;MQM=40.6707;MQMR=100;NS=1;NUMALT=1;ODDS=118.281;PAIRED=0.658537;PAIREDR=0;PAO=0;PQA=0;PQR=0;PRO=0;QA=2934;QR=60;RO=0;RPL=56;RPP=26.8435;RPPR=5.18177;RPR=26;RUN=1;SAF=18;SAP=59.0449;SAR=64;SRF=0;SRP=5.18177;SRR=0;TYPE=snp;ANN=T|upstream_gene_variant|MODIFIER|Afu1g00130|Afu1g00130|transcript|Afu1g00130-T|Coding||c.-4256C>T|||||4256|,T|downstream_gene_variant|MODIFIER|Afu1g00110|Afu1g00110|transcript|Afu1g00110-T|Coding||c.*1501C>T|||||1467|,T|downstream_gene_variant|MODIFIER|Afu1g00120|Afu1g00120|transcript|Afu1g00120-T|Coding||c.*843G>A|||||843|WARNING_TRANSCRIPT_INCOMPLETE,T|intergenic_region|MODIFIER|Afu1g00110-Afu1g00120|Afu1g00110-Afu1g00120|intergenic_region|Afu1g00110-Afu1g00120|||n.5962C>T||||||	GT:DP:RO:QR:AO:QA:GL	1/1:83:0:0:82:2934:-250.836,-24.6845,0
Chr1_A_fumigatus_Af293	6047	.	T	A	1834.73	.	AB=0;ABP=0;AC=2;AF=1;AN=2;AO=65;CIGAR=1X;DP=66;DPB=66;DPRA=0;EPP=4.64726;EPPR=0;GTI=0;LEN=1;MEANALT=1;MQM=38.8615;MQMR=100;NS=1;NUMALT=1;ODDS=94.7143;PAIRED=0.630769;PAIREDR=0;PAO=0;PQA=0;PQR=0;PRO=0;QA=2305;QR=60;RO=0;RPL=22;RPP=17.7429;RPPR=5.18177;RPR=43;RUN=1;SAF=42;SAP=15.0703;SAR=23;SRF=0;SRP=5.18177;SRR=0;TYPE=snp;ANN=A|upstream_gene_variant|MODIFIER|Afu1g00130|Afu1g00130|transcript|Afu1g00130-T|Coding||c.-4171T>A|||||4171|,A|downstream_gene_variant|MODIFIER|Afu1g00110|Afu1g00110|transcript|Afu1g00110-T|Coding||c.*1586T>A|||||1552|,A|downstream_gene_variant|MODIFIER|Afu1g00120|Afu1g00120|transcript|Afu1g00120-T|Coding||c.*758A>T|||||758|WARNING_TRANSCRIPT_INCOMPLETE,A|intergenic_region|MODIFIER|Afu1g00110-Afu1g00120|Afu1g00110-Afu1g00120|intergenic_region|Afu1g00110-Afu1g00120|||n.6047T>A||||||	GT:DP:RO:QR:AO:QA:GL	1/1:65:0:0:65:2305:-189.334,-19.567,0
Chr1_A_fumigatus_Af293	6190	.	A	G	2851.96	.	AB=0;ABP=0;AC=2;AF=1;AN=2;AO=110;CIGAR=1X;DP=111;DPB=111;DPRA=0;EPP=3.72096;EPPR=0;GTI=0;LEN=1;MEANALT=1;MQM=38.1182;MQMR=100;NS=1;NUMALT=1;ODDS=157.098;PAIRED=0.509091;PAIREDR=0;PAO=0;PQA=0;PQR=0;PRO=0;QA=3598;QR=60;RO=0;RPL=42;RPP=16.355;RPPR=5.18177;RPR=68;RUN=1;SAF=64;SAP=9.40627;SAR=46;SRF=0;SRP=5.18177;SRR=0;TYPE=snp;ANN=G|upstream_gene_variant|MODIFIER|Afu1g00130|Afu1g00130|transcript|Afu1g00130-T|Coding||c.-4028A>G|||||4028|,G|downstream_gene_variant|MODIFIER|Afu1g00110|Afu1g00110|transcript|Afu1g00110-T|Coding||c.*1729A>G|||||1695|,G|downstream_gene_variant|MODIFIER|Afu1g00120|Afu1g00120|transcript|Afu1g00120-T|Coding||c.*615T>C|||||615|WARNING_TRANSCRIPT_INCOMPLETE,G|intergenic_region|MODIFIER|Afu1g00110-Afu1g00120|Afu1g00110-Afu1g00120|intergenic_region|Afu1g00110-Afu1g00120|||n.6190A>G||||||	GT:DP:RO:QR:AO:QA:GL	1/1:110:0:0:110:3598:-290.597,-33.1133,0
Chr1_A_fumigatus_Af293	6211	.	T	A	3023.46	.	AB=0;ABP=0;AC=2;AF=1;AN=2;AO=110;CIGAR=1X;DP=112;DPB=112;DPRA=0;EPP=4.2737;EPPR=0;GTI=0;LEN=1;MEANALT=2;MQM=38.4545;MQMR=100;NS=1;NUMALT=1;ODDS=157.098;PAIRED=0.5;PAIREDR=0;PAO=0;PQA=0;PQR=0;PRO=0;QA=3799;QR=60;RO=0;RPL=57;RPP=3.32615;RPPR=5.18177;RPR=53;RUN=1;SAF=70;SAP=20.7769;SAR=40;SRF=0;SRP=5.18177;SRR=0;TYPE=snp;ANN=A|upstream_gene_variant|MODIFIER|Afu1g00130|Afu1g00130|transcript|Afu1g00130-T|Coding||c.-4007T>A|||||4007|,A|downstream_gene_variant|MODIFIER|Afu1g00110|Afu1g00110|transcript|Afu1g00110-T|Coding||c.*1750T>A|||||1716|,A|downstream_gene_variant|MODIFIER|Afu1g00120|Afu1g00120|transcript|Afu1g00120-T|Coding||c.*594A>T|||||594|WARNING_TRANSCRIPT_INCOMPLETE,A|intergenic_region|MODIFIER|Afu1g00110-Afu1g00120|Afu1g00110-Afu1g00120|intergenic_region|Afu1g00110-Afu1g00120|||n.6211T>A||||||	GT:DP:RO:QR:AO:QA:GL	1/1:111:0:0:110:3799:-307.645,-33.1133,0
Chr1_A_fumigatus_Af293	6223	.	C	T	3049.7	.	AB=0;ABP=0;AC=2;AF=1;AN=2;AO=113;CIGAR=1X;DP=119;DPB=119;DPRA=0;EPP=7.33403;EPPR=3.73412;GTI=0;LEN=1;MEANALT=3;MQM=38.7168;MQMR=49;NS=1;NUMALT=1;ODDS=152.214;PAIRED=0.486726;PAIREDR=0.333333;PAO=0;PQA=0;PQR=0;PRO=0;QA=3846;QR=89;RO=2;RPL=57;RPP=3.02952;RPPR=3.73412;RPR=56;RUN=1;SAF=71;SAP=19.1714;SAR=42;SRF=2;SRP=3.73412;SRR=0;TYPE=snp;ANN=T|upstream_gene_variant|MODIFIER|Afu1g00130|Afu1g00130|transcript|Afu1g00130-T|Coding||c.-3995C>T|||||3995|,T|downstream_gene_variant|MODIFIER|Afu1g00110|Afu1g00110|transcript|Afu1g00110-T|Coding||c.*1762C>T|||||1728|,T|downstream_gene_variant|MODIFIER|Afu1g00120|Afu1g00120|transcript|Afu1g00120-T|Coding||c.*582G>A|||||582|WARNING_TRANSCRIPT_INCOMPLETE,T|intergenic_region|MODIFIER|Afu1g00110-Afu1g00120|Afu1g00110-Afu1g00120|intergenic_region|Afu1g00110-Afu1g00120|||n.6223C>T||||||	GT:DP:RO:QR:AO:QA:GL	1/1:118:2:29:113:3846:-309.194,-32.0999,0
Chr1_A_fumigatus_Af293	6462	.	AT	AAAATT	221.266	.	AB=0;ABP=0;AC=2;AF=1;AN=2;AO=19;CIGAR=1M4I1M;DP=23;DPB=60.5;DPRA=0;EPP=4.03889;EPPR=7.35324;GTI=0;LEN=4;MEANALT=2;MQM=20.1053;MQMR=23;NS=1;NUMALT=1;ODDS=24.6328;PAIRED=0.421053;PAIREDR=0.5;PAO=1;PQA=32;PQR=0;PRO=0;QA=557;QR=56;RO=2;RPL=19;RPP=44.2683;RPPR=7.35324;RPR=0;RUN=1;SAF=8;SAP=4.03889;SAR=11;SRF=2;SRP=7.35324;SRR=0;TYPE=ins;ANN=AAAATT|upstream_gene_variant|MODIFIER|Afu1g00130|Afu1g00130|transcript|Afu1g00130-T|Coding||c.-3756_-3755insAAAT|||||3755|,AAAATT|downstream_gene_variant|MODIFIER|Afu1g00110|Afu1g00110|transcript|Afu1g00110-T|Coding||c.*2001_*2002insAAAT|||||1968|,AAAATT|downstream_gene_variant|MODIFIER|Afu1g00120|Afu1g00120|transcript|Afu1g00120-T|Coding||c.*342_*343insATTT|||||342|WARNING_TRANSCRIPT_INCOMPLETE,AAAATT|intergenic_region|MODIFIER|Afu1g00110-Afu1g00120|Afu1g00110-Afu1g00120|intergenic_region|Afu1g00110-Afu1g00120|||n.6462_6463insAAAT||||||	GT:DP:RO:QR:AO:QA:GL	1/1:22:2:56:19:557:-27.7223,-2.89231,0
Chr1_A_fumigatus_Af293	6465	.	TTCGCGAAACTTGCGCAATCGCACT	ATCTCCAGTAATAGCAGTCTGACCTTCCAT	117.221	.	AB=0;ABP=0;AC=2;AF=1;AN=2;AO=4;CIGAR=1X2M1X1M1X1M4X1M1D1X3M1X2M2X2M6I1M;DP=8;DPB=13.12;DPRA=0;EPP=11.6962;EPPR=0;GTI=0;LEN=30;MEANALT=4;MQM=23;MQMR=0;NS=1;NUMALT=1;ODDS=9.12004;PAIRED=0.5;PAIREDR=0;PAO=6;PQA=150;PQR=28;PRO=1;QA=128;QR=0;RO=0;RPL=4;RPP=11.6962;RPPR=0;RPR=0;RUN=1;SAF=0;SAP=11.6962;SAR=4;SRF=0;SRP=0;SRR=0;TYPE=complex;ANN=ATCTCCAGTAATAGCAGTCTGACCTTCCAT|upstream_gene_variant|MODIFIER|Afu1g00130|Afu1g00130|transcript|Afu1g00130-T|Coding||c.-3753_-3729delTTCGCGAAACTTGCGCAATCGCACTinsATCTCCAGTAATAGCAGTCTGACCTTCCAT|||||3753|,ATCTCCAGTAATAGCAGTCTGACCTTCCAT|downstream_gene_variant|MODIFIER|Afu1g00110|Afu1g00110|transcript|Afu1g00110-T|Coding||c.*2004_*2028delTTCGCGAAACTTGCGCAATCGCACTinsATCTCCAGTAATAGCAGTCTGACCTTCCAT|||||1970|,ATCTCCAGTAATAGCAGTCTGACCTTCCAT|downstream_gene_variant|MODIFIER|Afu1g00120|Afu1g00120|transcript|Afu1g00120-T|Coding||c.*316_*340delAGTGCGATTGCGCAAGTTTCGCGAAinsATGGAAGGTCAGACTGCTATTACTGGAGAT|||||340|WARNING_TRANSCRIPT_INCOMPLETE,ATCTCCAGTAATAGCAGTCTGACCTTCCAT|intergenic_region|MODIFIER|Afu1g00110-Afu1g00120|Afu1g00110-Afu1g00120|intergenic_region|Afu1g00110-Afu1g00120|||n.6465_6489delTTCGCGAAACTTGCGCAATCGCACTinsATCTCCAGTAATAGCAGTCTGACCTTCCAT||||||	GT:DP:RO:QR:AO:QA:GL	1/1:7:0:0:4:128:-15.3344,-0.756662,0
Chr1_A_fumigatus_Af293	12914	.	C	G	61.2943	.	AB=0;ABP=0;AC=0;AF=0;AN=2;AO=10;CIGAR=1X;DP=41;DPB=41;DPRA=0;EPP=3.87889;EPPR=21.5402;GTI=0;LEN=1;MEANALT=2;MQM=3.6;MQMR=5.8;NS=1;NUMALT=1;ODDS=14.1135;PAIRED=0.2;PAIREDR=0.2;PAO=0;PQA=0;PQR=0;PRO=0;QA=282;QR=906;RO=29;RPL=0;RPP=24.725;RPPR=59.7581;RPR=10;RUN=1;SAF=4;SAP=3.87889;SAR=6;SRF=7;SRP=21.5402;SRR=22;TYPE=snp;ANN=G|upstream_gene_variant|MODIFIER|Afu1g00140|Afu1g00140|transcript|Afu1g00140-T|Coding||c.-107C>G|||||107|,G|downstream_gene_variant|MODIFIER|Afu1g00130|Afu1g00130|transcript|Afu1g00130-T|Coding||c.*1808C>G|||||1808|,G|intergenic_region|MODIFIER|Afu1g00130-Afu1g00140|Afu1g00130-Afu1g00140|intergenic_region|Afu1g00130-Afu1g00140|||n.12914C>G||||||	GT:DP:RO:QR:AO:QA:GL	0/0:40:29:846:10:282:0,-8.51329,-3.28704
Chr1_A_fumigatus_Af293	13786	.	G	A	68.0951	.	AB=0;ABP=0;AC=2;AF=1;AN=2;AO=14;CIGAR=1X;DP=43;DPB=43;DPRA=0;EPP=12.937;EPPR=9.07545;GTI=0;LEN=1;MEANALT=1;MQM=5;MQMR=5.03448;NS=1;NUMALT=1;ODDS=15.6795;PAIRED=0.928571;PAIREDR=0.517241;PAO=0;PQA=0;PQR=0;PRO=0;QA=418;QR=934;RO=28;RPL=2;RPP=18.5208;RPPR=57.5966;RPR=12;RUN=1;SAF=13;SAP=25.3454;SAR=1;SRF=19;SRP=9.07545;SRR=9;TYPE=snp;ANN=A|downstream_gene_variant|MODIFIER|Afu1g00130|Afu1g00130|transcript|Afu1g00130-T|Coding||c.*2680G>A|||||2680|,A|intron_variant|MODIFIER|Afu1g00140|Afu1g00140|transcript|Afu1g00140-T|Coding|1/4|c.564+202G>A||||||	GT:DP:RO:QR:AO:QA:GL	1/1:42:28:874:14:418:-2.17855,-8.50948,0
Chr1_A_fumigatus_Af293	13871	.	G	A	50.0826	.	AB=0;ABP=0;AC=2;AF=1;AN=2;AO=41;CIGAR=1X;DP=110;DPB=110;DPRA=0;EPP=31.0276;EPPR=19.6583;GTI=0;LEN=1;MEANALT=1;MQM=4.85366;MQMR=3.72464;NS=1;NUMALT=1;ODDS=11.5319;PAIRED=0.804878;PAIREDR=0.681159;PAO=0;PQA=0;PQR=0;PRO=0;QA=1418;QR=2370;RO=68;RPL=7;RPP=41.6201;RPPR=61.1995;RPR=34;RUN=1;SAF=35;SAP=47.552;SAR=6;SRF=52;SRP=41.5618;SRR=16;TYPE=snp;ANN=A|downstream_gene_variant|MODIFIER|Afu1g00130|Afu1g00130|transcript|Afu1g00130-T|Coding||c.*2765G>A|||||2765|,A|intron_variant|MODIFIER|Afu1g00140|Afu1g00140|transcript|Afu1g00140-T|Coding|1/4|c.564+287G>A||||||	GT:DP:RO:QR:AO:QA:GL	1/1:109:68:2310:41:1418:-3.7082,-18.7149,0
Chr1_A_fumigatus_Af293	14041	.	G	A	616.731	.	AB=0;ABP=0;AC=2;AF=1;AN=2;AO=201;CIGAR=1X;DP=335;DPB=335;DPRA=0;EPP=13.3923;EPPR=10.8535;GTI=0;LEN=1;MEANALT=1;MQM=5.32338;MQMR=3.39552;NS=1;NUMALT=1;ODDS=142.007;PAIRED=0.701493;PAIREDR=0.708955;PAO=0;PQA=0;PQR=0;PRO=0;QA=7195;QR=4668;RO=133;RPL=69;RPP=45.8888;RPPR=6.18648;RPR=132;RUN=1;SAF=128;SAP=35.6904;SAR=73;SRF=95;SRP=53.8292;SRR=38;TYPE=snp;ANN=A|downstream_gene_variant|MODIFIER|Afu1g00130|Afu1g00130|transcript|Afu1g00130-T|Coding||c.*2935G>A|||||2935|,A|intron_variant|MODIFIER|Afu1g00140|Afu1g00140|transcript|Afu1g00140-T|Coding|1/4|c.565-243G>A||||||	GT:DP:RO:QR:AO:QA:GL	1/1:334:133:4608:201:7195:-64.0908,-68.6826,0
Chr1_A_fumigatus_Af293	14474	.	G	A	109.55	.	AB=0;ABP=0;AC=2;AF=1;AN=2;AO=22;CIGAR=1X;DP=72;DPB=72;DPRA=0;EPP=9.32731;EPPR=9.26414;GTI=0;LEN=1;MEANALT=1;MQM=3.09091;MQMR=3.28;NS=1;NUMALT=1;ODDS=25.2248;PAIRED=0.772727;PAIREDR=0.5;PAO=0;PQA=0;PQR=0;PRO=0;QA=759;QR=1638;RO=49;RPL=19;RPP=28.2783;RPPR=111.584;RPR=3;RUN=1;SAF=4;SAP=22.3561;SAR=18;SRF=18;SRP=11.5225;SRR=31;TYPE=snp;ANN=A|missense_variant|MODERATE|Afu1g00140|Afu1g00140|transcript|Afu1g00140-T|Coding|2/5|c.755G>A|p.Arg252Gln|755/1197|755/1197|252/398||,A|downstream_gene_variant|MODIFIER|Afu1g00130|Afu1g00130|transcript|Afu1g00130-T|Coding||c.*3368G>A|||||3368|	GT:DP:RO:QR:AO:QA:GL	1/1:71:49:1578:22:759:-0.413495,-15.6495,0
Chr1_A_fumigatus_Af293	114445	.	T	C	56.953	.	AB=0;ABP=0;AC=2;AF=1;AN=2;AO=47;CIGAR=1X;DP=48;DPB=48;DPRA=0;EPP=5.27418;EPPR=0;GTI=0;LEN=1;MEANALT=1;MQM=2.12766;MQMR=100;NS=1;NUMALT=1;ODDS=13.1139;PAIRED=0.808511;PAIREDR=0;PAO=0;PQA=0;PQR=0;PRO=0;QA=1549;QR=60;RO=0;RPL=26;RPP=4.16534;RPPR=5.18177;RPR=21;RUN=1;SAF=26;SAP=4.16534;SAR=21;SRF=0;SRP=5.18177;SRR=0;TYPE=snp;ANN=C|downstream_gene_variant|MODIFIER|Afu1g00390|Afu1g00390|transcript|Afu1g00390-T|Coding||c.*2960A>G|||||2960|WARNING_TRANSCRIPT_MULTIPLE_STOP_CODONS,C|intergenic_region|MODIFIER|Afu1g00350-Afu1g00390|Afu1g00350-Afu1g00390|intergenic_region|Afu1g00350-Afu1g00390|||n.114445T>C||||||	GT:DP:RO:QR:AO:QA:GL	1/1:47:0:0:47:1549:-8.95355,-14.1484,0
Chr1_A_fumigatus_Af293	114452	.	A	G	53.1596	.	AB=0;ABP=0;AC=2;AF=1;AN=2;AO=44;CIGAR=1X;DP=45;DPB=45;DPRA=0;EPP=3.79993;EPPR=0;GTI=0;LEN=1;MEANALT=1;MQM=2.13636;MQMR=100;NS=1;NUMALT=1;ODDS=12.2405;PAIRED=0.795455;PAIREDR=0;PAO=0;PQA=0;PQR=0;PRO=0;QA=1345;QR=60;RO=0;RPL=24;RPP=3.79993;RPPR=5.18177;RPR=20;RUN=1;SAF=24;SAP=3.79993;SAR=20;SRF=0;SRP=5.18177;SRR=0;TYPE=snp;ANN=G|downstream_gene_variant|MODIFIER|Afu1g00390|Afu1g00390|transcript|Afu1g00390-T|Coding||c.*2953T>C|||||2953|WARNING_TRANSCRIPT_MULTIPLE_STOP_CODONS,G|intergenic_region|MODIFIER|Afu1g00350-Afu1g00390|Afu1g00350-Afu1g00390|intergenic_region|Afu1g00350-Afu1g00390|||n.114452A>G||||||	GT:DP:RO:QR:AO:QA:GL	1/1:44:0:0:44:1345:-8.31461,-13.2453,0
Chr1_A_fumigatus_Af293	115220	.	A	G	76.7038	.	AB=0;ABP=0;AC=2;AF=1;AN=2;AO=67;CIGAR=1X;DP=69;DPB=69;DPRA=0;EPP=10.3026;EPPR=0;GTI=0;LEN=1;MEANALT=2;MQM=2;MQMR=100;NS=1;NUMALT=1;ODDS=17.6617;PAIRED=0.537313;PAIREDR=0;PAO=0;PQA=0;PQR=0;PRO=0;QA=2199;QR=60;RO=0;RPL=27;RPP=8.4876;RPPR=5.18177;RPR=40;RUN=1;SAF=33;SAP=3.04271;SAR=34;SRF=0;SRP=5.18177;SRR=0;TYPE=snp;ANN=G|downstream_gene_variant|MODIFIER|Afu1g00390|Afu1g00390|transcript|Afu1g00390-T|Coding||c.*2185T>C|||||2185|WARNING_TRANSCRIPT_MULTIPLE_STOP_CODONS,G|intergenic_region|MODIFIER|Afu1g00350-Afu1g00390|Afu1g00350-Afu1g00390|intergenic_region|Afu1g00350-Afu1g00390|||n.115220A>G||||||	GT:DP:RO:QR:AO:QA:GL	1/1:68:0:0:67:2199:-11.9791,-20.169,0
Chr1_A_fumigatus_Af293	115229	.	TG	CA	74.6523	.	AB=0;ABP=0;AC=2;AF=1;AN=2;AO=66;CIGAR=2X;DP=68;DPB=68;DPRA=0;EPP=11.433;EPPR=0;GTI=0;LEN=2;MEANALT=2;MQM=2;MQMR=0;NS=1;NUMALT=1;ODDS=17.1893;PAIRED=0.530303;PAIREDR=0;PAO=1;PQA=29;PQR=0;PRO=0;QA=2113;QR=0;RO=0;RPL=26;RPP=9.45891;RPPR=0;RPR=40;RUN=1;SAF=33;SAP=3.0103;SAR=33;SRF=0;SRP=0;SRR=0;TYPE=mnp;ANN=CA|downstream_gene_variant|MODIFIER|Afu1g00390|Afu1g00390|transcript|Afu1g00390-T|Coding||c.*2175_*2176delCAinsTG|||||2176|WARNING_TRANSCRIPT_MULTIPLE_STOP_CODONS,CA|intergenic_region|MODIFIER|Afu1g00350-Afu1g00390|Afu1g00350-Afu1g00390|intergenic_region|Afu1g00350-Afu1g00390|||n.115229_115230delTGinsCA||||||	GT:DP:RO:QR:AO:QA:GL	1/1:67:0:0:66:2113:-11.9713,-20.169,0
Chr1_A_fumigatus_Af293	115254	.	AA	GG	75.4303	.	AB=0;ABP=0;AC=2;AF=1;AN=2;AO=69;CIGAR=2X;DP=70;DPB=69.5;DPRA=0;EPP=5.55942;EPPR=0;GTI=0;LEN=2;MEANALT=1;MQM=2;MQMR=0;NS=1;NUMALT=1;ODDS=17.3685;PAIRED=0.536232;PAIREDR=0;PAO=0;PQA=0;PQR=0;PRO=0;QA=2182;QR=0;RO=0;RPL=24;RPP=16.8888;RPPR=0;RPR=45;RUN=1;SAF=32;SAP=3.79707;SAR=37;SRF=0;SRP=0;SRR=0;TYPE=mnp;ANN=GG|downstream_gene_variant|MODIFIER|Afu1g00390|Afu1g00390|transcript|Afu1g00390-T|Coding||c.*2150_*2151delTTinsCC|||||2151|WARNING_TRANSCRIPT_MULTIPLE_STOP_CODONS,GG|intergenic_region|MODIFIER|Afu1g00350-Afu1g00390|Afu1g00350-Afu1g00390|intergenic_region|Afu1g00350-Afu1g00390|||n.115254_115255delAAinsGG||||||	GT:DP:RO:QR:AO:QA:GL	1/1:69:0:0:69:2182:-12.319,-20.7711,0
Chr1_A_fumigatus_Af293	115263	.	A	G	82.9638	.	AB=0;ABP=0;AC=2;AF=1;AN=2;AO=71;CIGAR=1X;DP=72;DPB=72;DPRA=0;EPP=3.04088;EPPR=0;GTI=0;LEN=1;MEANALT=1;MQM=2;MQMR=100;NS=1;NUMALT=1;ODDS=19.1031;PAIRED=0.507042;PAIREDR=0;PAO=0;PQA=0;PQR=0;PRO=0;QA=2408;QR=60;RO=0;RPL=25;RPP=16.4979;RPPR=5.18177;RPR=46;RUN=1;SAF=34;SAP=3.28556;SAR=37;SRF=0;SRP=5.18177;SRR=0;TYPE=snp;ANN=G|downstream_gene_variant|MODIFIER|Afu1g00390|Afu1g00390|transcript|Afu1g00390-T|Coding||c.*2142T>C|||||2142|WARNING_TRANSCRIPT_MULTIPLE_STOP_CODONS,G|intergenic_region|MODIFIER|Afu1g00350-Afu1g00390|Afu1g00350-Afu1g00390|intergenic_region|Afu1g00350-Afu1g00390|||n.115263A>G||||||	GT:DP:RO:QR:AO:QA:GL	1/1:71:0:0:71:2408:-12.7517,-21.3731,0
Chr1_A_fumigatus_Af293	115270	.	TGG	CGT	79.9545	.	AB=0;ABP=0;AC=2;AF=1;AN=2;AO=66;CIGAR=1X1M1X;DP=71;DPB=71.6667;DPRA=0;EPP=3.0103;EPPR=0;GTI=0;LEN=3;MEANALT=4;MQM=2;MQMR=0;NS=1;NUMALT=1;ODDS=18.4102;PAIRED=0.530303;PAIREDR=0;PAO=2;PQA=4;PQR=0;PRO=0;QA=1982;QR=0;RO=0;RPL=25;RPP=11.433;RPPR=0;RPR=41;RUN=1;SAF=34;SAP=3.1419;SAR=32;SRF=0;SRP=0;SRR=0;TYPE=complex;ANN=CGT|downstream_gene_variant|MODIFIER|Afu1g00390|Afu1g00390|transcript|Afu1g00390-T|Coding||c.*2133_*2135delCCAinsACG|||||2135|WARNING_TRANSCRIPT_MULTIPLE_STOP_CODONS,CGT|intergenic_region|MODIFIER|Afu1g00350-Afu1g00390|Afu1g00350-Afu1g00390|intergenic_region|Afu1g00350-Afu1g00390|||n.115270_115272delTGGinsCGT||||||	GT:DP:RO:QR:AO:QA:GL	1/1:70:0:0:66:1982:-11.8745,-20.47,0
Chr1_A_fumigatus_Af293	115281	.	A	G	92.1632	.	AB=0;ABP=0;AC=2;AF=1;AN=2;AO=68;CIGAR=1X;DP=69;DPB=69;DPRA=0;EPP=3.13803;EPPR=0;GTI=0;LEN=1;MEANALT=1;MQM=2.01471;MQMR=100;NS=1;NUMALT=1;ODDS=21.2214;PAIRED=0.529412;PAIREDR=0;PAO=0;PQA=0;PQR=0;PRO=0;QA=2291;QR=60;RO=0;RPL=34;RPP=3.0103;RPPR=5.18177;RPR=34;RUN=1;SAF=33;SAP=3.13803;SAR=35;SRF=0;SRP=5.18177;SRR=0;TYPE=snp;ANN=G|downstream_gene_variant|MODIFIER|Afu1g00390|Afu1g00390|transcript|Afu1g00390-T|Coding||c.*2124T>C|||||2124|WARNING_TRANSCRIPT_MULTIPLE_STOP_CODONS,G|intergenic_region|MODIFIER|Afu1g00350-Afu1g00390|Afu1g00350-Afu1g00390|intergenic_region|Afu1g00350-Afu1g00390|||n.115281A>G||||||	GT:DP:RO:QR:AO:QA:GL	1/1:68:0:0:68:2291:-12.2892,-20.47,0
Chr1_A_fumigatus_Af293	115290	.	AGTATAG	GGCGTAC	81.921	.	AB=0;ABP=0;AC=2;AF=1;AN=2;AO=63;CIGAR=1X1M2X2M1X;DP=65;DPB=65.7143;DPRA=0;EPP=4.69922;EPPR=0;GTI=0;LEN=7;MEANALT=2;MQM=2.01587;MQMR=0;NS=1;NUMALT=1;ODDS=18.863;PAIRED=0.52381;PAIREDR=0;PAO=4;PQA=99;PQR=0;PRO=0;QA=1929;QR=0;RO=0;RPL=37;RPP=7.18091;RPPR=0;RPR=26;RUN=1;SAF=28;SAP=4.69922;SAR=35;SRF=0;SRP=0;SRR=0;TYPE=complex;ANN=GGCGTAC|downstream_gene_variant|MODIFIER|Afu1g00390|Afu1g00390|transcript|Afu1g00390-T|Coding||c.*2109_*2115delCTATACTinsGTACGCC|||||2115|WARNING_TRANSCRIPT_MULTIPLE_STOP_CODONS,GGCGTAC|intergenic_region|MODIFIER|Afu1g00350-Afu1g00390|Afu1g00350-Afu1g00390|intergenic_region|Afu1g00350-Afu1g00390|||n.115290_115296delAGTATAGinsGGCGTAC||||||	GT:DP:RO:QR:AO:QA:GL	1/1:64:0:0:63:1929:-11.9362,-20.169,0
Chr1_A_fumigatus_Af293	115338	.	G	A	121.239	.	AB=0;ABP=0;AC=2;AF=1;AN=2;AO=66;CIGAR=1X;DP=67;DPB=67;DPRA=0;EPP=6.30041;EPPR=0;GTI=0;LEN=1;MEANALT=1;MQM=2.92424;MQMR=100;NS=1;NUMALT=1;ODDS=27.9164;PAIRED=0.484848;PAIREDR=0;PAO=0;PQA=0;PQR=0;PRO=0;QA=2193;QR=60;RO=0;RPL=44;RPP=18.9344;RPPR=5.18177;RPR=22;RUN=1;SAF=30;SAP=4.19474;SAR=36;SRF=0;SRP=5.18177;SRR=0;TYPE=snp;ANN=A|downstream_gene_variant|MODIFIER|Afu1g00390|Afu1g00390|transcript|Afu1g00390-T|Coding||c.*2067C>T|||||2067|WARNING_TRANSCRIPT_MULTIPLE_STOP_CODONS,A|intergenic_region|MODIFIER|Afu1g00350-Afu1g00390|Afu1g00350-Afu1g00390|intergenic_region|Afu1g00350-Afu1g00390|||n.115338G>A||||||	GT:DP:RO:QR:AO:QA:GL	1/1:66:0:0:66:2193:-17.1925,-19.868,0
Chr1_A_fumigatus_Af293	115372	.	T	C	149.324	.	AB=0;ABP=0;AC=2;AF=1;AN=2;AO=66;CIGAR=1X;DP=68;DPB=68;DPRA=0;EPP=3.53672;EPPR=0;GTI=0;LEN=1;MEANALT=2;MQM=3.25758;MQMR=100;NS=1;NUMALT=1;ODDS=34.3832;PAIRED=0.454545;PAIREDR=0;PAO=0;PQA=0;PQR=0;PRO=0;QA=2154;QR=60;RO=0;RPL=42;RPP=13.6703;RPPR=5.18177;RPR=24;RUN=1;SAF=33;SAP=3.0103;SAR=33;SRF=0;SRP=5.18177;SRR=0;TYPE=snp;ANN=C|downstream_gene_variant|MODIFIER|Afu1g00390|Afu1g00390|transcript|Afu1g00390-T|Coding||c.*2033A>G|||||2033|WARNING_TRANSCRIPT_MULTIPLE_STOP_CODONS,C|intergenic_region|MODIFIER|Afu1g00350-Afu1g00390|Afu1g00350-Afu1g00390|intergenic_region|Afu1g00350-Afu1g00390|||n.115372T>C||||||	GT:DP:RO:QR:AO:QA:GL	1/1:67:0:0:66:2154:-19.0758,-19.868,0
Chr1_A_fumigatus_Af293	115380	.	A	G	186.087	.	AB=0;ABP=0;AC=2;AF=1;AN=2;AO=72;CIGAR=1X;DP=73;DPB=73;DPRA=0;EPP=4.09604;EPPR=0;GTI=0;LEN=1;MEANALT=1;MQM=3.52778;MQMR=100;NS=1;NUMALT=1;ODDS=42.8482;PAIRED=0.416667;PAIREDR=0;PAO=0;PQA=0;PQR=0;PRO=0;QA=2452;QR=60;RO=0;RPL=45;RPP=12.7819;RPPR=5.18177;RPR=27;RUN=1;SAF=38;SAP=3.49285;SAR=34;SRF=0;SRP=5.18177;SRR=0;TYPE=snp;ANN=G|downstream_gene_variant|MODIFIER|Afu1g00390|Afu1g00390|transcript|Afu1g00390-T|Coding||c.*2025T>C|||||2025|WARNING_TRANSCRIPT_MULTIPLE_STOP_CODONS,G|intergenic_region|MODIFIER|Afu1g00350-Afu1g00390|Afu1g00350-Afu1g00390|intergenic_region|Afu1g00350-Afu1g00390|||n.115380A>G||||||	GT:DP:RO:QR:AO:QA:GL	1/1:72:0:0:72:2452:-22.822,-21.6742,0
Chr1_A_fumigatus_Af293	115397	.	A	G	173.557	.	AB=0;ABP=0;AC=2;AF=1;AN=2;AO=65;CIGAR=1X;DP=67;DPB=67;DPRA=0;EPP=3.04371;EPPR=0;GTI=0;LEN=1;MEANALT=2;MQM=3.72308;MQMR=100;NS=1;NUMALT=1;ODDS=39.963;PAIRED=0.4;PAIREDR=0;PAO=0;PQA=0;PQR=0;PRO=0;QA=2241;QR=60;RO=0;RPL=39;RPP=8.65613;RPPR=5.18177;RPR=26;RUN=1;SAF=38;SAP=7.05258;SAR=27;SRF=0;SRP=5.18177;SRR=0;TYPE=snp;ANN=G|downstream_gene_variant|MODIFIER|Afu1g00390|Afu1g00390|transcript|Afu1g00390-T|Coding||c.*2008T>C|||||2008|WARNING_TRANSCRIPT_MULTIPLE_STOP_CODONS,G|intergenic_region|MODIFIER|Afu1g00350-Afu1g00390|Afu1g00350-Afu1g00390|intergenic_region|Afu1g00350-Afu1g00390|||n.115397A>G||||||	GT:DP:RO:QR:AO:QA:GL	1/1:66:0:0:65:2241:-21.3371,-19.567,0
Chr1_A_fumigatus_Af293	115417	.	A	G	224.224	.	AB=0;ABP=0;AC=2;AF=1;AN=2;AO=58;CIGAR=1X;DP=59;DPB=59;DPRA=0;EPP=3.0103;EPPR=0;GTI=0;LEN=1;MEANALT=1;MQM=4.98276;MQMR=100;NS=1;NUMALT=1;ODDS=51.6296;PAIRED=0.465517;PAIREDR=0;PAO=0;PQA=0;PQR=0;PRO=0;QA=1929;QR=60;RO=0;RPL=27;RPP=3.60933;RPPR=5.18177;RPR=31;RUN=1;SAF=32;SAP=4.35811;SAR=26;SRF=0;SRP=5.18177;SRR=0;TYPE=snp;ANN=G|downstream_gene_variant|MODIFIER|Afu1g00390|Afu1g00390|transcript|Afu1g00390-T|Coding||c.*1988T>C|||||1988|WARNING_TRANSCRIPT_MULTIPLE_STOP_CODONS,G|intergenic_region|MODIFIER|Afu1g00350-Afu1g00390|Afu1g00350-Afu1g00390|intergenic_region|Afu1g00350-Afu1g00390|||n.115417A>G||||||	GT:DP:RO:QR:AO:QA:GL	1/1:58:0:0:58:1929:-25.559,-17.4597,0
Chr1_A_fumigatus_Af293	115423	.	A	G	222.798	.	AB=0;ABP=0;AC=2;AF=1;AN=2;AO=56;CIGAR=1X;DP=57;DPB=57;DPRA=0;EPP=3.0103;EPPR=0;GTI=0;LEN=1;MEANALT=1;MQM=5.08929;MQMR=100;NS=1;NUMALT=1;ODDS=51.3012;PAIRED=0.464286;PAIREDR=0;PAO=0;PQA=0;PQR=0;PRO=0;QA=1949;QR=60;RO=0;RPL=27;RPP=3.16541;RPPR=5.18177;RPR=29;RUN=1;SAF=31;SAP=4.40625;SAR=25;SRF=0;SRP=5.18177;SRR=0;TYPE=snp;ANN=G|downstream_gene_variant|MODIFIER|Afu1g00390|Afu1g00390|transcript|Afu1g00390-T|Coding||c.*1982T>C|||||1982|WARNING_TRANSCRIPT_MULTIPLE_STOP_CODONS,G|intergenic_region|MODIFIER|Afu1g00350-Afu1g00390|Afu1g00350-Afu1g00390|intergenic_region|Afu1g00350-Afu1g00390|||n.115423A>G||||||	GT:DP:RO:QR:AO:QA:GL	1/1:56:0:0:56:1949:-25.3548,-16.8577,0
Chr1_A_fumigatus_Af293	115486	.	T	C	196.168	.	AB=0;ABP=0;AC=2;AF=1;AN=2;AO=41;CIGAR=1X;DP=42;DPB=42;DPRA=0;EPP=3.06326;EPPR=0;GTI=0;LEN=1;MEANALT=1;MQM=6.43902;MQMR=100;NS=1;NUMALT=1;ODDS=45.1695;PAIRED=0.463415;PAIREDR=0;PAO=0;PQA=0;PQR=0;PRO=0;QA=1302;QR=60;RO=0;RPL=25;RPP=7.30028;RPPR=5.18177;RPR=16;RUN=1;SAF=21;SAP=3.06326;SAR=20;SRF=0;SRP=5.18177;SRR=0;TYPE=snp;ANN=C|downstream_gene_variant|MODIFIER|Afu1g00390|Afu1g00390|transcript|Afu1g00390-T|Coding||c.*1919A>G|||||1919|WARNING_TRANSCRIPT_MULTIPLE_STOP_CODONS,C|intergenic_region|MODIFIER|Afu1g00350-Afu1g00390|Afu1g00350-Afu1g00390|intergenic_region|Afu1g00350-Afu1g00390|||n.115486T>C||||||	GT:DP:RO:QR:AO:QA:GL	1/1:41:0:0:41:1302:-22.7705,-12.3422,0
Chr1_A_fumigatus_Af293	115518	.	A	G	128.613	.	AB=0;ABP=0;AC=2;AF=1;AN=2;AO=33;CIGAR=1X;DP=34;DPB=34;DPRA=0;EPP=6.23461;EPPR=0;GTI=0;LEN=1;MEANALT=1;MQM=7.21212;MQMR=100;NS=1;NUMALT=1;ODDS=29.6141;PAIRED=0.393939;PAIREDR=0;PAO=0;PQA=0;PQR=0;PRO=0;QA=1189;QR=60;RO=0;RPL=30;RPP=50.9801;RPPR=5.18177;RPR=3;RUN=1;SAF=17;SAP=3.0761;SAR=16;SRF=0;SRP=5.18177;SRR=0;TYPE=snp;ANN=G|downstream_gene_variant|MODIFIER|Afu1g00390|Afu1g00390|transcript|Afu1g00390-T|Coding||c.*1887T>C|||||1887|WARNING_TRANSCRIPT_MULTIPLE_STOP_CODONS,G|intergenic_region|MODIFIER|Afu1g00350-Afu1g00390|Afu1g00350-Afu1g00390|intergenic_region|Afu1g00350-Afu1g00390|||n.115518A>G||||||	GT:DP:RO:QR:AO:QA:GL	1/1:33:0:0:33:1189:-21.1011,-9.93399,0
Chr1_A_fumigatus_Af293	115551	.	A	G	62.304	.	AB=0;ABP=0;AC=2;AF=1;AN=2;AO=26;CIGAR=1X;DP=28;DPB=28;DPRA=0;EPP=3.0103;EPPR=0;GTI=0;LEN=1;MEANALT=2;MQM=7.07692;MQMR=100;NS=1;NUMALT=1;ODDS=14.346;PAIRED=0.346154;PAIREDR=0;PAO=0;PQA=0;PQR=0;PRO=0;QA=820;QR=60;RO=0;RPL=26;RPP=59.4686;RPPR=5.18177;RPR=0;RUN=1;SAF=13;SAP=3.0103;SAR=13;SRF=0;SRP=5.18177;SRR=0;TYPE=snp;ANN=G|downstream_gene_variant|MODIFIER|Afu1g00390|Afu1g00390|transcript|Afu1g00390-T|Coding||c.*1854T>C|||||1854|WARNING_TRANSCRIPT_MULTIPLE_STOP_CODONS,G|intergenic_region|MODIFIER|Afu1g00350-Afu1g00390|Afu1g00350-Afu1g00390|intergenic_region|Afu1g00350-Afu1g00390|||n.115551A>G||||||	GT:DP:RO:QR:AO:QA:GL	1/1:27:0:0:26:820:-15.6766,-7.82678,0
Chr1_A_fumigatus_Af293	115663	.	T	C	52.6788	.	AB=0;ABP=0;AC=2;AF=1;AN=2;AO=22;CIGAR=1X;DP=24;DPB=24;DPRA=0;EPP=3.40511;EPPR=0;GTI=0;LEN=1;MEANALT=2;MQM=7.31818;MQMR=100;NS=1;NUMALT=1;ODDS=12.1297;PAIRED=0.409091;PAIREDR=0;PAO=0;PQA=0;PQR=0;PRO=0;QA=726;QR=60;RO=0;RPL=0;RPP=50.7827;RPPR=5.18177;RPR=22;RUN=1;SAF=10;SAP=3.40511;SAR=12;SRF=0;SRP=5.18177;SRR=0;TYPE=snp;ANN=C|downstream_gene_variant|MODIFIER|Afu1g00390|Afu1g00390|transcript|Afu1g00390-T|Coding||c.*1742A>G|||||1742|WARNING_TRANSCRIPT_MULTIPLE_STOP_CODONS,C|intergenic_region|MODIFIER|Afu1g00350-Afu1g00390|Afu1g00350-Afu1g00390|intergenic_region|Afu1g00350-Afu1g00390|||n.115663T>C||||||	GT:DP:RO:QR:AO:QA:GL	1/1:23:0:0:22:726:-13.5145,-6.62266,0
Chr1_A_fumigatus_Af293	115684	.	G	A	71.1412	.	AB=0;ABP=0;AC=2;AF=1;AN=2;AO=35;CIGAR=1X;DP=36;DPB=36;DPRA=0;EPP=3.07234;EPPR=0;GTI=0;LEN=1;MEANALT=1;MQM=6.34286;MQMR=100;NS=1;NUMALT=1;ODDS=16.3809;PAIRED=0.371429;PAIREDR=0;PAO=0;PQA=0;PQR=0;PRO=0;QA=1242;QR=60;RO=0;RPL=0;RPP=79.0118;RPPR=5.18177;RPR=35;RUN=1;SAF=17;SAP=3.07234;SAR=18;SRF=0;SRP=5.18177;SRR=0;TYPE=snp;ANN=A|downstream_gene_variant|MODIFIER|Afu1g00390|Afu1g00390|transcript|Afu1g00390-T|Coding||c.*1721C>T|||||1721|WARNING_TRANSCRIPT_MULTIPLE_STOP_CODONS,A|intergenic_region|MODIFIER|Afu1g00350-Afu1g00390|Afu1g00350-Afu1g00390|intergenic_region|Afu1g00350-Afu1g00390|||n.115684G>A||||||	GT:DP:RO:QR:AO:QA:GL	1/1:35:0:0:35:1242:-19.4086,-10.5361,0
Chr1_A_fumigatus_Af293	115700	.	A	G	68.9379	.	AB=0;ABP=0;AC=2;AF=1;AN=2;AO=38;CIGAR=1X;DP=39;DPB=39;DPRA=0;EPP=3.23888;EPPR=0;GTI=0;LEN=1;MEANALT=1;MQM=6.10526;MQMR=100;NS=1;NUMALT=1;ODDS=15.8735;PAIRED=0.342105;PAIREDR=0;PAO=0;PQA=0;PQR=0;PRO=0;QA=1327;QR=60;RO=0;RPL=0;RPP=85.5263;RPPR=5.18177;RPR=38;RUN=1;SAF=18;SAP=3.23888;SAR=20;SRF=0;SRP=5.18177;SRR=0;TYPE=snp;ANN=G|downstream_gene_variant|MODIFIER|Afu1g00390|Afu1g00390|transcript|Afu1g00390-T|Coding||c.*1705T>C|||||1705|WARNING_TRANSCRIPT_MULTIPLE_STOP_CODONS,G|intergenic_region|MODIFIER|Afu1g00350-Afu1g00390|Afu1g00350-Afu1g00390|intergenic_region|Afu1g00350-Afu1g00390|||n.115700A>G||||||	GT:DP:RO:QR:AO:QA:GL	1/1:38:0:0:38:1327:-20.1591,-11.4391,0
Chr1_A_fumigatus_Af293	115712	.	T	C	65.9098	.	AB=0;ABP=0;AC=2;AF=1;AN=2;AO=46;CIGAR=1X;DP=47;DPB=47;DPRA=0;EPP=7.73089;EPPR=0;GTI=0;LEN=1;MEANALT=1;MQM=5.67391;MQMR=100;NS=1;NUMALT=1;ODDS=15.1763;PAIRED=0.347826;PAIREDR=0;PAO=0;PQA=0;PQR=0;PRO=0;QA=1429;QR=60;RO=0;RPL=0;RPP=102.898;RPPR=5.18177;RPR=46;RUN=1;SAF=18;SAP=7.73089;SAR=28;SRF=0;SRP=5.18177;SRR=0;TYPE=snp;ANN=C|downstream_gene_variant|MODIFIER|Afu1g00390|Afu1g00390|transcript|Afu1g00390-T|Coding||c.*1693A>G|||||1693|WARNING_TRANSCRIPT_MULTIPLE_STOP_CODONS,C|intergenic_region|MODIFIER|Afu1g00350-Afu1g00390|Afu1g00350-Afu1g00390|intergenic_region|Afu1g00350-Afu1g00390|||n.115712T>C||||||	GT:DP:RO:QR:AO:QA:GL	1/1:46:0:0:46:1429:-23.2329,-13.8474,0
Chr1_A_fumigatus_Af293	115745	.	A	G	180.921	.	AB=0;ABP=0;AC=2;AF=1;AN=2;AO=52;CIGAR=1X;DP=53;DPB=53;DPRA=0;EPP=9.02361;EPPR=0;GTI=0;LEN=1;MEANALT=1;MQM=5.90385;MQMR=100;NS=1;NUMALT=1;ODDS=41.6587;PAIRED=0.346154;PAIREDR=0;PAO=0;PQA=0;PQR=0;PRO=0;QA=1789;QR=60;RO=0;RPL=9;RPP=51.2838;RPPR=5.18177;RPR=43;RUN=1;SAF=19;SAP=11.1951;SAR=33;SRF=0;SRP=5.18177;SRR=0;TYPE=snp;ANN=G|downstream_gene_variant|MODIFIER|Afu1g00390|Afu1g00390|transcript|Afu1g00390-T|Coding||c.*1660T>C|||||1660|WARNING_TRANSCRIPT_MULTIPLE_STOP_CODONS,G|intergenic_region|MODIFIER|Afu1g00350-Afu1g00390|Afu1g00350-Afu1g00390|intergenic_region|Afu1g00350-Afu1g00390|||n.115745A>G||||||	GT:DP:RO:QR:AO:QA:GL	1/1:52:0:0:52:1789:-27.5039,-15.6536,0
Chr1_A_fumigatus_Af293	115760	.	C	T	185.206	.	AB=0;ABP=0;AC=2;AF=1;AN=2;AO=55;CIGAR=1X;DP=56;DPB=56;DPRA=0;EPP=17.2631;EPPR=0;GTI=0;LEN=1;MEANALT=1;MQM=5.74545;MQMR=100;NS=1;NUMALT=1;ODDS=42.6452;PAIRED=0.363636;PAIREDR=0;PAO=0;PQA=0;PQR=0;PRO=0;QA=1837;QR=60;RO=0;RPL=13;RPP=36.2141;RPPR=5.18177;RPR=42;RUN=1;SAF=19;SAP=14.4204;SAR=36;SRF=0;SRP=5.18177;SRR=0;TYPE=snp;ANN=T|downstream_gene_variant|MODIFIER|Afu1g00390|Afu1g00390|transcript|Afu1g00390-T|Coding||c.*1645G>A|||||1645|WARNING_TRANSCRIPT_MULTIPLE_STOP_CODONS,T|intergenic_region|MODIFIER|Afu1g00350-Afu1g00390|Afu1g00350-Afu1g00390|intergenic_region|Afu1g00350-Afu1g00390|||n.115760C>T||||||	GT:DP:RO:QR:AO:QA:GL	1/1:55:0:0:55:1837:-27.4222,-16.5567,0
Chr1_A_fumigatus_Af293	115784	.	C	A	253.959	.	AB=0;ABP=0;AC=2;AF=1;AN=2;AO=60;CIGAR=1X;DP=61;DPB=61;DPRA=0;EPP=3.58936;EPPR=0;GTI=0;LEN=1;MEANALT=1;MQM=5.45;MQMR=100;NS=1;NUMALT=1;ODDS=58.4761;PAIRED=0.4;PAIREDR=0;PAO=0;PQA=0;PQR=0;PRO=0;QA=2224;QR=60;RO=0;RPL=27;RPP=4.31318;RPPR=5.18177;RPR=33;RUN=1;SAF=23;SAP=10.1038;SAR=37;SRF=0;SRP=5.18177;SRR=0;TYPE=snp;ANN=A|downstream_gene_variant|MODIFIER|Afu1g00390|Afu1g00390|transcript|Afu1g00390-T|Coding||c.*1621G>T|||||1621|WARNING_TRANSCRIPT_MULTIPLE_STOP_CODONS,A|intergenic_region|MODIFIER|Afu1g00350-Afu1g00390|Afu1g00350-Afu1g00390|intergenic_region|Afu1g00350-Afu1g00390|||n.115784C>A||||||	GT:DP:RO:QR:AO:QA:GL	1/1:60:0:0:60:2224:-29.2519,-18.0618,0
Chr1_A_fumigatus_Af293	115793	.	T	C	250.643	.	AB=0;ABP=0;AC=2;AF=1;AN=2;AO=59;CIGAR=1X;DP=61;DPB=61;DPRA=0;EPP=3.0471;EPPR=0;GTI=0;LEN=1;MEANALT=2;MQM=5.49153;MQMR=100;NS=1;NUMALT=1;ODDS=57.7126;PAIRED=0.40678;PAIREDR=0;PAO=0;PQA=0;PQR=0;PRO=0;QA=1997;QR=60;RO=0;RPL=30;RPP=3.0471;RPPR=5.18177;RPR=29;RUN=1;SAF=23;SAP=9.23028;SAR=36;SRF=0;SRP=5.18177;SRR=0;TYPE=snp;ANN=C|downstream_gene_variant|MODIFIER|Afu1g00390|Afu1g00390|transcript|Afu1g00390-T|Coding||c.*1612A>G|||||1612|WARNING_TRANSCRIPT_MULTIPLE_STOP_CODONS,C|intergenic_region|MODIFIER|Afu1g00350-Afu1g00390|Afu1g00350-Afu1g00390|intergenic_region|Afu1g00350-Afu1g00390|||n.115793T>C||||||	GT:DP:RO:QR:AO:QA:GL	1/1:60:0:0:59:1997:-28.6439,-17.7608,0
Chr1_A_fumigatus_Af293	115803	.	C	A	239.127	.	AB=0;ABP=0;AC=2;AF=1;AN=2;AO=60;CIGAR=1X;DP=61;DPB=61;DPRA=0;EPP=6.62942;EPPR=0;GTI=0;LEN=1;MEANALT=1;MQM=5.45;MQMR=100;NS=1;NUMALT=1;ODDS=55.0611;PAIRED=0.4;PAIREDR=0;PAO=0;PQA=0;PQR=0;PRO=0;QA=2013;QR=60;RO=0;RPL=36;RPP=8.22183;RPPR=5.18177;RPR=24;RUN=1;SAF=23;SAP=10.1038;SAR=37;SRF=0;SRP=5.18177;SRR=0;TYPE=snp;ANN=A|downstream_gene_variant|MODIFIER|Afu1g00390|Afu1g00390|transcript|Afu1g00390-T|Coding||c.*1602G>T|||||1602|WARNING_TRANSCRIPT_MULTIPLE_STOP_CODONS,A|intergenic_region|MODIFIER|Afu1g00350-Afu1g00390|Afu1g00350-Afu1g00390|intergenic_region|Afu1g00350-Afu1g00390|||n.115803C>A||||||	GT:DP:RO:QR:AO:QA:GL	1/1:60:0:0:60:2013:-28.4569,-18.0618,0
Chr1_A_fumigatus_Af293	115826	.	A	G	262.489	.	AB=0;ABP=0;AC=2;AF=1;AN=2;AO=70;CIGAR=1X;DP=71;DPB=71;DPRA=0;EPP=3.0103;EPPR=0;GTI=0;LEN=1;MEANALT=1;MQM=4.94286;MQMR=100;NS=1;NUMALT=1;ODDS=60.4404;PAIRED=0.442857;PAIREDR=0;PAO=0;PQA=0;PQR=0;PRO=0;QA=2313;QR=60;RO=0;RPL=41;RPP=7.47733;RPPR=5.18177;RPR=29;RUN=1;SAF=30;SAP=6.1124;SAR=40;SRF=0;SRP=5.18177;SRR=0;TYPE=snp;ANN=G|downstream_gene_variant|MODIFIER|Afu1g00390|Afu1g00390|transcript|Afu1g00390-T|Coding||c.*1579T>C|||||1579|WARNING_TRANSCRIPT_MULTIPLE_STOP_CODONS,G|intergenic_region|MODIFIER|Afu1g00350-Afu1g00390|Afu1g00350-Afu1g00390|intergenic_region|Afu1g00350-Afu1g00390|||n.115826A>G||||||	GT:DP:RO:QR:AO:QA:GL	1/1:70:0:0:70:2313:-30.0648,-21.0721,0
Chr1_A_fumigatus_Af293	115902	.	C	T	117.25	.	AB=0;ABP=0;AC=2;AF=1;AN=2;AO=64;CIGAR=1X;DP=65;DPB=65;DPRA=0;EPP=14.0034;EPPR=0;GTI=0;LEN=1;MEANALT=1;MQM=2.8125;MQMR=100;NS=1;NUMALT=1;ODDS=26.9978;PAIRED=0.5625;PAIREDR=0;PAO=0;PQA=0;PQR=0;PRO=0;QA=2252;QR=60;RO=0;RPL=35;RPP=4.23175;RPPR=5.18177;RPR=29;RUN=1;SAF=28;SAP=5.18177;SAR=36;SRF=0;SRP=5.18177;SRR=0;TYPE=snp;ANN=T|downstream_gene_variant|MODIFIER|Afu1g00390|Afu1g00390|transcript|Afu1g00390-T|Coding||c.*1503G>A|||||1503|WARNING_TRANSCRIPT_MULTIPLE_STOP_CODONS,T|intergenic_region|MODIFIER|Afu1g00350-Afu1g00390|Afu1g00350-Afu1g00390|intergenic_region|Afu1g00350-Afu1g00390|||n.115902C>T||||||	GT:DP:RO:QR:AO:QA:GL	1/1:64:0:0:64:2252:-16.1649,-19.2659,0
Chr1_A_fumigatus_Af293	115924	.	TG	CA	101.875	.	AB=0;ABP=0;AC=2;AF=1;AN=2;AO=61;CIGAR=2X;DP=64;DPB=63.5;DPRA=0;EPP=9.02635;EPPR=5.18177;GTI=0;LEN=2;MEANALT=2;MQM=2.44262;MQMR=3;NS=1;NUMALT=1;ODDS=23.4577;PAIRED=0.672131;PAIREDR=0;PAO=0;PQA=0;PQR=0;PRO=0;QA=1954;QR=20;RO=1;RPL=30;RPP=3.0459;RPPR=5.18177;RPR=31;RUN=1;SAF=27;SAP=4.7546;SAR=34;SRF=1;SRP=5.18177;SRR=0;TYPE=mnp;ANN=CA|downstream_gene_variant|MODIFIER|Afu1g00390|Afu1g00390|transcript|Afu1g00390-T|Coding||c.*1480_*1481delCAinsTG|||||1481|WARNING_TRANSCRIPT_MULTIPLE_STOP_CODONS,CA|intergenic_region|MODIFIER|Afu1g00350-Afu1g00390|Afu1g00350-Afu1g00390|intergenic_region|Afu1g00350-Afu1g00390|||n.115924_115925delTGinsCA||||||	GT:DP:RO:QR:AO:QA:GL	1/1:63:1:20:61:1954:-13.0337,-18.3926,0
Chr1_A_fumigatus_Af293	115932	.	T	G	101.762	.	AB=0;ABP=0;AC=2;AF=1;AN=2;AO=61;CIGAR=1X;DP=63;DPB=63;DPRA=0;EPP=7.31765;EPPR=7.35324;GTI=0;LEN=1;MEANALT=1;MQM=2.40984;MQMR=51;NS=1;NUMALT=1;ODDS=23.4315;PAIRED=0.672131;PAIREDR=0.5;PAO=0;PQA=0;PQR=0;PRO=0;QA=1973;QR=76;RO=1;RPL=30;RPP=3.0459;RPPR=7.35324;RPR=31;RUN=1;SAF=26;SAP=5.89373;SAR=35;SRF=1;SRP=3.0103;SRR=0;TYPE=snp;ANN=G|downstream_gene_variant|MODIFIER|Afu1g00390|Afu1g00390|transcript|Afu1g00390-T|Coding||c.*1473A>C|||||1473|WARNING_TRANSCRIPT_MULTIPLE_STOP_CODONS,G|intergenic_region|MODIFIER|Afu1g00350-Afu1g00390|Afu1g00350-Afu1g00390|intergenic_region|Afu1g00350-Afu1g00390|||n.115932T>G||||||	GT:DP:RO:QR:AO:QA:GL	1/1:62:1:16:61:1973:-12.9648,-18.4702,0
Chr1_A_fumigatus_Af293	115939	.	G	A	99.2617	.	AB=0;ABP=0;AC=2;AF=1;AN=2;AO=62;CIGAR=1X;DP=63;DPB=63;DPRA=0;EPP=4.27115;EPPR=0;GTI=0;LEN=1;MEANALT=1;MQM=2.35484;MQMR=100;NS=1;NUMALT=1;ODDS=22.8559;PAIRED=0.677419;PAIREDR=0;PAO=0;PQA=0;PQR=0;PRO=0;QA=2032;QR=60;RO=0;RPL=31;RPP=3.0103;RPPR=5.18177;RPR=31;RUN=1;SAF=29;SAP=3.57068;SAR=33;SRF=0;SRP=5.18177;SRR=0;TYPE=snp;ANN=A|downstream_gene_variant|MODIFIER|Afu1g00390|Afu1g00390|transcript|Afu1g00390-T|Coding||c.*1466C>T|||||1466|WARNING_TRANSCRIPT_MULTIPLE_STOP_CODONS,A|intergenic_region|MODIFIER|Afu1g00350-Afu1g00390|Afu1g00350-Afu1g00390|intergenic_region|Afu1g00350-Afu1g00390|||n.115939G>A||||||	GT:DP:RO:QR:AO:QA:GL	1/1:62:0:0:62:2032:-13.0936,-18.6639,0
Chr1_A_fumigatus_Af293	115957	.	TA	CG	55.9401	.	AB=0;ABP=0;AC=2;AF=1;AN=2;AO=52;CIGAR=2X;DP=53;DPB=52.5;DPRA=0;EPP=3.67845;EPPR=0;GTI=0;LEN=2;MEANALT=1;MQM=2.09615;MQMR=0;NS=1;NUMALT=1;ODDS=12.8807;PAIRED=0.75;PAIREDR=0;PAO=0;PQA=0;PQR=0;PRO=0;QA=1671;QR=0;RO=0;RPL=19;RPP=11.1951;RPPR=0;RPR=33;RUN=1;SAF=31;SAP=7.18621;SAR=21;SRF=0;SRP=0;SRR=0;TYPE=mnp;ANN=CG|downstream_gene_variant|MODIFIER|Afu1g00390|Afu1g00390|transcript|Afu1g00390-T|Coding||c.*1447_*1448delTAinsCG|||||1448|WARNING_TRANSCRIPT_MULTIPLE_STOP_CODONS,CG|intergenic_region|MODIFIER|Afu1g00350-Afu1g00390|Afu1g00350-Afu1g00390|intergenic_region|Afu1g00350-Afu1g00390|||n.115957_115958delTAinsCG||||||	GT:DP:RO:QR:AO:QA:GL	1/1:52:0:0:52:1671:-9.75874,-15.6536,0
Chr1_A_fumigatus_Af293	115968	.	T	C	61.59	.	AB=0;ABP=0;AC=2;AF=1;AN=2;AO=54;CIGAR=1X;DP=55;DPB=55;DPRA=0;EPP=3.6537;EPPR=0;GTI=0;LEN=1;MEANALT=1;MQM=2.09259;MQMR=100;NS=1;NUMALT=1;ODDS=14.1816;PAIRED=0.759259;PAIREDR=0;PAO=0;PQA=0;PQR=0;PRO=0;QA=1834;QR=60;RO=0;RPL=20;RPP=10.8919;RPPR=5.18177;RPR=34;RUN=1;SAF=31;SAP=5.5839;SAR=23;SRF=0;SRP=5.18177;SRR=0;TYPE=snp;ANN=C|downstream_gene_variant|MODIFIER|Afu1g00390|Afu1g00390|transcript|Afu1g00390-T|Coding||c.*1437A>G|||||1437|WARNING_TRANSCRIPT_MULTIPLE_STOP_CODONS,C|intergenic_region|MODIFIER|Afu1g00350-Afu1g00390|Afu1g00350-Afu1g00390|intergenic_region|Afu1g00350-Afu1g00390|||n.115968T>C||||||	GT:DP:RO:QR:AO:QA:GL	1/1:54:0:0:54:1834:-10.1569,-16.2556,0
Chr1_A_fumigatus_Af293	115974	.	C	T	61.8664	.	AB=0;ABP=0;AC=2;AF=1;AN=2;AO=54;CIGAR=1X;DP=55;DPB=55;DPRA=0;EPP=3.17115;EPPR=0;GTI=0;LEN=1;MEANALT=1;MQM=2.07407;MQMR=100;NS=1;NUMALT=1;ODDS=14.2453;PAIRED=0.759259;PAIREDR=0;PAO=0;PQA=0;PQR=0;PRO=0;QA=1892;QR=60;RO=0;RPL=20;RPP=10.8919;RPPR=5.18177;RPR=34;RUN=1;SAF=30;SAP=4.45795;SAR=24;SRF=0;SRP=5.18177;SRR=0;TYPE=snp;ANN=T|downstream_gene_variant|MODIFIER|Afu1g00390|Afu1g00390|transcript|Afu1g00390-T|Coding||c.*1431G>A|||||1431|WARNING_TRANSCRIPT_MULTIPLE_STOP_CODONS,T|intergenic_region|MODIFIER|Afu1g00350-Afu1g00390|Afu1g00350-Afu1g00390|intergenic_region|Afu1g00350-Afu1g00390|||n.115974C>T||||||	GT:DP:RO:QR:AO:QA:GL	1/1:54:0:0:54:1892:-10.026,-16.2556,0
Chr1_A_fumigatus_Af293	116000	.	TACA	CACG	62.1058	.	AB=0;ABP=0;AC=2;AF=1;AN=2;AO=54;CIGAR=1X2M1X;DP=55;DPB=54.25;DPRA=0;EPP=5.5839;EPPR=0;GTI=0;LEN=4;MEANALT=1;MQM=2.01852;MQMR=0;NS=1;NUMALT=1;ODDS=14.3004;PAIRED=0.777778;PAIREDR=0;PAO=0;PQA=0;PQR=0;PRO=0;QA=1687;QR=0;RO=0;RPL=24;RPP=4.45795;RPPR=0;RPR=30;RUN=1;SAF=31;SAP=5.5839;SAR=23;SRF=0;SRP=0;SRR=0;TYPE=complex;ANN=CACG|downstream_gene_variant|MODIFIER|Afu1g00390|Afu1g00390|transcript|Afu1g00390-T|Coding||c.*1402_*1405delTGTAinsCGTG|||||1405|WARNING_TRANSCRIPT_MULTIPLE_STOP_CODONS,CACG|intergenic_region|MODIFIER|Afu1g00350-Afu1g00390|Afu1g00350-Afu1g00390|intergenic_region|Afu1g00350-Afu1g00390|||n.116000_116003delTACAinsCACG||||||	GT:DP:RO:QR:AO:QA:GL	1/1:54:0:0:54:1687:-9.75888,-16.2556,0
Chr1_A_fumigatus_Af293	116018	.	CCCT	TCCC	61.0511	.	AB=0;ABP=0;AC=2;AF=1;AN=2;AO=51;CIGAR=1X2M1X;DP=55;DPB=54.75;DPRA=0;EPP=4.07475;EPPR=0;GTI=0;LEN=4;MEANALT=3;MQM=2.01961;MQMR=0;NS=1;NUMALT=1;ODDS=14.0575;PAIRED=0.764706;PAIREDR=0;PAO=1;PQA=2;PQR=0;PRO=0;QA=1668;QR=0;RO=0;RPL=26;RPP=3.05288;RPPR=0;RPR=25;RUN=1;SAF=29;SAP=5.09662;SAR=22;SRF=0;SRP=0;SRR=0;TYPE=complex;ANN=TCCC|downstream_gene_variant|MODIFIER|Afu1g00390|Afu1g00390|transcript|Afu1g00390-T|Coding||c.*1384_*1387delAGGGinsGGGA|||||1387|WARNING_TRANSCRIPT_MULTIPLE_STOP_CODONS,TCCC|intergenic_region|MODIFIER|Afu1g00350-Afu1g00390|Afu1g00350-Afu1g00390|intergenic_region|Afu1g00350-Afu1g00390|||n.116018_116021delCCCTinsTCCC||||||	GT:DP:RO:QR:AO:QA:GL	1/1:54:0:0:51:1668:-9.28097,-15.6536,0
Chr1_A_fumigatus_Af293	116027	.	GCCC	ACCT	58.6224	.	AB=0;ABP=0;AC=2;AF=1;AN=2;AO=51;CIGAR=1X2M1X;DP=53;DPB=52.25;DPRA=0;EPP=4.07475;EPPR=0;GTI=0;LEN=4;MEANALT=2;MQM=2.01961;MQMR=0;NS=1;NUMALT=1;ODDS=13.4983;PAIRED=0.803922;PAIREDR=0;PAO=0;PQA=0;PQR=0;PRO=0;QA=1633;QR=0;RO=0;RPL=27;RPP=3.3935;RPPR=0;RPR=24;RUN=1;SAF=30;SAP=6.45911;SAR=21;SRF=0;SRP=0;SRR=0;TYPE=complex;ANN=ACCT|downstream_gene_variant|MODIFIER|Afu1g00390|Afu1g00390|transcript|Afu1g00390-T|Coding||c.*1375_*1378delGGGCinsAGGT|||||1378|WARNING_TRANSCRIPT_MULTIPLE_STOP_CODONS,ACCT|intergenic_region|MODIFIER|Afu1g00350-Afu1g00390|Afu1g00350-Afu1g00390|intergenic_region|Afu1g00350-Afu1g00390|||n.116027_116030delGCCCinsACCT||||||	GT:DP:RO:QR:AO:QA:GL	1/1:52:0:0:51:1633:-9.20622,-15.3525,0
Chr1_A_fumigatus_Af293	121996	.	G	A	69.0681	.	AB=0;ABP=0;AC=2;AF=1;AN=2;AO=9;CIGAR=1X;DP=10;DPB=10;DPRA=0;EPP=9.04217;EPPR=0;GTI=0;LEN=1;MEANALT=1;MQM=13.1111;MQMR=100;NS=1;NUMALT=1;ODDS=15.9035;PAIRED=0.666667;PAIREDR=0;PAO=0;PQA=0;PQR=0;PRO=0;QA=312;QR=60;RO=0;RPL=2;RPP=9.04217;RPPR=5.18177;RPR=7;RUN=1;SAF=4;SAP=3.25157;SAR=5;SRF=0;SRP=5.18177;SRR=0;TYPE=snp;ANN=A|upstream_gene_variant|MODIFIER|Afu1g00390|Afu1g00390|transcript|Afu1g00390-T|Coding||c.-1777C>T|||||1777|WARNING_TRANSCRIPT_MULTIPLE_STOP_CODONS,A|intergenic_region|MODIFIER|Afu1g00390-Afu1g00400|Afu1g00390-Afu1g00400|intergenic_region|Afu1g00390-Afu1g00400|||n.121996G>A||||||	GT:DP:RO:QR:AO:QA:GL	1/1:9:0:0:9:312:-9.82165,-2.70927,0
Chr1_A_fumigatus_Af293	135027	.	A	G	232.949	.	AB=0;ABP=0;AC=2;AF=1;AN=2;AO=54;CIGAR=1X;DP=55;DPB=55;DPRA=0;EPP=22.4731;EPPR=0;GTI=0;LEN=1;MEANALT=1;MQM=6.33333;MQMR=100;NS=1;NUMALT=1;ODDS=53.6385;PAIRED=0.740741;PAIREDR=0;PAO=0;PQA=0;PQR=0;PRO=0;QA=1773;QR=60;RO=0;RPL=27;RPP=3.0103;RPPR=5.18177;RPR=27;RUN=1;SAF=35;SAP=13.3047;SAR=19;SRF=0;SRP=5.18177;SRR=0;TYPE=snp;ANN=G|upstream_gene_variant|MODIFIER|Afu1g00420|Afu1g00420|transcript|Afu1g00420-T|Coding||c.-501A>G|||||501|,G|downstream_gene_variant|MODIFIER|Afu1g00410|Afu1g00410|transcript|Afu1g00410-T|Coding||c.*927A>G|||||927|,G|downstream_gene_variant|MODIFIER|Afu1g00440|Afu1g00440|transcript|Afu1g00440-T|Coding||c.*3332T>C|||||3332|WARNING_TRANSCRIPT_MULTIPLE_STOP_CODONS,G|intergenic_region|MODIFIER|Afu1g00410-Afu1g00420|Afu1g00410-Afu1g00420|intergenic_region|Afu1g00410-Afu1g00420|||n.135027A>G||||||	GT:DP:RO:QR:AO:QA:GL	1/1:54:0:0:54:1773:-29.1842,-16.2556,0
Chr1_A_fumigatus_Af293	135077	.	A	G	243.292	.	AB=0;ABP=0;AC=2;AF=1;AN=2;AO=58;CIGAR=1X;DP=60;DPB=60;DPRA=0;EPP=36.7056;EPPR=0;GTI=0;LEN=1;MEANALT=2;MQM=6.2931;MQMR=100;NS=1;NUMALT=1;ODDS=56.0201;PAIRED=0.724138;PAIREDR=0;PAO=0;PQA=0;PQR=0;PRO=0;QA=1965;QR=60;RO=0;RPL=39;RPP=17.986;RPPR=5.18177;RPR=19;RUN=1;SAF=33;SAP=5.40641;SAR=25;SRF=0;SRP=5.18177;SRR=0;TYPE=snp;ANN=G|upstream_gene_variant|MODIFIER|Afu1g00420|Afu1g00420|transcript|Afu1g00420-T|Coding||c.-451A>G|||||451|,G|downstream_gene_variant|MODIFIER|Afu1g00410|Afu1g00410|transcript|Afu1g00410-T|Coding||c.*977A>G|||||977|,G|downstream_gene_variant|MODIFIER|Afu1g00440|Afu1g00440|transcript|Afu1g00440-T|Coding||c.*3282T>C|||||3282|WARNING_TRANSCRIPT_MULTIPLE_STOP_CODONS,G|intergenic_region|MODIFIER|Afu1g00410-Afu1g00420|Afu1g00410-Afu1g00420|intergenic_region|Afu1g00410-Afu1g00420|||n.135077A>G||||||	GT:DP:RO:QR:AO:QA:GL	1/1:59:0:0:58:1965:-32.4839,-17.4597,0
Chr1_A_fumigatus_Af293	142604	.	T	A	412.419	.	AB=0;ABP=0;AC=2;AF=1;AN=2;AO=95;CIGAR=1X;DP=97;DPB=97;DPRA=0;EPP=37.7767;EPPR=0;GTI=0;LEN=1;MEANALT=2;MQM=5.93684;MQMR=100;NS=1;NUMALT=1;ODDS=94.9629;PAIRED=0.621053;PAIREDR=0;PAO=0;PQA=0;PQR=0;PRO=0;QA=3412;QR=60;RO=0;RPL=42;RPP=5.77607;RPPR=5.18177;RPR=53;RUN=1;SAF=60;SAP=17.2963;SAR=35;SRF=0;SRP=5.18177;SRR=0;TYPE=snp;ANN=A|upstream_gene_variant|MODIFIER|Afu1g00440|Afu1g00440|transcript|Afu1g00440-T|Coding||c.-2511A>T|||||2511|WARNING_TRANSCRIPT_MULTIPLE_STOP_CODONS,A|upstream_gene_variant|MODIFIER|Afu1g00450|Afu1g00450|transcript|Afu1g00450-T|Coding||c.-513T>A|||||513|,A|downstream_gene_variant|MODIFIER|Afu1g00420|Afu1g00420|transcript|Afu1g00420-T|Coding||c.*4823T>A|||||4823|,A|downstream_gene_variant|MODIFIER|Afu1g00460|Afu1g00460|transcript|Afu1g00460-T|Coding||c.*2643A>T|||||2643|,A|intergenic_region|MODIFIER|Afu1g00440-Afu1g00450|Afu1g00440-Afu1g00450|intergenic_region|Afu1g00440-Afu1g00450|||n.142604T>A||||||	GT:DP:RO:QR:AO:QA:GL	1/1:96:0:0:95:3412:-49.7522,-28.5979,0
Chr1_A_fumigatus_Af293	143269	.	T	C	65.2287	.	AB=0;ABP=0;AC=2;AF=1;AN=2;AO=62;CIGAR=1X;DP=63;DPB=63;DPRA=0;EPP=11.9764;EPPR=0;GTI=0;LEN=1;MEANALT=1;MQM=2.6129;MQMR=100;NS=1;NUMALT=1;ODDS=15.0195;PAIRED=0.758065;PAIREDR=0;PAO=0;PQA=0;PQR=0;PRO=0;QA=2073;QR=60;RO=0;RPL=45;RPP=30.4689;RPPR=5.18177;RPR=17;RUN=1;SAF=36;SAP=6.51267;SAR=26;SRF=0;SRP=5.18177;SRR=0;TYPE=snp;ANN=C|synonymous_variant|LOW|Afu1g00450|Afu1g00450|transcript|Afu1g00450-T|Coding|1/2|c.153T>C|p.Leu51Leu|153/1293|153/1293|51/430||,C|upstream_gene_variant|MODIFIER|Afu1g00440|Afu1g00440|transcript|Afu1g00440-T|Coding||c.-3176A>G|||||3176|WARNING_TRANSCRIPT_MULTIPLE_STOP_CODONS,C|downstream_gene_variant|MODIFIER|Afu1g00460|Afu1g00460|transcript|Afu1g00460-T|Coding||c.*1978A>G|||||1978|	GT:DP:RO:QR:AO:QA:GL	1/1:62:0:0:62:2073:-13.5479,-18.6639,0
Chr1_A_fumigatus_Af293	143990	.	A	G	57.2799	.	AB=0;ABP=0;AC=2;AF=1;AN=2;AO=4;CIGAR=1X;DP=5;DPB=5;DPRA=0;EPP=5.18177;EPPR=0;GTI=0;LEN=1;MEANALT=1;MQM=22.25;MQMR=100;NS=1;NUMALT=1;ODDS=10.1503;PAIRED=0;PAIREDR=0;PAO=0;PQA=0;PQR=0;PRO=0;QA=143;QR=60;RO=0;RPL=3;RPP=5.18177;RPPR=5.18177;RPR=1;RUN=1;SAF=4;SAP=11.6962;SAR=0;SRF=0;SRP=5.18177;SRR=0;TYPE=snp;ANN=G|missense_variant|MODERATE|Afu1g00450|Afu1g00450|transcript|Afu1g00450-T|Coding|2/2|c.817A>G|p.Ser273Gly|817/1293|817/1293|273/430||,G|upstream_gene_variant|MODIFIER|Afu1g00440|Afu1g00440|transcript|Afu1g00440-T|Coding||c.-3897T>C|||||3897|WARNING_TRANSCRIPT_MULTIPLE_STOP_CODONS,G|upstream_gene_variant|MODIFIER|Afu1g00470|Afu1g00470|transcript|Afu1g00470-T|Coding||c.-4625A>G|||||4625|,G|downstream_gene_variant|MODIFIER|Afu1g00460|Afu1g00460|transcript|Afu1g00460-T|Coding||c.*1257T>C|||||1257|	GT:DP:RO:QR:AO:QA:GL	1/1:4:0:0:4:143:-8.13621,-1.20412,0
Chr1_A_fumigatus_Af293	151962	.	C	T	142.157	.	AB=0;ABP=0;AC=2;AF=1;AN=2;AO=70;CIGAR=1X;DP=71;DPB=71;DPRA=0;EPP=3.13438;EPPR=0;GTI=0;LEN=1;MEANALT=1;MQM=2.85714;MQMR=100;NS=1;NUMALT=1;ODDS=32.7329;PAIRED=0.828571;PAIREDR=0;PAO=0;PQA=0;PQR=0;PRO=0;QA=2383;QR=60;RO=0;RPL=31;RPP=4.99565;RPPR=5.18177;RPR=39;RUN=1;SAF=29;SAP=7.47733;SAR=41;SRF=0;SRP=5.18177;SRR=0;TYPE=snp;ANN=T|synonymous_variant|LOW|Afu1g00480|Afu1g00480|transcript|Afu1g00480-T|Coding|1/3|c.33G>A|p.Thr11Thr|33/1090|33/1090|11/362||WARNING_TRANSCRIPT_MULTIPLE_STOP_CODONS,T|upstream_gene_variant|MODIFIER|Afu1g00460|Afu1g00460|transcript|Afu1g00460-T|Coding||c.-4993G>A|||||4993|,T|upstream_gene_variant|MODIFIER|Afu1g00490|Afu1g00490|transcript|Afu1g00490-T|Coding||c.-1068C>T|||||1068|,T|downstream_gene_variant|MODIFIER|Afu1g00470|Afu1g00470|transcript|Afu1g00470-T|Coding||c.*1743C>T|||||1743|,T|downstream_gene_variant|MODIFIER|Afu1g00500|Afu1g00500|transcript|Afu1g00500-T|Coding||c.*3606G>A|||||3422|	GT:DP:RO:QR:AO:QA:GL	1/1:70:0:0:70:2383:-17.9331,-21.0721,0
Chr1_A_fumigatus_Af293	263693	.	G	T	89.1486	.	AB=0;ABP=0;AC=2;AF=1;AN=2;AO=49;CIGAR=1X;DP=53;DPB=53;DPRA=0;EPP=3.05462;EPPR=9.52472;GTI=0;LEN=1;MEANALT=2;MQM=2.38776;MQMR=35;NS=1;NUMALT=1;ODDS=20.5272;PAIRED=0.469388;PAIREDR=0.666667;PAO=0;PQA=0;PQR=0;PRO=0;QA=1561;QR=86;RO=2;RPL=26;RPP=3.40914;RPPR=3.73412;RPR=23;RUN=1;SAF=25;SAP=3.05462;SAR=24;SRF=0;SRP=9.52472;SRR=2;TYPE=snp;ANN=T|upstream_gene_variant|MODIFIER|Afu1g00740|Afu1g00740|transcript|Afu1g00740-T|Coding||c.-4195C>A|||||4195|WARNING_TRANSCRIPT_MULTIPLE_STOP_CODONS,T|intergenic_region|MODIFIER|Afu1g00740-Afu1g00750|Afu1g00740-Afu1g00750|intergenic_region|Afu1g00740-Afu1g00750|||n.263693G>T||||||	GT:DP:RO:QR:AO:QA:GL	1/1:52:2:26:49:1561:-9.99259,-14.9322,0
Chr1_A_fumigatus_Af293	263701	.	A	C	85.3514	.	AB=0;ABP=0;AC=2;AF=1;AN=2;AO=50;CIGAR=1X;DP=53;DPB=53;DPRA=0;EPP=3.0103;EPPR=9.52472;GTI=0;LEN=1;MEANALT=1;MQM=2.4;MQMR=34.6667;NS=1;NUMALT=1;ODDS=19.6529;PAIRED=0.48;PAIREDR=0.666667;PAO=0;PQA=0;PQR=0;PRO=0;QA=1566;QR=84;RO=2;RPL=28;RPP=4.57376;RPPR=3.73412;RPR=22;RUN=1;SAF=25;SAP=3.0103;SAR=25;SRF=1;SRP=3.73412;SRR=1;TYPE=snp;ANN=C|upstream_gene_variant|MODIFIER|Afu1g00740|Afu1g00740|transcript|Afu1g00740-T|Coding||c.-4203T>G|||||4203|WARNING_TRANSCRIPT_MULTIPLE_STOP_CODONS,C|intergenic_region|MODIFIER|Afu1g00740-Afu1g00750|Afu1g00740-Afu1g00750|intergenic_region|Afu1g00740-Afu1g00750|||n.263701A>C||||||	GT:DP:RO:QR:AO:QA:GL	1/1:52:2:24:50:1566:-10.3338,-15.3035,0
Chr1_A_fumigatus_Af293	263717	.	ATT	AT	71.7252	.	AB=0;ABP=0;AC=2;AF=1;AN=2;AO=51;CIGAR=1M1D1M;DP=52;DPB=34.3333;DPRA=0;EPP=6.45911;EPPR=0;GTI=0;LEN=1;MEANALT=1;MQM=2.37255;MQMR=0;NS=1;NUMALT=1;ODDS=16.5153;PAIRED=0.490196;PAIREDR=0;PAO=0;PQA=0;PQR=0;PRO=0;QA=1482;QR=0;RO=0;RPL=30;RPP=6.45911;RPPR=0;RPR=21;RUN=1;SAF=25;SAP=3.05288;SAR=26;SRF=0;SRP=0;SRR=0;TYPE=del;ANN=AT|upstream_gene_variant|MODIFIER|Afu1g00740|Afu1g00740|transcript|Afu1g00740-T|Coding||c.-4221delA|||||4221|WARNING_TRANSCRIPT_MULTIPLE_STOP_CODONS,AT|intergenic_region|MODIFIER|Afu1g00740-Afu1g00750|Afu1g00740-Afu1g00750|intergenic_region|Afu1g00740-Afu1g00750|||n.263719delT||||||	GT:DP:RO:QR:AO:QA:GL	1/1:51:0:0:51:1482:-10.7184,-15.3525,0
Chr1_A_fumigatus_Af293	263731	.	A	G	64.3334	.	AB=0;ABP=0;AC=2;AF=1;AN=2;AO=50;CIGAR=1X;DP=51;DPB=51;DPRA=0;EPP=7.35324;EPPR=0;GTI=0;LEN=1;MEANALT=1;MQM=2.38;MQMR=100;NS=1;NUMALT=1;ODDS=14.8133;PAIRED=0.48;PAIREDR=0;PAO=0;PQA=0;PQR=0;PRO=0;QA=1654;QR=60;RO=0;RPL=32;RPP=11.5225;RPPR=5.18177;RPR=18;RUN=1;SAF=24;SAP=3.18402;SAR=26;SRF=0;SRP=5.18177;SRR=0;TYPE=snp;ANN=G|upstream_gene_variant|MODIFIER|Afu1g00740|Afu1g00740|transcript|Afu1g00740-T|Coding||c.-4233T>C|||||4233|WARNING_TRANSCRIPT_MULTIPLE_STOP_CODONS,G|intergenic_region|MODIFIER|Afu1g00740-Afu1g00750|Afu1g00740-Afu1g00750|intergenic_region|Afu1g00740-Afu1g00750|||n.263731A>G||||||	GT:DP:RO:QR:AO:QA:GL	1/1:50:0:0:50:1654:-10.5732,-15.0515,0
Chr1_A_fumigatus_Af293	265139	.	G	A	96.1706	.	AB=0;ABP=0;AC=2;AF=1;AN=2;AO=28;CIGAR=1X;DP=29;DPB=29;DPRA=0;EPP=7.97367;EPPR=0;GTI=0;LEN=1;MEANALT=1;MQM=8.53571;MQMR=100;NS=1;NUMALT=1;ODDS=22.1441;PAIRED=0.321429;PAIREDR=0;PAO=0;PQA=0;PQR=0;PRO=0;QA=992;QR=60;RO=0;RPL=0;RPP=63.8115;RPPR=5.18177;RPR=28;RUN=1;SAF=18;SAP=7.97367;SAR=10;SRF=0;SRP=5.18177;SRR=0;TYPE=snp;ANN=A|downstream_gene_variant|MODIFIER|Afu1g00750|Afu1g00750|transcript|Afu1g00750-T|Coding||c.*3729C>T|||||3729|WARNING_TRANSCRIPT_MULTIPLE_STOP_CODONS,A|intergenic_region|MODIFIER|Afu1g00740-Afu1g00750|Afu1g00740-Afu1g00750|intergenic_region|Afu1g00740-Afu1g00750|||n.265139G>A||||||	GT:DP:RO:QR:AO:QA:GL	1/1:28:0:0:28:992:-20.6675,-8.42884,0
Chr1_A_fumigatus_Af293	265162	.	GG	AA	124.205	.	AB=0;ABP=0;AC=2;AF=1;AN=2;AO=39;CIGAR=2X;DP=40;DPB=40;DPRA=0;EPP=15.538;EPPR=0;GTI=0;LEN=2;MEANALT=1;MQM=7.87179;MQMR=0;NS=1;NUMALT=1;ODDS=28.5993;PAIRED=0.282051;PAIREDR=0;PAO=1;PQA=38;PQR=0;PRO=0;QA=1183;QR=0;RO=0;RPL=1;RPP=79.2345;RPPR=0;RPR=38;RUN=1;SAF=28;SAP=19.1015;SAR=11;SRF=0;SRP=0;SRR=0;TYPE=mnp;ANN=AA|downstream_gene_variant|MODIFIER|Afu1g00750|Afu1g00750|transcript|Afu1g00750-T|Coding||c.*3705_*3706delCCinsTT|||||3706|WARNING_TRANSCRIPT_MULTIPLE_STOP_CODONS,AA|intergenic_region|MODIFIER|Afu1g00740-Afu1g00750|Afu1g00740-Afu1g00750|intergenic_region|Afu1g00740-Afu1g00750|||n.265162_265163delGGinsAA||||||	GT:DP:RO:QR:AO:QA:GL	1/1:39:0:0:39:1183:-27.2334,-12.0412,0
Chr1_A_fumigatus_Af293	265185	.	CCG	GCA	184.535	.	AB=0;ABP=0;AC=2;AF=1;AN=2;AO=56;CIGAR=1X1M1X;DP=57;DPB=56.6667;DPRA=0;EPP=21.778;EPPR=0;GTI=0;LEN=3;MEANALT=1;MQM=7.73214;MQMR=0;NS=1;NUMALT=1;ODDS=42.4908;PAIRED=0.232143;PAIREDR=0;PAO=1;PQA=27;PQR=0;PRO=0;QA=1788;QR=0;RO=0;RPL=2;RPP=107.861;RPPR=0;RPR=54;RUN=1;SAF=41;SAP=29.2231;SAR=15;SRF=0;SRP=0;SRR=0;TYPE=complex;ANN=GCA|downstream_gene_variant|MODIFIER|Afu1g00750|Afu1g00750|transcript|Afu1g00750-T|Coding||c.*3681_*3683delCGGinsTGC|||||3683|WARNING_TRANSCRIPT_MULTIPLE_STOP_CODONS,GCA|intergenic_region|MODIFIER|Afu1g00740-Afu1g00750|Afu1g00740-Afu1g00750|intergenic_region|Afu1g00740-Afu1g00750|||n.265185_265187delCCGinsGCA||||||	GT:DP:RO:QR:AO:QA:GL	1/1:56:0:0:56:1788:-38.6369,-17.1587,0
Chr1_A_fumigatus_Af293	265194	.	G	T	228.517	.	AB=0;ABP=0;AC=2;AF=1;AN=2;AO=65;CIGAR=1X;DP=66;DPB=66;DPRA=0;EPP=20.6827;EPPR=0;GTI=0;LEN=1;MEANALT=1;MQM=7.84615;MQMR=100;NS=1;NUMALT=1;ODDS=52.6179;PAIRED=0.230769;PAIREDR=0;PAO=0;PQA=0;PQR=0;PRO=0;QA=2206;QR=60;RO=0;RPL=4;RPP=111.551;RPPR=5.18177;RPR=61;RUN=1;SAF=48;SAP=35.1147;SAR=17;SRF=0;SRP=5.18177;SRR=0;TYPE=snp;ANN=T|downstream_gene_variant|MODIFIER|Afu1g00750|Afu1g00750|transcript|Afu1g00750-T|Coding||c.*3674C>A|||||3674|WARNING_TRANSCRIPT_MULTIPLE_STOP_CODONS,T|intergenic_region|MODIFIER|Afu1g00740-Afu1g00750|Afu1g00740-Afu1g00750|intergenic_region|Afu1g00740-Afu1g00750|||n.265194G>T||||||	GT:DP:RO:QR:AO:QA:GL	1/1:65:0:0:65:2206:-43.6672,-19.567,0
Chr1_A_fumigatus_Af293	265204	.	C	G	266.077	.	AB=0;ABP=0;AC=2;AF=1;AN=2;AO=72;CIGAR=1X;DP=74;DPB=74;DPRA=0;EPP=10.7311;EPPR=0;GTI=0;LEN=1;MEANALT=2;MQM=7.375;MQMR=100;NS=1;NUMALT=1;ODDS=61.2666;PAIRED=0.263889;PAIREDR=0;PAO=0;PQA=0;PQR=0;PRO=0;QA=2485;QR=60;RO=0;RPL=7;RPP=104.466;RPPR=5.18177;RPR=65;RUN=1;SAF=51;SAP=30.1537;SAR=21;SRF=0;SRP=5.18177;SRR=0;TYPE=snp;ANN=G|downstream_gene_variant|MODIFIER|Afu1g00750|Afu1g00750|transcript|Afu1g00750-T|Coding||c.*3664G>C|||||3664|WARNING_TRANSCRIPT_MULTIPLE_STOP_CODONS,G|intergenic_region|MODIFIER|Afu1g00740-Afu1g00750|Afu1g00740-Afu1g00750|intergenic_region|Afu1g00740-Afu1g00750|||n.265204C>G||||||	GT:DP:RO:QR:AO:QA:GL	1/1:73:0:0:72:2485:-44.6957,-21.6742,0
Chr1_A_fumigatus_Af293	265217	.	A	G	261.621	.	AB=0;ABP=0;AC=2;AF=1;AN=2;AO=77;CIGAR=1X;DP=79;DPB=79;DPRA=0;EPP=9.35551;EPPR=3.0103;GTI=0;LEN=1;MEANALT=1;MQM=6.96104;MQMR=61.5;NS=1;NUMALT=1;ODDS=60.2405;PAIRED=0.246753;PAIREDR=0;PAO=0;PQA=0;PQR=0;PRO=0;QA=2510;QR=98;RO=1;RPL=12;RPP=82.2267;RPPR=7.35324;RPR=65;RUN=1;SAF=56;SAP=37.5565;SAR=21;SRF=0;SRP=7.35324;SRR=1;TYPE=snp;ANN=G|downstream_gene_variant|MODIFIER|Afu1g00750|Afu1g00750|transcript|Afu1g00750-T|Coding||c.*3651T>C|||||3651|WARNING_TRANSCRIPT_MULTIPLE_STOP_CODONS,G|intergenic_region|MODIFIER|Afu1g00740-Afu1g00750|Afu1g00740-Afu1g00750|intergenic_region|Afu1g00740-Afu1g00750|||n.265217A>G||||||	GT:DP:RO:QR:AO:QA:GL	1/1:78:1:38:77:2510:-41.1237,-21.1938,0
Chr1_A_fumigatus_Af293	265248	.	T	C	404.823	.	AB=0;ABP=0;AC=2;AF=1;AN=2;AO=79;CIGAR=1X;DP=82;DPB=82;DPRA=0;EPP=10.954;EPPR=7.35324;GTI=0;LEN=1;MEANALT=2;MQM=7.36709;MQMR=51.5;NS=1;NUMALT=1;ODDS=93.2139;PAIRED=0.253165;PAIREDR=0.5;PAO=0;PQA=0;PQR=0;PRO=0;QA=2601;QR=76;RO=1;RPL=27;RPP=20.1897;RPPR=3.0103;RPR=52;RUN=1;SAF=55;SAP=29.4253;SAR=24;SRF=0;SRP=7.35324;SRR=1;TYPE=snp;ANN=C|downstream_gene_variant|MODIFIER|Afu1g00750|Afu1g00750|transcript|Afu1g00750-T|Coding||c.*3620A>G|||||3620|WARNING_TRANSCRIPT_MULTIPLE_STOP_CODONS,C|intergenic_region|MODIFIER|Afu1g00740-Afu1g00750|Afu1g00740-Afu1g00750|intergenic_region|Afu1g00740-Afu1g00750|||n.265248T>C||||||	GT:DP:RO:QR:AO:QA:GL	1/1:81:1:16:79:2601:-47.9173,-23.8449,0
Chr1_A_fumigatus_Af293	265266	.	T	C	421.517	.	AB=0;ABP=0;AC=2;AF=1;AN=2;AO=83;CIGAR=1X;DP=85;DPB=85;DPRA=0;EPP=7.43173;EPPR=0;GTI=0;LEN=1;MEANALT=2;MQM=6.9759;MQMR=100;NS=1;NUMALT=1;ODDS=97.058;PAIRED=0.277108;PAIREDR=0;PAO=0;PQA=0;PQR=0;PRO=0;QA=2776;QR=60;RO=0;RPL=33;RPP=10.5712;RPPR=5.18177;RPR=50;RUN=1;SAF=55;SAP=22.0826;SAR=28;SRF=0;SRP=5.18177;SRR=0;TYPE=snp;ANN=C|downstream_gene_variant|MODIFIER|Afu1g00750|Afu1g00750|transcript|Afu1g00750-T|Coding||c.*3602A>G|||||3602|WARNING_TRANSCRIPT_MULTIPLE_STOP_CODONS,C|intergenic_region|MODIFIER|Afu1g00740-Afu1g00750|Afu1g00740-Afu1g00750|intergenic_region|Afu1g00740-Afu1g00750|||n.265266T>C||||||	GT:DP:RO:QR:AO:QA:GL	1/1:84:0:0:83:2776:-48.4376,-24.9855,0
Chr1_A_fumigatus_Af293	265321	.	C	T	287.835	.	AB=0;ABP=0;AC=2;AF=1;AN=2;AO=75;CIGAR=1X;DP=76;DPB=76;DPRA=0;EPP=34.5401;EPPR=0;GTI=0;LEN=1;MEANALT=1;MQM=7.06667;MQMR=100;NS=1;NUMALT=1;ODDS=66.2766;PAIRED=0.28;PAIREDR=0;PAO=0;PQA=0;PQR=0;PRO=0;QA=2529;QR=60;RO=0;RPL=61;RPP=66.9674;RPPR=5.18177;RPR=14;RUN=1;SAF=50;SAP=21.1059;SAR=25;SRF=0;SRP=5.18177;SRR=0;TYPE=snp;ANN=T|downstream_gene_variant|MODIFIER|Afu1g00750|Afu1g00750|transcript|Afu1g00750-T|Coding||c.*3547G>A|||||3547|WARNING_TRANSCRIPT_MULTIPLE_STOP_CODONS,T|intergenic_region|MODIFIER|Afu1g00740-Afu1g00750|Afu1g00740-Afu1g00750|intergenic_region|Afu1g00740-Afu1g00750|||n.265321C>T||||||	GT:DP:RO:QR:AO:QA:GL	1/1:75:0:0:75:2529:-43.7228,-22.5773,0
Chr1_A_fumigatus_Af293	265338	.	T	C	137.845	.	AB=0;ABP=0;AC=2;AF=1;AN=2;AO=67;CIGAR=1X;DP=69;DPB=69;DPRA=0;EPP=26.6372;EPPR=0;GTI=0;LEN=1;MEANALT=2;MQM=6.20896;MQMR=100;NS=1;NUMALT=1;ODDS=31.7401;PAIRED=0.298507;PAIREDR=0;PAO=0;PQA=0;PQR=0;PRO=0;QA=2196;QR=60;RO=0;RPL=64;RPP=123.608;RPPR=5.18177;RPR=3;RUN=1;SAF=44;SAP=17.3031;SAR=23;SRF=0;SRP=5.18177;SRR=0;TYPE=snp;ANN=C|downstream_gene_variant|MODIFIER|Afu1g00750|Afu1g00750|transcript|Afu1g00750-T|Coding||c.*3530A>G|||||3530|WARNING_TRANSCRIPT_MULTIPLE_STOP_CODONS,C|intergenic_region|MODIFIER|Afu1g00740-Afu1g00750|Afu1g00740-Afu1g00750|intergenic_region|Afu1g00740-Afu1g00750|||n.265338T>C||||||	GT:DP:RO:QR:AO:QA:GL	1/1:68:0:0:67:2196:-35.1232,-20.169,0
Chr1_A_fumigatus_Af293	265354	.	C	T	73.7087	.	AB=0;ABP=0;AC=2;AF=1;AN=2;AO=59;CIGAR=1X;DP=60;DPB=60;DPRA=0;EPP=19.2411;EPPR=0;GTI=0;LEN=1;MEANALT=1;MQM=5.37288;MQMR=100;NS=1;NUMALT=1;ODDS=16.9721;PAIRED=0.288136;PAIREDR=0;PAO=0;PQA=0;PQR=0;PRO=0;QA=2006;QR=60;RO=0;RPL=58;RPP=122.589;RPPR=5.18177;RPR=1;RUN=1;SAF=39;SAP=16.2968;SAR=20;SRF=0;SRP=5.18177;SRR=0;TYPE=snp;ANN=T|downstream_gene_variant|MODIFIER|Afu1g00750|Afu1g00750|transcript|Afu1g00750-T|Coding||c.*3514G>A|||||3514|WARNING_TRANSCRIPT_MULTIPLE_STOP_CODONS,T|intergenic_region|MODIFIER|Afu1g00740-Afu1g00750|Afu1g00740-Afu1g00750|intergenic_region|Afu1g00740-Afu1g00750|||n.265354C>T||||||	GT:DP:RO:QR:AO:QA:GL	1/1:59:0:0:59:2006:-28.2907,-17.7608,0
Chr1_A_fumigatus_Af293	265363	.	ATGA	CTTC	55.4331	.	AB=0;ABP=0;AC=2;AF=1;AN=2;AO=55;CIGAR=1X1M2X;DP=57;DPB=56.25;DPRA=0;EPP=20.4216;EPPR=0;GTI=0;LEN=4;MEANALT=2;MQM=5;MQMR=0;NS=1;NUMALT=1;ODDS=12.7639;PAIRED=0.290909;PAIREDR=0;PAO=1;PQA=32;PQR=0;PRO=0;QA=1639;QR=0;RO=0;RPL=54;RPP=113.913;RPPR=0;RPR=1;RUN=1;SAF=37;SAP=17.2631;SAR=18;SRF=0;SRP=0;SRR=0;TYPE=complex;ANN=CTTC|downstream_gene_variant|MODIFIER|Afu1g00750|Afu1g00750|transcript|Afu1g00750-T|Coding||c.*3502_*3505delTCATinsGAAG|||||3505|WARNING_TRANSCRIPT_MULTIPLE_STOP_CODONS,CTTC|intergenic_region|MODIFIER|Afu1g00740-Afu1g00750|Afu1g00740-Afu1g00750|intergenic_region|Afu1g00740-Afu1g00750|||n.265363_265366delATGAinsCTTC||||||	GT:DP:RO:QR:AO:QA:GL	1/1:56:0:0:55:1639:-25.4802,-16.8577,0
Chr1_A_fumigatus_Af293	278254	.	CCATAT	TCATGCTT	86.5909	.	AB=0;ABP=0;AC=2;AF=1;AN=2;AO=5;CIGAR=1X3M2I1X1M;DP=7;DPB=11.1667;DPRA=0;EPP=3.44459;EPPR=0;GTI=0;LEN=8;MEANALT=2;MQM=13;MQMR=0;NS=1;NUMALT=1;ODDS=13.6161;PAIRED=0.4;PAIREDR=0;PAO=3;PQA=101;PQR=0;PRO=0;QA=97;QR=0;RO=0;RPL=0;RPP=13.8677;RPPR=0;RPR=5;RUN=1;SAF=2;SAP=3.44459;SAR=3;SRF=0;SRP=0;SRR=0;TYPE=complex;ANN=TCATGCTT|downstream_gene_variant|MODIFIER|Afu1g00770|Afu1g00770|transcript|Afu1g00770-T|Coding||c.*2789_*2794delCCATATinsTCATGCTT|||||2789|,TCATGCTT|downstream_gene_variant|MODIFIER|Afu1g00780|Afu1g00780|transcript|Afu1g00780-T|Coding||c.*313_*318delCCATATinsTCATGCTT|||||313|,TCATGCTT|intergenic_region|MODIFIER|Afu1g00780-Afu1g00790|Afu1g00780-Afu1g00790|intergenic_region|Afu1g00780-Afu1g00790|||n.278254_278259delCCATATinsTCATGCTT||||||	GT:DP:RO:QR:AO:QA:GL	1/1:6:0:0:5:97:-11.1745,-2.40824,0
Chr1_A_fumigatus_Af293	278260	.	ACGGTGGCTC	ACTGCTTGCTG	87.8583	.	AB=0;ABP=0;AC=2;AF=1;AN=2;AO=9;CIGAR=2M1I1M1X1M1X3M1X;DP=11;DPB=11.1;DPRA=0;EPP=9.04217;EPPR=0;GTI=0;LEN=11;MEANALT=2;MQM=18;MQMR=0;NS=1;NUMALT=1;ODDS=17.0818;PAIRED=0.555556;PAIREDR=0;PAO=0;PQA=0;PQR=0;PRO=0;QA=274;QR=0;RO=0;RPL=0;RPP=22.5536;RPPR=0;RPR=9;RUN=1;SAF=7;SAP=9.04217;SAR=2;SRF=0;SRP=0;SRR=0;TYPE=complex;ANN=ACTGCTTGCTG|downstream_gene_variant|MODIFIER|Afu1g00770|Afu1g00770|transcript|Afu1g00770-T|Coding||c.*2797_*2804delGGTGGCTCinsTGCTTGCTG|||||2797|,ACTGCTTGCTG|downstream_gene_variant|MODIFIER|Afu1g00780|Afu1g00780|transcript|Afu1g00780-T|Coding||c.*321_*328delGGTGGCTCinsTGCTTGCTG|||||321|,ACTGCTTGCTG|intergenic_region|MODIFIER|Afu1g00780-Afu1g00790|Afu1g00780-Afu1g00790|intergenic_region|Afu1g00780-Afu1g00790|||n.278262_278269delGGTGGCTCinsTGCTTGCTG||||||	GT:DP:RO:QR:AO:QA:GL	1/1:10:0:0:9:274:-13.801,-2.70927,0
Chr1_A_fumigatus_Af293	278283	.	G	A	102.64	.	AB=0;ABP=0;AC=2;AF=1;AN=2;AO=11;CIGAR=1X;DP=12;DPB=12;DPRA=0;EPP=4.78696;EPPR=0;GTI=0;LEN=1;MEANALT=1;MQM=15.7273;MQMR=100;NS=1;NUMALT=1;ODDS=19.8544;PAIRED=0.454545;PAIREDR=0;PAO=0;PQA=0;PQR=0;PRO=0;QA=375;QR=60;RO=0;RPL=0;RPP=26.8965;RPPR=5.18177;RPR=11;RUN=1;SAF=7;SAP=4.78696;SAR=4;SRF=0;SRP=5.18177;SRR=0;TYPE=snp;ANN=A|downstream_gene_variant|MODIFIER|Afu1g00770|Afu1g00770|transcript|Afu1g00770-T|Coding||c.*2818G>A|||||2818|,A|downstream_gene_variant|MODIFIER|Afu1g00780|Afu1g00780|transcript|Afu1g00780-T|Coding||c.*342G>A|||||342|,A|intergenic_region|MODIFIER|Afu1g00780-Afu1g00790|Afu1g00780-Afu1g00790|intergenic_region|Afu1g00780-Afu1g00790|||n.278283G>A||||||	GT:DP:RO:QR:AO:QA:GL	1/1:11:0:0:11:375:-15.161,-3.31133,0
Chr1_A_fumigatus_Af293	278289	.	C	T	115.142	.	AB=0;ABP=0;AC=2;AF=1;AN=2;AO=12;CIGAR=1X;DP=13;DPB=13;DPRA=0;EPP=3.73412;EPPR=0;GTI=0;LEN=1;MEANALT=1;MQM=16.4167;MQMR=100;NS=1;NUMALT=1;ODDS=21.2407;PAIRED=0.416667;PAIREDR=0;PAO=0;PQA=0;PQR=0;PRO=0;QA=398;QR=60;RO=0;RPL=0;RPP=29.068;RPPR=5.18177;RPR=12;RUN=1;SAF=7;SAP=3.73412;SAR=5;SRF=0;SRP=5.18177;SRR=0;TYPE=snp;ANN=T|downstream_gene_variant|MODIFIER|Afu1g00770|Afu1g00770|transcript|Afu1g00770-T|Coding||c.*2824C>T|||||2824|,T|downstream_gene_variant|MODIFIER|Afu1g00780|Afu1g00780|transcript|Afu1g00780-T|Coding||c.*348C>T|||||348|,T|intergenic_region|MODIFIER|Afu1g00780-Afu1g00790|Afu1g00780-Afu1g00790|intergenic_region|Afu1g00780-Afu1g00790|||n.278289C>T||||||	GT:DP:RO:QR:AO:QA:GL	1/1:12:0:0:12:398:-16.5539,-3.61236,0
Chr1_A_fumigatus_Af293	278323	.	C	T	668.315	.	AB=0;ABP=0;AC=2;AF=1;AN=2;AO=37;CIGAR=1X;DP=38;DPB=38;DPRA=0;EPP=24.1968;EPPR=0;GTI=0;LEN=1;MEANALT=1;MQM=28;MQMR=100;NS=1;NUMALT=1;ODDS=55.8981;PAIRED=0.486486;PAIREDR=0;PAO=0;PQA=0;PQR=0;PRO=0;QA=1318;QR=60;RO=0;RPL=0;RPP=83.3548;RPPR=5.18177;RPR=37;RUN=1;SAF=28;SAP=24.1968;SAR=9;SRF=0;SRP=5.18177;SRR=0;TYPE=snp;ANN=T|downstream_gene_variant|MODIFIER|Afu1g00770|Afu1g00770|transcript|Afu1g00770-T|Coding||c.*2858C>T|||||2858|,T|downstream_gene_variant|MODIFIER|Afu1g00780|Afu1g00780|transcript|Afu1g00780-T|Coding||c.*382C>T|||||382|,T|intergenic_region|MODIFIER|Afu1g00780-Afu1g00790|Afu1g00780-Afu1g00790|intergenic_region|Afu1g00780-Afu1g00790|||n.278323C>T||||||	GT:DP:RO:QR:AO:QA:GL	1/1:37:0:0:37:1318:-84.0562,-11.1381,0
Chr1_A_fumigatus_Af293	278331	.	T	G	716.359	.	AB=0;ABP=0;AC=2;AF=1;AN=2;AO=42;CIGAR=1X;DP=43;DPB=43;DPRA=0;EPP=32.7905;EPPR=0;GTI=0;LEN=1;MEANALT=1;MQM=28.2857;MQMR=100;NS=1;NUMALT=1;ODDS=62.8295;PAIRED=0.5;PAIREDR=0;PAO=0;PQA=0;PQR=0;PRO=0;QA=1374;QR=60;RO=0;RPL=0;RPP=94.2121;RPPR=5.18177;RPR=42;RUN=1;SAF=33;SAP=32.7905;SAR=9;SRF=0;SRP=5.18177;SRR=0;TYPE=snp;ANN=G|downstream_gene_variant|MODIFIER|Afu1g00770|Afu1g00770|transcript|Afu1g00770-T|Coding||c.*2866T>G|||||2866|,G|downstream_gene_variant|MODIFIER|Afu1g00780|Afu1g00780|transcript|Afu1g00780-T|Coding||c.*390T>G|||||390|,G|intergenic_region|MODIFIER|Afu1g00780-Afu1g00790|Afu1g00780-Afu1g00790|intergenic_region|Afu1g00780-Afu1g00790|||n.278331T>G||||||	GT:DP:RO:QR:AO:QA:GL	1/1:42:0:0:42:1374:-92.2672,-12.6433,0
Chr1_A_fumigatus_Af293	278355	.	G	A	1004.22	.	AB=0;ABP=0;AC=2;AF=1;AN=2;AO=52;CIGAR=1X;DP=53;DPB=53;DPRA=0;EPP=31.2394;EPPR=0;GTI=0;LEN=1;MEANALT=1;MQM=28.9808;MQMR=100;NS=1;NUMALT=1;ODDS=76.6925;PAIRED=0.538462;PAIREDR=0;PAO=0;PQA=0;PQR=0;PRO=0;QA=1881;QR=60;RO=0;RPL=0;RPP=115.927;RPPR=5.18177;RPR=52;RUN=1;SAF=39;SAP=31.2394;SAR=13;SRF=0;SRP=5.18177;SRR=0;TYPE=snp;ANN=A|downstream_gene_variant|MODIFIER|Afu1g00770|Afu1g00770|transcript|Afu1g00770-T|Coding||c.*2890G>A|||||2890|,A|downstream_gene_variant|MODIFIER|Afu1g00780|Afu1g00780|transcript|Afu1g00780-T|Coding||c.*414G>A|||||414|,A|intergenic_region|MODIFIER|Afu1g00780-Afu1g00790|Afu1g00780-Afu1g00790|intergenic_region|Afu1g00780-Afu1g00790|||n.278355G>A||||||	GT:DP:RO:QR:AO:QA:GL	1/1:52:0:0:52:1881:-123.777,-15.6536,0
Chr1_A_fumigatus_Af293	278407	.	C	T	1546.58	.	AB=0;ABP=0;AC=2;AF=1;AN=2;AO=70;CIGAR=1X;DP=72;DPB=72;DPRA=0;EPP=10.9517;EPPR=0;GTI=0;LEN=1;MEANALT=2;MQM=29.9571;MQMR=100;NS=1;NUMALT=1;ODDS=101.646;PAIRED=0.585714;PAIREDR=0;PAO=0;PQA=0;PQR=0;PRO=0;QA=2421;QR=60;RO=0;RPL=13;RPP=63.067;RPPR=5.18177;RPR=57;RUN=1;SAF=46;SAP=18.0245;SAR=24;SRF=0;SRP=5.18177;SRR=0;TYPE=snp;ANN=T|downstream_gene_variant|MODIFIER|Afu1g00770|Afu1g00770|transcript|Afu1g00770-T|Coding||c.*2942C>T|||||2942|,T|downstream_gene_variant|MODIFIER|Afu1g00780|Afu1g00780|transcript|Afu1g00780-T|Coding||c.*466C>T|||||466|,T|intergenic_region|MODIFIER|Afu1g00780-Afu1g00790|Afu1g00780-Afu1g00790|intergenic_region|Afu1g00780-Afu1g00790|||n.278407C>T||||||	GT:DP:RO:QR:AO:QA:GL	1/1:71:0:0:70:2421:-166.393,-21.0721,0
Chr1_A_fumigatus_Af293	278415	.	CAC	CC	1546.89	.	AB=0;ABP=0;AC=2;AF=1;AN=2;AO=71;CIGAR=1M1D1M;DP=73;DPB=50.3333;DPRA=0;EPP=3.28556;EPPR=0;GTI=0;LEN=1;MEANALT=2;MQM=29.8732;MQMR=0;NS=1;NUMALT=1;ODDS=104.418;PAIRED=0.591549;PAIREDR=0;PAO=2;PQA=57;PQR=0;PRO=0;QA=2188;QR=0;RO=0;RPL=21;RPP=28.7315;RPPR=0;RPR=50;RUN=1;SAF=46;SAP=16.4979;SAR=25;SRF=0;SRP=0;SRR=0;TYPE=del;ANN=CC|downstream_gene_variant|MODIFIER|Afu1g00770|Afu1g00770|transcript|Afu1g00770-T|Coding||c.*2951delA|||||2951|,CC|downstream_gene_variant|MODIFIER|Afu1g00780|Afu1g00780|transcript|Afu1g00780-T|Coding||c.*475delA|||||475|,CC|intergenic_region|MODIFIER|Afu1g00780-Afu1g00790|Afu1g00780-Afu1g00790|intergenic_region|Afu1g00780-Afu1g00790|||n.278416delA||||||	GT:DP:RO:QR:AO:QA:GL	1/1:72:0:0:71:2188:-161.751,-21.9752,0
Chr1_A_fumigatus_Af293	278453	.	C	T	1999.88	.	AB=0;ABP=0;AC=2;AF=1;AN=2;AO=89;CIGAR=1X;DP=91;DPB=91;DPRA=0;EPP=18.2594;EPPR=0;GTI=0;LEN=1;MEANALT=2;MQM=31.0112;MQMR=100;NS=1;NUMALT=1;ODDS=127.985;PAIRED=0.595506;PAIREDR=0;PAO=0;PQA=0;PQR=0;PRO=0;QA=2795;QR=60;RO=0;RPL=43;RPP=3.22989;RPPR=5.18177;RPR=46;RUN=1;SAF=55;SAP=13.7701;SAR=34;SRF=0;SRP=5.18177;SRR=0;TYPE=snp;ANN=T|downstream_gene_variant|MODIFIER|Afu1g00770|Afu1g00770|transcript|Afu1g00770-T|Coding||c.*2988C>T|||||2988|,T|downstream_gene_variant|MODIFIER|Afu1g00780|Afu1g00780|transcript|Afu1g00780-T|Coding||c.*512C>T|||||512|,T|intergenic_region|MODIFIER|Afu1g00780-Afu1g00790|Afu1g00780-Afu1g00790|intergenic_region|Afu1g00780-Afu1g00790|||n.278453C>T||||||	GT:DP:RO:QR:AO:QA:GL	1/1:90:0:0:89:2795:-205.834,-26.7917,0
Chr1_A_fumigatus_Af293	278486	.	C	G	2523.05	.	AB=0;ABP=0;AC=2;AF=1;AN=2;AO=107;CIGAR=1X;DP=109;DPB=109;DPRA=0;EPP=30.793;EPPR=3.0103;GTI=0;LEN=1;MEANALT=1;MQM=33.1215;MQMR=71;NS=1;NUMALT=1;ODDS=148.041;PAIRED=0.579439;PAIREDR=0;PAO=0;PQA=0;PQR=0;PRO=0;QA=3423;QR=76;RO=1;RPL=53;RPP=3.03059;RPPR=3.0103;RPR=54;RUN=1;SAF=56;SAP=3.51765;SAR=51;SRF=1;SRP=3.0103;SRR=0;TYPE=snp;ANN=G|downstream_gene_variant|MODIFIER|Afu1g00770|Afu1g00770|transcript|Afu1g00770-T|Coding||c.*3021C>G|||||3021|,G|downstream_gene_variant|MODIFIER|Afu1g00780|Afu1g00780|transcript|Afu1g00780-T|Coding||c.*545C>G|||||545|,G|intergenic_region|MODIFIER|Afu1g00780-Afu1g00790|Afu1g00780-Afu1g00790|intergenic_region|Afu1g00780-Afu1g00790|||n.278486C>G||||||	GT:DP:RO:QR:AO:QA:GL	1/1:108:1:16:107:3423:-257.604,-30.9123,0
Chr1_A_fumigatus_Af293	278534	.	T	C	2981.98	.	AB=0;ABP=0;AC=2;AF=1;AN=2;AO=115;CIGAR=1X;DP=116;DPB=116;DPRA=0;EPP=8.4673;EPPR=0;GTI=0;LEN=1;MEANALT=1;MQM=34.5826;MQMR=100;NS=1;NUMALT=1;ODDS=164.029;PAIRED=0.66087;PAIREDR=0;PAO=0;PQA=0;PQR=0;PRO=0;QA=3872;QR=60;RO=0;RPL=60;RPP=3.48236;RPPR=5.18177;RPR=55;RUN=1;SAF=63;SAP=5.29507;SAR=52;SRF=0;SRP=5.18177;SRR=0;TYPE=snp;ANN=C|downstream_gene_variant|MODIFIER|Afu1g00770|Afu1g00770|transcript|Afu1g00770-T|Coding||c.*3069T>C|||||3069|,C|downstream_gene_variant|MODIFIER|Afu1g00780|Afu1g00780|transcript|Afu1g00780-T|Coding||c.*593T>C|||||593|,C|intergenic_region|MODIFIER|Afu1g00780-Afu1g00790|Afu1g00780-Afu1g00790|intergenic_region|Afu1g00780-Afu1g00790|||n.278534T>C||||||	GT:DP:RO:QR:AO:QA:GL	1/1:115:0:0:115:3872:-302.402,-34.6185,0
Chr1_A_fumigatus_Af293	278555	.	T	A	2527.59	.	AB=0;ABP=0;AC=2;AF=1;AN=2;AO=103;CIGAR=1X;DP=104;DPB=104;DPRA=0;EPP=4.04333;EPPR=0;GTI=0;LEN=1;MEANALT=1;MQM=34.5631;MQMR=100;NS=1;NUMALT=1;ODDS=147.393;PAIRED=0.679612;PAIREDR=0;PAO=0;PQA=0;PQR=0;PRO=0;QA=3308;QR=60;RO=0;RPL=54;RPP=3.53736;RPPR=5.18177;RPR=49;RUN=1;SAF=56;SAP=4.71796;SAR=47;SRF=0;SRP=5.18177;SRR=0;TYPE=snp;ANN=A|downstream_gene_variant|MODIFIER|Afu1g00770|Afu1g00770|transcript|Afu1g00770-T|Coding||c.*3090T>A|||||3090|,A|downstream_gene_variant|MODIFIER|Afu1g00780|Afu1g00780|transcript|Afu1g00780-T|Coding||c.*614T>A|||||614|,A|intergenic_region|MODIFIER|Afu1g00780-Afu1g00790|Afu1g00780-Afu1g00790|intergenic_region|Afu1g00780-Afu1g00790|||n.278555T>A||||||	GT:DP:RO:QR:AO:QA:GL	1/1:103:0:0:103:3308:-256.399,-31.0061,0
Chr1_A_fumigatus_Af293	278602	.	G	A	2448.88	.	AB=0;ABP=0;AC=2;AF=1;AN=2;AO=95;CIGAR=1X;DP=97;DPB=97;DPRA=0;EPP=13.0905;EPPR=0;GTI=0;LEN=1;MEANALT=2;MQM=34.8632;MQMR=100;NS=1;NUMALT=1;ODDS=136.303;PAIRED=0.673684;PAIREDR=0;PAO=0;PQA=0;PQR=0;PRO=0;QA=3252;QR=60;RO=0;RPL=48;RPP=3.03316;RPPR=5.18177;RPR=47;RUN=1;SAF=48;SAP=3.03316;SAR=47;SRF=0;SRP=5.18177;SRR=0;TYPE=snp;ANN=A|downstream_gene_variant|MODIFIER|Afu1g00770|Afu1g00770|transcript|Afu1g00770-T|Coding||c.*3137G>A|||||3137|,A|downstream_gene_variant|MODIFIER|Afu1g00780|Afu1g00780|transcript|Afu1g00780-T|Coding||c.*661G>A|||||661|,A|intergenic_region|MODIFIER|Afu1g00780-Afu1g00790|Afu1g00780-Afu1g00790|intergenic_region|Afu1g00780-Afu1g00790|||n.278602G>A||||||	GT:DP:RO:QR:AO:QA:GL	1/1:96:0:0:95:3252:-249.162,-28.5979,0
Chr1_A_fumigatus_Af293	278650	.	G	A	2570.68	.	AB=0;ABP=0;AC=2;AF=1;AN=2;AO=103;CIGAR=1X;DP=104;DPB=104;DPRA=0;EPP=3.53736;EPPR=0;GTI=0;LEN=1;MEANALT=1;MQM=33.8155;MQMR=100;NS=1;NUMALT=1;ODDS=147.393;PAIRED=0.640777;PAIREDR=0;PAO=0;PQA=0;PQR=0;PRO=0;QA=3391;QR=60;RO=0;RPL=50;RPP=3.20004;RPPR=5.18177;RPR=53;RUN=1;SAF=54;SAP=3.53736;SAR=49;SRF=0;SRP=5.18177;SRR=0;TYPE=snp;ANN=A|downstream_gene_variant|MODIFIER|Afu1g00770|Afu1g00770|transcript|Afu1g00770-T|Coding||c.*3185G>A|||||3185|,A|downstream_gene_variant|MODIFIER|Afu1g00780|Afu1g00780|transcript|Afu1g00780-T|Coding||c.*709G>A|||||709|,A|intergenic_region|MODIFIER|Afu1g00780-Afu1g00790|Afu1g00780-Afu1g00790|intergenic_region|Afu1g00780-Afu1g00790|||n.278650G>A||||||	GT:DP:RO:QR:AO:QA:GL	1/1:103:0:0:103:3391:-260.507,-31.0061,0
Chr1_A_fumigatus_Af293	278672	.	A	C	2641.56	.	AB=0;ABP=0;AC=2;AF=1;AN=2;AO=106;CIGAR=1X;DP=108;DPB=108;DPRA=0;EPP=3.74778;EPPR=3.0103;GTI=0;LEN=1;MEANALT=1;MQM=33.5189;MQMR=70;NS=1;NUMALT=1;ODDS=146.665;PAIRED=0.660377;PAIREDR=0;PAO=0;PQA=0;PQR=0;PRO=0;QA=3521;QR=76;RO=1;RPL=50;RPP=3.74778;RPPR=7.35324;RPR=56;RUN=1;SAF=58;SAP=5.05886;SAR=48;SRF=0;SRP=7.35324;SRR=1;TYPE=snp;ANN=C|downstream_gene_variant|MODIFIER|Afu1g00770|Afu1g00770|transcript|Afu1g00770-T|Coding||c.*3207A>C|||||3207|,C|downstream_gene_variant|MODIFIER|Afu1g00780|Afu1g00780|transcript|Afu1g00780-T|Coding||c.*731A>C|||||731|,C|intergenic_region|MODIFIER|Afu1g00780-Afu1g00790|Afu1g00780-Afu1g00790|intergenic_region|Afu1g00780-Afu1g00790|||n.278672A>C||||||	GT:DP:RO:QR:AO:QA:GL	1/1:107:1:16:106:3521:-266.938,-30.6119,0
Chr1_A_fumigatus_Af293	278724	.	GTT	GTTT	2006.76	.	AB=0;ABP=0;AC=2;AF=1;AN=2;AO=103;CIGAR=1M1I2M;DP=112;DPB=147.333;DPRA=0;EPP=6.5732;EPPR=4.45795;GTI=0;LEN=1;MEANALT=3;MQM=31.4175;MQMR=37.3333;NS=1;NUMALT=1;ODDS=106.962;PAIRED=0.679612;PAIREDR=0.666667;PAO=1;PQA=32;PQR=32;PRO=1;QA=2610;QR=186;RO=6;RPL=44;RPP=7.75381;RPPR=16.0391;RPR=59;RUN=1;SAF=64;SAP=16.1867;SAR=39;SRF=2;SRP=4.45795;SRR=4;TYPE=ins;ANN=GTTT|downstream_gene_variant|MODIFIER|Afu1g00770|Afu1g00770|transcript|Afu1g00770-T|Coding||c.*3261_*3262insT|||||3262|,GTTT|downstream_gene_variant|MODIFIER|Afu1g00780|Afu1g00780|transcript|Afu1g00780-T|Coding||c.*785_*786insT|||||786|,GTTT|intergenic_region|MODIFIER|Afu1g00780-Afu1g00790|Afu1g00780-Afu1g00790|intergenic_region|Afu1g00780-Afu1g00790|||n.278726_278727insT||||||	GT:DP:RO:QR:AO:QA:GL	1/1:111:6:186:103:2610:-203.07,-17.8809,0
Chr1_A_fumigatus_Af293	278751	.	T	C	2750.71	.	AB=0;ABP=0;AC=2;AF=1;AN=2;AO=114;CIGAR=1X;DP=116;DPB=116;DPRA=0;EPP=4.9151;EPPR=0;GTI=0;LEN=1;MEANALT=2;MQM=31.9649;MQMR=100;NS=1;NUMALT=1;ODDS=162.643;PAIRED=0.666667;PAIREDR=0;PAO=0;PQA=0;PQR=0;PRO=0;QA=3843;QR=60;RO=0;RPL=51;RPP=5.75321;RPPR=5.18177;RPR=63;RUN=1;SAF=61;SAP=4.22937;SAR=53;SRF=0;SRP=5.18177;SRR=0;TYPE=snp;ANN=C|downstream_gene_variant|MODIFIER|Afu1g00770|Afu1g00770|transcript|Afu1g00770-T|Coding||c.*3286T>C|||||3286|,C|downstream_gene_variant|MODIFIER|Afu1g00780|Afu1g00780|transcript|Afu1g00780-T|Coding||c.*810T>C|||||810|,C|intergenic_region|MODIFIER|Afu1g00780-Afu1g00790|Afu1g00780-Afu1g00790|intergenic_region|Afu1g00780-Afu1g00790|||n.278751T>C||||||	GT:DP:RO:QR:AO:QA:GL	1/1:115:0:0:114:3843:-279.036,-34.3174,0
Chr1_A_fumigatus_Af293	278764	.	TG	CA	2936.71	.	AB=0;ABP=0;AC=2;AF=1;AN=2;AO=121;CIGAR=2X;DP=127;DPB=128;DPRA=0;EPP=3.02825;EPPR=5.18177;GTI=0;LEN=2;MEANALT=4;MQM=31.6364;MQMR=8;NS=1;NUMALT=1;ODDS=171.489;PAIRED=0.661157;PAIREDR=0;PAO=3;PQA=103;PQR=0;PRO=0;QA=3937;QR=37;RO=1;RPL=55;RPP=5.18177;RPPR=5.18177;RPR=66;RUN=1;SAF=65;SAP=4.46393;SAR=56;SRF=0;SRP=5.18177;SRR=1;TYPE=mnp;ANN=CA|downstream_gene_variant|MODIFIER|Afu1g00770|Afu1g00770|transcript|Afu1g00770-T|Coding||c.*3299_*3300delTGinsCA|||||3299|,CA|downstream_gene_variant|MODIFIER|Afu1g00780|Afu1g00780|transcript|Afu1g00780-T|Coding||c.*823_*824delTGinsCA|||||823|,CA|intergenic_region|MODIFIER|Afu1g00780-Afu1g00790|Afu1g00780-Afu1g00790|intergenic_region|Afu1g00780-Afu1g00790|||n.278764_278765delTGinsCA||||||	GT:DP:RO:QR:AO:QA:GL	1/1:126:1:37:121:3937:-296.551,-36.9344,0
Chr1_A_fumigatus_Af293	278805	.	A	G	3380.95	.	AB=0;ABP=0;AC=2;AF=1;AN=2;AO=138;CIGAR=1X;DP=142;DPB=142;DPRA=0;EPP=9.30442;EPPR=7.35324;GTI=0;LEN=1;MEANALT=2;MQM=32.8551;MQMR=70;NS=1;NUMALT=1;ODDS=191.334;PAIRED=0.673913;PAIREDR=0;PAO=0;PQA=0;PQR=0;PRO=0;QA=4600;QR=75;RO=1;RPL=61;RPP=7.03854;RPPR=3.0103;RPR=77;RUN=1;SAF=68;SAP=3.07324;SAR=70;SRF=0;SRP=7.35324;SRR=1;TYPE=snp;ANN=G|downstream_gene_variant|MODIFIER|Afu1g00770|Afu1g00770|transcript|Afu1g00770-T|Coding||c.*3340A>G|||||3340|,G|downstream_gene_variant|MODIFIER|Afu1g00780|Afu1g00780|transcript|Afu1g00780-T|Coding||c.*864A>G|||||864|,G|intergenic_region|MODIFIER|Afu1g00780-Afu1g00790|Afu1g00780-Afu1g00790|intergenic_region|Afu1g00780-Afu1g00790|||n.278805A>G||||||	GT:DP:RO:QR:AO:QA:GL	1/1:141:1:15:138:4600:-341.732,-40.4922,0
Chr1_A_fumigatus_Af293	278908	.	C	T	3493.15	.	AB=0;ABP=0;AC=2;AF=1;AN=2;AO=143;CIGAR=1X;DP=144;DPB=144;DPRA=0;EPP=3.14697;EPPR=0;GTI=0;LEN=1;MEANALT=1;MQM=32.0769;MQMR=100;NS=1;NUMALT=1;ODDS=202.845;PAIRED=0.671329;PAIREDR=0;PAO=0;PQA=0;PQR=0;PRO=0;QA=4918;QR=60;RO=0;RPL=79;RPP=6.42695;RPPR=5.18177;RPR=64;RUN=1;SAF=66;SAP=4.8477;SAR=77;SRF=0;SRP=5.18177;SRR=0;TYPE=snp;ANN=T|downstream_gene_variant|MODIFIER|Afu1g00770|Afu1g00770|transcript|Afu1g00770-T|Coding||c.*3443C>T|||||3443|,T|downstream_gene_variant|MODIFIER|Afu1g00780|Afu1g00780|transcript|Afu1g00780-T|Coding||c.*967C>T|||||967|,T|intergenic_region|MODIFIER|Afu1g00780-Afu1g00790|Afu1g00780-Afu1g00790|intergenic_region|Afu1g00780-Afu1g00790|||n.278908C>T||||||	GT:DP:RO:QR:AO:QA:GL	1/1:143:0:0:143:4918:-353.38,-43.0473,0
Chr1_A_fumigatus_Af293	278936	.	C	T	3333.58	.	AB=0;ABP=0;AC=2;AF=1;AN=2;AO=141;CIGAR=1X;DP=142;DPB=142;DPRA=0;EPP=3.39531;EPPR=0;GTI=0;LEN=1;MEANALT=1;MQM=30.9007;MQMR=100;NS=1;NUMALT=1;ODDS=200.073;PAIRED=0.666667;PAIREDR=0;PAO=0;PQA=0;PQR=0;PRO=0;QA=4804;QR=60;RO=0;RPL=81;RPP=9.80193;RPPR=5.18177;RPR=60;RUN=1;SAF=66;SAP=4.25774;SAR=75;SRF=0;SRP=5.18177;SRR=0;TYPE=snp;ANN=T|downstream_gene_variant|MODIFIER|Afu1g00770|Afu1g00770|transcript|Afu1g00770-T|Coding||c.*3471C>T|||||3471|,T|downstream_gene_variant|MODIFIER|Afu1g00780|Afu1g00780|transcript|Afu1g00780-T|Coding||c.*995C>T|||||995|,T|intergenic_region|MODIFIER|Afu1g00780-Afu1g00790|Afu1g00780-Afu1g00790|intergenic_region|Afu1g00780-Afu1g00790|||n.278936C>T||||||	GT:DP:RO:QR:AO:QA:GL	1/1:141:0:0:141:4804:-337.717,-42.4452,0
Chr1_A_fumigatus_Af293	278945	.	CAAC	TAAT	3037.2	.	AB=0;ABP=0;AC=2;AF=1;AN=2;AO=136;CIGAR=1X2M1X;DP=142;DPB=142;DPRA=0;EPP=3.5851;EPPR=0;GTI=0;LEN=4;MEANALT=4;MQM=30.7059;MQMR=0;NS=1;NUMALT=1;ODDS=193.834;PAIRED=0.661765;PAIREDR=0;PAO=1;PQA=23;PQR=0;PRO=0;QA=4273;QR=0;RO=0;RPL=80;RPP=12.2071;RPPR=0;RPR=56;RUN=1;SAF=65;SAP=3.5851;SAR=71;SRF=0;SRP=0;SRR=0;TYPE=complex;ANN=TAAT|downstream_gene_variant|MODIFIER|Afu1g00770|Afu1g00770|transcript|Afu1g00770-T|Coding||c.*3480_*3483delCAACinsTAAT|||||3480|,TAAT|downstream_gene_variant|MODIFIER|Afu1g00780|Afu1g00780|transcript|Afu1g00780-T|Coding||c.*1004_*1007delCAACinsTAAT|||||1004|,TAAT|intergenic_region|MODIFIER|Afu1g00780-Afu1g00790|Afu1g00780-Afu1g00790|intergenic_region|Afu1g00780-Afu1g00790|||n.278945_278948delCAACinsTAAT||||||	GT:DP:RO:QR:AO:QA:GL	1/1:141:0:0:136:4273:-308.249,-41.2411,0
Chr1_A_fumigatus_Af293	278969	.	G	A	2942.42	.	AB=0;ABP=0;AC=2;AF=1;AN=2;AO=132;CIGAR=1X;DP=135;DPB=135;DPRA=0;EPP=7.22164;EPPR=7.35324;GTI=0;LEN=1;MEANALT=2;MQM=30.2273;MQMR=70;NS=1;NUMALT=1;ODDS=183.486;PAIRED=0.651515;PAIREDR=0.5;PAO=0;PQA=0;PQR=0;PRO=0;QA=4305;QR=73;RO=1;RPL=78;RPP=12.4858;RPPR=3.0103;RPR=54;RUN=1;SAF=66;SAP=3.0103;SAR=66;SRF=0;SRP=7.35324;SRR=1;TYPE=snp;ANN=A|downstream_gene_variant|MODIFIER|Afu1g00770|Afu1g00770|transcript|Afu1g00770-T|Coding||c.*3504G>A|||||3504|,A|downstream_gene_variant|MODIFIER|Afu1g00780|Afu1g00780|transcript|Afu1g00780-T|Coding||c.*1028G>A|||||1028|,A|intergenic_region|MODIFIER|Afu1g00780-Afu1g00790|Afu1g00780-Afu1g00790|intergenic_region|Afu1g00780-Afu1g00790|||n.278969G>A||||||	GT:DP:RO:QR:AO:QA:GL	1/1:134:1:13:132:4305:-298.181,-38.8708,0
Chr1_A_fumigatus_Af293	279064	.	T	A	2226.09	.	AB=0;ABP=0;AC=2;AF=1;AN=2;AO=114;CIGAR=1X;DP=117;DPB=117;DPRA=0;EPP=7.88659;EPPR=9.52472;GTI=0;LEN=1;MEANALT=1;MQM=25.6579;MQMR=49;NS=1;NUMALT=1;ODDS=154.839;PAIRED=0.684211;PAIREDR=0.666667;PAO=0;PQA=0;PQR=0;PRO=0;QA=3612;QR=88;RO=2;RPL=54;RPP=3.69603;RPPR=3.73412;RPR=60;RUN=1;SAF=69;SAP=13.982;SAR=45;SRF=0;SRP=9.52472;SRR=2;TYPE=snp;ANN=A|downstream_gene_variant|MODIFIER|Afu1g00770|Afu1g00770|transcript|Afu1g00770-T|Coding||c.*3599T>A|||||3599|,A|downstream_gene_variant|MODIFIER|Afu1g00780|Afu1g00780|transcript|Afu1g00780-T|Coding||c.*1123T>A|||||1123|,A|intergenic_region|MODIFIER|Afu1g00780-Afu1g00790|Afu1g00780-Afu1g00790|intergenic_region|Afu1g00780-Afu1g00790|||n.279064T>A||||||	GT:DP:RO:QR:AO:QA:GL	1/1:116:2:28:114:3612:-225.834,-32.3444,0
Chr1_A_fumigatus_Af293	279084	.	CA	GT	2127.34	.	AB=0;ABP=0;AC=2;AF=1;AN=2;AO=110;CIGAR=2X;DP=111;DPB=110.5;DPRA=0;EPP=4.2737;EPPR=0;GTI=0;LEN=2;MEANALT=1;MQM=24.7818;MQMR=0;NS=1;NUMALT=1;ODDS=157.098;PAIRED=0.690909;PAIREDR=0;PAO=0;PQA=0;PQR=0;PRO=0;QA=3485;QR=0;RO=0;RPL=57;RPP=3.32615;RPPR=0;RPR=53;RUN=1;SAF=64;SAP=9.40627;SAR=46;SRF=0;SRP=0;SRR=0;TYPE=mnp;ANN=GT|downstream_gene_variant|MODIFIER|Afu1g00770|Afu1g00770|transcript|Afu1g00770-T|Coding||c.*3619_*3620delCAinsGT|||||3619|,GT|downstream_gene_variant|MODIFIER|Afu1g00780|Afu1g00780|transcript|Afu1g00780-T|Coding||c.*1143_*1144delCAinsGT|||||1143|,GT|intergenic_region|MODIFIER|Afu1g00780-Afu1g00790|Afu1g00780-Afu1g00790|intergenic_region|Afu1g00780-Afu1g00790|||n.279084_279085delCAinsGT||||||	GT:DP:RO:QR:AO:QA:GL	1/1:110:0:0:110:3485:-216.886,-33.1133,0
Chr1_A_fumigatus_Af293	279103	.	AA	GG	2171.86	.	AB=0;ABP=0;AC=2;AF=1;AN=2;AO=118;CIGAR=2X;DP=120;DPB=119.5;DPRA=0;EPP=3.30474;EPPR=0;GTI=0;LEN=2;MEANALT=2;MQM=24.1525;MQMR=0;NS=1;NUMALT=1;ODDS=168.188;PAIRED=0.70339;PAIREDR=0;PAO=0;PQA=0;PQR=0;PRO=0;QA=3678;QR=0;RO=0;RPL=60;RPP=3.08391;RPPR=0;RPR=58;RUN=1;SAF=67;SAP=7.72129;SAR=51;SRF=0;SRP=0;SRR=0;TYPE=mnp;ANN=GG|downstream_gene_variant|MODIFIER|Afu1g00770|Afu1g00770|transcript|Afu1g00770-T|Coding||c.*3638_*3639delAAinsGG|||||3638|,GG|downstream_gene_variant|MODIFIER|Afu1g00780|Afu1g00780|transcript|Afu1g00780-T|Coding||c.*1162_*1163delAAinsGG|||||1162|,GG|intergenic_region|MODIFIER|Afu1g00780-Afu1g00790|Afu1g00780-Afu1g00790|intergenic_region|Afu1g00780-Afu1g00790|||n.279103_279104delAAinsGG||||||	GT:DP:RO:QR:AO:QA:GL	1/1:119:0:0:118:3678:-221.095,-35.5215,0
Chr1_A_fumigatus_Af293	279170	.	C	T	1810.6	.	AB=0;ABP=0;AC=2;AF=1;AN=2;AO=108;CIGAR=1X;DP=110;DPB=110;DPRA=0;EPP=26.2531;EPPR=0;GTI=0;LEN=1;MEANALT=2;MQM=21.6296;MQMR=100;NS=1;NUMALT=1;ODDS=154.325;PAIRED=0.62963;PAIREDR=0;PAO=0;PQA=0;PQR=0;PRO=0;QA=3299;QR=60;RO=0;RPL=51;RPP=3.73412;RPPR=5.18177;RPR=57;RUN=1;SAF=50;SAP=4.2971;SAR=58;SRF=0;SRP=5.18177;SRR=0;TYPE=snp;ANN=T|downstream_gene_variant|MODIFIER|Afu1g00770|Afu1g00770|transcript|Afu1g00770-T|Coding||c.*3705C>T|||||3705|,T|downstream_gene_variant|MODIFIER|Afu1g00780|Afu1g00780|transcript|Afu1g00780-T|Coding||c.*1229C>T|||||1229|,T|intergenic_region|MODIFIER|Afu1g00780-Afu1g00790|Afu1g00780-Afu1g00790|intergenic_region|Afu1g00780-Afu1g00790|||n.279170C>T||||||	GT:DP:RO:QR:AO:QA:GL	1/1:109:0:0:108:3299:-186.948,-32.5112,0
Chr1_A_fumigatus_Af293	279215	.	C	T	1724.84	.	AB=0;ABP=0;AC=2;AF=1;AN=2;AO=108;CIGAR=1X;DP=110;DPB=110;DPRA=0;EPP=35.1803;EPPR=0;GTI=0;LEN=1;MEANALT=2;MQM=19.6759;MQMR=100;NS=1;NUMALT=1;ODDS=154.325;PAIRED=0.592593;PAIREDR=0;PAO=0;PQA=0;PQR=0;PRO=0;QA=3568;QR=60;RO=0;RPL=51;RPP=3.73412;RPPR=5.18177;RPR=57;RUN=1;SAF=45;SAP=9.52472;SAR=63;SRF=0;SRP=5.18177;SRR=0;TYPE=snp;ANN=T|downstream_gene_variant|MODIFIER|Afu1g00770|Afu1g00770|transcript|Afu1g00770-T|Coding||c.*3750C>T|||||3750|,T|downstream_gene_variant|MODIFIER|Afu1g00780|Afu1g00780|transcript|Afu1g00780-T|Coding||c.*1274C>T|||||1274|,T|intergenic_region|MODIFIER|Afu1g00780-Afu1g00790|Afu1g00780-Afu1g00790|intergenic_region|Afu1g00780-Afu1g00790|||n.279215C>T||||||	GT:DP:RO:QR:AO:QA:GL	1/1:109:0:0:108:3568:-179.814,-32.5112,0
Chr1_A_fumigatus_Af293	279225	.	A	C	1748.04	.	AB=0;ABP=0;AC=2;AF=1;AN=2;AO=112;CIGAR=1X;DP=114;DPB=114;DPRA=0;EPP=37.211;EPPR=7.35324;GTI=0;LEN=1;MEANALT=1;MQM=19.375;MQMR=62;NS=1;NUMALT=1;ODDS=155.27;PAIRED=0.580357;PAIREDR=0.5;PAO=0;PQA=0;PQR=0;PRO=0;QA=3684;QR=75;RO=1;RPL=55;RPP=3.08785;RPPR=7.35324;RPR=57;RUN=1;SAF=46;SAP=10.7656;SAR=66;SRF=1;SRP=3.0103;SRR=0;TYPE=snp;ANN=C|downstream_gene_variant|MODIFIER|Afu1g00770|Afu1g00770|transcript|Afu1g00770-T|Coding||c.*3760A>C|||||3760|,C|downstream_gene_variant|MODIFIER|Afu1g00780|Afu1g00780|transcript|Afu1g00780-T|Coding||c.*1284A>C|||||1284|,C|intergenic_region|MODIFIER|Afu1g00780-Afu1g00790|Afu1g00780-Afu1g00790|intergenic_region|Afu1g00780-Afu1g00790|||n.279225A>C||||||	GT:DP:RO:QR:AO:QA:GL	1/1:113:1:15:112:3684:-181.525,-32.5663,0
Chr1_A_fumigatus_Af293	279250	.	G	T	1709.51	.	AB=0;ABP=0;AC=2;AF=1;AN=2;AO=111;CIGAR=1X;DP=114;DPB=114;DPRA=0;EPP=13.359;EPPR=7.35324;GTI=0;LEN=1;MEANALT=2;MQM=19.0901;MQMR=61.5;NS=1;NUMALT=1;ODDS=154.757;PAIRED=0.585586;PAIREDR=0;PAO=0;PQA=0;PQR=0;PRO=0;QA=3620;QR=72;RO=1;RPL=52;RPP=3.96888;RPPR=3.0103;RPR=59;RUN=1;SAF=36;SAP=32.7653;SAR=75;SRF=0;SRP=7.35324;SRR=1;TYPE=snp;ANN=T|downstream_gene_variant|MODIFIER|Afu1g00770|Afu1g00770|transcript|Afu1g00770-T|Coding||c.*3785G>T|||||3785|,T|downstream_gene_variant|MODIFIER|Afu1g00780|Afu1g00780|transcript|Afu1g00780-T|Coding||c.*1309G>T|||||1309|,T|intergenic_region|MODIFIER|Afu1g00780-Afu1g00790|Afu1g00780-Afu1g00790|intergenic_region|Afu1g00780-Afu1g00790|||n.279250G>T||||||	GT:DP:RO:QR:AO:QA:GL	1/1:113:1:12:111:3620:-177.553,-32.6408,0
Chr1_A_fumigatus_Af293	279259	.	CCCCTTCCCTTG	CCCCTTG	1112.52	.	AB=0;ABP=0;AC=2;AF=1;AN=2;AO=95;CIGAR=1M5D6M;DP=102;DPB=61.5;DPRA=0;EPP=5.77607;EPPR=0;GTI=0;LEN=5;MEANALT=6;MQM=18.6316;MQMR=0;NS=1;NUMALT=1;ODDS=142.541;PAIRED=0.568421;PAIREDR=0;PAO=3;PQA=89.5;PQR=66.5;PRO=2;QA=1498;QR=0;RO=0;RPL=43;RPP=4.86177;RPPR=0;RPR=52;RUN=1;SAF=27;SAP=41.4339;SAR=68;SRF=0;SRP=0;SRR=0;TYPE=del;ANN=CCCCTTG|downstream_gene_variant|MODIFIER|Afu1g00770|Afu1g00770|transcript|Afu1g00770-T|Coding||c.*3800_*3804delCCCTT|||||3800|,CCCCTTG|downstream_gene_variant|MODIFIER|Afu1g00780|Afu1g00780|transcript|Afu1g00780-T|Coding||c.*1324_*1328delCCCTT|||||1324|,CCCCTTG|intergenic_region|MODIFIER|Afu1g00780-Afu1g00790|Afu1g00780-Afu1g00790|intergenic_region|Afu1g00780-Afu1g00790|||n.279265_279269delCCCTT||||||	GT:DP:RO:QR:AO:QA:GL	1/1:101:0:0:95:1498:-118.901,-31.3071,0
Chr1_A_fumigatus_Af293	279272	.	C	G	1627.62	.	AB=0;ABP=0;AC=2;AF=1;AN=2;AO=106;CIGAR=1X;DP=110;DPB=110;DPRA=0;EPP=3.74778;EPPR=0;GTI=0;LEN=1;MEANALT=3;MQM=19.1698;MQMR=100;NS=1;NUMALT=1;ODDS=151.552;PAIRED=0.537736;PAIREDR=0;PAO=0;PQA=0;PQR=0;PRO=0;QA=3570;QR=60;RO=0;RPL=49;RPP=4.32138;RPPR=5.18177;RPR=57;RUN=1;SAF=29;SAP=50.2091;SAR=77;SRF=0;SRP=5.18177;SRR=0;TYPE=snp;ANN=G|downstream_gene_variant|MODIFIER|Afu1g00770|Afu1g00770|transcript|Afu1g00770-T|Coding||c.*3807C>G|||||3807|,G|downstream_gene_variant|MODIFIER|Afu1g00780|Afu1g00780|transcript|Afu1g00780-T|Coding||c.*1331C>G|||||1331|,G|intergenic_region|MODIFIER|Afu1g00780-Afu1g00790|Afu1g00780-Afu1g00790|intergenic_region|Afu1g00780-Afu1g00790|||n.279272C>G||||||	GT:DP:RO:QR:AO:QA:GL	1/1:109:0:0:106:3570:-171.147,-31.9092,0
Chr1_A_fumigatus_Af293	279304	.	A	T	1686.54	.	AB=0;ABP=0;AC=2;AF=1;AN=2;AO=114;CIGAR=1X;DP=116;DPB=116;DPRA=0;EPP=3.0103;EPPR=0;GTI=0;LEN=1;MEANALT=2;MQM=18.6228;MQMR=100;NS=1;NUMALT=1;ODDS=162.643;PAIRED=0.491228;PAIREDR=0;PAO=0;PQA=0;PQR=0;PRO=0;QA=3677;QR=60;RO=0;RPL=61;RPP=4.22937;RPPR=5.18177;RPR=53;RUN=1;SAF=32;SAP=50.6303;SAR=82;SRF=0;SRP=5.18177;SRR=0;TYPE=snp;ANN=T|downstream_gene_variant|MODIFIER|Afu1g00770|Afu1g00770|transcript|Afu1g00770-T|Coding||c.*3839A>T|||||3839|,T|downstream_gene_variant|MODIFIER|Afu1g00780|Afu1g00780|transcript|Afu1g00780-T|Coding||c.*1363A>T|||||1363|,T|intergenic_region|MODIFIER|Afu1g00780-Afu1g00790|Afu1g00780-Afu1g00790|intergenic_region|Afu1g00780-Afu1g00790|||n.279304A>T||||||	GT:DP:RO:QR:AO:QA:GL	1/1:115:0:0:114:3677:-177.039,-34.3174,0
Chr1_A_fumigatus_Af293	279314	.	GCATCC	ACATC	1370.16	.	AB=0;ABP=0;AC=2;AF=1;AN=2;AO=98;CIGAR=1X3M1D1M;DP=105;DPB=86.8333;DPRA=0;EPP=3.80798;EPPR=0;GTI=0;LEN=5;MEANALT=5;MQM=18.5306;MQMR=0;NS=1;NUMALT=1;ODDS=140.462;PAIRED=0.469388;PAIREDR=0;PAO=0;PQA=0;PQR=0;PRO=0;QA=2883;QR=0;RO=0;RPL=50;RPP=3.09893;RPPR=0;RPR=48;RUN=1;SAF=26;SAP=49.8964;SAR=72;SRF=0;SRP=0;SRR=0;TYPE=complex;ANN=ACATC|downstream_gene_variant|MODIFIER|Afu1g00770|Afu1g00770|transcript|Afu1g00770-T|Coding||c.*3849_*3854delGCATCCinsACATC|||||3849|,ACATC|downstream_gene_variant|MODIFIER|Afu1g00780|Afu1g00780|transcript|Afu1g00780-T|Coding||c.*1373_*1378delGCATCCinsACATC|||||1373|,ACATC|intergenic_region|MODIFIER|Afu1g00780-Afu1g00790|Afu1g00780-Afu1g00790|intergenic_region|Afu1g00780-Afu1g00790|||n.279314_279319delGCATCCinsACATC||||||	GT:DP:RO:QR:AO:QA:GL	1/1:104:0:0:98:2883:-145.213,-29.5009,0
Chr1_A_fumigatus_Af293	279351	.	G	A	1470.02	.	AB=0;ABP=0;AC=2;AF=1;AN=2;AO=99;CIGAR=1X;DP=103;DPB=103;DPRA=0;EPP=9.34924;EPPR=0;GTI=0;LEN=1;MEANALT=2;MQM=19.1515;MQMR=100;NS=1;NUMALT=1;ODDS=141.848;PAIRED=0.474747;PAIREDR=0;PAO=0;PQA=0;PQR=0;PRO=0;QA=3121;QR=60;RO=0;RPL=60;RPP=12.6832;RPPR=5.18177;RPR=39;RUN=1;SAF=28;SAP=43.5664;SAR=71;SRF=0;SRP=5.18177;SRR=0;TYPE=snp;ANN=A|downstream_gene_variant|MODIFIER|Afu1g00770|Afu1g00770|transcript|Afu1g00770-T|Coding||c.*3886G>A|||||3886|,A|downstream_gene_variant|MODIFIER|Afu1g00780|Afu1g00780|transcript|Afu1g00780-T|Coding||c.*1410G>A|||||1410|,A|intergenic_region|MODIFIER|Afu1g00780-Afu1g00790|Afu1g00780-Afu1g00790|intergenic_region|Afu1g00780-Afu1g00790|||n.279351G>A||||||	GT:DP:RO:QR:AO:QA:GL	1/1:102:0:0:99:3121:-156.037,-29.802,0
Chr1_A_fumigatus_Af293	279356	.	C	T	1429.89	.	AB=0;ABP=0;AC=2;AF=1;AN=2;AO=97;CIGAR=1X;DP=98;DPB=98;DPRA=0;EPP=8.04722;EPPR=0;GTI=0;LEN=1;MEANALT=1;MQM=19.1753;MQMR=100;NS=1;NUMALT=1;ODDS=139.076;PAIRED=0.43299;PAIREDR=0;PAO=0;PQA=0;PQR=0;PRO=0;QA=2991;QR=60;RO=0;RPL=61;RPP=17.0017;RPPR=5.18177;RPR=36;RUN=1;SAF=27;SAP=44.4026;SAR=70;SRF=0;SRP=5.18177;SRR=0;TYPE=snp;ANN=T|downstream_gene_variant|MODIFIER|Afu1g00770|Afu1g00770|transcript|Afu1g00770-T|Coding||c.*3891C>T|||||3891|,T|downstream_gene_variant|MODIFIER|Afu1g00780|Afu1g00780|transcript|Afu1g00780-T|Coding||c.*1415C>T|||||1415|,T|intergenic_region|MODIFIER|Afu1g00780-Afu1g00790|Afu1g00780-Afu1g00790|intergenic_region|Afu1g00780-Afu1g00790|||n.279356C>T||||||	GT:DP:RO:QR:AO:QA:GL	1/1:97:0:0:97:2991:-152.407,-29.1999,0
Chr1_A_fumigatus_Af293	279392	.	A	C	1151.91	.	AB=0;ABP=0;AC=2;AF=1;AN=2;AO=78;CIGAR=1X;DP=79;DPB=79;DPRA=0;EPP=28.0658;EPPR=0;GTI=0;LEN=1;MEANALT=1;MQM=19.7949;MQMR=100;NS=1;NUMALT=1;ODDS=112.736;PAIRED=0.410256;PAIREDR=0;PAO=0;PQA=0;PQR=0;PRO=0;QA=2651;QR=60;RO=0;RPL=58;RPP=43.2104;RPPR=5.18177;RPR=20;RUN=1;SAF=22;SAP=35.1926;SAR=56;SRF=0;SRP=5.18177;SRR=0;TYPE=snp;ANN=C|downstream_gene_variant|MODIFIER|Afu1g00770|Afu1g00770|transcript|Afu1g00770-T|Coding||c.*3927A>C|||||3927|,C|downstream_gene_variant|MODIFIER|Afu1g00780|Afu1g00780|transcript|Afu1g00780-T|Coding||c.*1451A>C|||||1451|,C|intergenic_region|MODIFIER|Afu1g00780-Afu1g00790|Afu1g00780-Afu1g00790|intergenic_region|Afu1g00780-Afu1g00790|||n.279392A>C||||||	GT:DP:RO:QR:AO:QA:GL	1/1:78:0:0:78:2651:-128.286,-23.4803,0
Chr1_A_fumigatus_Af293	279499	.	A	G	303.0	.	AB=0;ABP=0;AC=2;AF=1;AN=2;AO=29;CIGAR=1X;DP=30;DPB=30;DPRA=0;EPP=9.07545;EPPR=0;GTI=0;LEN=1;MEANALT=1;MQM=19.2414;MQMR=100;NS=1;NUMALT=1;ODDS=44.8077;PAIRED=0.275862;PAIREDR=0;PAO=0;PQA=0;PQR=0;PRO=0;QA=843;QR=60;RO=0;RPL=29;RPP=65.983;RPPR=5.18177;RPR=0;RUN=1;SAF=10;SAP=9.07545;SAR=19;SRF=0;SRP=5.18177;SRR=0;TYPE=snp;ANN=G|downstream_gene_variant|MODIFIER|Afu1g00770|Afu1g00770|transcript|Afu1g00770-T|Coding||c.*4034A>G|||||4034|,G|downstream_gene_variant|MODIFIER|Afu1g00780|Afu1g00780|transcript|Afu1g00780-T|Coding||c.*1558A>G|||||1558|,G|intergenic_region|MODIFIER|Afu1g00780-Afu1g00790|Afu1g00780-Afu1g00790|intergenic_region|Afu1g00780-Afu1g00790|||n.279499A>G||||||	GT:DP:RO:QR:AO:QA:GL	1/1:29:0:0:29:843:-41.8862,-8.72987,0
Chr1_A_fumigatus_Af293	279514	.	CC	AA	76.8951	.	AB=0;ABP=0;AC=2;AF=1;AN=2;AO=11;CIGAR=2X;DP=17;DPB=18.5;DPRA=0;EPP=12.6832;EPPR=0;GTI=0;LEN=2;MEANALT=5;MQM=16.2727;MQMR=0;NS=1;NUMALT=1;ODDS=17.7058;PAIRED=0.363636;PAIREDR=0;PAO=0;PQA=0;PQR=0;PRO=0;QA=307;QR=0;RO=0;RPL=11;RPP=26.8965;RPPR=0;RPR=0;RUN=1;SAF=2;SAP=12.6832;SAR=9;SRF=0;SRP=0;SRR=0;TYPE=mnp;ANN=AA|downstream_gene_variant|MODIFIER|Afu1g00770|Afu1g00770|transcript|Afu1g00770-T|Coding||c.*4049_*4050delCCinsAA|||||4049|,AA|downstream_gene_variant|MODIFIER|Afu1g00780|Afu1g00780|transcript|Afu1g00780-T|Coding||c.*1573_*1574delCCinsAA|||||1573|,AA|intergenic_region|MODIFIER|Afu1g00780-Afu1g00790|Afu1g00780-Afu1g00790|intergenic_region|Afu1g00780-Afu1g00790|||n.279514_279515delCCinsAA||||||	GT:DP:RO:QR:AO:QA:GL	1/1:16:0:0:11:307:-14.1428,-3.31133,0
Chr1_A_fumigatus_Af293	280091	.	T	G	56.9521	.	AB=0;ABP=0;AC=2;AF=1;AN=2;AO=15;CIGAR=1X;DP=16;DPB=16;DPRA=0;EPP=4.31318;EPPR=0;GTI=0;LEN=1;MEANALT=1;MQM=8.8;MQMR=100;NS=1;NUMALT=1;ODDS=13.1137;PAIRED=0.666667;PAIREDR=0;PAO=0;PQA=0;PQR=0;PRO=0;QA=507;QR=60;RO=0;RPL=0;RPP=35.5824;RPPR=5.18177;RPR=15;RUN=1;SAF=9;SAP=4.31318;SAR=6;SRF=0;SRP=5.18177;SRR=0;TYPE=snp;ANN=G|downstream_gene_variant|MODIFIER|Afu1g00770|Afu1g00770|transcript|Afu1g00770-T|Coding||c.*4626T>G|||||4626|,G|downstream_gene_variant|MODIFIER|Afu1g00780|Afu1g00780|transcript|Afu1g00780-T|Coding||c.*2150T>G|||||2150|,G|intergenic_region|MODIFIER|Afu1g00780-Afu1g00790|Afu1g00780-Afu1g00790|intergenic_region|Afu1g00780-Afu1g00790|||n.280091T>G||||||	GT:DP:RO:QR:AO:QA:GL	1/1:15:0:0:15:507:-11.8428,-4.51545,0
Chr1_A_fumigatus_Af293	280098	.	G	A	73.028	.	AB=0;ABP=0;AC=2;AF=1;AN=2;AO=16;CIGAR=1X;DP=17;DPB=17;DPRA=0;EPP=5.18177;EPPR=0;GTI=0;LEN=1;MEANALT=1;MQM=9.6875;MQMR=100;NS=1;NUMALT=1;ODDS=16.8153;PAIRED=0.6875;PAIREDR=0;PAO=0;PQA=0;PQR=0;PRO=0;QA=566;QR=60;RO=0;RPL=0;RPP=37.7539;RPPR=5.18177;RPR=16;RUN=1;SAF=10;SAP=5.18177;SAR=6;SRF=0;SRP=5.18177;SRR=0;TYPE=snp;ANN=A|downstream_gene_variant|MODIFIER|Afu1g00770|Afu1g00770|transcript|Afu1g00770-T|Coding||c.*4633G>A|||||4633|,A|downstream_gene_variant|MODIFIER|Afu1g00780|Afu1g00780|transcript|Afu1g00780-T|Coding||c.*2157G>A|||||2157|,A|intergenic_region|MODIFIER|Afu1g00780-Afu1g00790|Afu1g00780-Afu1g00790|intergenic_region|Afu1g00780-Afu1g00790|||n.280098G>A||||||	GT:DP:RO:QR:AO:QA:GL	1/1:16:0:0:16:566:-13.9452,-4.81648,0
Chr1_A_fumigatus_Af293	280137	.	A	G	259.347	.	AB=0;ABP=0;AC=2;AF=1;AN=2;AO=34;CIGAR=1X;DP=35;DPB=35;DPRA=0;EPP=4.03217;EPPR=0;GTI=0;LEN=1;MEANALT=1;MQM=13.1765;MQMR=100;NS=1;NUMALT=1;ODDS=51.7392;PAIRED=0.588235;PAIREDR=0;PAO=0;PQA=0;PQR=0;PRO=0;QA=1026;QR=60;RO=0;RPL=1;RPP=68.4099;RPPR=5.18177;RPR=33;RUN=1;SAF=20;SAP=5.30951;SAR=14;SRF=0;SRP=5.18177;SRR=0;TYPE=snp;ANN=G|downstream_gene_variant|MODIFIER|Afu1g00770|Afu1g00770|transcript|Afu1g00770-T|Coding||c.*4672A>G|||||4672|,G|downstream_gene_variant|MODIFIER|Afu1g00780|Afu1g00780|transcript|Afu1g00780-T|Coding||c.*2196A>G|||||2196|,G|intergenic_region|MODIFIER|Afu1g00780-Afu1g00790|Afu1g00780-Afu1g00790|intergenic_region|Afu1g00780-Afu1g00790|||n.280137A>G||||||	GT:DP:RO:QR:AO:QA:GL	1/1:34:0:0:34:1026:-36.6961,-10.235,0
Chr1_A_fumigatus_Af293	280161	.	G	A	337.313	.	AB=0;ABP=0;AC=2;AF=1;AN=2;AO=40;CIGAR=1X;DP=41;DPB=41;DPRA=0;EPP=3.22745;EPPR=0;GTI=0;LEN=1;MEANALT=1;MQM=12.85;MQMR=100;NS=1;NUMALT=1;ODDS=60.0569;PAIRED=0.55;PAIREDR=0;PAO=0;PQA=0;PQR=0;PRO=0;QA=1419;QR=60;RO=0;RPL=1;RPP=81.4005;RPPR=5.18177;RPR=39;RUN=1;SAF=22;SAP=3.87889;SAR=18;SRF=0;SRP=5.18177;SRR=0;TYPE=snp;ANN=A|downstream_gene_variant|MODIFIER|Afu1g00770|Afu1g00770|transcript|Afu1g00770-T|Coding||c.*4696G>A|||||4696|,A|downstream_gene_variant|MODIFIER|Afu1g00780|Afu1g00780|transcript|Afu1g00780-T|Coding||c.*2220G>A|||||2220|,A|intergenic_region|MODIFIER|Afu1g00780-Afu1g00790|Afu1g00780-Afu1g00790|intergenic_region|Afu1g00780-Afu1g00790|||n.280161G>A||||||	GT:DP:RO:QR:AO:QA:GL	1/1:40:0:0:40:1419:-46.0801,-12.0412,0
Chr1_A_fumigatus_Af293	280169	.	ATT	AT	332.41	.	AB=0;ABP=0;AC=2;AF=1;AN=2;AO=43;CIGAR=1M1D1M;DP=45;DPB=30;DPRA=0;EPP=3.0608;EPPR=0;GTI=0;LEN=1;MEANALT=2;MQM=12.2326;MQMR=0;NS=1;NUMALT=1;ODDS=64.2158;PAIRED=0.55814;PAIREDR=0;PAO=0;PQA=0;PQR=0;PRO=0;QA=1378;QR=0;RO=0;RPL=3;RPP=72.1439;RPPR=0;RPR=40;RUN=1;SAF=24;SAP=4.27278;SAR=19;SRF=0;SRP=0;SRR=0;TYPE=del;ANN=AT|downstream_gene_variant|MODIFIER|Afu1g00770|Afu1g00770|transcript|Afu1g00770-T|Coding||c.*4706delT|||||4706|,AT|downstream_gene_variant|MODIFIER|Afu1g00780|Afu1g00780|transcript|Afu1g00780-T|Coding||c.*2230delT|||||2230|,AT|intergenic_region|MODIFIER|Afu1g00780-Afu1g00790|Afu1g00780-Afu1g00790|intergenic_region|Afu1g00780-Afu1g00790|||n.280171delT||||||	GT:DP:RO:QR:AO:QA:GL	1/1:44:0:0:43:1378:-44.0572,-12.9443,0
Chr1_A_fumigatus_Af293	280235	.	TAAA	TAG	687.277	.	AB=0;ABP=0;AC=2;AF=1;AN=2;AO=72;CIGAR=1M1D1M1X;DP=74;DPB=55.25;DPRA=0;EPP=4.09604;EPPR=0;GTI=0;LEN=2;MEANALT=2;MQM=12.1944;MQMR=0;NS=1;NUMALT=1;ODDS=104.418;PAIRED=0.652778;PAIREDR=0;PAO=0;PQA=0;PQR=0;PRO=0;QA=2287;QR=0;RO=0;RPL=23;RPP=23.398;RPPR=0;RPR=49;RUN=1;SAF=42;SAP=7.35324;SAR=30;SRF=0;SRP=0;SRR=0;TYPE=complex;ANN=TAG|downstream_gene_variant|MODIFIER|Afu1g00770|Afu1g00770|transcript|Afu1g00770-T|Coding||c.*4772_*4773delAAinsG|||||4772|,TAG|downstream_gene_variant|MODIFIER|Afu1g00780|Afu1g00780|transcript|Afu1g00780-T|Coding||c.*2296_*2297delAAinsG|||||2296|,TAG|intergenic_region|MODIFIER|Afu1g00780-Afu1g00790|Afu1g00780-Afu1g00790|intergenic_region|Afu1g00780-Afu1g00790|||n.280237_280238delAAinsG||||||	GT:DP:RO:QR:AO:QA:GL	1/1:73:0:0:72:2287:-74.4054,-21.6742,0
Chr1_A_fumigatus_Af293	280247	.	C	T	877.848	.	AB=0;ABP=0;AC=2;AF=1;AN=2;AO=84;CIGAR=1X;DP=86;DPB=86;DPRA=0;EPP=3.1137;EPPR=0;GTI=0;LEN=1;MEANALT=2;MQM=12.8571;MQMR=100;NS=1;NUMALT=1;ODDS=121.054;PAIRED=0.619048;PAIREDR=0;PAO=0;PQA=0;PQR=0;PRO=0;QA=2869;QR=60;RO=0;RPL=23;RPP=40.3389;RPPR=5.18177;RPR=61;RUN=1;SAF=44;SAP=3.42391;SAR=40;SRF=0;SRP=5.18177;SRR=0;TYPE=snp;ANN=T|downstream_gene_variant|MODIFIER|Afu1g00770|Afu1g00770|transcript|Afu1g00770-T|Coding||c.*4782C>T|||||4782|,T|downstream_gene_variant|MODIFIER|Afu1g00780|Afu1g00780|transcript|Afu1g00780-T|Coding||c.*2306C>T|||||2306|,T|intergenic_region|MODIFIER|Afu1g00780-Afu1g00790|Afu1g00780-Afu1g00790|intergenic_region|Afu1g00780-Afu1g00790|||n.280247C>T||||||	GT:DP:RO:QR:AO:QA:GL	1/1:85:0:0:84:2869:-94.843,-25.2865,0
Chr1_A_fumigatus_Af293	280252	.	G	A	901.088	.	AB=0;ABP=0;AC=2;AF=1;AN=2;AO=82;CIGAR=1X;DP=86;DPB=86;DPRA=0;EPP=3.11623;EPPR=11.6962;GTI=0;LEN=1;MEANALT=1;MQM=13.0976;MQMR=29.75;NS=1;NUMALT=1;ODDS=113.156;PAIRED=0.621951;PAIREDR=0;PAO=0;PQA=0;PQR=0;PRO=0;QA=2815;QR=131;RO=3;RPL=25;RPP=30.1272;RPPR=5.18177;RPR=57;RUN=1;SAF=43;SAP=3.434;SAR=39;SRF=0;SRP=11.6962;SRR=3;TYPE=snp;ANN=A|downstream_gene_variant|MODIFIER|Afu1g00770|Afu1g00770|transcript|Afu1g00770-T|Coding||c.*4787G>A|||||4787|,A|downstream_gene_variant|MODIFIER|Afu1g00780|Afu1g00780|transcript|Afu1g00780-T|Coding||c.*2311G>A|||||2311|,A|intergenic_region|MODIFIER|Afu1g00780-Afu1g00790|Afu1g00780-Afu1g00790|intergenic_region|Afu1g00780-Afu1g00790|||n.280252G>A||||||	GT:DP:RO:QR:AO:QA:GL	1/1:85:3:71:82:2815:-93.3703,-23.8407,0
Chr1_A_fumigatus_Af293	280261	.	CTGCG	TTGCAG	914.059	.	AB=0;ABP=0;AC=2;AF=1;AN=2;AO=84;CIGAR=1X3M1I1M;DP=90;DPB=106.8;DPRA=0;EPP=3.94093;EPPR=0;GTI=0;LEN=6;MEANALT=6;MQM=13.6667;MQMR=0;NS=1;NUMALT=1;ODDS=121.054;PAIRED=0.619048;PAIREDR=0;PAO=0;PQA=0;PQR=0;PRO=0;QA=2612;QR=0;RO=0;RPL=32;RPP=13.3506;RPPR=0;RPR=52;RUN=1;SAF=45;SAP=3.94093;SAR=39;SRF=0;SRP=0;SRR=0;TYPE=complex;ANN=TTGCAG|downstream_gene_variant|MODIFIER|Afu1g00770|Afu1g00770|transcript|Afu1g00770-T|Coding||c.*4796_*4800delCTGCGinsTTGCAG|||||4796|,TTGCAG|downstream_gene_variant|MODIFIER|Afu1g00780|Afu1g00780|transcript|Afu1g00780-T|Coding||c.*2320_*2324delCTGCGinsTTGCAG|||||2320|,TTGCAG|intergenic_region|MODIFIER|Afu1g00780-Afu1g00790|Afu1g00780-Afu1g00790|intergenic_region|Afu1g00780-Afu1g00790|||n.280261_280265delCTGCGinsTTGCAG||||||	GT:DP:RO:QR:AO:QA:GL	1/1:89:0:0:84:2612:-95.8059,-25.2865,0
Chr1_A_fumigatus_Af293	280300	.	AGG	AG	1465.51	.	AB=0;ABP=0;AC=2;AF=1;AN=2;AO=113;CIGAR=1M1D1M;DP=118;DPB=81;DPRA=0;EPP=3.02952;EPPR=3.73412;GTI=0;LEN=1;MEANALT=2;MQM=15.8142;MQMR=11.6667;NS=1;NUMALT=1;ODDS=153.076;PAIRED=0.610619;PAIREDR=0;PAO=1.5;PQA=39.5;PQR=15.5;PRO=0.5;QA=3563;QR=70;RO=3;RPL=47;RPP=9.94748;RPPR=3.73412;RPR=66;RUN=1;SAF=59;SAP=3.49071;SAR=54;SRF=0;SRP=9.52472;SRR=3;TYPE=del;ANN=AG|downstream_gene_variant|MODIFIER|Afu1g00770|Afu1g00770|transcript|Afu1g00770-T|Coding||c.*4837delG|||||4837|,AG|downstream_gene_variant|MODIFIER|Afu1g00780|Afu1g00780|transcript|Afu1g00780-T|Coding||c.*2361delG|||||2361|,AG|intergenic_region|MODIFIER|Afu1g00780-Afu1g00790|Afu1g00780-Afu1g00790|intergenic_region|Afu1g00780-Afu1g00790|||n.280302delG||||||	GT:DP:RO:QR:AO:QA:GL	1/1:117:3:70:113:3563:-148.913,-33.2094,0
Chr1_A_fumigatus_Af293	280386	.	ACTTAC	GTTTAT	1695.15	.	AB=0;ABP=0;AC=2;AF=1;AN=2;AO=117;CIGAR=2X3M1X;DP=120;DPB=120.167;DPRA=0;EPP=3.91972;EPPR=0;GTI=0;LEN=6;MEANALT=2;MQM=17.0855;MQMR=0;NS=1;NUMALT=1;ODDS=168.881;PAIRED=0.666667;PAIREDR=0;PAO=3;PQA=97;PQR=0;PRO=0;QA=3688;QR=0;RO=0;RPL=63;RPP=4.51363;RPPR=0;RPR=54;RUN=1;SAF=55;SAP=3.91972;SAR=62;SRF=0;SRP=0;SRR=0;TYPE=complex;ANN=GTTTAT|downstream_gene_variant|MODIFIER|Afu1g00770|Afu1g00770|transcript|Afu1g00770-T|Coding||c.*4921_*4926delACTTACinsGTTTAT|||||4921|,GTTTAT|downstream_gene_variant|MODIFIER|Afu1g00780|Afu1g00780|transcript|Afu1g00780-T|Coding||c.*2445_*2450delACTTACinsGTTTAT|||||2445|,GTTTAT|intergenic_region|MODIFIER|Afu1g00780-Afu1g00790|Afu1g00780-Afu1g00790|intergenic_region|Afu1g00780-Afu1g00790|||n.280386_280391delACTTACinsGTTTAT||||||	GT:DP:RO:QR:AO:QA:GL	1/1:119:0:0:117:3688:-173.243,-36.1236,0
Chr1_A_fumigatus_Af293	280396	.	A	C	1661.66	.	AB=0;ABP=0;AC=2;AF=1;AN=2;AO=116;CIGAR=1X;DP=118;DPB=118;DPRA=0;EPP=3.08518;EPPR=7.35324;GTI=0;LEN=1;MEANALT=1;MQM=17.181;MQMR=70;NS=1;NUMALT=1;ODDS=159.752;PAIRED=0.681034;PAIREDR=0.5;PAO=0;PQA=0;PQR=0;PRO=0;QA=3931;QR=79;RO=1;RPL=66;RPP=7.80251;RPPR=7.35324;RPR=50;RUN=1;SAF=57;SAP=3.08518;SAR=59;SRF=1;SRP=3.0103;SRR=0;TYPE=snp;ANN=C|downstream_gene_variant|MODIFIER|Afu1g00770|Afu1g00770|transcript|Afu1g00770-T|Coding||c.*4931A>C|||||4931|,C|downstream_gene_variant|MODIFIER|Afu1g00780|Afu1g00780|transcript|Afu1g00780-T|Coding||c.*2455A>C|||||2455|,C|intergenic_region|MODIFIER|Afu1g00780-Afu1g00790|Afu1g00780-Afu1g00790|intergenic_region|Afu1g00780-Afu1g00790|||n.280396A>C||||||	GT:DP:RO:QR:AO:QA:GL	1/1:117:1:19:116:3931:-169.148,-33.3239,0
Chr1_A_fumigatus_Af293	280457	.	TTAC	ATAT	1574.19	.	AB=0;ABP=0;AC=2;AF=1;AN=2;AO=106;CIGAR=1X2M1X;DP=109;DPB=108.25;DPRA=0;EPP=11.2045;EPPR=0;GTI=0;LEN=4;MEANALT=3;MQM=18.9434;MQMR=0;NS=1;NUMALT=1;ODDS=151.552;PAIRED=0.698113;PAIREDR=0;PAO=0;PQA=0;PQR=0;PRO=0;QA=3245;QR=0;RO=0;RPL=71;RPP=29.5596;RPPR=0;RPR=35;RUN=1;SAF=44;SAP=9.64763;SAR=62;SRF=0;SRP=0;SRR=0;TYPE=complex;ANN=ATAT|downstream_gene_variant|MODIFIER|Afu1g00770|Afu1g00770|transcript|Afu1g00770-T|Coding||c.*4992_*4995delTTACinsATAT|||||4992|,ATAT|downstream_gene_variant|MODIFIER|Afu1g00780|Afu1g00780|transcript|Afu1g00780-T|Coding||c.*2516_*2519delTTACinsATAT|||||2516|,ATAT|intergenic_region|MODIFIER|Afu1g00780-Afu1g00790|Afu1g00780-Afu1g00790|intergenic_region|Afu1g00780-Afu1g00790|||n.280457_280460delTTACinsATAT||||||	GT:DP:RO:QR:AO:QA:GL	1/1:108:0:0:106:3245:-164.914,-31.9092,0
Chr1_A_fumigatus_Af293	280499	.	GAAAAAAG	GAAAAAAAAAG	968.064	.	AB=0;ABP=0;AC=2;AF=1;AN=2;AO=89;CIGAR=1M3I7M;DP=95;DPB=131.625;DPRA=0;EPP=3.0347;EPPR=0;GTI=0;LEN=3;MEANALT=5;MQM=16.6854;MQMR=0;NS=1;NUMALT=1;ODDS=133.531;PAIRED=0.662921;PAIREDR=0;PAO=2;PQA=62.5;PQR=62.5;PRO=2;QA=1305;QR=0;RO=0;RPL=47;RPP=3.62026;RPPR=0;RPR=42;RUN=1;SAF=42;SAP=3.62026;SAR=47;SRF=0;SRP=0;SRR=0;TYPE=ins;ANN=GAAAAAAAAAG|downstream_gene_variant|MODIFIER|Afu1g00780|Afu1g00780|transcript|Afu1g00780-T|Coding||c.*2564_*2565insAAA|||||2565|,GAAAAAAAAAG|intergenic_region|MODIFIER|Afu1g00780-Afu1g00790|Afu1g00780-Afu1g00790|intergenic_region|Afu1g00780-Afu1g00790|||n.280505_280506insAAA||||||	GT:DP:RO:QR:AO:QA:GL	1/1:94:0:0:89:1305:-100.151,-29.1999,0
Chr1_A_fumigatus_Af293	280532	.	G	T	1284.77	.	AB=0;ABP=0;AC=2;AF=1;AN=2;AO=97;CIGAR=1X;DP=98;DPB=98;DPRA=0;EPP=3.03269;EPPR=0;GTI=0;LEN=1;MEANALT=1;MQM=16.1134;MQMR=100;NS=1;NUMALT=1;ODDS=139.076;PAIRED=0.649485;PAIREDR=0;PAO=0;PQA=0;PQR=0;PRO=0;QA=3222;QR=60;RO=0;RPL=47;RPP=3.21178;RPPR=5.18177;RPR=50;RUN=1;SAF=43;SAP=5.71904;SAR=54;SRF=0;SRP=5.18177;SRR=0;TYPE=snp;ANN=T|downstream_gene_variant|MODIFIER|Afu1g00780|Afu1g00780|transcript|Afu1g00780-T|Coding||c.*2591G>T|||||2591|,T|intergenic_region|MODIFIER|Afu1g00780-Afu1g00790|Afu1g00780-Afu1g00790|intergenic_region|Afu1g00780-Afu1g00790|||n.280532G>T||||||	GT:DP:RO:QR:AO:QA:GL	1/1:97:0:0:97:3222:-132.046,-29.1999,0
Chr1_A_fumigatus_Af293	280542	.	C	T	1064.46	.	AB=0;ABP=0;AC=2;AF=1;AN=2;AO=88;CIGAR=1X;DP=91;DPB=91;DPRA=0;EPP=3.89863;EPPR=0;GTI=0;LEN=1;MEANALT=2;MQM=15.2727;MQMR=100;NS=1;NUMALT=1;ODDS=126.599;PAIRED=0.670455;PAIREDR=0;PAO=0;PQA=0;PQR=0;PRO=0;QA=2858;QR=60;RO=0;RPL=38;RPP=6.56362;RPPR=5.18177;RPR=50;RUN=1;SAF=39;SAP=5.47788;SAR=49;SRF=0;SRP=5.18177;SRR=0;TYPE=snp;ANN=T|downstream_gene_variant|MODIFIER|Afu1g00780|Afu1g00780|transcript|Afu1g00780-T|Coding||c.*2601C>T|||||2601|,T|intergenic_region|MODIFIER|Afu1g00780-Afu1g00790|Afu1g00780-Afu1g00790|intergenic_region|Afu1g00780-Afu1g00790|||n.280542C>T||||||	GT:DP:RO:QR:AO:QA:GL	1/1:90:0:0:88:2858:-110.345,-26.4906,0
Chr1_A_fumigatus_Af293	280558	.	A	G	1027.89	.	AB=0;ABP=0;AC=2;AF=1;AN=2;AO=87;CIGAR=1X;DP=90;DPB=90;DPRA=0;EPP=10.2236;EPPR=0;GTI=0;LEN=1;MEANALT=3;MQM=15.5517;MQMR=100;NS=1;NUMALT=1;ODDS=125.213;PAIRED=0.712644;PAIREDR=0;PAO=0;PQA=0;PQR=0;PRO=0;QA=2688;QR=60;RO=0;RPL=36;RPP=8.62618;RPPR=5.18177;RPR=51;RUN=1;SAF=41;SAP=3.63429;SAR=46;SRF=0;SRP=5.18177;SRR=0;TYPE=snp;ANN=G|downstream_gene_variant|MODIFIER|Afu1g00780|Afu1g00780|transcript|Afu1g00780-T|Coding||c.*2617A>G|||||2617|,G|intergenic_region|MODIFIER|Afu1g00780-Afu1g00790|Afu1g00780-Afu1g00790|intergenic_region|Afu1g00780-Afu1g00790|||n.280558A>G||||||	GT:DP:RO:QR:AO:QA:GL	1/1:89:0:0:87:2688:-107.333,-26.1896,0
Chr1_A_fumigatus_Af293	280587	.	A	G	925.05	.	AB=0;ABP=0;AC=2;AF=1;AN=2;AO=84;CIGAR=1X;DP=85;DPB=85;DPRA=0;EPP=9.62812;EPPR=0;GTI=0;LEN=1;MEANALT=1;MQM=14.8095;MQMR=100;NS=1;NUMALT=1;ODDS=121.054;PAIRED=0.72619;PAIREDR=0;PAO=0;PQA=0;PQR=0;PRO=0;QA=2572;QR=60;RO=0;RPL=35;RPP=8.07707;RPPR=5.18177;RPR=49;RUN=1;SAF=39;SAP=3.94093;SAR=45;SRF=0;SRP=5.18177;SRR=0;TYPE=snp;ANN=G|downstream_gene_variant|MODIFIER|Afu1g00780|Afu1g00780|transcript|Afu1g00780-T|Coding||c.*2646A>G|||||2646|,G|intergenic_region|MODIFIER|Afu1g00780-Afu1g00790|Afu1g00780-Afu1g00790|intergenic_region|Afu1g00780-Afu1g00790|||n.280587A>G||||||	GT:DP:RO:QR:AO:QA:GL	1/1:84:0:0:84:2572:-96.9423,-25.2865,0
Chr1_A_fumigatus_Af293	280608	.	C	T	918.848	.	AB=0;ABP=0;AC=2;AF=1;AN=2;AO=79;CIGAR=1X;DP=80;DPB=80;DPRA=0;EPP=6.33623;EPPR=0;GTI=0;LEN=1;MEANALT=1;MQM=14.3038;MQMR=100;NS=1;NUMALT=1;ODDS=114.122;PAIRED=0.721519;PAIREDR=0;PAO=0;PQA=0;PQR=0;PRO=0;QA=2684;QR=60;RO=0;RPL=47;RPP=9.19487;RPPR=5.18177;RPR=32;RUN=1;SAF=33;SAP=7.6556;SAR=46;SRF=0;SRP=5.18177;SRR=0;TYPE=snp;ANN=T|downstream_gene_variant|MODIFIER|Afu1g00780|Afu1g00780|transcript|Afu1g00780-T|Coding||c.*2667C>T|||||2667|,T|intergenic_region|MODIFIER|Afu1g00780-Afu1g00790|Afu1g00780-Afu1g00790|intergenic_region|Afu1g00780-Afu1g00790|||n.280608C>T||||||	GT:DP:RO:QR:AO:QA:GL	1/1:79:0:0:79:2684:-96.4341,-23.7814,0
Chr1_A_fumigatus_Af293	280647	.	A	G	759.95	.	AB=0;ABP=0;AC=2;AF=1;AN=2;AO=82;CIGAR=1X;DP=84;DPB=84;DPRA=0;EPP=5.65844;EPPR=0;GTI=0;LEN=1;MEANALT=2;MQM=12;MQMR=100;NS=1;NUMALT=1;ODDS=118.281;PAIRED=0.707317;PAIREDR=0;PAO=0;PQA=0;PQR=0;PRO=0;QA=2804;QR=60;RO=0;RPL=54;RPP=20.9117;RPPR=5.18177;RPR=28;RUN=1;SAF=36;SAP=5.65844;SAR=46;SRF=0;SRP=5.18177;SRR=0;TYPE=snp;ANN=G|downstream_gene_variant|MODIFIER|Afu1g00780|Afu1g00780|transcript|Afu1g00780-T|Coding||c.*2706A>G|||||2706|,G|intergenic_region|MODIFIER|Afu1g00780-Afu1g00790|Afu1g00780-Afu1g00790|intergenic_region|Afu1g00780-Afu1g00790|||n.280647A>G||||||	GT:DP:RO:QR:AO:QA:GL	1/1:83:0:0:82:2804:-81.487,-24.6845,0
Chr1_A_fumigatus_Af293	280690	.	TACA	CACG	543.678	.	AB=0;ABP=0;AC=2;AF=1;AN=2;AO=74;CIGAR=1X2M1X;DP=78;DPB=77.25;DPRA=0;EPP=22.847;EPPR=0;GTI=0;LEN=4;MEANALT=4;MQM=9.78378;MQMR=0;NS=1;NUMALT=1;ODDS=107.191;PAIRED=0.702703;PAIREDR=0;PAO=0;PQA=0;PQR=0;PRO=0;QA=2406;QR=0;RO=0;RPL=52;RPP=29.4201;RPPR=0;RPR=22;RUN=1;SAF=36;SAP=3.12768;SAR=38;SRF=0;SRP=0;SRR=0;TYPE=complex;ANN=CACG|downstream_gene_variant|MODIFIER|Afu1g00780|Afu1g00780|transcript|Afu1g00780-T|Coding||c.*2749_*2752delTACAinsCACG|||||2749|,CACG|intergenic_region|MODIFIER|Afu1g00780-Afu1g00790|Afu1g00780-Afu1g00790|intergenic_region|Afu1g00780-Afu1g00790|||n.280690_280693delTACAinsCACG||||||	GT:DP:RO:QR:AO:QA:GL	1/1:77:0:0:74:2406:-62.16,-22.2762,0
Chr1_A_fumigatus_Af293	280699	.	T	C	559.084	.	AB=0;ABP=0;AC=2;AF=1;AN=2;AO=75;CIGAR=1X;DP=76;DPB=76;DPRA=0;EPP=21.1059;EPPR=0;GTI=0;LEN=1;MEANALT=1;MQM=9.96;MQMR=100;NS=1;NUMALT=1;ODDS=108.577;PAIRED=0.706667;PAIREDR=0;PAO=0;PQA=0;PQR=0;PRO=0;QA=2556;QR=60;RO=0;RPL=53;RPP=30.8341;RPPR=5.18177;RPR=22;RUN=1;SAF=37;SAP=3.03925;SAR=38;SRF=0;SRP=5.18177;SRR=0;TYPE=snp;ANN=C|downstream_gene_variant|MODIFIER|Afu1g00780|Afu1g00780|transcript|Afu1g00780-T|Coding||c.*2758T>C|||||2758|,C|intergenic_region|MODIFIER|Afu1g00780-Afu1g00790|Afu1g00780-Afu1g00790|intergenic_region|Afu1g00780-Afu1g00790|||n.280699T>C||||||	GT:DP:RO:QR:AO:QA:GL	1/1:75:0:0:75:2556:-63.669,-22.5773,0
Chr1_A_fumigatus_Af293	280756	.	ATTAGTTATGT	GTCGGTTGTGC	263.093	.	AB=0;ABP=0;AC=2;AF=1;AN=2;AO=47;CIGAR=1X1M2X3M1X2M1X;DP=52;DPB=53.3636;DPRA=0;EPP=3.0565;EPPR=0;GTI=0;LEN=11;MEANALT=5;MQM=6.08511;MQMR=0;NS=1;NUMALT=1;ODDS=60.5794;PAIRED=0.87234;PAIREDR=0;PAO=4;PQA=83;PQR=0;PRO=0;QA=1327;QR=0;RO=0;RPL=24;RPP=3.0565;RPPR=0;RPR=23;RUN=1;SAF=26;SAP=4.16534;SAR=21;SRF=0;SRP=0;SRR=0;TYPE=complex;ANN=GTCGGTTGTGC|downstream_gene_variant|MODIFIER|Afu1g00780|Afu1g00780|transcript|Afu1g00780-T|Coding||c.*2815_*2825delATTAGTTATGTinsGTCGGTTGTGC|||||2815|,GTCGGTTGTGC|intergenic_region|MODIFIER|Afu1g00780-Afu1g00790|Afu1g00780-Afu1g00790|intergenic_region|Afu1g00780-Afu1g00790|||n.280756_280766delATTAGTTATGTinsGTCGGTTGTGC||||||	GT:DP:RO:QR:AO:QA:GL	1/1:51:0:0:47:1327:-29.2409,-15.3525,0
Chr1_A_fumigatus_Af293	280771	.	T	C	259.602	.	AB=0;ABP=0;AC=2;AF=1;AN=2;AO=54;CIGAR=1X;DP=55;DPB=55;DPRA=0;EPP=4.45795;EPPR=0;GTI=0;LEN=1;MEANALT=1;MQM=6.05556;MQMR=100;NS=1;NUMALT=1;ODDS=59.7757;PAIRED=0.888889;PAIREDR=0;PAO=0;PQA=0;PQR=0;PRO=0;QA=1743;QR=60;RO=0;RPL=26;RPP=3.17115;RPPR=5.18177;RPR=28;RUN=1;SAF=28;SAP=3.17115;SAR=26;SRF=0;SRP=5.18177;SRR=0;TYPE=snp;ANN=C|downstream_gene_variant|MODIFIER|Afu1g00780|Afu1g00780|transcript|Afu1g00780-T|Coding||c.*2830T>C|||||2830|,C|intergenic_region|MODIFIER|Afu1g00780-Afu1g00790|Afu1g00780-Afu1g00790|intergenic_region|Afu1g00780-Afu1g00790|||n.280771T>C||||||	GT:DP:RO:QR:AO:QA:GL	1/1:54:0:0:54:1743:-29.033,-16.2556,0
Chr1_A_fumigatus_Af293	280792	.	A	G	151.553	.	AB=0;ABP=0;AC=2;AF=1;AN=2;AO=48;CIGAR=1X;DP=50;DPB=50;DPRA=0;EPP=11.8771;EPPR=7.35324;GTI=0;LEN=1;MEANALT=1;MQM=4.41667;MQMR=51;NS=1;NUMALT=1;ODDS=34.8963;PAIRED=0.875;PAIREDR=0.5;PAO=0;PQA=0;PQR=0;PRO=0;QA=1592;QR=76;RO=1;RPL=25;RPP=3.19126;RPPR=7.35324;RPR=23;RUN=1;SAF=26;SAP=3.73412;SAR=22;SRF=1;SRP=3.0103;SRR=0;TYPE=snp;ANN=G|downstream_gene_variant|MODIFIER|Afu1g00780|Afu1g00780|transcript|Afu1g00780-T|Coding||c.*2851A>G|||||2851|,G|intergenic_region|MODIFIER|Afu1g00780-Afu1g00790|Afu1g00780-Afu1g00790|intergenic_region|Afu1g00780-Afu1g00790|||n.280792A>G||||||	GT:DP:RO:QR:AO:QA:GL	1/1:49:1:16:48:1592:-18.0444,-14.5568,0
Chr1_A_fumigatus_Af293	280800	.	T	C	175.813	.	AB=0;ABP=0;AC=2;AF=1;AN=2;AO=49;CIGAR=1X;DP=50;DPB=50;DPRA=0;EPP=10.4997;EPPR=0;GTI=0;LEN=1;MEANALT=1;MQM=4.85714;MQMR=100;NS=1;NUMALT=1;ODDS=40.4824;PAIRED=0.857143;PAIREDR=0;PAO=0;PQA=0;PQR=0;PRO=0;QA=1685;QR=60;RO=0;RPL=23;RPP=3.40914;RPPR=5.18177;RPR=26;RUN=1;SAF=25;SAP=3.05462;SAR=24;SRF=0;SRP=5.18177;SRR=0;TYPE=snp;ANN=C|downstream_gene_variant|MODIFIER|Afu1g00780|Afu1g00780|transcript|Afu1g00780-T|Coding||c.*2859T>C|||||2859|,C|intergenic_region|MODIFIER|Afu1g00780-Afu1g00790|Afu1g00780-Afu1g00790|intergenic_region|Afu1g00780-Afu1g00790|||n.280800T>C||||||	GT:DP:RO:QR:AO:QA:GL	1/1:49:0:0:49:1685:-21.2032,-14.7505,0
Chr1_A_fumigatus_Af293	280824	.	A	G	70.7175	.	AB=0;ABP=0;AC=2;AF=1;AN=2;AO=41;CIGAR=1X;DP=42;DPB=42;DPRA=0;EPP=26.3669;EPPR=0;GTI=0;LEN=1;MEANALT=1;MQM=3.58537;MQMR=100;NS=1;NUMALT=1;ODDS=16.2833;PAIRED=0.829268;PAIREDR=0;PAO=0;PQA=0;PQR=0;PRO=0;QA=1312;QR=60;RO=0;RPL=23;RPP=4.33437;RPPR=5.18177;RPR=18;RUN=1;SAF=21;SAP=3.06326;SAR=20;SRF=0;SRP=5.18177;SRR=0;TYPE=snp;ANN=G|downstream_gene_variant|MODIFIER|Afu1g00780|Afu1g00780|transcript|Afu1g00780-T|Coding||c.*2883A>G|||||2883|,G|intergenic_region|MODIFIER|Afu1g00780-Afu1g00790|Afu1g00780-Afu1g00790|intergenic_region|Afu1g00780-Afu1g00790|||n.280824A>G||||||	GT:DP:RO:QR:AO:QA:GL	1/1:41:0:0:41:1312:-12.3132,-12.3422,0
Chr1_A_fumigatus_Af293	280872	.	A	G	65.3871	.	AB=0;ABP=0;AC=2;AF=1;AN=2;AO=47;CIGAR=1X;DP=48;DPB=48;DPRA=0;EPP=3.42611;EPPR=0;GTI=0;LEN=1;MEANALT=1;MQM=2.25532;MQMR=100;NS=1;NUMALT=1;ODDS=15.0559;PAIRED=0.744681;PAIREDR=0;PAO=0;PQA=0;PQR=0;PRO=0;QA=1553;QR=60;RO=0;RPL=24;RPP=3.0565;RPPR=5.18177;RPR=23;RUN=1;SAF=26;SAP=4.16534;SAR=21;SRF=0;SRP=5.18177;SRR=0;TYPE=snp;ANN=G|downstream_gene_variant|MODIFIER|Afu1g00780|Afu1g00780|transcript|Afu1g00780-T|Coding||c.*2931A>G|||||2931|,G|intergenic_region|MODIFIER|Afu1g00780-Afu1g00790|Afu1g00780-Afu1g00790|intergenic_region|Afu1g00780-Afu1g00790|||n.280872A>G||||||	GT:DP:RO:QR:AO:QA:GL	1/1:47:0:0:47:1553:-9.50652,-14.1484,0
Chr1_A_fumigatus_Af293	280887	.	T	C	64.054	.	AB=0;ABP=0;AC=2;AF=1;AN=2;AO=47;CIGAR=1X;DP=49;DPB=49;DPRA=0;EPP=3.0565;EPPR=0;GTI=0;LEN=1;MEANALT=2;MQM=2.25532;MQMR=100;NS=1;NUMALT=1;ODDS=14.749;PAIRED=0.765957;PAIREDR=0;PAO=0;PQA=0;PQR=0;PRO=0;QA=1483;QR=60;RO=0;RPL=26;RPP=4.16534;RPPR=5.18177;RPR=21;RUN=1;SAF=26;SAP=4.16534;SAR=21;SRF=0;SRP=5.18177;SRR=0;TYPE=snp;ANN=C|downstream_gene_variant|MODIFIER|Afu1g00780|Afu1g00780|transcript|Afu1g00780-T|Coding||c.*2946T>C|||||2946|,C|intergenic_region|MODIFIER|Afu1g00780-Afu1g00790|Afu1g00780-Afu1g00790|intergenic_region|Afu1g00780-Afu1g00790|||n.280887T>C||||||	GT:DP:RO:QR:AO:QA:GL	1/1:48:0:0:47:1483:-9.44575,-14.1484,0
Chr1_A_fumigatus_Af293	280896	.	A	T	68.9697	.	AB=0;ABP=0;AC=2;AF=1;AN=2;AO=50;CIGAR=1X;DP=51;DPB=51;DPRA=0;EPP=3.70517;EPPR=0;GTI=0;LEN=1;MEANALT=1;MQM=2.24;MQMR=100;NS=1;NUMALT=1;ODDS=15.8809;PAIRED=0.76;PAIREDR=0;PAO=0;PQA=0;PQR=0;PRO=0;QA=1683;QR=60;RO=0;RPL=28;RPP=4.57376;RPPR=5.18177;RPR=22;RUN=1;SAF=27;SAP=3.70517;SAR=23;SRF=0;SRP=5.18177;SRR=0;TYPE=snp;ANN=T|downstream_gene_variant|MODIFIER|Afu1g00780|Afu1g00780|transcript|Afu1g00780-T|Coding||c.*2955A>T|||||2955|,T|intergenic_region|MODIFIER|Afu1g00780-Afu1g00790|Afu1g00780-Afu1g00790|intergenic_region|Afu1g00780-Afu1g00790|||n.280896A>T||||||	GT:DP:RO:QR:AO:QA:GL	1/1:50:0:0:50:1683:-10.0361,-15.0515,0
Chr1_A_fumigatus_Af293	280909	.	A	G	63.6888	.	AB=0;ABP=0;AC=2;AF=1;AN=2;AO=49;CIGAR=1X;DP=50;DPB=50;DPRA=0;EPP=5.18177;EPPR=0;GTI=0;LEN=1;MEANALT=1;MQM=2.2449;MQMR=100;NS=1;NUMALT=1;ODDS=14.6649;PAIRED=0.734694;PAIREDR=0;PAO=0;PQA=0;PQR=0;PRO=0;QA=1645;QR=60;RO=0;RPL=21;RPP=5.18177;RPPR=5.18177;RPR=28;RUN=1;SAF=21;SAP=5.18177;SAR=28;SRF=0;SRP=5.18177;SRR=0;TYPE=snp;ANN=G|downstream_gene_variant|MODIFIER|Afu1g00780|Afu1g00780|transcript|Afu1g00780-T|Coding||c.*2968A>G|||||2968|,G|intergenic_region|MODIFIER|Afu1g00780-Afu1g00790|Afu1g00780-Afu1g00790|intergenic_region|Afu1g00780-Afu1g00790|||n.280909A>G||||||	GT:DP:RO:QR:AO:QA:GL	1/1:49:0:0:49:1645:-9.84543,-14.7505,0
Chr1_A_fumigatus_Af293	280920	.	G	A	63.9385	.	AB=0;ABP=0;AC=2;AF=1;AN=2;AO=49;CIGAR=1X;DP=50;DPB=50;DPRA=0;EPP=5.18177;EPPR=0;GTI=0;LEN=1;MEANALT=1;MQM=2.2449;MQMR=100;NS=1;NUMALT=1;ODDS=14.7224;PAIRED=0.734694;PAIREDR=0;PAO=0;PQA=0;PQR=0;PRO=0;QA=1610;QR=60;RO=0;RPL=21;RPP=5.18177;RPPR=5.18177;RPR=28;RUN=1;SAF=21;SAP=5.18177;SAR=28;SRF=0;SRP=5.18177;SRR=0;TYPE=snp;ANN=A|downstream_gene_variant|MODIFIER|Afu1g00780|Afu1g00780|transcript|Afu1g00780-T|Coding||c.*2979G>A|||||2979|,A|intergenic_region|MODIFIER|Afu1g00780-Afu1g00790|Afu1g00780-Afu1g00790|intergenic_region|Afu1g00780-Afu1g00790|||n.280920G>A||||||	GT:DP:RO:QR:AO:QA:GL	1/1:49:0:0:49:1610:-9.8704,-14.7505,0
Chr1_A_fumigatus_Af293	280936	.	TG	CA	50.1163	.	AB=0;ABP=0;AC=2;AF=1;AN=2;AO=48;CIGAR=2X;DP=50;DPB=49.5;DPRA=0;EPP=7.5342;EPPR=0;GTI=0;LEN=2;MEANALT=2;MQM=2.125;MQMR=0;NS=1;NUMALT=1;ODDS=11.5397;PAIRED=0.75;PAIREDR=0;PAO=0;PQA=0;PQR=0;PRO=0;QA=1436;QR=0;RO=0;RPL=18;RPP=9.52472;RPPR=0;RPR=30;RUN=1;SAF=21;SAP=4.6389;SAR=27;SRF=0;SRP=0;SRR=0;TYPE=mnp;ANN=CA|downstream_gene_variant|MODIFIER|Afu1g00780|Afu1g00780|transcript|Afu1g00780-T|Coding||c.*2995_*2996delTGinsCA|||||2995|,CA|intergenic_region|MODIFIER|Afu1g00780-Afu1g00790|Afu1g00780-Afu1g00790|intergenic_region|Afu1g00780-Afu1g00790|||n.280936_280937delTGinsCA||||||	GT:DP:RO:QR:AO:QA:GL	1/1:49:0:0:48:1436:-9.08518,-14.4494,0
Chr1_A_fumigatus_Af293	280978	.	T	C	50.0617	.	AB=0;ABP=0;AC=2;AF=1;AN=2;AO=47;CIGAR=1X;DP=48;DPB=48;DPRA=0;EPP=5.27418;EPPR=0;GTI=0;LEN=1;MEANALT=1;MQM=2.04255;MQMR=100;NS=1;NUMALT=1;ODDS=11.5271;PAIRED=0.744681;PAIREDR=0;PAO=0;PQA=0;PQR=0;PRO=0;QA=1555;QR=60;RO=0;RPL=18;RPP=8.60069;RPPR=5.18177;RPR=29;RUN=1;SAF=24;SAP=3.0565;SAR=23;SRF=0;SRP=5.18177;SRR=0;TYPE=snp;ANN=C|downstream_gene_variant|MODIFIER|Afu1g00780|Afu1g00780|transcript|Afu1g00780-T|Coding||c.*3037T>C|||||3037|,C|intergenic_region|MODIFIER|Afu1g00780-Afu1g00790|Afu1g00780-Afu1g00790|intergenic_region|Afu1g00780-Afu1g00790|||n.280978T>C||||||	GT:DP:RO:QR:AO:QA:GL	1/1:47:0:0:47:1555:-8.59458,-14.1484,0
Chr1_A_fumigatus_Af293	280993	.	A	G	55.7982	.	AB=0;ABP=0;AC=2;AF=1;AN=2;AO=49;CIGAR=1X;DP=50;DPB=50;DPRA=0;EPP=6.59988;EPPR=0;GTI=0;LEN=1;MEANALT=1;MQM=2.04082;MQMR=100;NS=1;NUMALT=1;ODDS=12.848;PAIRED=0.755102;PAIREDR=0;PAO=0;PQA=0;PQR=0;PRO=0;QA=1635;QR=60;RO=0;RPL=22;RPP=4.11819;RPPR=5.18177;RPR=27;RUN=1;SAF=22;SAP=4.11819;SAR=27;SRF=0;SRP=5.18177;SRR=0;TYPE=snp;ANN=G|downstream_gene_variant|MODIFIER|Afu1g00780|Afu1g00780|transcript|Afu1g00780-T|Coding||c.*3052A>G|||||3052|,G|intergenic_region|MODIFIER|Afu1g00780-Afu1g00790|Afu1g00780-Afu1g00790|intergenic_region|Afu1g00780-Afu1g00790|||n.280993A>G||||||	GT:DP:RO:QR:AO:QA:GL	1/1:49:0:0:49:1635:-8.98707,-14.7505,0
Chr1_A_fumigatus_Af293	281003	.	T	C	58.1977	.	AB=0;ABP=0;AC=2;AF=1;AN=2;AO=49;CIGAR=1X;DP=50;DPB=50;DPRA=0;EPP=4.11819;EPPR=0;GTI=0;LEN=1;MEANALT=1;MQM=2.04082;MQMR=100;NS=1;NUMALT=1;ODDS=13.4005;PAIRED=0.755102;PAIREDR=0;PAO=0;PQA=0;PQR=0;PRO=0;QA=1432;QR=60;RO=0;RPL=24;RPP=3.05462;RPPR=5.18177;RPR=25;RUN=1;SAF=22;SAP=4.11819;SAR=27;SRF=0;SRP=5.18177;SRR=0;TYPE=snp;ANN=C|downstream_gene_variant|MODIFIER|Afu1g00780|Afu1g00780|transcript|Afu1g00780-T|Coding||c.*3062T>C|||||3062|,C|intergenic_region|MODIFIER|Afu1g00780-Afu1g00790|Afu1g00780-Afu1g00790|intergenic_region|Afu1g00780-Afu1g00790|||n.281003T>C||||||	GT:DP:RO:QR:AO:QA:GL	1/1:49:0:0:49:1432:-8.87772,-14.7505,0
Chr1_A_fumigatus_Af293	281011	.	A	G	57.5381	.	AB=0;ABP=0;AC=2;AF=1;AN=2;AO=49;CIGAR=1X;DP=50;DPB=50;DPRA=0;EPP=3.40914;EPPR=0;GTI=0;LEN=1;MEANALT=1;MQM=2.04082;MQMR=100;NS=1;NUMALT=1;ODDS=13.2486;PAIRED=0.755102;PAIREDR=0;PAO=0;PQA=0;PQR=0;PRO=0;QA=1613;QR=60;RO=0;RPL=22;RPP=4.11819;RPPR=5.18177;RPR=27;RUN=1;SAF=21;SAP=5.18177;SAR=28;SRF=0;SRP=5.18177;SRR=0;TYPE=snp;ANN=G|downstream_gene_variant|MODIFIER|Afu1g00780|Afu1g00780|transcript|Afu1g00780-T|Coding||c.*3070A>G|||||3070|,G|intergenic_region|MODIFIER|Afu1g00780-Afu1g00790|Afu1g00780-Afu1g00790|intergenic_region|Afu1g00780-Afu1g00790|||n.281011A>G||||||	GT:DP:RO:QR:AO:QA:GL	1/1:49:0:0:49:1613:-8.95125,-14.7505,0
Chr1_A_fumigatus_Af293	281019	.	A	G	53.1377	.	AB=0;ABP=0;AC=2;AF=1;AN=2;AO=48;CIGAR=1X;DP=49;DPB=49;DPRA=0;EPP=5.9056;EPPR=0;GTI=0;LEN=1;MEANALT=1;MQM=2.04167;MQMR=100;NS=1;NUMALT=1;ODDS=12.2354;PAIRED=0.75;PAIREDR=0;PAO=0;PQA=0;PQR=0;PRO=0;QA=1521;QR=60;RO=0;RPL=21;RPP=4.6389;RPPR=5.18177;RPR=27;RUN=1;SAF=21;SAP=4.6389;SAR=27;SRF=0;SRP=5.18177;SRR=0;TYPE=snp;ANN=G|downstream_gene_variant|MODIFIER|Afu1g00780|Afu1g00780|transcript|Afu1g00780-T|Coding||c.*3078A>G|||||3078|,G|intergenic_region|MODIFIER|Afu1g00780-Afu1g00790|Afu1g00780-Afu1g00790|intergenic_region|Afu1g00780-Afu1g00790|||n.281019A>G||||||	GT:DP:RO:QR:AO:QA:GL	1/1:48:0:0:48:1521:-8.74128,-14.4494,0
Chr1_A_fumigatus_Af293	281063	.	TA	CG	50.3141	.	AB=0;ABP=0;AC=2;AF=1;AN=2;AO=49;CIGAR=2X;DP=50;DPB=49.5;DPRA=0;EPP=4.11819;EPPR=0;GTI=0;LEN=2;MEANALT=1;MQM=2.02041;MQMR=0;NS=1;NUMALT=1;ODDS=11.5852;PAIRED=0.734694;PAIREDR=0;PAO=0;PQA=0;PQR=0;PRO=0;QA=1577;QR=0;RO=0;RPL=29;RPP=6.59988;RPPR=0;RPR=20;RUN=1;SAF=19;SAP=8.37251;SAR=30;SRF=0;SRP=0;SRR=0;TYPE=mnp;ANN=CG|downstream_gene_variant|MODIFIER|Afu1g00780|Afu1g00780|transcript|Afu1g00780-T|Coding||c.*3122_*3123delTAinsCG|||||3122|,CG|intergenic_region|MODIFIER|Afu1g00780-Afu1g00790|Afu1g00780-Afu1g00790|intergenic_region|Afu1g00780-Afu1g00790|||n.281063_281064delTAinsCG||||||	GT:DP:RO:QR:AO:QA:GL	1/1:49:0:0:49:1577:-8.85967,-14.7505,0
Chr1_A_fumigatus_Af293	282798	.	C	T	87.7341	.	AB=0;ABP=0;AC=2;AF=1;AN=2;AO=46;CIGAR=1X;DP=49;DPB=49;DPRA=0;EPP=6.03148;EPPR=0;GTI=0;LEN=1;MEANALT=2;MQM=3.26087;MQMR=100;NS=1;NUMALT=1;ODDS=20.2015;PAIRED=0.26087;PAIREDR=0;PAO=0;PQA=0;PQR=0;PRO=0;QA=1448;QR=60;RO=0;RPL=16;RPP=12.2627;RPPR=5.18177;RPR=30;RUN=1;SAF=27;SAP=6.03148;SAR=19;SRF=0;SRP=5.18177;SRR=0;TYPE=snp;ANN=T|downstream_gene_variant|MODIFIER|Afu1g00780|Afu1g00780|transcript|Afu1g00780-T|Coding||c.*4857C>T|||||4857|,T|downstream_gene_variant|MODIFIER|Afu1g00790|Afu1g00790|transcript|Afu1g00790-T|Coding||c.*4239G>A|||||4239|,T|intergenic_region|MODIFIER|Afu1g00780-Afu1g00790|Afu1g00780-Afu1g00790|intergenic_region|Afu1g00780-Afu1g00790|||n.282798C>T||||||	GT:DP:RO:QR:AO:QA:GL	1/1:48:0:0:46:1448:-13.0823,-13.8474,0
Chr1_A_fumigatus_Af293	282804	.	A	G	97.889	.	AB=0;ABP=0;AC=2;AF=1;AN=2;AO=48;CIGAR=1X;DP=49;DPB=49;DPRA=0;EPP=3.19126;EPPR=0;GTI=0;LEN=1;MEANALT=1;MQM=3.22917;MQMR=100;NS=1;NUMALT=1;ODDS=22.5398;PAIRED=0.25;PAIREDR=0;PAO=0;PQA=0;PQR=0;PRO=0;QA=1673;QR=60;RO=0;RPL=17;RPP=11.8771;RPPR=5.18177;RPR=31;RUN=1;SAF=26;SAP=3.73412;SAR=22;SRF=0;SRP=5.18177;SRR=0;TYPE=snp;ANN=G|downstream_gene_variant|MODIFIER|Afu1g00780|Afu1g00780|transcript|Afu1g00780-T|Coding||c.*4863A>G|||||4863|,G|downstream_gene_variant|MODIFIER|Afu1g00790|Afu1g00790|transcript|Afu1g00790-T|Coding||c.*4233T>C|||||4233|,G|intergenic_region|MODIFIER|Afu1g00780-Afu1g00790|Afu1g00780-Afu1g00790|intergenic_region|Afu1g00780-Afu1g00790|||n.282804A>G||||||	GT:DP:RO:QR:AO:QA:GL	1/1:48:0:0:48:1673:-13.5811,-14.4494,0
Chr1_A_fumigatus_Af293	282811	.	TGTGGACG	GGTAGACA	183.981	.	AB=0;ABP=0;AC=2;AF=1;AN=2;AO=49;CIGAR=1X2M1X3M1X;DP=52;DPB=52.75;DPRA=0;EPP=3.05462;EPPR=0;GTI=0;LEN=8;MEANALT=2;MQM=3.97959;MQMR=0;NS=1;NUMALT=1;ODDS=42.3632;PAIRED=0.244898;PAIREDR=0;PAO=2;PQA=63;PQR=0;PRO=0;QA=1522;QR=0;RO=0;RPL=20;RPP=6.59988;RPPR=0;RPR=29;RUN=1;SAF=27;SAP=4.11819;SAR=22;SRF=0;SRP=0;SRR=0;TYPE=complex;ANN=GGTAGACA|downstream_gene_variant|MODIFIER|Afu1g00780|Afu1g00780|transcript|Afu1g00780-T|Coding||c.*4870_*4877delTGTGGACGinsGGTAGACA|||||4870|,GGTAGACA|downstream_gene_variant|MODIFIER|Afu1g00790|Afu1g00790|transcript|Afu1g00790-T|Coding||c.*4219_*4226delCGTCCACAinsTGTCTACC|||||4226|,GGTAGACA|intergenic_region|MODIFIER|Afu1g00780-Afu1g00790|Afu1g00780-Afu1g00790|intergenic_region|Afu1g00780-Afu1g00790|||n.282811_282818delTGTGGACGinsGGTAGACA||||||	GT:DP:RO:QR:AO:QA:GL	1/1:51:0:0:49:1522:-21.701,-15.3525,0
Chr1_A_fumigatus_Af293	282832	.	TGTGCG	CGCGCA	312.595	.	AB=0;ABP=0;AC=2;AF=1;AN=2;AO=52;CIGAR=1X1M1X2M1X;DP=55;DPB=54.3333;DPRA=0;EPP=3.0103;EPPR=0;GTI=0;LEN=6;MEANALT=3;MQM=8.61538;MQMR=0;NS=1;NUMALT=1;ODDS=71.9777;PAIRED=0.211538;PAIREDR=0;PAO=1;PQA=25;PQR=0;PRO=0;QA=1667;QR=0;RO=0;RPL=15;RPP=23.2217;RPPR=0;RPR=37;RUN=1;SAF=33;SAP=11.1951;SAR=19;SRF=0;SRP=0;SRR=0;TYPE=complex;ANN=CGCGCA|downstream_gene_variant|MODIFIER|Afu1g00780|Afu1g00780|transcript|Afu1g00780-T|Coding||c.*4891_*4896delTGTGCGinsCGCGCA|||||4891|,CGCGCA|downstream_gene_variant|MODIFIER|Afu1g00790|Afu1g00790|transcript|Afu1g00790-T|Coding||c.*4200_*4205delCGCACAinsTGCGCG|||||4205|,CGCGCA|intergenic_region|MODIFIER|Afu1g00780-Afu1g00790|Afu1g00780-Afu1g00790|intergenic_region|Afu1g00780-Afu1g00790|||n.282832_282837delTGTGCGinsCGCGCA||||||	GT:DP:RO:QR:AO:QA:GL	1/1:54:0:0:52:1667:-36.9905,-15.9546,0
Chr1_A_fumigatus_Af293	282851	.	G	A	350.47	.	AB=0;ABP=0;AC=2;AF=1;AN=2;AO=56;CIGAR=1X;DP=57;DPB=57;DPRA=0;EPP=10.6105;EPPR=0;GTI=0;LEN=1;MEANALT=1;MQM=8.625;MQMR=100;NS=1;NUMALT=1;ODDS=80.6988;PAIRED=0.232143;PAIREDR=0;PAO=0;PQA=0;PQR=0;PRO=0;QA=1819;QR=60;RO=0;RPL=23;RPP=6.88793;RPPR=5.18177;RPR=33;RUN=1;SAF=36;SAP=12.937;SAR=20;SRF=0;SRP=5.18177;SRR=0;TYPE=snp;ANN=A|downstream_gene_variant|MODIFIER|Afu1g00780|Afu1g00780|transcript|Afu1g00780-T|Coding||c.*4910G>A|||||4910|,A|downstream_gene_variant|MODIFIER|Afu1g00790|Afu1g00790|transcript|Afu1g00790-T|Coding||c.*4186C>T|||||4186|,A|intergenic_region|MODIFIER|Afu1g00780-Afu1g00790|Afu1g00780-Afu1g00790|intergenic_region|Afu1g00780-Afu1g00790|||n.282851G>A||||||	GT:DP:RO:QR:AO:QA:GL	1/1:56:0:0:56:1819:-40.0949,-16.8577,0
Chr1_A_fumigatus_Af293	282865	.	G	A	322.192	.	AB=0;ABP=0;AC=2;AF=1;AN=2;AO=52;CIGAR=1X;DP=54;DPB=54;DPRA=0;EPP=11.1951;EPPR=0;GTI=0;LEN=1;MEANALT=2;MQM=9;MQMR=100;NS=1;NUMALT=1;ODDS=74.1875;PAIRED=0.230769;PAIREDR=0;PAO=0;PQA=0;PQR=0;PRO=0;QA=1706;QR=60;RO=0;RPL=23;RPP=4.51363;RPPR=5.18177;RPR=29;RUN=1;SAF=34;SAP=13.7006;SAR=18;SRF=0;SRP=5.18177;SRR=0;TYPE=snp;ANN=A|downstream_gene_variant|MODIFIER|Afu1g00780|Afu1g00780|transcript|Afu1g00780-T|Coding||c.*4924G>A|||||4924|,A|downstream_gene_variant|MODIFIER|Afu1g00790|Afu1g00790|transcript|Afu1g00790-T|Coding||c.*4172C>T|||||4172|,A|intergenic_region|MODIFIER|Afu1g00780-Afu1g00790|Afu1g00780-Afu1g00790|intergenic_region|Afu1g00780-Afu1g00790|||n.282865G>A||||||	GT:DP:RO:QR:AO:QA:GL	1/1:53:0:0:52:1706:-37.1193,-15.6536,0
Chr1_A_fumigatus_Af293	282873	.	A	G	312.645	.	AB=0;ABP=0;AC=2;AF=1;AN=2;AO=52;CIGAR=1X;DP=53;DPB=53;DPRA=0;EPP=11.1951;EPPR=0;GTI=0;LEN=1;MEANALT=1;MQM=9.01923;MQMR=100;NS=1;NUMALT=1;ODDS=71.9892;PAIRED=0.211538;PAIREDR=0;PAO=0;PQA=0;PQR=0;PRO=0;QA=1780;QR=60;RO=0;RPL=24;RPP=3.67845;RPPR=5.18177;RPR=28;RUN=1;SAF=33;SAP=11.1951;SAR=19;SRF=0;SRP=5.18177;SRR=0;TYPE=snp;ANN=G|downstream_gene_variant|MODIFIER|Afu1g00780|Afu1g00780|transcript|Afu1g00780-T|Coding||c.*4932A>G|||||4932|,G|downstream_gene_variant|MODIFIER|Afu1g00790|Afu1g00790|transcript|Afu1g00790-T|Coding||c.*4164T>C|||||4164|,G|intergenic_region|MODIFIER|Afu1g00780-Afu1g00790|Afu1g00780-Afu1g00790|intergenic_region|Afu1g00780-Afu1g00790|||n.282873A>G||||||	GT:DP:RO:QR:AO:QA:GL	1/1:52:0:0:52:1780:-35.8296,-15.6536,0
Chr1_A_fumigatus_Af293	282884	.	AGGC	GGGG	309.577	.	AB=0;ABP=0;AC=2;AF=1;AN=2;AO=52;CIGAR=1X2M1X;DP=53;DPB=52.25;DPRA=0;EPP=11.1951;EPPR=0;GTI=0;LEN=4;MEANALT=1;MQM=9.42308;MQMR=0;NS=1;NUMALT=1;ODDS=71.2828;PAIRED=0.211538;PAIREDR=0;PAO=0;PQA=0;PQR=0;PRO=0;QA=1589;QR=0;RO=0;RPL=31;RPP=7.18621;RPPR=0;RPR=21;RUN=1;SAF=32;SAP=9.02361;SAR=20;SRF=0;SRP=0;SRR=0;TYPE=complex;ANN=GGGG|downstream_gene_variant|MODIFIER|Afu1g00780|Afu1g00780|transcript|Afu1g00780-T|Coding||c.*4943_*4946delAGGCinsGGGG|||||4943|,GGGG|downstream_gene_variant|MODIFIER|Afu1g00790|Afu1g00790|transcript|Afu1g00790-T|Coding||c.*4150_*4153delGCCTinsCCCC|||||4153|,GGGG|intergenic_region|MODIFIER|Afu1g00780-Afu1g00790|Afu1g00780-Afu1g00790|intergenic_region|Afu1g00780-Afu1g00790|||n.282884_282887delAGGCinsGGGG||||||	GT:DP:RO:QR:AO:QA:GL	1/1:52:0:0:52:1589:-35.6519,-15.6536,0
Chr1_A_fumigatus_Af293	282900	.	G	A	260.852	.	AB=0;ABP=0;AC=2;AF=1;AN=2;AO=52;CIGAR=1X;DP=53;DPB=53;DPRA=0;EPP=11.1951;EPPR=0;GTI=0;LEN=1;MEANALT=1;MQM=9.42308;MQMR=100;NS=1;NUMALT=1;ODDS=60.0634;PAIRED=0.211538;PAIREDR=0;PAO=0;PQA=0;PQR=0;PRO=0;QA=1611;QR=60;RO=0;RPL=41;RPP=40.5935;RPPR=5.18177;RPR=11;RUN=1;SAF=32;SAP=9.02361;SAR=20;SRF=0;SRP=5.18177;SRR=0;TYPE=snp;ANN=A|downstream_gene_variant|MODIFIER|Afu1g00780|Afu1g00780|transcript|Afu1g00780-T|Coding||c.*4959G>A|||||4959|,A|downstream_gene_variant|MODIFIER|Afu1g00790|Afu1g00790|transcript|Afu1g00790-T|Coding||c.*4137C>T|||||4137|,A|intergenic_region|MODIFIER|Afu1g00780-Afu1g00790|Afu1g00780-Afu1g00790|intergenic_region|Afu1g00780-Afu1g00790|||n.282900G>A||||||	GT:DP:RO:QR:AO:QA:GL	1/1:52:0:0:52:1611:-34.2816,-15.6536,0
Chr1_A_fumigatus_Af293	282934	.	C	T	254.427	.	AB=0;ABP=0;AC=2;AF=1;AN=2;AO=50;CIGAR=1X;DP=51;DPB=51;DPRA=0;EPP=11.5225;EPPR=0;GTI=0;LEN=1;MEANALT=1;MQM=10.5;MQMR=100;NS=1;NUMALT=1;ODDS=58.584;PAIRED=0.22;PAIREDR=0;PAO=0;PQA=0;PQR=0;PRO=0;QA=1537;QR=60;RO=0;RPL=47;RPP=87.0897;RPPR=5.18177;RPR=3;RUN=1;SAF=29;SAP=5.78978;SAR=21;SRF=0;SRP=5.18177;SRR=0;TYPE=snp;ANN=T|downstream_gene_variant|MODIFIER|Afu1g00780|Afu1g00780|transcript|Afu1g00780-T|Coding||c.*4993C>T|||||4993|,T|downstream_gene_variant|MODIFIER|Afu1g00790|Afu1g00790|transcript|Afu1g00790-T|Coding||c.*4103G>A|||||4103|,T|intergenic_region|MODIFIER|Afu1g00780-Afu1g00790|Afu1g00780-Afu1g00790|intergenic_region|Afu1g00780-Afu1g00790|||n.282934C>T||||||	GT:DP:RO:QR:AO:QA:GL	1/1:50:0:0:50:1537:-39.2202,-15.0515,0
Chr1_A_fumigatus_Af293	282971	.	A	G	90.2679	.	AB=0;ABP=0;AC=2;AF=1;AN=2;AO=25;CIGAR=1X;DP=26;DPB=26;DPRA=0;EPP=5.18177;EPPR=0;GTI=0;LEN=1;MEANALT=1;MQM=9.56;MQMR=100;NS=1;NUMALT=1;ODDS=20.785;PAIRED=0.32;PAIREDR=0;PAO=0;PQA=0;PQR=0;PRO=0;QA=810;QR=60;RO=0;RPL=24;RPP=48.9587;RPPR=5.18177;RPR=1;RUN=1;SAF=9;SAP=7.26639;SAR=16;SRF=0;SRP=5.18177;SRR=0;TYPE=snp;ANN=G|downstream_gene_variant|MODIFIER|Afu1g00790|Afu1g00790|transcript|Afu1g00790-T|Coding||c.*4066T>C|||||4066|,G|intergenic_region|MODIFIER|Afu1g00780-Afu1g00790|Afu1g00780-Afu1g00790|intergenic_region|Afu1g00780-Afu1g00790|||n.282971A>G||||||	GT:DP:RO:QR:AO:QA:GL	1/1:25:0:0:25:810:-17.3815,-7.52575,0
Chr1_A_fumigatus_Af293	331097	.	T	A	2744.86	.	AB=0;ABP=0;AC=2;AF=1;AN=2;AO=99;CIGAR=1X;DP=101;DPB=101;DPRA=0;EPP=4.08507;EPPR=7.35324;GTI=0;LEN=1;MEANALT=1;MQM=40.6869;MQMR=71;NS=1;NUMALT=1;ODDS=137.487;PAIRED=0.646465;PAIREDR=0;PAO=0;PQA=0;PQR=0;PRO=0;QA=3279;QR=74;RO=1;RPL=54;RPP=4.78696;RPPR=7.35324;RPR=45;RUN=1;SAF=38;SAP=14.6134;SAR=61;SRF=1;SRP=3.0103;SRR=0;TYPE=snp;ANN=A|upstream_gene_variant|MODIFIER|Afu1g00890|Afu1g00890|transcript|Afu1g00890-T|Coding||c.-2880A>T|||||2880|WARNING_TRANSCRIPT_MULTIPLE_STOP_CODONS,A|upstream_gene_variant|MODIFIER|Afu1g00930|Afu1g00930|transcript|Afu1g00930-T|Coding||c.-2586T>A|||||2586|,A|downstream_gene_variant|MODIFIER|Afu1g00910|Afu1g00910|transcript|Afu1g00910-T|Coding||c.*823T>A|||||823|,A|downstream_gene_variant|MODIFIER|Afu1g00920|Afu1g00920|transcript|Afu1g00920-T|Coding||c.*579A>T|||||579|WARNING_TRANSCRIPT_MULTIPLE_STOP_CODONS,A|downstream_gene_variant|MODIFIER|Afu1g00940|Afu1g00940|transcript|Afu1g00940-T|Coding||c.*4055A>T|||||4055|,A|intergenic_region|MODIFIER|Afu1g00910-Afu1g00920|Afu1g00910-Afu1g00920|intergenic_region|Afu1g00910-Afu1g00920|||n.331097T>A||||||	GT:DP:RO:QR:AO:QA:GL	1/1:100:1:14:99:3279:-278.316,-28.7037,0
Chr1_A_fumigatus_Af293	332587	.	TAAGAAGT	TAAGAAGAAGT	1281.33	.	AB=0;ABP=0;AC=2;AF=1;AN=2;AO=69;CIGAR=1M3I7M;DP=75;DPB=102.5;DPRA=0;EPP=33.2536;EPPR=3.0103;GTI=0;LEN=3;MEANALT=4;MQM=29.3768;MQMR=12;NS=1;NUMALT=1;ODDS=95.1501;PAIRED=0.753623;PAIREDR=0;PAO=1.5;PQA=44.5;PQR=10.5;PRO=0.5;QA=1710;QR=73;RO=2;RPL=11;RPP=72.5289;RPPR=3.0103;RPR=58;RUN=1;SAF=47;SAP=22.6794;SAR=22;SRF=0;SRP=7.35324;SRR=2;TYPE=ins;ANN=TAAGAAGAAGT|inframe_insertion|MODERATE|Afu1g00920|Afu1g00920|transcript|Afu1g00920-T|Coding|1/4|c.362_363insCTT|p.Asn121_Phe122insPhe|362/1087|362/1087|121/361||WARNING_TRANSCRIPT_MULTIPLE_STOP_CODONS,TAAGAAGAAGT|upstream_gene_variant|MODIFIER|Afu1g00890|Afu1g00890|transcript|Afu1g00890-T|Coding||c.-4377_-4376insCTT|||||4377|WARNING_TRANSCRIPT_MULTIPLE_STOP_CODONS,TAAGAAGAAGT|upstream_gene_variant|MODIFIER|Afu1g00930|Afu1g00930|transcript|Afu1g00930-T|Coding||c.-1092_-1090dupAAG|||||1089|,TAAGAAGAAGT|upstream_gene_variant|MODIFIER|Afu1g00950|Afu1g00950|transcript|Afu1g00950-T|Coding||c.-4274_-4272dupAAG|||||4271|,TAAGAAGAAGT|downstream_gene_variant|MODIFIER|Afu1g00910|Afu1g00910|transcript|Afu1g00910-T|Coding||c.*2317_*2319dupAAG|||||2320|,TAAGAAGAAGT|downstream_gene_variant|MODIFIER|Afu1g00940|Afu1g00940|transcript|Afu1g00940-T|Coding||c.*2558_*2559insCTT|||||2558|	GT:DP:RO:QR:AO:QA:GL	1/1:74:2:73:69:1710:-142.546,-20.1413,0
Chr1_A_fumigatus_Af293	332785	.	A	C	2802.95	.	AB=0;ABP=0;AC=2;AF=1;AN=2;AO=102;CIGAR=1X;DP=104;DPB=104;DPRA=0;EPP=17.4016;EPPR=7.35324;GTI=0;LEN=1;MEANALT=1;MQM=37.8627;MQMR=51.5;NS=1;NUMALT=1;ODDS=144.148;PAIRED=0.764706;PAIREDR=0;PAO=0;PQA=0;PQR=0;PRO=0;QA=3558;QR=94;RO=1;RPL=60;RPP=9.90792;RPPR=7.35324;RPR=42;RUN=1;SAF=58;SAP=7.18293;SAR=44;SRF=1;SRP=3.0103;SRR=0;TYPE=snp;ANN=C|missense_variant|MODERATE|Afu1g00920|Afu1g00920|transcript|Afu1g00920-T|Coding|1/4|c.171T>G|p.Asn57Lys|171/1087|171/1087|57/361||WARNING_TRANSCRIPT_MULTIPLE_STOP_CODONS,C|upstream_gene_variant|MODIFIER|Afu1g00890|Afu1g00890|transcript|Afu1g00890-T|Coding||c.-4568T>G|||||4568|WARNING_TRANSCRIPT_MULTIPLE_STOP_CODONS,C|upstream_gene_variant|MODIFIER|Afu1g00930|Afu1g00930|transcript|Afu1g00930-T|Coding||c.-898A>C|||||898|,C|upstream_gene_variant|MODIFIER|Afu1g00950|Afu1g00950|transcript|Afu1g00950-T|Coding||c.-4080A>C|||||4080|,C|downstream_gene_variant|MODIFIER|Afu1g00910|Afu1g00910|transcript|Afu1g00910-T|Coding||c.*2511A>C|||||2511|,C|downstream_gene_variant|MODIFIER|Afu1g00940|Afu1g00940|transcript|Afu1g00940-T|Coding||c.*2367T>G|||||2367|	GT:DP:RO:QR:AO:QA:GL	1/1:103:1:34:102:3558:-285.244,-30.7063,0
Chr1_A_fumigatus_Af293	335467	.	T	C	3194.87	.	AB=0;ABP=0;AC=2;AF=1;AN=2;AO=125;CIGAR=1X;DP=127;DPB=127;DPRA=0;EPP=3.16665;EPPR=0;GTI=0;LEN=1;MEANALT=2;MQM=40.88;MQMR=100;NS=1;NUMALT=1;ODDS=177.892;PAIRED=0.608;PAIREDR=0;PAO=0;PQA=0;PQR=0;PRO=0;QA=3775;QR=60;RO=0;RPL=65;RPP=3.44459;RPPR=5.18177;RPR=60;RUN=1;SAF=52;SAP=10.6713;SAR=73;SRF=0;SRP=5.18177;SRR=0;TYPE=snp;ANN=C|synonymous_variant|LOW|Afu1g00940|Afu1g00940|transcript|Afu1g00940-T|Coding|1/1|c.750A>G|p.Gly250Gly|750/1065|750/1065|250/354||,C|upstream_gene_variant|MODIFIER|Afu1g00920|Afu1g00920|transcript|Afu1g00920-T|Coding||c.-2512A>G|||||2512|WARNING_TRANSCRIPT_MULTIPLE_STOP_CODONS,C|upstream_gene_variant|MODIFIER|Afu1g00950|Afu1g00950|transcript|Afu1g00950-T|Coding||c.-1398T>C|||||1398|,C|upstream_gene_variant|MODIFIER|Afu1g00960|Afu1g00960|transcript|Afu1g00960-T|Coding||c.-2639T>C|||||2639|,C|downstream_gene_variant|MODIFIER|Afu1g00930|Afu1g00930|transcript|Afu1g00930-T|Coding||c.*750T>C|||||750|	GT:DP:RO:QR:AO:QA:GL	1/1:126:0:0:125:3775:-323.751,-37.6288,0
Chr1_A_fumigatus_Af293	335579	.	T	C	3497.09	.	AB=0;ABP=0;AC=2;AF=1;AN=2;AO=123;CIGAR=1X;DP=124;DPB=124;DPRA=0;EPP=15.8802;EPPR=0;GTI=0;LEN=1;MEANALT=1;MQM=39.8943;MQMR=100;NS=1;NUMALT=1;ODDS=175.119;PAIRED=0.536585;PAIREDR=0;PAO=0;PQA=0;PQR=0;PRO=0;QA=4260;QR=60;RO=0;RPL=59;RPP=3.45166;RPPR=5.18177;RPR=64;RUN=1;SAF=58;SAP=3.87536;SAR=65;SRF=0;SRP=5.18177;SRR=0;TYPE=snp;ANN=C|missense_variant|MODERATE|Afu1g00940|Afu1g00940|transcript|Afu1g00940-T|Coding|1/1|c.638A>G|p.Gln213Arg|638/1065|638/1065|213/354||,C|upstream_gene_variant|MODIFIER|Afu1g00920|Afu1g00920|transcript|Afu1g00920-T|Coding||c.-2624A>G|||||2624|WARNING_TRANSCRIPT_MULTIPLE_STOP_CODONS,C|upstream_gene_variant|MODIFIER|Afu1g00950|Afu1g00950|transcript|Afu1g00950-T|Coding||c.-1286T>C|||||1286|,C|upstream_gene_variant|MODIFIER|Afu1g00960|Afu1g00960|transcript|Afu1g00960-T|Coding||c.-2527T>C|||||2527|,C|downstream_gene_variant|MODIFIER|Afu1g00930|Afu1g00930|transcript|Afu1g00930-T|Coding||c.*862T>C|||||862|	GT:DP:RO:QR:AO:QA:GL	1/1:123:0:0:123:4260:-354.558,-37.0267,0
Chr1_A_fumigatus_Af293	336720	.	GTACTACTACTACTACTACTACT	GTACTACTACTACTACTACTACTACTACT	1690.49	.	AB=0;ABP=0;AC=2;AF=1;AN=2;AO=72;CIGAR=1M6I22M;DP=99;DPB=141.783;DPRA=0;EPP=6.02623;EPPR=4.45795;GTI=0;LEN=6;MEANALT=11;MQM=41.5417;MQMR=39;NS=1;NUMALT=1;ODDS=116.187;PAIRED=0.680556;PAIREDR=0.5;PAO=20.5;PQA=678;PQR=678;PRO=20.5;QA=2157;QR=207;RO=6;RPL=49;RPP=23.398;RPPR=16.0391;RPR=23;RUN=1;SAF=34;SAP=3.49285;SAR=38;SRF=2;SRP=4.45795;SRR=4;TYPE=ins;ANN=GTACTACTACTACTACTACTACTACTACT|upstream_gene_variant|MODIFIER|Afu1g00920|Afu1g00920|transcript|Afu1g00920-T|Coding||c.-3788_-3787insAGTAGT|||||3788|WARNING_TRANSCRIPT_MULTIPLE_STOP_CODONS,GTACTACTACTACTACTACTACTACTACT|upstream_gene_variant|MODIFIER|Afu1g00940|Afu1g00940|transcript|Afu1g00940-T|Coding||c.-527_-526insAGTAGT|||||527|,GTACTACTACTACTACTACTACTACTACT|upstream_gene_variant|MODIFIER|Afu1g00950|Afu1g00950|transcript|Afu1g00950-T|Coding||c.-123_-122insACTACT|||||122|,GTACTACTACTACTACTACTACTACTACT|upstream_gene_variant|MODIFIER|Afu1g00960|Afu1g00960|transcript|Afu1g00960-T|Coding||c.-1364_-1363insACTACT|||||1363|,GTACTACTACTACTACTACTACTACTACT|downstream_gene_variant|MODIFIER|Afu1g00930|Afu1g00930|transcript|Afu1g00930-T|Coding||c.*2025_*2026insACTACT|||||2026|,GTACTACTACTACTACTACTACTACTACT|intergenic_region|MODIFIER|Afu1g00940-Afu1g00950|Afu1g00940-Afu1g00950|intergenic_region|Afu1g00940-Afu1g00950|||n.336742_336743insACTACT||||||	GT:DP:RO:QR:AO:QA:GL	1/1:98:6:207:72:2157:-171.468,-30.3225,0
Chr1_A_fumigatus_Af293	338465	.	A	G	3140.78	.	AB=0;ABP=0;AC=2;AF=1;AN=2;AO=116;CIGAR=1X;DP=119;DPB=119;DPRA=0;EPP=22.1792;EPPR=3.73412;GTI=0;LEN=1;MEANALT=1;MQM=41.6207;MQMR=55.3333;NS=1;NUMALT=1;ODDS=155.915;PAIRED=0.706897;PAIREDR=0.333333;PAO=0;PQA=0;PQR=0;PRO=0;QA=3688;QR=89;RO=2;RPL=63;RPP=4.88226;RPPR=9.52472;RPR=53;RUN=1;SAF=61;SAP=3.68421;SAR=55;SRF=1;SRP=3.73412;SRR=1;TYPE=snp;ANN=G|synonymous_variant|LOW|Afu1g00960|Afu1g00960|transcript|Afu1g00960-T|Coding|1/2|c.360A>G|p.Pro120Pro|360/3864|360/3864|120/1287||,G|upstream_gene_variant|MODIFIER|Afu1g00940|Afu1g00940|transcript|Afu1g00940-T|Coding||c.-2249T>C|||||2249|,G|downstream_gene_variant|MODIFIER|Afu1g00930|Afu1g00930|transcript|Afu1g00930-T|Coding||c.*3748A>G|||||3748|,G|downstream_gene_variant|MODIFIER|Afu1g00950|Afu1g00950|transcript|Afu1g00950-T|Coding||c.*558A>G|||||558|,G|downstream_gene_variant|MODIFIER|Afu1g00970|Afu1g00970|transcript|Afu1g00970-T|Coding||c.*3988T>C|||||3988|WARNING_TRANSCRIPT_MULTIPLE_STOP_CODONS	GT:DP:RO:QR:AO:QA:GL	1/1:118:2:29:116:3688:-318.445,-32.8263,0
Chr1_A_fumigatus_Af293	338734	.	TT	CC	3611.59	.	AB=0;ABP=0;AC=2;AF=1;AN=2;AO=138;CIGAR=2X;DP=143;DPB=143;DPRA=0;EPP=3.07324;EPPR=5.18177;GTI=0;LEN=2;MEANALT=3;MQM=39.7246;MQMR=3;NS=1;NUMALT=1;ODDS=194.606;PAIRED=0.644928;PAIREDR=0;PAO=1;PQA=33;PQR=0;PRO=0;QA=4382;QR=24;RO=1;RPL=88;RPP=25.7321;RPPR=5.18177;RPR=50;RUN=1;SAF=68;SAP=3.07324;SAR=70;SRF=0;SRP=5.18177;SRR=1;TYPE=mnp;ANN=CC|missense_variant|MODERATE|Afu1g00960|Afu1g00960|transcript|Afu1g00960-T|Coding||c.629_630delTTinsCC|p.Ile210Thr|629/3864|629/3864|210/1287||,CC|upstream_gene_variant|MODIFIER|Afu1g00940|Afu1g00940|transcript|Afu1g00940-T|Coding||c.-2519_-2518delAAinsGG|||||2518|,CC|downstream_gene_variant|MODIFIER|Afu1g00930|Afu1g00930|transcript|Afu1g00930-T|Coding||c.*4017_*4018delTTinsCC|||||4017|,CC|downstream_gene_variant|MODIFIER|Afu1g00950|Afu1g00950|transcript|Afu1g00950-T|Coding||c.*827_*828delTTinsCC|||||827|,CC|downstream_gene_variant|MODIFIER|Afu1g00970|Afu1g00970|transcript|Afu1g00970-T|Coding||c.*3718_*3719delAAinsGG|||||3719|WARNING_TRANSCRIPT_MULTIPLE_STOP_CODONS	GT:DP:RO:QR:AO:QA:GL	1/1:142:1:24:138:4382:-366.059,-41.9132,0
Chr1_A_fumigatus_Af293	339824	.	A	G	2613.66	.	AB=0;ABP=0;AC=2;AF=1;AN=2;AO=94;CIGAR=1X;DP=95;DPB=95;DPRA=0;EPP=12.2506;EPPR=0;GTI=0;LEN=1;MEANALT=1;MQM=41.7447;MQMR=100;NS=1;NUMALT=1;ODDS=134.917;PAIRED=0.585106;PAIREDR=0;PAO=0;PQA=0;PQR=0;PRO=0;QA=3061;QR=60;RO=0;RPL=50;RPP=3.84193;RPPR=5.18177;RPR=44;RUN=1;SAF=59;SAP=16.3163;SAR=35;SRF=0;SRP=5.18177;SRR=0;TYPE=snp;ANN=G|missense_variant|MODERATE|Afu1g00960|Afu1g00960|transcript|Afu1g00960-T|Coding|2/2|c.1688A>G|p.His563Arg|1688/3864|1688/3864|563/1287||,G|upstream_gene_variant|MODIFIER|Afu1g00940|Afu1g00940|transcript|Afu1g00940-T|Coding||c.-3608T>C|||||3608|,G|downstream_gene_variant|MODIFIER|Afu1g00950|Afu1g00950|transcript|Afu1g00950-T|Coding||c.*1917A>G|||||1917|,G|downstream_gene_variant|MODIFIER|Afu1g00970|Afu1g00970|transcript|Afu1g00970-T|Coding||c.*2629T>C|||||2629|WARNING_TRANSCRIPT_MULTIPLE_STOP_CODONS	GT:DP:RO:QR:AO:QA:GL	1/1:94:0:0:94:3061:-266.957,-28.2968,0
Chr1_A_fumigatus_Af293	340267	.	A	G	3915.75	.	AB=0;ABP=0;AC=2;AF=1;AN=2;AO=134;CIGAR=1X;DP=135;DPB=135;DPRA=0;EPP=7.15878;EPPR=0;GTI=0;LEN=1;MEANALT=1;MQM=41.4328;MQMR=100;NS=1;NUMALT=1;ODDS=190.369;PAIRED=0.61194;PAIREDR=0;PAO=0;PQA=0;PQR=0;PRO=0;QA=4595;QR=60;RO=0;RPL=72;RPP=4.6308;RPPR=5.18177;RPR=62;RUN=1;SAF=69;SAP=3.26958;SAR=65;SRF=0;SRP=5.18177;SRR=0;TYPE=snp;ANN=G|missense_variant|MODERATE|Afu1g00960|Afu1g00960|transcript|Afu1g00960-T|Coding|2/2|c.2131A>G|p.Lys711Glu|2131/3864|2131/3864|711/1287||,G|upstream_gene_variant|MODIFIER|Afu1g00940|Afu1g00940|transcript|Afu1g00940-T|Coding||c.-4051T>C|||||4051|,G|downstream_gene_variant|MODIFIER|Afu1g00950|Afu1g00950|transcript|Afu1g00950-T|Coding||c.*2360A>G|||||2360|,G|downstream_gene_variant|MODIFIER|Afu1g00970|Afu1g00970|transcript|Afu1g00970-T|Coding||c.*2186T>C|||||2186|WARNING_TRANSCRIPT_MULTIPLE_STOP_CODONS,G|downstream_gene_variant|MODIFIER|Afu1g00980|Afu1g00980|transcript|Afu1g00980-T|Coding||c.*4686T>C|||||4686|WARNING_TRANSCRIPT_MULTIPLE_STOP_CODONS	GT:DP:RO:QR:AO:QA:GL	1/1:134:0:0:134:4595:-395.662,-40.338,0
Chr1_A_fumigatus_Af293	340320	.	A	G	3892.43	.	AB=0;ABP=0;AC=2;AF=1;AN=2;AO=136;CIGAR=1X;DP=138;DPB=138;DPRA=0;EPP=4.60697;EPPR=0;GTI=0;LEN=1;MEANALT=2;MQM=41.4265;MQMR=100;NS=1;NUMALT=1;ODDS=193.141;PAIRED=0.639706;PAIREDR=0;PAO=0;PQA=0;PQR=0;PRO=0;QA=4568;QR=60;RO=0;RPL=71;RPP=3.5851;RPPR=5.18177;RPR=65;RUN=1;SAF=56;SAP=12.2071;SAR=80;SRF=0;SRP=5.18177;SRR=0;TYPE=snp;ANN=G|synonymous_variant|LOW|Afu1g00960|Afu1g00960|transcript|Afu1g00960-T|Coding|2/2|c.2184A>G|p.Leu728Leu|2184/3864|2184/3864|728/1287||,G|upstream_gene_variant|MODIFIER|Afu1g00940|Afu1g00940|transcript|Afu1g00940-T|Coding||c.-4104T>C|||||4104|,G|downstream_gene_variant|MODIFIER|Afu1g00950|Afu1g00950|transcript|Afu1g00950-T|Coding||c.*2413A>G|||||2413|,G|downstream_gene_variant|MODIFIER|Afu1g00970|Afu1g00970|transcript|Afu1g00970-T|Coding||c.*2133T>C|||||2133|WARNING_TRANSCRIPT_MULTIPLE_STOP_CODONS,G|downstream_gene_variant|MODIFIER|Afu1g00980|Afu1g00980|transcript|Afu1g00980-T|Coding||c.*4633T>C|||||4633|WARNING_TRANSCRIPT_MULTIPLE_STOP_CODONS	GT:DP:RO:QR:AO:QA:GL	1/1:137:0:0:136:4568:-393.873,-40.9401,0
Chr1_A_fumigatus_Af293	340472	.	A	G	3439.6	.	AB=0;ABP=0;AC=2;AF=1;AN=2;AO=123;CIGAR=1X;DP=125;DPB=125;DPRA=0;EPP=3.45166;EPPR=0;GTI=0;LEN=1;MEANALT=2;MQM=41.2033;MQMR=100;NS=1;NUMALT=1;ODDS=175.119;PAIRED=0.626016;PAIREDR=0;PAO=0;PQA=0;PQR=0;PRO=0;QA=4053;QR=60;RO=0;RPL=63;RPP=3.16919;RPPR=5.18177;RPR=60;RUN=1;SAF=52;SAP=9.38348;SAR=71;SRF=0;SRP=5.18177;SRR=0;TYPE=snp;ANN=G|missense_variant|MODERATE|Afu1g00960|Afu1g00960|transcript|Afu1g00960-T|Coding|2/2|c.2336A>G|p.Gln779Arg|2336/3864|2336/3864|779/1287||,G|upstream_gene_variant|MODIFIER|Afu1g00940|Afu1g00940|transcript|Afu1g00940-T|Coding||c.-4256T>C|||||4256|,G|downstream_gene_variant|MODIFIER|Afu1g00950|Afu1g00950|transcript|Afu1g00950-T|Coding||c.*2565A>G|||||2565|,G|downstream_gene_variant|MODIFIER|Afu1g00970|Afu1g00970|transcript|Afu1g00970-T|Coding||c.*1981T>C|||||1981|WARNING_TRANSCRIPT_MULTIPLE_STOP_CODONS,G|downstream_gene_variant|MODIFIER|Afu1g00980|Afu1g00980|transcript|Afu1g00980-T|Coding||c.*4481T>C|||||4481|WARNING_TRANSCRIPT_MULTIPLE_STOP_CODONS	GT:DP:RO:QR:AO:QA:GL	1/1:124:0:0:123:4053:-348.086,-37.0267,0
Chr1_A_fumigatus_Af293	340772	.	T	C	2946.52	.	AB=0;ABP=0;AC=2;AF=1;AN=2;AO=102;CIGAR=1X;DP=104;DPB=104;DPRA=0;EPP=17.4016;EPPR=0;GTI=0;LEN=1;MEANALT=2;MQM=40.7647;MQMR=100;NS=1;NUMALT=1;ODDS=146.007;PAIRED=0.568627;PAIREDR=0;PAO=0;PQA=0;PQR=0;PRO=0;QA=3524;QR=60;RO=0;RPL=46;RPP=5.13919;RPPR=5.18177;RPR=56;RUN=1;SAF=58;SAP=7.18293;SAR=44;SRF=0;SRP=5.18177;SRR=0;TYPE=snp;ANN=C|missense_variant|MODERATE|Afu1g00960|Afu1g00960|transcript|Afu1g00960-T|Coding|2/2|c.2636T>C|p.Met879Thr|2636/3864|2636/3864|879/1287||,C|upstream_gene_variant|MODIFIER|Afu1g00940|Afu1g00940|transcript|Afu1g00940-T|Coding||c.-4556A>G|||||4556|,C|downstream_gene_variant|MODIFIER|Afu1g00950|Afu1g00950|transcript|Afu1g00950-T|Coding||c.*2865T>C|||||2865|,C|downstream_gene_variant|MODIFIER|Afu1g00970|Afu1g00970|transcript|Afu1g00970-T|Coding||c.*1681A>G|||||1681|WARNING_TRANSCRIPT_MULTIPLE_STOP_CODONS,C|downstream_gene_variant|MODIFIER|Afu1g00980|Afu1g00980|transcript|Afu1g00980-T|Coding||c.*4181A>G|||||4181|WARNING_TRANSCRIPT_MULTIPLE_STOP_CODONS	GT:DP:RO:QR:AO:QA:GL	1/1:103:0:0:102:3524:-300.028,-30.7051,0
Chr1_A_fumigatus_Af293	340956	.	T	C	2918.23	.	AB=0;ABP=0;AC=2;AF=1;AN=2;AO=105;CIGAR=1X;DP=106;DPB=106;DPRA=0;EPP=20.4028;EPPR=0;GTI=0;LEN=1;MEANALT=1;MQM=41.6;MQMR=100;NS=1;NUMALT=1;ODDS=150.166;PAIRED=0.733333;PAIREDR=0;PAO=0;PQA=0;PQR=0;PRO=0;QA=3428;QR=60;RO=0;RPL=50;RPP=3.52732;RPPR=5.18177;RPR=55;RUN=1;SAF=48;SAP=4.68544;SAR=57;SRF=0;SRP=5.18177;SRR=0;TYPE=snp;ANN=C|synonymous_variant|LOW|Afu1g00960|Afu1g00960|transcript|Afu1g00960-T|Coding|2/2|c.2820T>C|p.Thr940Thr|2820/3864|2820/3864|940/1287||,C|upstream_gene_variant|MODIFIER|Afu1g00940|Afu1g00940|transcript|Afu1g00940-T|Coding||c.-4740A>G|||||4740|,C|downstream_gene_variant|MODIFIER|Afu1g00950|Afu1g00950|transcript|Afu1g00950-T|Coding||c.*3049T>C|||||3049|,C|downstream_gene_variant|MODIFIER|Afu1g00970|Afu1g00970|transcript|Afu1g00970-T|Coding||c.*1497A>G|||||1497|WARNING_TRANSCRIPT_MULTIPLE_STOP_CODONS,C|downstream_gene_variant|MODIFIER|Afu1g00980|Afu1g00980|transcript|Afu1g00980-T|Coding||c.*3997A>G|||||3997|WARNING_TRANSCRIPT_MULTIPLE_STOP_CODONS	GT:DP:RO:QR:AO:QA:GL	1/1:105:0:0:105:3428:-297.114,-31.6082,0
Chr1_A_fumigatus_Af293	341737	.	A	G	3335.26	.	AB=0;ABP=0;AC=2;AF=1;AN=2;AO=117;CIGAR=1X;DP=118;DPB=118;DPRA=0;EPP=3.91972;EPPR=0;GTI=0;LEN=1;MEANALT=1;MQM=41.8974;MQMR=100;NS=1;NUMALT=1;ODDS=166.802;PAIRED=0.606838;PAIREDR=0;PAO=0;PQA=0;PQR=0;PRO=0;QA=3877;QR=60;RO=0;RPL=42;RPP=23.2217;RPPR=5.18177;RPR=75;RUN=1;SAF=54;SAP=4.51363;SAR=63;SRF=0;SRP=5.18177;SRR=0;TYPE=snp;ANN=G|missense_variant|MODERATE|Afu1g00960|Afu1g00960|transcript|Afu1g00960-T|Coding|2/2|c.3601A>G|p.Arg1201Gly|3601/3864|3601/3864|1201/1287||,G|downstream_gene_variant|MODIFIER|Afu1g00950|Afu1g00950|transcript|Afu1g00950-T|Coding||c.*3830A>G|||||3830|,G|downstream_gene_variant|MODIFIER|Afu1g00970|Afu1g00970|transcript|Afu1g00970-T|Coding||c.*716T>C|||||716|WARNING_TRANSCRIPT_MULTIPLE_STOP_CODONS,G|downstream_gene_variant|MODIFIER|Afu1g00980|Afu1g00980|transcript|Afu1g00980-T|Coding||c.*3216T>C|||||3216|WARNING_TRANSCRIPT_MULTIPLE_STOP_CODONS	GT:DP:RO:QR:AO:QA:GL	1/1:117:0:0:117:3877:-339.196,-35.2205,0
Chr1_A_fumigatus_Af293	345153	.	AGTCA	GGTCG	2737.73	.	AB=0;ABP=0;AC=2;AF=1;AN=2;AO=115;CIGAR=1X3M1X;DP=125;DPB=124.8;DPRA=0;EPP=14.8118;EPPR=0;GTI=0;LEN=5;MEANALT=5;MQM=39.1565;MQMR=0;NS=1;NUMALT=1;ODDS=164.722;PAIRED=0.669565;PAIREDR=0;PAO=1;PQA=37;PQR=0;PRO=0;QA=3337;QR=0;RO=0;RPL=56;RPP=3.18024;RPPR=0;RPR=59;RUN=1;SAF=43;SAP=18.8904;SAR=72;SRF=0;SRP=0;SRR=0;TYPE=complex;ANN=GGTCG|splice_region_variant&intron_variant|LOW|Afu1g00980|Afu1g00980|transcript|Afu1g00980-T|Coding|4/4|c.1385+3_1385+7delTGACTinsCGACC||||||WARNING_TRANSCRIPT_MULTIPLE_STOP_CODONS,GGTCG|upstream_gene_variant|MODIFIER|Afu1g00970|Afu1g00970|transcript|Afu1g00970-T|Coding||c.-1004_-1000delTGACTinsCGACC|||||1000|WARNING_TRANSCRIPT_MULTIPLE_STOP_CODONS,GGTCG|downstream_gene_variant|MODIFIER|Afu1g00960|Afu1g00960|transcript|Afu1g00960-T|Coding||c.*3153_*3157delAGTCAinsGGTCG|||||3153|,GGTCG|downstream_gene_variant|MODIFIER|Afu1g00990|Afu1g00990|transcript|Afu1g00990-T|Coding||c.*2475_*2479delTGACTinsCGACC|||||2479|,GGTCG|downstream_gene_variant|MODIFIER|Afu1g01000|Afu1g01000|transcript|Afu1g01000-T|Coding||c.*4575_*4579delTGACTinsCGACC|||||4579|WARNING_TRANSCRIPT_MULTIPLE_STOP_CODONS	GT:DP:RO:QR:AO:QA:GL	1/1:124:0:0:115:3337:-279.948,-34.9195,0
Chr1_A_fumigatus_Af293	345541	.	A	G	3085.9	.	AB=0;ABP=0;AC=2;AF=1;AN=2;AO=112;CIGAR=1X;DP=113;DPB=113;DPRA=0;EPP=51.4807;EPPR=0;GTI=0;LEN=1;MEANALT=1;MQM=40.6786;MQMR=100;NS=1;NUMALT=1;ODDS=159.87;PAIRED=0.678571;PAIREDR=0;PAO=0;PQA=0;PQR=0;PRO=0;QA=3747;QR=60;RO=0;RPL=49;RPP=6.81038;RPPR=5.18177;RPR=63;RUN=1;SAF=52;SAP=4.25114;SAR=60;SRF=0;SRP=5.18177;SRR=0;TYPE=snp;ANN=G|missense_variant|MODERATE|Afu1g00980|Afu1g00980|transcript|Afu1g00980-T|Coding|3/5|c.1064T>C|p.Leu355Pro|1064/1487|1064/1487|355/494||WARNING_TRANSCRIPT_MULTIPLE_STOP_CODONS,G|upstream_gene_variant|MODIFIER|Afu1g00970|Afu1g00970|transcript|Afu1g00970-T|Coding||c.-1388T>C|||||1388|WARNING_TRANSCRIPT_MULTIPLE_STOP_CODONS,G|downstream_gene_variant|MODIFIER|Afu1g00960|Afu1g00960|transcript|Afu1g00960-T|Coding||c.*3541A>G|||||3541|,G|downstream_gene_variant|MODIFIER|Afu1g00990|Afu1g00990|transcript|Afu1g00990-T|Coding||c.*2091T>C|||||2091|,G|downstream_gene_variant|MODIFIER|Afu1g01000|Afu1g01000|transcript|Afu1g01000-T|Coding||c.*4191T>C|||||4191|WARNING_TRANSCRIPT_MULTIPLE_STOP_CODONS	GT:DP:RO:QR:AO:QA:GL	1/1:112:0:0:112:3747:-317.437,-33.7154,0
Chr1_A_fumigatus_Af293	345555	.	T	C	3065.47	.	AB=0;ABP=0;AC=2;AF=1;AN=2;AO=110;CIGAR=1X;DP=114;DPB=114;DPRA=0;EPP=20.7769;EPPR=7.35324;GTI=0;LEN=1;MEANALT=2;MQM=40.6727;MQMR=71;NS=1;NUMALT=1;ODDS=152.969;PAIRED=0.636364;PAIREDR=0;PAO=0;PQA=0;PQR=0;PRO=0;QA=3700;QR=74;RO=1;RPL=58;RPP=3.72096;RPPR=3.0103;RPR=52;RUN=1;SAF=48;SAP=6.87947;SAR=62;SRF=0;SRP=7.35324;SRR=1;TYPE=snp;ANN=C|missense_variant|MODERATE|Afu1g00980|Afu1g00980|transcript|Afu1g00980-T|Coding|3/5|c.1050A>G|p.Ile350Met|1050/1487|1050/1487|350/494||WARNING_TRANSCRIPT_MULTIPLE_STOP_CODONS,C|upstream_gene_variant|MODIFIER|Afu1g00970|Afu1g00970|transcript|Afu1g00970-T|Coding||c.-1402A>G|||||1402|WARNING_TRANSCRIPT_MULTIPLE_STOP_CODONS,C|downstream_gene_variant|MODIFIER|Afu1g00960|Afu1g00960|transcript|Afu1g00960-T|Coding||c.*3555T>C|||||3555|,C|downstream_gene_variant|MODIFIER|Afu1g00990|Afu1g00990|transcript|Afu1g00990-T|Coding||c.*2077A>G|||||2077|,C|downstream_gene_variant|MODIFIER|Afu1g01000|Afu1g01000|transcript|Afu1g01000-T|Coding||c.*4177A>G|||||4177|WARNING_TRANSCRIPT_MULTIPLE_STOP_CODONS	GT:DP:RO:QR:AO:QA:GL	1/1:113:1:14:110:3700:-311.24,-32.1616,0
Chr1_A_fumigatus_Af293	345569	.	A	G	2990.9	.	AB=0;ABP=0;AC=2;AF=1;AN=2;AO=113;CIGAR=1X;DP=115;DPB=115;DPRA=0;EPP=23.9371;EPPR=0;GTI=0;LEN=1;MEANALT=2;MQM=40.708;MQMR=100;NS=1;NUMALT=1;ODDS=161.256;PAIRED=0.619469;PAIREDR=0;PAO=0;PQA=0;PQR=0;PRO=0;QA=3622;QR=60;RO=0;RPL=67;RPP=11.4848;RPPR=5.18177;RPR=46;RUN=1;SAF=47;SAP=9.94748;SAR=66;SRF=0;SRP=5.18177;SRR=0;TYPE=snp;ANN=G|stop_lost|HIGH|Afu1g00980|Afu1g00980|transcript|Afu1g00980-T|Coding|3/5|c.1036T>C|p.Ter346Argext*?|1036/1487|1036/1487|346/494||WARNING_TRANSCRIPT_MULTIPLE_STOP_CODONS,G|upstream_gene_variant|MODIFIER|Afu1g00970|Afu1g00970|transcript|Afu1g00970-T|Coding||c.-1416T>C|||||1416|WARNING_TRANSCRIPT_MULTIPLE_STOP_CODONS,G|downstream_gene_variant|MODIFIER|Afu1g00960|Afu1g00960|transcript|Afu1g00960-T|Coding||c.*3569A>G|||||3569|,G|downstream_gene_variant|MODIFIER|Afu1g00990|Afu1g00990|transcript|Afu1g00990-T|Coding||c.*2063T>C|||||2063|,G|downstream_gene_variant|MODIFIER|Afu1g01000|Afu1g01000|transcript|Afu1g01000-T|Coding||c.*4163T>C|||||4163|WARNING_TRANSCRIPT_MULTIPLE_STOP_CODONS	GT:DP:RO:QR:AO:QA:GL	1/1:114:0:0:113:3622:-306.106,-34.0164,0
Chr1_A_fumigatus_Af293	345781	.	T	C	2989.5	.	AB=0;ABP=0;AC=2;AF=1;AN=2;AO=111;CIGAR=1X;DP=112;DPB=112;DPRA=0;EPP=3.49937;EPPR=0;GTI=0;LEN=1;MEANALT=1;MQM=39.3694;MQMR=100;NS=1;NUMALT=1;ODDS=158.484;PAIRED=0.423423;PAIREDR=0;PAO=0;PQA=0;PQR=0;PRO=0;QA=3677;QR=60;RO=0;RPL=44;RPP=13.359;RPPR=5.18177;RPR=67;RUN=1;SAF=62;SAP=6.31642;SAR=49;SRF=0;SRP=5.18177;SRR=0;TYPE=snp;ANN=C|missense_variant|MODERATE|Afu1g00980|Afu1g00980|transcript|Afu1g00980-T|Coding|3/5|c.824A>G|p.Gln275Arg|824/1487|824/1487|275/494||WARNING_TRANSCRIPT_MULTIPLE_STOP_CODONS,C|upstream_gene_variant|MODIFIER|Afu1g00970|Afu1g00970|transcript|Afu1g00970-T|Coding||c.-1628A>G|||||1628|WARNING_TRANSCRIPT_MULTIPLE_STOP_CODONS,C|downstream_gene_variant|MODIFIER|Afu1g00960|Afu1g00960|transcript|Afu1g00960-T|Coding||c.*3781T>C|||||3781|,C|downstream_gene_variant|MODIFIER|Afu1g00990|Afu1g00990|transcript|Afu1g00990-T|Coding||c.*1851A>G|||||1851|,C|downstream_gene_variant|MODIFIER|Afu1g01000|Afu1g01000|transcript|Afu1g01000-T|Coding||c.*3951A>G|||||3951|WARNING_TRANSCRIPT_MULTIPLE_STOP_CODONS	GT:DP:RO:QR:AO:QA:GL	1/1:111:0:0:111:3677:-303.725,-33.4143,0
Chr1_A_fumigatus_Af293	345803	.	A	G	2961.93	.	AB=0;ABP=0;AC=2;AF=1;AN=2;AO=109;CIGAR=1X;DP=110;DPB=110;DPRA=0;EPP=8.76769;EPPR=0;GTI=0;LEN=1;MEANALT=1;MQM=39.4862;MQMR=100;NS=1;NUMALT=1;ODDS=155.711;PAIRED=0.46789;PAIREDR=0;PAO=0;PQA=0;PQR=0;PRO=0;QA=3622;QR=60;RO=0;RPL=53;RPP=3.1896;RPPR=5.18177;RPR=56;RUN=1;SAF=58;SAP=3.98647;SAR=51;SRF=0;SRP=5.18177;SRR=0;TYPE=snp;ANN=G|missense_variant|MODERATE|Afu1g00980|Afu1g00980|transcript|Afu1g00980-T|Coding|3/5|c.802T>C|p.Cys268Arg|802/1487|802/1487|268/494||WARNING_TRANSCRIPT_MULTIPLE_STOP_CODONS,G|upstream_gene_variant|MODIFIER|Afu1g00970|Afu1g00970|transcript|Afu1g00970-T|Coding||c.-1650T>C|||||1650|WARNING_TRANSCRIPT_MULTIPLE_STOP_CODONS,G|downstream_gene_variant|MODIFIER|Afu1g00960|Afu1g00960|transcript|Afu1g00960-T|Coding||c.*3803A>G|||||3803|,G|downstream_gene_variant|MODIFIER|Afu1g00990|Afu1g00990|transcript|Afu1g00990-T|Coding||c.*1829T>C|||||1829|,G|downstream_gene_variant|MODIFIER|Afu1g01000|Afu1g01000|transcript|Afu1g01000-T|Coding||c.*3929T>C|||||3929|WARNING_TRANSCRIPT_MULTIPLE_STOP_CODONS	GT:DP:RO:QR:AO:QA:GL	1/1:109:0:0:109:3622:-300.233,-32.8123,0
Chr1_A_fumigatus_Af293	346474	.	A	G	2080.2	.	AB=0;ABP=0;AC=2;AF=1;AN=2;AO=75;CIGAR=1X;DP=77;DPB=77;DPRA=0;EPP=6.51361;EPPR=7.35324;GTI=0;LEN=1;MEANALT=1;MQM=40.8933;MQMR=71;NS=1;NUMALT=1;ODDS=102.202;PAIRED=0.6;PAIREDR=0;PAO=0;PQA=0;PQR=0;PRO=0;QA=2506;QR=84;RO=1;RPL=29;RPP=11.3777;RPPR=3.0103;RPR=46;RUN=1;SAF=42;SAP=5.35549;SAR=33;SRF=0;SRP=7.35324;SRR=1;TYPE=snp;ANN=G|splice_donor_variant&intron_variant|HIGH|Afu1g00980|Afu1g00980|transcript|Afu1g00980-T|Coding|1/4|c.239+2T>C||||||WARNING_TRANSCRIPT_MULTIPLE_STOP_CODONS,G|upstream_gene_variant|MODIFIER|Afu1g00970|Afu1g00970|transcript|Afu1g00970-T|Coding||c.-2321T>C|||||2321|WARNING_TRANSCRIPT_MULTIPLE_STOP_CODONS,G|downstream_gene_variant|MODIFIER|Afu1g00960|Afu1g00960|transcript|Afu1g00960-T|Coding||c.*4474A>G|||||4474|,G|downstream_gene_variant|MODIFIER|Afu1g00990|Afu1g00990|transcript|Afu1g00990-T|Coding||c.*1158T>C|||||1158|,G|downstream_gene_variant|MODIFIER|Afu1g01000|Afu1g01000|transcript|Afu1g01000-T|Coding||c.*3258T>C|||||3258|WARNING_TRANSCRIPT_MULTIPLE_STOP_CODONS;LOF=(Afu1g00980|Afu1g00980|1|1.00)	GT:DP:RO:QR:AO:QA:GL	1/1:76:1:24:75:2506:-211.64,-20.4851,0
Chr1_A_fumigatus_Af293	346828	.	A	G	3911.51	.	AB=0;ABP=0;AC=2;AF=1;AN=2;AO=136;CIGAR=1X;DP=137;DPB=137;DPRA=0;EPP=3.0103;EPPR=0;GTI=0;LEN=1;MEANALT=1;MQM=41.0735;MQMR=100;NS=1;NUMALT=1;ODDS=193.141;PAIRED=0.75;PAIREDR=0;PAO=0;PQA=0;PQR=0;PRO=0;QA=4648;QR=60;RO=0;RPL=54;RPP=15.5282;RPPR=5.18177;RPR=82;RUN=1;SAF=78;SAP=9.39698;SAR=58;SRF=0;SRP=5.18177;SRR=0;TYPE=snp;ANN=G|upstream_gene_variant|MODIFIER|Afu1g00970|Afu1g00970|transcript|Afu1g00970-T|Coding||c.-2675T>C|||||2675|WARNING_TRANSCRIPT_MULTIPLE_STOP_CODONS,G|upstream_gene_variant|MODIFIER|Afu1g00980|Afu1g00980|transcript|Afu1g00980-T|Coding||c.-114T>C|||||114|WARNING_TRANSCRIPT_MULTIPLE_STOP_CODONS,G|downstream_gene_variant|MODIFIER|Afu1g00960|Afu1g00960|transcript|Afu1g00960-T|Coding||c.*4828A>G|||||4828|,G|downstream_gene_variant|MODIFIER|Afu1g00990|Afu1g00990|transcript|Afu1g00990-T|Coding||c.*804T>C|||||804|,G|downstream_gene_variant|MODIFIER|Afu1g01000|Afu1g01000|transcript|Afu1g01000-T|Coding||c.*2904T>C|||||2904|WARNING_TRANSCRIPT_MULTIPLE_STOP_CODONS,G|intergenic_region|MODIFIER|Afu1g00980-Afu1g00990|Afu1g00980-Afu1g00990|intergenic_region|Afu1g00980-Afu1g00990|||n.346828A>G||||||	GT:DP:RO:QR:AO:QA:GL	1/1:136:0:0:136:4648:-396.536,-40.9401,0
Chr1_A_fumigatus_Af293	347137	.	A	G	3071.04	.	AB=0;ABP=0;AC=2;AF=1;AN=2;AO=102;CIGAR=1X;DP=104;DPB=104;DPRA=0;EPP=6.07591;EPPR=7.35324;GTI=0;LEN=1;MEANALT=1;MQM=41.2745;MQMR=51.5;NS=1;NUMALT=1;ODDS=144.151;PAIRED=0.72549;PAIREDR=0;PAO=0;PQA=0;PQR=0;PRO=0;QA=3597;QR=84;RO=1;RPL=41;RPP=11.5259;RPPR=3.0103;RPR=61;RUN=1;SAF=50;SAP=3.09546;SAR=52;SRF=0;SRP=7.35324;SRR=1;TYPE=snp;ANN=G|upstream_gene_variant|MODIFIER|Afu1g00970|Afu1g00970|transcript|Afu1g00970-T|Coding||c.-2984T>C|||||2984|WARNING_TRANSCRIPT_MULTIPLE_STOP_CODONS,G|upstream_gene_variant|MODIFIER|Afu1g00980|Afu1g00980|transcript|Afu1g00980-T|Coding||c.-423T>C|||||423|WARNING_TRANSCRIPT_MULTIPLE_STOP_CODONS,G|upstream_gene_variant|MODIFIER|Afu1g01010|Afu1g01010|transcript|Afu1g01010-T|Coding||c.-4907A>G|||||4907|,G|downstream_gene_variant|MODIFIER|Afu1g00990|Afu1g00990|transcript|Afu1g00990-T|Coding||c.*495T>C|||||495|,G|downstream_gene_variant|MODIFIER|Afu1g01000|Afu1g01000|transcript|Afu1g01000-T|Coding||c.*2595T>C|||||2595|WARNING_TRANSCRIPT_MULTIPLE_STOP_CODONS,G|intergenic_region|MODIFIER|Afu1g00980-Afu1g00990|Afu1g00980-Afu1g00990|intergenic_region|Afu1g00980-Afu1g00990|||n.347137A>G||||||	GT:DP:RO:QR:AO:QA:GL	1/1:103:1:24:102:3597:-310.672,-30.7078,0
Chr1_A_fumigatus_Af293	347217	.	CCTTTTTCTTTTTCTTTTTCTTTTTCTTTTTCTTTTTT	CCTTTTTCTTTTTCTTTTTCTTTTTCTTTTTT	2071.23	.	AB=0;ABP=0;AC=2;AF=1;AN=2;AO=81;CIGAR=1M6D31M;DP=101;DPB=87.5789;DPRA=0;EPP=17.1919;EPPR=0;GTI=0;LEN=6;MEANALT=17;MQM=40.2469;MQMR=0;NS=1;NUMALT=1;ODDS=123.826;PAIRED=0.691358;PAIREDR=0;PAO=2.5;PQA=75.5;PQR=75.5;PRO=2.5;QA=2427;QR=0;RO=0;RPL=40;RPP=3.03711;RPPR=0;RPR=41;RUN=1;SAF=37;SAP=4.32391;SAR=44;SRF=0;SRP=0;SRR=0;TYPE=del;ANN=CCTTTTTCTTTTTCTTTTTCTTTTTCTTTTTT|upstream_gene_variant|MODIFIER|Afu1g00970|Afu1g00970|transcript|Afu1g00970-T|Coding||c.-3100_-3095delAAAAAG|||||3095|WARNING_TRANSCRIPT_MULTIPLE_STOP_CODONS,CCTTTTTCTTTTTCTTTTTCTTTTTCTTTTTT|upstream_gene_variant|MODIFIER|Afu1g00980|Afu1g00980|transcript|Afu1g00980-T|Coding||c.-539_-534delAAAAAG|||||534|WARNING_TRANSCRIPT_MULTIPLE_STOP_CODONS,CCTTTTTCTTTTTCTTTTTCTTTTTCTTTTTT|upstream_gene_variant|MODIFIER|Afu1g01010|Afu1g01010|transcript|Afu1g01010-T|Coding||c.-4796_-4791delCTTTTT|||||4796|,CCTTTTTCTTTTTCTTTTTCTTTTTCTTTTTT|downstream_gene_variant|MODIFIER|Afu1g00990|Afu1g00990|transcript|Afu1g00990-T|Coding||c.*379_*384delAAAAAG|||||384|,CCTTTTTCTTTTTCTTTTTCTTTTTCTTTTTT|downstream_gene_variant|MODIFIER|Afu1g01000|Afu1g01000|transcript|Afu1g01000-T|Coding||c.*2479_*2484delAAAAAG|||||2484|WARNING_TRANSCRIPT_MULTIPLE_STOP_CODONS,CCTTTTTCTTTTTCTTTTTCTTTTTCTTTTTT|intergenic_region|MODIFIER|Afu1g00980-Afu1g00990|Afu1g00980-Afu1g00990|intergenic_region|Afu1g00980-Afu1g00990|||n.347248_347253delCTTTTT||||||	GT:DP:RO:QR:AO:QA:GL	1/1:100:0:0:81:2427:-211.836,-27.3937,0
Chr1_A_fumigatus_Af293	347806	.	A	G	1699.79	.	AB=0;ABP=0;AC=2;AF=1;AN=2;AO=61;CIGAR=1X;DP=62;DPB=62;DPRA=0;EPP=3.90025;EPPR=0;GTI=0;LEN=1;MEANALT=1;MQM=39.2131;MQMR=100;NS=1;NUMALT=1;ODDS=89.1691;PAIRED=0.704918;PAIREDR=0;PAO=0;PQA=0;PQR=0;PRO=0;QA=2136;QR=60;RO=0;RPL=22;RPP=13.2981;RPPR=5.18177;RPR=39;RUN=1;SAF=38;SAP=11.0198;SAR=23;SRF=0;SRP=5.18177;SRR=0;TYPE=snp;ANN=G|synonymous_variant|LOW|Afu1g00990|Afu1g00990|transcript|Afu1g00990-T|Coding|2/2|c.612T>C|p.Phe204Phe|612/786|612/786|204/261||,G|upstream_gene_variant|MODIFIER|Afu1g00970|Afu1g00970|transcript|Afu1g00970-T|Coding||c.-3653T>C|||||3653|WARNING_TRANSCRIPT_MULTIPLE_STOP_CODONS,G|upstream_gene_variant|MODIFIER|Afu1g00980|Afu1g00980|transcript|Afu1g00980-T|Coding||c.-1092T>C|||||1092|WARNING_TRANSCRIPT_MULTIPLE_STOP_CODONS,G|upstream_gene_variant|MODIFIER|Afu1g01010|Afu1g01010|transcript|Afu1g01010-T|Coding||c.-4238A>G|||||4238|,G|downstream_gene_variant|MODIFIER|Afu1g01000|Afu1g01000|transcript|Afu1g01000-T|Coding||c.*1926T>C|||||1926|WARNING_TRANSCRIPT_MULTIPLE_STOP_CODONS	GT:DP:RO:QR:AO:QA:GL	1/1:61:0:0:61:2136:-174.865,-18.3628,0
Chr1_A_fumigatus_Af293	347887	.	A	G	1769.33	.	AB=0;ABP=0;AC=2;AF=1;AN=2;AO=66;CIGAR=1X;DP=68;DPB=68;DPRA=0;EPP=9.45891;EPPR=3.0103;GTI=0;LEN=1;MEANALT=1;MQM=40.0909;MQMR=71;NS=1;NUMALT=1;ODDS=91.2209;PAIRED=0.651515;PAIREDR=0;PAO=0;PQA=0;PQR=0;PRO=0;QA=2162;QR=78;RO=1;RPL=36;RPP=4.19474;RPPR=7.35324;RPR=30;RUN=1;SAF=38;SAP=6.30041;SAR=28;SRF=0;SRP=7.35324;SRR=1;TYPE=snp;ANN=G|synonymous_variant|LOW|Afu1g00990|Afu1g00990|transcript|Afu1g00990-T|Coding|2/2|c.531T>C|p.Asn177Asn|531/786|531/786|177/261||,G|upstream_gene_variant|MODIFIER|Afu1g00970|Afu1g00970|transcript|Afu1g00970-T|Coding||c.-3734T>C|||||3734|WARNING_TRANSCRIPT_MULTIPLE_STOP_CODONS,G|upstream_gene_variant|MODIFIER|Afu1g00980|Afu1g00980|transcript|Afu1g00980-T|Coding||c.-1173T>C|||||1173|WARNING_TRANSCRIPT_MULTIPLE_STOP_CODONS,G|upstream_gene_variant|MODIFIER|Afu1g01010|Afu1g01010|transcript|Afu1g01010-T|Coding||c.-4157A>G|||||4157|,G|downstream_gene_variant|MODIFIER|Afu1g01000|Afu1g01000|transcript|Afu1g01000-T|Coding||c.*1845T>C|||||1845|WARNING_TRANSCRIPT_MULTIPLE_STOP_CODONS	GT:DP:RO:QR:AO:QA:GL	1/1:67:1:18:66:2162:-180.14,-18.3707,0
Chr1_A_fumigatus_Af293	348830	.	A	G	3228.09	.	AB=0;ABP=0;AC=2;AF=1;AN=2;AO=109;CIGAR=1X;DP=110;DPB=110;DPRA=0;EPP=3.50834;EPPR=0;GTI=0;LEN=1;MEANALT=1;MQM=40.7156;MQMR=100;NS=1;NUMALT=1;ODDS=155.711;PAIRED=0.614679;PAIREDR=0;PAO=0;PQA=0;PQR=0;PRO=0;QA=3936;QR=60;RO=0;RPL=79;RPP=50.8425;RPPR=5.18177;RPR=30;RUN=1;SAF=58;SAP=3.98647;SAR=51;SRF=0;SRP=5.18177;SRR=0;TYPE=snp;ANN=G|upstream_gene_variant|MODIFIER|Afu1g00970|Afu1g00970|transcript|Afu1g00970-T|Coding||c.-4677T>C|||||4677|WARNING_TRANSCRIPT_MULTIPLE_STOP_CODONS,G|upstream_gene_variant|MODIFIER|Afu1g00980|Afu1g00980|transcript|Afu1g00980-T|Coding||c.-2116T>C|||||2116|WARNING_TRANSCRIPT_MULTIPLE_STOP_CODONS,G|upstream_gene_variant|MODIFIER|Afu1g00990|Afu1g00990|transcript|Afu1g00990-T|Coding||c.-318T>C|||||318|,G|upstream_gene_variant|MODIFIER|Afu1g01010|Afu1g01010|transcript|Afu1g01010-T|Coding||c.-3214A>G|||||3214|,G|downstream_gene_variant|MODIFIER|Afu1g01000|Afu1g01000|transcript|Afu1g01000-T|Coding||c.*902T>C|||||902|WARNING_TRANSCRIPT_MULTIPLE_STOP_CODONS,G|intergenic_region|MODIFIER|Afu1g00990-Afu1g01000|Afu1g00990-Afu1g01000|intergenic_region|Afu1g00990-Afu1g01000|||n.348830A>G||||||	GT:DP:RO:QR:AO:QA:GL	1/1:109:0:0:109:3936:-331.219,-32.8123,0
Chr1_A_fumigatus_Af293	349077	.	A	G	2328.99	.	AB=0;ABP=0;AC=2;AF=1;AN=2;AO=90;CIGAR=1X;DP=93;DPB=93;DPRA=0;EPP=3.87889;EPPR=3.0103;GTI=0;LEN=1;MEANALT=2;MQM=39.1667;MQMR=71;NS=1;NUMALT=1;ODDS=121.027;PAIRED=0.666667;PAIREDR=0.5;PAO=0;PQA=0;PQR=0;PRO=0;QA=3037;QR=95;RO=1;RPL=72;RPP=73.366;RPPR=7.35324;RPR=18;RUN=1;SAF=26;SAP=37.8504;SAR=64;SRF=0;SRP=7.35324;SRR=1;TYPE=snp;ANN=G|upstream_gene_variant|MODIFIER|Afu1g00970|Afu1g00970|transcript|Afu1g00970-T|Coding||c.-4924T>C|||||4924|WARNING_TRANSCRIPT_MULTIPLE_STOP_CODONS,G|upstream_gene_variant|MODIFIER|Afu1g00980|Afu1g00980|transcript|Afu1g00980-T|Coding||c.-2363T>C|||||2363|WARNING_TRANSCRIPT_MULTIPLE_STOP_CODONS,G|upstream_gene_variant|MODIFIER|Afu1g00990|Afu1g00990|transcript|Afu1g00990-T|Coding||c.-565T>C|||||565|,G|upstream_gene_variant|MODIFIER|Afu1g01010|Afu1g01010|transcript|Afu1g01010-T|Coding||c.-2967A>G|||||2967|,G|downstream_gene_variant|MODIFIER|Afu1g01000|Afu1g01000|transcript|Afu1g01000-T|Coding||c.*655T>C|||||655|WARNING_TRANSCRIPT_MULTIPLE_STOP_CODONS,G|intergenic_region|MODIFIER|Afu1g00990-Afu1g01000|Afu1g00990-Afu1g01000|intergenic_region|Afu1g00990-Afu1g01000|||n.349077A>G||||||	GT:DP:RO:QR:AO:QA:GL	1/1:92:1:35:90:3037:-246.302,-24.2237,0
Chr1_A_fumigatus_Af293	349124	.	A	G	1760.29	.	AB=0;ABP=0;AC=2;AF=1;AN=2;AO=70;CIGAR=1X;DP=71;DPB=71;DPRA=0;EPP=7.47733;EPPR=0;GTI=0;LEN=1;MEANALT=1;MQM=41.1;MQMR=100;NS=1;NUMALT=1;ODDS=101.646;PAIRED=0.685714;PAIREDR=0;PAO=0;PQA=0;PQR=0;PRO=0;QA=2192;QR=60;RO=0;RPL=47;RPP=20.8784;RPPR=5.18177;RPR=23;RUN=1;SAF=10;SAP=80.5629;SAR=60;SRF=0;SRP=5.18177;SRR=0;TYPE=snp;ANN=G|upstream_gene_variant|MODIFIER|Afu1g00970|Afu1g00970|transcript|Afu1g00970-T|Coding||c.-4971T>C|||||4971|WARNING_TRANSCRIPT_MULTIPLE_STOP_CODONS,G|upstream_gene_variant|MODIFIER|Afu1g00980|Afu1g00980|transcript|Afu1g00980-T|Coding||c.-2410T>C|||||2410|WARNING_TRANSCRIPT_MULTIPLE_STOP_CODONS,G|upstream_gene_variant|MODIFIER|Afu1g00990|Afu1g00990|transcript|Afu1g00990-T|Coding||c.-612T>C|||||612|,G|upstream_gene_variant|MODIFIER|Afu1g01010|Afu1g01010|transcript|Afu1g01010-T|Coding||c.-2920A>G|||||2920|,G|downstream_gene_variant|MODIFIER|Afu1g01000|Afu1g01000|transcript|Afu1g01000-T|Coding||c.*608T>C|||||608|WARNING_TRANSCRIPT_MULTIPLE_STOP_CODONS,G|intergenic_region|MODIFIER|Afu1g00990-Afu1g01000|Afu1g00990-Afu1g01000|intergenic_region|Afu1g00990-Afu1g01000|||n.349124A>G||||||	GT:DP:RO:QR:AO:QA:GL	1/1:70:0:0:70:2192:-189.786,-21.0721,0
Chr1_A_fumigatus_Af293	349269	.	A	G	765.399	.	AB=0;ABP=0;AC=2;AF=1;AN=2;AO=32;CIGAR=1X;DP=33;DPB=33;DPRA=0;EPP=16.3106;EPPR=0;GTI=0;LEN=1;MEANALT=1;MQM=38.875;MQMR=100;NS=1;NUMALT=1;ODDS=48.9666;PAIRED=0.59375;PAIREDR=0;PAO=0;PQA=0;PQR=0;PRO=0;QA=1087;QR=60;RO=0;RPL=27;RPP=35.8538;RPPR=5.18177;RPR=5;RUN=1;SAF=4;SAP=42.0968;SAR=28;SRF=0;SRP=5.18177;SRR=0;TYPE=snp;ANN=G|upstream_gene_variant|MODIFIER|Afu1g00980|Afu1g00980|transcript|Afu1g00980-T|Coding||c.-2555T>C|||||2555|WARNING_TRANSCRIPT_MULTIPLE_STOP_CODONS,G|upstream_gene_variant|MODIFIER|Afu1g00990|Afu1g00990|transcript|Afu1g00990-T|Coding||c.-757T>C|||||757|,G|upstream_gene_variant|MODIFIER|Afu1g01010|Afu1g01010|transcript|Afu1g01010-T|Coding||c.-2775A>G|||||2775|,G|downstream_gene_variant|MODIFIER|Afu1g01000|Afu1g01000|transcript|Afu1g01000-T|Coding||c.*463T>C|||||463|WARNING_TRANSCRIPT_MULTIPLE_STOP_CODONS,G|intergenic_region|MODIFIER|Afu1g00990-Afu1g01000|Afu1g00990-Afu1g01000|intergenic_region|Afu1g00990-Afu1g01000|||n.349269A>G||||||	GT:DP:RO:QR:AO:QA:GL	1/1:32:0:0:32:1087:-88.1311,-9.63296,0
Chr1_A_fumigatus_Af293	349477	.	A	G	754.673	.	AB=0;ABP=0;AC=2;AF=1;AN=2;AO=32;CIGAR=1X;DP=33;DPB=33;DPRA=0;EPP=42.0968;EPPR=0;GTI=0;LEN=1;MEANALT=1;MQM=40.875;MQMR=100;NS=1;NUMALT=1;ODDS=48.9666;PAIRED=0.71875;PAIREDR=0;PAO=0;PQA=0;PQR=0;PRO=0;QA=1113;QR=60;RO=0;RPL=1;RPP=64.083;RPPR=5.18177;RPR=31;RUN=1;SAF=29;SAP=48.8827;SAR=3;SRF=0;SRP=5.18177;SRR=0;TYPE=snp;ANN=G|upstream_gene_variant|MODIFIER|Afu1g00980|Afu1g00980|transcript|Afu1g00980-T|Coding||c.-2763T>C|||||2763|WARNING_TRANSCRIPT_MULTIPLE_STOP_CODONS,G|upstream_gene_variant|MODIFIER|Afu1g00990|Afu1g00990|transcript|Afu1g00990-T|Coding||c.-965T>C|||||965|,G|upstream_gene_variant|MODIFIER|Afu1g01010|Afu1g01010|transcript|Afu1g01010-T|Coding||c.-2567A>G|||||2567|,G|downstream_gene_variant|MODIFIER|Afu1g01000|Afu1g01000|transcript|Afu1g01000-T|Coding||c.*255T>C|||||255|WARNING_TRANSCRIPT_MULTIPLE_STOP_CODONS,G|intergenic_region|MODIFIER|Afu1g00990-Afu1g01000|Afu1g00990-Afu1g01000|intergenic_region|Afu1g00990-Afu1g01000|||n.349477A>G||||||	GT:DP:RO:QR:AO:QA:GL	1/1:32:0:0:32:1113:-94.6097,-9.63296,0
Chr1_A_fumigatus_Af293	350144	.	A	G	3004.68	.	AB=0;ABP=0;AC=2;AF=1;AN=2;AO=109;CIGAR=1X;DP=112;DPB=112;DPRA=0;EPP=3.1896;EPPR=0;GTI=0;LEN=1;MEANALT=3;MQM=41.1651;MQMR=100;NS=1;NUMALT=1;ODDS=155.711;PAIRED=0.577982;PAIREDR=0;PAO=0;PQA=0;PQR=0;PRO=0;QA=3514;QR=60;RO=0;RPL=51;RPP=3.98647;RPPR=5.18177;RPR=58;RUN=1;SAF=67;SAP=15.4614;SAR=42;SRF=0;SRP=5.18177;SRR=0;TYPE=snp;ANN=G|synonymous_variant|LOW|Afu1g01000|Afu1g01000|transcript|Afu1g01000-T|Coding|3/3|c.744T>C|p.Pro248Pro|744/1156|744/1156|248/384||WARNING_TRANSCRIPT_MULTIPLE_STOP_CODONS,G|upstream_gene_variant|MODIFIER|Afu1g00980|Afu1g00980|transcript|Afu1g00980-T|Coding||c.-3430T>C|||||3430|WARNING_TRANSCRIPT_MULTIPLE_STOP_CODONS,G|upstream_gene_variant|MODIFIER|Afu1g00990|Afu1g00990|transcript|Afu1g00990-T|Coding||c.-1632T>C|||||1632|,G|upstream_gene_variant|MODIFIER|Afu1g01010|Afu1g01010|transcript|Afu1g01010-T|Coding||c.-1900A>G|||||1900|	GT:DP:RO:QR:AO:QA:GL	1/1:111:0:0:109:3514:-305.18,-32.8123,0
Chr1_A_fumigatus_Af293	350214	.	A	G	2738.54	.	AB=0;ABP=0;AC=2;AF=1;AN=2;AO=100;CIGAR=1X;DP=101;DPB=101;DPRA=0;EPP=15.518;EPPR=0;GTI=0;LEN=1;MEANALT=1;MQM=40.35;MQMR=100;NS=1;NUMALT=1;ODDS=143.235;PAIRED=0.62;PAIREDR=0;PAO=0;PQA=0;PQR=0;PRO=0;QA=3335;QR=60;RO=0;RPL=66;RPP=25.2462;RPPR=5.18177;RPR=34;RUN=1;SAF=56;SAP=6.13722;SAR=44;SRF=0;SRP=5.18177;SRR=0;TYPE=snp;ANN=G|missense_variant|MODERATE|Afu1g01000|Afu1g01000|transcript|Afu1g01000-T|Coding|3/3|c.674T>C|p.Leu225Ser|674/1156|674/1156|225/384||WARNING_TRANSCRIPT_MULTIPLE_STOP_CODONS,G|upstream_gene_variant|MODIFIER|Afu1g00980|Afu1g00980|transcript|Afu1g00980-T|Coding||c.-3500T>C|||||3500|WARNING_TRANSCRIPT_MULTIPLE_STOP_CODONS,G|upstream_gene_variant|MODIFIER|Afu1g00990|Afu1g00990|transcript|Afu1g00990-T|Coding||c.-1702T>C|||||1702|,G|upstream_gene_variant|MODIFIER|Afu1g01010|Afu1g01010|transcript|Afu1g01010-T|Coding||c.-1830A>G|||||1830|	GT:DP:RO:QR:AO:QA:GL	1/1:100:0:0:100:3335:-280.952,-30.103,0
Chr1_A_fumigatus_Af293	350221	.	A	G	2356.1	.	AB=0;ABP=0;AC=2;AF=1;AN=2;AO=96;CIGAR=1X;DP=97;DPB=97;DPRA=0;EPP=23.3679;EPPR=0;GTI=0;LEN=1;MEANALT=1;MQM=40.2812;MQMR=100;NS=1;NUMALT=1;ODDS=137.689;PAIRED=0.59375;PAIREDR=0;PAO=0;PQA=0;PQR=0;PRO=0;QA=2871;QR=60;RO=0;RPL=67;RPP=35.6729;RPPR=5.18177;RPR=29;RUN=1;SAF=52;SAP=4.45795;SAR=44;SRF=0;SRP=5.18177;SRR=0;TYPE=snp;ANN=G|stop_lost|HIGH|Afu1g01000|Afu1g01000|transcript|Afu1g01000-T|Coding|3/3|c.667T>C|p.Ter223Argext*?|667/1156|667/1156|223/384||WARNING_TRANSCRIPT_MULTIPLE_STOP_CODONS,G|upstream_gene_variant|MODIFIER|Afu1g00980|Afu1g00980|transcript|Afu1g00980-T|Coding||c.-3507T>C|||||3507|WARNING_TRANSCRIPT_MULTIPLE_STOP_CODONS,G|upstream_gene_variant|MODIFIER|Afu1g00990|Afu1g00990|transcript|Afu1g00990-T|Coding||c.-1709T>C|||||1709|,G|upstream_gene_variant|MODIFIER|Afu1g01010|Afu1g01010|transcript|Afu1g01010-T|Coding||c.-1823A>G|||||1823|	GT:DP:RO:QR:AO:QA:GL	1/1:96:0:0:96:2871:-244.393,-28.8989,0
Chr1_A_fumigatus_Af293	350687	.	A	G	3198.82	.	AB=0;ABP=0;AC=2;AF=1;AN=2;AO=115;CIGAR=1X;DP=116;DPB=116;DPRA=0;EPP=4.53977;EPPR=0;GTI=0;LEN=1;MEANALT=1;MQM=40.6522;MQMR=100;NS=1;NUMALT=1;ODDS=164.029;PAIRED=0.686957;PAIREDR=0;PAO=0;PQA=0;PQR=0;PRO=0;QA=3850;QR=60;RO=0;RPL=44;RPP=16.7755;RPPR=5.18177;RPR=71;RUN=1;SAF=71;SAP=16.7755;SAR=44;SRF=0;SRP=5.18177;SRR=0;TYPE=snp;ANN=G|missense_variant|MODERATE|Afu1g01000|Afu1g01000|transcript|Afu1g01000-T|Coding|1/3|c.317T>C|p.Met106Thr|317/1156|317/1156|106/384||WARNING_TRANSCRIPT_MULTIPLE_STOP_CODONS,G|upstream_gene_variant|MODIFIER|Afu1g00980|Afu1g00980|transcript|Afu1g00980-T|Coding||c.-3973T>C|||||3973|WARNING_TRANSCRIPT_MULTIPLE_STOP_CODONS,G|upstream_gene_variant|MODIFIER|Afu1g00990|Afu1g00990|transcript|Afu1g00990-T|Coding||c.-2175T>C|||||2175|,G|upstream_gene_variant|MODIFIER|Afu1g01010|Afu1g01010|transcript|Afu1g01010-T|Coding||c.-1357A>G|||||1357|	GT:DP:RO:QR:AO:QA:GL	1/1:115:0:0:115:3850:-326.176,-34.6185,0
Chr1_A_fumigatus_Af293	350782	.	A	G	4038.44	.	AB=0;ABP=0;AC=2;AF=1;AN=2;AO=141;CIGAR=1X;DP=142;DPB=142;DPRA=0;EPP=9.80193;EPPR=0;GTI=0;LEN=1;MEANALT=1;MQM=41.844;MQMR=100;NS=1;NUMALT=1;ODDS=200.073;PAIRED=0.765957;PAIREDR=0;PAO=0;PQA=0;PQR=0;PRO=0;QA=4680;QR=60;RO=0;RPL=63;RPP=6.47542;RPPR=5.18177;RPR=78;RUN=1;SAF=77;SAP=5.61299;SAR=64;SRF=0;SRP=5.18177;SRR=0;TYPE=snp;ANN=G|synonymous_variant|LOW|Afu1g01000|Afu1g01000|transcript|Afu1g01000-T|Coding|1/3|c.222T>C|p.Asp74Asp|222/1156|222/1156|74/384||WARNING_TRANSCRIPT_MULTIPLE_STOP_CODONS,G|upstream_gene_variant|MODIFIER|Afu1g00980|Afu1g00980|transcript|Afu1g00980-T|Coding||c.-4068T>C|||||4068|WARNING_TRANSCRIPT_MULTIPLE_STOP_CODONS,G|upstream_gene_variant|MODIFIER|Afu1g00990|Afu1g00990|transcript|Afu1g00990-T|Coding||c.-2270T>C|||||2270|,G|upstream_gene_variant|MODIFIER|Afu1g01010|Afu1g01010|transcript|Afu1g01010-T|Coding||c.-1262A>G|||||1262|	GT:DP:RO:QR:AO:QA:GL	1/1:141:0:0:141:4680:-408.645,-42.4452,0
Chr1_A_fumigatus_Af293	351034	.	A	G	4620.69	.	AB=0;ABP=0;AC=2;AF=1;AN=2;AO=160;CIGAR=1X;DP=161;DPB=161;DPRA=0;EPP=4.36747;EPPR=0;GTI=0;LEN=1;MEANALT=1;MQM=40.3875;MQMR=100;NS=1;NUMALT=1;ODDS=226.412;PAIRED=0.64375;PAIREDR=0;PAO=0;PQA=0;PQR=0;PRO=0;QA=5542;QR=60;RO=0;RPL=83;RPP=3.49888;RPPR=5.18177;RPR=77;RUN=1;SAF=72;SAP=6.48466;SAR=88;SRF=0;SRP=5.18177;SRR=0;TYPE=snp;ANN=G|upstream_gene_variant|MODIFIER|Afu1g00980|Afu1g00980|transcript|Afu1g00980-T|Coding||c.-4320T>C|||||4320|WARNING_TRANSCRIPT_MULTIPLE_STOP_CODONS,G|upstream_gene_variant|MODIFIER|Afu1g00990|Afu1g00990|transcript|Afu1g00990-T|Coding||c.-2522T>C|||||2522|,G|upstream_gene_variant|MODIFIER|Afu1g01000|Afu1g01000|transcript|Afu1g01000-T|Coding||c.-31T>C|||||31|WARNING_TRANSCRIPT_MULTIPLE_STOP_CODONS,G|upstream_gene_variant|MODIFIER|Afu1g01010|Afu1g01010|transcript|Afu1g01010-T|Coding||c.-1010A>G|||||1010|,G|intergenic_region|MODIFIER|Afu1g01000-Afu1g01010|Afu1g01000-Afu1g01010|intergenic_region|Afu1g01000-Afu1g01010|||n.351034A>G||||||	GT:DP:RO:QR:AO:QA:GL	1/1:160:0:0:160:5542:-466.201,-48.1648,0
Chr1_A_fumigatus_Af293	351294	.	G	A	2966.59	.	AB=0;ABP=0;AC=2;AF=1;AN=2;AO=105;CIGAR=1X;DP=107;DPB=107;DPRA=0;EPP=44.8887;EPPR=0;GTI=0;LEN=1;MEANALT=2;MQM=41.4;MQMR=100;NS=1;NUMALT=1;ODDS=150.166;PAIRED=0.571429;PAIREDR=0;PAO=0;PQA=0;PQR=0;PRO=0;QA=3515;QR=60;RO=0;RPL=61;RPP=8.98702;RPPR=5.18177;RPR=44;RUN=1;SAF=54;SAP=3.19643;SAR=51;SRF=0;SRP=5.18177;SRR=0;TYPE=snp;ANN=A|upstream_gene_variant|MODIFIER|Afu1g00980|Afu1g00980|transcript|Afu1g00980-T|Coding||c.-4580C>T|||||4580|WARNING_TRANSCRIPT_MULTIPLE_STOP_CODONS,A|upstream_gene_variant|MODIFIER|Afu1g00990|Afu1g00990|transcript|Afu1g00990-T|Coding||c.-2782C>T|||||2782|,A|upstream_gene_variant|MODIFIER|Afu1g01000|Afu1g01000|transcript|Afu1g01000-T|Coding||c.-291C>T|||||291|WARNING_TRANSCRIPT_MULTIPLE_STOP_CODONS,A|upstream_gene_variant|MODIFIER|Afu1g01010|Afu1g01010|transcript|Afu1g01010-T|Coding||c.-750G>A|||||750|,A|intergenic_region|MODIFIER|Afu1g01000-Afu1g01010|Afu1g01000-Afu1g01010|intergenic_region|Afu1g01000-Afu1g01010|||n.351294G>A||||||	GT:DP:RO:QR:AO:QA:GL	1/1:106:0:0:105:3515:-304.884,-31.6082,0
Chr1_A_fumigatus_Af293	351547	.	A	G	3730.26	.	AB=0;ABP=0;AC=2;AF=1;AN=2;AO=130;CIGAR=1X;DP=133;DPB=133;DPRA=0;EPP=5.41562;EPPR=7.35324;GTI=0;LEN=1;MEANALT=2;MQM=41.5462;MQMR=61.5;NS=1;NUMALT=1;ODDS=178.657;PAIRED=0.753846;PAIREDR=0;PAO=0;PQA=0;PQR=0;PRO=0;QA=4401;QR=93;RO=1;RPL=68;RPP=3.61163;RPPR=7.35324;RPR=62;RUN=1;SAF=79;SAP=16.1059;SAR=51;SRF=1;SRP=3.0103;SRR=0;TYPE=snp;ANN=G|upstream_gene_variant|MODIFIER|Afu1g00980|Afu1g00980|transcript|Afu1g00980-T|Coding||c.-4833T>C|||||4833|WARNING_TRANSCRIPT_MULTIPLE_STOP_CODONS,G|upstream_gene_variant|MODIFIER|Afu1g00990|Afu1g00990|transcript|Afu1g00990-T|Coding||c.-3035T>C|||||3035|,G|upstream_gene_variant|MODIFIER|Afu1g01000|Afu1g01000|transcript|Afu1g01000-T|Coding||c.-544T>C|||||544|WARNING_TRANSCRIPT_MULTIPLE_STOP_CODONS,G|upstream_gene_variant|MODIFIER|Afu1g01010|Afu1g01010|transcript|Afu1g01010-T|Coding||c.-497A>G|||||497|,G|intergenic_region|MODIFIER|Afu1g01000-Afu1g01010|Afu1g01000-Afu1g01010|intergenic_region|Afu1g01000-Afu1g01010|||n.351547A>G||||||	GT:DP:RO:QR:AO:QA:GL	1/1:132:1:33:130:4401:-377.199,-37.369,0
Chr1_A_fumigatus_Af293	351671	.	TGTCA	CGTCG	3127.74	.	AB=0;ABP=0;AC=2;AF=1;AN=2;AO=118;CIGAR=1X3M1X;DP=122;DPB=123;DPRA=0;EPP=24.2834;EPPR=0;GTI=0;LEN=5;MEANALT=4;MQM=41.1102;MQMR=0;NS=1;NUMALT=1;ODDS=170.267;PAIRED=0.652542;PAIREDR=0;PAO=3;PQA=66;PQR=0;PRO=0;QA=3617;QR=0;RO=0;RPL=64;RPP=4.85053;RPPR=0;RPR=54;RUN=1;SAF=50;SAP=8.97265;SAR=68;SRF=0;SRP=0;SRR=0;TYPE=complex;ANN=CGTCG|upstream_gene_variant|MODIFIER|Afu1g00980|Afu1g00980|transcript|Afu1g00980-T|Coding||c.-4961_-4957delTGACAinsCGACG|||||4957|WARNING_TRANSCRIPT_MULTIPLE_STOP_CODONS,CGTCG|upstream_gene_variant|MODIFIER|Afu1g00990|Afu1g00990|transcript|Afu1g00990-T|Coding||c.-3163_-3159delTGACAinsCGACG|||||3159|,CGTCG|upstream_gene_variant|MODIFIER|Afu1g01000|Afu1g01000|transcript|Afu1g01000-T|Coding||c.-672_-668delTGACAinsCGACG|||||668|WARNING_TRANSCRIPT_MULTIPLE_STOP_CODONS,CGTCG|upstream_gene_variant|MODIFIER|Afu1g01010|Afu1g01010|transcript|Afu1g01010-T|Coding||c.-373_-369delTGTCAinsCGTCG|||||373|,CGTCG|intergenic_region|MODIFIER|Afu1g01000-Afu1g01010|Afu1g01000-Afu1g01010|intergenic_region|Afu1g01000-Afu1g01010|||n.351671_351675delTGTCAinsCGTCG||||||	GT:DP:RO:QR:AO:QA:GL	1/1:121:0:0:118:3617:-319.094,-36.4246,0
Chr1_A_fumigatus_Af293	351749	.	G	A	3255.31	.	AB=0;ABP=0;AC=2;AF=1;AN=2;AO=117;CIGAR=1X;DP=118;DPB=118;DPRA=0;EPP=6.14687;EPPR=0;GTI=0;LEN=1;MEANALT=1;MQM=41.2564;MQMR=100;NS=1;NUMALT=1;ODDS=166.802;PAIRED=0.606838;PAIREDR=0;PAO=0;PQA=0;PQR=0;PRO=0;QA=3902;QR=60;RO=0;RPL=72;RPP=16.5402;RPPR=5.18177;RPR=45;RUN=1;SAF=37;SAP=37.327;SAR=80;SRF=0;SRP=5.18177;SRR=0;TYPE=snp;ANN=A|upstream_gene_variant|MODIFIER|Afu1g00990|Afu1g00990|transcript|Afu1g00990-T|Coding||c.-3237C>T|||||3237|,A|upstream_gene_variant|MODIFIER|Afu1g01000|Afu1g01000|transcript|Afu1g01000-T|Coding||c.-746C>T|||||746|WARNING_TRANSCRIPT_MULTIPLE_STOP_CODONS,A|upstream_gene_variant|MODIFIER|Afu1g01010|Afu1g01010|transcript|Afu1g01010-T|Coding||c.-295G>A|||||295|,A|intergenic_region|MODIFIER|Afu1g01000-Afu1g01010|Afu1g01000-Afu1g01010|intergenic_region|Afu1g01000-Afu1g01010|||n.351749G>A||||||	GT:DP:RO:QR:AO:QA:GL	1/1:117:0:0:117:3902:-334.078,-35.2205,0
Chr1_A_fumigatus_Af293	351852	.	T	C	2543.8	.	AB=0;ABP=0;AC=2;AF=1;AN=2;AO=89;CIGAR=1X;DP=90;DPB=90;DPRA=0;EPP=26.4573;EPPR=0;GTI=0;LEN=1;MEANALT=1;MQM=41.3258;MQMR=100;NS=1;NUMALT=1;ODDS=127.985;PAIRED=0.58427;PAIREDR=0;PAO=0;PQA=0;PQR=0;PRO=0;QA=3028;QR=60;RO=0;RPL=36;RPP=10.0615;RPPR=5.18177;RPR=53;RUN=1;SAF=44;SAP=3.0347;SAR=45;SRF=0;SRP=5.18177;SRR=0;TYPE=snp;ANN=C|upstream_gene_variant|MODIFIER|Afu1g00990|Afu1g00990|transcript|Afu1g00990-T|Coding||c.-3340A>G|||||3340|,C|upstream_gene_variant|MODIFIER|Afu1g01000|Afu1g01000|transcript|Afu1g01000-T|Coding||c.-849A>G|||||849|WARNING_TRANSCRIPT_MULTIPLE_STOP_CODONS,C|upstream_gene_variant|MODIFIER|Afu1g01010|Afu1g01010|transcript|Afu1g01010-T|Coding||c.-192T>C|||||192|,C|intergenic_region|MODIFIER|Afu1g01000-Afu1g01010|Afu1g01000-Afu1g01010|intergenic_region|Afu1g01000-Afu1g01010|||n.351852T>C||||||	GT:DP:RO:QR:AO:QA:GL	1/1:89:0:0:89:3028:-260.673,-26.7917,0
Chr1_A_fumigatus_Af293	351869	.	A	G	2614.68	.	AB=0;ABP=0;AC=2;AF=1;AN=2;AO=89;CIGAR=1X;DP=90;DPB=90;DPRA=0;EPP=18.2594;EPPR=0;GTI=0;LEN=1;MEANALT=1;MQM=41.1236;MQMR=100;NS=1;NUMALT=1;ODDS=127.985;PAIRED=0.573034;PAIREDR=0;PAO=0;PQA=0;PQR=0;PRO=0;QA=3092;QR=60;RO=0;RPL=42;RPP=3.62026;RPPR=5.18177;RPR=47;RUN=1;SAF=43;SAP=3.22989;SAR=46;SRF=0;SRP=5.18177;SRR=0;TYPE=snp;ANN=G|upstream_gene_variant|MODIFIER|Afu1g00990|Afu1g00990|transcript|Afu1g00990-T|Coding||c.-3357T>C|||||3357|,G|upstream_gene_variant|MODIFIER|Afu1g01000|Afu1g01000|transcript|Afu1g01000-T|Coding||c.-866T>C|||||866|WARNING_TRANSCRIPT_MULTIPLE_STOP_CODONS,G|upstream_gene_variant|MODIFIER|Afu1g01010|Afu1g01010|transcript|Afu1g01010-T|Coding||c.-175A>G|||||175|,G|intergenic_region|MODIFIER|Afu1g01000-Afu1g01010|Afu1g01000-Afu1g01010|intergenic_region|Afu1g01000-Afu1g01010|||n.351869A>G||||||	GT:DP:RO:QR:AO:QA:GL	1/1:89:0:0:89:3092:-266.3,-26.7917,0
Chr1_A_fumigatus_Af293	351969	.	T	C	3135.13	.	AB=0;ABP=0;AC=2;AF=1;AN=2;AO=109;CIGAR=1X;DP=111;DPB=111;DPRA=0;EPP=3.1896;EPPR=7.35324;GTI=0;LEN=1;MEANALT=1;MQM=41.5413;MQMR=51.5;NS=1;NUMALT=1;ODDS=153.786;PAIRED=0.568807;PAIREDR=0;PAO=0;PQA=0;PQR=0;PRO=0;QA=3661;QR=97;RO=1;RPL=52;RPP=3.50834;RPPR=3.0103;RPR=57;RUN=1;SAF=69;SAP=19.7645;SAR=40;SRF=0;SRP=7.35324;SRR=1;TYPE=snp;ANN=C|upstream_gene_variant|MODIFIER|Afu1g00990|Afu1g00990|transcript|Afu1g00990-T|Coding||c.-3457A>G|||||3457|,C|upstream_gene_variant|MODIFIER|Afu1g01000|Afu1g01000|transcript|Afu1g01000-T|Coding||c.-966A>G|||||966|WARNING_TRANSCRIPT_MULTIPLE_STOP_CODONS,C|upstream_gene_variant|MODIFIER|Afu1g01010|Afu1g01010|transcript|Afu1g01010-T|Coding||c.-75T>C|||||75|,C|intergenic_region|MODIFIER|Afu1g01000-Afu1g01010|Afu1g01000-Afu1g01010|intergenic_region|Afu1g01000-Afu1g01010|||n.351969T>C||||||	GT:DP:RO:QR:AO:QA:GL	1/1:110:1:37:109:3661:-317.711,-32.8134,0
Chr1_A_fumigatus_Af293	352030	.	A	G	3298.45	.	AB=0;ABP=0;AC=2;AF=1;AN=2;AO=120;CIGAR=1X;DP=121;DPB=121;DPRA=0;EPP=4.16842;EPPR=0;GTI=0;LEN=1;MEANALT=1;MQM=40.3083;MQMR=100;NS=1;NUMALT=1;ODDS=170.96;PAIRED=0.6;PAIREDR=0;PAO=0;PQA=0;PQR=0;PRO=0;QA=3971;QR=60;RO=0;RPL=50;RPP=10.2485;RPPR=5.18177;RPR=70;RUN=1;SAF=76;SAP=21.5402;SAR=44;SRF=0;SRP=5.18177;SRR=0;TYPE=snp;ANN=G|upstream_gene_variant|MODIFIER|Afu1g00990|Afu1g00990|transcript|Afu1g00990-T|Coding||c.-3518T>C|||||3518|,G|upstream_gene_variant|MODIFIER|Afu1g01000|Afu1g01000|transcript|Afu1g01000-T|Coding||c.-1027T>C|||||1027|WARNING_TRANSCRIPT_MULTIPLE_STOP_CODONS,G|upstream_gene_variant|MODIFIER|Afu1g01010|Afu1g01010|transcript|Afu1g01010-T|Coding||c.-14A>G|||||14|,G|intergenic_region|MODIFIER|Afu1g01000-Afu1g01010|Afu1g01000-Afu1g01010|intergenic_region|Afu1g01000-Afu1g01010|||n.352030A>G||||||	GT:DP:RO:QR:AO:QA:GL	1/1:120:0:0:120:3971:-335.957,-36.1236,0
Chr1_A_fumigatus_Af293	352099	.	A	G	3424.1	.	AB=0;ABP=0;AC=2;AF=1;AN=2;AO=124;CIGAR=1X;DP=125;DPB=125;DPRA=0;EPP=7.49334;EPPR=0;GTI=0;LEN=1;MEANALT=1;MQM=40.0806;MQMR=100;NS=1;NUMALT=1;ODDS=176.506;PAIRED=0.612903;PAIREDR=0;PAO=0;PQA=0;PQR=0;PRO=0;QA=4118;QR=60;RO=0;RPL=54;RPP=7.49334;RPPR=5.18177;RPR=70;RUN=1;SAF=70;SAP=7.49334;SAR=54;SRF=0;SRP=5.18177;SRR=0;TYPE=snp;ANN=G|missense_variant|MODERATE|Afu1g01010|Afu1g01010|transcript|Afu1g01010-T|Coding|1/8|c.56A>G|p.Gln19Arg|56/6297|56/6297|19/2098||,G|upstream_gene_variant|MODIFIER|Afu1g00990|Afu1g00990|transcript|Afu1g00990-T|Coding||c.-3587T>C|||||3587|,G|upstream_gene_variant|MODIFIER|Afu1g01000|Afu1g01000|transcript|Afu1g01000-T|Coding||c.-1096T>C|||||1096|WARNING_TRANSCRIPT_MULTIPLE_STOP_CODONS	GT:DP:RO:QR:AO:QA:GL	1/1:124:0:0:124:4118:-347.185,-37.3277,0
Chr1_A_fumigatus_Af293	352128	.	A	G	3692.98	.	AB=0;ABP=0;AC=2;AF=1;AN=2;AO=129;CIGAR=1X;DP=131;DPB=131;DPRA=0;EPP=4.37378;EPPR=0;GTI=0;LEN=1;MEANALT=2;MQM=40.1705;MQMR=100;NS=1;NUMALT=1;ODDS=183.437;PAIRED=0.627907;PAIREDR=0;PAO=0;PQA=0;PQR=0;PRO=0;QA=4461;QR=60;RO=0;RPL=65;RPP=3.02713;RPPR=5.18177;RPR=64;RUN=1;SAF=74;SAP=9.08706;SAR=55;SRF=0;SRP=5.18177;SRR=0;TYPE=snp;ANN=G|missense_variant|MODERATE|Afu1g01010|Afu1g01010|transcript|Afu1g01010-T|Coding|1/8|c.85A>G|p.Asn29Asp|85/6297|85/6297|29/2098||,G|upstream_gene_variant|MODIFIER|Afu1g00990|Afu1g00990|transcript|Afu1g00990-T|Coding||c.-3616T>C|||||3616|,G|upstream_gene_variant|MODIFIER|Afu1g01000|Afu1g01000|transcript|Afu1g01000-T|Coding||c.-1125T>C|||||1125|WARNING_TRANSCRIPT_MULTIPLE_STOP_CODONS	GT:DP:RO:QR:AO:QA:GL	1/1:130:0:0:129:4461:-373.502,-38.8329,0
Chr1_A_fumigatus_Af293	352358	.	T	C	3760.02	.	AB=0;ABP=0;AC=2;AF=1;AN=2;AO=130;CIGAR=1X;DP=131;DPB=131;DPRA=0;EPP=4.07933;EPPR=0;GTI=0;LEN=1;MEANALT=1;MQM=40.9692;MQMR=100;NS=1;NUMALT=1;ODDS=184.823;PAIRED=0.753846;PAIREDR=0;PAO=0;PQA=0;PQR=0;PRO=0;QA=4458;QR=60;RO=0;RPL=75;RPP=9.69175;RPPR=5.18177;RPR=55;RUN=1;SAF=64;SAP=3.07711;SAR=66;SRF=0;SRP=5.18177;SRR=0;TYPE=snp;ANN=C|synonymous_variant|LOW|Afu1g01010|Afu1g01010|transcript|Afu1g01010-T|Coding|1/8|c.315T>C|p.Ile105Ile|315/6297|315/6297|105/2098||,C|upstream_gene_variant|MODIFIER|Afu1g00990|Afu1g00990|transcript|Afu1g00990-T|Coding||c.-3846A>G|||||3846|,C|upstream_gene_variant|MODIFIER|Afu1g01000|Afu1g01000|transcript|Afu1g01000-T|Coding||c.-1355A>G|||||1355|WARNING_TRANSCRIPT_MULTIPLE_STOP_CODONS	GT:DP:RO:QR:AO:QA:GL	1/1:130:0:0:130:4458:-380.249,-39.1339,0
Chr1_A_fumigatus_Af293	352379	.	T	C	3965.67	.	AB=0;ABP=0;AC=2;AF=1;AN=2;AO=134;CIGAR=1X;DP=136;DPB=136;DPRA=0;EPP=19.6042;EPPR=0;GTI=0;LEN=1;MEANALT=2;MQM=41.6567;MQMR=100;NS=1;NUMALT=1;ODDS=190.369;PAIRED=0.753731;PAIREDR=0;PAO=0;PQA=0;PQR=0;PRO=0;QA=4651;QR=60;RO=0;RPL=70;RPP=3.59368;RPPR=5.18177;RPR=64;RUN=1;SAF=59;SAP=7.15878;SAR=75;SRF=0;SRP=5.18177;SRR=0;TYPE=snp;ANN=C|synonymous_variant|LOW|Afu1g01010|Afu1g01010|transcript|Afu1g01010-T|Coding|1/8|c.336T>C|p.Phe112Phe|336/6297|336/6297|112/2098||,C|upstream_gene_variant|MODIFIER|Afu1g00990|Afu1g00990|transcript|Afu1g00990-T|Coding||c.-3867A>G|||||3867|,C|upstream_gene_variant|MODIFIER|Afu1g01000|Afu1g01000|transcript|Afu1g01000-T|Coding||c.-1376A>G|||||1376|WARNING_TRANSCRIPT_MULTIPLE_STOP_CODONS	GT:DP:RO:QR:AO:QA:GL	1/1:135:0:0:134:4651:-402.188,-40.338,0
Chr1_A_fumigatus_Af293	352403	.	T	C	3372.82	.	AB=0;ABP=0;AC=2;AF=1;AN=2;AO=129;CIGAR=1X;DP=130;DPB=130;DPRA=0;EPP=28.6135;EPPR=0;GTI=0;LEN=1;MEANALT=1;MQM=41.6589;MQMR=100;NS=1;NUMALT=1;ODDS=183.437;PAIRED=0.736434;PAIREDR=0;PAO=0;PQA=0;PQR=0;PRO=0;QA=3949;QR=60;RO=0;RPL=61;RPP=3.83512;RPPR=5.18177;RPR=68;RUN=1;SAF=58;SAP=5.8551;SAR=71;SRF=0;SRP=5.18177;SRR=0;TYPE=snp;ANN=C|synonymous_variant|LOW|Afu1g01010|Afu1g01010|transcript|Afu1g01010-T|Coding|1/8|c.360T>C|p.Leu120Leu|360/6297|360/6297|120/2098||,C|upstream_gene_variant|MODIFIER|Afu1g00990|Afu1g00990|transcript|Afu1g00990-T|Coding||c.-3891A>G|||||3891|,C|upstream_gene_variant|MODIFIER|Afu1g01000|Afu1g01000|transcript|Afu1g01000-T|Coding||c.-1400A>G|||||1400|WARNING_TRANSCRIPT_MULTIPLE_STOP_CODONS	GT:DP:RO:QR:AO:QA:GL	1/1:129:0:0:129:3949:-343.69,-38.8329,0
Chr1_A_fumigatus_Af293	352767	.	T	C	2514.85	.	AB=0;ABP=0;AC=2;AF=1;AN=2;AO=91;CIGAR=1X;DP=92;DPB=92;DPRA=0;EPP=3.03416;EPPR=0;GTI=0;LEN=1;MEANALT=1;MQM=40.5495;MQMR=100;NS=1;NUMALT=1;ODDS=130.758;PAIRED=0.538462;PAIREDR=0;PAO=0;PQA=0;PQR=0;PRO=0;QA=3040;QR=60;RO=0;RPL=56;RPP=13.5336;RPPR=5.18177;RPR=35;RUN=1;SAF=60;SAP=23.0785;SAR=31;SRF=0;SRP=5.18177;SRR=0;TYPE=snp;ANN=C|upstream_gene_variant|MODIFIER|Afu1g00990|Afu1g00990|transcript|Afu1g00990-T|Coding||c.-4255A>G|||||4255|,C|upstream_gene_variant|MODIFIER|Afu1g01000|Afu1g01000|transcript|Afu1g01000-T|Coding||c.-1764A>G|||||1764|WARNING_TRANSCRIPT_MULTIPLE_STOP_CODONS,C|intron_variant|MODIFIER|Afu1g01010|Afu1g01010|transcript|Afu1g01010-T|Coding|1/7|c.636-26T>C||||||	GT:DP:RO:QR:AO:QA:GL	1/1:91:0:0:91:3040:-257.793,-27.3937,0
Chr1_A_fumigatus_Af293	353201	.	A	G	3111.46	.	AB=0;ABP=0;AC=2;AF=1;AN=2;AO=110;CIGAR=1X;DP=111;DPB=111;DPRA=0;EPP=12.5648;EPPR=0;GTI=0;LEN=1;MEANALT=1;MQM=39.9273;MQMR=100;NS=1;NUMALT=1;ODDS=157.098;PAIRED=0.681818;PAIREDR=0;PAO=0;PQA=0;PQR=0;PRO=0;QA=3800;QR=60;RO=0;RPL=54;RPP=3.08926;RPPR=5.18177;RPR=56;RUN=1;SAF=58;SAP=3.72096;SAR=52;SRF=0;SRP=5.18177;SRR=0;TYPE=snp;ANN=G|synonymous_variant|LOW|Afu1g01010|Afu1g01010|transcript|Afu1g01010-T|Coding|2/8|c.1044A>G|p.Thr348Thr|1044/6297|1044/6297|348/2098||,G|upstream_gene_variant|MODIFIER|Afu1g00990|Afu1g00990|transcript|Afu1g00990-T|Coding||c.-4689T>C|||||4689|,G|upstream_gene_variant|MODIFIER|Afu1g01000|Afu1g01000|transcript|Afu1g01000-T|Coding||c.-2198T>C|||||2198|WARNING_TRANSCRIPT_MULTIPLE_STOP_CODONS	GT:DP:RO:QR:AO:QA:GL	1/1:110:0:0:110:3800:-315.536,-33.1133,0
Chr1_A_fumigatus_Af293	353326	.	A	G	2920.81	.	AB=0;ABP=0;AC=2;AF=1;AN=2;AO=102;CIGAR=1X;DP=105;DPB=105;DPRA=0;EPP=11.5259;EPPR=3.0103;GTI=0;LEN=1;MEANALT=2;MQM=40.6471;MQMR=70;NS=1;NUMALT=1;ODDS=138.659;PAIRED=0.578431;PAIREDR=0;PAO=0;PQA=0;PQR=0;PRO=0;QA=3513;QR=89;RO=1;RPL=53;RPP=3.35092;RPPR=7.35324;RPR=49;RUN=1;SAF=40;SAP=13.3141;SAR=62;SRF=0;SRP=7.35324;SRR=1;TYPE=snp;ANN=G|missense_variant|MODERATE|Afu1g01010|Afu1g01010|transcript|Afu1g01010-T|Coding|3/8|c.1150A>G|p.Ser384Gly|1150/6297|1150/6297|384/2098||,G|upstream_gene_variant|MODIFIER|Afu1g00990|Afu1g00990|transcript|Afu1g00990-T|Coding||c.-4814T>C|||||4814|,G|upstream_gene_variant|MODIFIER|Afu1g01000|Afu1g01000|transcript|Afu1g01000-T|Coding||c.-2323T>C|||||2323|WARNING_TRANSCRIPT_MULTIPLE_STOP_CODONS	GT:DP:RO:QR:AO:QA:GL	1/1:104:1:29:102:3513:-296.399,-28.3224,0
Chr1_A_fumigatus_Af293	353397	.	A	G	2801.15	.	AB=0;ABP=0;AC=2;AF=1;AN=2;AO=104;CIGAR=1X;DP=105;DPB=105;DPRA=0;EPP=8.35546;EPPR=0;GTI=0;LEN=1;MEANALT=1;MQM=39.4808;MQMR=100;NS=1;NUMALT=1;ODDS=148.78;PAIRED=0.576923;PAIREDR=0;PAO=0;PQA=0;PQR=0;PRO=0;QA=3397;QR=60;RO=0;RPL=53;RPP=3.09382;RPPR=5.18177;RPR=51;RUN=1;SAF=43;SAP=9.77527;SAR=61;SRF=0;SRP=5.18177;SRR=0;TYPE=snp;ANN=G|synonymous_variant|LOW|Afu1g01010|Afu1g01010|transcript|Afu1g01010-T|Coding|3/8|c.1221A>G|p.Thr407Thr|1221/6297|1221/6297|407/2098||,G|upstream_gene_variant|MODIFIER|Afu1g00990|Afu1g00990|transcript|Afu1g00990-T|Coding||c.-4885T>C|||||4885|,G|upstream_gene_variant|MODIFIER|Afu1g01000|Afu1g01000|transcript|Afu1g01000-T|Coding||c.-2394T>C|||||2394|WARNING_TRANSCRIPT_MULTIPLE_STOP_CODONS	GT:DP:RO:QR:AO:QA:GL	1/1:104:0:0:104:3397:-284.651,-31.3071,0
Chr1_A_fumigatus_Af293	353412	.	A	G	2917.33	.	AB=0;ABP=0;AC=2;AF=1;AN=2;AO=106;CIGAR=1X;DP=107;DPB=107;DPRA=0;EPP=3.74778;EPPR=0;GTI=0;LEN=1;MEANALT=1;MQM=39.1981;MQMR=100;NS=1;NUMALT=1;ODDS=151.552;PAIRED=0.603774;PAIREDR=0;PAO=0;PQA=0;PQR=0;PRO=0;QA=3563;QR=60;RO=0;RPL=57;RPP=4.32138;RPPR=5.18177;RPR=49;RUN=1;SAF=43;SAP=11.2045;SAR=63;SRF=0;SRP=5.18177;SRR=0;TYPE=snp;ANN=G|synonymous_variant|LOW|Afu1g01010|Afu1g01010|transcript|Afu1g01010-T|Coding|3/8|c.1236A>G|p.Ala412Ala|1236/6297|1236/6297|412/2098||,G|upstream_gene_variant|MODIFIER|Afu1g00990|Afu1g00990|transcript|Afu1g00990-T|Coding||c.-4900T>C|||||4900|,G|upstream_gene_variant|MODIFIER|Afu1g01000|Afu1g01000|transcript|Afu1g01000-T|Coding||c.-2409T>C|||||2409|WARNING_TRANSCRIPT_MULTIPLE_STOP_CODONS	GT:DP:RO:QR:AO:QA:GL	1/1:106:0:0:106:3563:-296.087,-31.9092,0
Chr1_A_fumigatus_Af293	353566	.	A	G	2895.56	.	AB=0;ABP=0;AC=2;AF=1;AN=2;AO=110;CIGAR=1X;DP=111;DPB=111;DPRA=0;EPP=8.06391;EPPR=0;GTI=0;LEN=1;MEANALT=1;MQM=39.6091;MQMR=100;NS=1;NUMALT=1;ODDS=157.098;PAIRED=0.518182;PAIREDR=0;PAO=0;PQA=0;PQR=0;PRO=0;QA=3500;QR=60;RO=0;RPL=54;RPP=3.08926;RPPR=5.18177;RPR=56;RUN=1;SAF=69;SAP=18.487;SAR=41;SRF=0;SRP=5.18177;SRR=0;TYPE=snp;ANN=G|missense_variant|MODERATE|Afu1g01010|Afu1g01010|transcript|Afu1g01010-T|Coding|4/8|c.1342A>G|p.Thr448Ala|1342/6297|1342/6297|448/2098||,G|upstream_gene_variant|MODIFIER|Afu1g01000|Afu1g01000|transcript|Afu1g01000-T|Coding||c.-2563T>C|||||2563|WARNING_TRANSCRIPT_MULTIPLE_STOP_CODONS	GT:DP:RO:QR:AO:QA:GL	1/1:110:0:0:110:3500:-294.976,-33.1133,0
Chr1_A_fumigatus_Af293	353614	.	A	G	3057.84	.	AB=0;ABP=0;AC=2;AF=1;AN=2;AO=114;CIGAR=1X;DP=116;DPB=116;DPRA=0;EPP=4.9151;EPPR=0;GTI=0;LEN=1;MEANALT=2;MQM=40.3246;MQMR=100;NS=1;NUMALT=1;ODDS=162.643;PAIRED=0.54386;PAIREDR=0;PAO=0;PQA=0;PQR=0;PRO=0;QA=3621;QR=60;RO=0;RPL=67;RPP=10.6295;RPPR=5.18177;RPR=47;RUN=1;SAF=67;SAP=10.6295;SAR=47;SRF=0;SRP=5.18177;SRR=0;TYPE=snp;ANN=G|missense_variant|MODERATE|Afu1g01010|Afu1g01010|transcript|Afu1g01010-T|Coding|4/8|c.1390A>G|p.Ser464Gly|1390/6297|1390/6297|464/2098||,G|upstream_gene_variant|MODIFIER|Afu1g01000|Afu1g01000|transcript|Afu1g01000-T|Coding||c.-2611T>C|||||2611|WARNING_TRANSCRIPT_MULTIPLE_STOP_CODONS	GT:DP:RO:QR:AO:QA:GL	1/1:115:0:0:114:3621:-310.874,-34.3174,0
Chr1_A_fumigatus_Af293	353697	.	A	G	2654.99	.	AB=0;ABP=0;AC=2;AF=1;AN=2;AO=101;CIGAR=1X;DP=102;DPB=102;DPRA=0;EPP=4.75178;EPPR=0;GTI=0;LEN=1;MEANALT=1;MQM=40.297;MQMR=100;NS=1;NUMALT=1;ODDS=144.621;PAIRED=0.613861;PAIREDR=0;PAO=0;PQA=0;PQR=0;PRO=0;QA=3176;QR=60;RO=0;RPL=48;RPP=3.54779;RPPR=5.18177;RPR=53;RUN=1;SAF=54;SAP=4.06379;SAR=47;SRF=0;SRP=5.18177;SRR=0;TYPE=snp;ANN=G|upstream_gene_variant|MODIFIER|Afu1g01000|Afu1g01000|transcript|Afu1g01000-T|Coding||c.-2694T>C|||||2694|WARNING_TRANSCRIPT_MULTIPLE_STOP_CODONS,G|intron_variant|MODIFIER|Afu1g01010|Afu1g01010|transcript|Afu1g01010-T|Coding|4/7|c.1413+60A>G||||||	GT:DP:RO:QR:AO:QA:GL	1/1:101:0:0:101:3176:-269.133,-30.404,0
Chr1_A_fumigatus_Af293	353815	.	T	C	2627.73	.	AB=0;ABP=0;AC=2;AF=1;AN=2;AO=93;CIGAR=1X;DP=94;DPB=94;DPRA=0;EPP=3.03365;EPPR=0;GTI=0;LEN=1;MEANALT=1;MQM=40.2903;MQMR=100;NS=1;NUMALT=1;ODDS=133.531;PAIRED=0.709677;PAIREDR=0;PAO=0;PQA=0;PQR=0;PRO=0;QA=3155;QR=60;RO=0;RPL=57;RPP=13.3073;RPPR=5.18177;RPR=36;RUN=1;SAF=50;SAP=4.15441;SAR=43;SRF=0;SRP=5.18177;SRR=0;TYPE=snp;ANN=C|upstream_gene_variant|MODIFIER|Afu1g01000|Afu1g01000|transcript|Afu1g01000-T|Coding||c.-2812A>G|||||2812|WARNING_TRANSCRIPT_MULTIPLE_STOP_CODONS,C|intron_variant|MODIFIER|Afu1g01010|Afu1g01010|transcript|Afu1g01010-T|Coding|4/7|c.1414-9T>C||||||	GT:DP:RO:QR:AO:QA:GL	1/1:93:0:0:93:3155:-267.167,-27.9958,0
Chr1_A_fumigatus_Af293	353988	.	A	G	3256.79	.	AB=0;ABP=0;AC=2;AF=1;AN=2;AO=113;CIGAR=1X;DP=114;DPB=114;DPRA=0;EPP=15.0207;EPPR=0;GTI=0;LEN=1;MEANALT=1;MQM=41.1858;MQMR=100;NS=1;NUMALT=1;ODDS=161.256;PAIRED=0.628319;PAIREDR=0;PAO=0;PQA=0;PQR=0;PRO=0;QA=3837;QR=60;RO=0;RPL=48;RPP=8.56389;RPPR=5.18177;RPR=65;RUN=1;SAF=40;SAP=23.9371;SAR=73;SRF=0;SRP=5.18177;SRR=0;TYPE=snp;ANN=G|synonymous_variant|LOW|Afu1g01010|Afu1g01010|transcript|Afu1g01010-T|Coding|5/8|c.1578A>G|p.Pro526Pro|1578/6297|1578/6297|526/2098||,G|upstream_gene_variant|MODIFIER|Afu1g01000|Afu1g01000|transcript|Afu1g01000-T|Coding||c.-2985T>C|||||2985|WARNING_TRANSCRIPT_MULTIPLE_STOP_CODONS	GT:DP:RO:QR:AO:QA:GL	1/1:113:0:0:113:3837:-332.913,-34.0164,0
Chr1_A_fumigatus_Af293	353997	.	A	G	3289.6	.	AB=0;ABP=0;AC=2;AF=1;AN=2;AO=114;CIGAR=1X;DP=116;DPB=116;DPRA=0;EPP=12.2295;EPPR=0;GTI=0;LEN=1;MEANALT=2;MQM=41.1754;MQMR=100;NS=1;NUMALT=1;ODDS=162.643;PAIRED=0.622807;PAIREDR=0;PAO=0;PQA=0;PQR=0;PRO=0;QA=3905;QR=60;RO=0;RPL=49;RPP=7.88659;RPPR=5.18177;RPR=65;RUN=1;SAF=39;SAP=27.6965;SAR=75;SRF=0;SRP=5.18177;SRR=0;TYPE=snp;ANN=G|synonymous_variant|LOW|Afu1g01010|Afu1g01010|transcript|Afu1g01010-T|Coding|5/8|c.1587A>G|p.Thr529Thr|1587/6297|1587/6297|529/2098||,G|upstream_gene_variant|MODIFIER|Afu1g01000|Afu1g01000|transcript|Afu1g01000-T|Coding||c.-2994T>C|||||2994|WARNING_TRANSCRIPT_MULTIPLE_STOP_CODONS	GT:DP:RO:QR:AO:QA:GL	1/1:115:0:0:114:3905:-336.235,-34.3174,0
Chr1_A_fumigatus_Af293	354048	.	T	C	3445.23	.	AB=0;ABP=0;AC=2;AF=1;AN=2;AO=118;CIGAR=1X;DP=119;DPB=119;DPRA=0;EPP=11.917;EPPR=0;GTI=0;LEN=1;MEANALT=1;MQM=41.3983;MQMR=100;NS=1;NUMALT=1;ODDS=168.188;PAIRED=0.635593;PAIREDR=0;PAO=0;PQA=0;PQR=0;PRO=0;QA=4031;QR=60;RO=0;RPL=64;RPP=4.85053;RPPR=5.18177;RPR=54;RUN=1;SAF=52;SAP=6.61715;SAR=66;SRF=0;SRP=5.18177;SRR=0;TYPE=snp;ANN=C|synonymous_variant|LOW|Afu1g01010|Afu1g01010|transcript|Afu1g01010-T|Coding|5/8|c.1638T>C|p.Leu546Leu|1638/6297|1638/6297|546/2098||,C|upstream_gene_variant|MODIFIER|Afu1g01000|Afu1g01000|transcript|Afu1g01000-T|Coding||c.-3045A>G|||||3045|WARNING_TRANSCRIPT_MULTIPLE_STOP_CODONS	GT:DP:RO:QR:AO:QA:GL	1/1:118:0:0:118:4031:-349.357,-35.5215,0
Chr1_A_fumigatus_Af293	354057	.	A	G	3172.41	.	AB=0;ABP=0;AC=2;AF=1;AN=2;AO=112;CIGAR=1X;DP=113;DPB=113;DPRA=0;EPP=28.1373;EPPR=0;GTI=0;LEN=1;MEANALT=1;MQM=41.3839;MQMR=100;NS=1;NUMALT=1;ODDS=159.87;PAIRED=0.651786;PAIREDR=0;PAO=0;PQA=0;PQR=0;PRO=0;QA=3741;QR=60;RO=0;RPL=63;RPP=6.81038;RPPR=5.18177;RPR=49;RUN=1;SAF=47;SAP=9.29206;SAR=65;SRF=0;SRP=5.18177;SRR=0;TYPE=snp;ANN=G|synonymous_variant|LOW|Afu1g01010|Afu1g01010|transcript|Afu1g01010-T|Coding|5/8|c.1647A>G|p.Thr549Thr|1647/6297|1647/6297|549/2098||,G|upstream_gene_variant|MODIFIER|Afu1g01000|Afu1g01000|transcript|Afu1g01000-T|Coding||c.-3054T>C|||||3054|WARNING_TRANSCRIPT_MULTIPLE_STOP_CODONS	GT:DP:RO:QR:AO:QA:GL	1/1:112:0:0:112:3741:-324.149,-33.7154,0
Chr1_A_fumigatus_Af293	354459	.	A	G	3615.23	.	AB=0;ABP=0;AC=2;AF=1;AN=2;AO=122;CIGAR=1X;DP=124;DPB=124;DPRA=0;EPP=13.2625;EPPR=0;GTI=0;LEN=1;MEANALT=2;MQM=41.3033;MQMR=100;NS=1;NUMALT=1;ODDS=173.733;PAIRED=0.590164;PAIREDR=0;PAO=0;PQA=0;PQR=0;PRO=0;QA=4269;QR=60;RO=0;RPL=54;RPP=6.49889;RPPR=5.18177;RPR=68;RUN=1;SAF=67;SAP=5.57335;SAR=55;SRF=0;SRP=5.18177;SRR=0;TYPE=snp;ANN=G|missense_variant|MODERATE|Afu1g01010|Afu1g01010|transcript|Afu1g01010-T|Coding|6/8|c.1996A>G|p.Arg666Gly|1996/6297|1996/6297|666/2098||,G|upstream_gene_variant|MODIFIER|Afu1g01000|Afu1g01000|transcript|Afu1g01000-T|Coding||c.-3456T>C|||||3456|WARNING_TRANSCRIPT_MULTIPLE_STOP_CODONS	GT:DP:RO:QR:AO:QA:GL	1/1:123:0:0:122:4269:-366.574,-36.7257,0
Chr1_A_fumigatus_Af293	354873	.	T	C	3375.14	.	AB=0;ABP=0;AC=2;AF=1;AN=2;AO=124;CIGAR=1X;DP=125;DPB=125;DPRA=0;EPP=18.771;EPPR=0;GTI=0;LEN=1;MEANALT=1;MQM=40.7903;MQMR=100;NS=1;NUMALT=1;ODDS=176.506;PAIRED=0.645161;PAIREDR=0;PAO=0;PQA=0;PQR=0;PRO=0;QA=4007;QR=60;RO=0;RPL=51;RPP=11.486;RPPR=5.18177;RPR=73;RUN=1;SAF=70;SAP=7.49334;SAR=54;SRF=0;SRP=5.18177;SRR=0;TYPE=snp;ANN=C|splice_region_variant&intron_variant|LOW|Afu1g01010|Afu1g01010|transcript|Afu1g01010-T|Coding|6/7|c.2406+4T>C||||||,C|upstream_gene_variant|MODIFIER|Afu1g01000|Afu1g01000|transcript|Afu1g01000-T|Coding||c.-3870A>G|||||3870|WARNING_TRANSCRIPT_MULTIPLE_STOP_CODONS	GT:DP:RO:QR:AO:QA:GL	1/1:124:0:0:124:4007:-343.82,-37.3277,0
Chr1_A_fumigatus_Af293	355017	.	T	C	2941.14	.	AB=0;ABP=0;AC=2;AF=1;AN=2;AO=107;CIGAR=1X;DP=110;DPB=110;DPRA=0;EPP=7.57648;EPPR=7.35324;GTI=0;LEN=1;MEANALT=2;MQM=41.0748;MQMR=61.5;NS=1;NUMALT=1;ODDS=146.803;PAIRED=0.579439;PAIREDR=0;PAO=0;PQA=0;PQR=0;PRO=0;QA=3516;QR=98;RO=1;RPL=58;RPP=4.65412;RPPR=7.35324;RPR=49;RUN=1;SAF=38;SAP=22.513;SAR=69;SRF=1;SRP=3.0103;SRR=0;TYPE=snp;ANN=C|missense_variant|MODERATE|Afu1g01010|Afu1g01010|transcript|Afu1g01010-T|Coding|7/8|c.2410T>C|p.Trp804Arg|2410/6297|2410/6297|804/2098||,C|upstream_gene_variant|MODIFIER|Afu1g01000|Afu1g01000|transcript|Afu1g01000-T|Coding||c.-4014A>G|||||4014|WARNING_TRANSCRIPT_MULTIPLE_STOP_CODONS	GT:DP:RO:QR:AO:QA:GL	1/1:109:1:38:107:3516:-299.129,-30.3749,0
Chr1_A_fumigatus_Af293	355159	.	A	G	2543.41	.	AB=0;ABP=0;AC=2;AF=1;AN=2;AO=96;CIGAR=1X;DP=98;DPB=98;DPRA=0;EPP=10.339;EPPR=7.35324;GTI=0;LEN=1;MEANALT=1;MQM=39.6562;MQMR=71;NS=1;NUMALT=1;ODDS=133.129;PAIRED=0.552083;PAIREDR=0;PAO=0;PQA=0;PQR=0;PRO=0;QA=3109;QR=75;RO=1;RPL=50;RPP=3.37221;RPPR=3.0103;RPR=46;RUN=1;SAF=55;SAP=7.44372;SAR=41;SRF=0;SRP=7.35324;SRR=1;TYPE=snp;ANN=G|missense_variant|MODERATE|Afu1g01010|Afu1g01010|transcript|Afu1g01010-T|Coding|7/8|c.2552A>G|p.Glu851Gly|2552/6297|2552/6297|851/2098||,G|upstream_gene_variant|MODIFIER|Afu1g01000|Afu1g01000|transcript|Afu1g01000-T|Coding||c.-4156T>C|||||4156|WARNING_TRANSCRIPT_MULTIPLE_STOP_CODONS	GT:DP:RO:QR:AO:QA:GL	1/1:97:1:15:96:3109:-257.914,-27.7007,0
Chr1_A_fumigatus_Af293	355442	.	T	C	2700.88	.	AB=0;ABP=0;AC=2;AF=1;AN=2;AO=98;CIGAR=1X;DP=99;DPB=99;DPRA=0;EPP=3.0103;EPPR=0;GTI=0;LEN=1;MEANALT=1;MQM=40.3878;MQMR=100;NS=1;NUMALT=1;ODDS=140.462;PAIRED=0.632653;PAIREDR=0;PAO=0;PQA=0;PQR=0;PRO=0;QA=3248;QR=60;RO=0;RPL=47;RPP=3.36483;RPPR=5.18177;RPR=51;RUN=1;SAF=34;SAP=22.9524;SAR=64;SRF=0;SRP=5.18177;SRR=0;TYPE=snp;ANN=C|synonymous_variant|LOW|Afu1g01010|Afu1g01010|transcript|Afu1g01010-T|Coding|7/8|c.2835T>C|p.Leu945Leu|2835/6297|2835/6297|945/2098||,C|upstream_gene_variant|MODIFIER|Afu1g01000|Afu1g01000|transcript|Afu1g01000-T|Coding||c.-4439A>G|||||4439|WARNING_TRANSCRIPT_MULTIPLE_STOP_CODONS	GT:DP:RO:QR:AO:QA:GL	1/1:98:0:0:98:3248:-275.413,-29.5009,0
Chr1_A_fumigatus_Af293	355487	.	T	C	2674.62	.	AB=0;ABP=0;AC=2;AF=1;AN=2;AO=96;CIGAR=1X;DP=97;DPB=97;DPRA=0;EPP=4.45795;EPPR=0;GTI=0;LEN=1;MEANALT=1;MQM=39.4479;MQMR=100;NS=1;NUMALT=1;ODDS=137.689;PAIRED=0.583333;PAIREDR=0;PAO=0;PQA=0;PQR=0;PRO=0;QA=3298;QR=60;RO=0;RPL=54;RPP=6.26751;RPPR=5.18177;RPR=42;RUN=1;SAF=36;SAP=16.0391;SAR=60;SRF=0;SRP=5.18177;SRR=0;TYPE=snp;ANN=C|synonymous_variant|LOW|Afu1g01010|Afu1g01010|transcript|Afu1g01010-T|Coding|7/8|c.2880T>C|p.His960His|2880/6297|2880/6297|960/2098||,C|upstream_gene_variant|MODIFIER|Afu1g01000|Afu1g01000|transcript|Afu1g01000-T|Coding||c.-4484A>G|||||4484|WARNING_TRANSCRIPT_MULTIPLE_STOP_CODONS	GT:DP:RO:QR:AO:QA:GL	1/1:96:0:0:96:3298:-272.503,-28.8989,0
Chr1_A_fumigatus_Af293	355606	.	T	C	1558.57	.	AB=0;ABP=0;AC=2;AF=1;AN=2;AO=60;CIGAR=1X;DP=62;DPB=62;DPRA=0;EPP=27.4756;EPPR=7.35324;GTI=0;LEN=1;MEANALT=1;MQM=37.5333;MQMR=62;NS=1;NUMALT=1;ODDS=81.6602;PAIRED=0.55;PAIREDR=0;PAO=0;PQA=0;PQR=0;PRO=0;QA=2095;QR=97;RO=1;RPL=20;RPP=17.4868;RPPR=3.0103;RPR=40;RUN=1;SAF=25;SAP=6.62942;SAR=35;SRF=0;SRP=7.35324;SRR=1;TYPE=snp;ANN=C|missense_variant|MODERATE|Afu1g01010|Afu1g01010|transcript|Afu1g01010-T|Coding|7/8|c.2999T>C|p.Leu1000Pro|2999/6297|2999/6297|1000/2098||,C|upstream_gene_variant|MODIFIER|Afu1g01000|Afu1g01000|transcript|Afu1g01000-T|Coding||c.-4603A>G|||||4603|WARNING_TRANSCRIPT_MULTIPLE_STOP_CODONS	GT:DP:RO:QR:AO:QA:GL	1/1:61:1:37:60:2095:-162.213,-15.984,0
Chr1_A_fumigatus_Af293	355892	.	T	C	2201.31	.	AB=0;ABP=0;AC=2;AF=1;AN=2;AO=80;CIGAR=1X;DP=81;DPB=81;DPRA=0;EPP=11.8048;EPPR=0;GTI=0;LEN=1;MEANALT=1;MQM=41.6625;MQMR=100;NS=1;NUMALT=1;ODDS=115.509;PAIRED=0.6;PAIREDR=0;PAO=0;PQA=0;PQR=0;PRO=0;QA=2559;QR=60;RO=0;RPL=46;RPP=6.91895;RPPR=5.18177;RPR=34;RUN=1;SAF=39;SAP=3.11887;SAR=41;SRF=0;SRP=5.18177;SRR=0;TYPE=snp;ANN=C|synonymous_variant|LOW|Afu1g01010|Afu1g01010|transcript|Afu1g01010-T|Coding|7/8|c.3285T>C|p.Leu1095Leu|3285/6297|3285/6297|1095/2098||,C|upstream_gene_variant|MODIFIER|Afu1g01000|Afu1g01000|transcript|Afu1g01000-T|Coding||c.-4889A>G|||||4889|WARNING_TRANSCRIPT_MULTIPLE_STOP_CODONS	GT:DP:RO:QR:AO:QA:GL	1/1:80:0:0:80:2559:-224.558,-24.0824,0
Chr1_A_fumigatus_Af293	355967	.	A	G	1910.96	.	AB=0;ABP=0;AC=2;AF=1;AN=2;AO=71;CIGAR=1X;DP=73;DPB=73;DPRA=0;EPP=9.89173;EPPR=0;GTI=0;LEN=1;MEANALT=2;MQM=41.5634;MQMR=100;NS=1;NUMALT=1;ODDS=103.032;PAIRED=0.605634;PAIREDR=0;PAO=0;PQA=0;PQR=0;PRO=0;QA=2244;QR=60;RO=0;RPL=35;RPP=3.04088;RPPR=5.18177;RPR=36;RUN=1;SAF=36;SAP=3.04088;SAR=35;SRF=0;SRP=5.18177;SRR=0;TYPE=snp;ANN=G|synonymous_variant|LOW|Afu1g01010|Afu1g01010|transcript|Afu1g01010-T|Coding|7/8|c.3360A>G|p.Leu1120Leu|3360/6297|3360/6297|1120/2098||,G|upstream_gene_variant|MODIFIER|Afu1g01000|Afu1g01000|transcript|Afu1g01000-T|Coding||c.-4964T>C|||||4964|WARNING_TRANSCRIPT_MULTIPLE_STOP_CODONS	GT:DP:RO:QR:AO:QA:GL	1/1:72:0:0:71:2244:-194.861,-21.3731,0
Chr1_A_fumigatus_Af293	356076	.	A	G	1938.44	.	AB=0;ABP=0;AC=2;AF=1;AN=2;AO=74;CIGAR=1X;DP=76;DPB=76;DPRA=0;EPP=7.23587;EPPR=3.0103;GTI=0;LEN=1;MEANALT=1;MQM=41.1081;MQMR=70;NS=1;NUMALT=1;ODDS=99.3197;PAIRED=0.635135;PAIREDR=0;PAO=0;PQA=0;PQR=0;PRO=0;QA=2315;QR=91;RO=1;RPL=34;RPP=4.06669;RPPR=7.35324;RPR=40;RUN=1;SAF=41;SAP=4.88833;SAR=33;SRF=0;SRP=7.35324;SRR=1;TYPE=snp;ANN=G|missense_variant|MODERATE|Afu1g01010|Afu1g01010|transcript|Afu1g01010-T|Coding|7/8|c.3469A>G|p.Ile1157Val|3469/6297|3469/6297|1157/2098||	GT:DP:RO:QR:AO:QA:GL	1/1:75:1:31:74:2315:-196.752,-19.5287,0
Chr1_A_fumigatus_Af293	356168	.	A	G	2782.87	.	AB=0;ABP=0;AC=2;AF=1;AN=2;AO=99;CIGAR=1X;DP=100;DPB=100;DPRA=0;EPP=3.55865;EPPR=0;GTI=0;LEN=1;MEANALT=1;MQM=41.1616;MQMR=100;NS=1;NUMALT=1;ODDS=141.848;PAIRED=0.626263;PAIREDR=0;PAO=0;PQA=0;PQR=0;PRO=0;QA=3250;QR=60;RO=0;RPL=42;RPP=7.94546;RPPR=5.18177;RPR=57;RUN=1;SAF=43;SAP=6.71716;SAR=56;SRF=0;SRP=5.18177;SRR=0;TYPE=snp;ANN=G|synonymous_variant|LOW|Afu1g01010|Afu1g01010|transcript|Afu1g01010-T|Coding|7/8|c.3561A>G|p.Ser1187Ser|3561/6297|3561/6297|1187/2098||	GT:DP:RO:QR:AO:QA:GL	1/1:99:0:0:99:3250:-282.491,-29.802,0
Chr1_A_fumigatus_Af293	356364	.	A	G	2568.18	.	AB=0;ABP=0;AC=2;AF=1;AN=2;AO=94;CIGAR=1X;DP=96;DPB=96;DPRA=0;EPP=8.9241;EPPR=0;GTI=0;LEN=1;MEANALT=2;MQM=41.4681;MQMR=100;NS=1;NUMALT=1;ODDS=134.917;PAIRED=0.531915;PAIREDR=0;PAO=0;PQA=0;PQR=0;PRO=0;QA=3027;QR=60;RO=0;RPL=33;RPP=21.1213;RPPR=5.18177;RPR=61;RUN=1;SAF=56;SAP=10.4949;SAR=38;SRF=0;SRP=5.18177;SRR=0;TYPE=snp;ANN=G|missense_variant|MODERATE|Afu1g01010|Afu1g01010|transcript|Afu1g01010-T|Coding|7/8|c.3757A>G|p.Lys1253Glu|3757/6297|3757/6297|1253/2098||	GT:DP:RO:QR:AO:QA:GL	1/1:95:0:0:94:3027:-263.227,-28.2968,0
Chr1_A_fumigatus_Af293	356441	.	T	C	3258.09	.	AB=0;ABP=0;AC=2;AF=1;AN=2;AO=114;CIGAR=1X;DP=115;DPB=115;DPRA=0;EPP=3.31507;EPPR=0;GTI=0;LEN=1;MEANALT=1;MQM=41.4211;MQMR=100;NS=1;NUMALT=1;ODDS=162.643;PAIRED=0.561404;PAIREDR=0;PAO=0;PQA=0;PQR=0;PRO=0;QA=3824;QR=60;RO=0;RPL=52;RPP=4.9151;RPPR=5.18177;RPR=62;RUN=1;SAF=71;SAP=17.9439;SAR=43;SRF=0;SRP=5.18177;SRR=0;TYPE=snp;ANN=C|synonymous_variant|LOW|Afu1g01010|Afu1g01010|transcript|Afu1g01010-T|Coding|7/8|c.3834T>C|p.Ile1278Ile|3834/6297|3834/6297|1278/2098||	GT:DP:RO:QR:AO:QA:GL	1/1:114:0:0:114:3824:-330.906,-34.3174,0
Chr1_A_fumigatus_Af293	356613	.	A	G	3369.26	.	AB=0;ABP=0;AC=2;AF=1;AN=2;AO=118;CIGAR=1X;DP=119;DPB=119;DPRA=0;EPP=3.08391;EPPR=0;GTI=0;LEN=1;MEANALT=1;MQM=40.9746;MQMR=100;NS=1;NUMALT=1;ODDS=168.188;PAIRED=0.661017;PAIREDR=0;PAO=0;PQA=0;PQR=0;PRO=0;QA=3980;QR=60;RO=0;RPL=66;RPP=6.61715;RPPR=5.18177;RPR=52;RUN=1;SAF=46;SAP=15.4503;SAR=72;SRF=0;SRP=5.18177;SRR=0;TYPE=snp;ANN=G|missense_variant|MODERATE|Afu1g01010|Afu1g01010|transcript|Afu1g01010-T|Coding|7/8|c.4006A>G|p.Ser1336Gly|4006/6297|4006/6297|1336/2098||	GT:DP:RO:QR:AO:QA:GL	1/1:118:0:0:118:3980:-341.94,-35.5215,0
Chr1_A_fumigatus_Af293	356687	.	T	C	3248.28	.	AB=0;ABP=0;AC=2;AF=1;AN=2;AO=115;CIGAR=1X;DP=116;DPB=116;DPRA=0;EPP=4.53977;EPPR=0;GTI=0;LEN=1;MEANALT=1;MQM=40.913;MQMR=100;NS=1;NUMALT=1;ODDS=164.029;PAIRED=0.617391;PAIREDR=0;PAO=0;PQA=0;PQR=0;PRO=0;QA=3858;QR=60;RO=0;RPL=62;RPP=4.53977;RPPR=5.18177;RPR=53;RUN=1;SAF=46;SAP=12.9991;SAR=69;SRF=0;SRP=5.18177;SRR=0;TYPE=snp;ANN=C|synonymous_variant|LOW|Afu1g01010|Afu1g01010|transcript|Afu1g01010-T|Coding|7/8|c.4080T>C|p.Ser1360Ser|4080/6297|4080/6297|1360/2098||	GT:DP:RO:QR:AO:QA:GL	1/1:115:0:0:115:3858:-329.517,-34.6185,0
Chr1_A_fumigatus_Af293	356910	.	A	G	2841.4	.	AB=0;ABP=0;AC=2;AF=1;AN=2;AO=99;CIGAR=1X;DP=101;DPB=101;DPRA=0;EPP=4.08507;EPPR=0;GTI=0;LEN=1;MEANALT=2;MQM=41.3939;MQMR=100;NS=1;NUMALT=1;ODDS=141.848;PAIRED=0.606061;PAIREDR=0;PAO=0;PQA=0;PQR=0;PRO=0;QA=3338;QR=60;RO=0;RPL=62;RPP=16.7191;RPPR=5.18177;RPR=37;RUN=1;SAF=50;SAP=3.03223;SAR=49;SRF=0;SRP=5.18177;SRR=0;TYPE=snp;ANN=G|missense_variant|MODERATE|Afu1g01010|Afu1g01010|transcript|Afu1g01010-T|Coding|7/8|c.4303A>G|p.Asn1435Asp|4303/6297|4303/6297|1435/2098||	GT:DP:RO:QR:AO:QA:GL	1/1:100:0:0:99:3338:-288.911,-29.802,0
Chr1_A_fumigatus_Af293	357040	.	A	G	2970.35	.	AB=0;ABP=0;AC=2;AF=1;AN=2;AO=104;CIGAR=1X;DP=105;DPB=105;DPRA=0;EPP=8.35546;EPPR=0;GTI=0;LEN=1;MEANALT=1;MQM=40.8077;MQMR=100;NS=1;NUMALT=1;ODDS=148.78;PAIRED=0.586538;PAIREDR=0;PAO=0;PQA=0;PQR=0;PRO=0;QA=3526;QR=60;RO=0;RPL=52;RPP=3.0103;RPPR=5.18177;RPR=52;RUN=1;SAF=56;SAP=4.34659;SAR=48;SRF=0;SRP=5.18177;SRR=0;TYPE=snp;ANN=G|missense_variant|MODERATE|Afu1g01010|Afu1g01010|transcript|Afu1g01010-T|Coding|7/8|c.4433A>G|p.Gln1478Arg|4433/6297|4433/6297|1478/2098||	GT:DP:RO:QR:AO:QA:GL	1/1:104:0:0:104:3526:-301.021,-31.3071,0
Chr1_A_fumigatus_Af293	357065	.	T	C	2880.65	.	AB=0;ABP=0;AC=2;AF=1;AN=2;AO=111;CIGAR=1X;DP=112;DPB=112;DPRA=0;EPP=32.7653;EPPR=0;GTI=0;LEN=1;MEANALT=1;MQM=40.5586;MQMR=100;NS=1;NUMALT=1;ODDS=158.484;PAIRED=0.567568;PAIREDR=0;PAO=0;PQA=0;PQR=0;PRO=0;QA=3443;QR=60;RO=0;RPL=58;RPP=3.49937;RPPR=5.18177;RPR=53;RUN=1;SAF=56;SAP=3.02986;SAR=55;SRF=0;SRP=5.18177;SRR=0;TYPE=snp;ANN=C|synonymous_variant|LOW|Afu1g01010|Afu1g01010|transcript|Afu1g01010-T|Coding|7/8|c.4458T>C|p.Ala1486Ala|4458/6297|4458/6297|1486/2098||	GT:DP:RO:QR:AO:QA:GL	1/1:111:0:0:111:3443:-294.492,-33.4143,0
Chr1_A_fumigatus_Af293	357081	.	A	G	2806.16	.	AB=0;ABP=0;AC=2;AF=1;AN=2;AO=106;CIGAR=1X;DP=108;DPB=108;DPRA=0;EPP=21.4473;EPPR=0;GTI=0;LEN=1;MEANALT=2;MQM=40.6792;MQMR=100;NS=1;NUMALT=1;ODDS=151.552;PAIRED=0.575472;PAIREDR=0;PAO=0;PQA=0;PQR=0;PRO=0;QA=3356;QR=60;RO=0;RPL=57;RPP=4.32138;RPPR=5.18177;RPR=49;RUN=1;SAF=53;SAP=3.0103;SAR=53;SRF=0;SRP=5.18177;SRR=0;TYPE=snp;ANN=G|missense_variant|MODERATE|Afu1g01010|Afu1g01010|transcript|Afu1g01010-T|Coding|7/8|c.4474A>G|p.Asn1492Asp|4474/6297|4474/6297|1492/2098||	GT:DP:RO:QR:AO:QA:GL	1/1:107:0:0:106:3356:-285.932,-31.9092,0
Chr1_A_fumigatus_Af293	357196	.	A	G	3236.49	.	AB=0;ABP=0;AC=2;AF=1;AN=2;AO=113;CIGAR=1X;DP=115;DPB=115;DPRA=0;EPP=29.3178;EPPR=3.0103;GTI=0;LEN=1;MEANALT=1;MQM=41.1239;MQMR=62;NS=1;NUMALT=1;ODDS=156.446;PAIRED=0.610619;PAIREDR=0;PAO=0;PQA=0;PQR=0;PRO=0;QA=3842;QR=76;RO=1;RPL=55;RPP=3.18325;RPPR=7.35324;RPR=58;RUN=1;SAF=56;SAP=3.02952;SAR=57;SRF=0;SRP=7.35324;SRR=1;TYPE=snp;ANN=G|missense_variant|MODERATE|Afu1g01010|Afu1g01010|transcript|Afu1g01010-T|Coding|7/8|c.4589A>G|p.Tyr1530Cys|4589/6297|4589/6297|1530/2098||	GT:DP:RO:QR:AO:QA:GL	1/1:114:1:16:113:3842:-328.797,-32.7798,0
Chr1_A_fumigatus_Af293	357324	.	A	G	3290.78	.	AB=0;ABP=0;AC=2;AF=1;AN=2;AO=119;CIGAR=1X;DP=120;DPB=120;DPRA=0;EPP=30.765;EPPR=0;GTI=0;LEN=1;MEANALT=1;MQM=40.9328;MQMR=100;NS=1;NUMALT=1;ODDS=169.574;PAIRED=0.596639;PAIREDR=0;PAO=0;PQA=0;PQR=0;PRO=0;QA=3905;QR=60;RO=0;RPL=58;RPP=3.17453;RPPR=5.18177;RPR=61;RUN=1;SAF=64;SAP=4.48836;SAR=55;SRF=0;SRP=5.18177;SRR=0;TYPE=snp;ANN=G|missense_variant|MODERATE|Afu1g01010|Afu1g01010|transcript|Afu1g01010-T|Coding|7/8|c.4717A>G|p.Arg1573Gly|4717/6297|4717/6297|1573/2098||	GT:DP:RO:QR:AO:QA:GL	1/1:119:0:0:119:3905:-335.454,-35.8226,0
Chr1_A_fumigatus_Af293	357458	.	ACA	GCG	2838.37	.	AB=0;ABP=0;AC=2;AF=1;AN=2;AO=102;CIGAR=1X1M1X;DP=104;DPB=104.667;DPRA=0;EPP=13.3141;EPPR=0;GTI=0;LEN=3;MEANALT=2;MQM=41.3922;MQMR=0;NS=1;NUMALT=1;ODDS=147.393;PAIRED=0.676471;PAIREDR=0;PAO=2;PQA=67;PQR=0;PRO=0;QA=3249;QR=0;RO=0;RPL=55;RPP=4.37279;RPPR=0;RPR=47;RUN=1;SAF=39;SAP=15.2727;SAR=63;SRF=0;SRP=0;SRR=0;TYPE=complex;ANN=GCG|missense_variant|MODERATE|Afu1g01010|Afu1g01010|transcript|Afu1g01010-T|Coding||c.4851_4853delACAinsGCG|p.ProGln1617ProArg|4851/6297|4851/6297|1617/2098||	GT:DP:RO:QR:AO:QA:GL	1/1:103:0:0:102:3249:-289.537,-31.3071,0
Chr1_A_fumigatus_Af293	357487	.	A	G	3098.65	.	AB=0;ABP=0;AC=2;AF=1;AN=2;AO=107;CIGAR=1X;DP=108;DPB=108;DPRA=0;EPP=13.7459;EPPR=0;GTI=0;LEN=1;MEANALT=1;MQM=41.4579;MQMR=100;NS=1;NUMALT=1;ODDS=152.939;PAIRED=0.654206;PAIREDR=0;PAO=0;PQA=0;PQR=0;PRO=0;QA=3624;QR=60;RO=0;RPL=54;RPP=3.03059;RPPR=5.18177;RPR=53;RUN=1;SAF=43;SAP=11.96;SAR=64;SRF=0;SRP=5.18177;SRR=0;TYPE=snp;ANN=G|missense_variant|MODERATE|Afu1g01010|Afu1g01010|transcript|Afu1g01010-T|Coding|7/8|c.4880A>G|p.Gln1627Arg|4880/6297|4880/6297|1627/2098||	GT:DP:RO:QR:AO:QA:GL	1/1:107:0:0:107:3624:-315.172,-32.2102,0
Chr1_A_fumigatus_Af293	358020	.	A	G	2635.68	.	AB=0;ABP=0;AC=2;AF=1;AN=2;AO=91;CIGAR=1X;DP=92;DPB=92;DPRA=0;EPP=3.03416;EPPR=0;GTI=0;LEN=1;MEANALT=1;MQM=41.956;MQMR=100;NS=1;NUMALT=1;ODDS=130.758;PAIRED=0.637363;PAIREDR=0;PAO=0;PQA=0;PQR=0;PRO=0;QA=3081;QR=60;RO=0;RPL=60;RPP=23.0785;RPPR=5.18177;RPR=31;RUN=1;SAF=46;SAP=3.03416;SAR=45;SRF=0;SRP=5.18177;SRR=0;TYPE=snp;ANN=G|intron_variant|MODIFIER|Afu1g01010|Afu1g01010|transcript|Afu1g01010-T|Coding|7/7|c.5388+25A>G||||||	GT:DP:RO:QR:AO:QA:GL	1/1:91:0:0:91:3081:-268.828,-27.3937,0
Chr1_A_fumigatus_Af293	358569	.	A	G	2395.26	.	AB=0;ABP=0;AC=2;AF=1;AN=2;AO=85;CIGAR=1X;DP=86;DPB=86;DPRA=0;EPP=12.2327;EPPR=0;GTI=0;LEN=1;MEANALT=1;MQM=41.5059;MQMR=100;NS=1;NUMALT=1;ODDS=122.44;PAIRED=0.694118;PAIREDR=0;PAO=0;PQA=0;PQR=0;PRO=0;QA=2824;QR=60;RO=0;RPL=52;RPP=12.2327;RPPR=5.18177;RPR=33;RUN=1;SAF=34;SAP=10.3933;SAR=51;SRF=0;SRP=5.18177;SRR=0;TYPE=snp;ANN=G|missense_variant|MODERATE|Afu1g01010|Afu1g01010|transcript|Afu1g01010-T|Coding|8/8|c.5911A>G|p.Arg1971Gly|5911/6297|5911/6297|1971/2098||	GT:DP:RO:QR:AO:QA:GL	1/1:85:0:0:85:2824:-245.291,-25.5876,0
Chr1_A_fumigatus_Af293	358808	.	T	C	1885.96	.	AB=0;ABP=0;AC=2;AF=1;AN=2;AO=71;CIGAR=1X;DP=74;DPB=74;DPRA=0;EPP=8.17902;EPPR=3.0103;GTI=0;LEN=1;MEANALT=2;MQM=40.9859;MQMR=71;NS=1;NUMALT=1;ODDS=95.4844;PAIRED=0.760563;PAIREDR=0;PAO=0;PQA=0;PQR=0;PRO=0;QA=2277;QR=92;RO=1;RPL=26;RPP=14.0512;RPPR=7.35324;RPR=45;RUN=1;SAF=35;SAP=3.04088;SAR=36;SRF=0;SRP=7.35324;SRR=1;TYPE=snp;ANN=C|synonymous_variant|LOW|Afu1g01010|Afu1g01010|transcript|Afu1g01010-T|Coding|8/8|c.6150T>C|p.Leu2050Leu|6150/6297|6150/6297|2050/2098||	GT:DP:RO:QR:AO:QA:GL	1/1:73:1:32:71:2277:-192.385,-18.7484,0
Chr1_A_fumigatus_Af293	359049	.	A	G	2960.89	.	AB=0;ABP=0;AC=2;AF=1;AN=2;AO=101;CIGAR=1X;DP=103;DPB=103;DPRA=0;EPP=4.75178;EPPR=7.35324;GTI=0;LEN=1;MEANALT=1;MQM=41.2277;MQMR=51.5;NS=1;NUMALT=1;ODDS=142.771;PAIRED=0.673267;PAIREDR=0;PAO=0;PQA=0;PQR=0;PRO=0;QA=3487;QR=97;RO=1;RPL=50;RPP=3.0318;RPPR=3.0103;RPR=51;RUN=1;SAF=55;SAP=4.75178;SAR=46;SRF=0;SRP=7.35324;SRR=1;TYPE=snp;ANN=G|downstream_gene_variant|MODIFIER|Afu1g01010|Afu1g01010|transcript|Afu1g01010-T|Coding||c.*94A>G|||||94|,G|intergenic_region|MODIFIER|Afu1g01010-Afu1g01020|Afu1g01010-Afu1g01020|intergenic_region|Afu1g01010-Afu1g01020|||n.359049A>G||||||	GT:DP:RO:QR:AO:QA:GL	1/1:102:1:37:101:3487:-298.838,-30.4051,0
Chr1_A_fumigatus_Af293	360188	.	T	C	3027.19	.	AB=0;ABP=0;AC=2;AF=1;AN=2;AO=111;CIGAR=1X;DP=112;DPB=112;DPRA=0;EPP=57.9622;EPPR=0;GTI=0;LEN=1;MEANALT=1;MQM=40.4414;MQMR=100;NS=1;NUMALT=1;ODDS=158.484;PAIRED=0.63964;PAIREDR=0;PAO=0;PQA=0;PQR=0;PRO=0;QA=3688;QR=60;RO=0;RPL=55;RPP=3.02986;RPPR=5.18177;RPR=56;RUN=1;SAF=65;SAP=10.0725;SAR=46;SRF=0;SRP=5.18177;SRR=0;TYPE=snp;ANN=C|downstream_gene_variant|MODIFIER|Afu1g01010|Afu1g01010|transcript|Afu1g01010-T|Coding||c.*1233T>C|||||1233|,C|intergenic_region|MODIFIER|Afu1g01010-Afu1g01020|Afu1g01010-Afu1g01020|intergenic_region|Afu1g01010-Afu1g01020|||n.360188T>C||||||	GT:DP:RO:QR:AO:QA:GL	1/1:111:0:0:111:3688:-312.46,-33.4143,0
Chr1_A_fumigatus_Af293	360235	.	A	G	2860.81	.	AB=0;ABP=0;AC=2;AF=1;AN=2;AO=108;CIGAR=1X;DP=111;DPB=111;DPRA=0;EPP=11.0528;EPPR=0;GTI=0;LEN=1;MEANALT=3;MQM=40.463;MQMR=100;NS=1;NUMALT=1;ODDS=154.325;PAIRED=0.666667;PAIREDR=0;PAO=0;PQA=0;PQR=0;PRO=0;QA=3514;QR=60;RO=0;RPL=37;RPP=26.2531;RPPR=5.18177;RPR=71;RUN=1;SAF=81;SAP=61.6401;SAR=27;SRF=0;SRP=5.18177;SRR=0;TYPE=snp;ANN=G|downstream_gene_variant|MODIFIER|Afu1g01010|Afu1g01010|transcript|Afu1g01010-T|Coding||c.*1280A>G|||||1280|,G|intergenic_region|MODIFIER|Afu1g01010-Afu1g01020|Afu1g01010-Afu1g01020|intergenic_region|Afu1g01010-Afu1g01020|||n.360235A>G||||||	GT:DP:RO:QR:AO:QA:GL	1/1:110:0:0:108:3514:-298.645,-32.5112,0
Chr1_A_fumigatus_Af293	360248	.	T	C	3169.07	.	AB=0;ABP=0;AC=2;AF=1;AN=2;AO=109;CIGAR=1X;DP=114;DPB=114;DPRA=0;EPP=5.42083;EPPR=7.35324;GTI=0;LEN=1;MEANALT=3;MQM=40.4771;MQMR=51.5;NS=1;NUMALT=1;ODDS=153.956;PAIRED=0.697248;PAIREDR=0;PAO=0;PQA=0;PQR=0;PRO=0;QA=3873;QR=84;RO=1;RPL=38;RPP=24.7051;RPPR=7.35324;RPR=71;RUN=1;SAF=78;SAP=47.0175;SAR=31;SRF=1;SRP=3.0103;SRR=0;TYPE=snp;ANN=C|downstream_gene_variant|MODIFIER|Afu1g01010|Afu1g01010|transcript|Afu1g01010-T|Coding||c.*1293T>C|||||1293|,C|intergenic_region|MODIFIER|Afu1g01010-Afu1g01020|Afu1g01010-Afu1g01020|intergenic_region|Afu1g01010-Afu1g01020|||n.360248T>C||||||	GT:DP:RO:QR:AO:QA:GL	1/1:113:1:24:109:3873:-326.284,-32.8874,0
Chr1_A_fumigatus_Af293	360327	.	T	C	4105.03	.	AB=0;ABP=0;AC=2;AF=1;AN=2;AO=152;CIGAR=1X;DP=155;DPB=155;DPRA=0;EPP=33.2395;EPPR=7.35324;GTI=0;LEN=1;MEANALT=2;MQM=40.1908;MQMR=71;NS=1;NUMALT=1;ODDS=210.869;PAIRED=0.657895;PAIREDR=0.5;PAO=0;PQA=0;PQR=0;PRO=0;QA=5003;QR=74;RO=1;RPL=62;RPP=14.2105;RPPR=7.35324;RPR=90;RUN=1;SAF=87;SAP=9.92473;SAR=65;SRF=1;SRP=3.0103;SRR=0;TYPE=snp;ANN=C|downstream_gene_variant|MODIFIER|Afu1g01010|Afu1g01010|transcript|Afu1g01010-T|Coding||c.*1372T>C|||||1372|,C|intergenic_region|MODIFIER|Afu1g01010-Afu1g01020|Afu1g01010-Afu1g01020|intergenic_region|Afu1g01010-Afu1g01020|||n.360327T>C||||||	GT:DP:RO:QR:AO:QA:GL	1/1:154:1:14:152:5003:-418.027,-44.8032,0
Chr1_A_fumigatus_Af293	360335	.	T	C	4064.72	.	AB=0;ABP=0;AC=2;AF=1;AN=2;AO=153;CIGAR=1X;DP=155;DPB=155;DPRA=0;EPP=39.9253;EPPR=0;GTI=0;LEN=1;MEANALT=2;MQM=40.3072;MQMR=100;NS=1;NUMALT=1;ODDS=216.708;PAIRED=0.673203;PAIREDR=0;PAO=0;PQA=0;PQR=0;PRO=0;QA=4890;QR=60;RO=0;RPL=72;RPP=4.1599;RPPR=5.18177;RPR=81;RUN=1;SAF=85;SAP=7.11197;SAR=68;SRF=0;SRP=5.18177;SRR=0;TYPE=snp;ANN=C|downstream_gene_variant|MODIFIER|Afu1g01010|Afu1g01010|transcript|Afu1g01010-T|Coding||c.*1380T>C|||||1380|,C|intergenic_region|MODIFIER|Afu1g01010-Afu1g01020|Afu1g01010-Afu1g01020|intergenic_region|Afu1g01010-Afu1g01020|||n.360335T>C||||||	GT:DP:RO:QR:AO:QA:GL	1/1:154:0:0:153:4890:-414.306,-46.0576,0
Chr1_A_fumigatus_Af293	360917	.	A	G	4049.1	.	AB=0;ABP=0;AC=2;AF=1;AN=2;AO=149;CIGAR=1X;DP=150;DPB=150;DPRA=0;EPP=8.27138;EPPR=0;GTI=0;LEN=1;MEANALT=1;MQM=40.3893;MQMR=100;NS=1;NUMALT=1;ODDS=211.163;PAIRED=0.651007;PAIREDR=0;PAO=0;PQA=0;PQR=0;PRO=0;QA=4870;QR=60;RO=0;RPL=56;RPP=22.9616;RPPR=5.18177;RPR=93;RUN=1;SAF=63;SAP=10.7198;SAR=86;SRF=0;SRP=5.18177;SRR=0;TYPE=snp;ANN=G|downstream_gene_variant|MODIFIER|Afu1g01010|Afu1g01010|transcript|Afu1g01010-T|Coding||c.*1962A>G|||||1962|,G|intergenic_region|MODIFIER|Afu1g01010-Afu1g01020|Afu1g01010-Afu1g01020|intergenic_region|Afu1g01010-Afu1g01020|||n.360917A>G||||||	GT:DP:RO:QR:AO:QA:GL	1/1:149:0:0:149:4870:-411.761,-44.8535,0
Chr1_A_fumigatus_Af293	360956	.	A	G	4371.52	.	AB=0;ABP=0;AC=2;AF=1;AN=2;AO=166;CIGAR=1X;DP=169;DPB=169;DPRA=0;EPP=18.1321;EPPR=7.35324;GTI=0;LEN=1;MEANALT=2;MQM=40.4578;MQMR=62;NS=1;NUMALT=1;ODDS=230.044;PAIRED=0.584337;PAIREDR=0;PAO=0;PQA=0;PQR=0;PRO=0;QA=5280;QR=75;RO=1;RPL=65;RPP=19.9635;RPPR=3.0103;RPR=101;RUN=1;SAF=61;SAP=28.3354;SAR=105;SRF=0;SRP=7.35324;SRR=1;TYPE=snp;ANN=G|downstream_gene_variant|MODIFIER|Afu1g01010|Afu1g01010|transcript|Afu1g01010-T|Coding||c.*2001A>G|||||2001|,G|intergenic_region|MODIFIER|Afu1g01010-Afu1g01020|Afu1g01010-Afu1g01020|intergenic_region|Afu1g01010-Afu1g01020|||n.360956A>G||||||	GT:DP:RO:QR:AO:QA:GL	1/1:168:1:15:166:5280:-445.634,-48.9545,0
Chr1_A_fumigatus_Af293	361853	.	A	G	3625.76	.	AB=0;ABP=0;AC=2;AF=1;AN=2;AO=133;CIGAR=1X;DP=136;DPB=136;DPRA=0;EPP=4.33278;EPPR=7.35324;GTI=0;LEN=1;MEANALT=2;MQM=40.2406;MQMR=62;NS=1;NUMALT=1;ODDS=184.983;PAIRED=0.676692;PAIREDR=0;PAO=0;PQA=0;PQR=0;PRO=0;QA=4331;QR=73;RO=1;RPL=64;RPP=3.41847;RPPR=7.35324;RPR=69;RUN=1;SAF=60;SAP=5.76954;SAR=73;SRF=1;SRP=3.0103;SRR=0;TYPE=snp;ANN=G|downstream_gene_variant|MODIFIER|Afu1g01010|Afu1g01010|transcript|Afu1g01010-T|Coding||c.*2898A>G|||||2898|,G|intergenic_region|MODIFIER|Afu1g01010-Afu1g01020|Afu1g01010-Afu1g01020|intergenic_region|Afu1g01010-Afu1g01020|||n.361853A>G||||||	GT:DP:RO:QR:AO:QA:GL	1/1:135:1:13:133:4331:-365.601,-39.2229,0
Chr1_A_fumigatus_Af293	362000	.	A	G	3762.18	.	AB=0;ABP=0;AC=2;AF=1;AN=2;AO=138;CIGAR=1X;DP=139;DPB=139;DPRA=0;EPP=7.03854;EPPR=0;GTI=0;LEN=1;MEANALT=1;MQM=40.8986;MQMR=100;NS=1;NUMALT=1;ODDS=195.914;PAIRED=0.57971;PAIREDR=0;PAO=0;PQA=0;PQR=0;PRO=0;QA=4454;QR=60;RO=0;RPL=78;RPP=8.10854;RPPR=5.18177;RPR=60;RUN=1;SAF=55;SAP=15.3468;SAR=83;SRF=0;SRP=5.18177;SRR=0;TYPE=snp;ANN=G|downstream_gene_variant|MODIFIER|Afu1g01010|Afu1g01010|transcript|Afu1g01010-T|Coding||c.*3045A>G|||||3045|,G|intergenic_region|MODIFIER|Afu1g01010-Afu1g01020|Afu1g01010-Afu1g01020|intergenic_region|Afu1g01010-Afu1g01020|||n.362000A>G||||||	GT:DP:RO:QR:AO:QA:GL	1/1:138:0:0:138:4454:-381.866,-41.5421,0
Chr1_A_fumigatus_Af293	362190	.	A	G	2737.46	.	AB=0;ABP=0;AC=2;AF=1;AN=2;AO=108;CIGAR=1X;DP=110;DPB=110;DPRA=0;EPP=4.2971;EPPR=0;GTI=0;LEN=1;MEANALT=2;MQM=38.9074;MQMR=100;NS=1;NUMALT=1;ODDS=154.325;PAIRED=0.518519;PAIREDR=0;PAO=0;PQA=0;PQR=0;PRO=0;QA=3372;QR=60;RO=0;RPL=46;RPP=8.15749;RPPR=5.18177;RPR=62;RUN=1;SAF=54;SAP=3.0103;SAR=54;SRF=0;SRP=5.18177;SRR=0;TYPE=snp;ANN=G|downstream_gene_variant|MODIFIER|Afu1g01010|Afu1g01010|transcript|Afu1g01010-T|Coding||c.*3235A>G|||||3235|,G|intergenic_region|MODIFIER|Afu1g01010-Afu1g01020|Afu1g01010-Afu1g01020|intergenic_region|Afu1g01010-Afu1g01020|||n.362190A>G||||||	GT:DP:RO:QR:AO:QA:GL	1/1:109:0:0:108:3372:-277.733,-32.5112,0
Chr1_A_fumigatus_Af293	362249	.	A	G	2761.44	.	AB=0;ABP=0;AC=2;AF=1;AN=2;AO=100;CIGAR=1X;DP=101;DPB=101;DPRA=0;EPP=3.79203;EPPR=0;GTI=0;LEN=1;MEANALT=1;MQM=38.22;MQMR=100;NS=1;NUMALT=1;ODDS=143.235;PAIRED=0.49;PAIREDR=0;PAO=0;PQA=0;PQR=0;PRO=0;QA=3476;QR=60;RO=0;RPL=50;RPP=3.0103;RPPR=5.18177;RPR=50;RUN=1;SAF=43;SAP=7.26639;SAR=57;SRF=0;SRP=5.18177;SRR=0;TYPE=snp;ANN=G|downstream_gene_variant|MODIFIER|Afu1g01010|Afu1g01010|transcript|Afu1g01010-T|Coding||c.*3294A>G|||||3294|,G|intergenic_region|MODIFIER|Afu1g01010-Afu1g01020|Afu1g01010-Afu1g01020|intergenic_region|Afu1g01010-Afu1g01020|||n.362249A>G||||||	GT:DP:RO:QR:AO:QA:GL	1/1:100:0:0:100:3476:-279.941,-30.103,0
Chr1_A_fumigatus_Af293	362308	.	A	G	2335.95	.	AB=0;ABP=0;AC=2;AF=1;AN=2;AO=87;CIGAR=1X;DP=89;DPB=89;DPRA=0;EPP=6.03039;EPPR=0;GTI=0;LEN=1;MEANALT=2;MQM=38.5057;MQMR=100;NS=1;NUMALT=1;ODDS=125.213;PAIRED=0.563218;PAIREDR=0;PAO=0;PQA=0;PQR=0;PRO=0;QA=3025;QR=60;RO=0;RPL=66;RPP=53.5532;RPPR=5.18177;RPR=21;RUN=1;SAF=41;SAP=3.63429;SAR=46;SRF=0;SRP=5.18177;SRR=0;TYPE=snp;ANN=G|downstream_gene_variant|MODIFIER|Afu1g01010|Afu1g01010|transcript|Afu1g01010-T|Coding||c.*3353A>G|||||3353|,G|intergenic_region|MODIFIER|Afu1g01010-Afu1g01020|Afu1g01010-Afu1g01020|intergenic_region|Afu1g01010-Afu1g01020|||n.362308A>G||||||	GT:DP:RO:QR:AO:QA:GL	1/1:88:0:0:87:3025:-242.404,-26.1896,0
Chr1_A_fumigatus_Af293	362610	.	A	G	2278.04	.	AB=0;ABP=0;AC=2;AF=1;AN=2;AO=94;CIGAR=1X;DP=96;DPB=96;DPRA=0;EPP=5.32038;EPPR=7.35324;GTI=0;LEN=1;MEANALT=1;MQM=34.2447;MQMR=70;NS=1;NUMALT=1;ODDS=130.378;PAIRED=0.765957;PAIREDR=0;PAO=0;PQA=0;PQR=0;PRO=0;QA=3138;QR=75;RO=1;RPL=49;RPP=3.37991;RPPR=3.0103;RPR=45;RUN=1;SAF=45;SAP=3.37991;SAR=49;SRF=0;SRP=7.35324;SRR=1;TYPE=snp;ANN=G|downstream_gene_variant|MODIFIER|Afu1g01010|Afu1g01010|transcript|Afu1g01010-T|Coding||c.*3655A>G|||||3655|,G|intergenic_region|MODIFIER|Afu1g01010-Afu1g01020|Afu1g01010-Afu1g01020|intergenic_region|Afu1g01010-Afu1g01020|||n.362610A>G||||||	GT:DP:RO:QR:AO:QA:GL	1/1:95:1:15:94:3138:-230.46,-27.0992,0
Chr1_A_fumigatus_Af293	362643	.	T	C	2000.88	.	AB=0;ABP=0;AC=2;AF=1;AN=2;AO=106;CIGAR=1X;DP=109;DPB=109;DPRA=0;EPP=8.25461;EPPR=3.0103;GTI=0;LEN=1;MEANALT=2;MQM=28.2547;MQMR=71;NS=1;NUMALT=1;ODDS=146.109;PAIRED=0.783019;PAIREDR=0.5;PAO=0;PQA=0;PQR=0;PRO=0;QA=3383;QR=80;RO=1;RPL=43;RPP=11.2045;RPPR=7.35324;RPR=63;RUN=1;SAF=54;SAP=3.09224;SAR=52;SRF=0;SRP=7.35324;SRR=1;TYPE=snp;ANN=C|downstream_gene_variant|MODIFIER|Afu1g01010|Afu1g01010|transcript|Afu1g01010-T|Coding||c.*3688T>C|||||3688|,C|intergenic_region|MODIFIER|Afu1g01010-Afu1g01020|Afu1g01010-Afu1g01020|intergenic_region|Afu1g01010-Afu1g01020|||n.362643T>C||||||	GT:DP:RO:QR:AO:QA:GL	1/1:108:1:20:106:3383:-203.866,-30.3705,0
Chr1_A_fumigatus_Af293	362683	.	A	G	1838.35	.	AB=0;ABP=0;AC=2;AF=1;AN=2;AO=101;CIGAR=1X;DP=103;DPB=103;DPRA=0;EPP=3.2038;EPPR=0;GTI=0;LEN=1;MEANALT=2;MQM=25.1188;MQMR=100;NS=1;NUMALT=1;ODDS=144.621;PAIRED=0.792079;PAIREDR=0;PAO=0;PQA=0;PQR=0;PRO=0;QA=3371;QR=60;RO=0;RPL=32;RPP=32.4434;RPPR=5.18177;RPR=69;RUN=1;SAF=50;SAP=3.0318;SAR=51;SRF=0;SRP=5.18177;SRR=0;TYPE=snp;ANN=G|downstream_gene_variant|MODIFIER|Afu1g01010|Afu1g01010|transcript|Afu1g01010-T|Coding||c.*3728A>G|||||3728|,G|intergenic_region|MODIFIER|Afu1g01010-Afu1g01020|Afu1g01010-Afu1g01020|intergenic_region|Afu1g01010-Afu1g01020|||n.362683A>G||||||	GT:DP:RO:QR:AO:QA:GL	1/1:102:0:0:101:3371:-190.142,-30.404,0
Chr1_A_fumigatus_Af293	362777	.	A	G	1587.66	.	AB=0;ABP=0;AC=2;AF=1;AN=2;AO=109;CIGAR=1X;DP=110;DPB=110;DPRA=0;EPP=6.37708;EPPR=0;GTI=0;LEN=1;MEANALT=1;MQM=18.422;MQMR=100;NS=1;NUMALT=1;ODDS=155.711;PAIRED=0.798165;PAIREDR=0;PAO=0;PQA=0;PQR=0;PRO=0;QA=3794;QR=60;RO=0;RPL=61;RPP=6.37708;RPPR=5.18177;RPR=48;RUN=1;SAF=51;SAP=3.98647;SAR=58;SRF=0;SRP=5.18177;SRR=0;TYPE=snp;ANN=G|downstream_gene_variant|MODIFIER|Afu1g01010|Afu1g01010|transcript|Afu1g01010-T|Coding||c.*3822A>G|||||3822|,G|intergenic_region|MODIFIER|Afu1g01010-Afu1g01020|Afu1g01010-Afu1g01020|intergenic_region|Afu1g01010-Afu1g01020|||n.362777A>G||||||	GT:DP:RO:QR:AO:QA:GL	1/1:109:0:0:109:3794:-162.885,-32.8123,0
Chr1_A_fumigatus_Af293	362799	.	A	G	1803.63	.	AB=0;ABP=0;AC=2;AF=1;AN=2;AO=120;CIGAR=1X;DP=121;DPB=121;DPRA=0;EPP=13.4334;EPPR=0;GTI=0;LEN=1;MEANALT=1;MQM=18.2417;MQMR=100;NS=1;NUMALT=1;ODDS=170.96;PAIRED=0.783333;PAIREDR=0;PAO=0;PQA=0;PQR=0;PRO=0;QA=4212;QR=60;RO=0;RPL=68;RPP=7.64277;RPPR=5.18177;RPR=52;RUN=1;SAF=56;SAP=4.16842;SAR=64;SRF=0;SRP=5.18177;SRR=0;TYPE=snp;ANN=G|downstream_gene_variant|MODIFIER|Afu1g01010|Afu1g01010|transcript|Afu1g01010-T|Coding||c.*3844A>G|||||3844|,G|intergenic_region|MODIFIER|Afu1g01010-Afu1g01020|Afu1g01010-Afu1g01020|intergenic_region|Afu1g01010-Afu1g01020|||n.362799A>G||||||	GT:DP:RO:QR:AO:QA:GL	1/1:120:0:0:120:4212:-185.395,-36.1236,0
Chr1_A_fumigatus_Af293	362809	.	A	G	1842.04	.	AB=0;ABP=0;AC=2;AF=1;AN=2;AO=121;CIGAR=1X;DP=123;DPB=123;DPRA=0;EPP=6.04318;EPPR=7.35324;GTI=0;LEN=1;MEANALT=1;MQM=18.3306;MQMR=57.5;NS=1;NUMALT=1;ODDS=168.232;PAIRED=0.785124;PAIREDR=0.5;PAO=0;PQA=0;PQR=0;PRO=0;QA=4342;QR=75;RO=1;RPL=70;RPP=9.48883;RPPR=7.35324;RPR=51;RUN=1;SAF=56;SAP=4.46393;SAR=65;SRF=1;SRP=3.0103;SRR=0;TYPE=snp;ANN=G|downstream_gene_variant|MODIFIER|Afu1g01010|Afu1g01010|transcript|Afu1g01010-T|Coding||c.*3854A>G|||||3854|,G|intergenic_region|MODIFIER|Afu1g01010-Afu1g01020|Afu1g01010-Afu1g01020|intergenic_region|Afu1g01010-Afu1g01020|||n.362809A>G||||||	GT:DP:RO:QR:AO:QA:GL	1/1:122:1:15:121:4342:-187.812,-35.5198,0
Chr1_A_fumigatus_Af293	362841	.	A	G	1556.45	.	AB=0;ABP=0;AC=2;AF=1;AN=2;AO=112;CIGAR=1X;DP=114;DPB=114;DPRA=0;EPP=6.81038;EPPR=7.35324;GTI=0;LEN=1;MEANALT=1;MQM=17.125;MQMR=61.5;NS=1;NUMALT=1;ODDS=153.337;PAIRED=0.767857;PAIREDR=0;PAO=0;PQA=0;PQR=0;PRO=0;QA=3904;QR=99;RO=1;RPL=74;RPP=28.1373;RPPR=3.0103;RPR=38;RUN=1;SAF=53;SAP=3.70827;SAR=59;SRF=0;SRP=7.35324;SRR=1;TYPE=snp;ANN=G|downstream_gene_variant|MODIFIER|Afu1g01010|Afu1g01010|transcript|Afu1g01010-T|Coding||c.*3886A>G|||||3886|,G|intergenic_region|MODIFIER|Afu1g01010-Afu1g01020|Afu1g01010-Afu1g01020|intergenic_region|Afu1g01010-Afu1g01020|||n.362841A>G||||||	GT:DP:RO:QR:AO:QA:GL	1/1:113:1:39:112:3904:-161.094,-31.7271,0
Chr1_A_fumigatus_Af293	363227	.	A	G	1725.16	.	AB=0;ABP=0;AC=2;AF=1;AN=2;AO=110;CIGAR=1X;DP=111;DPB=111;DPRA=0;EPP=4.2737;EPPR=0;GTI=0;LEN=1;MEANALT=1;MQM=19;MQMR=100;NS=1;NUMALT=1;ODDS=157.098;PAIRED=0.709091;PAIREDR=0;PAO=0;PQA=0;PQR=0;PRO=0;QA=3648;QR=60;RO=0;RPL=66;RPP=12.5648;RPPR=5.18177;RPR=44;RUN=1;SAF=63;SAP=8.06391;SAR=47;SRF=0;SRP=5.18177;SRR=0;TYPE=snp;ANN=G|downstream_gene_variant|MODIFIER|Afu1g01010|Afu1g01010|transcript|Afu1g01010-T|Coding||c.*4272A>G|||||4272|,G|intergenic_region|MODIFIER|Afu1g01010-Afu1g01020|Afu1g01010-Afu1g01020|intergenic_region|Afu1g01010-Afu1g01020|||n.363227A>G||||||	GT:DP:RO:QR:AO:QA:GL	1/1:110:0:0:110:3648:-177.456,-33.1133,0
Chr1_A_fumigatus_Af293	363250	.	TATCA	CATCG	1659.79	.	AB=0;ABP=0;AC=2;AF=1;AN=2;AO=109;CIGAR=1X3M1X;DP=113;DPB=113.6;DPRA=0;EPP=6.37708;EPPR=0;GTI=0;LEN=5;MEANALT=3;MQM=18.0917;MQMR=0;NS=1;NUMALT=1;ODDS=158.484;PAIRED=0.669725;PAIREDR=0;PAO=4;PQA=106;PQR=0;PRO=0;QA=3231;QR=0;RO=0;RPL=63;RPP=8.76769;RPPR=0;RPR=46;RUN=1;SAF=67;SAP=15.4614;SAR=42;SRF=0;SRP=0;SRR=0;TYPE=complex;ANN=CATCG|downstream_gene_variant|MODIFIER|Afu1g01010|Afu1g01010|transcript|Afu1g01010-T|Coding||c.*4295_*4299delTATCAinsCATCG|||||4295|,CATCG|intergenic_region|MODIFIER|Afu1g01010-Afu1g01020|Afu1g01010-Afu1g01020|intergenic_region|Afu1g01010-Afu1g01020|||n.363250_363254delTATCAinsCATCG||||||	GT:DP:RO:QR:AO:QA:GL	1/1:112:0:0:109:3231:-171.484,-34.0164,0
Chr1_A_fumigatus_Af293	363319	.	T	C	1627.12	.	AB=0;ABP=0;AC=2;AF=1;AN=2;AO=111;CIGAR=1X;DP=112;DPB=112;DPRA=0;EPP=5.3774;EPPR=0;GTI=0;LEN=1;MEANALT=1;MQM=17.3694;MQMR=100;NS=1;NUMALT=1;ODDS=158.484;PAIRED=0.738739;PAIREDR=0;PAO=0;PQA=0;PQR=0;PRO=0;QA=3876;QR=60;RO=0;RPL=36;RPP=32.7653;RPPR=5.18177;RPR=75;RUN=1;SAF=54;SAP=3.18637;SAR=57;SRF=0;SRP=5.18177;SRR=0;TYPE=snp;ANN=C|downstream_gene_variant|MODIFIER|Afu1g01010|Afu1g01010|transcript|Afu1g01010-T|Coding||c.*4364T>C|||||4364|,C|intergenic_region|MODIFIER|Afu1g01010-Afu1g01020|Afu1g01010-Afu1g01020|intergenic_region|Afu1g01010-Afu1g01020|||n.363319T>C||||||	GT:DP:RO:QR:AO:QA:GL	1/1:111:0:0:111:3876:-169.341,-33.4143,0
Chr1_A_fumigatus_Af293	363375	.	T	C	1561.78	.	AB=0;ABP=0;AC=2;AF=1;AN=2;AO=114;CIGAR=1X;DP=115;DPB=115;DPRA=0;EPP=6.74371;EPPR=0;GTI=0;LEN=1;MEANALT=1;MQM=15.9737;MQMR=100;NS=1;NUMALT=1;ODDS=162.643;PAIRED=0.701754;PAIREDR=0;PAO=0;PQA=0;PQR=0;PRO=0;QA=3926;QR=60;RO=0;RPL=61;RPP=4.22937;RPPR=5.18177;RPR=53;RUN=1;SAF=57;SAP=3.0103;SAR=57;SRF=0;SRP=5.18177;SRR=0;TYPE=snp;ANN=C|downstream_gene_variant|MODIFIER|Afu1g01010|Afu1g01010|transcript|Afu1g01010-T|Coding||c.*4420T>C|||||4420|,C|intergenic_region|MODIFIER|Afu1g01010-Afu1g01020|Afu1g01010-Afu1g01020|intergenic_region|Afu1g01010-Afu1g01020|||n.363375T>C||||||	GT:DP:RO:QR:AO:QA:GL	1/1:114:0:0:114:3926:-160.052,-34.3174,0
Chr1_A_fumigatus_Af293	363532	.	A	G	1035.31	.	AB=0;ABP=0;AC=2;AF=1;AN=2;AO=108;CIGAR=1X;DP=110;DPB=110;DPRA=0;EPP=32.0437;EPPR=3.0103;GTI=0;LEN=1;MEANALT=1;MQM=11.8889;MQMR=58.5;NS=1;NUMALT=1;ODDS=149.195;PAIRED=0.768519;PAIREDR=0;PAO=0;PQA=0;PQR=0;PRO=0;QA=3596;QR=97;RO=1;RPL=42;RPP=14.5915;RPPR=7.35324;RPR=66;RUN=1;SAF=59;SAP=5.02092;SAR=49;SRF=0;SRP=7.35324;SRR=1;TYPE=snp;ANN=G|downstream_gene_variant|MODIFIER|Afu1g01010|Afu1g01010|transcript|Afu1g01010-T|Coding||c.*4577A>G|||||4577|,G|intergenic_region|MODIFIER|Afu1g01010-Afu1g01020|Afu1g01010-Afu1g01020|intergenic_region|Afu1g01010-Afu1g01020|||n.363532A>G||||||	GT:DP:RO:QR:AO:QA:GL	1/1:109:1:37:108:3596:-110.27,-31.1165,0
Chr1_A_fumigatus_Af293	363577	.	T	C	1079.0	.	AB=0;ABP=0;AC=2;AF=1;AN=2;AO=115;CIGAR=1X;DP=117;DPB=117;DPRA=0;EPP=28.8603;EPPR=0;GTI=0;LEN=1;MEANALT=2;MQM=11.7304;MQMR=100;NS=1;NUMALT=1;ODDS=164.029;PAIRED=0.747826;PAIREDR=0;PAO=0;PQA=0;PQR=0;PRO=0;QA=3624;QR=60;RO=0;RPL=41;RPP=23.5732;RPPR=5.18177;RPR=74;RUN=1;SAF=50;SAP=7.25883;SAR=65;SRF=0;SRP=5.18177;SRR=0;TYPE=snp;ANN=C|downstream_gene_variant|MODIFIER|Afu1g01010|Afu1g01010|transcript|Afu1g01010-T|Coding||c.*4622T>C|||||4622|,C|intergenic_region|MODIFIER|Afu1g01010-Afu1g01020|Afu1g01010-Afu1g01020|intergenic_region|Afu1g01010-Afu1g01020|||n.363577T>C||||||	GT:DP:RO:QR:AO:QA:GL	1/1:116:0:0:115:3624:-116.385,-34.6185,0
Chr1_A_fumigatus_Af293	363583	.	T	C	1082.83	.	AB=0;ABP=0;AC=2;AF=1;AN=2;AO=114;CIGAR=1X;DP=115;DPB=115;DPRA=0;EPP=39.8872;EPPR=0;GTI=0;LEN=1;MEANALT=1;MQM=11.9035;MQMR=100;NS=1;NUMALT=1;ODDS=162.643;PAIRED=0.745614;PAIREDR=0;PAO=0;PQA=0;PQR=0;PRO=0;QA=3747;QR=60;RO=0;RPL=41;RPP=22.5155;RPPR=5.18177;RPR=73;RUN=1;SAF=50;SAP=6.74371;SAR=64;SRF=0;SRP=5.18177;SRR=0;TYPE=snp;ANN=C|downstream_gene_variant|MODIFIER|Afu1g01010|Afu1g01010|transcript|Afu1g01010-T|Coding||c.*4628T>C|||||4628|,C|intergenic_region|MODIFIER|Afu1g01010-Afu1g01020|Afu1g01010-Afu1g01020|intergenic_region|Afu1g01010-Afu1g01020|||n.363583T>C||||||	GT:DP:RO:QR:AO:QA:GL	1/1:114:0:0:114:3747:-117.746,-34.3174,0
Chr1_A_fumigatus_Af293	363599	.	TCT	CCC	1134.11	.	AB=0;ABP=0;AC=2;AF=1;AN=2;AO=116;CIGAR=1X1M1X;DP=119;DPB=118.333;DPRA=0;EPP=22.1792;EPPR=0;GTI=0;LEN=3;MEANALT=3;MQM=12.5172;MQMR=0;NS=1;NUMALT=1;ODDS=165.415;PAIRED=0.715517;PAIREDR=0;PAO=0;PQA=0;PQR=0;PRO=0;QA=3247;QR=0;RO=0;RPL=42;RPP=22.1792;RPPR=0;RPR=74;RUN=1;SAF=50;SAP=7.80251;SAR=66;SRF=0;SRP=0;SRR=0;TYPE=complex;ANN=CCC|downstream_gene_variant|MODIFIER|Afu1g01010|Afu1g01010|transcript|Afu1g01010-T|Coding||c.*4644_*4646delTCTinsCCC|||||4644|,CCC|intergenic_region|MODIFIER|Afu1g01010-Afu1g01020|Afu1g01010-Afu1g01020|intergenic_region|Afu1g01010-Afu1g01020|||n.363599_363601delTCTinsCCC||||||	GT:DP:RO:QR:AO:QA:GL	1/1:118:0:0:116:3247:-121.131,-34.9195,0
Chr1_A_fumigatus_Af293	363737	.	T	C	1599.2	.	AB=0;ABP=0;AC=2;AF=1;AN=2;AO=104;CIGAR=1X;DP=105;DPB=105;DPRA=0;EPP=43.4331;EPPR=0;GTI=0;LEN=1;MEANALT=1;MQM=19.8365;MQMR=100;NS=1;NUMALT=1;ODDS=148.78;PAIRED=0.740385;PAIREDR=0;PAO=0;PQA=0;PQR=0;PRO=0;QA=3698;QR=60;RO=0;RPL=69;RPP=27.1471;RPPR=5.18177;RPR=35;RUN=1;SAF=47;SAP=5.09825;SAR=57;SRF=0;SRP=5.18177;SRR=0;TYPE=snp;ANN=C|downstream_gene_variant|MODIFIER|Afu1g01010|Afu1g01010|transcript|Afu1g01010-T|Coding||c.*4782T>C|||||4782|,C|intergenic_region|MODIFIER|Afu1g01010-Afu1g01020|Afu1g01010-Afu1g01020|intergenic_region|Afu1g01010-Afu1g01020|||n.363737T>C||||||	GT:DP:RO:QR:AO:QA:GL	1/1:104:0:0:104:3698:-170.014,-31.3071,0
Chr1_A_fumigatus_Af293	363756	.	T	C	1518.7	.	AB=0;ABP=0;AC=2;AF=1;AN=2;AO=95;CIGAR=1X;DP=96;DPB=96;DPRA=0;EPP=49.2969;EPPR=0;GTI=0;LEN=1;MEANALT=1;MQM=20.3579;MQMR=100;NS=1;NUMALT=1;ODDS=136.303;PAIRED=0.757895;PAIREDR=0;PAO=0;PQA=0;PQR=0;PRO=0;QA=3367;QR=60;RO=0;RPL=60;RPP=17.2963;RPPR=5.18177;RPR=35;RUN=1;SAF=40;SAP=8.15326;SAR=55;SRF=0;SRP=5.18177;SRR=0;TYPE=snp;ANN=C|downstream_gene_variant|MODIFIER|Afu1g01010|Afu1g01010|transcript|Afu1g01010-T|Coding||c.*4801T>C|||||4801|,C|intergenic_region|MODIFIER|Afu1g01010-Afu1g01020|Afu1g01010-Afu1g01020|intergenic_region|Afu1g01010-Afu1g01020|||n.363756T>C||||||	GT:DP:RO:QR:AO:QA:GL	1/1:95:0:0:95:3367:-161.84,-28.5979,0
Chr1_A_fumigatus_Af293	363779	.	T	C	1595.59	.	AB=0;ABP=0;AC=2;AF=1;AN=2;AO=84;CIGAR=1X;DP=86;DPB=86;DPRA=0;EPP=53.0576;EPPR=0;GTI=0;LEN=1;MEANALT=2;MQM=26.2024;MQMR=100;NS=1;NUMALT=1;ODDS=121.054;PAIRED=0.785714;PAIREDR=0;PAO=0;PQA=0;PQR=0;PRO=0;QA=2796;QR=60;RO=0;RPL=37;RPP=5.59539;RPPR=5.18177;RPR=47;RUN=1;SAF=53;SAP=15.5221;SAR=31;SRF=0;SRP=5.18177;SRR=0;TYPE=snp;ANN=C|downstream_gene_variant|MODIFIER|Afu1g01010|Afu1g01010|transcript|Afu1g01010-T|Coding||c.*4824T>C|||||4824|,C|intergenic_region|MODIFIER|Afu1g01010-Afu1g01020|Afu1g01010-Afu1g01020|intergenic_region|Afu1g01010-Afu1g01020|||n.363779T>C||||||	GT:DP:RO:QR:AO:QA:GL	1/1:85:0:0:84:2796:-169.445,-25.2865,0
Chr1_A_fumigatus_Af293	363796	.	T	C	1528.71	.	AB=0;ABP=0;AC=2;AF=1;AN=2;AO=74;CIGAR=1X;DP=75;DPB=75;DPRA=0;EPP=36.9322;EPPR=0;GTI=0;LEN=1;MEANALT=1;MQM=28.2838;MQMR=100;NS=1;NUMALT=1;ODDS=107.191;PAIRED=0.797297;PAIREDR=0;PAO=0;PQA=0;PQR=0;PRO=0;QA=2604;QR=60;RO=0;RPL=29;RPP=10.5224;RPPR=5.18177;RPR=45;RUN=1;SAF=51;SAP=26.0162;SAR=23;SRF=0;SRP=5.18177;SRR=0;TYPE=snp;ANN=C|downstream_gene_variant|MODIFIER|Afu1g01010|Afu1g01010|transcript|Afu1g01010-T|Coding||c.*4841T>C|||||4841|,C|intergenic_region|MODIFIER|Afu1g01010-Afu1g01020|Afu1g01010-Afu1g01020|intergenic_region|Afu1g01010-Afu1g01020|||n.363796T>C||||||	GT:DP:RO:QR:AO:QA:GL	1/1:74:0:0:74:2604:-162.518,-22.2762,0
Chr1_A_fumigatus_Af293	363805	.	A	G	1531.62	.	AB=0;ABP=0;AC=2;AF=1;AN=2;AO=71;CIGAR=1X;DP=73;DPB=73;DPRA=0;EPP=32.4016;EPPR=0;GTI=0;LEN=1;MEANALT=2;MQM=29.8028;MQMR=100;NS=1;NUMALT=1;ODDS=103.032;PAIRED=0.816901;PAIREDR=0;PAO=0;PQA=0;PQR=0;PRO=0;QA=2501;QR=60;RO=0;RPL=27;RPP=11.8491;RPPR=5.18177;RPR=44;RUN=1;SAF=52;SAP=36.3164;SAR=19;SRF=0;SRP=5.18177;SRR=0;TYPE=snp;ANN=G|downstream_gene_variant|MODIFIER|Afu1g01010|Afu1g01010|transcript|Afu1g01010-T|Coding||c.*4850A>G|||||4850|,G|intergenic_region|MODIFIER|Afu1g01010-Afu1g01020|Afu1g01010-Afu1g01020|intergenic_region|Afu1g01010-Afu1g01020|||n.363805A>G||||||	GT:DP:RO:QR:AO:QA:GL	1/1:72:0:0:71:2501:-163.522,-21.3731,0
Chr1_A_fumigatus_Af293	363829	.	A	G	1621.6	.	AB=0;ABP=0;AC=2;AF=1;AN=2;AO=72;CIGAR=1X;DP=73;DPB=73;DPRA=0;EPP=26.6552;EPPR=0;GTI=0;LEN=1;MEANALT=1;MQM=30.9722;MQMR=100;NS=1;NUMALT=1;ODDS=104.418;PAIRED=0.833333;PAIREDR=0;PAO=0;PQA=0;PQR=0;PRO=0;QA=2541;QR=60;RO=0;RPL=33;RPP=4.09604;RPPR=5.18177;RPR=39;RUN=1;SAF=55;SAP=46.5604;SAR=17;SRF=0;SRP=5.18177;SRR=0;TYPE=snp;ANN=G|downstream_gene_variant|MODIFIER|Afu1g01010|Afu1g01010|transcript|Afu1g01010-T|Coding||c.*4874A>G|||||4874|,G|intergenic_region|MODIFIER|Afu1g01010-Afu1g01020|Afu1g01010-Afu1g01020|intergenic_region|Afu1g01010-Afu1g01020|||n.363829A>G||||||	GT:DP:RO:QR:AO:QA:GL	1/1:72:0:0:72:2541:-172.258,-21.6742,0
Chr1_A_fumigatus_Af293	363855	.	C	T	1508.64	.	AB=0;ABP=0;AC=2;AF=1;AN=2;AO=63;CIGAR=1X;DP=64;DPB=64;DPRA=0;EPP=12.9715;EPPR=0;GTI=0;LEN=1;MEANALT=1;MQM=32.7778;MQMR=100;NS=1;NUMALT=1;ODDS=91.9417;PAIRED=0.873016;PAIREDR=0;PAO=0;PQA=0;PQR=0;PRO=0;QA=2282;QR=60;RO=0;RPL=29;RPP=3.872;RPPR=5.18177;RPR=34;RUN=1;SAF=51;SAP=55.4358;SAR=12;SRF=0;SRP=5.18177;SRR=0;TYPE=snp;ANN=T|downstream_gene_variant|MODIFIER|Afu1g01010|Afu1g01010|transcript|Afu1g01010-T|Coding||c.*4900C>T|||||4900|,T|intergenic_region|MODIFIER|Afu1g01010-Afu1g01020|Afu1g01010-Afu1g01020|intergenic_region|Afu1g01010-Afu1g01020|||n.363855C>T||||||	GT:DP:RO:QR:AO:QA:GL	1/1:63:0:0:63:2282:-160.479,-18.9649,0
Chr1_A_fumigatus_Af293	363878	.	TA	CG	1362.9	.	AB=0;ABP=0;AC=2;AF=1;AN=2;AO=61;CIGAR=2X;DP=62;DPB=61.5;DPRA=0;EPP=3.33068;EPPR=0;GTI=0;LEN=2;MEANALT=1;MQM=33.8852;MQMR=0;NS=1;NUMALT=1;ODDS=89.1691;PAIRED=0.885246;PAIREDR=0;PAO=0;PQA=0;PQR=0;PRO=0;QA=2021;QR=0;RO=0;RPL=39;RPP=13.2981;RPPR=0;RPR=22;RUN=1;SAF=51;SAP=62.8504;SAR=10;SRF=0;SRP=0;SRR=0;TYPE=mnp;ANN=CG|downstream_gene_variant|MODIFIER|Afu1g01010|Afu1g01010|transcript|Afu1g01010-T|Coding||c.*4923_*4924delTAinsCG|||||4923|,CG|intergenic_region|MODIFIER|Afu1g01010-Afu1g01020|Afu1g01010-Afu1g01020|intergenic_region|Afu1g01010-Afu1g01020|||n.363878_363879delTAinsCG||||||	GT:DP:RO:QR:AO:QA:GL	1/1:61:0:0:61:2021:-146.74,-18.3628,0
Chr1_A_fumigatus_Af293	364548	.	T	C	3074.94	.	AB=0;ABP=0;AC=2;AF=1;AN=2;AO=123;CIGAR=1X;DP=126;DPB=126;DPRA=0;EPP=9.38348;EPPR=7.35324;GTI=0;LEN=1;MEANALT=2;MQM=37.1301;MQMR=61.5;NS=1;NUMALT=1;ODDS=168.932;PAIRED=0.796748;PAIREDR=0;PAO=0;PQA=0;PQR=0;PRO=0;QA=4010;QR=97;RO=1;RPL=64;RPP=3.45166;RPPR=7.35324;RPR=59;RUN=1;SAF=74;SAP=14.0442;SAR=49;SRF=1;SRP=3.0103;SRR=0;TYPE=snp;ANN=C|intergenic_region|MODIFIER|Afu1g01010-Afu1g01020|Afu1g01010-Afu1g01020|intergenic_region|Afu1g01010-Afu1g01020|||n.364548T>C||||||	GT:DP:RO:QR:AO:QA:GL	1/1:125:1:37:123:4010:-311.803,-35.2287,0
Chr1_A_fumigatus_Af293	364653	.	A	G	2336.64	.	AB=0;ABP=0;AC=2;AF=1;AN=2;AO=106;CIGAR=1X;DP=108;DPB=108;DPRA=0;EPP=4.32138;EPPR=3.0103;GTI=0;LEN=1;MEANALT=1;MQM=29.8208;MQMR=62;NS=1;NUMALT=1;ODDS=144.966;PAIRED=0.783019;PAIREDR=0;PAO=0;PQA=0;PQR=0;PRO=0;QA=3661;QR=92;RO=1;RPL=57;RPP=4.32138;RPPR=7.35324;RPR=49;RUN=1;SAF=50;SAP=3.74778;SAR=56;SRF=0;SRP=7.35324;SRR=1;TYPE=snp;ANN=G|intergenic_region|MODIFIER|Afu1g01010-Afu1g01020|Afu1g01010-Afu1g01020|intergenic_region|Afu1g01010-Afu1g01020|||n.364653A>G||||||	GT:DP:RO:QR:AO:QA:GL	1/1:107:1:32:106:3661:-236.429,-29.8739,0
Chr1_A_fumigatus_Af293	364780	.	A	G	1551.25	.	AB=0;ABP=0;AC=2;AF=1;AN=2;AO=108;CIGAR=1X;DP=109;DPB=109;DPRA=0;EPP=12.7417;EPPR=0;GTI=0;LEN=1;MEANALT=1;MQM=17.5463;MQMR=100;NS=1;NUMALT=1;ODDS=154.325;PAIRED=0.722222;PAIREDR=0;PAO=0;PQA=0;PQR=0;PRO=0;QA=3827;QR=60;RO=0;RPL=52;RPP=3.332;RPPR=5.18177;RPR=56;RUN=1;SAF=45;SAP=9.52472;SAR=63;SRF=0;SRP=5.18177;SRR=0;TYPE=snp;ANN=G|intergenic_region|MODIFIER|Afu1g01010-Afu1g01020|Afu1g01010-Afu1g01020|intergenic_region|Afu1g01010-Afu1g01020|||n.364780A>G||||||	GT:DP:RO:QR:AO:QA:GL	1/1:108:0:0:108:3827:-160.123,-32.5112,0
Chr1_A_fumigatus_Af293	364837	.	A	G	1208.68	.	AB=0;ABP=0;AC=2;AF=1;AN=2;AO=101;CIGAR=1X;DP=102;DPB=102;DPRA=0;EPP=12.4917;EPPR=0;GTI=0;LEN=1;MEANALT=1;MQM=15.0792;MQMR=100;NS=1;NUMALT=1;ODDS=144.621;PAIRED=0.712871;PAIREDR=0;PAO=0;PQA=0;PQR=0;PRO=0;QA=3378;QR=60;RO=0;RPL=59;RPP=9.22372;RPPR=5.18177;RPR=42;RUN=1;SAF=37;SAP=18.6836;SAR=64;SRF=0;SRP=5.18177;SRR=0;TYPE=snp;ANN=G|intergenic_region|MODIFIER|Afu1g01010-Afu1g01020|Afu1g01010-Afu1g01020|intergenic_region|Afu1g01010-Afu1g01020|||n.364837A>G||||||	GT:DP:RO:QR:AO:QA:GL	1/1:101:0:0:101:3378:-127.306,-30.404,0
Chr1_A_fumigatus_Af293	364892	.	T	C	683.407	.	AB=0;ABP=0;AC=2;AF=1;AN=2;AO=74;CIGAR=1X;DP=76;DPB=76;DPRA=0;EPP=3.0103;EPPR=0;GTI=0;LEN=1;MEANALT=2;MQM=12.3784;MQMR=100;NS=1;NUMALT=1;ODDS=107.191;PAIRED=0.72973;PAIREDR=0;PAO=0;PQA=0;PQR=0;PRO=0;QA=2605;QR=60;RO=0;RPL=55;RPP=41.0404;RPPR=5.18177;RPR=19;RUN=1;SAF=20;SAP=36.9322;SAR=54;SRF=0;SRP=5.18177;SRR=0;TYPE=snp;ANN=C|intergenic_region|MODIFIER|Afu1g01010-Afu1g01020|Afu1g01010-Afu1g01020|intergenic_region|Afu1g01010-Afu1g01020|||n.364892T>C||||||	GT:DP:RO:QR:AO:QA:GL	1/1:75:0:0:74:2605:-78.8264,-22.2762,0
Chr1_A_fumigatus_Af293	364937	.	T	C	429.211	.	AB=0;ABP=0;AC=2;AF=1;AN=2;AO=59;CIGAR=1X;DP=60;DPB=60;DPRA=0;EPP=9.23028;EPPR=0;GTI=0;LEN=1;MEANALT=1;MQM=11.8644;MQMR=100;NS=1;NUMALT=1;ODDS=86.3965;PAIRED=0.694915;PAIREDR=0;PAO=0;PQA=0;PQR=0;PRO=0;QA=2048;QR=60;RO=0;RPL=47;RPP=48.096;RPPR=5.18177;RPR=12;RUN=1;SAF=11;SAP=53.3958;SAR=48;SRF=0;SRP=5.18177;SRR=0;TYPE=snp;ANN=C|intergenic_region|MODIFIER|Afu1g01010-Afu1g01020|Afu1g01010-Afu1g01020|intergenic_region|Afu1g01010-Afu1g01020|||n.364937T>C||||||	GT:DP:RO:QR:AO:QA:GL	1/1:59:0:0:59:2048:-56.5484,-17.7608,0
Chr1_A_fumigatus_Af293	364948	.	T	C	343.252	.	AB=0;ABP=0;AC=2;AF=1;AN=2;AO=54;CIGAR=1X;DP=56;DPB=56;DPRA=0;EPP=16.0391;EPPR=3.0103;GTI=0;LEN=1;MEANALT=1;MQM=10.4815;MQMR=62;NS=1;NUMALT=1;ODDS=75.7915;PAIRED=0.722222;PAIREDR=0;PAO=0;PQA=0;PQR=0;PRO=0;QA=1875;QR=74;RO=1;RPL=45;RPP=55.1256;RPPR=7.35324;RPR=9;RUN=1;SAF=9;SAP=55.1256;SAR=45;SRF=0;SRP=7.35324;SRR=1;TYPE=snp;ANN=C|intergenic_region|MODIFIER|Afu1g01010-Afu1g01020|Afu1g01010-Afu1g01020|intergenic_region|Afu1g01010-Afu1g01020|||n.364948T>C||||||	GT:DP:RO:QR:AO:QA:GL	1/1:55:1:14:54:1875:-48.751,-15.1965,0
Chr1_A_fumigatus_Af293	364961	.	TGCTT	CGCTC	174.778	.	AB=0;ABP=0;AC=2;AF=1;AN=2;AO=44;CIGAR=1X3M1X;DP=47;DPB=47;DPRA=0;EPP=41.702;EPPR=0;GTI=0;LEN=5;MEANALT=3;MQM=10.1136;MQMR=0;NS=1;NUMALT=1;ODDS=40.2441;PAIRED=0.772727;PAIREDR=0;PAO=1;PQA=15;PQR=0;PRO=0;QA=1422;QR=0;RO=0;RPL=43;RPP=90.0666;RPPR=0;RPR=1;RUN=1;SAF=7;SAP=47.4268;SAR=37;SRF=0;SRP=0;SRR=0;TYPE=complex;ANN=CGCTC|intergenic_region|MODIFIER|Afu1g01010-Afu1g01020|Afu1g01010-Afu1g01020|intergenic_region|Afu1g01010-Afu1g01020|||n.364961_364965delTGCTTinsCGCTC||||||	GT:DP:RO:QR:AO:QA:GL	1/1:46:0:0:44:1422:-39.7383,-13.5464,0
Chr1_A_fumigatus_Af293	364972	.	GCT	TCC	159.894	.	AB=0;ABP=0;AC=2;AF=1;AN=2;AO=40;CIGAR=1X1M1X;DP=41;DPB=42;DPRA=0;EPP=34.2795;EPPR=0;GTI=0;LEN=3;MEANALT=1;MQM=9.775;MQMR=0;NS=1;NUMALT=1;ODDS=36.8168;PAIRED=0.8;PAIREDR=0;PAO=3;PQA=49;PQR=0;PRO=0;QA=1192;QR=0;RO=0;RPL=38;RPP=73.366;RPPR=0;RPR=2;RUN=1;SAF=6;SAP=45.5712;SAR=34;SRF=0;SRP=0;SRR=0;TYPE=complex;ANN=TCC|intergenic_region|MODIFIER|Afu1g01010-Afu1g01020|Afu1g01010-Afu1g01020|intergenic_region|Afu1g01010-Afu1g01020|||n.364972_364974delGCTinsTCC||||||	GT:DP:RO:QR:AO:QA:GL	1/1:40:0:0:40:1192:-34.7508,-12.9443,0
Chr1_A_fumigatus_Af293	366570	.	ATCCT	GTCCC	56.3716	.	AB=0;ABP=0;AC=2;AF=1;AN=2;AO=82;CIGAR=1X3M1X;DP=84;DPB=83.6;DPRA=0;EPP=3.434;EPPR=0;GTI=0;LEN=5;MEANALT=2;MQM=2.0122;MQMR=0;NS=1;NUMALT=1;ODDS=12.98;PAIRED=0.817073;PAIREDR=0;PAO=1;PQA=2;PQR=0;PRO=0;QA=2732;QR=0;RO=0;RPL=27;RPP=23.7717;RPPR=0;RPR=55;RUN=1;SAF=60;SAP=41.2494;SAR=22;SRF=0;SRP=0;SRR=0;TYPE=complex;ANN=GTCCC|downstream_gene_variant|MODIFIER|Afu1g01020|Afu1g01020|transcript|Afu1g01020-T|Coding||c.*4328_*4332delAGGATinsGGGAC|||||4332|WARNING_TRANSCRIPT_MULTIPLE_STOP_CODONS,GTCCC|intergenic_region|MODIFIER|Afu1g01010-Afu1g01020|Afu1g01010-Afu1g01020|intergenic_region|Afu1g01010-Afu1g01020|||n.366570_366574delATCCTinsGTCCC||||||	GT:DP:RO:QR:AO:QA:GL	1/1:83:0:0:82:2732:-14.8618,-24.9855,0
Chr1_A_fumigatus_Af293	366579	.	AAT	GAC	68.216	.	AB=0;ABP=0;AC=2;AF=1;AN=2;AO=84;CIGAR=1X1M1X;DP=87;DPB=86.3333;DPRA=0;EPP=3.94093;EPPR=0;GTI=0;LEN=3;MEANALT=3;MQM=2.0119;MQMR=0;NS=1;NUMALT=1;ODDS=15.7073;PAIRED=0.845238;PAIREDR=0;PAO=0;PQA=0;PQR=0;PRO=0;QA=2776;QR=0;RO=0;RPL=26;RPP=29.4816;RPPR=0;RPR=58;RUN=1;SAF=57;SAP=26.2761;SAR=27;SRF=0;SRP=0;SRR=0;TYPE=complex;ANN=GAC|downstream_gene_variant|MODIFIER|Afu1g01020|Afu1g01020|transcript|Afu1g01020-T|Coding||c.*4321_*4323delATTinsGTC|||||4323|WARNING_TRANSCRIPT_MULTIPLE_STOP_CODONS,GAC|intergenic_region|MODIFIER|Afu1g01010-Afu1g01020|Afu1g01010-Afu1g01020|intergenic_region|Afu1g01010-Afu1g01020|||n.366579_366581delAATinsGAC||||||	GT:DP:RO:QR:AO:QA:GL	1/1:86:0:0:84:2776:-15.1289,-25.2865,0
Chr1_A_fumigatus_Af293	366592	.	A	G	82.8835	.	AB=0;ABP=0;AC=2;AF=1;AN=2;AO=91;CIGAR=1X;DP=93;DPB=93;DPRA=0;EPP=4.94315;EPPR=0;GTI=0;LEN=1;MEANALT=2;MQM=2.01099;MQMR=100;NS=1;NUMALT=1;ODDS=19.0846;PAIRED=0.857143;PAIREDR=0;PAO=0;PQA=0;PQR=0;PRO=0;QA=2979;QR=60;RO=0;RPL=29;RPP=28.9964;RPPR=5.18177;RPR=62;RUN=1;SAF=60;SAP=23.0785;SAR=31;SRF=0;SRP=5.18177;SRR=0;TYPE=snp;ANN=G|downstream_gene_variant|MODIFIER|Afu1g01020|Afu1g01020|transcript|Afu1g01020-T|Coding||c.*4310T>C|||||4310|WARNING_TRANSCRIPT_MULTIPLE_STOP_CODONS,G|intergenic_region|MODIFIER|Afu1g01010-Afu1g01020|Afu1g01010-Afu1g01020|intergenic_region|Afu1g01010-Afu1g01020|||n.366592A>G||||||	GT:DP:RO:QR:AO:QA:GL	1/1:92:0:0:91:2979:-16.3637,-27.3937,0
Chr1_A_fumigatus_Af293	366633	.	T	C	131.87	.	AB=0;ABP=0;AC=2;AF=1;AN=2;AO=99;CIGAR=1X;DP=100;DPB=100;DPRA=0;EPP=9.34924;EPPR=0;GTI=0;LEN=1;MEANALT=1;MQM=2.0101;MQMR=100;NS=1;NUMALT=1;ODDS=30.3641;PAIRED=0.848485;PAIREDR=0;PAO=0;PQA=0;PQR=0;PRO=0;QA=3579;QR=60;RO=0;RPL=45;RPP=4.78696;RPPR=5.18177;RPR=54;RUN=1;SAF=58;SAP=9.34924;SAR=41;SRF=0;SRP=5.18177;SRR=0;TYPE=snp;ANN=C|downstream_gene_variant|MODIFIER|Afu1g01020|Afu1g01020|transcript|Afu1g01020-T|Coding||c.*4269A>G|||||4269|WARNING_TRANSCRIPT_MULTIPLE_STOP_CODONS,C|intergenic_region|MODIFIER|Afu1g01010-Afu1g01020|Afu1g01010-Afu1g01020|intergenic_region|Afu1g01010-Afu1g01020|||n.366633T>C||||||	GT:DP:RO:QR:AO:QA:GL	1/1:99:0:0:99:3579:-17.9152,-29.802,0
Chr1_A_fumigatus_Af293	366643	.	T	C	142.022	.	AB=0;ABP=0;AC=2;AF=1;AN=2;AO=102;CIGAR=1X;DP=103;DPB=103;DPRA=0;EPP=6.07591;EPPR=0;GTI=0;LEN=1;MEANALT=1;MQM=2.0098;MQMR=100;NS=1;NUMALT=1;ODDS=32.7017;PAIRED=0.862745;PAIREDR=0;PAO=0;PQA=0;PQR=0;PRO=0;QA=3564;QR=60;RO=0;RPL=50;RPP=3.09546;RPPR=5.18177;RPR=52;RUN=1;SAF=59;SAP=8.46027;SAR=43;SRF=0;SRP=5.18177;SRR=0;TYPE=snp;ANN=C|downstream_gene_variant|MODIFIER|Afu1g01020|Afu1g01020|transcript|Afu1g01020-T|Coding||c.*4259A>G|||||4259|WARNING_TRANSCRIPT_MULTIPLE_STOP_CODONS,C|intergenic_region|MODIFIER|Afu1g01010-Afu1g01020|Afu1g01010-Afu1g01020|intergenic_region|Afu1g01010-Afu1g01020|||n.366643T>C||||||	GT:DP:RO:QR:AO:QA:GL	1/1:102:0:0:102:3564:-18.367,-30.7051,0
Chr1_A_fumigatus_Af293	366650	.	TA	CG	143.186	.	AB=0;ABP=0;AC=2;AF=1;AN=2;AO=101;CIGAR=2X;DP=104;DPB=104;DPRA=0;EPP=5.61177;EPPR=0;GTI=0;LEN=2;MEANALT=2;MQM=2.0099;MQMR=0;NS=1;NUMALT=1;ODDS=32.9699;PAIRED=0.861386;PAIREDR=0;PAO=1;PQA=35;PQR=0;PRO=0;QA=3343;QR=0;RO=0;RPL=48;RPP=3.54779;RPPR=0;RPR=53;RUN=1;SAF=57;SAP=6.64375;SAR=44;SRF=0;SRP=0;SRR=0;TYPE=mnp;ANN=CG|downstream_gene_variant|MODIFIER|Afu1g01020|Afu1g01020|transcript|Afu1g01020-T|Coding||c.*4251_*4252delTAinsCG|||||4252|WARNING_TRANSCRIPT_MULTIPLE_STOP_CODONS,CG|intergenic_region|MODIFIER|Afu1g01010-Afu1g01020|Afu1g01010-Afu1g01020|intergenic_region|Afu1g01010-Afu1g01020|||n.366650_366651delTAinsCG||||||	GT:DP:RO:QR:AO:QA:GL	1/1:103:0:0:101:3343:-18.2946,-30.7051,0
Chr1_A_fumigatus_Af293	366657	.	A	G	147.83	.	AB=0;ABP=0;AC=2;AF=1;AN=2;AO=101;CIGAR=1X;DP=103;DPB=103;DPRA=0;EPP=9.22372;EPPR=7.35324;GTI=0;LEN=1;MEANALT=1;MQM=2.0099;MQMR=51;NS=1;NUMALT=1;ODDS=34.0392;PAIRED=0.861386;PAIREDR=0.5;PAO=0;PQA=0;PQR=0;PRO=0;QA=3455;QR=75;RO=1;RPL=49;RPP=3.2038;RPPR=7.35324;RPR=52;RUN=1;SAF=55;SAP=4.75178;SAR=46;SRF=1;SRP=3.0103;SRR=0;TYPE=snp;ANN=G|downstream_gene_variant|MODIFIER|Afu1g01020|Afu1g01020|transcript|Afu1g01020-T|Coding||c.*4245T>C|||||4245|WARNING_TRANSCRIPT_MULTIPLE_STOP_CODONS,G|intergenic_region|MODIFIER|Afu1g01010-Afu1g01020|Afu1g01010-Afu1g01020|intergenic_region|Afu1g01010-Afu1g01020|||n.366657A>G||||||	GT:DP:RO:QR:AO:QA:GL	1/1:102:1:15:101:3455:-17.9937,-30.513,0
Chr1_A_fumigatus_Af293	366675	.	T	C	130.224	.	AB=0;ABP=0;AC=2;AF=1;AN=2;AO=105;CIGAR=1X;DP=106;DPB=106;DPRA=0;EPP=25.5316;EPPR=0;GTI=0;LEN=1;MEANALT=1;MQM=2.00952;MQMR=100;NS=1;NUMALT=1;ODDS=29.9851;PAIRED=0.866667;PAIREDR=0;PAO=0;PQA=0;PQR=0;PRO=0;QA=3394;QR=60;RO=0;RPL=58;RPP=5.51266;RPPR=5.18177;RPR=47;RUN=1;SAF=52;SAP=3.03098;SAR=53;SRF=0;SRP=5.18177;SRR=0;TYPE=snp;ANN=C|downstream_gene_variant|MODIFIER|Afu1g01020|Afu1g01020|transcript|Afu1g01020-T|Coding||c.*4227A>G|||||4227|WARNING_TRANSCRIPT_MULTIPLE_STOP_CODONS,C|intergenic_region|MODIFIER|Afu1g01010-Afu1g01020|Afu1g01010-Afu1g01020|intergenic_region|Afu1g01010-Afu1g01020|||n.366675T>C||||||	GT:DP:RO:QR:AO:QA:GL	1/1:105:0:0:105:3394:-18.8701,-31.6082,0
Chr1_A_fumigatus_Af293	366691	.	A	G	129.82	.	AB=0;ABP=0;AC=2;AF=1;AN=2;AO=106;CIGAR=1X;DP=107;DPB=107;DPRA=0;EPP=23.9875;EPPR=0;GTI=0;LEN=1;MEANALT=1;MQM=2.00943;MQMR=100;NS=1;NUMALT=1;ODDS=29.8922;PAIRED=0.858491;PAIREDR=0;PAO=0;PQA=0;PQR=0;PRO=0;QA=3630;QR=60;RO=0;RPL=59;RPP=5.96022;RPPR=5.18177;RPR=47;RUN=1;SAF=46;SAP=7.02548;SAR=60;SRF=0;SRP=5.18177;SRR=0;TYPE=snp;ANN=G|downstream_gene_variant|MODIFIER|Afu1g01020|Afu1g01020|transcript|Afu1g01020-T|Coding||c.*4211T>C|||||4211|WARNING_TRANSCRIPT_MULTIPLE_STOP_CODONS,G|intergenic_region|MODIFIER|Afu1g01010-Afu1g01020|Afu1g01010-Afu1g01020|intergenic_region|Afu1g01010-Afu1g01020|||n.366691A>G||||||	GT:DP:RO:QR:AO:QA:GL	1/1:106:0:0:106:3630:-19.1192,-31.9092,0
Chr1_A_fumigatus_Af293	366700	.	T	C	131.321	.	AB=0;ABP=0;AC=2;AF=1;AN=2;AO=104;CIGAR=1X;DP=106;DPB=106;DPRA=0;EPP=21.8019;EPPR=0;GTI=0;LEN=1;MEANALT=2;MQM=2.00962;MQMR=100;NS=1;NUMALT=1;ODDS=30.2378;PAIRED=0.865385;PAIREDR=0;PAO=0;PQA=0;PQR=0;PRO=0;QA=3447;QR=60;RO=0;RPL=56;RPP=4.34659;RPPR=5.18177;RPR=48;RUN=1;SAF=47;SAP=5.09825;SAR=57;SRF=0;SRP=5.18177;SRR=0;TYPE=snp;ANN=C|downstream_gene_variant|MODIFIER|Afu1g01020|Afu1g01020|transcript|Afu1g01020-T|Coding||c.*4202A>G|||||4202|WARNING_TRANSCRIPT_MULTIPLE_STOP_CODONS,C|intergenic_region|MODIFIER|Afu1g01010-Afu1g01020|Afu1g01010-Afu1g01020|intergenic_region|Afu1g01010-Afu1g01020|||n.366700T>C||||||	GT:DP:RO:QR:AO:QA:GL	1/1:105:0:0:104:3447:-18.682,-31.3071,0
Chr1_A_fumigatus_Af293	366726	.	T	C	151.023	.	AB=0;ABP=0;AC=2;AF=1;AN=2;AO=111;CIGAR=1X;DP=112;DPB=112;DPRA=0;EPP=15.2371;EPPR=0;GTI=0;LEN=1;MEANALT=1;MQM=2.00901;MQMR=100;NS=1;NUMALT=1;ODDS=34.7743;PAIRED=0.846847;PAIREDR=0;PAO=0;PQA=0;PQR=0;PRO=0;QA=3873;QR=60;RO=0;RPL=60;RPP=4.59489;RPPR=5.18177;RPR=51;RUN=1;SAF=51;SAP=4.59489;SAR=60;SRF=0;SRP=5.18177;SRR=0;TYPE=snp;ANN=C|downstream_gene_variant|MODIFIER|Afu1g01020|Afu1g01020|transcript|Afu1g01020-T|Coding||c.*4176A>G|||||4176|WARNING_TRANSCRIPT_MULTIPLE_STOP_CODONS,C|intergenic_region|MODIFIER|Afu1g01010-Afu1g01020|Afu1g01010-Afu1g01020|intergenic_region|Afu1g01010-Afu1g01020|||n.366726T>C||||||	GT:DP:RO:QR:AO:QA:GL	1/1:111:0:0:111:3873:-20.0038,-33.4143,0
Chr1_A_fumigatus_Af293	366746	.	A	G	151.265	.	AB=0;ABP=0;AC=2;AF=1;AN=2;AO=102;CIGAR=1X;DP=104;DPB=104;DPRA=0;EPP=5.13919;EPPR=7.35324;GTI=0;LEN=1;MEANALT=1;MQM=2;MQMR=51;NS=1;NUMALT=1;ODDS=34.8301;PAIRED=0.872549;PAIREDR=0.5;PAO=0;PQA=0;PQR=0;PRO=0;QA=3413;QR=75;RO=1;RPL=53;RPP=3.35092;RPPR=3.0103;RPR=49;RUN=1;SAF=45;SAP=6.07591;SAR=57;SRF=0;SRP=7.35324;SRR=1;TYPE=snp;ANN=G|downstream_gene_variant|MODIFIER|Afu1g01020|Afu1g01020|transcript|Afu1g01020-T|Coding||c.*4156T>C|||||4156|WARNING_TRANSCRIPT_MULTIPLE_STOP_CODONS,G|intergenic_region|MODIFIER|Afu1g01010-Afu1g01020|Afu1g01010-Afu1g01020|intergenic_region|Afu1g01010-Afu1g01020|||n.366746A>G||||||	GT:DP:RO:QR:AO:QA:GL	1/1:103:1:15:102:3413:-18.0829,-30.814,0
Chr1_A_fumigatus_Af293	366768	.	T	C	141.036	.	AB=0;ABP=0;AC=2;AF=1;AN=2;AO=99;CIGAR=1X;DP=101;DPB=101;DPRA=0;EPP=4.78696;EPPR=0;GTI=0;LEN=1;MEANALT=2;MQM=2;MQMR=100;NS=1;NUMALT=1;ODDS=32.4746;PAIRED=0.89899;PAIREDR=0;PAO=0;PQA=0;PQR=0;PRO=0;QA=3407;QR=60;RO=0;RPL=50;RPP=3.03223;RPPR=5.18177;RPR=49;RUN=1;SAF=45;SAP=4.78696;SAR=54;SRF=0;SRP=5.18177;SRR=0;TYPE=snp;ANN=C|downstream_gene_variant|MODIFIER|Afu1g01020|Afu1g01020|transcript|Afu1g01020-T|Coding||c.*4134A>G|||||4134|WARNING_TRANSCRIPT_MULTIPLE_STOP_CODONS,C|intergenic_region|MODIFIER|Afu1g01010-Afu1g01020|Afu1g01010-Afu1g01020|intergenic_region|Afu1g01010-Afu1g01020|||n.366768T>C||||||	GT:DP:RO:QR:AO:QA:GL	1/1:100:0:0:99:3407:-17.7489,-29.802,0
Chr1_A_fumigatus_Af293	366779	.	A	G	146.334	.	AB=0;ABP=0;AC=2;AF=1;AN=2;AO=97;CIGAR=1X;DP=99;DPB=99;DPRA=0;EPP=3.21178;EPPR=7.35324;GTI=0;LEN=1;MEANALT=1;MQM=2;MQMR=51;NS=1;NUMALT=1;ODDS=33.6947;PAIRED=0.907216;PAIREDR=0.5;PAO=0;PQA=0;PQR=0;PRO=0;QA=3507;QR=72;RO=1;RPL=52;RPP=4.10723;RPPR=3.0103;RPR=45;RUN=1;SAF=45;SAP=4.10723;SAR=52;SRF=0;SRP=7.35324;SRR=1;TYPE=snp;ANN=G|downstream_gene_variant|MODIFIER|Afu1g01020|Afu1g01020|transcript|Afu1g01020-T|Coding||c.*4123T>C|||||4123|WARNING_TRANSCRIPT_MULTIPLE_STOP_CODONS,G|intergenic_region|MODIFIER|Afu1g01010-Afu1g01020|Afu1g01010-Afu1g01020|intergenic_region|Afu1g01010-Afu1g01020|||n.366779A>G||||||	GT:DP:RO:QR:AO:QA:GL	1/1:98:1:12:97:3507:-17.2453,-29.3167,0
Chr1_A_fumigatus_Af293	366798	.	T	C	113.047	.	AB=0;ABP=0;AC=2;AF=1;AN=2;AO=88;CIGAR=1X;DP=91;DPB=91;DPRA=0;EPP=6.56362;EPPR=0;GTI=0;LEN=1;MEANALT=2;MQM=2;MQMR=100;NS=1;NUMALT=1;ODDS=26.03;PAIRED=0.909091;PAIREDR=0;PAO=0;PQA=0;PQR=0;PRO=0;QA=3069;QR=60;RO=0;RPL=47;RPP=3.89863;RPPR=5.18177;RPR=41;RUN=1;SAF=35;SAP=11.0053;SAR=53;SRF=0;SRP=5.18177;SRR=0;TYPE=snp;ANN=C|downstream_gene_variant|MODIFIER|Afu1g01020|Afu1g01020|transcript|Afu1g01020-T|Coding||c.*4104A>G|||||4104|WARNING_TRANSCRIPT_MULTIPLE_STOP_CODONS,C|intergenic_region|MODIFIER|Afu1g01010-Afu1g01020|Afu1g01010-Afu1g01020|intergenic_region|Afu1g01010-Afu1g01020|||n.366798T>C||||||	GT:DP:RO:QR:AO:QA:GL	1/1:90:0:0:88:3069:-15.7556,-26.4906,0
Chr1_A_fumigatus_Af293	366807	.	T	C	87.3065	.	AB=0;ABP=0;AC=2;AF=1;AN=2;AO=83;CIGAR=1X;DP=85;DPB=85;DPRA=0;EPP=19.3617;EPPR=0;GTI=0;LEN=1;MEANALT=2;MQM=2;MQMR=100;NS=1;NUMALT=1;ODDS=20.1031;PAIRED=0.903614;PAIREDR=0;PAO=0;PQA=0;PQR=0;PRO=0;QA=2917;QR=60;RO=0;RPL=49;RPP=8.89682;RPPR=5.18177;RPR=34;RUN=1;SAF=33;SAP=10.5712;SAR=50;SRF=0;SRP=5.18177;SRR=0;TYPE=snp;ANN=C|downstream_gene_variant|MODIFIER|Afu1g01020|Afu1g01020|transcript|Afu1g01020-T|Coding||c.*4095A>G|||||4095|WARNING_TRANSCRIPT_MULTIPLE_STOP_CODONS,C|intergenic_region|MODIFIER|Afu1g01010-Afu1g01020|Afu1g01010-Afu1g01020|intergenic_region|Afu1g01010-Afu1g01020|||n.366807T>C||||||	GT:DP:RO:QR:AO:QA:GL	1/1:84:0:0:83:2917:-14.8847,-24.9855,0
Chr1_A_fumigatus_Af293	366836	.	T	C	53.1895	.	AB=0;ABP=0;AC=2;AF=1;AN=2;AO=76;CIGAR=1X;DP=78;DPB=78;DPRA=0;EPP=28.7251;EPPR=0;GTI=0;LEN=1;MEANALT=2;MQM=2;MQMR=100;NS=1;NUMALT=1;ODDS=12.2473;PAIRED=0.894737;PAIREDR=0;PAO=0;PQA=0;PQR=0;PRO=0;QA=2636;QR=60;RO=0;RPL=50;RPP=19.4678;RPPR=5.18177;RPR=26;RUN=1;SAF=29;SAP=12.2676;SAR=47;SRF=0;SRP=5.18177;SRR=0;TYPE=snp;ANN=C|downstream_gene_variant|MODIFIER|Afu1g01020|Afu1g01020|transcript|Afu1g01020-T|Coding||c.*4066A>G|||||4066|WARNING_TRANSCRIPT_MULTIPLE_STOP_CODONS,C|intergenic_region|MODIFIER|Afu1g01010-Afu1g01020|Afu1g01010-Afu1g01020|intergenic_region|Afu1g01010-Afu1g01020|||n.366836T>C||||||	GT:DP:RO:QR:AO:QA:GL	1/1:77:0:0:76:2636:-13.6188,-22.8783,0
Chr1_A_fumigatus_Af293	366952	.	T	C	61.0784	.	AB=0;ABP=0;AC=2;AF=1;AN=2;AO=50;CIGAR=1X;DP=51;DPB=51;DPRA=0;EPP=3.70517;EPPR=0;GTI=0;LEN=1;MEANALT=1;MQM=2.04;MQMR=100;NS=1;NUMALT=1;ODDS=14.0638;PAIRED=0.68;PAIREDR=0;PAO=0;PQA=0;PQR=0;PRO=0;QA=1629;QR=60;RO=0;RPL=26;RPP=3.18402;RPPR=5.18177;RPR=24;RUN=1;SAF=27;SAP=3.70517;SAR=23;SRF=0;SRP=5.18177;SRR=0;TYPE=snp;ANN=C|downstream_gene_variant|MODIFIER|Afu1g01020|Afu1g01020|transcript|Afu1g01020-T|Coding||c.*3950A>G|||||3950|WARNING_TRANSCRIPT_MULTIPLE_STOP_CODONS,C|intergenic_region|MODIFIER|Afu1g01010-Afu1g01020|Afu1g01010-Afu1g01020|intergenic_region|Afu1g01010-Afu1g01020|||n.366952T>C||||||	GT:DP:RO:QR:AO:QA:GL	1/1:50:0:0:50:1629:-9.11039,-15.0515,0
Chr1_A_fumigatus_Af293	366961	.	T	C	59.4589	.	AB=0;ABP=0;AC=2;AF=1;AN=2;AO=50;CIGAR=1X;DP=51;DPB=51;DPRA=0;EPP=3.70517;EPPR=0;GTI=0;LEN=1;MEANALT=1;MQM=2.04;MQMR=100;NS=1;NUMALT=1;ODDS=13.6909;PAIRED=0.68;PAIREDR=0;PAO=0;PQA=0;PQR=0;PRO=0;QA=1709;QR=60;RO=0;RPL=24;RPP=3.18402;RPPR=5.18177;RPR=26;RUN=1;SAF=29;SAP=5.78978;SAR=21;SRF=0;SRP=5.18177;SRR=0;TYPE=snp;ANN=C|downstream_gene_variant|MODIFIER|Afu1g01020|Afu1g01020|transcript|Afu1g01020-T|Coding||c.*3941A>G|||||3941|WARNING_TRANSCRIPT_MULTIPLE_STOP_CODONS,C|intergenic_region|MODIFIER|Afu1g01010-Afu1g01020|Afu1g01010-Afu1g01020|intergenic_region|Afu1g01010-Afu1g01020|||n.366961T>C||||||	GT:DP:RO:QR:AO:QA:GL	1/1:50:0:0:50:1709:-9.15385,-15.0515,0
Chr1_A_fumigatus_Af293	366968	.	A	G	56.1427	.	AB=0;ABP=0;AC=2;AF=1;AN=2;AO=47;CIGAR=1X;DP=48;DPB=48;DPRA=0;EPP=3.0565;EPPR=0;GTI=0;LEN=1;MEANALT=1;MQM=2.04255;MQMR=100;NS=1;NUMALT=1;ODDS=12.9273;PAIRED=0.680851;PAIREDR=0;PAO=0;PQA=0;PQR=0;PRO=0;QA=1548;QR=60;RO=0;RPL=22;RPP=3.42611;RPPR=5.18177;RPR=25;RUN=1;SAF=26;SAP=4.16534;SAR=21;SRF=0;SRP=5.18177;SRR=0;TYPE=snp;ANN=G|downstream_gene_variant|MODIFIER|Afu1g01020|Afu1g01020|transcript|Afu1g01020-T|Coding||c.*3934T>C|||||3934|WARNING_TRANSCRIPT_MULTIPLE_STOP_CODONS,G|intergenic_region|MODIFIER|Afu1g01010-Afu1g01020|Afu1g01010-Afu1g01020|intergenic_region|Afu1g01010-Afu1g01020|||n.366968A>G||||||	GT:DP:RO:QR:AO:QA:GL	1/1:47:0:0:47:1548:-8.58207,-14.1484,0
Chr1_A_fumigatus_Af293	367323	.	A	G	70.0034	.	AB=0;ABP=0;AC=2;AF=1;AN=2;AO=32;CIGAR=1X;DP=33;DPB=33;DPRA=0;EPP=5.45321;EPPR=0;GTI=0;LEN=1;MEANALT=1;MQM=4.1875;MQMR=100;NS=1;NUMALT=1;ODDS=16.1189;PAIRED=0.90625;PAIREDR=0;PAO=0;PQA=0;PQR=0;PRO=0;QA=1093;QR=60;RO=0;RPL=7;RPP=24.9965;RPPR=5.18177;RPR=25;RUN=1;SAF=16;SAP=3.0103;SAR=16;SRF=0;SRP=5.18177;SRR=0;TYPE=snp;ANN=G|downstream_gene_variant|MODIFIER|Afu1g01020|Afu1g01020|transcript|Afu1g01020-T|Coding||c.*3579T>C|||||3579|WARNING_TRANSCRIPT_MULTIPLE_STOP_CODONS,G|intergenic_region|MODIFIER|Afu1g01010-Afu1g01020|Afu1g01010-Afu1g01020|intergenic_region|Afu1g01010-Afu1g01020|||n.367323A>G||||||	GT:DP:RO:QR:AO:QA:GL	1/1:32:0:0:32:1093:-12.0524,-9.63296,0
Chr1_A_fumigatus_Af293	367333	.	T	C	79.9749	.	AB=0;ABP=0;AC=2;AF=1;AN=2;AO=31;CIGAR=1X;DP=32;DPB=32;DPRA=0;EPP=4.76149;EPPR=0;GTI=0;LEN=1;MEANALT=1;MQM=4.25806;MQMR=100;NS=1;NUMALT=1;ODDS=18.4149;PAIRED=0.903226;PAIREDR=0;PAO=0;PQA=0;PQR=0;PRO=0;QA=1123;QR=60;RO=0;RPL=9;RPP=14.8483;RPPR=5.18177;RPR=22;RUN=1;SAF=15;SAP=3.08035;SAR=16;SRF=0;SRP=5.18177;SRR=0;TYPE=snp;ANN=C|downstream_gene_variant|MODIFIER|Afu1g01020|Afu1g01020|transcript|Afu1g01020-T|Coding||c.*3569A>G|||||3569|WARNING_TRANSCRIPT_MULTIPLE_STOP_CODONS,C|intergenic_region|MODIFIER|Afu1g01010-Afu1g01020|Afu1g01010-Afu1g01020|intergenic_region|Afu1g01010-Afu1g01020|||n.367333T>C||||||	GT:DP:RO:QR:AO:QA:GL	1/1:31:0:0:31:1123:-11.8965,-9.33193,0
Chr1_A_fumigatus_Af293	367362	.	A	G	137.792	.	AB=0;ABP=0;AC=2;AF=1;AN=2;AO=43;CIGAR=1X;DP=44;DPB=44;DPRA=0;EPP=3.0608;EPPR=0;GTI=0;LEN=1;MEANALT=1;MQM=4.65116;MQMR=100;NS=1;NUMALT=1;ODDS=31.7278;PAIRED=0.744186;PAIREDR=0;PAO=0;PQA=0;PQR=0;PRO=0;QA=1543;QR=60;RO=0;RPL=13;RPP=17.6046;RPPR=5.18177;RPR=30;RUN=1;SAF=21;SAP=3.0608;SAR=22;SRF=0;SRP=5.18177;SRR=0;TYPE=snp;ANN=G|downstream_gene_variant|MODIFIER|Afu1g01020|Afu1g01020|transcript|Afu1g01020-T|Coding||c.*3540T>C|||||3540|WARNING_TRANSCRIPT_MULTIPLE_STOP_CODONS,G|intergenic_region|MODIFIER|Afu1g01010-Afu1g01020|Afu1g01010-Afu1g01020|intergenic_region|Afu1g01010-Afu1g01020|||n.367362A>G||||||	GT:DP:RO:QR:AO:QA:GL	1/1:43:0:0:43:1543:-18.0048,-12.9443,0
Chr1_A_fumigatus_Af293	367398	.	A	G	220.58	.	AB=0;ABP=0;AC=2;AF=1;AN=2;AO=49;CIGAR=1X;DP=50;DPB=50;DPRA=0;EPP=12.9813;EPPR=0;GTI=0;LEN=1;MEANALT=1;MQM=6.16327;MQMR=100;NS=1;NUMALT=1;ODDS=50.7904;PAIRED=0.755102;PAIREDR=0;PAO=0;PQA=0;PQR=0;PRO=0;QA=1757;QR=60;RO=0;RPL=17;RPP=12.9813;RPPR=5.18177;RPR=32;RUN=1;SAF=25;SAP=3.05462;SAR=24;SRF=0;SRP=5.18177;SRR=0;TYPE=snp;ANN=G|downstream_gene_variant|MODIFIER|Afu1g01020|Afu1g01020|transcript|Afu1g01020-T|Coding||c.*3504T>C|||||3504|WARNING_TRANSCRIPT_MULTIPLE_STOP_CODONS,G|intergenic_region|MODIFIER|Afu1g01010-Afu1g01020|Afu1g01010-Afu1g01020|intergenic_region|Afu1g01010-Afu1g01020|||n.367398A>G||||||	GT:DP:RO:QR:AO:QA:GL	1/1:49:0:0:49:1757:-26.8829,-14.7505,0
Chr1_A_fumigatus_Af293	367411	.	TATT	CATC	203.026	.	AB=0;ABP=0;AC=2;AF=1;AN=2;AO=45;CIGAR=1X2M1X;DP=48;DPB=47.25;DPRA=0;EPP=11.1654;EPPR=0;GTI=0;LEN=4;MEANALT=3;MQM=6.51111;MQMR=0;NS=1;NUMALT=1;ODDS=46.7486;PAIRED=0.733333;PAIREDR=0;PAO=0;PQA=0;PQR=0;PRO=0;QA=1485;QR=0;RO=0;RPL=14;RPP=16.956;RPPR=0;RPR=31;RUN=1;SAF=25;SAP=4.21667;SAR=20;SRF=0;SRP=0;SRR=0;TYPE=complex;ANN=CATC|downstream_gene_variant|MODIFIER|Afu1g01020|Afu1g01020|transcript|Afu1g01020-T|Coding||c.*3488_*3491delAATAinsGATG|||||3491|WARNING_TRANSCRIPT_MULTIPLE_STOP_CODONS,CATC|intergenic_region|MODIFIER|Afu1g01010-Afu1g01020|Afu1g01010-Afu1g01020|intergenic_region|Afu1g01010-Afu1g01020|||n.367411_367414delTATTinsCATC||||||	GT:DP:RO:QR:AO:QA:GL	1/1:47:0:0:45:1485:-25.4076,-13.5464,0
Chr1_A_fumigatus_Af293	367433	.	A	G	258.922	.	AB=0;ABP=0;AC=2;AF=1;AN=2;AO=50;CIGAR=1X;DP=51;DPB=51;DPRA=0;EPP=17.0814;EPPR=0;GTI=0;LEN=1;MEANALT=1;MQM=7.3;MQMR=100;NS=1;NUMALT=1;ODDS=59.619;PAIRED=0.68;PAIREDR=0;PAO=0;PQA=0;PQR=0;PRO=0;QA=1798;QR=60;RO=0;RPL=14;RPP=24.0302;RPPR=5.18177;RPR=36;RUN=1;SAF=30;SAP=7.35324;SAR=20;SRF=0;SRP=5.18177;SRR=0;TYPE=snp;ANN=G|downstream_gene_variant|MODIFIER|Afu1g01020|Afu1g01020|transcript|Afu1g01020-T|Coding||c.*3469T>C|||||3469|WARNING_TRANSCRIPT_MULTIPLE_STOP_CODONS,G|intergenic_region|MODIFIER|Afu1g01010-Afu1g01020|Afu1g01010-Afu1g01020|intergenic_region|Afu1g01010-Afu1g01020|||n.367433A>G||||||	GT:DP:RO:QR:AO:QA:GL	1/1:50:0:0:50:1798:-32.709,-15.0515,0
Chr1_A_fumigatus_Af293	367447	.	A	G	330.442	.	AB=0;ABP=0;AC=2;AF=1;AN=2;AO=54;CIGAR=1X;DP=55;DPB=55;DPRA=0;EPP=4.45795;EPPR=0;GTI=0;LEN=1;MEANALT=1;MQM=7.72222;MQMR=100;NS=1;NUMALT=1;ODDS=76.087;PAIRED=0.685185;PAIREDR=0;PAO=0;PQA=0;PQR=0;PRO=0;QA=1876;QR=60;RO=0;RPL=24;RPP=4.45795;RPPR=5.18177;RPR=30;RUN=1;SAF=34;SAP=10.8919;SAR=20;SRF=0;SRP=5.18177;SRR=0;TYPE=snp;ANN=G|downstream_gene_variant|MODIFIER|Afu1g01020|Afu1g01020|transcript|Afu1g01020-T|Coding||c.*3455T>C|||||3455|WARNING_TRANSCRIPT_MULTIPLE_STOP_CODONS,G|intergenic_region|MODIFIER|Afu1g01010-Afu1g01020|Afu1g01010-Afu1g01020|intergenic_region|Afu1g01010-Afu1g01020|||n.367447A>G||||||	GT:DP:RO:QR:AO:QA:GL	1/1:54:0:0:54:1876:-37.0101,-16.2556,0
Chr1_A_fumigatus_Af293	367476	.	T	C	433.109	.	AB=0;ABP=0;AC=2;AF=1;AN=2;AO=58;CIGAR=1X;DP=59;DPB=59;DPRA=0;EPP=8.40154;EPPR=0;GTI=0;LEN=1;MEANALT=1;MQM=9.24138;MQMR=100;NS=1;NUMALT=1;ODDS=85.0102;PAIRED=0.724138;PAIREDR=0;PAO=0;PQA=0;PQR=0;PRO=0;QA=2015;QR=60;RO=0;RPL=24;RPP=6.75422;RPPR=5.18177;RPR=34;RUN=1;SAF=33;SAP=5.40641;SAR=25;SRF=0;SRP=5.18177;SRR=0;TYPE=snp;ANN=C|downstream_gene_variant|MODIFIER|Afu1g01020|Afu1g01020|transcript|Afu1g01020-T|Coding||c.*3426A>G|||||3426|WARNING_TRANSCRIPT_MULTIPLE_STOP_CODONS,C|intergenic_region|MODIFIER|Afu1g01010-Afu1g01020|Afu1g01010-Afu1g01020|intergenic_region|Afu1g01010-Afu1g01020|||n.367476T>C||||||	GT:DP:RO:QR:AO:QA:GL	1/1:58:0:0:58:2015:-47.3955,-17.4597,0
Chr1_A_fumigatus_Af293	367492	.	A	G	478.831	.	AB=0;ABP=0;AC=2;AF=1;AN=2;AO=62;CIGAR=1X;DP=63;DPB=63;DPRA=0;EPP=3.57068;EPPR=0;GTI=0;LEN=1;MEANALT=1;MQM=9.29032;MQMR=100;NS=1;NUMALT=1;ODDS=90.5554;PAIRED=0.709677;PAIREDR=0;PAO=0;PQA=0;PQR=0;PRO=0;QA=2141;QR=60;RO=0;RPL=32;RPP=3.15039;RPPR=5.18177;RPR=30;RUN=1;SAF=33;SAP=3.57068;SAR=29;SRF=0;SRP=5.18177;SRR=0;TYPE=snp;ANN=G|downstream_gene_variant|MODIFIER|Afu1g01020|Afu1g01020|transcript|Afu1g01020-T|Coding||c.*3410T>C|||||3410|WARNING_TRANSCRIPT_MULTIPLE_STOP_CODONS,G|intergenic_region|MODIFIER|Afu1g01010-Afu1g01020|Afu1g01010-Afu1g01020|intergenic_region|Afu1g01010-Afu1g01020|||n.367492A>G||||||	GT:DP:RO:QR:AO:QA:GL	1/1:62:0:0:62:2141:-50.9953,-18.6639,0
Chr1_A_fumigatus_Af293	367499	.	T	C	471.416	.	AB=0;ABP=0;AC=2;AF=1;AN=2;AO=61;CIGAR=1X;DP=63;DPB=63;DPRA=0;EPP=3.33068;EPPR=7.35324;GTI=0;LEN=1;MEANALT=1;MQM=9.40984;MQMR=55.5;NS=1;NUMALT=1;ODDS=86.2871;PAIRED=0.704918;PAIREDR=0.5;PAO=0;PQA=0;PQR=0;PRO=0;QA=2049;QR=75;RO=1;RPL=33;RPP=3.90025;RPPR=3.0103;RPR=28;RUN=1;SAF=34;SAP=4.7546;SAR=27;SRF=0;SRP=7.35324;SRR=1;TYPE=snp;ANN=C|downstream_gene_variant|MODIFIER|Afu1g01020|Afu1g01020|transcript|Afu1g01020-T|Coding||c.*3403A>G|||||3403|WARNING_TRANSCRIPT_MULTIPLE_STOP_CODONS,C|intergenic_region|MODIFIER|Afu1g01010-Afu1g01020|Afu1g01010-Afu1g01020|intergenic_region|Afu1g01010-Afu1g01020|||n.367499T>C||||||	GT:DP:RO:QR:AO:QA:GL	1/1:62:1:15:61:2049:-49.5072,-17.6995,0
Chr1_A_fumigatus_Af293	367586	.	A	G	569.068	.	AB=0;ABP=0;AC=2;AF=1;AN=2;AO=67;CIGAR=1X;DP=68;DPB=68;DPRA=0;EPP=12.3768;EPPR=0;GTI=0;LEN=1;MEANALT=1;MQM=10.4478;MQMR=100;NS=1;NUMALT=1;ODDS=97.4869;PAIRED=0.626866;PAIREDR=0;PAO=0;PQA=0;PQR=0;PRO=0;QA=2262;QR=60;RO=0;RPL=32;RPP=3.30199;RPPR=5.18177;RPR=35;RUN=1;SAF=35;SAP=3.30199;SAR=32;SRF=0;SRP=5.18177;SRR=0;TYPE=snp;ANN=G|downstream_gene_variant|MODIFIER|Afu1g01020|Afu1g01020|transcript|Afu1g01020-T|Coding||c.*3316T>C|||||3316|WARNING_TRANSCRIPT_MULTIPLE_STOP_CODONS,G|intergenic_region|MODIFIER|Afu1g01010-Afu1g01020|Afu1g01010-Afu1g01020|intergenic_region|Afu1g01010-Afu1g01020|||n.367586A>G||||||	GT:DP:RO:QR:AO:QA:GL	1/1:67:0:0:67:2262:-60.9352,-20.169,0
Chr1_A_fumigatus_Af293	367646	.	T	C	458.209	.	AB=0;ABP=0;AC=2;AF=1;AN=2;AO=63;CIGAR=1X;DP=64;DPB=64;DPRA=0;EPP=5.80219;EPPR=0;GTI=0;LEN=1;MEANALT=1;MQM=9.07937;MQMR=100;NS=1;NUMALT=1;ODDS=91.9417;PAIRED=0.650794;PAIREDR=0;PAO=0;PQA=0;PQR=0;PRO=0;QA=2188;QR=60;RO=0;RPL=43;RPP=21.2438;RPPR=5.18177;RPR=20;RUN=1;SAF=33;SAP=3.32051;SAR=30;SRF=0;SRP=5.18177;SRR=0;TYPE=snp;ANN=C|downstream_gene_variant|MODIFIER|Afu1g01020|Afu1g01020|transcript|Afu1g01020-T|Coding||c.*3256A>G|||||3256|WARNING_TRANSCRIPT_MULTIPLE_STOP_CODONS,C|intergenic_region|MODIFIER|Afu1g01010-Afu1g01020|Afu1g01010-Afu1g01020|intergenic_region|Afu1g01010-Afu1g01020|||n.367646T>C||||||	GT:DP:RO:QR:AO:QA:GL	1/1:63:0:0:63:2188:-50.961,-18.9649,0
Chr1_A_fumigatus_Af293	367656	.	T	C	428.438	.	AB=0;ABP=0;AC=2;AF=1;AN=2;AO=62;CIGAR=1X;DP=64;DPB=64;DPRA=0;EPP=8.05372;EPPR=0;GTI=0;LEN=1;MEANALT=2;MQM=8.83871;MQMR=100;NS=1;NUMALT=1;ODDS=90.5554;PAIRED=0.645161;PAIREDR=0;PAO=0;PQA=0;PQR=0;PRO=0;QA=2107;QR=60;RO=0;RPL=44;RPP=26.6864;RPPR=5.18177;RPR=18;RUN=1;SAF=31;SAP=3.0103;SAR=31;SRF=0;SRP=5.18177;SRR=0;TYPE=snp;ANN=C|downstream_gene_variant|MODIFIER|Afu1g01020|Afu1g01020|transcript|Afu1g01020-T|Coding||c.*3246A>G|||||3246|WARNING_TRANSCRIPT_MULTIPLE_STOP_CODONS,C|intergenic_region|MODIFIER|Afu1g01010-Afu1g01020|Afu1g01010-Afu1g01020|intergenic_region|Afu1g01010-Afu1g01020|||n.367656T>C||||||	GT:DP:RO:QR:AO:QA:GL	1/1:63:0:0:62:2107:-48.7321,-18.6639,0
Chr1_A_fumigatus_Af293	367709	.	TT	CC	271.392	.	AB=0;ABP=0;AC=2;AF=1;AN=2;AO=57;CIGAR=2X;DP=58;DPB=57.5;DPRA=0;EPP=14.02;EPPR=0;GTI=0;LEN=2;MEANALT=1;MQM=6.42105;MQMR=0;NS=1;NUMALT=1;ODDS=62.4904;PAIRED=0.649123;PAIREDR=0;PAO=0;PQA=0;PQR=0;PRO=0;QA=1883;QR=0;RO=0;RPL=33;RPP=6.09608;RPPR=0;RPR=24;RUN=1;SAF=30;SAP=3.35316;SAR=27;SRF=0;SRP=0;SRR=0;TYPE=mnp;ANN=CC|downstream_gene_variant|MODIFIER|Afu1g01020|Afu1g01020|transcript|Afu1g01020-T|Coding||c.*3192_*3193delAAinsGG|||||3193|WARNING_TRANSCRIPT_MULTIPLE_STOP_CODONS,CC|intergenic_region|MODIFIER|Afu1g01010-Afu1g01020|Afu1g01010-Afu1g01020|intergenic_region|Afu1g01010-Afu1g01020|||n.367709_367710delTTinsCC||||||	GT:DP:RO:QR:AO:QA:GL	1/1:57:0:0:57:1883:-31.509,-17.1587,0
Chr1_A_fumigatus_Af293	367744	.	TATCA	CGTCG	183.26	.	AB=0;ABP=0;AC=2;AF=1;AN=2;AO=48;CIGAR=2X2M1X;DP=50;DPB=49.2;DPRA=0;EPP=4.6389;EPPR=0;GTI=0;LEN=5;MEANALT=2;MQM=5.25;MQMR=0;NS=1;NUMALT=1;ODDS=42.1972;PAIRED=0.645833;PAIREDR=0;PAO=0;PQA=0;PQR=0;PRO=0;QA=1527;QR=0;RO=0;RPL=26;RPP=3.73412;RPPR=0;RPR=22;RUN=1;SAF=29;SAP=7.5342;SAR=19;SRF=0;SRP=0;SRR=0;TYPE=complex;ANN=CGTCG|downstream_gene_variant|MODIFIER|Afu1g01020|Afu1g01020|transcript|Afu1g01020-T|Coding||c.*3154_*3158delTGATAinsCGACG|||||3158|WARNING_TRANSCRIPT_MULTIPLE_STOP_CODONS,CGTCG|intergenic_region|MODIFIER|Afu1g01010-Afu1g01020|Afu1g01010-Afu1g01020|intergenic_region|Afu1g01010-Afu1g01020|||n.367744_367748delTATCAinsCGTCG||||||	GT:DP:RO:QR:AO:QA:GL	1/1:49:0:0:48:1527:-21.8259,-14.4494,0
Chr1_A_fumigatus_Af293	367753	.	A	G	164.417	.	AB=0;ABP=0;AC=2;AF=1;AN=2;AO=46;CIGAR=1X;DP=47;DPB=47;DPRA=0;EPP=3.0103;EPPR=0;GTI=0;LEN=1;MEANALT=1;MQM=4.82609;MQMR=100;NS=1;NUMALT=1;ODDS=37.8583;PAIRED=0.608696;PAIREDR=0;PAO=0;PQA=0;PQR=0;PRO=0;QA=1626;QR=60;RO=0;RPL=24;RPP=3.19912;RPPR=5.18177;RPR=22;RUN=1;SAF=29;SAP=9.80795;SAR=17;SRF=0;SRP=5.18177;SRR=0;TYPE=snp;ANN=G|downstream_gene_variant|MODIFIER|Afu1g01020|Afu1g01020|transcript|Afu1g01020-T|Coding||c.*3149T>C|||||3149|WARNING_TRANSCRIPT_MULTIPLE_STOP_CODONS,G|intergenic_region|MODIFIER|Afu1g01010-Afu1g01020|Afu1g01010-Afu1g01020|intergenic_region|Afu1g01010-Afu1g01020|||n.367753A>G||||||	GT:DP:RO:QR:AO:QA:GL	1/1:46:0:0:46:1626:-19.9282,-13.8474,0
Chr1_A_fumigatus_Af293	367776	.	AACA	GACG	70.2716	.	AB=0;ABP=0;AC=2;AF=1;AN=2;AO=35;CIGAR=1X2M1X;DP=37;DPB=37;DPRA=0;EPP=3.07234;EPPR=0;GTI=0;LEN=4;MEANALT=2;MQM=3.45714;MQMR=0;NS=1;NUMALT=1;ODDS=16.1806;PAIRED=0.685714;PAIREDR=0;PAO=1;PQA=7;PQR=0;PRO=0;QA=1154;QR=0;RO=0;RPL=19;RPP=3.56868;RPPR=0;RPR=16;RUN=1;SAF=25;SAP=16.9698;SAR=10;SRF=0;SRP=0;SRR=0;TYPE=complex;ANN=GACG|downstream_gene_variant|MODIFIER|Afu1g01020|Afu1g01020|transcript|Afu1g01020-T|Coding||c.*3123_*3126delTGTTinsCGTC|||||3126|WARNING_TRANSCRIPT_MULTIPLE_STOP_CODONS,GACG|intergenic_region|MODIFIER|Afu1g01010-Afu1g01020|Afu1g01010-Afu1g01020|intergenic_region|Afu1g01010-Afu1g01020|||n.367776_367779delAACAinsGACG||||||	GT:DP:RO:QR:AO:QA:GL	1/1:36:0:0:35:1154:-11.1061,-10.8371,0
Chr1_A_fumigatus_Af293	367784	.	T	C	67.6497	.	AB=0;ABP=0;AC=2;AF=1;AN=2;AO=34;CIGAR=1X;DP=35;DPB=35;DPRA=0;EPP=3.0103;EPPR=0;GTI=0;LEN=1;MEANALT=1;MQM=3.61765;MQMR=100;NS=1;NUMALT=1;ODDS=15.5769;PAIRED=0.676471;PAIREDR=0;PAO=0;PQA=0;PQR=0;PRO=0;QA=1192;QR=60;RO=0;RPL=18;RPP=3.26577;RPPR=5.18177;RPR=16;RUN=1;SAF=25;SAP=19.3602;SAR=9;SRF=0;SRP=5.18177;SRR=0;TYPE=snp;ANN=C|downstream_gene_variant|MODIFIER|Afu1g01020|Afu1g01020|transcript|Afu1g01020-T|Coding||c.*3118A>G|||||3118|WARNING_TRANSCRIPT_MULTIPLE_STOP_CODONS,C|intergenic_region|MODIFIER|Afu1g01010-Afu1g01020|Afu1g01010-Afu1g01020|intergenic_region|Afu1g01010-Afu1g01020|||n.367784T>C||||||	GT:DP:RO:QR:AO:QA:GL	1/1:34:0:0:34:1192:-11.039,-10.235,0
Chr1_A_fumigatus_Af293	367793	.	T	C	119.453	.	AB=0;ABP=0;AC=2;AF=1;AN=2;AO=38;CIGAR=1X;DP=39;DPB=39;DPRA=0;EPP=5.06748;EPPR=0;GTI=0;LEN=1;MEANALT=1;MQM=4.97368;MQMR=100;NS=1;NUMALT=1;ODDS=27.5051;PAIRED=0.631579;PAIREDR=0;PAO=0;PQA=0;PQR=0;PRO=0;QA=1252;QR=60;RO=0;RPL=19;RPP=3.0103;RPPR=5.18177;RPR=19;RUN=1;SAF=25;SAP=11.239;SAR=13;SRF=0;SRP=5.18177;SRR=0;TYPE=snp;ANN=C|downstream_gene_variant|MODIFIER|Afu1g01020|Afu1g01020|transcript|Afu1g01020-T|Coding||c.*3109A>G|||||3109|WARNING_TRANSCRIPT_MULTIPLE_STOP_CODONS,C|intergenic_region|MODIFIER|Afu1g01010-Afu1g01020|Afu1g01010-Afu1g01020|intergenic_region|Afu1g01010-Afu1g01020|||n.367793T>C||||||	GT:DP:RO:QR:AO:QA:GL	1/1:38:0:0:38:1252:-15.6337,-11.4391,0
Chr1_A_fumigatus_Af293	367816	.	AACA	GACG	168.209	.	AB=0;ABP=0;AC=2;AF=1;AN=2;AO=39;CIGAR=1X2M1X;DP=42;DPB=42;DPRA=0;EPP=3.06598;EPPR=0;GTI=0;LEN=4;MEANALT=3;MQM=6.38462;MQMR=0;NS=1;NUMALT=1;ODDS=38.7316;PAIRED=0.615385;PAIREDR=0;PAO=1;PQA=2;PQR=0;PRO=0;QA=1090;QR=0;RO=0;RPL=17;RPP=4.40227;RPPR=0;RPR=22;RUN=1;SAF=25;SAP=9.74743;SAR=14;SRF=0;SRP=0;SRR=0;TYPE=complex;ANN=GACG|downstream_gene_variant|MODIFIER|Afu1g01020|Afu1g01020|transcript|Afu1g01020-T|Coding||c.*3083_*3086delTGTTinsCGTC|||||3086|WARNING_TRANSCRIPT_MULTIPLE_STOP_CODONS,GACG|intergenic_region|MODIFIER|Afu1g01010-Afu1g01020|Afu1g01010-Afu1g01020|intergenic_region|Afu1g01010-Afu1g01020|||n.367816_367819delAACAinsGACG||||||	GT:DP:RO:QR:AO:QA:GL	1/1:41:0:0:39:1090:-20.3168,-12.0412,0
Chr1_A_fumigatus_Af293	367874	.	T	C	317.805	.	AB=0;ABP=0;AC=2;AF=1;AN=2;AO=50;CIGAR=1X;DP=51;DPB=51;DPRA=0;EPP=3.70517;EPPR=0;GTI=0;LEN=1;MEANALT=1;MQM=8.12;MQMR=100;NS=1;NUMALT=1;ODDS=73.1772;PAIRED=0.5;PAIREDR=0;PAO=0;PQA=0;PQR=0;PRO=0;QA=1640;QR=60;RO=0;RPL=20;RPP=7.35324;RPPR=5.18177;RPR=30;RUN=1;SAF=31;SAP=9.26414;SAR=19;SRF=0;SRP=5.18177;SRR=0;TYPE=snp;ANN=C|downstream_gene_variant|MODIFIER|Afu1g01020|Afu1g01020|transcript|Afu1g01020-T|Coding||c.*3028A>G|||||3028|WARNING_TRANSCRIPT_MULTIPLE_STOP_CODONS,C|intergenic_region|MODIFIER|Afu1g01010-Afu1g01020|Afu1g01010-Afu1g01020|intergenic_region|Afu1g01010-Afu1g01020|||n.367874T>C||||||	GT:DP:RO:QR:AO:QA:GL	1/1:50:0:0:50:1640:-35.7451,-15.0515,0
Chr1_A_fumigatus_Af293	367902	.	T	C	337.291	.	AB=0;ABP=0;AC=2;AF=1;AN=2;AO=54;CIGAR=1X;DP=56;DPB=56;DPRA=0;EPP=3.6537;EPPR=7.35324;GTI=0;LEN=1;MEANALT=1;MQM=8.11111;MQMR=57.5;NS=1;NUMALT=1;ODDS=76.1468;PAIRED=0.518519;PAIREDR=0.5;PAO=0;PQA=0;PQR=0;PRO=0;QA=1738;QR=75;RO=1;RPL=18;RPP=16.0391;RPPR=3.0103;RPR=36;RUN=1;SAF=33;SAP=8.80089;SAR=21;SRF=0;SRP=7.35324;SRR=1;TYPE=snp;ANN=C|downstream_gene_variant|MODIFIER|Afu1g01020|Afu1g01020|transcript|Afu1g01020-T|Coding||c.*3000A>G|||||3000|WARNING_TRANSCRIPT_MULTIPLE_STOP_CODONS,C|intergenic_region|MODIFIER|Afu1g01010-Afu1g01020|Afu1g01010-Afu1g01020|intergenic_region|Afu1g01010-Afu1g01020|||n.367902T>C||||||	GT:DP:RO:QR:AO:QA:GL	1/1:55:1:15:54:1738:-37.664,-15.3508,0
Chr1_A_fumigatus_Af293	367921	.	T	C	379.135	.	AB=0;ABP=0;AC=2;AF=1;AN=2;AO=56;CIGAR=1X;DP=57;DPB=57;DPRA=0;EPP=4.40625;EPPR=0;GTI=0;LEN=1;MEANALT=1;MQM=8.375;MQMR=100;NS=1;NUMALT=1;ODDS=82.2377;PAIRED=0.553571;PAIREDR=0;PAO=0;PQA=0;PQR=0;PRO=0;QA=1945;QR=60;RO=0;RPL=22;RPP=8.59409;RPPR=5.18177;RPR=34;RUN=1;SAF=33;SAP=6.88793;SAR=23;SRF=0;SRP=5.18177;SRR=0;TYPE=snp;ANN=C|downstream_gene_variant|MODIFIER|Afu1g01020|Afu1g01020|transcript|Afu1g01020-T|Coding||c.*2981A>G|||||2981|WARNING_TRANSCRIPT_MULTIPLE_STOP_CODONS,C|intergenic_region|MODIFIER|Afu1g01010-Afu1g01020|Afu1g01010-Afu1g01020|intergenic_region|Afu1g01010-Afu1g01020|||n.367921T>C||||||	GT:DP:RO:QR:AO:QA:GL	1/1:56:0:0:56:1945:-41.9087,-16.8577,0
Chr1_A_fumigatus_Af293	367949	.	T	C	416.069	.	AB=0;ABP=0;AC=2;AF=1;AN=2;AO=55;CIGAR=1X;DP=57;DPB=57;DPRA=0;EPP=3.04978;EPPR=7.35324;GTI=0;LEN=1;MEANALT=1;MQM=9.09091;MQMR=51;NS=1;NUMALT=1;ODDS=79.8496;PAIRED=0.6;PAIREDR=0.5;PAO=0;PQA=0;PQR=0;PRO=0;QA=1927;QR=75;RO=1;RPL=22;RPP=7.78754;RPPR=7.35324;RPR=33;RUN=1;SAF=33;SAP=7.78754;SAR=22;SRF=1;SRP=3.0103;SRR=0;TYPE=snp;ANN=C|downstream_gene_variant|MODIFIER|Afu1g01020|Afu1g01020|transcript|Afu1g01020-T|Coding||c.*2953A>G|||||2953|WARNING_TRANSCRIPT_MULTIPLE_STOP_CODONS,C|intergenic_region|MODIFIER|Afu1g01010-Afu1g01020|Afu1g01010-Afu1g01020|intergenic_region|Afu1g01010-Afu1g01020|||n.367949T>C||||||	GT:DP:RO:QR:AO:QA:GL	1/1:56:1:15:55:1927:-44.5628,-16.6656,0
Chr1_A_fumigatus_Af293	367996	.	A	G	461.342	.	AB=0;ABP=0;AC=2;AF=1;AN=2;AO=67;CIGAR=1X;DP=69;DPB=69;DPRA=0;EPP=3.04271;EPPR=0;GTI=0;LEN=1;MEANALT=2;MQM=8.31343;MQMR=100;NS=1;NUMALT=1;ODDS=97.4869;PAIRED=0.656716;PAIREDR=0;PAO=0;PQA=0;PQR=0;PRO=0;QA=2269;QR=60;RO=0;RPL=29;RPP=5.63551;RPPR=5.18177;RPR=38;RUN=1;SAF=34;SAP=3.04271;SAR=33;SRF=0;SRP=5.18177;SRR=0;TYPE=snp;ANN=G|downstream_gene_variant|MODIFIER|Afu1g01020|Afu1g01020|transcript|Afu1g01020-T|Coding||c.*2906T>C|||||2906|WARNING_TRANSCRIPT_MULTIPLE_STOP_CODONS,G|intergenic_region|MODIFIER|Afu1g01010-Afu1g01020|Afu1g01010-Afu1g01020|intergenic_region|Afu1g01010-Afu1g01020|||n.367996A>G||||||	GT:DP:RO:QR:AO:QA:GL	1/1:68:0:0:67:2269:-49.4381,-20.169,0
Chr1_A_fumigatus_Af293	368040	.	ATCA	GTCG	426.061	.	AB=0;ABP=0;AC=2;AF=1;AN=2;AO=69;CIGAR=1X2M1X;DP=73;DPB=73.25;DPRA=0;EPP=3.04177;EPPR=0;GTI=0;LEN=4;MEANALT=3;MQM=7.6087;MQMR=0;NS=1;NUMALT=1;ODDS=98.1042;PAIRED=0.681159;PAIREDR=0;PAO=0;PQA=0;PQR=0;PRO=0;QA=2138;QR=0;RO=0;RPL=30;RPP=5.55942;RPPR=0;RPR=39;RUN=1;SAF=36;SAP=3.29354;SAR=33;SRF=0;SRP=0;SRR=0;TYPE=complex;ANN=GTCG|downstream_gene_variant|MODIFIER|Afu1g01020|Afu1g01020|transcript|Afu1g01020-T|Coding||c.*2859_*2862delTGATinsCGAC|||||2862|WARNING_TRANSCRIPT_MULTIPLE_STOP_CODONS,GTCG|intergenic_region|MODIFIER|Afu1g01010-Afu1g01020|Afu1g01010-Afu1g01020|intergenic_region|Afu1g01010-Afu1g01020|||n.368040_368043delATCAinsGTCG||||||	GT:DP:RO:QR:AO:QA:GL	1/1:72:0:0:69:2138:-45.9462,-20.7711,0
Chr1_A_fumigatus_Af293	368054	.	A	G	406.575	.	AB=0;ABP=0;AC=2;AF=1;AN=2;AO=70;CIGAR=1X;DP=73;DPB=73;DPRA=0;EPP=3.13438;EPPR=0;GTI=0;LEN=1;MEANALT=3;MQM=6.97143;MQMR=100;NS=1;NUMALT=1;ODDS=93.6174;PAIRED=0.7;PAIREDR=0;PAO=0;PQA=0;PQR=0;PRO=0;QA=2467;QR=60;RO=0;RPL=33;RPP=3.50664;RPPR=5.18177;RPR=37;RUN=1;SAF=33;SAP=3.50664;SAR=37;SRF=0;SRP=5.18177;SRR=0;TYPE=snp;ANN=G|downstream_gene_variant|MODIFIER|Afu1g01020|Afu1g01020|transcript|Afu1g01020-T|Coding||c.*2848T>C|||||2848|WARNING_TRANSCRIPT_MULTIPLE_STOP_CODONS,G|intergenic_region|MODIFIER|Afu1g01010-Afu1g01020|Afu1g01010-Afu1g01020|intergenic_region|Afu1g01010-Afu1g01020|||n.368054A>G||||||	GT:DP:RO:QR:AO:QA:GL	1/1:72:0:0:70:2467:-43.8342,-21.0721,0
Chr1_A_fumigatus_Af293	368071	.	T	C	394.726	.	AB=0;ABP=0;AC=2;AF=1;AN=2;AO=71;CIGAR=1X;DP=73;DPB=73;DPRA=0;EPP=3.7749;EPPR=0;GTI=0;LEN=1;MEANALT=2;MQM=6.71831;MQMR=100;NS=1;NUMALT=1;ODDS=90.8891;PAIRED=0.71831;PAIREDR=0;PAO=0;PQA=0;PQR=0;PRO=0;QA=2427;QR=60;RO=0;RPL=36;RPP=3.04088;RPPR=5.18177;RPR=35;RUN=1;SAF=33;SAP=3.7749;SAR=38;SRF=0;SRP=5.18177;SRR=0;TYPE=snp;ANN=C|downstream_gene_variant|MODIFIER|Afu1g01020|Afu1g01020|transcript|Afu1g01020-T|Coding||c.*2831A>G|||||2831|WARNING_TRANSCRIPT_MULTIPLE_STOP_CODONS,C|intergenic_region|MODIFIER|Afu1g01010-Afu1g01020|Afu1g01010-Afu1g01020|intergenic_region|Afu1g01010-Afu1g01020|||n.368071T>C||||||	GT:DP:RO:QR:AO:QA:GL	1/1:72:0:0:71:2427:-42.7022,-21.3731,0
Chr1_A_fumigatus_Af293	368095	.	AGGCA	GGGCG	348.12	.	AB=0;ABP=0;AC=2;AF=1;AN=2;AO=67;CIGAR=1X3M1X;DP=70;DPB=70.4;DPRA=0;EPP=3.30199;EPPR=0;GTI=0;LEN=5;MEANALT=3;MQM=6.02985;MQMR=0;NS=1;NUMALT=1;ODDS=80.1577;PAIRED=0.746269;PAIREDR=0;PAO=3;PQA=37;PQR=0;PRO=0;QA=2013;QR=0;RO=0;RPL=31;RPP=3.82055;RPPR=0;RPR=36;RUN=1;SAF=32;SAP=3.30199;SAR=35;SRF=0;SRP=0;SRR=0;TYPE=complex;ANN=GGGCG|downstream_gene_variant|MODIFIER|Afu1g01020|Afu1g01020|transcript|Afu1g01020-T|Coding||c.*2803_*2807delTGCCTinsCGCCC|||||2807|WARNING_TRANSCRIPT_MULTIPLE_STOP_CODONS,GGGCG|intergenic_region|MODIFIER|Afu1g01010-Afu1g01020|Afu1g01010-Afu1g01020|intergenic_region|Afu1g01010-Afu1g01020|||n.368095_368099delAGGCAinsGGGCG||||||	GT:DP:RO:QR:AO:QA:GL	1/1:69:0:0:67:2013:-37.9876,-21.0721,0
Chr1_A_fumigatus_Af293	368150	.	A	G	372.588	.	AB=0;ABP=0;AC=2;AF=1;AN=2;AO=70;CIGAR=1X;DP=71;DPB=71;DPRA=0;EPP=6.1124;EPPR=0;GTI=0;LEN=1;MEANALT=1;MQM=6.45714;MQMR=100;NS=1;NUMALT=1;ODDS=85.7915;PAIRED=0.771429;PAIREDR=0;PAO=0;PQA=0;PQR=0;PRO=0;QA=2533;QR=60;RO=0;RPL=34;RPP=3.13438;RPPR=5.18177;RPR=36;RUN=1;SAF=34;SAP=3.13438;SAR=36;SRF=0;SRP=5.18177;SRR=0;TYPE=snp;ANN=G|downstream_gene_variant|MODIFIER|Afu1g01020|Afu1g01020|transcript|Afu1g01020-T|Coding||c.*2752T>C|||||2752|WARNING_TRANSCRIPT_MULTIPLE_STOP_CODONS,G|intergenic_region|MODIFIER|Afu1g01010-Afu1g01020|Afu1g01010-Afu1g01020|intergenic_region|Afu1g01010-Afu1g01020|||n.368150A>G||||||	GT:DP:RO:QR:AO:QA:GL	1/1:70:0:0:70:2533:-40.6566,-21.0721,0
Chr1_A_fumigatus_Af293	368209	.	T	C	412.509	.	AB=0;ABP=0;AC=2;AF=1;AN=2;AO=74;CIGAR=1X;DP=75;DPB=75;DPRA=0;EPP=4.88833;EPPR=0;GTI=0;LEN=1;MEANALT=1;MQM=6.74324;MQMR=100;NS=1;NUMALT=1;ODDS=94.9836;PAIRED=0.716216;PAIREDR=0;PAO=0;PQA=0;PQR=0;PRO=0;QA=2635;QR=60;RO=0;RPL=41;RPP=4.88833;RPPR=5.18177;RPR=33;RUN=1;SAF=38;SAP=3.12768;SAR=36;SRF=0;SRP=5.18177;SRR=0;TYPE=snp;ANN=C|downstream_gene_variant|MODIFIER|Afu1g01020|Afu1g01020|transcript|Afu1g01020-T|Coding||c.*2693A>G|||||2693|WARNING_TRANSCRIPT_MULTIPLE_STOP_CODONS,C|intergenic_region|MODIFIER|Afu1g01010-Afu1g01020|Afu1g01010-Afu1g01020|intergenic_region|Afu1g01010-Afu1g01020|||n.368209T>C||||||	GT:DP:RO:QR:AO:QA:GL	1/1:74:0:0:74:2635:-44.7362,-22.2762,0
Chr1_A_fumigatus_Af293	368214	.	A	G	440.03	.	AB=0;ABP=0;AC=2;AF=1;AN=2;AO=75;CIGAR=1X;DP=76;DPB=76;DPRA=0;EPP=3.27088;EPPR=0;GTI=0;LEN=1;MEANALT=1;MQM=7.02667;MQMR=100;NS=1;NUMALT=1;ODDS=101.321;PAIRED=0.72;PAIREDR=0;PAO=0;PQA=0;PQR=0;PRO=0;QA=2762;QR=60;RO=0;RPL=41;RPP=4.429;RPPR=5.18177;RPR=34;RUN=1;SAF=38;SAP=3.03925;SAR=37;SRF=0;SRP=5.18177;SRR=0;TYPE=snp;ANN=G|downstream_gene_variant|MODIFIER|Afu1g01020|Afu1g01020|transcript|Afu1g01020-T|Coding||c.*2688T>C|||||2688|WARNING_TRANSCRIPT_MULTIPLE_STOP_CODONS,G|intergenic_region|MODIFIER|Afu1g01010-Afu1g01020|Afu1g01010-Afu1g01020|intergenic_region|Afu1g01010-Afu1g01020|||n.368214A>G||||||	GT:DP:RO:QR:AO:QA:GL	1/1:75:0:0:75:2762:-47.2829,-22.5773,0
Chr1_A_fumigatus_Af293	368258	.	A	G	475.75	.	AB=0;ABP=0;AC=2;AF=1;AN=2;AO=77;CIGAR=1X;DP=79;DPB=79;DPRA=0;EPP=9.35551;EPPR=0;GTI=0;LEN=1;MEANALT=2;MQM=7.53247;MQMR=100;NS=1;NUMALT=1;ODDS=109.546;PAIRED=0.688312;PAIREDR=0;PAO=0;PQA=0;PQR=0;PRO=0;QA=2729;QR=60;RO=0;RPL=36;RPP=3.71532;RPPR=5.18177;RPR=41;RUN=1;SAF=38;SAP=3.0385;SAR=39;SRF=0;SRP=5.18177;SRR=0;TYPE=snp;ANN=G|downstream_gene_variant|MODIFIER|Afu1g01020|Afu1g01020|transcript|Afu1g01020-T|Coding||c.*2644T>C|||||2644|WARNING_TRANSCRIPT_MULTIPLE_STOP_CODONS,G|intergenic_region|MODIFIER|Afu1g01010-Afu1g01020|Afu1g01010-Afu1g01020|intergenic_region|Afu1g01010-Afu1g01020|||n.368258A>G||||||	GT:DP:RO:QR:AO:QA:GL	1/1:78:0:0:77:2729:-51.4059,-23.1793,0
Chr1_A_fumigatus_Af293	368283	.	T	C	462.328	.	AB=0;ABP=0;AC=2;AF=1;AN=2;AO=78;CIGAR=1X;DP=79;DPB=79;DPRA=0;EPP=8.46682;EPPR=0;GTI=0;LEN=1;MEANALT=1;MQM=7.33333;MQMR=100;NS=1;NUMALT=1;ODDS=106.455;PAIRED=0.679487;PAIREDR=0;PAO=0;PQA=0;PQR=0;PRO=0;QA=2640;QR=60;RO=0;RPL=38;RPP=3.12166;RPPR=5.18177;RPR=40;RUN=1;SAF=40;SAP=3.12166;SAR=38;SRF=0;SRP=5.18177;SRR=0;TYPE=snp;ANN=C|downstream_gene_variant|MODIFIER|Afu1g01020|Afu1g01020|transcript|Afu1g01020-T|Coding||c.*2619A>G|||||2619|WARNING_TRANSCRIPT_MULTIPLE_STOP_CODONS,C|intergenic_region|MODIFIER|Afu1g01010-Afu1g01020|Afu1g01010-Afu1g01020|intergenic_region|Afu1g01010-Afu1g01020|||n.368283T>C||||||	GT:DP:RO:QR:AO:QA:GL	1/1:78:0:0:78:2640:-49.9329,-23.4803,0
Chr1_A_fumigatus_Af293	368289	.	T	C	480.25	.	AB=0;ABP=0;AC=2;AF=1;AN=2;AO=80;CIGAR=1X;DP=81;DPB=81;DPRA=0;EPP=3.98746;EPPR=0;GTI=0;LEN=1;MEANALT=1;MQM=7.2375;MQMR=100;NS=1;NUMALT=1;ODDS=110.582;PAIRED=0.7;PAIREDR=0;PAO=0;PQA=0;PQR=0;PRO=0;QA=2701;QR=60;RO=0;RPL=41;RPP=3.11887;RPPR=5.18177;RPR=39;RUN=1;SAF=40;SAP=3.0103;SAR=40;SRF=0;SRP=5.18177;SRR=0;TYPE=snp;ANN=C|downstream_gene_variant|MODIFIER|Afu1g01020|Afu1g01020|transcript|Afu1g01020-T|Coding||c.*2613A>G|||||2613|WARNING_TRANSCRIPT_MULTIPLE_STOP_CODONS,C|intergenic_region|MODIFIER|Afu1g01010-Afu1g01020|Afu1g01010-Afu1g01020|intergenic_region|Afu1g01010-Afu1g01020|||n.368289T>C||||||	GT:DP:RO:QR:AO:QA:GL	1/1:80:0:0:80:2701:-51.2852,-24.0824,0
Chr1_A_fumigatus_Af293	368328	.	TGT	CGC	405.995	.	AB=0;ABP=0;AC=2;AF=1;AN=2;AO=72;CIGAR=1X1M1X;DP=73;DPB=72.3333;DPRA=0;EPP=7.35324;EPPR=0;GTI=0;LEN=3;MEANALT=1;MQM=6.98611;MQMR=0;NS=1;NUMALT=1;ODDS=93.4839;PAIRED=0.680556;PAIREDR=0;PAO=0;PQA=0;PQR=0;PRO=0;QA=2462;QR=0;RO=0;RPL=34;RPP=3.49285;RPPR=0;RPR=38;RUN=1;SAF=40;SAP=4.9405;SAR=32;SRF=0;SRP=0;SRR=0;TYPE=complex;ANN=CGC|downstream_gene_variant|MODIFIER|Afu1g01020|Afu1g01020|transcript|Afu1g01020-T|Coding||c.*2572_*2574delACAinsGCG|||||2574|WARNING_TRANSCRIPT_MULTIPLE_STOP_CODONS,CGC|intergenic_region|MODIFIER|Afu1g01010-Afu1g01020|Afu1g01010-Afu1g01020|intergenic_region|Afu1g01010-Afu1g01020|||n.368328_368330delTGTinsCGC||||||	GT:DP:RO:QR:AO:QA:GL	1/1:72:0:0:72:2462:-44.3529,-21.6742,0
Chr1_A_fumigatus_Af293	368428	.	T	C	237.028	.	AB=0;ABP=0;AC=2;AF=1;AN=2;AO=62;CIGAR=1X;DP=63;DPB=63;DPRA=0;EPP=6.51267;EPPR=0;GTI=0;LEN=1;MEANALT=1;MQM=5.43548;MQMR=100;NS=1;NUMALT=1;ODDS=54.5777;PAIRED=0.709677;PAIREDR=0;PAO=0;PQA=0;PQR=0;PRO=0;QA=2012;QR=60;RO=0;RPL=45;RPP=30.4689;RPPR=5.18177;RPR=17;RUN=1;SAF=33;SAP=3.57068;SAR=29;SRF=0;SRP=5.18177;SRR=0;TYPE=snp;ANN=C|downstream_gene_variant|MODIFIER|Afu1g01020|Afu1g01020|transcript|Afu1g01020-T|Coding||c.*2474A>G|||||2474|WARNING_TRANSCRIPT_MULTIPLE_STOP_CODONS,C|intergenic_region|MODIFIER|Afu1g01010-Afu1g01020|Afu1g01010-Afu1g01020|intergenic_region|Afu1g01010-Afu1g01020|||n.368428T>C||||||	GT:DP:RO:QR:AO:QA:GL	1/1:62:0:0:62:2012:-29.8909,-18.6639,0
Chr1_A_fumigatus_Af293	368451	.	T	C	151.51	.	AB=0;ABP=0;AC=2;AF=1;AN=2;AO=51;CIGAR=1X;DP=52;DPB=52;DPRA=0;EPP=3.3935;EPPR=0;GTI=0;LEN=1;MEANALT=1;MQM=4.23529;MQMR=100;NS=1;NUMALT=1;ODDS=34.8865;PAIRED=0.745098;PAIREDR=0;PAO=0;PQA=0;PQR=0;PRO=0;QA=1820;QR=60;RO=0;RPL=33;RPP=12.5903;RPPR=5.18177;RPR=18;RUN=1;SAF=23;SAP=4.07475;SAR=28;SRF=0;SRP=5.18177;SRR=0;TYPE=snp;ANN=C|downstream_gene_variant|MODIFIER|Afu1g01020|Afu1g01020|transcript|Afu1g01020-T|Coding||c.*2451A>G|||||2451|WARNING_TRANSCRIPT_MULTIPLE_STOP_CODONS,C|intergenic_region|MODIFIER|Afu1g01010-Afu1g01020|Afu1g01010-Afu1g01020|intergenic_region|Afu1g01010-Afu1g01020|||n.368451T>C||||||	GT:DP:RO:QR:AO:QA:GL	1/1:51:0:0:51:1820:-19.108,-15.3525,0
Chr1_A_fumigatus_Af293	368476	.	TAATATA	CAATGCG	95.1475	.	AB=0;ABP=0;AC=2;AF=1;AN=2;AO=43;CIGAR=1X3M3X;DP=47;DPB=48.8571;DPRA=0;EPP=14.3727;EPPR=0;GTI=0;LEN=7;MEANALT=4;MQM=3.4186;MQMR=0;NS=1;NUMALT=1;ODDS=21.9085;PAIRED=0.790698;PAIREDR=0;PAO=5;PQA=68;PQR=0;PRO=0;QA=1303;QR=0;RO=0;RPL=30;RPP=17.6046;RPPR=0;RPR=13;RUN=1;SAF=17;SAP=7.10075;SAR=26;SRF=0;SRP=0;SRR=0;TYPE=complex;ANN=CAATGCG|downstream_gene_variant|MODIFIER|Afu1g01020|Afu1g01020|transcript|Afu1g01020-T|Coding||c.*2420_*2426delTATATTAinsCGCATTG|||||2426|WARNING_TRANSCRIPT_MULTIPLE_STOP_CODONS,CAATGCG|intergenic_region|MODIFIER|Afu1g01010-Afu1g01020|Afu1g01010-Afu1g01020|intergenic_region|Afu1g01010-Afu1g01020|||n.368476_368482delTAATATAinsCAATGCG||||||	GT:DP:RO:QR:AO:QA:GL	1/1:46:0:0:43:1303:-15.2658,-14.4494,0
Chr1_A_fumigatus_Af293	368828	.	TA	CG	93.4805	.	AB=0;ABP=0;AC=2;AF=1;AN=2;AO=55;CIGAR=2X;DP=56;DPB=55.5;DPRA=0;EPP=11.8936;EPPR=0;GTI=0;LEN=2;MEANALT=1;MQM=3.54545;MQMR=0;NS=1;NUMALT=1;ODDS=21.5247;PAIRED=0.836364;PAIREDR=0;PAO=0;PQA=0;PQR=0;PRO=0;QA=1787;QR=0;RO=0;RPL=16;RPP=23.8959;RPPR=0;RPR=39;RUN=1;SAF=31;SAP=4.94488;SAR=24;SRF=0;SRP=0;SRR=0;TYPE=mnp;ANN=CG|downstream_gene_variant|MODIFIER|Afu1g01020|Afu1g01020|transcript|Afu1g01020-T|Coding||c.*2073_*2074delTAinsCG|||||2074|WARNING_TRANSCRIPT_MULTIPLE_STOP_CODONS,CG|intergenic_region|MODIFIER|Afu1g01010-Afu1g01020|Afu1g01010-Afu1g01020|intergenic_region|Afu1g01010-Afu1g01020|||n.368828_368829delTAinsCG||||||	GT:DP:RO:QR:AO:QA:GL	1/1:55:0:0:55:1787:-15.4452,-16.5567,0
Chr1_A_fumigatus_Af293	368856	.	ACT	GCC	113.091	.	AB=0;ABP=0;AC=2;AF=1;AN=2;AO=54;CIGAR=1X1M1X;DP=55;DPB=54.3333;DPRA=0;EPP=7.03155;EPPR=0;GTI=0;LEN=3;MEANALT=1;MQM=3.66667;MQMR=0;NS=1;NUMALT=1;ODDS=26.0401;PAIRED=0.833333;PAIREDR=0;PAO=0;PQA=0;PQR=0;PRO=0;QA=1760;QR=0;RO=0;RPL=20;RPP=10.8919;RPPR=0;RPR=34;RUN=1;SAF=30;SAP=4.45795;SAR=24;SRF=0;SRP=0;SRR=0;TYPE=complex;ANN=GCC|downstream_gene_variant|MODIFIER|Afu1g01020|Afu1g01020|transcript|Afu1g01020-T|Coding||c.*2044_*2046delAGTinsGGC|||||2046|WARNING_TRANSCRIPT_MULTIPLE_STOP_CODONS,GCC|intergenic_region|MODIFIER|Afu1g01010-Afu1g01020|Afu1g01010-Afu1g01020|intergenic_region|Afu1g01010-Afu1g01020|||n.368856_368858delACTinsGCC||||||	GT:DP:RO:QR:AO:QA:GL	1/1:54:0:0:54:1760:-15.5296,-16.2556,0
Chr1_A_fumigatus_Af293	368870	.	TA	CG	153.027	.	AB=0;ABP=0;AC=2;AF=1;AN=2;AO=57;CIGAR=2X;DP=59;DPB=58.5;DPRA=0;EPP=11.5819;EPPR=0;GTI=0;LEN=2;MEANALT=2;MQM=4.64912;MQMR=0;NS=1;NUMALT=1;ODDS=35.2358;PAIRED=0.807018;PAIREDR=0;PAO=0;PQA=0;PQR=0;PRO=0;QA=1785;QR=0;RO=0;RPL=24;RPP=6.09608;RPPR=0;RPR=33;RUN=1;SAF=32;SAP=4.877;SAR=25;SRF=0;SRP=0;SRR=0;TYPE=mnp;ANN=CG|downstream_gene_variant|MODIFIER|Afu1g01020|Afu1g01020|transcript|Afu1g01020-T|Coding||c.*2031_*2032delTAinsCG|||||2032|WARNING_TRANSCRIPT_MULTIPLE_STOP_CODONS,CG|intergenic_region|MODIFIER|Afu1g01010-Afu1g01020|Afu1g01010-Afu1g01020|intergenic_region|Afu1g01010-Afu1g01020|||n.368870_368871delTAinsCG||||||	GT:DP:RO:QR:AO:QA:GL	1/1:58:0:0:57:1785:-19.5767,-17.1587,0
Chr1_A_fumigatus_Af293	368876	.	T	C	160.941	.	AB=0;ABP=0;AC=2;AF=1;AN=2;AO=59;CIGAR=1X;DP=60;DPB=60;DPRA=0;EPP=7.46366;EPPR=0;GTI=0;LEN=1;MEANALT=1;MQM=4.61017;MQMR=100;NS=1;NUMALT=1;ODDS=37.0581;PAIRED=0.813559;PAIREDR=0;PAO=0;PQA=0;PQR=0;PRO=0;QA=2019;QR=60;RO=0;RPL=26;RPP=4.81373;RPPR=5.18177;RPR=33;RUN=1;SAF=33;SAP=4.81373;SAR=26;SRF=0;SRP=5.18177;SRR=0;TYPE=snp;ANN=C|downstream_gene_variant|MODIFIER|Afu1g01020|Afu1g01020|transcript|Afu1g01020-T|Coding||c.*2026A>G|||||2026|WARNING_TRANSCRIPT_MULTIPLE_STOP_CODONS,C|intergenic_region|MODIFIER|Afu1g01010-Afu1g01020|Afu1g01010-Afu1g01020|intergenic_region|Afu1g01010-Afu1g01020|||n.368876T>C||||||	GT:DP:RO:QR:AO:QA:GL	1/1:59:0:0:59:2019:-19.8459,-17.7608,0
Chr1_A_fumigatus_Af293	368915	.	T	C	310.411	.	AB=0;ABP=0;AC=2;AF=1;AN=2;AO=64;CIGAR=1X;DP=66;DPB=66;DPRA=0;EPP=3.14602;EPPR=0;GTI=0;LEN=1;MEANALT=2;MQM=6.64062;MQMR=100;NS=1;NUMALT=1;ODDS=71.4748;PAIRED=0.78125;PAIREDR=0;PAO=0;PQA=0;PQR=0;PRO=0;QA=2184;QR=60;RO=0;RPL=30;RPP=3.55317;RPPR=5.18177;RPR=34;RUN=1;SAF=35;SAP=4.23175;SAR=29;SRF=0;SRP=5.18177;SRR=0;TYPE=snp;ANN=C|downstream_gene_variant|MODIFIER|Afu1g01020|Afu1g01020|transcript|Afu1g01020-T|Coding||c.*1987A>G|||||1987|WARNING_TRANSCRIPT_MULTIPLE_STOP_CODONS,C|intergenic_region|MODIFIER|Afu1g01010-Afu1g01020|Afu1g01010-Afu1g01020|intergenic_region|Afu1g01010-Afu1g01020|||n.368915T>C||||||	GT:DP:RO:QR:AO:QA:GL	1/1:65:0:0:64:2184:-34.2369,-19.2659,0
Chr1_A_fumigatus_Af293	369019	.	A	G	448.412	.	AB=0;ABP=0;AC=2;AF=1;AN=2;AO=78;CIGAR=1X;DP=79;DPB=79;DPRA=0;EPP=10.1372;EPPR=0;GTI=0;LEN=1;MEANALT=1;MQM=7.42308;MQMR=100;NS=1;NUMALT=1;ODDS=103.251;PAIRED=0.820513;PAIREDR=0;PAO=0;PQA=0;PQR=0;PRO=0;QA=2702;QR=60;RO=0;RPL=35;RPP=4.79202;RPPR=5.18177;RPR=43;RUN=1;SAF=48;SAP=12.0303;SAR=30;SRF=0;SRP=5.18177;SRR=0;TYPE=snp;ANN=G|downstream_gene_variant|MODIFIER|Afu1g01020|Afu1g01020|transcript|Afu1g01020-T|Coding||c.*1883T>C|||||1883|WARNING_TRANSCRIPT_MULTIPLE_STOP_CODONS,G|intergenic_region|MODIFIER|Afu1g01010-Afu1g01020|Afu1g01010-Afu1g01020|intergenic_region|Afu1g01010-Afu1g01020|||n.369019A>G||||||	GT:DP:RO:QR:AO:QA:GL	1/1:78:0:0:78:2702:-49.7608,-23.4803,0
Chr1_A_fumigatus_Af293	369024	.	T	C	452.173	.	AB=0;ABP=0;AC=2;AF=1;AN=2;AO=77;CIGAR=1X;DP=78;DPB=78;DPRA=0;EPP=11.1604;EPPR=0;GTI=0;LEN=1;MEANALT=1;MQM=7.5974;MQMR=100;NS=1;NUMALT=1;ODDS=104.117;PAIRED=0.831169;PAIREDR=0;PAO=0;PQA=0;PQR=0;PRO=0;QA=2717;QR=60;RO=0;RPL=34;RPP=5.29458;RPPR=5.18177;RPR=43;RUN=1;SAF=49;SAP=15.4469;SAR=28;SRF=0;SRP=5.18177;SRR=0;TYPE=snp;ANN=C|downstream_gene_variant|MODIFIER|Afu1g01020|Afu1g01020|transcript|Afu1g01020-T|Coding||c.*1878A>G|||||1878|WARNING_TRANSCRIPT_MULTIPLE_STOP_CODONS,C|intergenic_region|MODIFIER|Afu1g01010-Afu1g01020|Afu1g01010-Afu1g01020|intergenic_region|Afu1g01010-Afu1g01020|||n.369024T>C||||||	GT:DP:RO:QR:AO:QA:GL	1/1:77:0:0:77:2717:-50.6253,-23.1793,0
Chr1_A_fumigatus_Af293	369042	.	ACA	GCG	480.919	.	AB=0;ABP=0;AC=2;AF=1;AN=2;AO=81;CIGAR=1X1M1X;DP=82;DPB=81.6667;DPRA=0;EPP=5.18177;EPPR=0;GTI=0;LEN=3;MEANALT=1;MQM=7.98765;MQMR=0;NS=1;NUMALT=1;ODDS=110.736;PAIRED=0.814815;PAIREDR=0;PAO=1;PQA=32;PQR=0;PRO=0;QA=2636;QR=0;RO=0;RPL=35;RPP=6.2541;RPPR=0;RPR=46;RUN=1;SAF=50;SAP=12.6881;SAR=31;SRF=0;SRP=0;SRR=0;TYPE=complex;ANN=GCG|downstream_gene_variant|MODIFIER|Afu1g01020|Afu1g01020|transcript|Afu1g01020-T|Coding||c.*1858_*1860delTGTinsCGC|||||1860|WARNING_TRANSCRIPT_MULTIPLE_STOP_CODONS,GCG|intergenic_region|MODIFIER|Afu1g01010-Afu1g01020|Afu1g01010-Afu1g01020|intergenic_region|Afu1g01010-Afu1g01020|||n.369042_369044delACAinsGCG||||||	GT:DP:RO:QR:AO:QA:GL	1/1:81:0:0:81:2636:-52.7538,-24.6845,0
Chr1_A_fumigatus_Af293	369055	.	A	G	495.884	.	AB=0;ABP=0;AC=2;AF=1;AN=2;AO=83;CIGAR=1X;DP=84;DPB=84;DPRA=0;EPP=4.29225;EPPR=0;GTI=0;LEN=1;MEANALT=1;MQM=7.75904;MQMR=100;NS=1;NUMALT=1;ODDS=114.182;PAIRED=0.795181;PAIREDR=0;PAO=0;PQA=0;PQR=0;PRO=0;QA=2749;QR=60;RO=0;RPL=34;RPP=8.89682;RPPR=5.18177;RPR=49;RUN=1;SAF=47;SAP=6.17594;SAR=36;SRF=0;SRP=5.18177;SRR=0;TYPE=snp;ANN=G|downstream_gene_variant|MODIFIER|Afu1g01020|Afu1g01020|transcript|Afu1g01020-T|Coding||c.*1847T>C|||||1847|WARNING_TRANSCRIPT_MULTIPLE_STOP_CODONS,G|intergenic_region|MODIFIER|Afu1g01010-Afu1g01020|Afu1g01010-Afu1g01020|intergenic_region|Afu1g01010-Afu1g01020|||n.369055A>G||||||	GT:DP:RO:QR:AO:QA:GL	1/1:83:0:0:83:2749:-53.7904,-24.9855,0
Chr1_A_fumigatus_Af293	369087	.	A	G	572.488	.	AB=0;ABP=0;AC=2;AF=1;AN=2;AO=86;CIGAR=1X;DP=87;DPB=87;DPRA=0;EPP=5.53527;EPPR=0;GTI=0;LEN=1;MEANALT=1;MQM=8.4186;MQMR=100;NS=1;NUMALT=1;ODDS=123.826;PAIRED=0.744186;PAIREDR=0;PAO=0;PQA=0;PQR=0;PRO=0;QA=2945;QR=60;RO=0;RPL=33;RPP=13.1102;RPPR=5.18177;RPR=53;RUN=1;SAF=47;SAP=4.62628;SAR=39;SRF=0;SRP=5.18177;SRR=0;TYPE=snp;ANN=G|downstream_gene_variant|MODIFIER|Afu1g01020|Afu1g01020|transcript|Afu1g01020-T|Coding||c.*1815T>C|||||1815|WARNING_TRANSCRIPT_MULTIPLE_STOP_CODONS,G|intergenic_region|MODIFIER|Afu1g01010-Afu1g01020|Afu1g01010-Afu1g01020|intergenic_region|Afu1g01010-Afu1g01020|||n.369087A>G||||||	GT:DP:RO:QR:AO:QA:GL	1/1:86:0:0:86:2945:-61.866,-25.8886,0
Chr1_A_fumigatus_Af293	369116	.	T	C	588.55	.	AB=0;ABP=0;AC=2;AF=1;AN=2;AO=94;CIGAR=1X;DP=96;DPB=96;DPRA=0;EPP=14.1911;EPPR=7.35324;GTI=0;LEN=1;MEANALT=1;MQM=8.39362;MQMR=57;NS=1;NUMALT=1;ODDS=131.278;PAIRED=0.734043;PAIREDR=0;PAO=0;PQA=0;PQR=0;PRO=0;QA=3051;QR=74;RO=1;RPL=43;RPP=4.48875;RPPR=3.0103;RPR=51;RUN=1;SAF=45;SAP=3.37991;SAR=49;SRF=0;SRP=7.35324;SRR=1;TYPE=snp;ANN=C|downstream_gene_variant|MODIFIER|Afu1g01020|Afu1g01020|transcript|Afu1g01020-T|Coding||c.*1786A>G|||||1786|WARNING_TRANSCRIPT_MULTIPLE_STOP_CODONS,C|intergenic_region|MODIFIER|Afu1g01010-Afu1g01020|Afu1g01010-Afu1g01020|intergenic_region|Afu1g01010-Afu1g01020|||n.369116T>C||||||	GT:DP:RO:QR:AO:QA:GL	1/1:95:1:14:94:3051:-62.5087,-27.4901,0
Chr1_A_fumigatus_Af293	369174	.	A	G	688.603	.	AB=0;ABP=0;AC=2;AF=1;AN=2;AO=97;CIGAR=1X;DP=98;DPB=98;DPRA=0;EPP=6.79359;EPPR=0;GTI=0;LEN=1;MEANALT=1;MQM=8.85567;MQMR=100;NS=1;NUMALT=1;ODDS=139.076;PAIRED=0.721649;PAIREDR=0;PAO=0;PQA=0;PQR=0;PRO=0;QA=3439;QR=60;RO=0;RPL=49;RPP=3.03269;RPPR=5.18177;RPR=48;RUN=1;SAF=47;SAP=3.21178;SAR=50;SRF=0;SRP=5.18177;SRR=0;TYPE=snp;ANN=G|downstream_gene_variant|MODIFIER|Afu1g01020|Afu1g01020|transcript|Afu1g01020-T|Coding||c.*1728T>C|||||1728|WARNING_TRANSCRIPT_MULTIPLE_STOP_CODONS,G|intergenic_region|MODIFIER|Afu1g01010-Afu1g01020|Afu1g01010-Afu1g01020|intergenic_region|Afu1g01010-Afu1g01020|||n.369174A>G||||||	GT:DP:RO:QR:AO:QA:GL	1/1:97:0:0:97:3439:-72.5357,-29.1999,0
Chr1_A_fumigatus_Af293	369189	.	T	C	859.048	.	AB=0;ABP=0;AC=2;AF=1;AN=2;AO=103;CIGAR=1X;DP=105;DPB=105;DPRA=0;EPP=6.5732;EPPR=0;GTI=0;LEN=1;MEANALT=2;MQM=10.6408;MQMR=100;NS=1;NUMALT=1;ODDS=147.393;PAIRED=0.708738;PAIREDR=0;PAO=0;PQA=0;PQR=0;PRO=0;QA=3494;QR=60;RO=0;RPL=45;RPP=6.5732;RPPR=5.18177;RPR=58;RUN=1;SAF=52;SAP=3.03138;SAR=51;SRF=0;SRP=5.18177;SRR=0;TYPE=snp;ANN=C|downstream_gene_variant|MODIFIER|Afu1g01020|Afu1g01020|transcript|Afu1g01020-T|Coding||c.*1713A>G|||||1713|WARNING_TRANSCRIPT_MULTIPLE_STOP_CODONS,C|intergenic_region|MODIFIER|Afu1g01010-Afu1g01020|Afu1g01010-Afu1g01020|intergenic_region|Afu1g01010-Afu1g01020|||n.369189T>C||||||	GT:DP:RO:QR:AO:QA:GL	1/1:104:0:0:103:3494:-89.9311,-31.0061,0
Chr1_A_fumigatus_Af293	369194	.	T	C	912.153	.	AB=0;ABP=0;AC=2;AF=1;AN=2;AO=105;CIGAR=1X;DP=106;DPB=106;DPRA=0;EPP=5.51266;EPPR=0;GTI=0;LEN=1;MEANALT=1;MQM=10.9905;MQMR=100;NS=1;NUMALT=1;ODDS=150.166;PAIRED=0.714286;PAIREDR=0;PAO=0;PQA=0;PQR=0;PRO=0;QA=3485;QR=60;RO=0;RPL=47;RPP=5.51266;RPPR=5.18177;RPR=58;RUN=1;SAF=54;SAP=3.19643;SAR=51;SRF=0;SRP=5.18177;SRR=0;TYPE=snp;ANN=C|downstream_gene_variant|MODIFIER|Afu1g01020|Afu1g01020|transcript|Afu1g01020-T|Coding||c.*1708A>G|||||1708|WARNING_TRANSCRIPT_MULTIPLE_STOP_CODONS,C|intergenic_region|MODIFIER|Afu1g01010-Afu1g01020|Afu1g01010-Afu1g01020|intergenic_region|Afu1g01010-Afu1g01020|||n.369194T>C||||||	GT:DP:RO:QR:AO:QA:GL	1/1:105:0:0:105:3485:-95.0594,-31.6082,0
Chr1_A_fumigatus_Af293	369205	.	A	G	1101.12	.	AB=0;ABP=0;AC=2;AF=1;AN=2;AO=110;CIGAR=1X;DP=111;DPB=111;DPRA=0;EPP=5.85295;EPPR=0;GTI=0;LEN=1;MEANALT=1;MQM=12.4364;MQMR=100;NS=1;NUMALT=1;ODDS=157.098;PAIRED=0.709091;PAIREDR=0;PAO=0;PQA=0;PQR=0;PRO=0;QA=3887;QR=60;RO=0;RPL=51;RPP=4.2737;RPPR=5.18177;RPR=59;RUN=1;SAF=58;SAP=3.72096;SAR=52;SRF=0;SRP=5.18177;SRR=0;TYPE=snp;ANN=G|downstream_gene_variant|MODIFIER|Afu1g01020|Afu1g01020|transcript|Afu1g01020-T|Coding||c.*1697T>C|||||1697|WARNING_TRANSCRIPT_MULTIPLE_STOP_CODONS,G|intergenic_region|MODIFIER|Afu1g01010-Afu1g01020|Afu1g01010-Afu1g01020|intergenic_region|Afu1g01010-Afu1g01020|||n.369205A>G||||||	GT:DP:RO:QR:AO:QA:GL	1/1:110:0:0:110:3887:-113.949,-33.1133,0
Chr1_A_fumigatus_Af293	369232	.	A	G	1287.63	.	AB=0;ABP=0;AC=2;AF=1;AN=2;AO=115;CIGAR=1X;DP=116;DPB=116;DPRA=0;EPP=6.20142;EPPR=0;GTI=0;LEN=1;MEANALT=1;MQM=14.0696;MQMR=100;NS=1;NUMALT=1;ODDS=164.029;PAIRED=0.713043;PAIREDR=0;PAO=0;PQA=0;PQR=0;PRO=0;QA=4028;QR=60;RO=0;RPL=61;RPP=3.93554;RPPR=5.18177;RPR=54;RUN=1;SAF=59;SAP=3.18024;SAR=56;SRF=0;SRP=5.18177;SRR=0;TYPE=snp;ANN=G|downstream_gene_variant|MODIFIER|Afu1g01020|Afu1g01020|transcript|Afu1g01020-T|Coding||c.*1670T>C|||||1670|WARNING_TRANSCRIPT_MULTIPLE_STOP_CODONS,G|intergenic_region|MODIFIER|Afu1g01010-Afu1g01020|Afu1g01010-Afu1g01020|intergenic_region|Afu1g01010-Afu1g01020|||n.369232A>G||||||	GT:DP:RO:QR:AO:QA:GL	1/1:115:0:0:115:4028:-132.577,-34.6185,0
Chr1_A_fumigatus_Af293	369244	.	TA	CG	1292.55	.	AB=0;ABP=0;AC=2;AF=1;AN=2;AO=112;CIGAR=2X;DP=113;DPB=113.5;DPRA=0;EPP=14.1779;EPPR=0;GTI=0;LEN=2;MEANALT=1;MQM=15.625;MQMR=0;NS=1;NUMALT=1;ODDS=160.427;PAIRED=0.6875;PAIREDR=0;PAO=1;PQA=15;PQR=12;PRO=1;QA=3653;QR=0;RO=0;RPL=58;RPP=3.32051;RPPR=0;RPR=54;RUN=1;SAF=54;SAP=3.32051;SAR=58;SRF=0;SRP=0;SRR=0;TYPE=mnp;ANN=CG|downstream_gene_variant|MODIFIER|Afu1g01020|Afu1g01020|transcript|Afu1g01020-T|Coding||c.*1657_*1658delTAinsCG|||||1658|WARNING_TRANSCRIPT_MULTIPLE_STOP_CODONS,CG|intergenic_region|MODIFIER|Afu1g01010-Afu1g01020|Afu1g01010-Afu1g01020|intergenic_region|Afu1g01010-Afu1g01020|||n.369244_369245delTAinsCG||||||	GT:DP:RO:QR:AO:QA:GL	1/1:112:0:0:112:3653:-133.803,-33.957,0
Chr1_A_fumigatus_Af293	369290	.	T	C	1734.93	.	AB=0;ABP=0;AC=2;AF=1;AN=2;AO=111;CIGAR=1X;DP=113;DPB=113;DPRA=0;EPP=15.2371;EPPR=0;GTI=0;LEN=1;MEANALT=2;MQM=21.0811;MQMR=100;NS=1;NUMALT=1;ODDS=158.484;PAIRED=0.612613;PAIREDR=0;PAO=0;PQA=0;PQR=0;PRO=0;QA=3704;QR=60;RO=0;RPL=51;RPP=4.59489;RPPR=5.18177;RPR=60;RUN=1;SAF=61;SAP=5.3774;SAR=50;SRF=0;SRP=5.18177;SRR=0;TYPE=snp;ANN=C|downstream_gene_variant|MODIFIER|Afu1g01020|Afu1g01020|transcript|Afu1g01020-T|Coding||c.*1612A>G|||||1612|WARNING_TRANSCRIPT_MULTIPLE_STOP_CODONS,C|intergenic_region|MODIFIER|Afu1g01010-Afu1g01020|Afu1g01010-Afu1g01020|intergenic_region|Afu1g01010-Afu1g01020|||n.369290T>C||||||	GT:DP:RO:QR:AO:QA:GL	1/1:112:0:0:111:3704:-178.473,-33.4143,0
Chr1_A_fumigatus_Af293	369406	.	T	C	3276.94	.	AB=0;ABP=0;AC=2;AF=1;AN=2;AO=133;CIGAR=1X;DP=135;DPB=135;DPRA=0;EPP=3.15724;EPPR=3.0103;GTI=0;LEN=1;MEANALT=1;MQM=34.6692;MQMR=71;NS=1;NUMALT=1;ODDS=180.07;PAIRED=0.639098;PAIREDR=0.5;PAO=0;PQA=0;PQR=0;PRO=0;QA=4513;QR=93;RO=1;RPL=59;RPP=6.68384;RPPR=3.0103;RPR=74;RUN=1;SAF=78;SAP=11.6472;SAR=55;SRF=1;SRP=3.0103;SRR=0;TYPE=snp;ANN=C|downstream_gene_variant|MODIFIER|Afu1g01020|Afu1g01020|transcript|Afu1g01020-T|Coding||c.*1496A>G|||||1496|WARNING_TRANSCRIPT_MULTIPLE_STOP_CODONS,C|intergenic_region|MODIFIER|Afu1g01010-Afu1g01020|Afu1g01010-Afu1g01020|intergenic_region|Afu1g01010-Afu1g01020|||n.369406T>C||||||	GT:DP:RO:QR:AO:QA:GL	1/1:134:1:33:133:4513:-331.514,-37.0895,0
Chr1_A_fumigatus_Af293	369910	.	T	C	3774.26	.	AB=0;ABP=0;AC=2;AF=1;AN=2;AO=135;CIGAR=1X;DP=138;DPB=138;DPRA=0;EPP=25.0306;EPPR=7.35324;GTI=0;LEN=1;MEANALT=2;MQM=41.2741;MQMR=71;NS=1;NUMALT=1;ODDS=186.765;PAIRED=0.681481;PAIREDR=0;PAO=0;PQA=0;PQR=0;PRO=0;QA=4461;QR=77;RO=1;RPL=73;RPP=4.95658;RPPR=7.35324;RPR=62;RUN=1;SAF=70;SAP=3.41242;SAR=65;SRF=1;SRP=3.0103;SRR=0;TYPE=snp;ANN=C|downstream_gene_variant|MODIFIER|Afu1g01020|Afu1g01020|transcript|Afu1g01020-T|Coding||c.*992A>G|||||992|WARNING_TRANSCRIPT_MULTIPLE_STOP_CODONS,C|intergenic_region|MODIFIER|Afu1g01010-Afu1g01020|Afu1g01010-Afu1g01020|intergenic_region|Afu1g01010-Afu1g01020|||n.369910T>C||||||	GT:DP:RO:QR:AO:QA:GL	1/1:137:1:17:135:4461:-382.462,-39.4013,0
Chr1_A_fumigatus_Af293	370229	.	A	G	3858.03	.	AB=0;ABP=0;AC=2;AF=1;AN=2;AO=138;CIGAR=1X;DP=140;DPB=140;DPRA=0;EPP=3.57677;EPPR=0;GTI=0;LEN=1;MEANALT=2;MQM=41.2754;MQMR=100;NS=1;NUMALT=1;ODDS=195.914;PAIRED=0.652174;PAIREDR=0;PAO=0;PQA=0;PQR=0;PRO=0;QA=4541;QR=60;RO=0;RPL=77;RPP=7.03854;RPPR=5.18177;RPR=61;RUN=1;SAF=55;SAP=15.3468;SAR=83;SRF=0;SRP=5.18177;SRR=0;TYPE=snp;ANN=G|downstream_gene_variant|MODIFIER|Afu1g01020|Afu1g01020|transcript|Afu1g01020-T|Coding||c.*673T>C|||||673|WARNING_TRANSCRIPT_MULTIPLE_STOP_CODONS,G|intergenic_region|MODIFIER|Afu1g01010-Afu1g01020|Afu1g01010-Afu1g01020|intergenic_region|Afu1g01010-Afu1g01020|||n.370229A>G||||||	GT:DP:RO:QR:AO:QA:GL	1/1:139:0:0:138:4541:-390.999,-41.5421,0
Chr1_A_fumigatus_Af293	370410	.	T	C	4103.2	.	AB=0;ABP=0;AC=2;AF=1;AN=2;AO=149;CIGAR=1X;DP=150;DPB=150;DPRA=0;EPP=17.0156;EPPR=0;GTI=0;LEN=1;MEANALT=1;MQM=40.2282;MQMR=100;NS=1;NUMALT=1;ODDS=211.163;PAIRED=0.677852;PAIREDR=0;PAO=0;PQA=0;PQR=0;PRO=0;QA=4962;QR=60;RO=0;RPL=65;RPP=8.27138;RPPR=5.18177;RPR=84;RUN=1;SAF=78;SAP=3.72441;SAR=71;SRF=0;SRP=5.18177;SRR=0;TYPE=snp;ANN=C|downstream_gene_variant|MODIFIER|Afu1g01020|Afu1g01020|transcript|Afu1g01020-T|Coding||c.*492A>G|||||492|WARNING_TRANSCRIPT_MULTIPLE_STOP_CODONS,C|intergenic_region|MODIFIER|Afu1g01010-Afu1g01020|Afu1g01010-Afu1g01020|intergenic_region|Afu1g01010-Afu1g01020|||n.370410T>C||||||	GT:DP:RO:QR:AO:QA:GL	1/1:149:0:0:149:4962:-415.872,-44.8535,0
Chr1_A_fumigatus_Af293	370474	.	A	G	3687.7	.	AB=0;ABP=0;AC=2;AF=1;AN=2;AO=142;CIGAR=1X;DP=144;DPB=144;DPRA=0;EPP=32.6157;EPPR=7.35324;GTI=0;LEN=1;MEANALT=1;MQM=40.4648;MQMR=54;NS=1;NUMALT=1;ODDS=198.121;PAIRED=0.697183;PAIREDR=0;PAO=0;PQA=0;PQR=0;PRO=0;QA=4411;QR=96;RO=1;RPL=74;RPP=3.56081;RPPR=7.35324;RPR=68;RUN=1;SAF=71;SAP=3.0103;SAR=71;SRF=1;SRP=3.0103;SRR=0;TYPE=snp;ANN=G|downstream_gene_variant|MODIFIER|Afu1g01020|Afu1g01020|transcript|Afu1g01020-T|Coding||c.*428T>C|||||428|WARNING_TRANSCRIPT_MULTIPLE_STOP_CODONS,G|intergenic_region|MODIFIER|Afu1g01010-Afu1g01020|Afu1g01010-Afu1g01020|intergenic_region|Afu1g01010-Afu1g01020|||n.370474A>G||||||	GT:DP:RO:QR:AO:QA:GL	1/1:143:1:36:142:4411:-374.434,-42.2479,0
Chr1_A_fumigatus_Af293	370568	.	A	G	3364.62	.	AB=0;ABP=0;AC=2;AF=1;AN=2;AO=119;CIGAR=1X;DP=121;DPB=121;DPRA=0;EPP=18.3566;EPPR=7.35324;GTI=0;LEN=1;MEANALT=1;MQM=40.084;MQMR=61.5;NS=1;NUMALT=1;ODDS=162.995;PAIRED=0.689076;PAIREDR=0;PAO=0;PQA=0;PQR=0;PRO=0;QA=4077;QR=97;RO=1;RPL=68;RPP=8.28388;RPPR=7.35324;RPR=51;RUN=1;SAF=52;SAP=7.11603;SAR=67;SRF=1;SRP=3.0103;SRR=0;TYPE=snp;ANN=G|downstream_gene_variant|MODIFIER|Afu1g01020|Afu1g01020|transcript|Afu1g01020-T|Coding||c.*334T>C|||||334|WARNING_TRANSCRIPT_MULTIPLE_STOP_CODONS,G|intergenic_region|MODIFIER|Afu1g01010-Afu1g01020|Afu1g01010-Afu1g01020|intergenic_region|Afu1g01010-Afu1g01020|||n.370568A>G||||||	GT:DP:RO:QR:AO:QA:GL	1/1:120:1:37:119:4077:-341.439,-33.8405,0
Chr1_A_fumigatus_Af293	370628	.	A	G	3948.91	.	AB=0;ABP=0;AC=2;AF=1;AN=2;AO=143;CIGAR=1X;DP=146;DPB=146;DPRA=0;EPP=55.8697;EPPR=7.35324;GTI=0;LEN=1;MEANALT=2;MQM=40.1119;MQMR=54;NS=1;NUMALT=1;ODDS=199.788;PAIRED=0.657343;PAIREDR=0;PAO=0;PQA=0;PQR=0;PRO=0;QA=4847;QR=97;RO=1;RPL=57;RPP=15.781;RPPR=7.35324;RPR=86;RUN=1;SAF=94;SAP=33.7602;SAR=49;SRF=1;SRP=3.0103;SRR=0;TYPE=snp;ANN=G|downstream_gene_variant|MODIFIER|Afu1g01020|Afu1g01020|transcript|Afu1g01020-T|Coding||c.*274T>C|||||274|WARNING_TRANSCRIPT_MULTIPLE_STOP_CODONS,G|intergenic_region|MODIFIER|Afu1g01010-Afu1g01020|Afu1g01010-Afu1g01020|intergenic_region|Afu1g01010-Afu1g01020|||n.370628A>G||||||	GT:DP:RO:QR:AO:QA:GL	1/1:145:1:37:143:4847:-407.306,-42.6737,0
Chr1_A_fumigatus_Af293	371390	.	T	C	741.514	.	AB=0;ABP=0;AC=2;AF=1;AN=2;AO=75;CIGAR=1X;DP=76;DPB=76;DPRA=0;EPP=7.90335;EPPR=0;GTI=0;LEN=1;MEANALT=1;MQM=13.3467;MQMR=100;NS=1;NUMALT=1;ODDS=108.577;PAIRED=0.88;PAIREDR=0;PAO=0;PQA=0;PQR=0;PRO=0;QA=2327;QR=60;RO=0;RPL=44;RPP=7.90335;RPPR=5.18177;RPR=31;RUN=1;SAF=19;SAP=42.6469;SAR=56;SRF=0;SRP=5.18177;SRR=0;TYPE=snp;ANN=C|synonymous_variant|LOW|Afu1g01020|Afu1g01020|transcript|Afu1g01020-T|Coding|3/3|c.4089A>G|p.Arg1363Arg|4089/4577|4089/4577|1363/1524||WARNING_TRANSCRIPT_MULTIPLE_STOP_CODONS	GT:DP:RO:QR:AO:QA:GL	1/1:75:0:0:75:2327:-82.3155,-22.5773,0
Chr1_A_fumigatus_Af293	371396	.	A	G	715.461	.	AB=0;ABP=0;AC=2;AF=1;AN=2;AO=72;CIGAR=1X;DP=75;DPB=75;DPRA=0;EPP=6.02623;EPPR=7.35324;GTI=0;LEN=1;MEANALT=2;MQM=13.0694;MQMR=58;NS=1;NUMALT=1;ODDS=100.877;PAIRED=0.875;PAIREDR=0.5;PAO=0;PQA=0;PQR=0;PRO=0;QA=2321;QR=75;RO=1;RPL=42;RPP=7.35324;RPPR=3.0103;RPR=30;RUN=1;SAF=17;SAP=46.5604;SAR=55;SRF=0;SRP=7.35324;SRR=1;TYPE=snp;ANN=G|synonymous_variant|LOW|Afu1g01020|Afu1g01020|transcript|Afu1g01020-T|Coding|3/3|c.4083T>C|p.Ala1361Ala|4083/4577|4083/4577|1361/1524||WARNING_TRANSCRIPT_MULTIPLE_STOP_CODONS	GT:DP:RO:QR:AO:QA:GL	1/1:74:1:15:72:2321:-78.9701,-20.7955,0
Chr1_A_fumigatus_Af293	371402	.	A	G	576.336	.	AB=0;ABP=0;AC=2;AF=1;AN=2;AO=65;CIGAR=1X;DP=69;DPB=69;DPRA=0;EPP=4.64726;EPPR=0;GTI=0;LEN=1;MEANALT=2;MQM=12.5385;MQMR=100;NS=1;NUMALT=1;ODDS=94.7143;PAIRED=0.876923;PAIREDR=0;PAO=0;PQA=0;PQR=0;PRO=0;QA=2008;QR=60;RO=0;RPL=37;RPP=5.71629;RPPR=5.18177;RPR=28;RUN=1;SAF=12;SAP=59.1679;SAR=53;SRF=0;SRP=5.18177;SRR=0;TYPE=snp;ANN=G|synonymous_variant|LOW|Afu1g01020|Afu1g01020|transcript|Afu1g01020-T|Coding|3/3|c.4077T>C|p.Cys1359Cys|4077/4577|4077/4577|1359/1524||WARNING_TRANSCRIPT_MULTIPLE_STOP_CODONS	GT:DP:RO:QR:AO:QA:GL	1/1:68:0:0:65:2008:-67.0367,-19.567,0
Chr1_A_fumigatus_Af293	371407	.	A	G	613.556	.	AB=0;ABP=0;AC=2;AF=1;AN=2;AO=66;CIGAR=1X;DP=69;DPB=69;DPRA=0;EPP=3.53672;EPPR=0;GTI=0;LEN=1;MEANALT=2;MQM=12.2879;MQMR=100;NS=1;NUMALT=1;ODDS=96.1006;PAIRED=0.893939;PAIREDR=0;PAO=0;PQA=0;PQR=0;PRO=0;QA=2152;QR=60;RO=0;RPL=43;RPP=16.1707;RPPR=5.18177;RPR=23;RUN=1;SAF=14;SAP=50.5195;SAR=52;SRF=0;SRP=5.18177;SRR=0;TYPE=snp;ANN=G|missense_variant|MODERATE|Afu1g01020|Afu1g01020|transcript|Afu1g01020-T|Coding|3/3|c.4072T>C|p.Tyr1358His|4072/4577|4072/4577|1358/1524||WARNING_TRANSCRIPT_MULTIPLE_STOP_CODONS	GT:DP:RO:QR:AO:QA:GL	1/1:68:0:0:66:2152:-70.7218,-19.868,0
Chr1_A_fumigatus_Af293	371447	.	T	C	482.309	.	AB=0;ABP=0;AC=2;AF=1;AN=2;AO=69;CIGAR=1X;DP=71;DPB=71;DPRA=0;EPP=12.1053;EPPR=7.35324;GTI=0;LEN=1;MEANALT=1;MQM=10.4058;MQMR=53.5;NS=1;NUMALT=1;ODDS=97.9142;PAIRED=0.913043;PAIREDR=0.5;PAO=0;PQA=0;PQR=0;PRO=0;QA=2201;QR=79;RO=1;RPL=40;RPP=6.81824;RPPR=3.0103;RPR=29;RUN=1;SAF=11;SAP=72.5289;SAR=58;SRF=0;SRP=7.35324;SRR=1;TYPE=snp;ANN=C|missense_variant|MODERATE|Afu1g01020|Afu1g01020|transcript|Afu1g01020-T|Coding|3/3|c.4032A>G|p.Ile1344Met|4032/4577|4032/4577|1344/1524||WARNING_TRANSCRIPT_MULTIPLE_STOP_CODONS	GT:DP:RO:QR:AO:QA:GL	1/1:70:1:19:69:2201:-59.1583,-20.3935,0
Chr1_A_fumigatus_Af293	371543	.	AGAT	GGAC	201.661	.	AB=0;ABP=0;AC=2;AF=1;AN=2;AO=31;CIGAR=1X2M1X;DP=39;DPB=38.25;DPRA=0;EPP=8.68415;EPPR=5.18177;GTI=0;LEN=4;MEANALT=4;MQM=10;MQMR=3;NS=1;NUMALT=1;ODDS=43.5471;PAIRED=0.806452;PAIREDR=0.75;PAO=0;PQA=0;PQR=0;PRO=0;QA=929;QR=101;RO=4;RPL=24;RPP=23.254;RPPR=5.18177;RPR=7;RUN=1;SAF=10;SAP=11.486;SAR=21;SRF=2;SRP=3.0103;SRR=2;TYPE=complex;ANN=GGAC|missense_variant|MODERATE|Afu1g01020|Afu1g01020|transcript|Afu1g01020-T|Coding||c.3933_3936delATCTinsGTCC|p.IleSer1311MetSer|3936/4577|3933/4577|1311/1524||WARNING_TRANSCRIPT_MULTIPLE_STOP_CODONS	GT:DP:RO:QR:AO:QA:GL	1/1:38:4:101:31:929:-24.5372,-9.46513,0
Chr1_A_fumigatus_Af293	372062	.	TG	CA	53.9478	.	AB=0;ABP=0;AC=2;AF=1;AN=2;AO=30;CIGAR=2X;DP=42;DPB=41.5;DPRA=0;EPP=4.16842;EPPR=0;GTI=0;LEN=2;MEANALT=3;MQM=4.23333;MQMR=0;NS=1;NUMALT=1;ODDS=11.7694;PAIRED=0.833333;PAIREDR=0;PAO=0;PQA=0;PQR=0;PRO=0;QA=850;QR=0;RO=0;RPL=9;RPP=13.4334;RPPR=0;RPR=21;RUN=1;SAF=22;SAP=17.1973;SAR=8;SRF=0;SRP=0;SRR=0;TYPE=mnp;ANN=CA|missense_variant|MODERATE|Afu1g01020|Afu1g01020|transcript|Afu1g01020-T|Coding||c.3416_3417delCAinsTG|p.Ser1139Leu|3417/4577|3416/4577|1139/1524||WARNING_TRANSCRIPT_MULTIPLE_STOP_CODONS	GT:DP:RO:QR:AO:QA:GL	1/1:41:0:0:30:850:-10.4862,-9.0309,0
Chr1_A_fumigatus_Af293	372095	.	CA	TT	61.8571	.	AB=0;ABP=0;AC=2;AF=1;AN=2;AO=26;CIGAR=2X;DP=48;DPB=48.5;DPRA=0;EPP=4.34659;EPPR=5.18177;GTI=0;LEN=2;MEANALT=7;MQM=5.15385;MQMR=8;NS=1;NUMALT=1;ODDS=14.2431;PAIRED=0.769231;PAIREDR=1;PAO=2;PQA=50;PQR=0;PRO=0;QA=721;QR=36;RO=1;RPL=5;RPP=24.391;RPPR=5.18177;RPR=21;RUN=1;SAF=20;SAP=19.3799;SAR=6;SRF=1;SRP=5.18177;SRR=0;TYPE=mnp;ANN=TT|missense_variant|MODERATE|Afu1g01020|Afu1g01020|transcript|Afu1g01020-T|Coding||c.3383_3384delTGinsAA|p.Met1128Lys|3384/4577|3383/4577|1128/1524||WARNING_TRANSCRIPT_MULTIPLE_STOP_CODONS	GT:DP:RO:QR:AO:QA:GL	1/1:47:1:36:26:721:-11.6947,-8.00864,0
Chr1_A_fumigatus_Af293	372102	.	GGCGC	AGCAT	83.0068	.	AB=0;ABP=0;AC=2;AF=1;AN=2;AO=23;CIGAR=1X2M2X;DP=54;DPB=57.4;DPRA=0;EPP=5.3706;EPPR=3.73412;GTI=0;LEN=5;MEANALT=9;MQM=6.47826;MQMR=5.91667;NS=1;NUMALT=1;ODDS=19.113;PAIRED=0.73913;PAIREDR=1;PAO=6;PQA=141;PQR=26;PRO=2;QA=660;QR=352;RO=12;RPL=3;RPP=30.2953;RPPR=3.73412;RPR=20;RUN=1;SAF=17;SAP=14.4341;SAR=6;SRF=10;SRP=14.5915;SRR=2;TYPE=complex;ANN=AGCAT|missense_variant|MODERATE|Afu1g01020|Afu1g01020|transcript|Afu1g01020-T|Coding||c.3373_3377delGCGCCinsATGCT|p.AlaPro1125MetLeu|3377/4577|3373/4577|1125/1524||WARNING_TRANSCRIPT_MULTIPLE_STOP_CODONS	GT:DP:RO:QR:AO:QA:GL	1/1:53:12:352:23:660:-11.687,-6.5672,0
Chr1_A_fumigatus_Af293	372128	.	CATTGTG	TATTATC	324.758	.	AB=0;ABP=0;AC=2;AF=1;AN=2;AO=48;CIGAR=1X3M1X1M1X;DP=80;DPB=81.4286;DPRA=0;EPP=3.19126;EPPR=0;GTI=0;LEN=7;MEANALT=8;MQM=9.29167;MQMR=0;NS=1;NUMALT=1;ODDS=73.5819;PAIRED=0.6875;PAIREDR=0;PAO=3;PQA=48;PQR=60;PRO=2;QA=1439;QR=0;RO=0;RPL=8;RPP=49.335;RPPR=0;RPR=40;RUN=1;SAF=33;SAP=17.6677;SAR=15;SRF=0;SRP=0;SRR=0;TYPE=complex;ANN=TATTATC|missense_variant|MODERATE|Afu1g01020|Afu1g01020|transcript|Afu1g01020-T|Coding||c.3345_3351delCACAATGinsGATAATA|p.ValThrMet1115ValIleIle|3351/4577|3345/4577|1115/1524||WARNING_TRANSCRIPT_MULTIPLE_STOP_CODONS	GT:DP:RO:QR:AO:QA:GL	1/1:79:0:0:48:1439:-41.7179,-15.5068,0
Chr1_A_fumigatus_Af293	372160	.	CTA	TCG	443.059	.	AB=0;ABP=0;AC=2;AF=1;AN=2;AO=65;CIGAR=3X;DP=111;DPB=112;DPRA=0;EPP=3.04371;EPPR=5.18177;GTI=0;LEN=3;MEANALT=8;MQM=10.6923;MQMR=23;NS=1;NUMALT=1;ODDS=53.5233;PAIRED=0.646154;PAIREDR=0;PAO=3;PQA=71;PQR=0;PRO=0;QA=1665;QR=20;RO=1;RPL=6;RPP=96.8513;RPPR=5.18177;RPR=59;RUN=1;SAF=36;SAP=4.64726;SAR=29;SRF=0;SRP=5.18177;SRR=1;TYPE=mnp;ANN=TCG|missense_variant|MODERATE|Afu1g01020|Afu1g01020|transcript|Afu1g01020-T|Coding||c.3317_3319delTAGinsCGA|p.LeuAla1106SerThr|3319/4577|3317/4577|1106/1524||WARNING_TRANSCRIPT_MULTIPLE_STOP_CODONS	GT:DP:RO:QR:AO:QA:GL	1/1:110:1:20:65:1665:-57.23,-19.1257,0
Chr1_A_fumigatus_Af293	372171	.	C	T	308.056	.	AB=0;ABP=0;AC=2;AF=1;AN=2;AO=70;CIGAR=1X;DP=116;DPB=116;DPRA=0;EPP=6.1124;EPPR=10.1169;GTI=0;LEN=1;MEANALT=3;MQM=11.7857;MQMR=10.3864;NS=1;NUMALT=1;ODDS=32.9317;PAIRED=0.628571;PAIREDR=0.568182;PAO=0;PQA=0;PQR=0;PRO=0;QA=2055;QR=1262;RO=43;RPL=10;RPP=80.5629;RPPR=3.20771;RPR=60;RUN=1;SAF=36;SAP=3.13438;SAR=34;SRF=20;SRP=3.79993;SRR=23;TYPE=snp;ANN=T|missense_variant|MODERATE|Afu1g01020|Afu1g01020|transcript|Afu1g01020-T|Coding|3/3|c.3308G>A|p.Ser1103Asn|3308/4577|3308/4577|1103/1524||WARNING_TRANSCRIPT_MULTIPLE_STOP_CODONS	GT:DP:RO:QR:AO:QA:GL	1/1:115:43:1202:70:2055:-39.1984,-6.3304,0
Chr1_A_fumigatus_Af293	372177	.	C	A	511.141	.	AB=0;ABP=0;AC=2;AF=1;AN=2;AO=76;CIGAR=1X;DP=116;DPB=116;DPRA=0;EPP=10.3247;EPPR=3.28173;GTI=0;LEN=1;MEANALT=2;MQM=12.7237;MQMR=11.5;NS=1;NUMALT=1;ODDS=61.3832;PAIRED=0.605263;PAIREDR=0.4375;PAO=0;PQA=0;PQR=0;PRO=0;QA=2255;QR=859;RO=31;RPL=12;RPP=80.269;RPPR=4.09604;RPR=64;RUN=1;SAF=38;SAP=3.0103;SAR=38;SRF=8;SRP=20.3821;SRR=23;TYPE=snp;ANN=A|missense_variant|MODERATE|Afu1g01020|Afu1g01020|transcript|Afu1g01020-T|Coding|3/3|c.3302G>T|p.Trp1101Leu|3302/4577|3302/4577|1101/1524||WARNING_TRANSCRIPT_MULTIPLE_STOP_CODONS	GT:DP:RO:QR:AO:QA:GL	1/1:115:31:799:76:2255:-58.9469,-14.9856,0
Chr1_A_fumigatus_Af293	372182	.	TCTT	CCTC	774.342	.	AB=0;ABP=0;AC=2;AF=1;AN=2;AO=88;CIGAR=1X2M1X;DP=119;DPB=121.5;DPRA=0;EPP=9.32731;EPPR=5.18177;GTI=0;LEN=4;MEANALT=2;MQM=12.5795;MQMR=3;NS=1;NUMALT=1;ODDS=73.1819;PAIRED=0.602273;PAIREDR=0;PAO=3;PQA=85.5;PQR=16;PRO=0.5;QA=2552;QR=26;RO=1;RPL=18;RPP=69.7337;RPPR=5.18177;RPR=70;RUN=1;SAF=42;SAP=3.40511;SAR=46;SRF=0;SRP=5.18177;SRR=1;TYPE=complex;ANN=CCTC|missense_variant|MODERATE|Afu1g01020|Afu1g01020|transcript|Afu1g01020-T|Coding||c.3294_3297delAAGAinsGAGG|p.IleArg1098MetArg|3297/4577|3294/4577|1098/1524||WARNING_TRANSCRIPT_MULTIPLE_STOP_CODONS	GT:DP:RO:QR:AO:QA:GL	1/1:118:1:26:88:2552:-87.4483,-28.9911,0
Chr1_A_fumigatus_Af293	372296	.	G	C	2037.66	.	AB=0;ABP=0;AC=2;AF=1;AN=2;AO=143;CIGAR=1X;DP=157;DPB=157;DPRA=0;EPP=8.49213;EPPR=0;GTI=0;LEN=1;MEANALT=2;MQM=19.4615;MQMR=100;NS=1;NUMALT=1;ODDS=202.845;PAIRED=0.587413;PAIREDR=0;PAO=0;PQA=0;PQR=0;PRO=0;QA=4548;QR=60;RO=0;RPL=75;RPP=3.75437;RPPR=5.18177;RPR=68;RUN=1;SAF=78;SAP=5.57659;SAR=65;SRF=0;SRP=5.18177;SRR=0;TYPE=snp;ANN=C|stop_gained|HIGH|Afu1g01020|Afu1g01020|transcript|Afu1g01020-T|Coding|3/3|c.3183C>G|p.Tyr1061*|3183/4577|3183/4577|1061/1524||WARNING_TRANSCRIPT_MULTIPLE_STOP_CODONS	GT:DP:RO:QR:AO:QA:GL	1/1:156:0:0:143:4548:-208.17,-43.0473,0
Chr1_A_fumigatus_Af293	372361	.	G	A	1824.3	.	AB=0;ABP=0;AC=2;AF=1;AN=2;AO=123;CIGAR=1X;DP=126;DPB=126;DPRA=0;EPP=8.11238;EPPR=0;GTI=0;LEN=1;MEANALT=3;MQM=19.748;MQMR=100;NS=1;NUMALT=1;ODDS=175.119;PAIRED=0.666667;PAIREDR=0;PAO=0;PQA=0;PQR=0;PRO=0;QA=4077;QR=60;RO=0;RPL=89;RPP=56.4144;RPPR=5.18177;RPR=34;RUN=1;SAF=64;SAP=3.45166;SAR=59;SRF=0;SRP=5.18177;SRR=0;TYPE=snp;ANN=A|synonymous_variant|LOW|Afu1g01020|Afu1g01020|transcript|Afu1g01020-T|Coding|3/3|c.3118C>T|p.Leu1040Leu|3118/4577|3118/4577|1040/1524||WARNING_TRANSCRIPT_MULTIPLE_STOP_CODONS	GT:DP:RO:QR:AO:QA:GL	1/1:125:0:0:123:4077:-191.899,-37.0267,0
Chr1_A_fumigatus_Af293	372383	.	C	T	1051.13	.	AB=0;ABP=0;AC=2;AF=1;AN=2;AO=87;CIGAR=1X;DP=107;DPB=107;DPRA=0;EPP=3.03526;EPPR=9.95901;GTI=0;LEN=1;MEANALT=1;MQM=19.8851;MQMR=16;NS=1;NUMALT=1;ODDS=79.2328;PAIRED=0.643678;PAIREDR=0.9;PAO=0;PQA=0;PQR=0;PRO=0;QA=2752;QR=585;RO=19;RPL=76;RPP=108.464;RPPR=18.6449;RPR=11;RUN=1;SAF=45;SAP=3.23494;SAR=42;SRF=9;SRP=3.44459;SRR=10;TYPE=snp;ANN=T|intron_variant|MODIFIER|Afu1g01020|Afu1g01020|transcript|Afu1g01020-T|Coding|2/2|c.3107-11G>A||||||WARNING_TRANSCRIPT_MULTIPLE_STOP_CODONS	GT:DP:RO:QR:AO:QA:GL	1/1:106:19:525:87:2752:-115.245,-16.3782,0
Chr1_A_fumigatus_Af293	372391	.	TGTAA	CGTA	819.02	.	AB=0;ABP=0;AC=2;AF=1;AN=2;AO=71;CIGAR=1X2M1D1M;DP=83;DPB=66.4;DPRA=0;EPP=6.71098;EPPR=0;GTI=0;LEN=4;MEANALT=8;MQM=19.169;MQMR=0;NS=1;NUMALT=1;ODDS=103.032;PAIRED=0.690141;PAIREDR=0;PAO=0;PQA=0;PQR=0;PRO=0;QA=1868;QR=0;RO=0;RPL=62;RPP=88.9211;RPPR=0;RPR=9;RUN=1;SAF=33;SAP=3.7749;SAR=38;SRF=0;SRP=0;SRR=0;TYPE=complex;ANN=CGTA|upstream_gene_variant|MODIFIER|Afu1g01030|Afu1g01030|transcript|Afu1g01030-T|Coding||c.-4999_-4995delTGTAAinsCGTA|||||4999|,CGTA|intron_variant|MODIFIER|Afu1g01020|Afu1g01020|transcript|Afu1g01020-T|Coding|2/2|c.3106+10_3106+14delTTACAinsTACG||||||WARNING_TRANSCRIPT_MULTIPLE_STOP_CODONS	GT:DP:RO:QR:AO:QA:GL	1/1:82:0:0:71:1868:-94.8954,-21.3731,0
Chr1_A_fumigatus_Af293	372433	.	A	G	205.151	.	AB=0.423077;ABP=8.35546;AC=1;AF=0.5;AN=2;AO=44;CIGAR=1X;DP=105;DPB=105;DPRA=0;EPP=3.79993;EPPR=4.45795;GTI=0;LEN=1;MEANALT=3;MQM=20.1591;MQMR=13.6111;NS=1;NUMALT=1;ODDS=19.8189;PAIRED=0.772727;PAIREDR=0.833333;PAO=0;PQA=0;PQR=0;PRO=0;QA=1227;QR=1665;RO=53;RPL=34;RPP=31.4368;RPPR=44.1879;RPR=10;RUN=1;SAF=24;SAP=3.79993;SAR=20;SRF=28;SRP=3.17115;SRR=25;TYPE=snp;ANN=G|synonymous_variant|LOW|Afu1g01020|Afu1g01020|transcript|Afu1g01020-T|Coding|2/3|c.3078T>C|p.Cys1026Cys|3078/4577|3078/4577|1026/1524||WARNING_TRANSCRIPT_MULTIPLE_STOP_CODONS,G|upstream_gene_variant|MODIFIER|Afu1g01030|Afu1g01030|transcript|Afu1g01030-T|Coding||c.-4957A>G|||||4957|	GT:DP:RO:QR:AO:QA:GL	0/1:104:53:1605:44:1227:-29.6372,0,-19.7024
Chr1_A_fumigatus_Af293	372591	.	A	G	1375.86	.	AB=0;ABP=0;AC=2;AF=1;AN=2;AO=104;CIGAR=1X;DP=107;DPB=107;DPRA=0;EPP=17.1249;EPPR=0;GTI=0;LEN=1;MEANALT=2;MQM=17.8077;MQMR=100;NS=1;NUMALT=1;ODDS=148.78;PAIRED=0.778846;PAIREDR=0;PAO=0;PQA=0;PQR=0;PRO=0;QA=3294;QR=60;RO=0;RPL=62;RPP=11.3621;RPPR=5.18177;RPR=42;RUN=1;SAF=45;SAP=7.10269;SAR=59;SRF=0;SRP=5.18177;SRR=0;TYPE=snp;ANN=G|missense_variant|MODERATE|Afu1g01020|Afu1g01020|transcript|Afu1g01020-T|Coding|2/3|c.2920T>C|p.Cys974Arg|2920/4577|2920/4577|974/1524||WARNING_TRANSCRIPT_MULTIPLE_STOP_CODONS,G|upstream_gene_variant|MODIFIER|Afu1g01030|Afu1g01030|transcript|Afu1g01030-T|Coding||c.-4799A>G|||||4799|	GT:DP:RO:QR:AO:QA:GL	1/1:106:0:0:104:3294:-143.56,-31.3071,0
Chr1_A_fumigatus_Af293	372657	.	T	C	1877.4	.	AB=0;ABP=0;AC=2;AF=1;AN=2;AO=116;CIGAR=1X;DP=119;DPB=119;DPRA=0;EPP=36.0317;EPPR=0;GTI=0;LEN=1;MEANALT=3;MQM=21.1897;MQMR=100;NS=1;NUMALT=1;ODDS=165.415;PAIRED=0.810345;PAIREDR=0;PAO=0;PQA=0;PQR=0;PRO=0;QA=3825;QR=60;RO=0;RPL=60;RPP=3.30981;RPPR=5.18177;RPR=56;RUN=1;SAF=67;SAP=9.07545;SAR=49;SRF=0;SRP=5.18177;SRR=0;TYPE=snp;ANN=C|missense_variant|MODERATE|Afu1g01020|Afu1g01020|transcript|Afu1g01020-T|Coding|2/3|c.2854A>G|p.Asn952Asp|2854/4577|2854/4577|952/1524||WARNING_TRANSCRIPT_MULTIPLE_STOP_CODONS,C|upstream_gene_variant|MODIFIER|Afu1g01030|Afu1g01030|transcript|Afu1g01030-T|Coding||c.-4733T>C|||||4733|	GT:DP:RO:QR:AO:QA:GL	1/1:118:0:0:116:3825:-195.115,-34.9195,0
Chr1_A_fumigatus_Af293	373085	.	AAAGA	GAAGG	3476.31	.	AB=0;ABP=0;AC=2;AF=1;AN=2;AO=133;CIGAR=1X3M1X;DP=136;DPB=138.2;DPRA=0;EPP=16.7412;EPPR=0;GTI=0;LEN=5;MEANALT=3;MQM=40.9323;MQMR=0;NS=1;NUMALT=1;ODDS=191.755;PAIRED=0.684211;PAIREDR=0;PAO=4;PQA=108;PQR=0;PRO=0;QA=3995;QR=0;RO=0;RPL=52;RPP=16.7412;RPPR=0;RPR=81;RUN=1;SAF=79;SAP=13.2146;SAR=54;SRF=0;SRP=0;SRR=0;TYPE=complex;ANN=GAAGG|missense_variant|MODERATE|Afu1g01020|Afu1g01020|transcript|Afu1g01020-T|Coding||c.2422_2426delTCTTTinsCCTTC|p.SerLeu808ProSer|2426/4577|2422/4577|808/1524||WARNING_TRANSCRIPT_MULTIPLE_STOP_CODONS,GAAGG|upstream_gene_variant|MODIFIER|Afu1g01030|Afu1g01030|transcript|Afu1g01030-T|Coding||c.-4305_-4301delAAAGAinsGAAGG|||||4305|	GT:DP:RO:QR:AO:QA:GL	1/1:135:0:0:133:3995:-354.879,-41.2411,0
Chr1_A_fumigatus_Af293	373125	.	T	C	3766.26	.	AB=0;ABP=0;AC=2;AF=1;AN=2;AO=131;CIGAR=1X;DP=133;DPB=133;DPRA=0;EPP=3.4247;EPPR=0;GTI=0;LEN=1;MEANALT=2;MQM=40.9618;MQMR=100;NS=1;NUMALT=1;ODDS=186.21;PAIRED=0.671756;PAIREDR=0;PAO=0;PQA=0;PQR=0;PRO=0;QA=4486;QR=60;RO=0;RPL=71;RPP=5.01601;RPPR=5.18177;RPR=60;RUN=1;SAF=81;SAP=18.94;SAR=50;SRF=0;SRP=5.18177;SRR=0;TYPE=snp;ANN=C|missense_variant|MODERATE|Afu1g01020|Afu1g01020|transcript|Afu1g01020-T|Coding|2/3|c.2386A>G|p.Ser796Gly|2386/4577|2386/4577|796/1524||WARNING_TRANSCRIPT_MULTIPLE_STOP_CODONS,C|upstream_gene_variant|MODIFIER|Afu1g01030|Afu1g01030|transcript|Afu1g01030-T|Coding||c.-4265T>C|||||4265|	GT:DP:RO:QR:AO:QA:GL	1/1:132:0:0:131:4486:-381.935,-39.4349,0
Chr1_A_fumigatus_Af293	373272	.	A	G	3607.29	.	AB=0;ABP=0;AC=2;AF=1;AN=2;AO=129;CIGAR=1X;DP=133;DPB=133;DPRA=0;EPP=5.04711;EPPR=9.52472;GTI=0;LEN=1;MEANALT=2;MQM=41.6124;MQMR=38.6667;NS=1;NUMALT=1;ODDS=178.258;PAIRED=0.658915;PAIREDR=0;PAO=0;PQA=0;PQR=0;PRO=0;QA=4210;QR=101;RO=2;RPL=55;RPP=9.08706;RPPR=3.73412;RPR=74;RUN=1;SAF=70;SAP=5.04711;SAR=59;SRF=0;SRP=9.52472;SRR=2;TYPE=snp;ANN=G|missense_variant|MODERATE|Afu1g01020|Afu1g01020|transcript|Afu1g01020-T|Coding|2/3|c.2239T>C|p.Cys747Arg|2239/4577|2239/4577|747/1524||WARNING_TRANSCRIPT_MULTIPLE_STOP_CODONS,G|upstream_gene_variant|MODIFIER|Afu1g01030|Afu1g01030|transcript|Afu1g01030-T|Coding||c.-4118A>G|||||4118|	GT:DP:RO:QR:AO:QA:GL	1/1:132:2:41:129:4210:-363.395,-38.1057,0
Chr1_A_fumigatus_Af293	373412	.	A	G	3680.37	.	AB=0;ABP=0;AC=2;AF=1;AN=2;AO=135;CIGAR=1X;DP=137;DPB=137;DPRA=0;EPP=3.79846;EPPR=7.35324;GTI=0;LEN=1;MEANALT=1;MQM=40.7037;MQMR=62;NS=1;NUMALT=1;ODDS=187.176;PAIRED=0.562963;PAIREDR=0;PAO=0;PQA=0;PQR=0;PRO=0;QA=4358;QR=74;RO=1;RPL=72;RPP=4.31318;RPPR=7.35324;RPR=63;RUN=1;SAF=64;SAP=3.79846;SAR=71;SRF=1;SRP=3.0103;SRR=0;TYPE=snp;ANN=G|missense_variant|MODERATE|Afu1g01020|Afu1g01020|transcript|Afu1g01020-T|Coding|2/3|c.2099T>C|p.Leu700Pro|2099/4577|2099/4577|700/1524||WARNING_TRANSCRIPT_MULTIPLE_STOP_CODONS,G|upstream_gene_variant|MODIFIER|Afu1g01030|Afu1g01030|transcript|Afu1g01030-T|Coding||c.-3978A>G|||||3978|	GT:DP:RO:QR:AO:QA:GL	1/1:136:1:14:135:4358:-370.912,-39.5799,0
Chr1_A_fumigatus_Af293	373612	.	A	G	3448.05	.	AB=0;ABP=0;AC=2;AF=1;AN=2;AO=132;CIGAR=1X;DP=135;DPB=135;DPRA=0;EPP=4.65535;EPPR=0;GTI=0;LEN=1;MEANALT=2;MQM=41.4848;MQMR=100;NS=1;NUMALT=1;ODDS=187.596;PAIRED=0.636364;PAIREDR=0;PAO=0;PQA=0;PQR=0;PRO=0;QA=4041;QR=60;RO=0;RPL=64;RPP=3.27351;RPPR=5.18177;RPR=68;RUN=1;SAF=89;SAP=37.8197;SAR=43;SRF=0;SRP=5.18177;SRR=0;TYPE=snp;ANN=G|synonymous_variant|LOW|Afu1g01020|Afu1g01020|transcript|Afu1g01020-T|Coding|2/3|c.1899T>C|p.Ser633Ser|1899/4577|1899/4577|633/1524||WARNING_TRANSCRIPT_MULTIPLE_STOP_CODONS,G|upstream_gene_variant|MODIFIER|Afu1g01030|Afu1g01030|transcript|Afu1g01030-T|Coding||c.-3778A>G|||||3778|	GT:DP:RO:QR:AO:QA:GL	1/1:134:0:0:132:4041:-351.999,-39.736,0
Chr1_A_fumigatus_Af293	373681	.	A	G	4310.03	.	AB=0;ABP=0;AC=2;AF=1;AN=2;AO=155;CIGAR=1X;DP=156;DPB=156;DPRA=0;EPP=51.7774;EPPR=0;GTI=0;LEN=1;MEANALT=1;MQM=41.3548;MQMR=100;NS=1;NUMALT=1;ODDS=219.481;PAIRED=0.658065;PAIREDR=0;PAO=0;PQA=0;PQR=0;PRO=0;QA=5107;QR=60;RO=0;RPL=84;RPP=5.37791;RPPR=5.18177;RPR=71;RUN=1;SAF=88;SAP=9.18849;SAR=67;SRF=0;SRP=5.18177;SRR=0;TYPE=snp;ANN=G|synonymous_variant|LOW|Afu1g01020|Afu1g01020|transcript|Afu1g01020-T|Coding|2/3|c.1830T>C|p.Ile610Ile|1830/4577|1830/4577|610/1524||WARNING_TRANSCRIPT_MULTIPLE_STOP_CODONS,G|upstream_gene_variant|MODIFIER|Afu1g01030|Afu1g01030|transcript|Afu1g01030-T|Coding||c.-3709A>G|||||3709|	GT:DP:RO:QR:AO:QA:GL	1/1:155:0:0:155:5107:-440.404,-46.6597,0
Chr1_A_fumigatus_Af293	373861	.	T	C	3371.36	.	AB=0;ABP=0;AC=2;AF=1;AN=2;AO=121;CIGAR=1X;DP=122;DPB=122;DPRA=0;EPP=3.88966;EPPR=0;GTI=0;LEN=1;MEANALT=1;MQM=41.124;MQMR=100;NS=1;NUMALT=1;ODDS=172.347;PAIRED=0.595041;PAIREDR=0;PAO=0;PQA=0;PQR=0;PRO=0;QA=3984;QR=60;RO=0;RPL=68;RPP=7.04816;RPPR=5.18177;RPR=53;RUN=1;SAF=45;SAP=20.2565;SAR=76;SRF=0;SRP=5.18177;SRR=0;TYPE=snp;ANN=C|missense_variant|MODERATE|Afu1g01020|Afu1g01020|transcript|Afu1g01020-T|Coding|2/3|c.1650A>G|p.Ile550Met|1650/4577|1650/4577|550/1524||WARNING_TRANSCRIPT_MULTIPLE_STOP_CODONS,C|upstream_gene_variant|MODIFIER|Afu1g01030|Afu1g01030|transcript|Afu1g01030-T|Coding||c.-3529T>C|||||3529|	GT:DP:RO:QR:AO:QA:GL	1/1:121:0:0:121:3984:-342.775,-36.4246,0
Chr1_A_fumigatus_Af293	373878	.	A	G	3341.35	.	AB=0;ABP=0;AC=2;AF=1;AN=2;AO=120;CIGAR=1X;DP=122;DPB=122;DPRA=0;EPP=5.61607;EPPR=0;GTI=0;LEN=1;MEANALT=2;MQM=41.1167;MQMR=100;NS=1;NUMALT=1;ODDS=170.96;PAIRED=0.575;PAIREDR=0;PAO=0;PQA=0;PQR=0;PRO=0;QA=3961;QR=60;RO=0;RPL=73;RPP=15.2429;RPPR=5.18177;RPR=47;RUN=1;SAF=47;SAP=15.2429;SAR=73;SRF=0;SRP=5.18177;SRR=0;TYPE=snp;ANN=G|missense_variant|MODERATE|Afu1g01020|Afu1g01020|transcript|Afu1g01020-T|Coding|2/3|c.1633T>C|p.Cys545Arg|1633/4577|1633/4577|545/1524||WARNING_TRANSCRIPT_MULTIPLE_STOP_CODONS,G|upstream_gene_variant|MODIFIER|Afu1g01030|Afu1g01030|transcript|Afu1g01030-T|Coding||c.-3512A>G|||||3512|	GT:DP:RO:QR:AO:QA:GL	1/1:121:0:0:120:3961:-340.255,-36.1236,0
Chr1_A_fumigatus_Af293	373983	.	T	C	3201.7	.	AB=0;ABP=0;AC=2;AF=1;AN=2;AO=116;CIGAR=1X;DP=118;DPB=118;DPRA=0;EPP=6.67934;EPPR=0;GTI=0;LEN=1;MEANALT=2;MQM=39.9224;MQMR=100;NS=1;NUMALT=1;ODDS=165.415;PAIRED=0.568966;PAIREDR=0;PAO=0;PQA=0;PQR=0;PRO=0;QA=3894;QR=60;RO=0;RPL=57;RPP=3.08518;RPPR=5.18177;RPR=59;RUN=1;SAF=58;SAP=3.0103;SAR=58;SRF=0;SRP=5.18177;SRR=0;TYPE=snp;ANN=C|missense_variant|MODERATE|Afu1g01020|Afu1g01020|transcript|Afu1g01020-T|Coding|2/3|c.1528A>G|p.Ile510Val|1528/4577|1528/4577|510/1524||WARNING_TRANSCRIPT_MULTIPLE_STOP_CODONS,C|upstream_gene_variant|MODIFIER|Afu1g01030|Afu1g01030|transcript|Afu1g01030-T|Coding||c.-3407T>C|||||3407|	GT:DP:RO:QR:AO:QA:GL	1/1:117:0:0:116:3894:-323.936,-34.9195,0
Chr1_A_fumigatus_Af293	374210	.	A	G	2581.54	.	AB=0;ABP=0;AC=2;AF=1;AN=2;AO=94;CIGAR=1X;DP=95;DPB=95;DPRA=0;EPP=12.2506;EPPR=0;GTI=0;LEN=1;MEANALT=1;MQM=40.7553;MQMR=100;NS=1;NUMALT=1;ODDS=134.917;PAIRED=0.691489;PAIREDR=0;PAO=0;PQA=0;PQR=0;PRO=0;QA=3110;QR=60;RO=0;RPL=48;RPP=3.1027;RPPR=5.18177;RPR=46;RUN=1;SAF=39;SAP=8.9241;SAR=55;SRF=0;SRP=5.18177;SRR=0;TYPE=snp;ANN=G|missense_variant|MODERATE|Afu1g01020|Afu1g01020|transcript|Afu1g01020-T|Coding|2/3|c.1301T>C|p.Met434Thr|1301/4577|1301/4577|434/1524||WARNING_TRANSCRIPT_MULTIPLE_STOP_CODONS,G|upstream_gene_variant|MODIFIER|Afu1g01030|Afu1g01030|transcript|Afu1g01030-T|Coding||c.-3180A>G|||||3180|	GT:DP:RO:QR:AO:QA:GL	1/1:94:0:0:94:3110:-262.929,-28.2968,0
Chr1_A_fumigatus_Af293	374278	.	A	G	2971.46	.	AB=0;ABP=0;AC=2;AF=1;AN=2;AO=106;CIGAR=1X;DP=107;DPB=107;DPRA=0;EPP=5.05886;EPPR=0;GTI=0;LEN=1;MEANALT=1;MQM=40.8208;MQMR=100;NS=1;NUMALT=1;ODDS=151.552;PAIRED=0.679245;PAIREDR=0;PAO=0;PQA=0;PQR=0;PRO=0;QA=3547;QR=60;RO=0;RPL=41;RPP=14.81;RPPR=5.18177;RPR=65;RUN=1;SAF=45;SAP=8.25461;SAR=61;SRF=0;SRP=5.18177;SRR=0;TYPE=snp;ANN=G|synonymous_variant|LOW|Afu1g01020|Afu1g01020|transcript|Afu1g01020-T|Coding|2/3|c.1233T>C|p.Leu411Leu|1233/4577|1233/4577|411/1524||WARNING_TRANSCRIPT_MULTIPLE_STOP_CODONS,G|upstream_gene_variant|MODIFIER|Afu1g01030|Afu1g01030|transcript|Afu1g01030-T|Coding||c.-3112A>G|||||3112|	GT:DP:RO:QR:AO:QA:GL	1/1:106:0:0:106:3547:-302.385,-31.9092,0
Chr1_A_fumigatus_Af293	374921	.	A	G	2636.31	.	AB=0;ABP=0;AC=2;AF=1;AN=2;AO=93;CIGAR=1X;DP=94;DPB=94;DPRA=0;EPP=17.6035;EPPR=0;GTI=0;LEN=1;MEANALT=1;MQM=41.5699;MQMR=100;NS=1;NUMALT=1;ODDS=133.531;PAIRED=0.774194;PAIREDR=0;PAO=0;PQA=0;PQR=0;PRO=0;QA=3110;QR=60;RO=0;RPL=31;RPP=25.4488;RPPR=5.18177;RPR=62;RUN=1;SAF=46;SAP=3.03365;SAR=47;SRF=0;SRP=5.18177;SRR=0;TYPE=snp;ANN=G|synonymous_variant|LOW|Afu1g01020|Afu1g01020|transcript|Afu1g01020-T|Coding|1/3|c.645T>C|p.Tyr215Tyr|645/4577|645/4577|215/1524||WARNING_TRANSCRIPT_MULTIPLE_STOP_CODONS,G|upstream_gene_variant|MODIFIER|Afu1g01030|Afu1g01030|transcript|Afu1g01030-T|Coding||c.-2469A>G|||||2469|	GT:DP:RO:QR:AO:QA:GL	1/1:93:0:0:93:3110:-270.607,-27.9958,0
Chr1_A_fumigatus_Af293	375004	.	A	G	3344.78	.	AB=0;ABP=0;AC=2;AF=1;AN=2;AO=121;CIGAR=1X;DP=123;DPB=123;DPRA=0;EPP=8.19671;EPPR=7.35324;GTI=0;LEN=1;MEANALT=1;MQM=41.4793;MQMR=71;NS=1;NUMALT=1;ODDS=167.327;PAIRED=0.677686;PAIREDR=0;PAO=0;PQA=0;PQR=0;PRO=0;QA=3931;QR=76;RO=1;RPL=47;RPP=16.093;RPPR=3.0103;RPR=74;RUN=1;SAF=61;SAP=3.02825;SAR=60;SRF=0;SRP=7.35324;SRR=1;TYPE=snp;ANN=G|missense_variant|MODERATE|Afu1g01020|Afu1g01020|transcript|Afu1g01020-T|Coding|1/3|c.562T>C|p.Ser188Pro|562/4577|562/4577|188/1524||WARNING_TRANSCRIPT_MULTIPLE_STOP_CODONS,G|upstream_gene_variant|MODIFIER|Afu1g01030|Afu1g01030|transcript|Afu1g01030-T|Coding||c.-2386A>G|||||2386|	GT:DP:RO:QR:AO:QA:GL	1/1:122:1:16:121:3931:-338.822,-35.1267,0
Chr1_A_fumigatus_Af293	375342	.	T	C	3503.19	.	AB=0;ABP=0;AC=2;AF=1;AN=2;AO=120;CIGAR=1X;DP=122;DPB=122;DPRA=0;EPP=4.81986;EPPR=3.0103;GTI=0;LEN=1;MEANALT=1;MQM=40.5333;MQMR=71;NS=1;NUMALT=1;ODDS=165.949;PAIRED=0.716667;PAIREDR=0.5;PAO=0;PQA=0;PQR=0;PRO=0;QA=4198;QR=76;RO=1;RPL=62;RPP=3.29983;RPPR=3.0103;RPR=58;RUN=1;SAF=67;SAP=6.55704;SAR=53;SRF=1;SRP=3.0103;SRR=0;TYPE=snp;ANN=C|missense_variant|MODERATE|Afu1g01020|Afu1g01020|transcript|Afu1g01020-T|Coding|1/3|c.224A>G|p.His75Arg|224/4577|224/4577|75/1524||WARNING_TRANSCRIPT_MULTIPLE_STOP_CODONS,C|upstream_gene_variant|MODIFIER|Afu1g01030|Afu1g01030|transcript|Afu1g01030-T|Coding||c.-2048T>C|||||2048|	GT:DP:RO:QR:AO:QA:GL	1/1:121:1:16:120:4198:-353.392,-34.8257,0
Chr1_A_fumigatus_Af293	375421	.	T	C	3251.41	.	AB=0;ABP=0;AC=2;AF=1;AN=2;AO=117;CIGAR=1X;DP=118;DPB=118;DPRA=0;EPP=4.51363;EPPR=0;GTI=0;LEN=1;MEANALT=1;MQM=40.9316;MQMR=100;NS=1;NUMALT=1;ODDS=166.802;PAIRED=0.760684;PAIREDR=0;PAO=0;PQA=0;PQR=0;PRO=0;QA=3820;QR=60;RO=0;RPL=60;RPP=3.17734;RPPR=5.18177;RPR=57;RUN=1;SAF=66;SAP=7.18621;SAR=51;SRF=0;SRP=5.18177;SRR=0;TYPE=snp;ANN=C|missense_variant|MODERATE|Afu1g01020|Afu1g01020|transcript|Afu1g01020-T|Coding|1/3|c.145A>G|p.Ile49Val|145/4577|145/4577|49/1524||WARNING_TRANSCRIPT_MULTIPLE_STOP_CODONS,C|upstream_gene_variant|MODIFIER|Afu1g01030|Afu1g01030|transcript|Afu1g01030-T|Coding||c.-1969T>C|||||1969|	GT:DP:RO:QR:AO:QA:GL	1/1:117:0:0:117:3820:-329.122,-35.2205,0
Chr1_A_fumigatus_Af293	375495	.	A	G	3631.84	.	AB=0;ABP=0;AC=2;AF=1;AN=2;AO=134;CIGAR=1X;DP=136;DPB=136;DPRA=0;EPP=10.8535;EPPR=0;GTI=0;LEN=1;MEANALT=2;MQM=40.4776;MQMR=100;NS=1;NUMALT=1;ODDS=190.369;PAIRED=0.768657;PAIREDR=0;PAO=0;PQA=0;PQR=0;PRO=0;QA=4296;QR=60;RO=0;RPL=54;RPP=13.9649;RPPR=5.18177;RPR=80;RUN=1;SAF=68;SAP=3.07512;SAR=66;SRF=0;SRP=5.18177;SRR=0;TYPE=snp;ANN=G|missense_variant|MODERATE|Afu1g01020|Afu1g01020|transcript|Afu1g01020-T|Coding|1/3|c.71T>C|p.Leu24Pro|71/4577|71/4577|24/1524||WARNING_TRANSCRIPT_MULTIPLE_STOP_CODONS,G|upstream_gene_variant|MODIFIER|Afu1g01030|Afu1g01030|transcript|Afu1g01030-T|Coding||c.-1895A>G|||||1895|	GT:DP:RO:QR:AO:QA:GL	1/1:135:0:0:134:4296:-368.554,-40.338,0
Chr1_A_fumigatus_Af293	375508	.	T	C	3713.81	.	AB=0;ABP=0;AC=2;AF=1;AN=2;AO=132;CIGAR=1X;DP=133;DPB=133;DPRA=0;EPP=17.8158;EPPR=0;GTI=0;LEN=1;MEANALT=1;MQM=40.5682;MQMR=100;NS=1;NUMALT=1;ODDS=187.596;PAIRED=0.80303;PAIREDR=0;PAO=0;PQA=0;PQR=0;PRO=0;QA=4419;QR=60;RO=0;RPL=49;RPP=22.0271;RPPR=5.18177;RPR=83;RUN=1;SAF=66;SAP=3.0103;SAR=66;SRF=0;SRP=5.18177;SRR=0;TYPE=snp;ANN=C|missense_variant|MODERATE|Afu1g01020|Afu1g01020|transcript|Afu1g01020-T|Coding|1/3|c.58A>G|p.Ser20Gly|58/4577|58/4577|20/1524||WARNING_TRANSCRIPT_MULTIPLE_STOP_CODONS,C|upstream_gene_variant|MODIFIER|Afu1g01030|Afu1g01030|transcript|Afu1g01030-T|Coding||c.-1882T>C|||||1882|	GT:DP:RO:QR:AO:QA:GL	1/1:132:0:0:132:4419:-378.249,-39.736,0
Chr1_A_fumigatus_Af293	375595	.	A	G	4062.52	.	AB=0;ABP=0;AC=2;AF=1;AN=2;AO=144;CIGAR=1X;DP=146;DPB=146;DPRA=0;EPP=3.9754;EPPR=0;GTI=0;LEN=1;MEANALT=2;MQM=39.8889;MQMR=100;NS=1;NUMALT=1;ODDS=204.232;PAIRED=0.729167;PAIREDR=0;PAO=0;PQA=0;PQR=0;PRO=0;QA=4841;QR=60;RO=0;RPL=78;RPP=5.18177;RPPR=5.18177;RPR=66;RUN=1;SAF=60;SAP=11.6962;SAR=84;SRF=0;SRP=5.18177;SRR=0;TYPE=snp;ANN=G|upstream_gene_variant|MODIFIER|Afu1g01020|Afu1g01020|transcript|Afu1g01020-T|Coding||c.-30T>C|||||30|WARNING_TRANSCRIPT_MULTIPLE_STOP_CODONS,G|upstream_gene_variant|MODIFIER|Afu1g01030|Afu1g01030|transcript|Afu1g01030-T|Coding||c.-1795A>G|||||1795|,G|intergenic_region|MODIFIER|Afu1g01020-Afu1g01030|Afu1g01020-Afu1g01030|intergenic_region|Afu1g01020-Afu1g01030|||n.375595A>G||||||	GT:DP:RO:QR:AO:QA:GL	1/1:145:0:0:144:4841:-410.965,-43.3483,0
Chr1_A_fumigatus_Af293	375632	.	C	T	3837.31	.	AB=0;ABP=0;AC=2;AF=1;AN=2;AO=134;CIGAR=1X;DP=138;DPB=138;DPRA=0;EPP=4.6308;EPPR=3.0103;GTI=0;LEN=1;MEANALT=3;MQM=39.6269;MQMR=71;NS=1;NUMALT=1;ODDS=185.602;PAIRED=0.69403;PAIREDR=0.5;PAO=0;PQA=0;PQR=0;PRO=0;QA=4660;QR=76;RO=1;RPL=86;RPP=26.4103;RPPR=3.0103;RPR=48;RUN=1;SAF=52;SAP=17.5948;SAR=82;SRF=1;SRP=3.0103;SRR=0;TYPE=snp;ANN=T|upstream_gene_variant|MODIFIER|Afu1g01020|Afu1g01020|transcript|Afu1g01020-T|Coding||c.-67G>A|||||67|WARNING_TRANSCRIPT_MULTIPLE_STOP_CODONS,T|upstream_gene_variant|MODIFIER|Afu1g01030|Afu1g01030|transcript|Afu1g01030-T|Coding||c.-1758C>T|||||1758|,T|intergenic_region|MODIFIER|Afu1g01020-Afu1g01030|Afu1g01020-Afu1g01030|intergenic_region|Afu1g01020-Afu1g01030|||n.375632C>T||||||	GT:DP:RO:QR:AO:QA:GL	1/1:137:1:16:134:4660:-390.291,-39.1942,0
Chr1_A_fumigatus_Af293	375650	.	A	G	3712.06	.	AB=0;ABP=0;AC=2;AF=1;AN=2;AO=134;CIGAR=1X;DP=137;DPB=137;DPRA=0;EPP=21.7433;EPPR=7.35324;GTI=0;LEN=1;MEANALT=2;MQM=39.7761;MQMR=61.5;NS=1;NUMALT=1;ODDS=184.119;PAIRED=0.69403;PAIREDR=0;PAO=0;PQA=0;PQR=0;PRO=0;QA=4496;QR=97;RO=1;RPL=91;RPP=40.3467;RPPR=7.35324;RPR=43;RUN=1;SAF=53;SAP=15.715;SAR=81;SRF=1;SRP=3.0103;SRR=0;TYPE=snp;ANN=G|upstream_gene_variant|MODIFIER|Afu1g01020|Afu1g01020|transcript|Afu1g01020-T|Coding||c.-85T>C|||||85|WARNING_TRANSCRIPT_MULTIPLE_STOP_CODONS,G|upstream_gene_variant|MODIFIER|Afu1g01030|Afu1g01030|transcript|Afu1g01030-T|Coding||c.-1740A>G|||||1740|,G|intergenic_region|MODIFIER|Afu1g01020-Afu1g01030|Afu1g01020-Afu1g01030|intergenic_region|Afu1g01020-Afu1g01030|||n.375650A>G||||||	GT:DP:RO:QR:AO:QA:GL	1/1:136:1:37:134:4496:-380.728,-38.55,0
Chr1_A_fumigatus_Af293	375691	.	A	G	3651.52	.	AB=0;ABP=0;AC=2;AF=1;AN=2;AO=125;CIGAR=1X;DP=126;DPB=126;DPRA=0;EPP=15.6743;EPPR=0;GTI=0;LEN=1;MEANALT=1;MQM=39.96;MQMR=100;NS=1;NUMALT=1;ODDS=177.892;PAIRED=0.632;PAIREDR=0;PAO=0;PQA=0;PQR=0;PRO=0;QA=4346;QR=60;RO=0;RPL=65;RPP=3.44459;RPPR=5.18177;RPR=60;RUN=1;SAF=57;SAP=5.11229;SAR=68;SRF=0;SRP=5.18177;SRR=0;TYPE=snp;ANN=G|upstream_gene_variant|MODIFIER|Afu1g01020|Afu1g01020|transcript|Afu1g01020-T|Coding||c.-126T>C|||||126|WARNING_TRANSCRIPT_MULTIPLE_STOP_CODONS,G|upstream_gene_variant|MODIFIER|Afu1g01030|Afu1g01030|transcript|Afu1g01030-T|Coding||c.-1699A>G|||||1699|,G|intergenic_region|MODIFIER|Afu1g01020-Afu1g01030|Afu1g01020-Afu1g01030|intergenic_region|Afu1g01020-Afu1g01030|||n.375691A>G||||||	GT:DP:RO:QR:AO:QA:GL	1/1:125:0:0:125:4346:-370.112,-37.6288,0
Chr1_A_fumigatus_Af293	375712	.	A	G	3137.47	.	AB=0;ABP=0;AC=2;AF=1;AN=2;AO=120;CIGAR=1X;DP=121;DPB=121;DPRA=0;EPP=17.1973;EPPR=0;GTI=0;LEN=1;MEANALT=1;MQM=39.7833;MQMR=100;NS=1;NUMALT=1;ODDS=170.96;PAIRED=0.625;PAIREDR=0;PAO=0;PQA=0;PQR=0;PRO=0;QA=3783;QR=60;RO=0;RPL=60;RPP=3.0103;RPPR=5.18177;RPR=60;RUN=1;SAF=58;SAP=3.29983;SAR=62;SRF=0;SRP=5.18177;SRR=0;TYPE=snp;ANN=G|upstream_gene_variant|MODIFIER|Afu1g01020|Afu1g01020|transcript|Afu1g01020-T|Coding||c.-147T>C|||||147|WARNING_TRANSCRIPT_MULTIPLE_STOP_CODONS,G|upstream_gene_variant|MODIFIER|Afu1g01030|Afu1g01030|transcript|Afu1g01030-T|Coding||c.-1678A>G|||||1678|,G|intergenic_region|MODIFIER|Afu1g01020-Afu1g01030|Afu1g01020-Afu1g01030|intergenic_region|Afu1g01020-Afu1g01030|||n.375712A>G||||||	GT:DP:RO:QR:AO:QA:GL	1/1:120:0:0:120:3783:-318.612,-36.1236,0
Chr1_A_fumigatus_Af293	375796	.	A	G	3734.87	.	AB=0;ABP=0;AC=2;AF=1;AN=2;AO=137;CIGAR=1X;DP=138;DPB=138;DPRA=0;EPP=5.68898;EPPR=0;GTI=0;LEN=1;MEANALT=1;MQM=40.4745;MQMR=100;NS=1;NUMALT=1;ODDS=194.527;PAIRED=0.591241;PAIREDR=0;PAO=0;PQA=0;PQR=0;PRO=0;QA=4435;QR=60;RO=0;RPL=54;RPP=16.3403;RPPR=5.18177;RPR=83;RUN=1;SAF=85;SAP=20.2711;SAR=52;SRF=0;SRP=5.18177;SRR=0;TYPE=snp;ANN=G|upstream_gene_variant|MODIFIER|Afu1g01020|Afu1g01020|transcript|Afu1g01020-T|Coding||c.-231T>C|||||231|WARNING_TRANSCRIPT_MULTIPLE_STOP_CODONS,G|upstream_gene_variant|MODIFIER|Afu1g01030|Afu1g01030|transcript|Afu1g01030-T|Coding||c.-1594A>G|||||1594|,G|intergenic_region|MODIFIER|Afu1g01020-Afu1g01030|Afu1g01020-Afu1g01030|intergenic_region|Afu1g01020-Afu1g01030|||n.375796A>G||||||	GT:DP:RO:QR:AO:QA:GL	1/1:137:0:0:137:4435:-380.318,-41.2411,0
Chr1_A_fumigatus_Af293	375856	.	A	G	3803.76	.	AB=0;ABP=0;AC=2;AF=1;AN=2;AO=145;CIGAR=1X;DP=147;DPB=147;DPRA=0;EPP=3.38469;EPPR=0;GTI=0;LEN=1;MEANALT=2;MQM=40.2414;MQMR=100;NS=1;NUMALT=1;ODDS=205.618;PAIRED=0.627586;PAIREDR=0;PAO=0;PQA=0;PQR=0;PRO=0;QA=4553;QR=60;RO=0;RPL=79;RPP=5.54119;RPPR=5.18177;RPR=66;RUN=1;SAF=89;SAP=19.3188;SAR=56;SRF=0;SRP=5.18177;SRR=0;TYPE=snp;ANN=G|upstream_gene_variant|MODIFIER|Afu1g01020|Afu1g01020|transcript|Afu1g01020-T|Coding||c.-291T>C|||||291|WARNING_TRANSCRIPT_MULTIPLE_STOP_CODONS,G|upstream_gene_variant|MODIFIER|Afu1g01030|Afu1g01030|transcript|Afu1g01030-T|Coding||c.-1534A>G|||||1534|,G|intergenic_region|MODIFIER|Afu1g01020-Afu1g01030|Afu1g01020-Afu1g01030|intergenic_region|Afu1g01020-Afu1g01030|||n.375856A>G||||||	GT:DP:RO:QR:AO:QA:GL	1/1:146:0:0:145:4553:-385.837,-43.6494,0
Chr1_A_fumigatus_Af293	375878	.	A	G	3598.21	.	AB=0;ABP=0;AC=2;AF=1;AN=2;AO=135;CIGAR=1X;DP=138;DPB=138;DPRA=0;EPP=3.79846;EPPR=0;GTI=0;LEN=1;MEANALT=2;MQM=40.3778;MQMR=100;NS=1;NUMALT=1;ODDS=191.755;PAIRED=0.651852;PAIREDR=0;PAO=0;PQA=0;PQR=0;PRO=0;QA=4296;QR=60;RO=0;RPL=69;RPP=3.15506;RPPR=5.18177;RPR=66;RUN=1;SAF=80;SAP=13.0634;SAR=55;SRF=0;SRP=5.18177;SRR=0;TYPE=snp;ANN=G|upstream_gene_variant|MODIFIER|Afu1g01020|Afu1g01020|transcript|Afu1g01020-T|Coding||c.-313T>C|||||313|WARNING_TRANSCRIPT_MULTIPLE_STOP_CODONS,G|upstream_gene_variant|MODIFIER|Afu1g01030|Afu1g01030|transcript|Afu1g01030-T|Coding||c.-1512A>G|||||1512|,G|intergenic_region|MODIFIER|Afu1g01020-Afu1g01030|Afu1g01020-Afu1g01030|intergenic_region|Afu1g01020-Afu1g01030|||n.375878A>G||||||	GT:DP:RO:QR:AO:QA:GL	1/1:137:0:0:135:4296:-364.409,-40.6391,0
Chr1_A_fumigatus_Af293	376235	.	T	C	3939.22	.	AB=0;ABP=0;AC=2;AF=1;AN=2;AO=138;CIGAR=1X;DP=140;DPB=140;DPRA=0;EPP=15.3468;EPPR=7.35324;GTI=0;LEN=1;MEANALT=1;MQM=38.9493;MQMR=51.5;NS=1;NUMALT=1;ODDS=193.754;PAIRED=0.536232;PAIREDR=0;PAO=0;PQA=0;PQR=0;PRO=0;QA=4946;QR=97;RO=1;RPL=78;RPP=8.10854;RPPR=7.35324;RPR=60;RUN=1;SAF=63;SAP=5.27618;SAR=75;SRF=1;SRP=3.0103;SRR=0;TYPE=snp;ANN=C|upstream_gene_variant|MODIFIER|Afu1g01020|Afu1g01020|transcript|Afu1g01020-T|Coding||c.-670A>G|||||670|WARNING_TRANSCRIPT_MULTIPLE_STOP_CODONS,C|upstream_gene_variant|MODIFIER|Afu1g01030|Afu1g01030|transcript|Afu1g01030-T|Coding||c.-1155T>C|||||1155|,C|intergenic_region|MODIFIER|Afu1g01020-Afu1g01030|Afu1g01020-Afu1g01030|intergenic_region|Afu1g01020-Afu1g01030|||n.376235T>C||||||	GT:DP:RO:QR:AO:QA:GL	1/1:139:1:37:138:4946:-398.492,-41.5433,0
Chr1_A_fumigatus_Af293	376356	.	T	C	3311.02	.	AB=0;ABP=0;AC=2;AF=1;AN=2;AO=116;CIGAR=1X;DP=120;DPB=120;DPRA=0;EPP=4.88226;EPPR=9.52472;GTI=0;LEN=1;MEANALT=2;MQM=39.5172;MQMR=50;NS=1;NUMALT=1;ODDS=156.997;PAIRED=0.517241;PAIREDR=0.333333;PAO=0;PQA=0;PQR=0;PRO=0;QA=4085;QR=114;RO=2;RPL=64;RPP=5.70592;RPPR=3.73412;RPR=52;RUN=1;SAF=67;SAP=9.07545;SAR=49;SRF=1;SRP=3.73412;SRR=1;TYPE=snp;ANN=C|upstream_gene_variant|MODIFIER|Afu1g01020|Afu1g01020|transcript|Afu1g01020-T|Coding||c.-791A>G|||||791|WARNING_TRANSCRIPT_MULTIPLE_STOP_CODONS,C|upstream_gene_variant|MODIFIER|Afu1g01030|Afu1g01030|transcript|Afu1g01030-T|Coding||c.-1034T>C|||||1034|,C|intergenic_region|MODIFIER|Afu1g01020-Afu1g01030|Afu1g01020-Afu1g01030|intergenic_region|Afu1g01020-Afu1g01030|||n.376356T>C||||||	GT:DP:RO:QR:AO:QA:GL	1/1:119:2:54:116:4085:-334.349,-33.2965,0
Chr1_A_fumigatus_Af293	376516	.	A	G	3347.77	.	AB=0;ABP=0;AC=2;AF=1;AN=2;AO=126;CIGAR=1X;DP=127;DPB=127;DPRA=0;EPP=7.42218;EPPR=0;GTI=0;LEN=1;MEANALT=1;MQM=39.9524;MQMR=100;NS=1;NUMALT=1;ODDS=179.278;PAIRED=0.650794;PAIREDR=0;PAO=0;PQA=0;PQR=0;PRO=0;QA=4035;QR=60;RO=0;RPL=71;RPP=7.42218;RPPR=5.18177;RPR=55;RUN=1;SAF=74;SAP=11.3515;SAR=52;SRF=0;SRP=5.18177;SRR=0;TYPE=snp;ANN=G|upstream_gene_variant|MODIFIER|Afu1g01020|Afu1g01020|transcript|Afu1g01020-T|Coding||c.-951T>C|||||951|WARNING_TRANSCRIPT_MULTIPLE_STOP_CODONS,G|upstream_gene_variant|MODIFIER|Afu1g01030|Afu1g01030|transcript|Afu1g01030-T|Coding||c.-874A>G|||||874|,G|intergenic_region|MODIFIER|Afu1g01020-Afu1g01030|Afu1g01020-Afu1g01030|intergenic_region|Afu1g01020-Afu1g01030|||n.376516A>G||||||	GT:DP:RO:QR:AO:QA:GL	1/1:126:0:0:126:4035:-339.934,-37.9298,0
Chr1_A_fumigatus_Af293	376605	.	T	C	3715.41	.	AB=0;ABP=0;AC=2;AF=1;AN=2;AO=135;CIGAR=1X;DP=137;DPB=137;DPRA=0;EPP=22.7144;EPPR=7.35324;GTI=0;LEN=1;MEANALT=1;MQM=41.2667;MQMR=62;NS=1;NUMALT=1;ODDS=184.9;PAIRED=0.651852;PAIREDR=0;PAO=0;PQA=0;PQR=0;PRO=0;QA=4415;QR=93;RO=1;RPL=66;RPP=3.15506;RPPR=7.35324;RPR=69;RUN=1;SAF=54;SAP=14.7363;SAR=81;SRF=1;SRP=3.0103;SRR=0;TYPE=snp;ANN=C|upstream_gene_variant|MODIFIER|Afu1g01020|Afu1g01020|transcript|Afu1g01020-T|Coding||c.-1040A>G|||||1040|WARNING_TRANSCRIPT_MULTIPLE_STOP_CODONS,C|upstream_gene_variant|MODIFIER|Afu1g01030|Afu1g01030|transcript|Afu1g01030-T|Coding||c.-785T>C|||||785|,C|intergenic_region|MODIFIER|Afu1g01020-Afu1g01030|Afu1g01020-Afu1g01030|intergenic_region|Afu1g01020-Afu1g01030|||n.376605T>C||||||	GT:DP:RO:QR:AO:QA:GL	1/1:136:1:33:135:4415:-377.294,-38.5914,0
Chr1_A_fumigatus_Af293	376779	.	A	G	3542.15	.	AB=0;ABP=0;AC=2;AF=1;AN=2;AO=118;CIGAR=1X;DP=120;DPB=120;DPRA=0;EPP=4.18805;EPPR=0;GTI=0;LEN=1;MEANALT=2;MQM=41.3729;MQMR=100;NS=1;NUMALT=1;ODDS=168.188;PAIRED=0.627119;PAIREDR=0;PAO=0;PQA=0;PQR=0;PRO=0;QA=4183;QR=60;RO=0;RPL=56;RPP=3.67278;RPPR=5.18177;RPR=62;RUN=1;SAF=45;SAP=17.4377;SAR=73;SRF=0;SRP=5.18177;SRR=0;TYPE=snp;ANN=G|upstream_gene_variant|MODIFIER|Afu1g01020|Afu1g01020|transcript|Afu1g01020-T|Coding||c.-1214T>C|||||1214|WARNING_TRANSCRIPT_MULTIPLE_STOP_CODONS,G|upstream_gene_variant|MODIFIER|Afu1g01030|Afu1g01030|transcript|Afu1g01030-T|Coding||c.-611A>G|||||611|,G|intergenic_region|MODIFIER|Afu1g01020-Afu1g01030|Afu1g01020-Afu1g01030|intergenic_region|Afu1g01020-Afu1g01030|||n.376779A>G||||||	GT:DP:RO:QR:AO:QA:GL	1/1:119:0:0:118:4183:-359.247,-35.5215,0
Chr1_A_fumigatus_Af293	377182	.	A	G	2374.48	.	AB=0;ABP=0;AC=2;AF=1;AN=2;AO=88;CIGAR=1X;DP=89;DPB=89;DPRA=0;EPP=5.47788;EPPR=0;GTI=0;LEN=1;MEANALT=1;MQM=40.3182;MQMR=100;NS=1;NUMALT=1;ODDS=126.599;PAIRED=0.659091;PAIREDR=0;PAO=0;PQA=0;PQR=0;PRO=0;QA=2900;QR=60;RO=0;RPL=61;RPP=31.5356;RPPR=5.18177;RPR=27;RUN=1;SAF=48;SAP=4.58955;SAR=40;SRF=0;SRP=5.18177;SRR=0;TYPE=snp;ANN=G|upstream_gene_variant|MODIFIER|Afu1g01020|Afu1g01020|transcript|Afu1g01020-T|Coding||c.-1617T>C|||||1617|WARNING_TRANSCRIPT_MULTIPLE_STOP_CODONS,G|upstream_gene_variant|MODIFIER|Afu1g01030|Afu1g01030|transcript|Afu1g01030-T|Coding||c.-208A>G|||||208|,G|intergenic_region|MODIFIER|Afu1g01020-Afu1g01030|Afu1g01020-Afu1g01030|intergenic_region|Afu1g01020-Afu1g01030|||n.377182A>G||||||	GT:DP:RO:QR:AO:QA:GL	1/1:88:0:0:88:2900:-243.956,-26.4906,0
Chr1_A_fumigatus_Af293	377491	.	T	C	1901.88	.	AB=0;ABP=0;AC=2;AF=1;AN=2;AO=74;CIGAR=1X;DP=75;DPB=75;DPRA=0;EPP=7.23587;EPPR=0;GTI=0;LEN=1;MEANALT=1;MQM=39.6486;MQMR=100;NS=1;NUMALT=1;ODDS=107.191;PAIRED=0.567568;PAIREDR=0;PAO=0;PQA=0;PQR=0;PRO=0;QA=2299;QR=60;RO=0;RPL=40;RPP=4.06669;RPPR=5.18177;RPR=34;RUN=1;SAF=33;SAP=4.88833;SAR=41;SRF=0;SRP=5.18177;SRR=0;TYPE=snp;ANN=C|synonymous_variant|LOW|Afu1g01030|Afu1g01030|transcript|Afu1g01030-T|Coding|1/7|c.102T>C|p.Leu34Leu|102/4317|102/4317|34/1438||,C|upstream_gene_variant|MODIFIER|Afu1g01020|Afu1g01020|transcript|Afu1g01020-T|Coding||c.-1926A>G|||||1926|WARNING_TRANSCRIPT_MULTIPLE_STOP_CODONS,C|downstream_gene_variant|MODIFIER|Afu1g01040|Afu1g01040|transcript|Afu1g01040-T|Coding||c.*4909A>G|||||4909|	GT:DP:RO:QR:AO:QA:GL	1/1:74:0:0:74:2299:-193.999,-22.2762,0
Chr1_A_fumigatus_Af293	377644	.	T	C	2890.58	.	AB=0;ABP=0;AC=2;AF=1;AN=2;AO=100;CIGAR=1X;DP=103;DPB=103;DPRA=0;EPP=3.09716;EPPR=7.35324;GTI=0;LEN=1;MEANALT=2;MQM=40.42;MQMR=61.5;NS=1;NUMALT=1;ODDS=137.287;PAIRED=0.61;PAIREDR=0;PAO=0;PQA=0;PQR=0;PRO=0;QA=3517;QR=97;RO=1;RPL=42;RPP=8.56927;RPPR=3.0103;RPR=58;RUN=1;SAF=63;SAP=17.6895;SAR=37;SRF=0;SRP=7.35324;SRR=1;TYPE=snp;ANN=C|synonymous_variant|LOW|Afu1g01030|Afu1g01030|transcript|Afu1g01030-T|Coding|1/7|c.255T>C|p.Thr85Thr|255/4317|255/4317|85/1438||,C|upstream_gene_variant|MODIFIER|Afu1g01020|Afu1g01020|transcript|Afu1g01020-T|Coding||c.-2079A>G|||||2079|WARNING_TRANSCRIPT_MULTIPLE_STOP_CODONS,C|downstream_gene_variant|MODIFIER|Afu1g01040|Afu1g01040|transcript|Afu1g01040-T|Coding||c.*4756A>G|||||4756|	GT:DP:RO:QR:AO:QA:GL	1/1:102:1:37:100:3517:-293.483,-28.32,0
Chr1_A_fumigatus_Af293	377855	.	T	C	1813.08	.	AB=0;ABP=0;AC=2;AF=1;AN=2;AO=68;CIGAR=1X;DP=69;DPB=69;DPRA=0;EPP=3.0103;EPPR=0;GTI=0;LEN=1;MEANALT=1;MQM=41.4412;MQMR=100;NS=1;NUMALT=1;ODDS=98.8732;PAIRED=0.661765;PAIREDR=0;PAO=0;PQA=0;PQR=0;PRO=0;QA=2134;QR=60;RO=0;RPL=36;RPP=3.52123;RPPR=5.18177;RPR=32;RUN=1;SAF=30;SAP=5.05404;SAR=38;SRF=0;SRP=5.18177;SRR=0;TYPE=snp;ANN=C|upstream_gene_variant|MODIFIER|Afu1g01020|Afu1g01020|transcript|Afu1g01020-T|Coding||c.-2290A>G|||||2290|WARNING_TRANSCRIPT_MULTIPLE_STOP_CODONS,C|downstream_gene_variant|MODIFIER|Afu1g01040|Afu1g01040|transcript|Afu1g01040-T|Coding||c.*4545A>G|||||4545|,C|intron_variant|MODIFIER|Afu1g01030|Afu1g01030|transcript|Afu1g01030-T|Coding|1/6|c.436+30T>C||||||	GT:DP:RO:QR:AO:QA:GL	1/1:68:0:0:68:2134:-184.608,-20.47,0
Chr1_A_fumigatus_Af293	377924	.	T	C	1794.93	.	AB=0;ABP=0;AC=2;AF=1;AN=2;AO=69;CIGAR=1X;DP=70;DPB=70;DPRA=0;EPP=19.6583;EPPR=0;GTI=0;LEN=1;MEANALT=1;MQM=41.942;MQMR=100;NS=1;NUMALT=1;ODDS=100.259;PAIRED=0.637681;PAIREDR=0;PAO=0;PQA=0;PQR=0;PRO=0;QA=2110;QR=60;RO=0;RPL=28;RPP=8.32883;RPPR=5.18177;RPR=41;RUN=1;SAF=27;SAP=10.0912;SAR=42;SRF=0;SRP=5.18177;SRR=0;TYPE=snp;ANN=C|upstream_gene_variant|MODIFIER|Afu1g01020|Afu1g01020|transcript|Afu1g01020-T|Coding||c.-2359A>G|||||2359|WARNING_TRANSCRIPT_MULTIPLE_STOP_CODONS,C|downstream_gene_variant|MODIFIER|Afu1g01040|Afu1g01040|transcript|Afu1g01040-T|Coding||c.*4476A>G|||||4476|,C|intron_variant|MODIFIER|Afu1g01030|Afu1g01030|transcript|Afu1g01030-T|Coding|1/6|c.437-16T>C||||||	GT:DP:RO:QR:AO:QA:GL	1/1:69:0:0:69:2110:-185.452,-20.7711,0
[truncated: 68,853,468 more chars]
