# Supplementary material for: Revealing the Virulence Potential of Clinical and Environmental Aspergillus fumigatus Isolates Using Whole-Genome Sequencing
Source: Front Microbiol. 2019 Sep 4;10:1970. doi: 10.3389/fmicb.2019.01970 (PMC6737835; doi:10.3389/fmicb.2019.01970)
Supplement: Supplementary file 2 [file Data_Sheet_2.ZIP › Supplementary Table 6 P1MR.vcf]

##fileformat=VCFv4.1
##fileDate=20180525
##source=freeBayes v0.9.21-19-gc003c1e
##reference=/mnt/galaxyIndices2/genomes/FungiDB-29_AfumigatusAf293_Genome/seq/FungiDB-29_AfumigatusAf293_Genome.fasta
##phasing=none
##commandline="freebayes --bam localbam_0.bam --fasta-reference /mnt/galaxyIndices2/genomes/FungiDB-29_AfumigatusAf293_Genome/seq/FungiDB-29_AfumigatusAf293_Genome.fasta --vcf /scratch/galaxy/files/033/dataset_33100.dat --use-reference-allele --reference-quality 100,60"
##INFO=<ID=NS,Number=1,Type=Integer,Description="Number of samples with data">
##INFO=<ID=DP,Number=1,Type=Integer,Description="Total read depth at the locus">
##INFO=<ID=DPB,Number=1,Type=Float,Description="Total read depth per bp at the locus; bases in reads overlapping / bases in haplotype">
##INFO=<ID=AC,Number=A,Type=Integer,Description="Total number of alternate alleles in called genotypes">
##INFO=<ID=AN,Number=1,Type=Integer,Description="Total number of alleles in called genotypes">
##INFO=<ID=AF,Number=A,Type=Float,Description="Estimated allele frequency in the range (0,1]">
##INFO=<ID=RO,Number=1,Type=Integer,Description="Reference allele observation count, with partial observations recorded fractionally">
##INFO=<ID=AO,Number=A,Type=Integer,Description="Alternate allele observations, with partial observations recorded fractionally">
##INFO=<ID=PRO,Number=1,Type=Float,Description="Reference allele observation count, with partial observations recorded fractionally">
##INFO=<ID=PAO,Number=A,Type=Float,Description="Alternate allele observations, with partial observations recorded fractionally">
##INFO=<ID=QR,Number=1,Type=Integer,Description="Reference allele quality sum in phred">
##INFO=<ID=QA,Number=A,Type=Integer,Description="Alternate allele quality sum in phred">
##INFO=<ID=PQR,Number=1,Type=Float,Description="Reference allele quality sum in phred for partial observations">
##INFO=<ID=PQA,Number=A,Type=Float,Description="Alternate allele quality sum in phred for partial observations">
##INFO=<ID=SRF,Number=1,Type=Integer,Description="Number of reference observations on the forward strand">
##INFO=<ID=SRR,Number=1,Type=Integer,Description="Number of reference observations on the reverse strand">
##INFO=<ID=SAF,Number=A,Type=Integer,Description="Number of alternate observations on the forward strand">
##INFO=<ID=SAR,Number=A,Type=Integer,Description="Number of alternate observations on the reverse strand">
##INFO=<ID=SRP,Number=1,Type=Float,Description="Strand balance probability for the reference allele: Phred-scaled upper-bounds estimate of the probability of observing the deviation between SRF and SRR given E(SRF/SRR) ~ 0.5, derived using Hoeffding's inequality">
##INFO=<ID=SAP,Number=A,Type=Float,Description="Strand balance probability for the alternate allele: Phred-scaled upper-bounds estimate of the probability of observing the deviation between SAF and SAR given E(SAF/SAR) ~ 0.5, derived using Hoeffding's inequality">
##INFO=<ID=AB,Number=A,Type=Float,Description="Allele balance at heterozygous sites: a number between 0 and 1 representing the ratio of reads showing the reference allele to all reads, considering only reads from individuals called as heterozygous">
##INFO=<ID=ABP,Number=A,Type=Float,Description="Allele balance probability at heterozygous sites: Phred-scaled upper-bounds estimate of the probability of observing the deviation between ABR and ABA given E(ABR/ABA) ~ 0.5, derived using Hoeffding's inequality">
##INFO=<ID=RUN,Number=A,Type=Integer,Description="Run length: the number of consecutive repeats of the alternate allele in the reference genome">
##INFO=<ID=RPP,Number=A,Type=Float,Description="Read Placement Probability: Phred-scaled upper-bounds estimate of the probability of observing the deviation between RPL and RPR given E(RPL/RPR) ~ 0.5, derived using Hoeffding's inequality">
##INFO=<ID=RPPR,Number=1,Type=Float,Description="Read Placement Probability for reference observations: Phred-scaled upper-bounds estimate of the probability of observing the deviation between RPL and RPR given E(RPL/RPR) ~ 0.5, derived using Hoeffding's inequality">
##INFO=<ID=RPL,Number=A,Type=Float,Description="Reads Placed Left: number of reads supporting the alternate balanced to the left (5') of the alternate allele">
##INFO=<ID=RPR,Number=A,Type=Float,Description="Reads Placed Right: number of reads supporting the alternate balanced to the right (3') of the alternate allele">
##INFO=<ID=EPP,Number=A,Type=Float,Description="End Placement Probability: Phred-scaled upper-bounds estimate of the probability of observing the deviation between EL and ER given E(EL/ER) ~ 0.5, derived using Hoeffding's inequality">
##INFO=<ID=EPPR,Number=1,Type=Float,Description="End Placement Probability for reference observations: Phred-scaled upper-bounds estimate of the probability of observing the deviation between EL and ER given E(EL/ER) ~ 0.5, derived using Hoeffding's inequality">
##INFO=<ID=DPRA,Number=A,Type=Float,Description="Alternate allele depth ratio.  Ratio between depth in samples with each called alternate allele and those without.">
##INFO=<ID=ODDS,Number=1,Type=Float,Description="The log odds ratio of the best genotype combination to the second-best.">
##INFO=<ID=GTI,Number=1,Type=Integer,Description="Number of genotyping iterations required to reach convergence or bailout.">
##INFO=<ID=TYPE,Number=A,Type=String,Description="The type of allele, either snp, mnp, ins, del, or complex.">
##INFO=<ID=CIGAR,Number=A,Type=String,Description="The extended CIGAR representation of each alternate allele, with the exception that '=' is replaced by 'M' to ease VCF parsing.  Note that INDEL alleles do not have the first matched base (which is provided by default, per the spec) referred to by the CIGAR.">
##INFO=<ID=NUMALT,Number=1,Type=Integer,Description="Number of unique non-reference alleles in called genotypes at this position.">
##INFO=<ID=MEANALT,Number=A,Type=Float,Description="Mean number of unique non-reference allele observations per sample with the corresponding alternate alleles.">
##INFO=<ID=LEN,Number=A,Type=Integer,Description="allele length">
##INFO=<ID=MQM,Number=A,Type=Float,Description="Mean mapping quality of observed alternate alleles">
##INFO=<ID=MQMR,Number=1,Type=Float,Description="Mean mapping quality of observed reference alleles">
##INFO=<ID=PAIRED,Number=A,Type=Float,Description="Proportion of observed alternate alleles which are supported by properly paired read fragments">
##INFO=<ID=PAIREDR,Number=1,Type=Float,Description="Proportion of observed reference alleles which are supported by properly paired read fragments">
##FORMAT=<ID=GT,Number=1,Type=String,Description="Genotype">
##FORMAT=<ID=GQ,Number=1,Type=Float,Description="Genotype Quality, the Phred-scaled marginal (or unconditional) probability of the called genotype">
##FORMAT=<ID=GL,Number=G,Type=Float,Description="Genotype Likelihood, log10-scaled likelihoods of the data given the called genotype for each possible genotype generated from the reference and alternate alleles given the sample ploidy">
##FORMAT=<ID=DP,Number=1,Type=Integer,Description="Read Depth">
##FORMAT=<ID=RO,Number=1,Type=Integer,Description="Reference allele observation count">
##FORMAT=<ID=QR,Number=1,Type=Integer,Description="Sum of quality of the reference observations">
##FORMAT=<ID=AO,Number=A,Type=Integer,Description="Alternate allele observation count">
##FORMAT=<ID=QA,Number=A,Type=Integer,Description="Sum of quality of the alternate observations">
##SnpEffVersion="4.1l (build 2015-10-03), by Pablo Cingolani"
##SnpEffCmd="SnpEff  -i vcf -o vcf -stats /scratch/galaxy/files/033/dataset_33103.dat FungiDB-29_AfumigatusAf293_Genome /scratch/galaxy/files/033/dataset_33101.dat "
##INFO=<ID=ANN,Number=.,Type=String,Description="Functional annotations: 'Allele | Annotation | Annotation_Impact | Gene_Name | Gene_ID | Feature_Type | Feature_ID | Transcript_BioType | Rank | HGVS.c | HGVS.p | cDNA.pos / cDNA.length | CDS.pos / CDS.length | AA.pos / AA.length | Distance | ERRORS / WARNINGS / INFO' ">
##INFO=<ID=LOF,Number=.,Type=String,Description="Predicted loss of function effects for this variant. Format: 'Gene_Name | Gene_ID | Number_of_transcripts_in_gene | Percent_of_transcripts_affected' ">
##INFO=<ID=NMD,Number=.,Type=String,Description="Predicted nonsense mediated decay effects for this variant. Format: 'Gene_Name | Gene_ID | Number_of_transcripts_in_gene | Percent_of_transcripts_affected' ">
#CHROM	POS	ID	REF	ALT	QUAL	FILTER	INFO	FORMAT	unknown
Chr1_A_fumigatus_Af293	122	.	CT	CAATTATGT	211.016	.	AB=0;ABP=0;AC=2;AF=1;AN=2;AO=25;CIGAR=1M7I1M;DP=28;DPB=115;DPRA=0;EPP=48.9587;EPPR=0;GTI=0;LEN=7;MEANALT=3;MQM=20.48;MQMR=0;NS=1;NUMALT=1;ODDS=37.8762;PAIRED=0.64;PAIREDR=0;PAO=0;PQA=0;PQR=0;PRO=0;QA=800;QR=0;RO=0;RPL=0;RPP=57.2971;RPPR=0;RPR=25;RUN=1;SAF=24;SAP=48.9587;SAR=1;SRF=0;SRP=0;SRR=0;TYPE=ins;ANN=CAATTATGT|upstream_gene_variant|MODIFIER|Afu1g00100|Afu1g00100|transcript|Afu1g00100-T|Coding||c.-94_-93insAATTATG|||||93|,CAATTATGT|upstream_gene_variant|MODIFIER|Afu1g00110|Afu1g00110|transcript|Afu1g00110-T|Coding||c.-3830_-3829insAATTATG|||||3629|,CAATTATGT|intergenic_region|MODIFIER|Afu1g00100|Afu1g00100|intergenic_region|Afu1g00100|||n.122_123insAATTATG||||||	GT:DP:RO:QR:AO:QA:GL	1/1:27:0:0:25:800:-40.883,-7.52575,0
Chr1_A_fumigatus_Af293	126	.	A	C	357.634	.	AB=0;ABP=0;AC=2;AF=1;AN=2;AO=30;CIGAR=1X;DP=31;DPB=31;DPRA=0;EPP=26.4622;EPPR=0;GTI=0;LEN=1;MEANALT=1;MQM=22.1667;MQMR=100;NS=1;NUMALT=1;ODDS=44.8077;PAIRED=0.566667;PAIREDR=0;PAO=0;PQA=0;PQR=0;PRO=0;QA=988;QR=60;RO=0;RPL=0;RPP=68.1545;RPPR=5.18177;RPR=30;RUN=1;SAF=24;SAP=26.4622;SAR=6;SRF=0;SRP=5.18177;SRR=0;TYPE=snp;ANN=C|upstream_gene_variant|MODIFIER|Afu1g00100|Afu1g00100|transcript|Afu1g00100-T|Coding||c.-90A>C|||||90|,C|upstream_gene_variant|MODIFIER|Afu1g00110|Afu1g00110|transcript|Afu1g00110-T|Coding||c.-3826A>C|||||3626|,C|intergenic_region|MODIFIER|Afu1g00100|Afu1g00100|intergenic_region|Afu1g00100|||n.126A>C||||||	GT:DP:RO:QR:AO:QA:GL	1/1:30:0:0:30:988:-51.3089,-9.0309,0
Chr1_A_fumigatus_Af293	139	.	T	C	450.487	.	AB=0;ABP=0;AC=2;AF=1;AN=2;AO=34;CIGAR=1X;DP=36;DPB=36;DPRA=0;EPP=23.7032;EPPR=7.35324;GTI=0;LEN=1;MEANALT=1;MQM=23.7941;MQMR=61.5;NS=1;NUMALT=1;ODDS=45.0062;PAIRED=0.529412;PAIREDR=0;PAO=0;PQA=0;PQR=0;PRO=0;QA=1175;QR=97;RO=1;RPL=0;RPP=76.8404;RPPR=3.0103;RPR=34;RUN=1;SAF=26;SAP=23.7032;SAR=8;SRF=0;SRP=7.35324;SRR=1;TYPE=snp;ANN=C|upstream_gene_variant|MODIFIER|Afu1g00100|Afu1g00100|transcript|Afu1g00100-T|Coding||c.-77T>C|||||77|,C|upstream_gene_variant|MODIFIER|Afu1g00110|Afu1g00110|transcript|Afu1g00110-T|Coding||c.-3813T>C|||||3613|,C|intergenic_region|MODIFIER|Afu1g00100|Afu1g00100|intergenic_region|Afu1g00100|||n.139T>C||||||	GT:DP:RO:QR:AO:QA:GL	1/1:35:1:37:34:1175:-60.3326,-8.25292,0
Chr1_A_fumigatus_Af293	147	.	A	G	542.056	.	AB=0;ABP=0;AC=2;AF=1;AN=2;AO=37;CIGAR=1X;DP=39;DPB=39;DPRA=0;EPP=19.9713;EPPR=7.35324;GTI=0;LEN=1;MEANALT=1;MQM=25.1622;MQMR=61.5;NS=1;NUMALT=1;ODDS=49.0828;PAIRED=0.513514;PAIREDR=0;PAO=0;PQA=0;PQR=0;PRO=0;QA=1262;QR=97;RO=1;RPL=0;RPP=83.3548;RPPR=3.0103;RPR=37;RUN=1;SAF=27;SAP=19.9713;SAR=10;SRF=0;SRP=7.35324;SRR=1;TYPE=snp;ANN=G|upstream_gene_variant|MODIFIER|Afu1g00100|Afu1g00100|transcript|Afu1g00100-T|Coding||c.-69A>G|||||69|,G|upstream_gene_variant|MODIFIER|Afu1g00110|Afu1g00110|transcript|Afu1g00110-T|Coding||c.-3805A>G|||||3605|,G|intergenic_region|MODIFIER|Afu1g00100|Afu1g00100|intergenic_region|Afu1g00100|||n.147A>G||||||	GT:DP:RO:QR:AO:QA:GL	1/1:38:1:37:37:1262:-69.6329,-9.15601,0
Chr1_A_fumigatus_Af293	162	.	A	G	707.166	.	AB=0;ABP=0;AC=2;AF=1;AN=2;AO=48;CIGAR=1X;DP=49;DPB=49;DPRA=0;EPP=17.6677;EPPR=0;GTI=0;LEN=1;MEANALT=1;MQM=28.2292;MQMR=100;NS=1;NUMALT=1;ODDS=69.761;PAIRED=0.4375;PAIREDR=0;PAO=0;PQA=0;PQR=0;PRO=0;QA=1437;QR=60;RO=0;RPL=0;RPP=107.241;RPPR=5.18177;RPR=48;RUN=1;SAF=33;SAP=17.6677;SAR=15;SRF=0;SRP=5.18177;SRR=0;TYPE=snp;ANN=G|upstream_gene_variant|MODIFIER|Afu1g00100|Afu1g00100|transcript|Afu1g00100-T|Coding||c.-54A>G|||||54|,G|upstream_gene_variant|MODIFIER|Afu1g00110|Afu1g00110|transcript|Afu1g00110-T|Coding||c.-3790A>G|||||3590|,G|intergenic_region|MODIFIER|Afu1g00100|Afu1g00100|intergenic_region|Afu1g00100|||n.162A>G||||||	GT:DP:RO:QR:AO:QA:GL	1/1:48:0:0:48:1437:-89.9874,-14.4494,0
Chr1_A_fumigatus_Af293	289	.	T	C	2637.45	.	AB=0;ABP=0;AC=2;AF=1;AN=2;AO=109;CIGAR=1X;DP=111;DPB=111;DPRA=0;EPP=8.76769;EPPR=7.35324;GTI=0;LEN=1;MEANALT=1;MQM=34.2018;MQMR=62;NS=1;NUMALT=1;ODDS=147.682;PAIRED=0.477064;PAIREDR=0;PAO=0;PQA=0;PQR=0;PRO=0;QA=3617;QR=93;RO=1;RPL=51;RPP=3.98647;RPPR=7.35324;RPR=58;RUN=1;SAF=63;SAP=8.76769;SAR=46;SRF=1;SRP=3.0103;SRR=0;TYPE=snp;ANN=C|missense_variant|MODERATE|Afu1g00100|Afu1g00100|transcript|Afu1g00100-T|Coding|1/1|c.74T>C|p.Met25Thr|74/656|74/621|25/206||,C|upstream_gene_variant|MODIFIER|Afu1g00110|Afu1g00110|transcript|Afu1g00110-T|Coding||c.-3663T>C|||||3463|	GT:DP:RO:QR:AO:QA:GL	1/1:110:1:33:109:3617:-267.438,-30.7646,0
Chr1_A_fumigatus_Af293	350	.	C	T	3643.78	.	AB=0;ABP=0;AC=2;AF=1;AN=2;AO=135;CIGAR=1X;DP=136;DPB=136;DPRA=0;EPP=3.02638;EPPR=0;GTI=0;LEN=1;MEANALT=1;MQM=36.9556;MQMR=100;NS=1;NUMALT=1;ODDS=190.369;PAIRED=0.481481;PAIREDR=0;PAO=0;PQA=0;PQR=0;PRO=0;QA=4653;QR=60;RO=0;RPL=64;RPP=3.79846;RPPR=5.18177;RPR=71;RUN=1;SAF=67;SAP=3.02638;SAR=68;SRF=0;SRP=5.18177;SRR=0;TYPE=snp;ANN=T|synonymous_variant|LOW|Afu1g00100|Afu1g00100|transcript|Afu1g00100-T|Coding|1/1|c.135C>T|p.Ile45Ile|135/656|135/621|45/206||,T|upstream_gene_variant|MODIFIER|Afu1g00110|Afu1g00110|transcript|Afu1g00110-T|Coding||c.-3602C>T|||||3402|	GT:DP:RO:QR:AO:QA:GL	1/1:135:0:0:135:4653:-367.952,-40.6391,0
Chr1_A_fumigatus_Af293	453	.	A	C	3605.11	.	AB=0;ABP=0;AC=2;AF=1;AN=2;AO=134;CIGAR=1X;DP=136;DPB=136;DPRA=0;EPP=3.07512;EPPR=0;GTI=0;LEN=1;MEANALT=2;MQM=38.2537;MQMR=100;NS=1;NUMALT=1;ODDS=188.982;PAIRED=0.559701;PAIREDR=0;PAO=0;PQA=0;PQR=0;PRO=0;QA=4485;QR=60;RO=0;RPL=70;RPP=3.59368;RPPR=5.18177;RPR=64;RUN=1;SAF=68;SAP=3.07512;SAR=66;SRF=0;SRP=5.18177;SRR=0;TYPE=snp;ANN=C|missense_variant|MODERATE|Afu1g00100|Afu1g00100|transcript|Afu1g00100-T|Coding|1/1|c.238A>C|p.Ile80Leu|238/656|238/621|80/206||,C|upstream_gene_variant|MODIFIER|Afu1g00110|Afu1g00110|transcript|Afu1g00110-T|Coding||c.-3499A>C|||||3299|	GT:DP:RO:QR:AO:QA:GL	1/1:135:0:0:134:4485:-364.069,-40.338,0
Chr1_A_fumigatus_Af293	552	.	C	G	3923.8	.	AB=0;ABP=0;AC=2;AF=1;AN=2;AO=143;CIGAR=1X;DP=146;DPB=146;DPRA=0;EPP=14.0803;EPPR=7.35324;GTI=0;LEN=1;MEANALT=2;MQM=40.2168;MQMR=54;NS=1;NUMALT=1;ODDS=198.641;PAIRED=0.58042;PAIREDR=0;PAO=0;PQA=0;PQR=0;PRO=0;QA=4678;QR=72;RO=1;RPL=65;RPP=5.57659;RPPR=3.0103;RPR=78;RUN=1;SAF=69;SAP=3.38993;SAR=74;SRF=0;SRP=7.35324;SRR=1;TYPE=snp;ANN=G|missense_variant|MODERATE|Afu1g00100|Afu1g00100|transcript|Afu1g00100-T|Coding|1/1|c.337C>G|p.Pro113Ala|337/656|337/621|113/206||,G|upstream_gene_variant|MODIFIER|Afu1g00110|Afu1g00110|transcript|Afu1g00110-T|Coding||c.-3400C>G|||||3200|	GT:DP:RO:QR:AO:QA:GL	1/1:145:1:12:143:4678:-396.405,-42.7775,0
Chr1_A_fumigatus_Af293	634	.	T	C	3751.25	.	AB=0;ABP=0;AC=2;AF=1;AN=2;AO=140;CIGAR=1X;DP=141;DPB=141;DPRA=0;EPP=3.56868;EPPR=0;GTI=0;LEN=1;MEANALT=1;MQM=39.8429;MQMR=100;NS=1;NUMALT=1;ODDS=197.3;PAIRED=0.657143;PAIREDR=0;PAO=0;PQA=0;PQR=0;PRO=0;QA=4541;QR=60;RO=0;RPL=82;RPP=11.9444;RPPR=5.18177;RPR=58;RUN=1;SAF=59;SAP=10.5174;SAR=81;SRF=0;SRP=5.18177;SRR=0;TYPE=snp;ANN=C|missense_variant|MODERATE|Afu1g00100|Afu1g00100|transcript|Afu1g00100-T|Coding|1/1|c.419T>C|p.Leu140Pro|419/656|419/621|140/206||,C|upstream_gene_variant|MODIFIER|Afu1g00110|Afu1g00110|transcript|Afu1g00110-T|Coding||c.-3318T>C|||||3118|	GT:DP:RO:QR:AO:QA:GL	1/1:140:0:0:140:4541:-380.336,-42.1442,0
Chr1_A_fumigatus_Af293	723	.	G	A	4009.38	.	AB=0;ABP=0;AC=2;AF=1;AN=2;AO=149;CIGAR=1X;DP=151;DPB=151;DPRA=0;EPP=15.2667;EPPR=7.35324;GTI=0;LEN=1;MEANALT=1;MQM=39.6309;MQMR=61.5;NS=1;NUMALT=1;ODDS=204.921;PAIRED=0.624161;PAIREDR=0;PAO=0;PQA=0;PQR=0;PRO=0;QA=4871;QR=75;RO=1;RPL=78;RPP=3.72441;RPPR=3.0103;RPR=71;RUN=1;SAF=69;SAP=4.77371;SAR=80;SRF=0;SRP=7.35324;SRR=1;TYPE=snp;ANN=A|missense_variant|MODERATE|Afu1g00100|Afu1g00100|transcript|Afu1g00100-T|Coding|1/1|c.508G>A|p.Val170Ile|508/656|508/621|170/206||,A|upstream_gene_variant|MODIFIER|Afu1g00110|Afu1g00110|transcript|Afu1g00110-T|Coding||c.-3229G>A|||||3029|	GT:DP:RO:QR:AO:QA:GL	1/1:150:1:15:149:4871:-405.062,-43.7165,0
Chr1_A_fumigatus_Af293	821	.	A	G	4386.22	.	AB=0;ABP=0;AC=2;AF=1;AN=2;AO=154;CIGAR=1X;DP=155;DPB=155;DPRA=0;EPP=3.91273;EPPR=0;GTI=0;LEN=1;MEANALT=1;MQM=39.5;MQMR=100;NS=1;NUMALT=1;ODDS=216.708;PAIRED=0.636364;PAIREDR=0;PAO=0;PQA=0;PQR=0;PRO=0;QA=5344;QR=60;RO=0;RPL=70;RPP=5.77399;RPPR=5.18177;RPR=84;RUN=1;SAF=73;SAP=3.91273;SAR=81;SRF=0;SRP=5.18177;SRR=0;TYPE=snp;ANN=G|synonymous_variant|LOW|Afu1g00100|Afu1g00100|transcript|Afu1g00100-T|Coding|1/1|c.606A>G|p.Lys202Lys|606/656|606/621|202/206||,G|upstream_gene_variant|MODIFIER|Afu1g00110|Afu1g00110|transcript|Afu1g00110-T|Coding||c.-3131A>G|||||2931|	GT:DP:RO:QR:AO:QA:GL	1/1:154:0:0:154:5344:-442.654,-46.3586,0
Chr1_A_fumigatus_Af293	862	.	T	A	4202.33	.	AB=0;ABP=0;AC=2;AF=1;AN=2;AO=151;CIGAR=1X;DP=152;DPB=152;DPRA=0;EPP=4.75035;EPPR=0;GTI=0;LEN=1;MEANALT=1;MQM=39.3046;MQMR=100;NS=1;NUMALT=1;ODDS=212.549;PAIRED=0.615894;PAIREDR=0;PAO=0;PQA=0;PQR=0;PRO=0;QA=5146;QR=60;RO=0;RPL=78;RPP=3.36982;RPPR=5.18177;RPR=73;RUN=1;SAF=80;SAP=4.17513;SAR=71;SRF=0;SRP=5.18177;SRR=0;TYPE=snp;ANN=A|3_prime_UTR_variant|MODIFIER|Afu1g00100|Afu1g00100|transcript|Afu1g00100-T|Coding|1/1|c.*26T>A|||||26|,A|upstream_gene_variant|MODIFIER|Afu1g00110|Afu1g00110|transcript|Afu1g00110-T|Coding||c.-3090T>A|||||2890|	GT:DP:RO:QR:AO:QA:GL	1/1:151:0:0:151:5146:-424.122,-45.4555,0
Chr1_A_fumigatus_Af293	988	.	C	T	3291.13	.	AB=0;ABP=0;AC=2;AF=1;AN=2;AO=119;CIGAR=1X;DP=121;DPB=121;DPRA=0;EPP=4.48836;EPPR=0;GTI=0;LEN=1;MEANALT=2;MQM=40.1092;MQMR=100;NS=1;NUMALT=1;ODDS=168.188;PAIRED=0.672269;PAIREDR=0;PAO=0;PQA=0;PQR=0;PRO=0;QA=3968;QR=60;RO=0;RPL=72;RPP=14.4151;RPPR=5.18177;RPR=47;RUN=1;SAF=60;SAP=3.02855;SAR=59;SRF=0;SRP=5.18177;SRR=0;TYPE=snp;ANN=T|upstream_gene_variant|MODIFIER|Afu1g00110|Afu1g00110|transcript|Afu1g00110-T|Coding||c.-2964C>T|||||2764|,T|downstream_gene_variant|MODIFIER|Afu1g00100|Afu1g00100|transcript|Afu1g00100-T|Coding||c.*152C>T|||||117|,T|intergenic_region|MODIFIER|Afu1g00100-Afu1g00110|Afu1g00100-Afu1g00110|intergenic_region|Afu1g00100-Afu1g00110|||n.988C>T||||||	GT:DP:RO:QR:AO:QA:GL	1/1:120:0:0:119:3968:-333.811,-35.8226,0
Chr1_A_fumigatus_Af293	1137	.	G	A	3294.45	.	AB=0;ABP=0;AC=2;AF=1;AN=2;AO=122;CIGAR=1X;DP=124;DPB=124;DPRA=0;EPP=3.65106;EPPR=0;GTI=0;LEN=1;MEANALT=2;MQM=39.4098;MQMR=100;NS=1;NUMALT=1;ODDS=172.347;PAIRED=0.590164;PAIREDR=0;PAO=0;PQA=0;PQR=0;PRO=0;QA=4005;QR=60;RO=0;RPL=69;RPP=7.56683;RPPR=5.18177;RPR=53;RUN=1;SAF=61;SAP=3.0103;SAR=61;SRF=0;SRP=5.18177;SRR=0;TYPE=snp;ANN=A|upstream_gene_variant|MODIFIER|Afu1g00110|Afu1g00110|transcript|Afu1g00110-T|Coding||c.-2815G>A|||||2615|,A|downstream_gene_variant|MODIFIER|Afu1g00100|Afu1g00100|transcript|Afu1g00100-T|Coding||c.*301G>A|||||266|,A|intergenic_region|MODIFIER|Afu1g00100-Afu1g00110|Afu1g00100-Afu1g00110|intergenic_region|Afu1g00100-Afu1g00110|||n.1137G>A||||||	GT:DP:RO:QR:AO:QA:GL	1/1:123:0:0:122:4005:-333.389,-36.7257,0
Chr1_A_fumigatus_Af293	1145	.	C	G	3407.15	.	AB=0;ABP=0;AC=2;AF=1;AN=2;AO=126;CIGAR=1X;DP=127;DPB=127;DPRA=0;EPP=3.07924;EPPR=0;GTI=0;LEN=1;MEANALT=1;MQM=39.4603;MQMR=100;NS=1;NUMALT=1;ODDS=177.892;PAIRED=0.595238;PAIREDR=0;PAO=0;PQA=0;PQR=0;PRO=0;QA=4125;QR=60;RO=0;RPL=70;RPP=6.38815;RPPR=5.18177;RPR=56;RUN=1;SAF=62;SAP=3.07924;SAR=64;SRF=0;SRP=5.18177;SRR=0;TYPE=snp;ANN=G|upstream_gene_variant|MODIFIER|Afu1g00110|Afu1g00110|transcript|Afu1g00110-T|Coding||c.-2807C>G|||||2607|,G|downstream_gene_variant|MODIFIER|Afu1g00100|Afu1g00100|transcript|Afu1g00100-T|Coding||c.*309C>G|||||274|,G|intergenic_region|MODIFIER|Afu1g00100-Afu1g00110|Afu1g00100-Afu1g00110|intergenic_region|Afu1g00100-Afu1g00110|||n.1145C>G||||||	GT:DP:RO:QR:AO:QA:GL	1/1:126:0:0:126:4125:-344.512,-37.9298,0
Chr1_A_fumigatus_Af293	1169	.	A	G	3445.22	.	AB=0;ABP=0;AC=2;AF=1;AN=2;AO=127;CIGAR=1X;DP=129;DPB=129;DPRA=0;EPP=4.39525;EPPR=7.35324;GTI=0;LEN=1;MEANALT=1;MQM=39.2835;MQMR=71;NS=1;NUMALT=1;ODDS=174.44;PAIRED=0.637795;PAIREDR=0;PAO=0;PQA=0;PQR=0;PRO=0;QA=4178;QR=75;RO=1;RPL=63;RPP=3.0274;RPPR=3.0103;RPR=64;RUN=1;SAF=56;SAP=6.8574;SAR=71;SRF=0;SRP=7.35324;SRR=1;TYPE=snp;ANN=G|upstream_gene_variant|MODIFIER|Afu1g00110|Afu1g00110|transcript|Afu1g00110-T|Coding||c.-2783A>G|||||2583|,G|downstream_gene_variant|MODIFIER|Afu1g00100|Afu1g00100|transcript|Afu1g00100-T|Coding||c.*333A>G|||||298|,G|intergenic_region|MODIFIER|Afu1g00100-Afu1g00110|Afu1g00100-Afu1g00110|intergenic_region|Afu1g00100-Afu1g00110|||n.1169A>G||||||	GT:DP:RO:QR:AO:QA:GL	1/1:128:1:15:127:4178:-347.593,-37.0327,0
Chr1_A_fumigatus_Af293	1191	.	G	A	3409.49	.	AB=0;ABP=0;AC=2;AF=1;AN=2;AO=126;CIGAR=1X;DP=130;DPB=130;DPRA=0;EPP=4.11327;EPPR=3.73412;GTI=0;LEN=1;MEANALT=2;MQM=39.4365;MQMR=60;NS=1;NUMALT=1;ODDS=163.687;PAIRED=0.619048;PAIREDR=0;PAO=0;PQA=0;PQR=0;PRO=0;QA=4180;QR=113;RO=2;RPL=56;RPP=6.38815;RPPR=3.73412;RPR=70;RUN=1;SAF=63;SAP=3.0103;SAR=63;SRF=0;SRP=9.52472;SRR=2;TYPE=snp;ANN=A|upstream_gene_variant|MODIFIER|Afu1g00110|Afu1g00110|transcript|Afu1g00110-T|Coding||c.-2761G>A|||||2561|,A|downstream_gene_variant|MODIFIER|Afu1g00100|Afu1g00100|transcript|Afu1g00100-T|Coding||c.*355G>A|||||320|,A|intergenic_region|MODIFIER|Afu1g00100-Afu1g00110|Afu1g00100-Afu1g00110|intergenic_region|Afu1g00100-Afu1g00110|||n.1191G>A||||||	GT:DP:RO:QR:AO:QA:GL	1/1:129:2:53:126:4180:-343.637,-33.8646,0
Chr1_A_fumigatus_Af293	1216	.	C	A	3413.01	.	AB=0;ABP=0;AC=2;AF=1;AN=2;AO=119;CIGAR=1X;DP=121;DPB=121;DPRA=0;EPP=3.46649;EPPR=7.35324;GTI=0;LEN=1;MEANALT=1;MQM=39.5966;MQMR=71;NS=1;NUMALT=1;ODDS=164.104;PAIRED=0.605042;PAIREDR=0.5;PAO=0;PQA=0;PQR=0;PRO=0;QA=4086;QR=72;RO=1;RPL=50;RPP=9.59771;RPPR=3.0103;RPR=69;RUN=1;SAF=63;SAP=3.90444;SAR=56;SRF=0;SRP=7.35324;SRR=1;TYPE=snp;ANN=A|upstream_gene_variant|MODIFIER|Afu1g00110|Afu1g00110|transcript|Afu1g00110-T|Coding||c.-2736C>A|||||2536|,A|downstream_gene_variant|MODIFIER|Afu1g00100|Afu1g00100|transcript|Afu1g00100-T|Coding||c.*380C>A|||||345|,A|intergenic_region|MODIFIER|Afu1g00100-Afu1g00110|Afu1g00100-Afu1g00110|intergenic_region|Afu1g00100-Afu1g00110|||n.1216C>A||||||	GT:DP:RO:QR:AO:QA:GL	1/1:120:1:12:119:4086:-344.598,-34.924,0
Chr1_A_fumigatus_Af293	1245	.	T	A	3129.31	.	AB=0;ABP=0;AC=2;AF=1;AN=2;AO=120;CIGAR=1X;DP=124;DPB=124;DPRA=0;EPP=4.16842;EPPR=7.35324;GTI=0;LEN=1;MEANALT=2;MQM=39.9167;MQMR=70;NS=1;NUMALT=1;ODDS=165.759;PAIRED=0.65;PAIREDR=0;PAO=0;PQA=0;PQR=0;PRO=0;QA=3714;QR=72;RO=1;RPL=52;RPP=7.64277;RPPR=3.0103;RPR=68;RUN=1;SAF=64;SAP=4.16842;SAR=56;SRF=0;SRP=7.35324;SRR=1;TYPE=snp;ANN=A|upstream_gene_variant|MODIFIER|Afu1g00110|Afu1g00110|transcript|Afu1g00110-T|Coding||c.-2707T>A|||||2507|,A|downstream_gene_variant|MODIFIER|Afu1g00100|Afu1g00100|transcript|Afu1g00100-T|Coding||c.*409T>A|||||374|,A|intergenic_region|MODIFIER|Afu1g00100-Afu1g00110|Afu1g00100-Afu1g00110|intergenic_region|Afu1g00100-Afu1g00110|||n.1245T>A||||||	GT:DP:RO:QR:AO:QA:GL	1/1:123:1:12:120:3714:-316.134,-35.3452,0
Chr1_A_fumigatus_Af293	1359	.	A	G	4025.11	.	AB=0;ABP=0;AC=2;AF=1;AN=2;AO=144;CIGAR=1X;DP=148;DPB=148;DPRA=0;EPP=3.55317;EPPR=3.73412;GTI=0;LEN=1;MEANALT=2;MQM=40.9375;MQMR=60.6667;NS=1;NUMALT=1;ODDS=189.162;PAIRED=0.729167;PAIREDR=0.333333;PAO=0;PQA=0;PQR=0;PRO=0;QA=4752;QR=108;RO=2;RPL=72;RPP=3.0103;RPPR=3.73412;RPR=72;RUN=1;SAF=67;SAP=4.51827;SAR=77;SRF=0;SRP=9.52472;SRR=2;TYPE=snp;ANN=G|upstream_gene_variant|MODIFIER|Afu1g00110|Afu1g00110|transcript|Afu1g00110-T|Coding||c.-2593A>G|||||2393|,G|downstream_gene_variant|MODIFIER|Afu1g00100|Afu1g00100|transcript|Afu1g00100-T|Coding||c.*523A>G|||||488|,G|intergenic_region|MODIFIER|Afu1g00100-Afu1g00110|Afu1g00100-Afu1g00110|intergenic_region|Afu1g00100-Afu1g00110|||n.1359A>G||||||	GT:DP:RO:QR:AO:QA:GL	1/1:147:2:48:144:4752:-405.045,-39.6243,0
Chr1_A_fumigatus_Af293	1383	.	T	G	4042.98	.	AB=0;ABP=0;AC=2;AF=1;AN=2;AO=143;CIGAR=1X;DP=144;DPB=144;DPRA=0;EPP=6.42695;EPPR=0;GTI=0;LEN=1;MEANALT=1;MQM=40.5315;MQMR=100;NS=1;NUMALT=1;ODDS=201.459;PAIRED=0.727273;PAIREDR=0;PAO=0;PQA=0;PQR=0;PRO=0;QA=4783;QR=60;RO=0;RPL=64;RPP=6.42695;RPPR=5.18177;RPR=79;RUN=1;SAF=76;SAP=4.24029;SAR=67;SRF=0;SRP=5.18177;SRR=0;TYPE=snp;ANN=G|upstream_gene_variant|MODIFIER|Afu1g00110|Afu1g00110|transcript|Afu1g00110-T|Coding||c.-2569T>G|||||2369|,G|downstream_gene_variant|MODIFIER|Afu1g00100|Afu1g00100|transcript|Afu1g00100-T|Coding||c.*547T>G|||||512|,G|intergenic_region|MODIFIER|Afu1g00100-Afu1g00110|Afu1g00100-Afu1g00110|intergenic_region|Afu1g00100-Afu1g00110|||n.1383T>G||||||	GT:DP:RO:QR:AO:QA:GL	1/1:143:0:0:143:4783:-408.629,-43.0473,0
Chr1_A_fumigatus_Af293	1653	.	T	C	4328.53	.	AB=0;ABP=0;AC=2;AF=1;AN=2;AO=151;CIGAR=1X;DP=152;DPB=152;DPRA=0;EPP=4.17513;EPPR=0;GTI=0;LEN=1;MEANALT=1;MQM=41.6623;MQMR=100;NS=1;NUMALT=1;ODDS=212.549;PAIRED=0.701987;PAIREDR=0;PAO=0;PQA=0;PQR=0;PRO=0;QA=5048;QR=60;RO=0;RPL=85;RPP=8.2017;RPPR=5.18177;RPR=66;RUN=1;SAF=70;SAP=4.75035;SAR=81;SRF=0;SRP=5.18177;SRR=0;TYPE=snp;ANN=C|upstream_gene_variant|MODIFIER|Afu1g00110|Afu1g00110|transcript|Afu1g00110-T|Coding||c.-2299T>C|||||2099|,C|downstream_gene_variant|MODIFIER|Afu1g00100|Afu1g00100|transcript|Afu1g00100-T|Coding||c.*817T>C|||||782|,C|intergenic_region|MODIFIER|Afu1g00100-Afu1g00110|Afu1g00100-Afu1g00110|intergenic_region|Afu1g00100-Afu1g00110|||n.1653T>C||||||	GT:DP:RO:QR:AO:QA:GL	1/1:151:0:0:151:5048:-437.223,-45.4555,0
Chr1_A_fumigatus_Af293	1763	.	G	T	3897.11	.	AB=0;ABP=0;AC=2;AF=1;AN=2;AO=133;CIGAR=1X;DP=136;DPB=136;DPRA=0;EPP=11.6472;EPPR=0;GTI=0;LEN=1;MEANALT=3;MQM=40.9624;MQMR=100;NS=1;NUMALT=1;ODDS=187.596;PAIRED=0.639098;PAIREDR=0;PAO=0;PQA=0;PQR=0;PRO=0;QA=4617;QR=60;RO=0;RPL=61;RPP=4.98585;RPPR=5.18177;RPR=72;RUN=1;SAF=75;SAP=7.72876;SAR=58;SRF=0;SRP=5.18177;SRR=0;TYPE=snp;ANN=T|upstream_gene_variant|MODIFIER|Afu1g00110|Afu1g00110|transcript|Afu1g00110-T|Coding||c.-2189G>T|||||1989|,T|downstream_gene_variant|MODIFIER|Afu1g00100|Afu1g00100|transcript|Afu1g00100-T|Coding||c.*927G>T|||||892|,T|intergenic_region|MODIFIER|Afu1g00100-Afu1g00110|Afu1g00100-Afu1g00110|intergenic_region|Afu1g00100-Afu1g00110|||n.1763G>T||||||	GT:DP:RO:QR:AO:QA:GL	1/1:135:0:0:133:4617:-394.721,-40.037,0
Chr1_A_fumigatus_Af293	1814	.	G	T	3930.68	.	AB=0;ABP=0;AC=2;AF=1;AN=2;AO=137;CIGAR=1X;DP=138;DPB=138;DPRA=0;EPP=5.68898;EPPR=0;GTI=0;LEN=1;MEANALT=1;MQM=40.7883;MQMR=100;NS=1;NUMALT=1;ODDS=193.141;PAIRED=0.627737;PAIREDR=0;PAO=0;PQA=0;PQR=0;PRO=0;QA=4711;QR=60;RO=0;RPL=53;RPP=18.2423;RPPR=5.18177;RPR=84;RUN=1;SAF=94;SAP=44.2366;SAR=43;SRF=0;SRP=5.18177;SRR=0;TYPE=snp;ANN=T|upstream_gene_variant|MODIFIER|Afu1g00110|Afu1g00110|transcript|Afu1g00110-T|Coding||c.-2138G>T|||||1938|,T|downstream_gene_variant|MODIFIER|Afu1g00100|Afu1g00100|transcript|Afu1g00100-T|Coding||c.*978G>T|||||943|,T|downstream_gene_variant|MODIFIER|Afu1g00120|Afu1g00120|transcript|Afu1g00120-T|Coding||c.*4991C>A|||||4991|WARNING_TRANSCRIPT_INCOMPLETE,T|intergenic_region|MODIFIER|Afu1g00100-Afu1g00110|Afu1g00100-Afu1g00110|intergenic_region|Afu1g00100-Afu1g00110|||n.1814G>T||||||	GT:DP:RO:QR:AO:QA:GL	1/1:137:0:0:137:4711:-402.553,-41.2411,0
Chr1_A_fumigatus_Af293	1880	.	T	C	3646.24	.	AB=0;ABP=0;AC=2;AF=1;AN=2;AO=141;CIGAR=1X;DP=143;DPB=143;DPRA=0;EPP=8.56989;EPPR=0;GTI=0;LEN=1;MEANALT=2;MQM=40.3262;MQMR=100;NS=1;NUMALT=1;ODDS=198.686;PAIRED=0.617021;PAIREDR=0;PAO=0;PQA=0;PQR=0;PRO=0;QA=4313;QR=60;RO=0;RPL=70;RPP=3.0257;RPPR=5.18177;RPR=71;RUN=1;SAF=75;SAP=4.25774;SAR=66;SRF=0;SRP=5.18177;SRR=0;TYPE=snp;ANN=C|upstream_gene_variant|MODIFIER|Afu1g00110|Afu1g00110|transcript|Afu1g00110-T|Coding||c.-2072T>C|||||1872|,C|downstream_gene_variant|MODIFIER|Afu1g00100|Afu1g00100|transcript|Afu1g00100-T|Coding||c.*1044T>C|||||1009|,C|downstream_gene_variant|MODIFIER|Afu1g00120|Afu1g00120|transcript|Afu1g00120-T|Coding||c.*4925A>G|||||4925|WARNING_TRANSCRIPT_INCOMPLETE,C|intergenic_region|MODIFIER|Afu1g00100-Afu1g00110|Afu1g00100-Afu1g00110|intergenic_region|Afu1g00100-Afu1g00110|||n.1880T>C||||||	GT:DP:RO:QR:AO:QA:GL	1/1:142:0:0:141:4313:-368.823,-42.4452,0
Chr1_A_fumigatus_Af293	1956	.	T	C	4048.31	.	AB=0;ABP=0;AC=2;AF=1;AN=2;AO=148;CIGAR=1X;DP=149;DPB=149;DPRA=0;EPP=3.5385;EPPR=0;GTI=0;LEN=1;MEANALT=1;MQM=40.0203;MQMR=100;NS=1;NUMALT=1;ODDS=208.39;PAIRED=0.628378;PAIREDR=0;PAO=0;PQA=0;PQR=0;PRO=0;QA=4846;QR=60;RO=0;RPL=79;RPP=4.47751;RPPR=5.18177;RPR=69;RUN=1;SAF=84;SAP=8.87914;SAR=64;SRF=0;SRP=5.18177;SRR=0;TYPE=snp;ANN=C|upstream_gene_variant|MODIFIER|Afu1g00110|Afu1g00110|transcript|Afu1g00110-T|Coding||c.-1996T>C|||||1796|,C|downstream_gene_variant|MODIFIER|Afu1g00100|Afu1g00100|transcript|Afu1g00100-T|Coding||c.*1120T>C|||||1085|,C|downstream_gene_variant|MODIFIER|Afu1g00120|Afu1g00120|transcript|Afu1g00120-T|Coding||c.*4849A>G|||||4849|WARNING_TRANSCRIPT_INCOMPLETE,C|intergenic_region|MODIFIER|Afu1g00100-Afu1g00110|Afu1g00100-Afu1g00110|intergenic_region|Afu1g00100-Afu1g00110|||n.1956T>C||||||	GT:DP:RO:QR:AO:QA:GL	1/1:148:0:0:148:4846:-409.165,-44.5524,0
Chr1_A_fumigatus_Af293	2196	.	T	A	4681.64	.	AB=0;ABP=0;AC=2;AF=1;AN=2;AO=169;CIGAR=1X;DP=170;DPB=170;DPRA=0;EPP=15.3581;EPPR=0;GTI=0;LEN=1;MEANALT=1;MQM=40.8402;MQMR=100;NS=1;NUMALT=1;ODDS=237.503;PAIRED=0.64497;PAIREDR=0;PAO=0;PQA=0;PQR=0;PRO=0;QA=5547;QR=60;RO=0;RPL=84;RPP=3.02315;RPPR=5.18177;RPR=85;RUN=1;SAF=65;SAP=22.5536;SAR=104;SRF=0;SRP=5.18177;SRR=0;TYPE=snp;ANN=A|upstream_gene_variant|MODIFIER|Afu1g00110|Afu1g00110|transcript|Afu1g00110-T|Coding||c.-1756T>A|||||1556|,A|downstream_gene_variant|MODIFIER|Afu1g00100|Afu1g00100|transcript|Afu1g00100-T|Coding||c.*1360T>A|||||1325|,A|downstream_gene_variant|MODIFIER|Afu1g00120|Afu1g00120|transcript|Afu1g00120-T|Coding||c.*4609A>T|||||4609|WARNING_TRANSCRIPT_INCOMPLETE,A|intergenic_region|MODIFIER|Afu1g00100-Afu1g00110|Afu1g00100-Afu1g00110|intergenic_region|Afu1g00100-Afu1g00110|||n.2196T>A||||||	GT:DP:RO:QR:AO:QA:GL	1/1:169:0:0:169:5547:-474.998,-50.8741,0
Chr1_A_fumigatus_Af293	2314	.	C	T	3541.43	.	AB=0;ABP=0;AC=2;AF=1;AN=2;AO=133;CIGAR=1X;DP=138;DPB=138;DPRA=0;EPP=27.8435;EPPR=7.35324;GTI=0;LEN=1;MEANALT=3;MQM=40.6466;MQMR=70;NS=1;NUMALT=1;ODDS=183.249;PAIRED=0.578947;PAIREDR=0;PAO=0;PQA=0;PQR=0;PRO=0;QA=4252;QR=74;RO=1;RPL=80;RPP=14.9126;RPPR=7.35324;RPR=53;RUN=1;SAF=46;SAP=30.4558;SAR=87;SRF=1;SRP=3.0103;SRR=0;TYPE=snp;ANN=T|upstream_gene_variant|MODIFIER|Afu1g00110|Afu1g00110|transcript|Afu1g00110-T|Coding||c.-1638C>T|||||1438|,T|downstream_gene_variant|MODIFIER|Afu1g00100|Afu1g00100|transcript|Afu1g00100-T|Coding||c.*1478C>T|||||1443|,T|downstream_gene_variant|MODIFIER|Afu1g00120|Afu1g00120|transcript|Afu1g00120-T|Coding||c.*4491G>A|||||4491|WARNING_TRANSCRIPT_INCOMPLETE,T|intergenic_region|MODIFIER|Afu1g00100-Afu1g00110|Afu1g00100-Afu1g00110|intergenic_region|Afu1g00100-Afu1g00110|||n.2314C>T||||||	GT:DP:RO:QR:AO:QA:GL	1/1:137:1:14:133:4252:-363.18,-39.072,0
Chr1_A_fumigatus_Af293	2536	.	G	A	3660.48	.	AB=0;ABP=0;AC=2;AF=1;AN=2;AO=132;CIGAR=1X;DP=135;DPB=135;DPRA=0;EPP=4.65535;EPPR=9.52472;GTI=0;LEN=1;MEANALT=1;MQM=40.5152;MQMR=50;NS=1;NUMALT=1;ODDS=177.413;PAIRED=0.681818;PAIREDR=0.333333;PAO=0;PQA=0;PQR=0;PRO=0;QA=4370;QR=113;RO=2;RPL=73;RPP=6.23461;RPPR=3.73412;RPR=59;RUN=1;SAF=78;SAP=12.4858;SAR=54;SRF=1;SRP=3.73412;SRR=1;TYPE=snp;ANN=A|upstream_gene_variant|MODIFIER|Afu1g00110|Afu1g00110|transcript|Afu1g00110-T|Coding||c.-1416G>A|||||1216|,A|downstream_gene_variant|MODIFIER|Afu1g00100|Afu1g00100|transcript|Afu1g00100-T|Coding||c.*1700G>A|||||1665|,A|downstream_gene_variant|MODIFIER|Afu1g00120|Afu1g00120|transcript|Afu1g00120-T|Coding||c.*4269C>T|||||4269|WARNING_TRANSCRIPT_INCOMPLETE,A|intergenic_region|MODIFIER|Afu1g00100-Afu1g00110|Afu1g00100-Afu1g00110|intergenic_region|Afu1g00100-Afu1g00110|||n.2536G>A||||||	GT:DP:RO:QR:AO:QA:GL	1/1:134:2:53:132:4370:-369.751,-38.0595,0
Chr1_A_fumigatus_Af293	2576	.	A	C	3991.93	.	AB=0;ABP=0;AC=2;AF=1;AN=2;AO=141;CIGAR=1X;DP=142;DPB=142;DPRA=0;EPP=8.56989;EPPR=0;GTI=0;LEN=1;MEANALT=1;MQM=40.7801;MQMR=100;NS=1;NUMALT=1;ODDS=198.686;PAIRED=0.695035;PAIREDR=0;PAO=0;PQA=0;PQR=0;PRO=0;QA=4715;QR=60;RO=0;RPL=60;RPP=9.80193;RPPR=5.18177;RPR=81;RUN=1;SAF=79;SAP=7.46105;SAR=62;SRF=0;SRP=5.18177;SRR=0;TYPE=snp;ANN=C|upstream_gene_variant|MODIFIER|Afu1g00110|Afu1g00110|transcript|Afu1g00110-T|Coding||c.-1376A>C|||||1176|,C|downstream_gene_variant|MODIFIER|Afu1g00100|Afu1g00100|transcript|Afu1g00100-T|Coding||c.*1740A>C|||||1705|,C|downstream_gene_variant|MODIFIER|Afu1g00120|Afu1g00120|transcript|Afu1g00120-T|Coding||c.*4229T>G|||||4229|WARNING_TRANSCRIPT_INCOMPLETE,C|intergenic_region|MODIFIER|Afu1g00100-Afu1g00110|Afu1g00100-Afu1g00110|intergenic_region|Afu1g00100-Afu1g00110|||n.2576A>C||||||	GT:DP:RO:QR:AO:QA:GL	1/1:141:0:0:141:4715:-404.387,-42.4452,0
Chr1_A_fumigatus_Af293	2598	.	G	T	4148.92	.	AB=0;ABP=0;AC=2;AF=1;AN=2;AO=145;CIGAR=1X;DP=147;DPB=147;DPRA=0;EPP=21.3555;EPPR=7.35324;GTI=0;LEN=1;MEANALT=1;MQM=40.8966;MQMR=51.5;NS=1;NUMALT=1;ODDS=202.023;PAIRED=0.696552;PAIREDR=0;PAO=0;PQA=0;PQR=0;PRO=0;QA=4910;QR=93;RO=1;RPL=70;RPP=3.38469;RPPR=3.0103;RPR=75;RUN=1;SAF=77;SAP=4.22333;SAR=68;SRF=0;SRP=7.35324;SRR=1;TYPE=snp;ANN=T|upstream_gene_variant|MODIFIER|Afu1g00110|Afu1g00110|transcript|Afu1g00110-T|Coding||c.-1354G>T|||||1154|,T|downstream_gene_variant|MODIFIER|Afu1g00100|Afu1g00100|transcript|Afu1g00100-T|Coding||c.*1762G>T|||||1727|,T|downstream_gene_variant|MODIFIER|Afu1g00120|Afu1g00120|transcript|Afu1g00120-T|Coding||c.*4207C>A|||||4207|WARNING_TRANSCRIPT_INCOMPLETE,T|intergenic_region|MODIFIER|Afu1g00100-Afu1g00110|Afu1g00100-Afu1g00110|intergenic_region|Afu1g00100-Afu1g00110|||n.2598G>T||||||	GT:DP:RO:QR:AO:QA:GL	1/1:146:1:33:145:4910:-419.525,-43.6506,0
Chr1_A_fumigatus_Af293	2638	.	A	G	3953.95	.	AB=0;ABP=0;AC=2;AF=1;AN=2;AO=151;CIGAR=1X;DP=153;DPB=153;DPRA=0;EPP=22.6974;EPPR=7.35324;GTI=0;LEN=1;MEANALT=1;MQM=40.2914;MQMR=71;NS=1;NUMALT=1;ODDS=207.539;PAIRED=0.668874;PAIREDR=0.5;PAO=0;PQA=0;PQR=0;PRO=0;QA=4721;QR=75;RO=1;RPL=76;RPP=3.02468;RPPR=7.35324;RPR=75;RUN=1;SAF=75;SAP=3.02468;SAR=76;SRF=1;SRP=3.0103;SRR=0;TYPE=snp;ANN=G|upstream_gene_variant|MODIFIER|Afu1g00110|Afu1g00110|transcript|Afu1g00110-T|Coding||c.-1314A>G|||||1114|,G|downstream_gene_variant|MODIFIER|Afu1g00100|Afu1g00100|transcript|Afu1g00100-T|Coding||c.*1802A>G|||||1767|,G|downstream_gene_variant|MODIFIER|Afu1g00120|Afu1g00120|transcript|Afu1g00120-T|Coding||c.*4167T>C|||||4167|WARNING_TRANSCRIPT_INCOMPLETE,G|intergenic_region|MODIFIER|Afu1g00100-Afu1g00110|Afu1g00100-Afu1g00110|intergenic_region|Afu1g00100-Afu1g00110|||n.2638A>G||||||	GT:DP:RO:QR:AO:QA:GL	1/1:152:1:15:151:4721:-400.035,-44.2574,0
Chr1_A_fumigatus_Af293	2685	.	T	A	4069.36	.	AB=0;ABP=0;AC=2;AF=1;AN=2;AO=143;CIGAR=1X;DP=145;DPB=145;DPRA=0;EPP=14.0803;EPPR=0;GTI=0;LEN=1;MEANALT=2;MQM=40.4056;MQMR=100;NS=1;NUMALT=1;ODDS=201.459;PAIRED=0.636364;PAIREDR=0;PAO=0;PQA=0;PQR=0;PRO=0;QA=4900;QR=60;RO=0;RPL=69;RPP=3.38993;RPPR=5.18177;RPR=74;RUN=1;SAF=61;SAP=9.70694;SAR=82;SRF=0;SRP=5.18177;SRR=0;TYPE=snp;ANN=A|upstream_gene_variant|MODIFIER|Afu1g00110|Afu1g00110|transcript|Afu1g00110-T|Coding||c.-1267T>A|||||1067|,A|downstream_gene_variant|MODIFIER|Afu1g00100|Afu1g00100|transcript|Afu1g00100-T|Coding||c.*1849T>A|||||1814|,A|downstream_gene_variant|MODIFIER|Afu1g00120|Afu1g00120|transcript|Afu1g00120-T|Coding||c.*4120A>T|||||4120|WARNING_TRANSCRIPT_INCOMPLETE,A|intergenic_region|MODIFIER|Afu1g00100-Afu1g00110|Afu1g00100-Afu1g00110|intergenic_region|Afu1g00100-Afu1g00110|||n.2685T>A||||||	GT:DP:RO:QR:AO:QA:GL	1/1:144:0:0:143:4900:-412.277,-43.0473,0
Chr1_A_fumigatus_Af293	2700	.	G	A	3991.77	.	AB=0;ABP=0;AC=2;AF=1;AN=2;AO=145;CIGAR=1X;DP=146;DPB=146;DPRA=0;EPP=3.14508;EPPR=0;GTI=0;LEN=1;MEANALT=1;MQM=40.4;MQMR=100;NS=1;NUMALT=1;ODDS=204.232;PAIRED=0.655172;PAIREDR=0;PAO=0;PQA=0;PQR=0;PRO=0;QA=4780;QR=60;RO=0;RPL=81;RPP=7.33827;RPPR=5.18177;RPR=64;RUN=1;SAF=62;SAP=9.61457;SAR=83;SRF=0;SRP=5.18177;SRR=0;TYPE=snp;ANN=A|upstream_gene_variant|MODIFIER|Afu1g00110|Afu1g00110|transcript|Afu1g00110-T|Coding||c.-1252G>A|||||1052|,A|downstream_gene_variant|MODIFIER|Afu1g00100|Afu1g00100|transcript|Afu1g00100-T|Coding||c.*1864G>A|||||1829|,A|downstream_gene_variant|MODIFIER|Afu1g00120|Afu1g00120|transcript|Afu1g00120-T|Coding||c.*4105C>T|||||4105|WARNING_TRANSCRIPT_INCOMPLETE,A|intergenic_region|MODIFIER|Afu1g00100-Afu1g00110|Afu1g00100-Afu1g00110|intergenic_region|Afu1g00100-Afu1g00110|||n.2700G>A||||||	GT:DP:RO:QR:AO:QA:GL	1/1:145:0:0:145:4780:-403.818,-43.6494,0
Chr1_A_fumigatus_Af293	2784	.	T	A	3381.84	.	AB=0;ABP=0;AC=2;AF=1;AN=2;AO=123;CIGAR=1X;DP=127;DPB=127;DPRA=0;EPP=3.02795;EPPR=7.35324;GTI=0;LEN=1;MEANALT=2;MQM=40.748;MQMR=54;NS=1;NUMALT=1;ODDS=170.79;PAIRED=0.650407;PAIREDR=0;PAO=0;PQA=0;PQR=0;PRO=0;QA=4096;QR=85;RO=1;RPL=77;RPP=19.976;RPPR=7.35324;RPR=46;RUN=1;SAF=38;SAP=42.0085;SAR=85;SRF=1;SRP=3.0103;SRR=0;TYPE=snp;ANN=A|upstream_gene_variant|MODIFIER|Afu1g00110|Afu1g00110|transcript|Afu1g00110-T|Coding||c.-1168T>A|||||968|,A|downstream_gene_variant|MODIFIER|Afu1g00100|Afu1g00100|transcript|Afu1g00100-T|Coding||c.*1948T>A|||||1913|,A|downstream_gene_variant|MODIFIER|Afu1g00120|Afu1g00120|transcript|Afu1g00120-T|Coding||c.*4021A>T|||||4021|WARNING_TRANSCRIPT_INCOMPLETE,A|intergenic_region|MODIFIER|Afu1g00100-Afu1g00110|Afu1g00100-Afu1g00110|intergenic_region|Afu1g00100-Afu1g00110|||n.2784T>A||||||	GT:DP:RO:QR:AO:QA:GL	1/1:126:1:25:123:4096:-346.382,-36.6378,0
Chr1_A_fumigatus_Af293	2914	.	G	T	2605.58	.	AB=0;ABP=0;AC=2;AF=1;AN=2;AO=104;CIGAR=1X;DP=107;DPB=107;DPRA=0;EPP=15.0369;EPPR=3.0103;GTI=0;LEN=1;MEANALT=2;MQM=40.2885;MQMR=71;NS=1;NUMALT=1;ODDS=143.305;PAIRED=0.567308;PAIREDR=0;PAO=0;PQA=0;PQR=0;PRO=0;QA=3179;QR=74;RO=1;RPL=54;RPP=3.34437;RPPR=3.0103;RPR=50;RUN=1;SAF=36;SAP=24.391;SAR=68;SRF=1;SRP=3.0103;SRR=0;TYPE=snp;ANN=T|upstream_gene_variant|MODIFIER|Afu1g00110|Afu1g00110|transcript|Afu1g00110-T|Coding||c.-1038G>T|||||838|,T|downstream_gene_variant|MODIFIER|Afu1g00100|Afu1g00100|transcript|Afu1g00100-T|Coding||c.*2078G>T|||||2043|,T|downstream_gene_variant|MODIFIER|Afu1g00120|Afu1g00120|transcript|Afu1g00120-T|Coding||c.*3891C>A|||||3891|WARNING_TRANSCRIPT_INCOMPLETE,T|intergenic_region|MODIFIER|Afu1g00100-Afu1g00110|Afu1g00100-Afu1g00110|intergenic_region|Afu1g00100-Afu1g00110|||n.2914G>T||||||	GT:DP:RO:QR:AO:QA:GL	1/1:106:1:14:104:3179:-266.365,-30.3487,0
Chr1_A_fumigatus_Af293	3033	.	T	C	2994.0	.	AB=0;ABP=0;AC=2;AF=1;AN=2;AO=107;CIGAR=1X;DP=108;DPB=108;DPRA=0;EPP=20.0777;EPPR=0;GTI=0;LEN=1;MEANALT=1;MQM=40.2056;MQMR=100;NS=1;NUMALT=1;ODDS=151.552;PAIRED=0.64486;PAIREDR=0;PAO=0;PQA=0;PQR=0;PRO=0;QA=3598;QR=60;RO=0;RPL=50;RPP=4.00471;RPPR=5.18177;RPR=57;RUN=1;SAF=60;SAP=6.44001;SAR=47;SRF=0;SRP=5.18177;SRR=0;TYPE=snp;ANN=C|upstream_gene_variant|MODIFIER|Afu1g00110|Afu1g00110|transcript|Afu1g00110-T|Coding||c.-919T>C|||||719|,C|downstream_gene_variant|MODIFIER|Afu1g00100|Afu1g00100|transcript|Afu1g00100-T|Coding||c.*2197T>C|||||2162|,C|downstream_gene_variant|MODIFIER|Afu1g00120|Afu1g00120|transcript|Afu1g00120-T|Coding||c.*3772A>G|||||3772|WARNING_TRANSCRIPT_INCOMPLETE,C|intergenic_region|MODIFIER|Afu1g00100-Afu1g00110|Afu1g00100-Afu1g00110|intergenic_region|Afu1g00100-Afu1g00110|||n.3033T>C||||||	GT:DP:RO:QR:AO:QA:GL	1/1:107:0:0:107:3598:-304.892,-32.2102,0
Chr1_A_fumigatus_Af293	3124	.	C	T	3827.14	.	AB=0;ABP=0;AC=2;AF=1;AN=2;AO=133;CIGAR=1X;DP=134;DPB=134;DPRA=0;EPP=4.33278;EPPR=0;GTI=0;LEN=1;MEANALT=1;MQM=40.7895;MQMR=100;NS=1;NUMALT=1;ODDS=187.596;PAIRED=0.721805;PAIREDR=0;PAO=0;PQA=0;PQR=0;PRO=0;QA=4558;QR=60;RO=0;RPL=44;RPP=36.0722;RPPR=5.18177;RPR=89;RUN=1;SAF=81;SAP=16.7412;SAR=52;SRF=0;SRP=5.18177;SRR=0;TYPE=snp;ANN=T|upstream_gene_variant|MODIFIER|Afu1g00110|Afu1g00110|transcript|Afu1g00110-T|Coding||c.-828C>T|||||628|,T|downstream_gene_variant|MODIFIER|Afu1g00100|Afu1g00100|transcript|Afu1g00100-T|Coding||c.*2288C>T|||||2253|,T|downstream_gene_variant|MODIFIER|Afu1g00120|Afu1g00120|transcript|Afu1g00120-T|Coding||c.*3681G>A|||||3681|WARNING_TRANSCRIPT_INCOMPLETE,T|intergenic_region|MODIFIER|Afu1g00100-Afu1g00110|Afu1g00100-Afu1g00110|intergenic_region|Afu1g00100-Afu1g00110|||n.3124C>T||||||	GT:DP:RO:QR:AO:QA:GL	1/1:133:0:0:133:4558:-391.048,-40.037,0
Chr1_A_fumigatus_Af293	3165	.	C	T	4335.46	.	AB=0;ABP=0;AC=2;AF=1;AN=2;AO=156;CIGAR=1X;DP=157;DPB=157;DPRA=0;EPP=5.73856;EPPR=0;GTI=0;LEN=1;MEANALT=1;MQM=40.391;MQMR=100;NS=1;NUMALT=1;ODDS=219.481;PAIRED=0.711538;PAIREDR=0;PAO=0;PQA=0;PQR=0;PRO=0;QA=5197;QR=60;RO=0;RPL=62;RPP=17.2641;RPPR=5.18177;RPR=94;RUN=1;SAF=93;SAP=15.538;SAR=63;SRF=0;SRP=5.18177;SRR=0;TYPE=snp;ANN=T|upstream_gene_variant|MODIFIER|Afu1g00110|Afu1g00110|transcript|Afu1g00110-T|Coding||c.-787C>T|||||587|,T|downstream_gene_variant|MODIFIER|Afu1g00100|Afu1g00100|transcript|Afu1g00100-T|Coding||c.*2329C>T|||||2294|,T|downstream_gene_variant|MODIFIER|Afu1g00120|Afu1g00120|transcript|Afu1g00120-T|Coding||c.*3640G>A|||||3640|WARNING_TRANSCRIPT_INCOMPLETE,T|intergenic_region|MODIFIER|Afu1g00100-Afu1g00110|Afu1g00100-Afu1g00110|intergenic_region|Afu1g00100-Afu1g00110|||n.3165C>T||||||	GT:DP:RO:QR:AO:QA:GL	1/1:156:0:0:156:5197:-440.082,-46.9607,0
Chr1_A_fumigatus_Af293	3399	.	ACAGC	GCAGCTTTTCCCC	2551.81	.	AB=0;ABP=0;AC=2;AF=1;AN=2;AO=117;CIGAR=1X3M8I1M;DP=124;DPB=317.8;DPRA=0;EPP=18.6189;EPPR=0;GTI=0;LEN=13;MEANALT=7;MQM=39.5897;MQMR=0;NS=1;NUMALT=1;ODDS=166.802;PAIRED=0.769231;PAIREDR=0;PAO=2;PQA=49;PQR=0;PRO=0;QA=3034;QR=0;RO=0;RPL=83;RPP=47.5719;RPPR=0;RPR=34;RUN=1;SAF=64;SAP=5.25601;SAR=53;SRF=0;SRP=0;SRR=0;TYPE=complex;ANN=GCAGCTTTTCCCC|upstream_gene_variant|MODIFIER|Afu1g00110|Afu1g00110|transcript|Afu1g00110-T|Coding||c.-553_-549delACAGCinsGCAGCTTTTCCCC|||||353|,GCAGCTTTTCCCC|downstream_gene_variant|MODIFIER|Afu1g00100|Afu1g00100|transcript|Afu1g00100-T|Coding||c.*2563_*2567delACAGCinsGCAGCTTTTCCCC|||||2528|,GCAGCTTTTCCCC|downstream_gene_variant|MODIFIER|Afu1g00120|Afu1g00120|transcript|Afu1g00120-T|Coding||c.*3402_*3406delGCTGTinsGGGGAAAAGCTGC|||||3406|WARNING_TRANSCRIPT_INCOMPLETE,GCAGCTTTTCCCC|intergenic_region|MODIFIER|Afu1g00100-Afu1g00110|Afu1g00100-Afu1g00110|intergenic_region|Afu1g00100-Afu1g00110|||n.3399_3403delACAGCinsGCAGCTTTTCCCC||||||	GT:DP:RO:QR:AO:QA:GL	1/1:123:0:0:117:3034:-264.922,-35.8226,0
Chr1_A_fumigatus_Af293	3515	.	C	A	3292.77	.	AB=0;ABP=0;AC=2;AF=1;AN=2;AO=121;CIGAR=1X;DP=122;DPB=122;DPRA=0;EPP=27.5784;EPPR=0;GTI=0;LEN=1;MEANALT=1;MQM=39.6777;MQMR=100;NS=1;NUMALT=1;ODDS=170.96;PAIRED=0.694215;PAIREDR=0;PAO=0;PQA=0;PQR=0;PRO=0;QA=4010;QR=60;RO=0;RPL=44;RPP=22.5536;RPPR=5.18177;RPR=77;RUN=1;SAF=58;SAP=3.45895;SAR=63;SRF=0;SRP=5.18177;SRR=0;TYPE=snp;ANN=A|upstream_gene_variant|MODIFIER|Afu1g00110|Afu1g00110|transcript|Afu1g00110-T|Coding||c.-437C>A|||||237|,A|downstream_gene_variant|MODIFIER|Afu1g00100|Afu1g00100|transcript|Afu1g00100-T|Coding||c.*2679C>A|||||2644|,A|downstream_gene_variant|MODIFIER|Afu1g00120|Afu1g00120|transcript|Afu1g00120-T|Coding||c.*3290G>T|||||3290|WARNING_TRANSCRIPT_INCOMPLETE,A|intergenic_region|MODIFIER|Afu1g00100-Afu1g00110|Afu1g00100-Afu1g00110|intergenic_region|Afu1g00100-Afu1g00110|||n.3515C>A||||||	GT:DP:RO:QR:AO:QA:GL	1/1:121:0:0:121:4010:-337.18,-36.4246,0
Chr1_A_fumigatus_Af293	3638	.	C	T	3247.66	.	AB=0;ABP=0;AC=2;AF=1;AN=2;AO=125;CIGAR=1X;DP=128;DPB=128;DPRA=0;EPP=3.44459;EPPR=7.35324;GTI=0;LEN=1;MEANALT=2;MQM=40.328;MQMR=51.5;NS=1;NUMALT=1;ODDS=174.64;PAIRED=0.584;PAIREDR=0;PAO=0;PQA=0;PQR=0;PRO=0;QA=3875;QR=94;RO=1;RPL=71;RPP=8.03074;RPPR=7.35324;RPR=54;RUN=1;SAF=40;SAP=38.1882;SAR=85;SRF=1;SRP=3.0103;SRR=0;TYPE=snp;ANN=T|upstream_gene_variant|MODIFIER|Afu1g00110|Afu1g00110|transcript|Afu1g00110-T|Coding||c.-314C>T|||||114|,T|downstream_gene_variant|MODIFIER|Afu1g00100|Afu1g00100|transcript|Afu1g00100-T|Coding||c.*2802C>T|||||2767|,T|downstream_gene_variant|MODIFIER|Afu1g00120|Afu1g00120|transcript|Afu1g00120-T|Coding||c.*3167G>A|||||3167|WARNING_TRANSCRIPT_INCOMPLETE,T|intergenic_region|MODIFIER|Afu1g00100-Afu1g00110|Afu1g00100-Afu1g00110|intergenic_region|Afu1g00100-Afu1g00110|||n.3638C>T||||||	GT:DP:RO:QR:AO:QA:GL	1/1:127:1:34:125:3875:-331.416,-37.7149,0
Chr1_A_fumigatus_Af293	3895	.	G	A	4020.55	.	AB=0;ABP=0;AC=2;AF=1;AN=2;AO=147;CIGAR=1X;DP=153;DPB=153;DPRA=0;EPP=9.52472;EPPR=0;GTI=0;LEN=1;MEANALT=3;MQM=39.6259;MQMR=100;NS=1;NUMALT=1;ODDS=207.004;PAIRED=0.585034;PAIREDR=0;PAO=0;PQA=0;PQR=0;PRO=0;QA=4992;QR=60;RO=0;RPL=59;RPP=15.4335;RPPR=5.18177;RPR=88;RUN=1;SAF=103;SAP=54.4314;SAR=44;SRF=0;SRP=5.18177;SRR=0;TYPE=snp;ANN=A|5_prime_UTR_variant|MODIFIER|Afu1g00110|Afu1g00110|transcript|Afu1g00110-T|Coding|1/2|c.-57G>A|||||57|,A|downstream_gene_variant|MODIFIER|Afu1g00100|Afu1g00100|transcript|Afu1g00100-T|Coding||c.*3059G>A|||||3024|,A|downstream_gene_variant|MODIFIER|Afu1g00120|Afu1g00120|transcript|Afu1g00120-T|Coding||c.*2910C>T|||||2910|WARNING_TRANSCRIPT_INCOMPLETE	GT:DP:RO:QR:AO:QA:GL	1/1:152:0:0:147:4992:-412.745,-44.2514,0
Chr1_A_fumigatus_Af293	3928	.	C	A	4255.97	.	AB=0;ABP=0;AC=2;AF=1;AN=2;AO=162;CIGAR=1X;DP=163;DPB=163;DPRA=0;EPP=15.074;EPPR=0;GTI=0;LEN=1;MEANALT=1;MQM=39.9568;MQMR=100;NS=1;NUMALT=1;ODDS=227.799;PAIRED=0.611111;PAIREDR=0;PAO=0;PQA=0;PQR=0;PRO=0;QA=5231;QR=60;RO=0;RPL=88;RPP=5.63751;RPPR=5.18177;RPR=74;RUN=1;SAF=108;SAP=42.0968;SAR=54;SRF=0;SRP=5.18177;SRR=0;TYPE=snp;ANN=A|5_prime_UTR_variant|MODIFIER|Afu1g00110|Afu1g00110|transcript|Afu1g00110-T|Coding|1/2|c.-24C>A|||||24|,A|downstream_gene_variant|MODIFIER|Afu1g00100|Afu1g00100|transcript|Afu1g00100-T|Coding||c.*3092C>A|||||3057|,A|downstream_gene_variant|MODIFIER|Afu1g00120|Afu1g00120|transcript|Afu1g00120-T|Coding||c.*2877G>T|||||2877|WARNING_TRANSCRIPT_INCOMPLETE	GT:DP:RO:QR:AO:QA:GL	1/1:162:0:0:162:5231:-434.634,-48.7669,0
Chr1_A_fumigatus_Af293	4311	.	C	T	3529.36	.	AB=0;ABP=0;AC=2;AF=1;AN=2;AO=120;CIGAR=1X;DP=121;DPB=121;DPRA=0;EPP=4.81986;EPPR=0;GTI=0;LEN=1;MEANALT=1;MQM=41.7417;MQMR=100;NS=1;NUMALT=1;ODDS=169.574;PAIRED=0.591667;PAIREDR=0;PAO=0;PQA=0;PQR=0;PRO=0;QA=4173;QR=60;RO=0;RPL=81;RPP=34.9309;RPPR=5.18177;RPR=39;RUN=1;SAF=44;SAP=21.5402;SAR=76;SRF=0;SRP=5.18177;SRR=0;TYPE=snp;ANN=T|downstream_gene_variant|MODIFIER|Afu1g00100|Afu1g00100|transcript|Afu1g00100-T|Coding||c.*3475C>T|||||3440|,T|downstream_gene_variant|MODIFIER|Afu1g00120|Afu1g00120|transcript|Afu1g00120-T|Coding||c.*2494G>A|||||2494|WARNING_TRANSCRIPT_INCOMPLETE,T|intron_variant|MODIFIER|Afu1g00110|Afu1g00110|transcript|Afu1g00110-T|Coding|1/1|c.303-24C>T||||||	GT:DP:RO:QR:AO:QA:GL	1/1:120:0:0:120:4173:-361.624,-36.1236,0
Chr1_A_fumigatus_Af293	4400	.	T	G	3482.95	.	AB=0;ABP=0;AC=2;AF=1;AN=2;AO=122;CIGAR=1X;DP=124;DPB=124;DPRA=0;EPP=11.625;EPPR=7.35324;GTI=0;LEN=1;MEANALT=1;MQM=41.6967;MQMR=71;NS=1;NUMALT=1;ODDS=167.548;PAIRED=0.680328;PAIREDR=0;PAO=0;PQA=0;PQR=0;PRO=0;QA=4067;QR=75;RO=1;RPL=52;RPP=8.77716;RPPR=3.0103;RPR=70;RUN=1;SAF=64;SAP=3.65106;SAR=58;SRF=0;SRP=7.35324;SRR=1;TYPE=snp;ANN=G|missense_variant|MODERATE|Afu1g00110|Afu1g00110|transcript|Afu1g00110-T|Coding|2/2|c.368T>G|p.Val123Gly|568/663|368/429|123/142||,G|downstream_gene_variant|MODIFIER|Afu1g00100|Afu1g00100|transcript|Afu1g00100-T|Coding||c.*3564T>G|||||3529|,G|downstream_gene_variant|MODIFIER|Afu1g00120|Afu1g00120|transcript|Afu1g00120-T|Coding||c.*2405A>C|||||2405|WARNING_TRANSCRIPT_INCOMPLETE	GT:DP:RO:QR:AO:QA:GL	1/1:123:1:15:122:4067:-352.315,-35.5275,0
Chr1_A_fumigatus_Af293	4542	.	A	G	4994.2	.	AB=0;ABP=0;AC=2;AF=1;AN=2;AO=169;CIGAR=1X;DP=171;DPB=171;DPRA=0;EPP=15.3581;EPPR=0;GTI=0;LEN=1;MEANALT=2;MQM=40.9941;MQMR=100;NS=1;NUMALT=1;ODDS=237.503;PAIRED=0.710059;PAIREDR=0;PAO=0;PQA=0;PQR=0;PRO=0;QA=5916;QR=60;RO=0;RPL=82;RPP=3.33152;RPPR=5.18177;RPR=87;RUN=1;SAF=79;SAP=4.56502;SAR=90;SRF=0;SRP=5.18177;SRR=0;TYPE=snp;ANN=G|downstream_gene_variant|MODIFIER|Afu1g00100|Afu1g00100|transcript|Afu1g00100-T|Coding||c.*3706A>G|||||3671|,G|downstream_gene_variant|MODIFIER|Afu1g00110|Afu1g00110|transcript|Afu1g00110-T|Coding||c.*81A>G|||||47|,G|downstream_gene_variant|MODIFIER|Afu1g00120|Afu1g00120|transcript|Afu1g00120-T|Coding||c.*2263T>C|||||2263|WARNING_TRANSCRIPT_INCOMPLETE,G|intergenic_region|MODIFIER|Afu1g00110-Afu1g00120|Afu1g00110-Afu1g00120|intergenic_region|Afu1g00110-Afu1g00120|||n.4542A>G||||||	GT:DP:RO:QR:AO:QA:GL	1/1:170:0:0:169:5916:-504.478,-50.8741,0
Chr1_A_fumigatus_Af293	4548	.	G	A	4806.3	.	AB=0;ABP=0;AC=2;AF=1;AN=2;AO=165;CIGAR=1X;DP=167;DPB=167;DPRA=0;EPP=23.0273;EPPR=0;GTI=0;LEN=1;MEANALT=2;MQM=40.9455;MQMR=100;NS=1;NUMALT=1;ODDS=231.957;PAIRED=0.721212;PAIREDR=0;PAO=0;PQA=0;PQR=0;PRO=0;QA=5651;QR=60;RO=0;RPL=82;RPP=3.02346;RPPR=5.18177;RPR=83;RUN=1;SAF=81;SAP=3.12874;SAR=84;SRF=0;SRP=5.18177;SRR=0;TYPE=snp;ANN=A|downstream_gene_variant|MODIFIER|Afu1g00100|Afu1g00100|transcript|Afu1g00100-T|Coding||c.*3712G>A|||||3677|,A|downstream_gene_variant|MODIFIER|Afu1g00110|Afu1g00110|transcript|Afu1g00110-T|Coding||c.*87G>A|||||53|,A|downstream_gene_variant|MODIFIER|Afu1g00120|Afu1g00120|transcript|Afu1g00120-T|Coding||c.*2257C>T|||||2257|WARNING_TRANSCRIPT_INCOMPLETE,A|intergenic_region|MODIFIER|Afu1g00110-Afu1g00120|Afu1g00110-Afu1g00120|intergenic_region|Afu1g00110-Afu1g00120|||n.4548G>A||||||	GT:DP:RO:QR:AO:QA:GL	1/1:166:0:0:165:5651:-486.273,-49.67,0
Chr1_A_fumigatus_Af293	4613	.	C	T	4166.18	.	AB=0;ABP=0;AC=2;AF=1;AN=2;AO=149;CIGAR=1X;DP=152;DPB=152;DPRA=0;EPP=20.863;EPPR=7.35324;GTI=0;LEN=1;MEANALT=2;MQM=40.2886;MQMR=71;NS=1;NUMALT=1;ODDS=205.309;PAIRED=0.691275;PAIREDR=0.5;PAO=0;PQA=0;PQR=0;PRO=0;QA=4961;QR=74;RO=1;RPL=87;RPP=12.1188;RPPR=7.35324;RPR=62;RUN=1;SAF=75;SAP=3.02487;SAR=74;SRF=1;SRP=3.0103;SRR=0;TYPE=snp;ANN=T|downstream_gene_variant|MODIFIER|Afu1g00100|Afu1g00100|transcript|Afu1g00100-T|Coding||c.*3777C>T|||||3742|,T|downstream_gene_variant|MODIFIER|Afu1g00110|Afu1g00110|transcript|Afu1g00110-T|Coding||c.*152C>T|||||118|,T|downstream_gene_variant|MODIFIER|Afu1g00120|Afu1g00120|transcript|Afu1g00120-T|Coding||c.*2192G>A|||||2192|WARNING_TRANSCRIPT_INCOMPLETE,T|intergenic_region|MODIFIER|Afu1g00110-Afu1g00120|Afu1g00110-Afu1g00120|intergenic_region|Afu1g00110-Afu1g00120|||n.4613C>T||||||	GT:DP:RO:QR:AO:QA:GL	1/1:151:1:14:149:4961:-421.971,-43.8851,0
Chr1_A_fumigatus_Af293	4694	.	G	A	3501.88	.	AB=0;ABP=0;AC=2;AF=1;AN=2;AO=133;CIGAR=1X;DP=139;DPB=139;DPRA=0;EPP=5.76954;EPPR=9.52472;GTI=0;LEN=1;MEANALT=3;MQM=40.4135;MQMR=61.3333;NS=1;NUMALT=1;ODDS=180.05;PAIRED=0.699248;PAIREDR=0.666667;PAO=0;PQA=0;PQR=0;PRO=0;QA=4137;QR=86;RO=2;RPL=65;RPP=3.15724;RPPR=3.73412;RPR=68;RUN=1;SAF=72;SAP=4.98585;SAR=61;SRF=0;SRP=9.52472;SRR=2;TYPE=snp;ANN=A|downstream_gene_variant|MODIFIER|Afu1g00100|Afu1g00100|transcript|Afu1g00100-T|Coding||c.*3858G>A|||||3823|,A|downstream_gene_variant|MODIFIER|Afu1g00110|Afu1g00110|transcript|Afu1g00110-T|Coding||c.*233G>A|||||199|,A|downstream_gene_variant|MODIFIER|Afu1g00120|Afu1g00120|transcript|Afu1g00120-T|Coding||c.*2111C>T|||||2111|WARNING_TRANSCRIPT_INCOMPLETE,A|intergenic_region|MODIFIER|Afu1g00110-Afu1g00120|Afu1g00110-Afu1g00120|intergenic_region|Afu1g00110-Afu1g00120|||n.4694G>A||||||	GT:DP:RO:QR:AO:QA:GL	1/1:138:2:26:133:4137:-352.349,-38.308,0
Chr1_A_fumigatus_Af293	4893	.	T	A	3936.91	.	AB=0;ABP=0;AC=2;AF=1;AN=2;AO=138;CIGAR=1X;DP=141;DPB=141;DPRA=0;EPP=3.57677;EPPR=9.52472;GTI=0;LEN=1;MEANALT=1;MQM=40.8478;MQMR=49.3333;NS=1;NUMALT=1;ODDS=181.869;PAIRED=0.673913;PAIREDR=0;PAO=0;PQA=0;PQR=0;PRO=0;QA=4710;QR=134;RO=2;RPL=81;RPP=12.0738;RPPR=9.52472;RPR=57;RUN=1;SAF=51;SAP=23.4033;SAR=87;SRF=2;SRP=3.73412;SRR=0;TYPE=snp;ANN=A|downstream_gene_variant|MODIFIER|Afu1g00100|Afu1g00100|transcript|Afu1g00100-T|Coding||c.*4057T>A|||||4022|,A|downstream_gene_variant|MODIFIER|Afu1g00110|Afu1g00110|transcript|Afu1g00110-T|Coding||c.*432T>A|||||398|,A|downstream_gene_variant|MODIFIER|Afu1g00120|Afu1g00120|transcript|Afu1g00120-T|Coding||c.*1912A>T|||||1912|WARNING_TRANSCRIPT_INCOMPLETE,A|intergenic_region|MODIFIER|Afu1g00110-Afu1g00120|Afu1g00110-Afu1g00120|intergenic_region|Afu1g00110-Afu1g00120|||n.4893T>A||||||	GT:DP:RO:QR:AO:QA:GL	1/1:140:2:74:138:4710:-398.4,-37.6244,0
Chr1_A_fumigatus_Af293	4933	.	T	C	4034.27	.	AB=0;ABP=0;AC=2;AF=1;AN=2;AO=139;CIGAR=1X;DP=142;DPB=142;DPRA=0;EPP=8.64988;EPPR=0;GTI=0;LEN=1;MEANALT=2;MQM=40.8129;MQMR=100;NS=1;NUMALT=1;ODDS=195.914;PAIRED=0.683453;PAIREDR=0;PAO=0;PQA=0;PQR=0;PRO=0;QA=4775;QR=60;RO=0;RPL=71;RPP=3.1509;RPPR=5.18177;RPR=68;RUN=1;SAF=62;SAP=6.52527;SAR=77;SRF=0;SRP=5.18177;SRR=0;TYPE=snp;ANN=C|downstream_gene_variant|MODIFIER|Afu1g00100|Afu1g00100|transcript|Afu1g00100-T|Coding||c.*4097T>C|||||4062|,C|downstream_gene_variant|MODIFIER|Afu1g00110|Afu1g00110|transcript|Afu1g00110-T|Coding||c.*472T>C|||||438|,C|downstream_gene_variant|MODIFIER|Afu1g00120|Afu1g00120|transcript|Afu1g00120-T|Coding||c.*1872A>G|||||1872|WARNING_TRANSCRIPT_INCOMPLETE,C|intergenic_region|MODIFIER|Afu1g00110-Afu1g00120|Afu1g00110-Afu1g00120|intergenic_region|Afu1g00110-Afu1g00120|||n.4933T>C||||||	GT:DP:RO:QR:AO:QA:GL	1/1:141:0:0:139:4775:-407.863,-41.8432,0
Chr1_A_fumigatus_Af293	4988	.	CTG	TTT	3668.67	.	AB=0;ABP=0;AC=2;AF=1;AN=2;AO=125;CIGAR=1X1M1X;DP=128;DPB=127.667;DPRA=0;EPP=8.03074;EPPR=0;GTI=0;LEN=3;MEANALT=2;MQM=40.392;MQMR=0;NS=1;NUMALT=1;ODDS=177.199;PAIRED=0.68;PAIREDR=0;PAO=1;PQA=33;PQR=0;PRO=0;QA=4343;QR=0;RO=0;RPL=60;RPP=3.44459;RPPR=0;RPR=65;RUN=1;SAF=63;SAP=3.02767;SAR=62;SRF=0;SRP=0;SRR=0;TYPE=complex;ANN=TTT|downstream_gene_variant|MODIFIER|Afu1g00100|Afu1g00100|transcript|Afu1g00100-T|Coding||c.*4152_*4154delCTGinsTTT|||||4117|,TTT|downstream_gene_variant|MODIFIER|Afu1g00110|Afu1g00110|transcript|Afu1g00110-T|Coding||c.*527_*529delCTGinsTTT|||||493|,TTT|downstream_gene_variant|MODIFIER|Afu1g00120|Afu1g00120|transcript|Afu1g00120-T|Coding||c.*1815_*1817delCAGinsAAA|||||1817|WARNING_TRANSCRIPT_INCOMPLETE,TTT|intergenic_region|MODIFIER|Afu1g00110-Afu1g00120|Afu1g00110-Afu1g00120|intergenic_region|Afu1g00110-Afu1g00120|||n.4988_4990delCTGinsTTT||||||	GT:DP:RO:QR:AO:QA:GL	1/1:127:0:0:125:4343:-370.854,-37.9298,0
Chr1_A_fumigatus_Af293	4999	.	G	A	3873.15	.	AB=0;ABP=0;AC=2;AF=1;AN=2;AO=132;CIGAR=1X;DP=133;DPB=133;DPRA=0;EPP=19.8557;EPPR=0;GTI=0;LEN=1;MEANALT=1;MQM=40.3106;MQMR=100;NS=1;NUMALT=1;ODDS=186.21;PAIRED=0.689394;PAIREDR=0;PAO=0;PQA=0;PQR=0;PRO=0;QA=4657;QR=60;RO=0;RPL=67;RPP=3.0761;RPPR=5.18177;RPR=65;RUN=1;SAF=67;SAP=3.0761;SAR=65;SRF=0;SRP=5.18177;SRR=0;TYPE=snp;ANN=A|downstream_gene_variant|MODIFIER|Afu1g00100|Afu1g00100|transcript|Afu1g00100-T|Coding||c.*4163G>A|||||4128|,A|downstream_gene_variant|MODIFIER|Afu1g00110|Afu1g00110|transcript|Afu1g00110-T|Coding||c.*538G>A|||||504|,A|downstream_gene_variant|MODIFIER|Afu1g00120|Afu1g00120|transcript|Afu1g00120-T|Coding||c.*1806C>T|||||1806|WARNING_TRANSCRIPT_INCOMPLETE,A|intergenic_region|MODIFIER|Afu1g00110-Afu1g00120|Afu1g00110-Afu1g00120|intergenic_region|Afu1g00110-Afu1g00120|||n.4999G>A||||||	GT:DP:RO:QR:AO:QA:GL	1/1:132:0:0:132:4657:-392.494,-39.736,0
Chr1_A_fumigatus_Af293	5037	.	T	C	3874.77	.	AB=0;ABP=0;AC=2;AF=1;AN=2;AO=137;CIGAR=1X;DP=138;DPB=138;DPRA=0;EPP=47.5334;EPPR=0;GTI=0;LEN=1;MEANALT=1;MQM=40.4307;MQMR=100;NS=1;NUMALT=1;ODDS=193.141;PAIRED=0.678832;PAIREDR=0;PAO=0;PQA=0;PQR=0;PRO=0;QA=4664;QR=60;RO=0;RPL=60;RPP=7.591;RPPR=5.18177;RPR=77;RUN=1;SAF=73;SAP=4.29416;SAR=64;SRF=0;SRP=5.18177;SRR=0;TYPE=snp;ANN=C|downstream_gene_variant|MODIFIER|Afu1g00100|Afu1g00100|transcript|Afu1g00100-T|Coding||c.*4201T>C|||||4166|,C|downstream_gene_variant|MODIFIER|Afu1g00110|Afu1g00110|transcript|Afu1g00110-T|Coding||c.*576T>C|||||542|,C|downstream_gene_variant|MODIFIER|Afu1g00120|Afu1g00120|transcript|Afu1g00120-T|Coding||c.*1768A>G|||||1768|WARNING_TRANSCRIPT_INCOMPLETE,C|intergenic_region|MODIFIER|Afu1g00110-Afu1g00120|Afu1g00110-Afu1g00120|intergenic_region|Afu1g00110-Afu1g00120|||n.5037T>C||||||	GT:DP:RO:QR:AO:QA:GL	1/1:137:0:0:137:4664:-396.098,-41.2411,0
Chr1_A_fumigatus_Af293	5387	.	A	G	4039.05	.	AB=0;ABP=0;AC=2;AF=1;AN=2;AO=141;CIGAR=1X;DP=143;DPB=143;DPRA=0;EPP=3.1489;EPPR=7.35324;GTI=0;LEN=1;MEANALT=1;MQM=40.7872;MQMR=51.5;NS=1;NUMALT=1;ODDS=196.506;PAIRED=0.624113;PAIREDR=0;PAO=0;PQA=0;PQR=0;PRO=0;QA=4751;QR=97;RO=1;RPL=70;RPP=3.0257;RPPR=7.35324;RPR=71;RUN=1;SAF=85;SAP=15.9621;SAR=56;SRF=1;SRP=3.0103;SRR=0;TYPE=snp;ANN=G|upstream_gene_variant|MODIFIER|Afu1g00130|Afu1g00130|transcript|Afu1g00130-T|Coding||c.-4831A>G|||||4831|,G|downstream_gene_variant|MODIFIER|Afu1g00100|Afu1g00100|transcript|Afu1g00100-T|Coding||c.*4551A>G|||||4516|,G|downstream_gene_variant|MODIFIER|Afu1g00110|Afu1g00110|transcript|Afu1g00110-T|Coding||c.*926A>G|||||892|,G|downstream_gene_variant|MODIFIER|Afu1g00120|Afu1g00120|transcript|Afu1g00120-T|Coding||c.*1418T>C|||||1418|WARNING_TRANSCRIPT_INCOMPLETE,G|intergenic_region|MODIFIER|Afu1g00110-Afu1g00120|Afu1g00110-Afu1g00120|intergenic_region|Afu1g00110-Afu1g00120|||n.5387A>G||||||	GT:DP:RO:QR:AO:QA:GL	1/1:142:1:37:141:4751:-407.833,-42.4463,0
Chr1_A_fumigatus_Af293	5436	.	G	A	4363.35	.	AB=0;ABP=0;AC=2;AF=1;AN=2;AO=162;CIGAR=1X;DP=165;DPB=165;DPRA=0;EPP=12.0715;EPPR=0;GTI=0;LEN=1;MEANALT=2;MQM=40.3025;MQMR=100;NS=1;NUMALT=1;ODDS=227.799;PAIRED=0.555556;PAIREDR=0;PAO=0;PQA=0;PQR=0;PRO=0;QA=5189;QR=60;RO=0;RPL=79;RPP=3.22477;RPPR=5.18177;RPR=83;RUN=1;SAF=95;SAP=13.5192;SAR=67;SRF=0;SRP=5.18177;SRR=0;TYPE=snp;ANN=A|upstream_gene_variant|MODIFIER|Afu1g00130|Afu1g00130|transcript|Afu1g00130-T|Coding||c.-4782G>A|||||4782|,A|downstream_gene_variant|MODIFIER|Afu1g00100|Afu1g00100|transcript|Afu1g00100-T|Coding||c.*4600G>A|||||4565|,A|downstream_gene_variant|MODIFIER|Afu1g00110|Afu1g00110|transcript|Afu1g00110-T|Coding||c.*975G>A|||||941|,A|downstream_gene_variant|MODIFIER|Afu1g00120|Afu1g00120|transcript|Afu1g00120-T|Coding||c.*1369C>T|||||1369|WARNING_TRANSCRIPT_INCOMPLETE,A|intergenic_region|MODIFIER|Afu1g00110-Afu1g00120|Afu1g00110-Afu1g00120|intergenic_region|Afu1g00110-Afu1g00120|||n.5436G>A||||||	GT:DP:RO:QR:AO:QA:GL	1/1:164:0:0:162:5189:-441.92,-48.7669,0
Chr1_A_fumigatus_Af293	5541	.	G	A	4169.28	.	AB=0;ABP=0;AC=2;AF=1;AN=2;AO=147;CIGAR=1X;DP=150;DPB=150;DPRA=0;EPP=4.7977;EPPR=3.0103;GTI=0;LEN=1;MEANALT=2;MQM=40.4626;MQMR=61.5;NS=1;NUMALT=1;ODDS=200.663;PAIRED=0.612245;PAIREDR=0;PAO=0;PQA=0;PQR=0;PRO=0;QA=4986;QR=97;RO=1;RPL=83;RPP=8.34296;RPPR=7.35324;RPR=64;RUN=1;SAF=67;SAP=5.50675;SAR=80;SRF=0;SRP=7.35324;SRR=1;TYPE=snp;ANN=A|upstream_gene_variant|MODIFIER|Afu1g00130|Afu1g00130|transcript|Afu1g00130-T|Coding||c.-4677G>A|||||4677|,A|downstream_gene_variant|MODIFIER|Afu1g00100|Afu1g00100|transcript|Afu1g00100-T|Coding||c.*4705G>A|||||4670|,A|downstream_gene_variant|MODIFIER|Afu1g00110|Afu1g00110|transcript|Afu1g00110-T|Coding||c.*1080G>A|||||1046|,A|downstream_gene_variant|MODIFIER|Afu1g00120|Afu1g00120|transcript|Afu1g00120-T|Coding||c.*1264C>T|||||1264|WARNING_TRANSCRIPT_INCOMPLETE,A|intergenic_region|MODIFIER|Afu1g00110-Afu1g00120|Afu1g00110-Afu1g00120|intergenic_region|Afu1g00110-Afu1g00120|||n.5541G>A||||||	GT:DP:RO:QR:AO:QA:GL	1/1:149:1:37:147:4986:-420.53,-42.4634,0
Chr1_A_fumigatus_Af293	5560	.	A	G	3965.42	.	AB=0;ABP=0;AC=2;AF=1;AN=2;AO=143;CIGAR=1X;DP=145;DPB=145;DPRA=0;EPP=4.24029;EPPR=0;GTI=0;LEN=1;MEANALT=2;MQM=40.5874;MQMR=100;NS=1;NUMALT=1;ODDS=201.459;PAIRED=0.643357;PAIREDR=0;PAO=0;PQA=0;PQR=0;PRO=0;QA=4759;QR=60;RO=0;RPL=84;RPP=12.501;RPPR=5.18177;RPR=59;RUN=1;SAF=61;SAP=9.70694;SAR=82;SRF=0;SRP=5.18177;SRR=0;TYPE=snp;ANN=G|upstream_gene_variant|MODIFIER|Afu1g00130|Afu1g00130|transcript|Afu1g00130-T|Coding||c.-4658A>G|||||4658|,G|downstream_gene_variant|MODIFIER|Afu1g00100|Afu1g00100|transcript|Afu1g00100-T|Coding||c.*4724A>G|||||4689|,G|downstream_gene_variant|MODIFIER|Afu1g00110|Afu1g00110|transcript|Afu1g00110-T|Coding||c.*1099A>G|||||1065|,G|downstream_gene_variant|MODIFIER|Afu1g00120|Afu1g00120|transcript|Afu1g00120-T|Coding||c.*1245T>C|||||1245|WARNING_TRANSCRIPT_INCOMPLETE,G|intergenic_region|MODIFIER|Afu1g00110-Afu1g00120|Afu1g00110-Afu1g00120|intergenic_region|Afu1g00110-Afu1g00120|||n.5560A>G||||||	GT:DP:RO:QR:AO:QA:GL	1/1:144:0:0:143:4759:-401.808,-43.0473,0
Chr1_A_fumigatus_Af293	5825	.	C	T	3319.72	.	AB=0;ABP=0;AC=2;AF=1;AN=2;AO=133;CIGAR=1X;DP=138;DPB=138;DPRA=0;EPP=3.15724;EPPR=0;GTI=0;LEN=1;MEANALT=3;MQM=39.4436;MQMR=100;NS=1;NUMALT=1;ODDS=187.596;PAIRED=0.593985;PAIREDR=0;PAO=0;PQA=0;PQR=0;PRO=0;QA=4173;QR=60;RO=0;RPL=86;RPP=27.8435;RPPR=5.18177;RPR=47;RUN=1;SAF=30;SAP=90.0161;SAR=103;SRF=0;SRP=5.18177;SRR=0;TYPE=snp;ANN=T|upstream_gene_variant|MODIFIER|Afu1g00130|Afu1g00130|transcript|Afu1g00130-T|Coding||c.-4393C>T|||||4393|,T|downstream_gene_variant|MODIFIER|Afu1g00100|Afu1g00100|transcript|Afu1g00100-T|Coding||c.*4989C>T|||||4954|,T|downstream_gene_variant|MODIFIER|Afu1g00110|Afu1g00110|transcript|Afu1g00110-T|Coding||c.*1364C>T|||||1330|,T|downstream_gene_variant|MODIFIER|Afu1g00120|Afu1g00120|transcript|Afu1g00120-T|Coding||c.*980G>A|||||980|WARNING_TRANSCRIPT_INCOMPLETE,T|intergenic_region|MODIFIER|Afu1g00110-Afu1g00120|Afu1g00110-Afu1g00120|intergenic_region|Afu1g00110-Afu1g00120|||n.5825C>T||||||	GT:DP:RO:QR:AO:QA:GL	1/1:137:0:0:133:4173:-347.093,-40.037,0
Chr1_A_fumigatus_Af293	5871	.	G	T	3199.14	.	AB=0;ABP=0;AC=2;AF=1;AN=2;AO=128;CIGAR=1X;DP=129;DPB=129;DPRA=0;EPP=32.9359;EPPR=0;GTI=0;LEN=1;MEANALT=1;MQM=38.9062;MQMR=100;NS=1;NUMALT=1;ODDS=180.665;PAIRED=0.59375;PAIREDR=0;PAO=0;PQA=0;PQR=0;PRO=0;QA=4272;QR=60;RO=0;RPL=97;RPP=76.9082;RPPR=5.18177;RPR=31;RUN=1;SAF=22;SAP=122.713;SAR=106;SRF=0;SRP=5.18177;SRR=0;TYPE=snp;ANN=T|upstream_gene_variant|MODIFIER|Afu1g00130|Afu1g00130|transcript|Afu1g00130-T|Coding||c.-4347G>T|||||4347|,T|downstream_gene_variant|MODIFIER|Afu1g00100|Afu1g00100|transcript|Afu1g00100-T|Coding||c.*5035G>T|||||5000|,T|downstream_gene_variant|MODIFIER|Afu1g00110|Afu1g00110|transcript|Afu1g00110-T|Coding||c.*1410G>T|||||1376|,T|downstream_gene_variant|MODIFIER|Afu1g00120|Afu1g00120|transcript|Afu1g00120-T|Coding||c.*934C>A|||||934|WARNING_TRANSCRIPT_INCOMPLETE,T|intergenic_region|MODIFIER|Afu1g00110-Afu1g00120|Afu1g00110-Afu1g00120|intergenic_region|Afu1g00110-Afu1g00120|||n.5871G>T||||||	GT:DP:RO:QR:AO:QA:GL	1/1:128:0:0:128:4272:-346.99,-38.5318,0
Chr1_A_fumigatus_Af293	5940	.	CCTTT	CCTTCTTT	1574.53	.	AB=0;ABP=0;AC=2;AF=1;AN=2;AO=64;CIGAR=1M3I4M;DP=67;DPB=106.8;DPRA=0;EPP=46.9826;EPPR=0;GTI=0;LEN=3;MEANALT=3;MQM=40.3125;MQMR=0;NS=1;NUMALT=1;ODDS=94.7143;PAIRED=0.640625;PAIREDR=0;PAO=1;PQA=31;PQR=31;PRO=1;QA=1920;QR=0;RO=0;RPL=39;RPP=9.66043;RPPR=0;RPR=25;RUN=1;SAF=21;SAP=19.4321;SAR=43;SRF=0;SRP=0;SRR=0;TYPE=ins;ANN=CCTTCTTT|upstream_gene_variant|MODIFIER|Afu1g00130|Afu1g00130|transcript|Afu1g00130-T|Coding||c.-4275_-4274insCTT|||||4274|,CCTTCTTT|downstream_gene_variant|MODIFIER|Afu1g00110|Afu1g00110|transcript|Afu1g00110-T|Coding||c.*1482_*1483insCTT|||||1449|,CCTTCTTT|downstream_gene_variant|MODIFIER|Afu1g00120|Afu1g00120|transcript|Afu1g00120-T|Coding||c.*861_*862insAAG|||||861|WARNING_TRANSCRIPT_INCOMPLETE,CCTTCTTT|intergenic_region|MODIFIER|Afu1g00110-Afu1g00120|Afu1g00110-Afu1g00120|intergenic_region|Afu1g00110-Afu1g00120|||n.5943_5944insCTT||||||	GT:DP:RO:QR:AO:QA:GL	1/1:66:0:0:64:1920:-167.354,-20.47,0
Chr1_A_fumigatus_Af293	5962	.	C	T	1835.54	.	AB=0;ABP=0;AC=2;AF=1;AN=2;AO=65;CIGAR=1X;DP=67;DPB=67;DPRA=0;EPP=48.7448;EPPR=3.0103;GTI=0;LEN=1;MEANALT=1;MQM=40.3692;MQMR=70;NS=1;NUMALT=1;ODDS=88.6946;PAIRED=0.661538;PAIREDR=0;PAO=0;PQA=0;PQR=0;PRO=0;QA=2307;QR=77;RO=1;RPL=42;RPP=15.0703;RPPR=3.0103;RPR=23;RUN=1;SAF=19;SAP=27.3642;SAR=46;SRF=1;SRP=3.0103;SRR=0;TYPE=snp;ANN=T|upstream_gene_variant|MODIFIER|Afu1g00130|Afu1g00130|transcript|Afu1g00130-T|Coding||c.-4256C>T|||||4256|,T|downstream_gene_variant|MODIFIER|Afu1g00110|Afu1g00110|transcript|Afu1g00110-T|Coding||c.*1501C>T|||||1467|,T|downstream_gene_variant|MODIFIER|Afu1g00120|Afu1g00120|transcript|Afu1g00120-T|Coding||c.*843G>A|||||843|WARNING_TRANSCRIPT_INCOMPLETE,T|intergenic_region|MODIFIER|Afu1g00110-Afu1g00120|Afu1g00110-Afu1g00120|intergenic_region|Afu1g00110-Afu1g00120|||n.5962C>T||||||	GT:DP:RO:QR:AO:QA:GL	1/1:66:1:17:65:2307:-194.12,-18.1701,0
Chr1_A_fumigatus_Af293	6047	.	T	A	1599.39	.	AB=0;ABP=0;AC=2;AF=1;AN=2;AO=59;CIGAR=1X;DP=60;DPB=60;DPRA=0;EPP=3.34154;EPPR=0;GTI=0;LEN=1;MEANALT=1;MQM=37.2712;MQMR=100;NS=1;NUMALT=1;ODDS=85.0102;PAIRED=0.508475;PAIREDR=0;PAO=0;PQA=0;PQR=0;PRO=0;QA=2085;QR=60;RO=0;RPL=27;RPP=3.93042;RPPR=5.18177;RPR=32;RUN=1;SAF=38;SAP=13.6468;SAR=21;SRF=0;SRP=5.18177;SRR=0;TYPE=snp;ANN=A|upstream_gene_variant|MODIFIER|Afu1g00130|Afu1g00130|transcript|Afu1g00130-T|Coding||c.-4171T>A|||||4171|,A|downstream_gene_variant|MODIFIER|Afu1g00110|Afu1g00110|transcript|Afu1g00110-T|Coding||c.*1586T>A|||||1552|,A|downstream_gene_variant|MODIFIER|Afu1g00120|Afu1g00120|transcript|Afu1g00120-T|Coding||c.*758A>T|||||758|WARNING_TRANSCRIPT_INCOMPLETE,A|intergenic_region|MODIFIER|Afu1g00110-Afu1g00120|Afu1g00110-Afu1g00120|intergenic_region|Afu1g00110-Afu1g00120|||n.6047T>A||||||	GT:DP:RO:QR:AO:QA:GL	1/1:59:0:0:59:2085:-164.078,-17.7608,0
Chr1_A_fumigatus_Af293	6190	.	A	G	2754.76	.	AB=0;ABP=0;AC=2;AF=1;AN=2;AO=102;CIGAR=1X;DP=105;DPB=105;DPRA=0;EPP=3.0103;EPPR=9.52472;GTI=0;LEN=1;MEANALT=1;MQM=39.402;MQMR=49.3333;NS=1;NUMALT=1;ODDS=133.195;PAIRED=0.558824;PAIREDR=0;PAO=0;PQA=0;PQR=0;PRO=0;QA=3427;QR=113;RO=2;RPL=38;RPP=17.4016;RPPR=3.73412;RPR=64;RUN=1;SAF=61;SAP=11.5259;SAR=41;SRF=1;SRP=3.73412;SRR=1;TYPE=snp;ANN=G|upstream_gene_variant|MODIFIER|Afu1g00130|Afu1g00130|transcript|Afu1g00130-T|Coding||c.-4028A>G|||||4028|,G|downstream_gene_variant|MODIFIER|Afu1g00110|Afu1g00110|transcript|Afu1g00110-T|Coding||c.*1729A>G|||||1695|,G|downstream_gene_variant|MODIFIER|Afu1g00120|Afu1g00120|transcript|Afu1g00120-T|Coding||c.*615T>C|||||615|WARNING_TRANSCRIPT_INCOMPLETE,G|intergenic_region|MODIFIER|Afu1g00110-Afu1g00120|Afu1g00110-Afu1g00120|intergenic_region|Afu1g00110-Afu1g00120|||n.6190A>G||||||	GT:DP:RO:QR:AO:QA:GL	1/1:104:2:53:102:3427:-279.871,-27.6656,0
Chr1_A_fumigatus_Af293	6211	.	T	A	3073.44	.	AB=0;ABP=0;AC=2;AF=1;AN=2;AO=114;CIGAR=1X;DP=115;DPB=115;DPRA=0;EPP=3.31507;EPPR=0;GTI=0;LEN=1;MEANALT=1;MQM=38.7456;MQMR=100;NS=1;NUMALT=1;ODDS=161.256;PAIRED=0.508772;PAIREDR=0;PAO=0;PQA=0;PQR=0;PRO=0;QA=3838;QR=60;RO=0;RPL=54;RPP=3.69603;RPPR=5.18177;RPR=60;RUN=1;SAF=73;SAP=22.5155;SAR=41;SRF=0;SRP=5.18177;SRR=0;TYPE=snp;ANN=A|upstream_gene_variant|MODIFIER|Afu1g00130|Afu1g00130|transcript|Afu1g00130-T|Coding||c.-4007T>A|||||4007|,A|downstream_gene_variant|MODIFIER|Afu1g00110|Afu1g00110|transcript|Afu1g00110-T|Coding||c.*1750T>A|||||1716|,A|downstream_gene_variant|MODIFIER|Afu1g00120|Afu1g00120|transcript|Afu1g00120-T|Coding||c.*594A>T|||||594|WARNING_TRANSCRIPT_INCOMPLETE,A|intergenic_region|MODIFIER|Afu1g00110-Afu1g00120|Afu1g00110-Afu1g00120|intergenic_region|Afu1g00110-Afu1g00120|||n.6211T>A||||||	GT:DP:RO:QR:AO:QA:GL	1/1:114:0:0:114:3838:-312.784,-34.3174,0
Chr1_A_fumigatus_Af293	6223	.	C	T	3238.38	.	AB=0;ABP=0;AC=2;AF=1;AN=2;AO=115;CIGAR=1X;DP=116;DPB=116;DPRA=0;EPP=3.93554;EPPR=0;GTI=0;LEN=1;MEANALT=1;MQM=38.7391;MQMR=100;NS=1;NUMALT=1;ODDS=162.643;PAIRED=0.486957;PAIREDR=0;PAO=0;PQA=0;PQR=0;PRO=0;QA=3956;QR=60;RO=0;RPL=52;RPP=5.29507;RPPR=5.18177;RPR=63;RUN=1;SAF=71;SAP=16.7755;SAR=44;SRF=0;SRP=5.18177;SRR=0;TYPE=snp;ANN=T|upstream_gene_variant|MODIFIER|Afu1g00130|Afu1g00130|transcript|Afu1g00130-T|Coding||c.-3995C>T|||||3995|,T|downstream_gene_variant|MODIFIER|Afu1g00110|Afu1g00110|transcript|Afu1g00110-T|Coding||c.*1762C>T|||||1728|,T|downstream_gene_variant|MODIFIER|Afu1g00120|Afu1g00120|transcript|Afu1g00120-T|Coding||c.*582G>A|||||582|WARNING_TRANSCRIPT_INCOMPLETE,T|intergenic_region|MODIFIER|Afu1g00110-Afu1g00120|Afu1g00110-Afu1g00120|intergenic_region|Afu1g00110-Afu1g00120|||n.6223C>T||||||	GT:DP:RO:QR:AO:QA:GL	1/1:115:0:0:115:3956:-328.922,-34.6185,0
Chr1_A_fumigatus_Af293	6462	.	AT	AAAATT	110.028	.	AB=0;ABP=0;AC=2;AF=1;AN=2;AO=17;CIGAR=1M4I1M;DP=23;DPB=58.5;DPRA=0;EPP=4.1599;EPPR=3.0103;GTI=0;LEN=4;MEANALT=4;MQM=17.9412;MQMR=31.5;NS=1;NUMALT=1;ODDS=15.5343;PAIRED=0.411765;PAIREDR=0.5;PAO=0;PQA=0;PQR=0;PRO=0;QA=456;QR=61;RO=2;RPL=17;RPP=39.9253;RPPR=7.35324;RPR=0;RUN=1;SAF=7;SAP=4.1599;SAR=10;SRF=1;SRP=3.0103;SRR=1;TYPE=ins;ANN=AAAATT|upstream_gene_variant|MODIFIER|Afu1g00130|Afu1g00130|transcript|Afu1g00130-T|Coding||c.-3756_-3755insAAAT|||||3755|,AAAATT|downstream_gene_variant|MODIFIER|Afu1g00110|Afu1g00110|transcript|Afu1g00110-T|Coding||c.*2001_*2002insAAAT|||||1968|,AAAATT|downstream_gene_variant|MODIFIER|Afu1g00120|Afu1g00120|transcript|Afu1g00120-T|Coding||c.*342_*343insATTT|||||342|WARNING_TRANSCRIPT_INCOMPLETE,AAAATT|intergenic_region|MODIFIER|Afu1g00110-Afu1g00120|Afu1g00110-Afu1g00120|intergenic_region|Afu1g00110-Afu1g00120|||n.6462_6463insAAAT||||||	GT:DP:RO:QR:AO:QA:GL	1/1:22:2:61:17:456:-16.5734,-0.657824,0
Chr1_A_fumigatus_Af293	6465	.	T	A	90.0187	.	AB=0.818182;ABP=22.3561;AC=1;AF=0.5;AN=2;AO=18;CIGAR=1X;DP=23;DPB=23;DPRA=0;EPP=3.49285;EPPR=3.44459;GTI=0;LEN=1;MEANALT=1;MQM=17.1111;MQMR=49;NS=1;NUMALT=1;ODDS=6.2111;PAIRED=0.388889;PAIREDR=0.4;PAO=0;PQA=0;PQR=0;PRO=0;QA=458;QR=173;RO=4;RPL=18;RPP=42.0968;RPPR=13.8677;RPR=0;RUN=1;SAF=8;SAP=3.49285;SAR=10;SRF=2;SRP=3.44459;SRR=2;TYPE=snp;ANN=A|upstream_gene_variant|MODIFIER|Afu1g00130|Afu1g00130|transcript|Afu1g00130-T|Coding||c.-3753T>A|||||3753|,A|downstream_gene_variant|MODIFIER|Afu1g00110|Afu1g00110|transcript|Afu1g00110-T|Coding||c.*2004T>A|||||1970|,A|downstream_gene_variant|MODIFIER|Afu1g00120|Afu1g00120|transcript|Afu1g00120-T|Coding||c.*340A>T|||||340|WARNING_TRANSCRIPT_INCOMPLETE,A|intergenic_region|MODIFIER|Afu1g00110-Afu1g00120|Afu1g00110-Afu1g00120|intergenic_region|Afu1g00110-Afu1g00120|||n.6465T>A||||||	GT:DP:RO:QR:AO:QA:GL	0/1:22:4:113:18:458:-17.4334,0,-3.515
Chr1_A_fumigatus_Af293	6468	.	G	T	168.572	.	AB=0;ABP=0;AC=2;AF=1;AN=2;AO=17;CIGAR=1X;DP=20;DPB=20;DPRA=0;EPP=4.1599;EPPR=0;GTI=0;LEN=1;MEANALT=3;MQM=17.9412;MQMR=100;NS=1;NUMALT=1;ODDS=26.7859;PAIRED=0.411765;PAIREDR=0;PAO=0;PQA=0;PQR=0;PRO=0;QA=443;QR=60;RO=0;RPL=17;RPP=39.9253;RPPR=5.18177;RPR=0;RUN=1;SAF=7;SAP=4.1599;SAR=10;SRF=0;SRP=5.18177;SRR=0;TYPE=snp;ANN=T|upstream_gene_variant|MODIFIER|Afu1g00130|Afu1g00130|transcript|Afu1g00130-T|Coding||c.-3750G>T|||||3750|,T|downstream_gene_variant|MODIFIER|Afu1g00110|Afu1g00110|transcript|Afu1g00110-T|Coding||c.*2007G>T|||||1973|,T|downstream_gene_variant|MODIFIER|Afu1g00120|Afu1g00120|transcript|Afu1g00120-T|Coding||c.*337C>A|||||337|WARNING_TRANSCRIPT_INCOMPLETE,T|intergenic_region|MODIFIER|Afu1g00110-Afu1g00120|Afu1g00110-Afu1g00120|intergenic_region|Afu1g00110-Afu1g00120|||n.6468G>T||||||	GT:DP:RO:QR:AO:QA:GL	1/1:19:0:0:17:443:-23.632,-5.11751,0
Chr1_A_fumigatus_Af293	6470	.	G	C	122.917	.	AB=0;ABP=0;AC=2;AF=1;AN=2;AO=15;CIGAR=1X;DP=19;DPB=19;DPRA=0;EPP=6.62942;EPPR=7.35324;GTI=0;LEN=1;MEANALT=3;MQM=17.2;MQMR=61.5;NS=1;NUMALT=1;ODDS=19.9692;PAIRED=0.466667;PAIREDR=0;PAO=0;PQA=0;PQR=0;PRO=0;QA=398;QR=94;RO=1;RPL=15;RPP=35.5824;RPPR=7.35324;RPR=0;RUN=1;SAF=5;SAP=6.62942;SAR=10;SRF=1;SRP=3.0103;SRR=0;TYPE=snp;ANN=C|upstream_gene_variant|MODIFIER|Afu1g00130|Afu1g00130|transcript|Afu1g00130-T|Coding||c.-3748G>C|||||3748|,C|downstream_gene_variant|MODIFIER|Afu1g00110|Afu1g00110|transcript|Afu1g00110-T|Coding||c.*2009G>C|||||1975|,C|downstream_gene_variant|MODIFIER|Afu1g00120|Afu1g00120|transcript|Afu1g00120-T|Coding||c.*335C>G|||||335|WARNING_TRANSCRIPT_INCOMPLETE,C|intergenic_region|MODIFIER|Afu1g00110-Afu1g00120|Afu1g00110-Afu1g00120|intergenic_region|Afu1g00110-Afu1g00120|||n.6470G>C||||||	GT:DP:RO:QR:AO:QA:GL	1/1:18:1:34:15:398:-17.9798,-2.75911,0
Chr1_A_fumigatus_Af293	6474	.	C	A	52.8693	.	AB=0.5;ABP=3.0103;AC=1;AF=0.5;AN=2;AO=8;CIGAR=1X;DP=17;DPB=17;DPRA=0;EPP=4.09604;EPPR=12.7819;GTI=0;LEN=1;MEANALT=2;MQM=20;MQMR=24.75;NS=1;NUMALT=1;ODDS=9.80251;PAIRED=0.25;PAIREDR=0.625;PAO=0;PQA=0;PQR=0;PRO=0;QA=183;QR=317;RO=7;RPL=8;RPP=20.3821;RPPR=20.3821;RPR=0;RUN=1;SAF=5;SAP=4.09604;SAR=3;SRF=0;SRP=20.3821;SRR=7;TYPE=snp;ANN=A|upstream_gene_variant|MODIFIER|Afu1g00130|Afu1g00130|transcript|Afu1g00130-T|Coding||c.-3744C>A|||||3744|,A|downstream_gene_variant|MODIFIER|Afu1g00110|Afu1g00110|transcript|Afu1g00110-T|Coding||c.*2013C>A|||||1979|,A|downstream_gene_variant|MODIFIER|Afu1g00120|Afu1g00120|transcript|Afu1g00120-T|Coding||c.*331G>T|||||331|WARNING_TRANSCRIPT_INCOMPLETE,A|intergenic_region|MODIFIER|Afu1g00110-Afu1g00120|Afu1g00110-Afu1g00120|intergenic_region|Afu1g00110-Afu1g00120|||n.6474C>A||||||	GT:DP:RO:QR:AO:QA:GL	0/1:16:7:257:8:183:-6.86291,0,-4.1693
Chr1_A_fumigatus_Af293	14029	.	G	A	111.889	.	AB=0;ABP=0;AC=2;AF=1;AN=2;AO=70;CIGAR=1X;DP=124;DPB=124;DPRA=0;EPP=4.12706;EPPR=3.6537;GTI=0;LEN=1;MEANALT=1;MQM=3.34286;MQMR=3.5;NS=1;NUMALT=1;ODDS=25.7634;PAIRED=0.814286;PAIREDR=0.722222;PAO=0;PQA=0;PQR=0;PRO=0;QA=2418;QR=1654;RO=53;RPL=23;RPP=20.8784;RPPR=34.5369;RPR=47;RUN=1;SAF=51;SAP=34.7758;SAR=19;SRF=31;SRP=5.5839;SRR=22;TYPE=snp;ANN=A|downstream_gene_variant|MODIFIER|Afu1g00130|Afu1g00130|transcript|Afu1g00130-T|Coding||c.*2923G>A|||||2923|,A|intron_variant|MODIFIER|Afu1g00140|Afu1g00140|transcript|Afu1g00140-T|Coding|1/4|c.565-255G>A||||||	GT:DP:RO:QR:AO:QA:GL	1/1:123:53:1594:70:2418:-13.0276,-29.0837,0
Chr1_A_fumigatus_Af293	14052	.	GCG	ACA	89.6808	.	AB=0;ABP=0;AC=2;AF=1;AN=2;AO=72;CIGAR=1X1M1X;DP=128;DPB=128;DPRA=0;EPP=3.0103;EPPR=3.40914;GTI=0;LEN=3;MEANALT=4;MQM=3.38889;MQMR=2.22449;NS=1;NUMALT=1;ODDS=20.6498;PAIRED=0.805556;PAIREDR=0.714286;PAO=0;PQA=0;PQR=33;PRO=1;QA=2358;QR=1526;RO=49;RPL=22;RPP=26.6552;RPPR=10.4997;RPR=50;RUN=1;SAF=50;SAP=26.6552;SAR=22;SRF=33;SRP=15.8176;SRR=16;TYPE=complex;ANN=ACA|downstream_gene_variant|MODIFIER|Afu1g00130|Afu1g00130|transcript|Afu1g00130-T|Coding||c.*2946_*2948delGCGinsACA|||||2946|,ACA|intron_variant|MODIFIER|Afu1g00140|Afu1g00140|transcript|Afu1g00140-T|Coding|1/4|c.565-232_565-230delGCGinsACA||||||	GT:DP:RO:QR:AO:QA:GL	1/1:127:49:1526:72:2358:-11.9405,-26.8435,0
Chr1_A_fumigatus_Af293	14186	.	G	A	206.584	.	AB=0;ABP=0;AC=2;AF=1;AN=2;AO=111;CIGAR=1X;DP=202;DPB=202;DPRA=0;EPP=29.7918;EPPR=24.725;GTI=0;LEN=1;MEANALT=2;MQM=3.6036;MQMR=3.61111;NS=1;NUMALT=1;ODDS=47.5677;PAIRED=0.81982;PAIREDR=0.6;PAO=0;PQA=0;PQR=0;PRO=0;QA=3921;QR=3057;RO=89;RPL=56;RPP=3.02986;RPPR=54.064;RPR=55;RUN=1;SAF=57;SAP=3.18637;SAR=54;SRF=39;SRP=6.48466;SRR=50;TYPE=snp;ANN=A|downstream_gene_variant|MODIFIER|Afu1g00130|Afu1g00130|transcript|Afu1g00130-T|Coding||c.*3080G>A|||||3080|,A|intron_variant|MODIFIER|Afu1g00140|Afu1g00140|transcript|Afu1g00140-T|Coding|1/4|c.565-98G>A||||||	GT:DP:RO:QR:AO:QA:GL	1/1:201:89:2997:111:3921:-15.5645,-40.037,0
Chr1_A_fumigatus_Af293	14404	.	G	A	299.509	.	AB=0;ABP=0;AC=2;AF=1;AN=2;AO=82;CIGAR=1X;DP=153;DPB=153;DPRA=0;EPP=13.6028;EPPR=10.0912;GTI=0;LEN=1;MEANALT=3;MQM=4.12195;MQMR=2.62319;NS=1;NUMALT=1;ODDS=68.9645;PAIRED=0.878049;PAIREDR=0.507246;PAO=0;PQA=0;PQR=0;PRO=0;QA=2567;QR=2448;RO=68;RPL=41;RPP=3.0103;RPPR=84.8654;RPR=41;RUN=1;SAF=30;SAP=15.8273;SAR=52;SRF=33;SRP=3.29354;SRR=35;TYPE=snp;ANN=A|missense_variant|MODERATE|Afu1g00140|Afu1g00140|transcript|Afu1g00140-T|Coding|2/5|c.685G>A|p.Ala229Thr|685/1197|685/1197|229/398||,A|downstream_gene_variant|MODIFIER|Afu1g00130|Afu1g00130|transcript|Afu1g00130-T|Coding||c.*3298G>A|||||3298|	GT:DP:RO:QR:AO:QA:GL	1/1:152:68:2388:82:2567:-22.8233,-37.8981,0
Chr1_A_fumigatus_Af293	14438	.	G	A	298.083	.	AB=0;ABP=0;AC=2;AF=1;AN=2;AO=78;CIGAR=1X;DP=130;DPB=130;DPRA=0;EPP=16.4846;EPPR=7.18621;GTI=0;LEN=1;MEANALT=1;MQM=4.02564;MQMR=3.15385;NS=1;NUMALT=1;ODDS=68.636;PAIRED=0.858974;PAIREDR=0.5;PAO=0;PQA=0;PQR=0;PRO=0;QA=2605;QR=1775;RO=51;RPL=41;RPP=3.45573;RPPR=91.3725;RPR=37;RUN=1;SAF=27;SAP=19.0458;SAR=51;SRF=23;SRP=4.51363;SRR=28;TYPE=snp;ANN=A|missense_variant|MODERATE|Afu1g00140|Afu1g00140|transcript|Afu1g00140-T|Coding|2/5|c.719G>A|p.Arg240His|719/1197|719/1197|240/398||,A|downstream_gene_variant|MODIFIER|Afu1g00130|Afu1g00130|transcript|Afu1g00130-T|Coding||c.*3332G>A|||||3332|	GT:DP:RO:QR:AO:QA:GL	1/1:129:51:1715:78:2605:-22.3898,-33.0957,0
Chr1_A_fumigatus_Af293	14474	.	G	A	238.473	.	AB=0;ABP=0;AC=2;AF=1;AN=2;AO=69;CIGAR=1X;DP=98;DPB=98;DPRA=0;EPP=5.55942;EPPR=4.88226;GTI=0;LEN=1;MEANALT=1;MQM=3.68116;MQMR=4.68966;NS=1;NUMALT=1;ODDS=54.9105;PAIRED=0.782609;PAIREDR=0.551724;PAO=0;PQA=0;PQR=0;PRO=0;QA=2421;QR=971;RO=28;RPL=40;RPP=6.81824;RPPR=65.983;RPR=29;RUN=1;SAF=20;SAP=29.4771;SAR=49;SRF=11;SRP=6.67934;SRR=17;TYPE=snp;ANN=A|missense_variant|MODERATE|Afu1g00140|Afu1g00140|transcript|Afu1g00140-T|Coding|2/5|c.755G>A|p.Arg252Gln|755/1197|755/1197|252/398||,A|downstream_gene_variant|MODIFIER|Afu1g00130|Afu1g00130|transcript|Afu1g00130-T|Coding||c.*3368G>A|||||3368|	GT:DP:RO:QR:AO:QA:GL	1/1:97:28:911:69:2421:-19.5996,-25.9724,0
Chr1_A_fumigatus_Af293	14515	.	C	T	138.981	.	AB=0;ABP=0;AC=2;AF=1;AN=2;AO=62;CIGAR=1X;DP=76;DPB=76;DPRA=0;EPP=11.9764;EPPR=3.63072;GTI=0;LEN=1;MEANALT=1;MQM=3.75806;MQMR=8.21429;NS=1;NUMALT=1;ODDS=32.0016;PAIRED=0.774194;PAIREDR=0.357143;PAO=0;PQA=0;PQR=0;PRO=0;QA=2070;QR=492;RO=13;RPL=47;RPP=38.8746;RPPR=33.4109;RPR=15;RUN=1;SAF=16;SAP=34.5317;SAR=46;SRF=7;SRP=3.0103;SRR=6;TYPE=snp;ANN=T|downstream_gene_variant|MODIFIER|Afu1g00130|Afu1g00130|transcript|Afu1g00130-T|Coding||c.*3409C>T|||||3409|,T|intron_variant|MODIFIER|Afu1g00140|Afu1g00140|transcript|Afu1g00140-T|Coding|2/4|c.780+16C>T||||||	GT:DP:RO:QR:AO:QA:GL	1/1:75:13:432:62:2070:-19.4373,-21.2203,0
Chr1_A_fumigatus_Af293	28908	.	A	G	65.3143	.	AB=0;ABP=0;AC=2;AF=1;AN=2;AO=26;CIGAR=1X;DP=27;DPB=27;DPRA=0;EPP=3.34437;EPPR=0;GTI=0;LEN=1;MEANALT=1;MQM=6.88462;MQMR=100;NS=1;NUMALT=1;ODDS=15.0392;PAIRED=0.153846;PAIREDR=0;PAO=0;PQA=0;PQR=0;PRO=0;QA=862;QR=60;RO=0;RPL=0;RPP=59.4686;RPPR=5.18177;RPR=26;RUN=1;SAF=12;SAP=3.34437;SAR=14;SRF=0;SRP=5.18177;SRR=0;TYPE=snp;ANN=G|upstream_gene_variant|MODIFIER|Afu1g00160|Afu1g00160|transcript|Afu1g00160-T|Coding||c.-690A>G|||||690|,G|upstream_gene_variant|MODIFIER|Afu1g00170|Afu1g00170|transcript|Afu1g00170-T|Coding||c.-1372A>G|||||1372|,G|upstream_gene_variant|MODIFIER|Afu1g00180|Afu1g00180|transcript|Afu1g00180-T|Coding||c.-2652A>G|||||2652|,G|downstream_gene_variant|MODIFIER|Afu1g00150|Afu1g00150|transcript|Afu1g00150-T|Coding||c.*1891A>G|||||1891|,G|intergenic_region|MODIFIER|Afu1g00150-Afu1g00160|Afu1g00150-Afu1g00160|intergenic_region|Afu1g00150-Afu1g00160|||n.28908A>G||||||	GT:DP:RO:QR:AO:QA:GL	1/1:26:0:0:26:862:-16.042,-7.82678,0
Chr1_A_fumigatus_Af293	28917	.	C	T	149.316	.	AB=0;ABP=0;AC=2;AF=1;AN=2;AO=32;CIGAR=1X;DP=33;DPB=33;DPRA=0;EPP=3.0103;EPPR=0;GTI=0;LEN=1;MEANALT=1;MQM=9.3125;MQMR=100;NS=1;NUMALT=1;ODDS=34.3814;PAIRED=0.1875;PAIREDR=0;PAO=0;PQA=0;PQR=0;PRO=0;QA=1031;QR=60;RO=0;RPL=0;RPP=72.4974;RPPR=5.18177;RPR=32;RUN=1;SAF=16;SAP=3.0103;SAR=16;SRF=0;SRP=5.18177;SRR=0;TYPE=snp;ANN=T|upstream_gene_variant|MODIFIER|Afu1g00160|Afu1g00160|transcript|Afu1g00160-T|Coding||c.-681C>T|||||681|,T|upstream_gene_variant|MODIFIER|Afu1g00170|Afu1g00170|transcript|Afu1g00170-T|Coding||c.-1363C>T|||||1363|,T|upstream_gene_variant|MODIFIER|Afu1g00180|Afu1g00180|transcript|Afu1g00180-T|Coding||c.-2643C>T|||||2643|,T|downstream_gene_variant|MODIFIER|Afu1g00150|Afu1g00150|transcript|Afu1g00150-T|Coding||c.*1900C>T|||||1900|,T|intergenic_region|MODIFIER|Afu1g00150-Afu1g00160|Afu1g00150-Afu1g00160|intergenic_region|Afu1g00150-Afu1g00160|||n.28917C>T||||||	GT:DP:RO:QR:AO:QA:GL	1/1:32:0:0:32:1031:-26.2727,-9.63296,0
Chr1_A_fumigatus_Af293	28937	.	TAT	TAAC	292.072	.	AB=0;ABP=0;AC=2;AF=1;AN=2;AO=42;CIGAR=1M1I1M1X;DP=48;DPB=61.6667;DPRA=0;EPP=3.21711;EPPR=0;GTI=0;LEN=2;MEANALT=5;MQM=12.7143;MQMR=0;NS=1;NUMALT=1;ODDS=62.1364;PAIRED=0.285714;PAIREDR=0;PAO=1;PQA=14;PQR=0;PRO=0;QA=1269;QR=0;RO=0;RPL=0;RPP=94.2121;RPPR=0;RPR=42;RUN=1;SAF=22;SAP=3.21711;SAR=20;SRF=0;SRP=0;SRR=0;TYPE=complex;ANN=TAAC|upstream_gene_variant|MODIFIER|Afu1g00160|Afu1g00160|transcript|Afu1g00160-T|Coding||c.-659delTinsAC|||||659|,TAAC|upstream_gene_variant|MODIFIER|Afu1g00170|Afu1g00170|transcript|Afu1g00170-T|Coding||c.-1341delTinsAC|||||1341|,TAAC|upstream_gene_variant|MODIFIER|Afu1g00180|Afu1g00180|transcript|Afu1g00180-T|Coding||c.-2621delTinsAC|||||2621|,TAAC|downstream_gene_variant|MODIFIER|Afu1g00150|Afu1g00150|transcript|Afu1g00150-T|Coding||c.*1922delTinsAC|||||1922|,TAAC|intergenic_region|MODIFIER|Afu1g00150-Afu1g00160|Afu1g00150-Afu1g00160|intergenic_region|Afu1g00150-Afu1g00160|||n.28939delTinsAC||||||	GT:DP:RO:QR:AO:QA:GL	1/1:47:0:0:42:1269:-43.7154,-12.9443,0
Chr1_A_fumigatus_Af293	28955	.	G	A	503.299	.	AB=0;ABP=0;AC=2;AF=1;AN=2;AO=61;CIGAR=1X;DP=62;DPB=62;DPRA=0;EPP=5.89373;EPPR=0;GTI=0;LEN=1;MEANALT=1;MQM=13.7377;MQMR=100;NS=1;NUMALT=1;ODDS=87.7828;PAIRED=0.229508;PAIREDR=0;PAO=0;PQA=0;PQR=0;PRO=0;QA=1953;QR=60;RO=0;RPL=0;RPP=135.47;RPPR=5.18177;RPR=61;RUN=1;SAF=26;SAP=5.89373;SAR=35;SRF=0;SRP=5.18177;SRR=0;TYPE=snp;ANN=A|upstream_gene_variant|MODIFIER|Afu1g00160|Afu1g00160|transcript|Afu1g00160-T|Coding||c.-643G>A|||||643|,A|upstream_gene_variant|MODIFIER|Afu1g00170|Afu1g00170|transcript|Afu1g00170-T|Coding||c.-1325G>A|||||1325|,A|upstream_gene_variant|MODIFIER|Afu1g00180|Afu1g00180|transcript|Afu1g00180-T|Coding||c.-2605G>A|||||2605|,A|downstream_gene_variant|MODIFIER|Afu1g00150|Afu1g00150|transcript|Afu1g00150-T|Coding||c.*1938G>A|||||1938|,A|intergenic_region|MODIFIER|Afu1g00150-Afu1g00160|Afu1g00150-Afu1g00160|intergenic_region|Afu1g00150-Afu1g00160|||n.28955G>A||||||	GT:DP:RO:QR:AO:QA:GL	1/1:61:0:0:61:1953:-71.2471,-18.3628,0
Chr1_A_fumigatus_Af293	28961	.	G	T	600.383	.	AB=0;ABP=0;AC=2;AF=1;AN=2;AO=66;CIGAR=1X;DP=68;DPB=68;DPRA=0;EPP=3.53672;EPPR=0;GTI=0;LEN=1;MEANALT=2;MQM=14.2576;MQMR=100;NS=1;NUMALT=1;ODDS=94.7143;PAIRED=0.242424;PAIREDR=0;PAO=0;PQA=0;PQR=0;PRO=0;QA=2092;QR=60;RO=0;RPL=1;RPP=137.773;RPPR=5.18177;RPR=65;RUN=1;SAF=30;SAP=4.19474;SAR=36;SRF=0;SRP=5.18177;SRR=0;TYPE=snp;ANN=T|upstream_gene_variant|MODIFIER|Afu1g00160|Afu1g00160|transcript|Afu1g00160-T|Coding||c.-637G>T|||||637|,T|upstream_gene_variant|MODIFIER|Afu1g00170|Afu1g00170|transcript|Afu1g00170-T|Coding||c.-1319G>T|||||1319|,T|upstream_gene_variant|MODIFIER|Afu1g00180|Afu1g00180|transcript|Afu1g00180-T|Coding||c.-2599G>T|||||2599|,T|downstream_gene_variant|MODIFIER|Afu1g00150|Afu1g00150|transcript|Afu1g00150-T|Coding||c.*1944G>T|||||1944|,T|intergenic_region|MODIFIER|Afu1g00150-Afu1g00160|Afu1g00150-Afu1g00160|intergenic_region|Afu1g00150-Afu1g00160|||n.28961G>T||||||	GT:DP:RO:QR:AO:QA:GL	1/1:67:0:0:66:2092:-80.2744,-19.868,0
Chr1_A_fumigatus_Af293	28977	.	T	C	1170.97	.	AB=0;ABP=0;AC=2;AF=1;AN=2;AO=92;CIGAR=1X;DP=95;DPB=95;DPRA=0;EPP=3.0103;EPPR=7.35324;GTI=0;LEN=1;MEANALT=2;MQM=17.413;MQMR=54;NS=1;NUMALT=1;ODDS=128.199;PAIRED=0.326087;PAIREDR=0;PAO=0;PQA=0;PQR=0;PRO=0;QA=2929;QR=73;RO=1;RPL=9;RPP=132.26;RPPR=3.0103;RPR=83;RUN=1;SAF=51;SAP=5.3706;SAR=41;SRF=0;SRP=7.35324;SRR=1;TYPE=snp;ANN=C|upstream_gene_variant|MODIFIER|Afu1g00160|Afu1g00160|transcript|Afu1g00160-T|Coding||c.-621T>C|||||621|,C|upstream_gene_variant|MODIFIER|Afu1g00170|Afu1g00170|transcript|Afu1g00170-T|Coding||c.-1303T>C|||||1303|,C|upstream_gene_variant|MODIFIER|Afu1g00180|Afu1g00180|transcript|Afu1g00180-T|Coding||c.-2583T>C|||||2583|,C|downstream_gene_variant|MODIFIER|Afu1g00150|Afu1g00150|transcript|Afu1g00150-T|Coding||c.*1960T>C|||||1960|,C|intergenic_region|MODIFIER|Afu1g00150-Afu1g00160|Afu1g00150-Afu1g00160|intergenic_region|Afu1g00150-Afu1g00160|||n.28977T>C||||||	GT:DP:RO:QR:AO:QA:GL	1/1:94:1:13:92:2929:-134.346,-27.3477,0
Chr1_A_fumigatus_Af293	28991	.	G	A	1337.04	.	AB=0;ABP=0;AC=2;AF=1;AN=2;AO=102;CIGAR=1X;DP=104;DPB=104;DPRA=0;EPP=3.09546;EPPR=0;GTI=0;LEN=1;MEANALT=2;MQM=17.4706;MQMR=100;NS=1;NUMALT=1;ODDS=144.621;PAIRED=0.313725;PAIREDR=0;PAO=0;PQA=0;PQR=0;PRO=0;QA=3366;QR=60;RO=0;RPL=13;RPP=125.975;RPPR=5.18177;RPR=89;RUN=1;SAF=53;SAP=3.35092;SAR=49;SRF=0;SRP=5.18177;SRR=0;TYPE=snp;ANN=A|upstream_gene_variant|MODIFIER|Afu1g00160|Afu1g00160|transcript|Afu1g00160-T|Coding||c.-607G>A|||||607|,A|upstream_gene_variant|MODIFIER|Afu1g00170|Afu1g00170|transcript|Afu1g00170-T|Coding||c.-1289G>A|||||1289|,A|upstream_gene_variant|MODIFIER|Afu1g00180|Afu1g00180|transcript|Afu1g00180-T|Coding||c.-2569G>A|||||2569|,A|downstream_gene_variant|MODIFIER|Afu1g00150|Afu1g00150|transcript|Afu1g00150-T|Coding||c.*1974G>A|||||1974|,A|intergenic_region|MODIFIER|Afu1g00150-Afu1g00160|Afu1g00150-Afu1g00160|intergenic_region|Afu1g00150-Afu1g00160|||n.28991G>A||||||	GT:DP:RO:QR:AO:QA:GL	1/1:103:0:0:102:3366:-150.687,-30.7051,0
Chr1_A_fumigatus_Af293	29014	.	A	C	1562.96	.	AB=0;ABP=0;AC=2;AF=1;AN=2;AO=112;CIGAR=1X;DP=113;DPB=113;DPRA=0;EPP=4.25114;EPPR=0;GTI=0;LEN=1;MEANALT=1;MQM=17.7321;MQMR=100;NS=1;NUMALT=1;ODDS=158.484;PAIRED=0.3125;PAIREDR=0;PAO=0;PQA=0;PQR=0;PRO=0;QA=3662;QR=60;RO=0;RPL=27;RPP=68.232;RPPR=5.18177;RPR=85;RUN=1;SAF=53;SAP=3.70827;SAR=59;SRF=0;SRP=5.18177;SRR=0;TYPE=snp;ANN=C|upstream_gene_variant|MODIFIER|Afu1g00160|Afu1g00160|transcript|Afu1g00160-T|Coding||c.-584A>C|||||584|,C|upstream_gene_variant|MODIFIER|Afu1g00170|Afu1g00170|transcript|Afu1g00170-T|Coding||c.-1266A>C|||||1266|,C|upstream_gene_variant|MODIFIER|Afu1g00180|Afu1g00180|transcript|Afu1g00180-T|Coding||c.-2546A>C|||||2546|,C|downstream_gene_variant|MODIFIER|Afu1g00150|Afu1g00150|transcript|Afu1g00150-T|Coding||c.*1997A>C|||||1997|,C|intergenic_region|MODIFIER|Afu1g00150-Afu1g00160|Afu1g00150-Afu1g00160|intergenic_region|Afu1g00150-Afu1g00160|||n.29014A>C||||||	GT:DP:RO:QR:AO:QA:GL	1/1:112:0:0:112:3662:-166.642,-33.7154,0
Chr1_A_fumigatus_Af293	29047	.	T	A	1905.08	.	AB=0;ABP=0;AC=2;AF=1;AN=2;AO=128;CIGAR=1X;DP=133;DPB=133;DPRA=0;EPP=3.62103;EPPR=0;GTI=0;LEN=1;MEANALT=2;MQM=18.0938;MQMR=100;NS=1;NUMALT=1;ODDS=180.665;PAIRED=0.375;PAIREDR=0;PAO=0;PQA=0;PQR=0;PRO=0;QA=4247;QR=60;RO=0;RPL=49;RPP=18.2785;RPPR=5.18177;RPR=79;RUN=1;SAF=58;SAP=5.45321;SAR=70;SRF=0;SRP=5.18177;SRR=0;TYPE=snp;ANN=A|upstream_gene_variant|MODIFIER|Afu1g00160|Afu1g00160|transcript|Afu1g00160-T|Coding||c.-551T>A|||||551|,A|upstream_gene_variant|MODIFIER|Afu1g00170|Afu1g00170|transcript|Afu1g00170-T|Coding||c.-1233T>A|||||1233|,A|upstream_gene_variant|MODIFIER|Afu1g00180|Afu1g00180|transcript|Afu1g00180-T|Coding||c.-2513T>A|||||2513|,A|downstream_gene_variant|MODIFIER|Afu1g00150|Afu1g00150|transcript|Afu1g00150-T|Coding||c.*2030T>A|||||2030|,A|intergenic_region|MODIFIER|Afu1g00150-Afu1g00160|Afu1g00150-Afu1g00160|intergenic_region|Afu1g00150-Afu1g00160|||n.29047T>A||||||	GT:DP:RO:QR:AO:QA:GL	1/1:132:0:0:128:4247:-195.798,-38.5318,0
Chr1_A_fumigatus_Af293	29070	.	GTT	GT	1835.94	.	AB=0;ABP=0;AC=2;AF=1;AN=2;AO=130;CIGAR=1M1D1M;DP=135;DPB=90.3333;DPRA=0;EPP=3.07711;EPPR=5.18177;GTI=0;LEN=1;MEANALT=3;MQM=18.6846;MQMR=3;NS=1;NUMALT=1;ODDS=181.473;PAIRED=0.392308;PAIREDR=0;PAO=0;PQA=0;PQR=0;PRO=0;QA=3467;QR=27;RO=1;RPL=67;RPP=3.27756;RPPR=5.18177;RPR=63;RUN=1;SAF=59;SAP=5.41562;SAR=71;SRF=0;SRP=5.18177;SRR=1;TYPE=del;ANN=GT|upstream_gene_variant|MODIFIER|Afu1g00160|Afu1g00160|transcript|Afu1g00160-T|Coding||c.-526delT|||||526|,GT|upstream_gene_variant|MODIFIER|Afu1g00170|Afu1g00170|transcript|Afu1g00170-T|Coding||c.-1208delT|||||1208|,GT|upstream_gene_variant|MODIFIER|Afu1g00180|Afu1g00180|transcript|Afu1g00180-T|Coding||c.-2488delT|||||2488|,GT|downstream_gene_variant|MODIFIER|Afu1g00150|Afu1g00150|transcript|Afu1g00150-T|Coding||c.*2055delT|||||2055|,GT|intergenic_region|MODIFIER|Afu1g00150-Afu1g00160|Afu1g00150-Afu1g00160|intergenic_region|Afu1g00150-Afu1g00160|||n.29072delT||||||	GT:DP:RO:QR:AO:QA:GL	1/1:134:1:27:130:3467:-186.43,-39.1939,0
Chr1_A_fumigatus_Af293	29096	.	A	G	2207.26	.	AB=0;ABP=0;AC=2;AF=1;AN=2;AO=137;CIGAR=1X;DP=139;DPB=139;DPRA=0;EPP=4.29416;EPPR=0;GTI=0;LEN=1;MEANALT=2;MQM=19.5401;MQMR=100;NS=1;NUMALT=1;ODDS=193.141;PAIRED=0.452555;PAIREDR=0;PAO=0;PQA=0;PQR=0;PRO=0;QA=4578;QR=60;RO=0;RPL=81;RPP=12.9167;RPPR=5.18177;RPR=56;RUN=1;SAF=70;SAP=3.15295;SAR=67;SRF=0;SRP=5.18177;SRR=0;TYPE=snp;ANN=G|upstream_gene_variant|MODIFIER|Afu1g00160|Afu1g00160|transcript|Afu1g00160-T|Coding||c.-502A>G|||||502|,G|upstream_gene_variant|MODIFIER|Afu1g00170|Afu1g00170|transcript|Afu1g00170-T|Coding||c.-1184A>G|||||1184|,G|upstream_gene_variant|MODIFIER|Afu1g00180|Afu1g00180|transcript|Afu1g00180-T|Coding||c.-2464A>G|||||2464|,G|downstream_gene_variant|MODIFIER|Afu1g00150|Afu1g00150|transcript|Afu1g00150-T|Coding||c.*2079A>G|||||2079|,G|intergenic_region|MODIFIER|Afu1g00150-Afu1g00160|Afu1g00150-Afu1g00160|intergenic_region|Afu1g00150-Afu1g00160|||n.29096A>G||||||	GT:DP:RO:QR:AO:QA:GL	1/1:138:0:0:137:4578:-225.358,-41.2411,0
Chr1_A_fumigatus_Af293	29133	.	C	A	2451.11	.	AB=0;ABP=0;AC=2;AF=1;AN=2;AO=141;CIGAR=1X;DP=142;DPB=142;DPRA=0;EPP=15.9621;EPPR=0;GTI=0;LEN=1;MEANALT=1;MQM=20.844;MQMR=100;NS=1;NUMALT=1;ODDS=198.686;PAIRED=0.496454;PAIREDR=0;PAO=0;PQA=0;PQR=0;PRO=0;QA=4827;QR=60;RO=0;RPL=83;RPP=12.6356;RPPR=5.18177;RPR=58;RUN=1;SAF=70;SAP=3.0257;SAR=71;SRF=0;SRP=5.18177;SRR=0;TYPE=snp;ANN=A|upstream_gene_variant|MODIFIER|Afu1g00160|Afu1g00160|transcript|Afu1g00160-T|Coding||c.-465C>A|||||465|,A|upstream_gene_variant|MODIFIER|Afu1g00170|Afu1g00170|transcript|Afu1g00170-T|Coding||c.-1147C>A|||||1147|,A|upstream_gene_variant|MODIFIER|Afu1g00180|Afu1g00180|transcript|Afu1g00180-T|Coding||c.-2427C>A|||||2427|,A|downstream_gene_variant|MODIFIER|Afu1g00150|Afu1g00150|transcript|Afu1g00150-T|Coding||c.*2116C>A|||||2116|,A|intergenic_region|MODIFIER|Afu1g00150-Afu1g00160|Afu1g00150-Afu1g00160|intergenic_region|Afu1g00150-Afu1g00160|||n.29133C>A||||||	GT:DP:RO:QR:AO:QA:GL	1/1:141:0:0:141:4827:-250.889,-42.4452,0
Chr1_A_fumigatus_Af293	29138	.	T	C	2445.29	.	AB=0;ABP=0;AC=2;AF=1;AN=2;AO=141;CIGAR=1X;DP=142;DPB=142;DPRA=0;EPP=19.7815;EPPR=0;GTI=0;LEN=1;MEANALT=1;MQM=20.8369;MQMR=100;NS=1;NUMALT=1;ODDS=198.686;PAIRED=0.503546;PAIREDR=0;PAO=0;PQA=0;PQR=0;PRO=0;QA=4821;QR=60;RO=0;RPL=84;RPP=14.2373;RPPR=5.18177;RPR=57;RUN=1;SAF=69;SAP=3.1489;SAR=72;SRF=0;SRP=5.18177;SRR=0;TYPE=snp;ANN=C|upstream_gene_variant|MODIFIER|Afu1g00160|Afu1g00160|transcript|Afu1g00160-T|Coding||c.-460T>C|||||460|,C|upstream_gene_variant|MODIFIER|Afu1g00170|Afu1g00170|transcript|Afu1g00170-T|Coding||c.-1142T>C|||||1142|,C|upstream_gene_variant|MODIFIER|Afu1g00180|Afu1g00180|transcript|Afu1g00180-T|Coding||c.-2422T>C|||||2422|,C|downstream_gene_variant|MODIFIER|Afu1g00150|Afu1g00150|transcript|Afu1g00150-T|Coding||c.*2121T>C|||||2121|,C|intergenic_region|MODIFIER|Afu1g00150-Afu1g00160|Afu1g00150-Afu1g00160|intergenic_region|Afu1g00150-Afu1g00160|||n.29138T>C||||||	GT:DP:RO:QR:AO:QA:GL	1/1:141:0:0:141:4821:-250.865,-42.4452,0
Chr1_A_fumigatus_Af293	29158	.	T	A	2473.61	.	AB=0;ABP=0;AC=2;AF=1;AN=2;AO=141;CIGAR=1X;DP=142;DPB=142;DPRA=0;EPP=19.7815;EPPR=0;GTI=0;LEN=1;MEANALT=1;MQM=21.1915;MQMR=100;NS=1;NUMALT=1;ODDS=198.686;PAIRED=0.531915;PAIREDR=0;PAO=0;PQA=0;PQR=0;PRO=0;QA=4782;QR=60;RO=0;RPL=81;RPP=9.80193;RPPR=5.18177;RPR=60;RUN=1;SAF=72;SAP=3.1489;SAR=69;SRF=0;SRP=5.18177;SRR=0;TYPE=snp;ANN=A|upstream_gene_variant|MODIFIER|Afu1g00160|Afu1g00160|transcript|Afu1g00160-T|Coding||c.-440T>A|||||440|,A|upstream_gene_variant|MODIFIER|Afu1g00170|Afu1g00170|transcript|Afu1g00170-T|Coding||c.-1122T>A|||||1122|,A|upstream_gene_variant|MODIFIER|Afu1g00180|Afu1g00180|transcript|Afu1g00180-T|Coding||c.-2402T>A|||||2402|,A|downstream_gene_variant|MODIFIER|Afu1g00150|Afu1g00150|transcript|Afu1g00150-T|Coding||c.*2141T>A|||||2141|,A|intergenic_region|MODIFIER|Afu1g00150-Afu1g00160|Afu1g00150-Afu1g00160|intergenic_region|Afu1g00150-Afu1g00160|||n.29158T>A||||||	GT:DP:RO:QR:AO:QA:GL	1/1:141:0:0:141:4782:-253.252,-42.4452,0
Chr1_A_fumigatus_Af293	29171	.	CAG	TAT	2429.4	.	AB=0;ABP=0;AC=2;AF=1;AN=2;AO=135;CIGAR=1X1M1X;DP=140;DPB=141.667;DPRA=0;EPP=22.7144;EPPR=0;GTI=0;LEN=3;MEANALT=5;MQM=21.8444;MQMR=0;NS=1;NUMALT=1;ODDS=194.527;PAIRED=0.585185;PAIREDR=0;PAO=6;PQA=185;PQR=0;PRO=0;QA=4155;QR=0;RO=0;RPL=64;RPP=3.79846;RPPR=0;RPR=71;RUN=1;SAF=81;SAP=14.7363;SAR=54;SRF=0;SRP=0;SRR=0;TYPE=complex;ANN=TAT|upstream_gene_variant|MODIFIER|Afu1g00160|Afu1g00160|transcript|Afu1g00160-T|Coding||c.-427_-425delCAGinsTAT|||||427|,TAT|upstream_gene_variant|MODIFIER|Afu1g00170|Afu1g00170|transcript|Afu1g00170-T|Coding||c.-1109_-1107delCAGinsTAT|||||1109|,TAT|upstream_gene_variant|MODIFIER|Afu1g00180|Afu1g00180|transcript|Afu1g00180-T|Coding||c.-2389_-2387delCAGinsTAT|||||2389|,TAT|downstream_gene_variant|MODIFIER|Afu1g00150|Afu1g00150|transcript|Afu1g00150-T|Coding||c.*2154_*2156delCAGinsTAT|||||2154|,TAT|intergenic_region|MODIFIER|Afu1g00150-Afu1g00160|Afu1g00150-Afu1g00160|intergenic_region|Afu1g00150-Afu1g00160|||n.29171_29173delCAGinsTAT||||||	GT:DP:RO:QR:AO:QA:GL	1/1:139:0:0:135:4155:-249.66,-42.4452,0
Chr1_A_fumigatus_Af293	29194	.	G	C	2673.11	.	AB=0;ABP=0;AC=2;AF=1;AN=2;AO=144;CIGAR=1X;DP=147;DPB=147;DPRA=0;EPP=14.8328;EPPR=0;GTI=0;LEN=1;MEANALT=2;MQM=23.7847;MQMR=100;NS=1;NUMALT=1;ODDS=202.845;PAIRED=0.659722;PAIREDR=0;PAO=0;PQA=0;PQR=0;PRO=0;QA=4556;QR=60;RO=0;RPL=59;RPP=13.2042;RPPR=5.18177;RPR=85;RUN=1;SAF=91;SAP=24.7853;SAR=53;SRF=0;SRP=5.18177;SRR=0;TYPE=snp;ANN=C|upstream_gene_variant|MODIFIER|Afu1g00160|Afu1g00160|transcript|Afu1g00160-T|Coding||c.-404G>C|||||404|,C|upstream_gene_variant|MODIFIER|Afu1g00170|Afu1g00170|transcript|Afu1g00170-T|Coding||c.-1086G>C|||||1086|,C|upstream_gene_variant|MODIFIER|Afu1g00180|Afu1g00180|transcript|Afu1g00180-T|Coding||c.-2366G>C|||||2366|,C|downstream_gene_variant|MODIFIER|Afu1g00150|Afu1g00150|transcript|Afu1g00150-T|Coding||c.*2177G>C|||||2177|,C|intergenic_region|MODIFIER|Afu1g00150-Afu1g00160|Afu1g00150-Afu1g00160|intergenic_region|Afu1g00150-Afu1g00160|||n.29194G>C||||||	GT:DP:RO:QR:AO:QA:GL	1/1:146:0:0:144:4556:-275.233,-43.3483,0
Chr1_A_fumigatus_Af293	29214	.	A	T	2828.26	.	AB=0;ABP=0;AC=2;AF=1;AN=2;AO=146;CIGAR=1X;DP=148;DPB=148;DPRA=0;EPP=3.24827;EPPR=0;GTI=0;LEN=1;MEANALT=2;MQM=24.0274;MQMR=100;NS=1;NUMALT=1;ODDS=205.618;PAIRED=0.664384;PAIREDR=0;PAO=0;PQA=0;PQR=0;PRO=0;QA=4835;QR=60;RO=0;RPL=68;RPP=4.49761;RPPR=5.18177;RPR=78;RUN=1;SAF=93;SAP=26.8073;SAR=53;SRF=0;SRP=5.18177;SRR=0;TYPE=snp;ANN=T|upstream_gene_variant|MODIFIER|Afu1g00160|Afu1g00160|transcript|Afu1g00160-T|Coding||c.-384A>T|||||384|,T|upstream_gene_variant|MODIFIER|Afu1g00170|Afu1g00170|transcript|Afu1g00170-T|Coding||c.-1066A>T|||||1066|,T|upstream_gene_variant|MODIFIER|Afu1g00180|Afu1g00180|transcript|Afu1g00180-T|Coding||c.-2346A>T|||||2346|,T|downstream_gene_variant|MODIFIER|Afu1g00150|Afu1g00150|transcript|Afu1g00150-T|Coding||c.*2197A>T|||||2197|,T|intergenic_region|MODIFIER|Afu1g00150-Afu1g00160|Afu1g00150-Afu1g00160|intergenic_region|Afu1g00150-Afu1g00160|||n.29214A>T||||||	GT:DP:RO:QR:AO:QA:GL	1/1:147:0:0:146:4835:-288.934,-43.9504,0
Chr1_A_fumigatus_Af293	29231	.	A	G	3107.87	.	AB=0;ABP=0;AC=2;AF=1;AN=2;AO=153;CIGAR=1X;DP=157;DPB=157;DPRA=0;EPP=4.72761;EPPR=3.0103;GTI=0;LEN=1;MEANALT=3;MQM=25.0327;MQMR=51.5;NS=1;NUMALT=1;ODDS=213.219;PAIRED=0.69281;PAIREDR=0;PAO=0;PQA=0;PQR=0;PRO=0;QA=5195;QR=76;RO=1;RPL=55;RPP=29.2525;RPPR=7.35324;RPR=98;RUN=1;SAF=93;SAP=18.4661;SAR=60;SRF=0;SRP=7.35324;SRR=1;TYPE=snp;ANN=G|upstream_gene_variant|MODIFIER|Afu1g00160|Afu1g00160|transcript|Afu1g00160-T|Coding||c.-367A>G|||||367|,G|upstream_gene_variant|MODIFIER|Afu1g00170|Afu1g00170|transcript|Afu1g00170-T|Coding||c.-1049A>G|||||1049|,G|upstream_gene_variant|MODIFIER|Afu1g00180|Afu1g00180|transcript|Afu1g00180-T|Coding||c.-2329A>G|||||2329|,G|downstream_gene_variant|MODIFIER|Afu1g00150|Afu1g00150|transcript|Afu1g00150-T|Coding||c.*2214A>G|||||2214|,G|intergenic_region|MODIFIER|Afu1g00150-Afu1g00160|Afu1g00150-Afu1g00160|intergenic_region|Afu1g00150-Afu1g00160|||n.29231A>G||||||	GT:DP:RO:QR:AO:QA:GL	1/1:156:1:16:153:5195:-317.818,-46.1277,0
Chr1_A_fumigatus_Af293	29253	.	T	C	3153.55	.	AB=0;ABP=0;AC=2;AF=1;AN=2;AO=157;CIGAR=1X;DP=158;DPB=158;DPRA=0;EPP=3.35608;EPPR=0;GTI=0;LEN=1;MEANALT=1;MQM=25.5669;MQMR=100;NS=1;NUMALT=1;ODDS=220.867;PAIRED=0.694268;PAIREDR=0;PAO=0;PQA=0;PQR=0;PRO=0;QA=5188;QR=60;RO=0;RPL=60;RPP=21.945;RPPR=5.18177;RPR=97;RUN=1;SAF=94;SAP=16.3019;SAR=63;SRF=0;SRP=5.18177;SRR=0;TYPE=snp;ANN=C|upstream_gene_variant|MODIFIER|Afu1g00160|Afu1g00160|transcript|Afu1g00160-T|Coding||c.-345T>C|||||345|,C|upstream_gene_variant|MODIFIER|Afu1g00170|Afu1g00170|transcript|Afu1g00170-T|Coding||c.-1027T>C|||||1027|,C|upstream_gene_variant|MODIFIER|Afu1g00180|Afu1g00180|transcript|Afu1g00180-T|Coding||c.-2307T>C|||||2307|,C|downstream_gene_variant|MODIFIER|Afu1g00150|Afu1g00150|transcript|Afu1g00150-T|Coding||c.*2236T>C|||||2236|,C|intergenic_region|MODIFIER|Afu1g00150-Afu1g00160|Afu1g00150-Afu1g00160|intergenic_region|Afu1g00150-Afu1g00160|||n.29253T>C||||||	GT:DP:RO:QR:AO:QA:GL	1/1:157:0:0:157:5188:-322.208,-47.2617,0
Chr1_A_fumigatus_Af293	29258	.	G	A	3448.69	.	AB=0;ABP=0;AC=2;AF=1;AN=2;AO=166;CIGAR=1X;DP=168;DPB=168;DPRA=0;EPP=4.89399;EPPR=0;GTI=0;LEN=1;MEANALT=2;MQM=26.1687;MQMR=100;NS=1;NUMALT=1;ODDS=233.344;PAIRED=0.686747;PAIREDR=0;PAO=0;PQA=0;PQR=0;PRO=0;QA=5644;QR=60;RO=0;RPL=58;RPP=35.7132;RPPR=5.18177;RPR=108;RUN=1;SAF=95;SAP=10.545;SAR=71;SRF=0;SRP=5.18177;SRR=0;TYPE=snp;ANN=A|upstream_gene_variant|MODIFIER|Afu1g00160|Afu1g00160|transcript|Afu1g00160-T|Coding||c.-340G>A|||||340|,A|upstream_gene_variant|MODIFIER|Afu1g00170|Afu1g00170|transcript|Afu1g00170-T|Coding||c.-1022G>A|||||1022|,A|upstream_gene_variant|MODIFIER|Afu1g00180|Afu1g00180|transcript|Afu1g00180-T|Coding||c.-2302G>A|||||2302|,A|downstream_gene_variant|MODIFIER|Afu1g00150|Afu1g00150|transcript|Afu1g00150-T|Coding||c.*2241G>A|||||2241|,A|intergenic_region|MODIFIER|Afu1g00150-Afu1g00160|Afu1g00150-Afu1g00160|intergenic_region|Afu1g00150-Afu1g00160|||n.29258G>A||||||	GT:DP:RO:QR:AO:QA:GL	1/1:167:0:0:166:5644:-352.735,-49.971,0
Chr1_A_fumigatus_Af293	29314	.	AGG	GGA	3312.02	.	AB=0;ABP=0;AC=2;AF=1;AN=2;AO=169;CIGAR=1X1M1X;DP=176;DPB=175.667;DPRA=0;EPP=60.6892;EPPR=0;GTI=0;LEN=3;MEANALT=5;MQM=26.7515;MQMR=0;NS=1;NUMALT=1;ODDS=238.196;PAIRED=0.668639;PAIREDR=0;PAO=1;PQA=26;PQR=0;PRO=0;QA=5081;QR=0;RO=0;RPL=82;RPP=3.33152;RPPR=0;RPR=87;RUN=1;SAF=79;SAP=4.56502;SAR=90;SRF=0;SRP=0;SRR=0;TYPE=complex;ANN=GGA|upstream_gene_variant|MODIFIER|Afu1g00160|Afu1g00160|transcript|Afu1g00160-T|Coding||c.-284_-282delAGGinsGGA|||||284|,GGA|upstream_gene_variant|MODIFIER|Afu1g00170|Afu1g00170|transcript|Afu1g00170-T|Coding||c.-966_-964delAGGinsGGA|||||966|,GGA|upstream_gene_variant|MODIFIER|Afu1g00180|Afu1g00180|transcript|Afu1g00180-T|Coding||c.-2246_-2244delAGGinsGGA|||||2246|,GGA|downstream_gene_variant|MODIFIER|Afu1g00150|Afu1g00150|transcript|Afu1g00150-T|Coding||c.*2297_*2299delAGGinsGGA|||||2297|,GGA|intergenic_region|MODIFIER|Afu1g00150-Afu1g00160|Afu1g00150-Afu1g00160|intergenic_region|Afu1g00150-Afu1g00160|||n.29314_29316delAGGinsGGA||||||	GT:DP:RO:QR:AO:QA:GL	1/1:175:0:0:169:5081:-340.919,-51.1751,0
Chr1_A_fumigatus_Af293	29340	.	A	C	3624.77	.	AB=0;ABP=0;AC=2;AF=1;AN=2;AO=174;CIGAR=1X;DP=176;DPB=176;DPRA=0;EPP=54.1273;EPPR=0;GTI=0;LEN=1;MEANALT=2;MQM=27.1379;MQMR=100;NS=1;NUMALT=1;ODDS=244.434;PAIRED=0.666667;PAIREDR=0;PAO=0;PQA=0;PQR=0;PRO=0;QA=5702;QR=60;RO=0;RPL=83;RPP=3.809;RPPR=5.18177;RPR=91;RUN=1;SAF=72;SAP=14.2421;SAR=102;SRF=0;SRP=5.18177;SRR=0;TYPE=snp;ANN=C|upstream_gene_variant|MODIFIER|Afu1g00160|Afu1g00160|transcript|Afu1g00160-T|Coding||c.-258A>C|||||258|,C|upstream_gene_variant|MODIFIER|Afu1g00170|Afu1g00170|transcript|Afu1g00170-T|Coding||c.-940A>C|||||940|,C|upstream_gene_variant|MODIFIER|Afu1g00180|Afu1g00180|transcript|Afu1g00180-T|Coding||c.-2220A>C|||||2220|,C|downstream_gene_variant|MODIFIER|Afu1g00150|Afu1g00150|transcript|Afu1g00150-T|Coding||c.*2323A>C|||||2323|,C|intergenic_region|MODIFIER|Afu1g00150-Afu1g00160|Afu1g00150-Afu1g00160|intergenic_region|Afu1g00150-Afu1g00160|||n.29340A>C||||||	GT:DP:RO:QR:AO:QA:GL	1/1:175:0:0:174:5702:-372.537,-52.3792,0
Chr1_A_fumigatus_Af293	29434	.	A	G	3581.55	.	AB=0;ABP=0;AC=2;AF=1;AN=2;AO=166;CIGAR=1X;DP=168;DPB=168;DPRA=0;EPP=3.0103;EPPR=7.35324;GTI=0;LEN=1;MEANALT=1;MQM=28.1928;MQMR=62;NS=1;NUMALT=1;ODDS=228.56;PAIRED=0.596386;PAIREDR=0.5;PAO=0;PQA=0;PQR=0;PRO=0;QA=5470;QR=74;RO=1;RPL=87;RPP=3.84749;RPPR=3.0103;RPR=79;RUN=1;SAF=52;SAP=53.2943;SAR=114;SRF=0;SRP=7.35324;SRR=1;TYPE=snp;ANN=G|upstream_gene_variant|MODIFIER|Afu1g00160|Afu1g00160|transcript|Afu1g00160-T|Coding||c.-164A>G|||||164|,G|upstream_gene_variant|MODIFIER|Afu1g00170|Afu1g00170|transcript|Afu1g00170-T|Coding||c.-846A>G|||||846|,G|upstream_gene_variant|MODIFIER|Afu1g00180|Afu1g00180|transcript|Afu1g00180-T|Coding||c.-2126A>G|||||2126|,G|downstream_gene_variant|MODIFIER|Afu1g00150|Afu1g00150|transcript|Afu1g00150-T|Coding||c.*2417A>G|||||2417|,G|intergenic_region|MODIFIER|Afu1g00150-Afu1g00160|Afu1g00150-Afu1g00160|intergenic_region|Afu1g00150-Afu1g00160|||n.29434A>G||||||	GT:DP:RO:QR:AO:QA:GL	1/1:167:1:14:166:5470:-366.081,-48.9118,0
Chr1_A_fumigatus_Af293	29453	.	A	C	3552.66	.	AB=0;ABP=0;AC=2;AF=1;AN=2;AO=160;CIGAR=1X;DP=161;DPB=161;DPRA=0;EPP=4.36747;EPPR=0;GTI=0;LEN=1;MEANALT=1;MQM=27.8438;MQMR=100;NS=1;NUMALT=1;ODDS=225.026;PAIRED=0.5625;PAIREDR=0;PAO=0;PQA=0;PQR=0;PRO=0;QA=5730;QR=60;RO=0;RPL=80;RPP=3.0103;RPPR=5.18177;RPR=80;RUN=1;SAF=43;SAP=77.3289;SAR=117;SRF=0;SRP=5.18177;SRR=0;TYPE=snp;ANN=C|upstream_gene_variant|MODIFIER|Afu1g00160|Afu1g00160|transcript|Afu1g00160-T|Coding||c.-145A>C|||||145|,C|upstream_gene_variant|MODIFIER|Afu1g00170|Afu1g00170|transcript|Afu1g00170-T|Coding||c.-827A>C|||||827|,C|upstream_gene_variant|MODIFIER|Afu1g00180|Afu1g00180|transcript|Afu1g00180-T|Coding||c.-2107A>C|||||2107|,C|downstream_gene_variant|MODIFIER|Afu1g00150|Afu1g00150|transcript|Afu1g00150-T|Coding||c.*2436A>C|||||2436|,C|intergenic_region|MODIFIER|Afu1g00150-Afu1g00160|Afu1g00150-Afu1g00160|intergenic_region|Afu1g00150-Afu1g00160|||n.29453A>C||||||	GT:DP:RO:QR:AO:QA:GL	1/1:160:0:0:160:5730:-366.674,-48.1648,0
Chr1_A_fumigatus_Af293	29506	.	GTAGG	ATAG	2809.16	.	AB=0;ABP=0;AC=2;AF=1;AN=2;AO=134;CIGAR=1X2M1D1M;DP=138;DPB=113;DPRA=0;EPP=82.4149;EPPR=0;GTI=0;LEN=4;MEANALT=4;MQM=27.1716;MQMR=0;NS=1;NUMALT=1;ODDS=191.062;PAIRED=0.559701;PAIREDR=0;PAO=3;PQA=93;PQR=0;PRO=0;QA=4199;QR=0;RO=0;RPL=71;RPP=4.04742;RPPR=0;RPR=63;RUN=1;SAF=55;SAP=12.3444;SAR=79;SRF=0;SRP=0;SRR=0;TYPE=complex;ANN=ATAG|upstream_gene_variant|MODIFIER|Afu1g00160|Afu1g00160|transcript|Afu1g00160-T|Coding||c.-92_-88delGTAGGinsATAG|||||92|,ATAG|upstream_gene_variant|MODIFIER|Afu1g00170|Afu1g00170|transcript|Afu1g00170-T|Coding||c.-774_-770delGTAGGinsATAG|||||774|,ATAG|upstream_gene_variant|MODIFIER|Afu1g00180|Afu1g00180|transcript|Afu1g00180-T|Coding||c.-2054_-2050delGTAGGinsATAG|||||2054|,ATAG|downstream_gene_variant|MODIFIER|Afu1g00150|Afu1g00150|transcript|Afu1g00150-T|Coding||c.*2489_*2493delGTAGGinsATAG|||||2489|,ATAG|intergenic_region|MODIFIER|Afu1g00150-Afu1g00160|Afu1g00150-Afu1g00160|intergenic_region|Afu1g00150-Afu1g00160|||n.29506_29510delGTAGGinsATAG||||||	GT:DP:RO:QR:AO:QA:GL	1/1:137:0:0:134:4199:-293.717,-41.2411,0
Chr1_A_fumigatus_Af293	29550	.	T	C	2755.41	.	AB=0;ABP=0;AC=2;AF=1;AN=2;AO=136;CIGAR=1X;DP=137;DPB=137;DPRA=0;EPP=56.7223;EPPR=0;GTI=0;LEN=1;MEANALT=1;MQM=26.1471;MQMR=100;NS=1;NUMALT=1;ODDS=191.755;PAIRED=0.514706;PAIREDR=0;PAO=0;PQA=0;PQR=0;PRO=0;QA=4649;QR=60;RO=0;RPL=85;RPP=21.4678;RPPR=5.18177;RPR=51;RUN=1;SAF=60;SAP=7.09778;SAR=76;SRF=0;SRP=5.18177;SRR=0;TYPE=snp;ANN=C|upstream_gene_variant|MODIFIER|Afu1g00160|Afu1g00160|transcript|Afu1g00160-T|Coding||c.-48T>C|||||48|,C|upstream_gene_variant|MODIFIER|Afu1g00170|Afu1g00170|transcript|Afu1g00170-T|Coding||c.-730T>C|||||730|,C|upstream_gene_variant|MODIFIER|Afu1g00180|Afu1g00180|transcript|Afu1g00180-T|Coding||c.-2010T>C|||||2010|,C|downstream_gene_variant|MODIFIER|Afu1g00150|Afu1g00150|transcript|Afu1g00150-T|Coding||c.*2533T>C|||||2533|,C|intergenic_region|MODIFIER|Afu1g00150-Afu1g00160|Afu1g00150-Afu1g00160|intergenic_region|Afu1g00150-Afu1g00160|||n.29550T>C||||||	GT:DP:RO:QR:AO:QA:GL	1/1:136:0:0:136:4649:-286.799,-40.9401,0
Chr1_A_fumigatus_Af293	29566	.	AGCCC	TGCCA	2488.4	.	AB=0;ABP=0;AC=2;AF=1;AN=2;AO=127;CIGAR=1X3M1X;DP=130;DPB=129.8;DPRA=0;EPP=21.6302;EPPR=0;GTI=0;LEN=5;MEANALT=3;MQM=26.2047;MQMR=0;NS=1;NUMALT=1;ODDS=180.665;PAIRED=0.503937;PAIREDR=0;PAO=2;PQA=35;PQR=0;PRO=0;QA=3953;QR=0;RO=0;RPL=81;RPP=23.9556;RPPR=0;RPR=46;RUN=1;SAF=61;SAP=3.43776;SAR=66;SRF=0;SRP=0;SRR=0;TYPE=complex;ANN=TGCCA|upstream_gene_variant|MODIFIER|Afu1g00160|Afu1g00160|transcript|Afu1g00160-T|Coding||c.-32_-28delAGCCCinsTGCCA|||||32|,TGCCA|upstream_gene_variant|MODIFIER|Afu1g00170|Afu1g00170|transcript|Afu1g00170-T|Coding||c.-714_-710delAGCCCinsTGCCA|||||714|,TGCCA|upstream_gene_variant|MODIFIER|Afu1g00180|Afu1g00180|transcript|Afu1g00180-T|Coding||c.-1994_-1990delAGCCCinsTGCCA|||||1994|,TGCCA|downstream_gene_variant|MODIFIER|Afu1g00150|Afu1g00150|transcript|Afu1g00150-T|Coding||c.*2549_*2553delAGCCCinsTGCCA|||||2549|,TGCCA|intergenic_region|MODIFIER|Afu1g00150-Afu1g00160|Afu1g00150-Afu1g00160|intergenic_region|Afu1g00150-Afu1g00160|||n.29566_29570delAGCCCinsTGCCA||||||	GT:DP:RO:QR:AO:QA:GL	1/1:129:0:0:127:3953:-256.308,-38.8329,0
Chr1_A_fumigatus_Af293	29612	.	G	A	2477.3	.	AB=0;ABP=0;AC=2;AF=1;AN=2;AO=128;CIGAR=1X;DP=131;DPB=131;DPRA=0;EPP=3.07816;EPPR=0;GTI=0;LEN=1;MEANALT=2;MQM=25.6875;MQMR=100;NS=1;NUMALT=1;ODDS=180.665;PAIRED=0.53125;PAIREDR=0;PAO=0;PQA=0;PQR=0;PRO=0;QA=4120;QR=60;RO=0;RPL=70;RPP=5.45321;RPPR=5.18177;RPR=58;RUN=1;SAF=81;SAP=22.6214;SAR=47;SRF=0;SRP=5.18177;SRR=0;TYPE=snp;ANN=A|synonymous_variant|LOW|Afu1g00160|Afu1g00160|transcript|Afu1g00160-T|Coding|1/1|c.15G>A|p.Ser5Ser|15/384|15/384|5/127||,A|upstream_gene_variant|MODIFIER|Afu1g00170|Afu1g00170|transcript|Afu1g00170-T|Coding||c.-668G>A|||||668|,A|upstream_gene_variant|MODIFIER|Afu1g00180|Afu1g00180|transcript|Afu1g00180-T|Coding||c.-1948G>A|||||1948|,A|downstream_gene_variant|MODIFIER|Afu1g00150|Afu1g00150|transcript|Afu1g00150-T|Coding||c.*2595G>A|||||2595|	GT:DP:RO:QR:AO:QA:GL	1/1:130:0:0:128:4120:-253.406,-38.5318,0
Chr1_A_fumigatus_Af293	29657	.	C	T	2663.3	.	AB=0;ABP=0;AC=2;AF=1;AN=2;AO=133;CIGAR=1X;DP=135;DPB=135;DPRA=0;EPP=3.02663;EPPR=0;GTI=0;LEN=1;MEANALT=2;MQM=26.7218;MQMR=100;NS=1;NUMALT=1;ODDS=187.596;PAIRED=0.62406;PAIREDR=0;PAO=0;PQA=0;PQR=0;PRO=0;QA=4175;QR=60;RO=0;RPL=61;RPP=4.98585;RPPR=5.18177;RPR=72;RUN=1;SAF=87;SAP=30.4558;SAR=46;SRF=0;SRP=5.18177;SRR=0;TYPE=snp;ANN=T|synonymous_variant|LOW|Afu1g00160|Afu1g00160|transcript|Afu1g00160-T|Coding|1/1|c.60C>T|p.Asp20Asp|60/384|60/384|20/127||,T|upstream_gene_variant|MODIFIER|Afu1g00170|Afu1g00170|transcript|Afu1g00170-T|Coding||c.-623C>T|||||623|,T|upstream_gene_variant|MODIFIER|Afu1g00180|Afu1g00180|transcript|Afu1g00180-T|Coding||c.-1903C>T|||||1903|,T|downstream_gene_variant|MODIFIER|Afu1g00150|Afu1g00150|transcript|Afu1g00150-T|Coding||c.*2640C>T|||||2640|	GT:DP:RO:QR:AO:QA:GL	1/1:134:0:0:133:4175:-272.779,-40.037,0
Chr1_A_fumigatus_Af293	29673	.	G	A	2491.74	.	AB=0;ABP=0;AC=2;AF=1;AN=2;AO=124;CIGAR=1X;DP=126;DPB=126;DPRA=0;EPP=4.13106;EPPR=0;GTI=0;LEN=1;MEANALT=2;MQM=25.6371;MQMR=100;NS=1;NUMALT=1;ODDS=175.119;PAIRED=0.629032;PAIREDR=0;PAO=0;PQA=0;PQR=0;PRO=0;QA=4229;QR=60;RO=0;RPL=51;RPP=11.486;RPPR=5.18177;RPR=73;RUN=1;SAF=81;SAP=28.2974;SAR=43;SRF=0;SRP=5.18177;SRR=0;TYPE=snp;ANN=A|missense_variant|MODERATE|Afu1g00160|Afu1g00160|transcript|Afu1g00160-T|Coding|1/1|c.76G>A|p.Gly26Ser|76/384|76/384|26/127||,A|upstream_gene_variant|MODIFIER|Afu1g00170|Afu1g00170|transcript|Afu1g00170-T|Coding||c.-607G>A|||||607|,A|upstream_gene_variant|MODIFIER|Afu1g00180|Afu1g00180|transcript|Afu1g00180-T|Coding||c.-1887G>A|||||1887|,A|downstream_gene_variant|MODIFIER|Afu1g00150|Afu1g00150|transcript|Afu1g00150-T|Coding||c.*2656G>A|||||2656|	GT:DP:RO:QR:AO:QA:GL	1/1:125:0:0:124:4229:-256.116,-37.3277,0
Chr1_A_fumigatus_Af293	29678	.	T	C	2480.7	.	AB=0;ABP=0;AC=2;AF=1;AN=2;AO=125;CIGAR=1X;DP=126;DPB=126;DPRA=0;EPP=3.86152;EPPR=0;GTI=0;LEN=1;MEANALT=1;MQM=25.872;MQMR=100;NS=1;NUMALT=1;ODDS=176.506;PAIRED=0.624;PAIREDR=0;PAO=0;PQA=0;PQR=0;PRO=0;QA=4022;QR=60;RO=0;RPL=51;RPP=12.2;RPPR=5.18177;RPR=74;RUN=1;SAF=79;SAP=21.9282;SAR=46;SRF=0;SRP=5.18177;SRR=0;TYPE=snp;ANN=C|synonymous_variant|LOW|Afu1g00160|Afu1g00160|transcript|Afu1g00160-T|Coding|1/1|c.81T>C|p.Gly27Gly|81/384|81/384|27/127||,C|upstream_gene_variant|MODIFIER|Afu1g00170|Afu1g00170|transcript|Afu1g00170-T|Coding||c.-602T>C|||||602|,C|upstream_gene_variant|MODIFIER|Afu1g00180|Afu1g00180|transcript|Afu1g00180-T|Coding||c.-1882T>C|||||1882|,C|downstream_gene_variant|MODIFIER|Afu1g00150|Afu1g00150|transcript|Afu1g00150-T|Coding||c.*2661T>C|||||2661|	GT:DP:RO:QR:AO:QA:GL	1/1:125:0:0:125:4022:-254.412,-37.6288,0
Chr1_A_fumigatus_Af293	29696	.	C	T	2568.51	.	AB=0;ABP=0;AC=2;AF=1;AN=2;AO=127;CIGAR=1X;DP=128;DPB=128;DPRA=0;EPP=3.84811;EPPR=0;GTI=0;LEN=1;MEANALT=1;MQM=26.6063;MQMR=100;NS=1;NUMALT=1;ODDS=179.278;PAIRED=0.645669;PAIREDR=0;PAO=0;PQA=0;PQR=0;PRO=0;QA=4154;QR=60;RO=0;RPL=52;RPP=12.0553;RPPR=5.18177;RPR=75;RUN=1;SAF=75;SAP=12.0553;SAR=52;SRF=0;SRP=5.18177;SRR=0;TYPE=snp;ANN=T|synonymous_variant|LOW|Afu1g00160|Afu1g00160|transcript|Afu1g00160-T|Coding|1/1|c.99C>T|p.Leu33Leu|99/384|99/384|33/127||,T|upstream_gene_variant|MODIFIER|Afu1g00170|Afu1g00170|transcript|Afu1g00170-T|Coding||c.-584C>T|||||584|,T|upstream_gene_variant|MODIFIER|Afu1g00180|Afu1g00180|transcript|Afu1g00180-T|Coding||c.-1864C>T|||||1864|,T|downstream_gene_variant|MODIFIER|Afu1g00150|Afu1g00150|transcript|Afu1g00150-T|Coding||c.*2679C>T|||||2679|	GT:DP:RO:QR:AO:QA:GL	1/1:127:0:0:127:4154:-262.192,-38.2308,0
Chr1_A_fumigatus_Af293	29735	.	A	C	3019.88	.	AB=0;ABP=0;AC=2;AF=1;AN=2;AO=137;CIGAR=1X;DP=138;DPB=138;DPRA=0;EPP=3.78696;EPPR=0;GTI=0;LEN=1;MEANALT=1;MQM=29.635;MQMR=100;NS=1;NUMALT=1;ODDS=193.141;PAIRED=0.715328;PAIREDR=0;PAO=0;PQA=0;PQR=0;PRO=0;QA=4403;QR=60;RO=0;RPL=66;RPP=3.40655;RPPR=5.18177;RPR=71;RUN=1;SAF=71;SAP=3.40655;SAR=66;SRF=0;SRP=5.18177;SRR=0;TYPE=snp;ANN=C|synonymous_variant|LOW|Afu1g00160|Afu1g00160|transcript|Afu1g00160-T|Coding|1/1|c.138A>C|p.Thr46Thr|138/384|138/384|46/127||,C|upstream_gene_variant|MODIFIER|Afu1g00170|Afu1g00170|transcript|Afu1g00170-T|Coding||c.-545A>C|||||545|,C|upstream_gene_variant|MODIFIER|Afu1g00180|Afu1g00180|transcript|Afu1g00180-T|Coding||c.-1825A>C|||||1825|,C|downstream_gene_variant|MODIFIER|Afu1g00150|Afu1g00150|transcript|Afu1g00150-T|Coding||c.*2718A>C|||||2718|	GT:DP:RO:QR:AO:QA:GL	1/1:137:0:0:137:4403:-305.646,-41.2411,0
Chr1_A_fumigatus_Af293	29741	.	A	G	3002.43	.	AB=0;ABP=0;AC=2;AF=1;AN=2;AO=131;CIGAR=1X;DP=134;DPB=134;DPRA=0;EPP=5.81167;EPPR=7.35324;GTI=0;LEN=1;MEANALT=2;MQM=29.9313;MQMR=62;NS=1;NUMALT=1;ODDS=180.604;PAIRED=0.725191;PAIREDR=0;PAO=0;PQA=0;PQR=0;PRO=0;QA=4394;QR=74;RO=1;RPL=64;RPP=3.15949;RPPR=7.35324;RPR=67;RUN=1;SAF=67;SAP=3.15949;SAR=64;SRF=1;SRP=3.0103;SRR=0;TYPE=snp;ANN=G|synonymous_variant|LOW|Afu1g00160|Afu1g00160|transcript|Afu1g00160-T|Coding|1/1|c.144A>G|p.Arg48Arg|144/384|144/384|48/127||,G|upstream_gene_variant|MODIFIER|Afu1g00170|Afu1g00170|transcript|Afu1g00170-T|Coding||c.-539A>G|||||539|,G|upstream_gene_variant|MODIFIER|Afu1g00180|Afu1g00180|transcript|Afu1g00180-T|Coding||c.-1819A>G|||||1819|,G|downstream_gene_variant|MODIFIER|Afu1g00150|Afu1g00150|transcript|Afu1g00150-T|Coding||c.*2724A>G|||||2724|	GT:DP:RO:QR:AO:QA:GL	1/1:133:1:14:131:4394:-303.121,-38.5187,0
Chr1_A_fumigatus_Af293	29749	.	A	G	2902.29	.	AB=0;ABP=0;AC=2;AF=1;AN=2;AO=129;CIGAR=1X;DP=130;DPB=130;DPRA=0;EPP=9.08706;EPPR=0;GTI=0;LEN=1;MEANALT=1;MQM=30.2791;MQMR=100;NS=1;NUMALT=1;ODDS=182.051;PAIRED=0.713178;PAIREDR=0;PAO=0;PQA=0;PQR=0;PRO=0;QA=4203;QR=60;RO=0;RPL=62;RPP=3.43113;RPPR=5.18177;RPR=67;RUN=1;SAF=67;SAP=3.43113;SAR=62;SRF=0;SRP=5.18177;SRR=0;TYPE=snp;ANN=G|missense_variant|MODERATE|Afu1g00160|Afu1g00160|transcript|Afu1g00160-T|Coding|1/1|c.152A>G|p.Lys51Arg|152/384|152/384|51/127||,G|upstream_gene_variant|MODIFIER|Afu1g00170|Afu1g00170|transcript|Afu1g00170-T|Coding||c.-531A>G|||||531|,G|upstream_gene_variant|MODIFIER|Afu1g00180|Afu1g00180|transcript|Afu1g00180-T|Coding||c.-1811A>G|||||1811|,G|downstream_gene_variant|MODIFIER|Afu1g00150|Afu1g00150|transcript|Afu1g00150-T|Coding||c.*2732A>G|||||2732|	GT:DP:RO:QR:AO:QA:GL	1/1:129:0:0:129:4203:-294.381,-38.8329,0
Chr1_A_fumigatus_Af293	29930	.	GG	AA	1853.45	.	AB=0;ABP=0;AC=2;AF=1;AN=2;AO=111;CIGAR=2X;DP=114;DPB=114;DPRA=0;EPP=13.359;EPPR=0;GTI=0;LEN=2;MEANALT=3;MQM=21.7387;MQMR=0;NS=1;NUMALT=1;ODDS=157.791;PAIRED=0.612613;PAIREDR=0;PAO=1;PQA=32;PQR=0;PRO=0;QA=3592;QR=0;RO=0;RPL=67;RPP=13.359;RPPR=0;RPR=44;RUN=1;SAF=37;SAP=29.7918;SAR=74;SRF=0;SRP=0;SRR=0;TYPE=mnp;ANN=AA|missense_variant|MODERATE|Afu1g00160|Afu1g00160|transcript|Afu1g00160-T|Coding||c.333_334delGGinsAA|p.LeuGly111LeuSer|333/384|333/384|111/127||,AA|upstream_gene_variant|MODIFIER|Afu1g00170|Afu1g00170|transcript|Afu1g00170-T|Coding||c.-350_-349delGGinsAA|||||350|,AA|upstream_gene_variant|MODIFIER|Afu1g00180|Afu1g00180|transcript|Afu1g00180-T|Coding||c.-1630_-1629delGGinsAA|||||1630|,AA|downstream_gene_variant|MODIFIER|Afu1g00150|Afu1g00150|transcript|Afu1g00150-T|Coding||c.*2913_*2914delGGinsAA|||||2913|	GT:DP:RO:QR:AO:QA:GL	1/1:113:0:0:111:3592:-193.48,-33.7154,0
Chr1_A_fumigatus_Af293	29936	.	G	A	1711.01	.	AB=0;ABP=0;AC=2;AF=1;AN=2;AO=109;CIGAR=1X;DP=111;DPB=111;DPRA=0;EPP=13.5489;EPPR=7.35324;GTI=0;LEN=1;MEANALT=1;MQM=21.4037;MQMR=70;NS=1;NUMALT=1;ODDS=149.869;PAIRED=0.605505;PAIREDR=0;PAO=0;PQA=0;PQR=0;PRO=0;QA=3527;QR=74;RO=1;RPL=69;RPP=19.7645;RPPR=7.35324;RPR=40;RUN=1;SAF=38;SAP=24.7051;SAR=71;SRF=1;SRP=3.0103;SRR=0;TYPE=snp;ANN=A|synonymous_variant|LOW|Afu1g00160|Afu1g00160|transcript|Afu1g00160-T|Coding|1/1|c.339G>A|p.Leu113Leu|339/384|339/384|113/127||,A|upstream_gene_variant|MODIFIER|Afu1g00170|Afu1g00170|transcript|Afu1g00170-T|Coding||c.-344G>A|||||344|,A|upstream_gene_variant|MODIFIER|Afu1g00180|Afu1g00180|transcript|Afu1g00180-T|Coding||c.-1624G>A|||||1624|,A|downstream_gene_variant|MODIFIER|Afu1g00150|Afu1g00150|transcript|Afu1g00150-T|Coding||c.*2919G>A|||||2919|	GT:DP:RO:QR:AO:QA:GL	1/1:110:1:14:109:3527:-178.466,-31.7143,0
Chr1_A_fumigatus_Af293	29987	.	ATTA	CCGC	895.836	.	AB=0;ABP=0;AC=2;AF=1;AN=2;AO=83;CIGAR=4X;DP=84;DPB=83.75;DPRA=0;EPP=8.89682;EPPR=0;GTI=0;LEN=4;MEANALT=1;MQM=16.7349;MQMR=0;NS=1;NUMALT=1;ODDS=118.974;PAIRED=0.578313;PAIREDR=0;PAO=1;PQA=32;PQR=0;PRO=0;QA=2284;QR=0;RO=0;RPL=73;RPP=106.849;RPPR=0;RPR=10;RUN=1;SAF=24;SAP=35.0591;SAR=59;SRF=0;SRP=0;SRR=0;TYPE=mnp;ANN=CCGC|upstream_gene_variant|MODIFIER|Afu1g00170|Afu1g00170|transcript|Afu1g00170-T|Coding||c.-293_-290delATTAinsCCGC|||||293|,CCGC|upstream_gene_variant|MODIFIER|Afu1g00180|Afu1g00180|transcript|Afu1g00180-T|Coding||c.-1573_-1570delATTAinsCCGC|||||1573|,CCGC|downstream_gene_variant|MODIFIER|Afu1g00150|Afu1g00150|transcript|Afu1g00150-T|Coding||c.*2970_*2973delATTAinsCCGC|||||2970|,CCGC|downstream_gene_variant|MODIFIER|Afu1g00160|Afu1g00160|transcript|Afu1g00160-T|Coding||c.*6_*9delATTAinsCCGC|||||6|,CCGC|intergenic_region|MODIFIER|Afu1g00160-Afu1g00170|Afu1g00160-Afu1g00170|intergenic_region|Afu1g00160-Afu1g00170|||n.29987_29990delATTAinsCCGC||||||	GT:DP:RO:QR:AO:QA:GL	1/1:83:0:0:83:2284:-108.151,-25.2865,0
Chr1_A_fumigatus_Af293	29997	.	A	G	831.472	.	AB=0;ABP=0;AC=2;AF=1;AN=2;AO=76;CIGAR=1X;DP=77;DPB=77;DPRA=0;EPP=14.4391;EPPR=0;GTI=0;LEN=1;MEANALT=1;MQM=15.4737;MQMR=100;NS=1;NUMALT=1;ODDS=108.577;PAIRED=0.592105;PAIREDR=0;PAO=0;PQA=0;PQR=0;PRO=0;QA=2665;QR=60;RO=0;RPL=68;RPP=105.87;RPPR=5.18177;RPR=8;RUN=1;SAF=20;SAP=40.0396;SAR=56;SRF=0;SRP=5.18177;SRR=0;TYPE=snp;ANN=G|upstream_gene_variant|MODIFIER|Afu1g00170|Afu1g00170|transcript|Afu1g00170-T|Coding||c.-283A>G|||||283|,G|upstream_gene_variant|MODIFIER|Afu1g00180|Afu1g00180|transcript|Afu1g00180-T|Coding||c.-1563A>G|||||1563|,G|downstream_gene_variant|MODIFIER|Afu1g00150|Afu1g00150|transcript|Afu1g00150-T|Coding||c.*2980A>G|||||2980|,G|downstream_gene_variant|MODIFIER|Afu1g00160|Afu1g00160|transcript|Afu1g00160-T|Coding||c.*16A>G|||||16|,G|intergenic_region|MODIFIER|Afu1g00160-Afu1g00170|Afu1g00160-Afu1g00170|intergenic_region|Afu1g00160-Afu1g00170|||n.29997A>G||||||	GT:DP:RO:QR:AO:QA:GL	1/1:76:0:0:76:2665:-102.772,-22.8783,0
Chr1_A_fumigatus_Af293	30007	.	G	T	768.49	.	AB=0;ABP=0;AC=2;AF=1;AN=2;AO=72;CIGAR=1X;DP=74;DPB=74;DPRA=0;EPP=17.6074;EPPR=7.35324;GTI=0;LEN=1;MEANALT=1;MQM=15.3056;MQMR=61.5;NS=1;NUMALT=1;ODDS=99.0978;PAIRED=0.611111;PAIREDR=0.5;PAO=0;PQA=0;PQR=0;PRO=0;QA=2501;QR=74;RO=1;RPL=64;RPP=97.59;RPPR=7.35324;RPR=8;RUN=1;SAF=17;SAP=46.5604;SAR=55;SRF=1;SRP=3.0103;SRR=0;TYPE=snp;ANN=T|upstream_gene_variant|MODIFIER|Afu1g00170|Afu1g00170|transcript|Afu1g00170-T|Coding||c.-273G>T|||||273|,T|upstream_gene_variant|MODIFIER|Afu1g00180|Afu1g00180|transcript|Afu1g00180-T|Coding||c.-1553G>T|||||1553|,T|downstream_gene_variant|MODIFIER|Afu1g00150|Afu1g00150|transcript|Afu1g00150-T|Coding||c.*2990G>T|||||2990|,T|downstream_gene_variant|MODIFIER|Afu1g00160|Afu1g00160|transcript|Afu1g00160-T|Coding||c.*26G>T|||||26|,T|intergenic_region|MODIFIER|Afu1g00160-Afu1g00170|Afu1g00160-Afu1g00170|intergenic_region|Afu1g00160-Afu1g00170|||n.30007G>T||||||	GT:DP:RO:QR:AO:QA:GL	1/1:73:1:14:72:2501:-95.5744,-20.6247,0
Chr1_A_fumigatus_Af293	30014	.	T	G	708.912	.	AB=0;ABP=0;AC=2;AF=1;AN=2;AO=71;CIGAR=1X;DP=72;DPB=72;DPRA=0;EPP=22.1254;EPPR=0;GTI=0;LEN=1;MEANALT=1;MQM=14.9577;MQMR=100;NS=1;NUMALT=1;ODDS=101.646;PAIRED=0.605634;PAIREDR=0;PAO=0;PQA=0;PQR=0;PRO=0;QA=2344;QR=60;RO=0;RPL=65;RPP=109.474;RPPR=5.18177;RPR=6;RUN=1;SAF=17;SAP=44.88;SAR=54;SRF=0;SRP=5.18177;SRR=0;TYPE=snp;ANN=G|upstream_gene_variant|MODIFIER|Afu1g00170|Afu1g00170|transcript|Afu1g00170-T|Coding||c.-266T>G|||||266|,G|upstream_gene_variant|MODIFIER|Afu1g00180|Afu1g00180|transcript|Afu1g00180-T|Coding||c.-1546T>G|||||1546|,G|downstream_gene_variant|MODIFIER|Afu1g00150|Afu1g00150|transcript|Afu1g00150-T|Coding||c.*2997T>G|||||2997|,G|downstream_gene_variant|MODIFIER|Afu1g00160|Afu1g00160|transcript|Afu1g00160-T|Coding||c.*33T>G|||||33|,G|intergenic_region|MODIFIER|Afu1g00160-Afu1g00170|Afu1g00160-Afu1g00170|intergenic_region|Afu1g00160-Afu1g00170|||n.30014T>G||||||	GT:DP:RO:QR:AO:QA:GL	1/1:71:0:0:71:2344:-92.416,-21.3731,0
Chr1_A_fumigatus_Af293	30024	.	G	T	539.72	.	AB=0;ABP=0;AC=2;AF=1;AN=2;AO=65;CIGAR=1X;DP=66;DPB=66;DPRA=0;EPP=35.1147;EPPR=0;GTI=0;LEN=1;MEANALT=1;MQM=14.1538;MQMR=100;NS=1;NUMALT=1;ODDS=93.328;PAIRED=0.569231;PAIREDR=0;PAO=0;PQA=0;PQR=0;PRO=0;QA=2221;QR=60;RO=0;RPL=63;RPP=127.319;RPPR=5.18177;RPR=2;RUN=1;SAF=15;SAP=43.9342;SAR=50;SRF=0;SRP=5.18177;SRR=0;TYPE=snp;ANN=T|upstream_gene_variant|MODIFIER|Afu1g00170|Afu1g00170|transcript|Afu1g00170-T|Coding||c.-256G>T|||||256|,T|upstream_gene_variant|MODIFIER|Afu1g00180|Afu1g00180|transcript|Afu1g00180-T|Coding||c.-1536G>T|||||1536|,T|downstream_gene_variant|MODIFIER|Afu1g00150|Afu1g00150|transcript|Afu1g00150-T|Coding||c.*3007G>T|||||3007|,T|downstream_gene_variant|MODIFIER|Afu1g00160|Afu1g00160|transcript|Afu1g00160-T|Coding||c.*43G>T|||||43|,T|intergenic_region|MODIFIER|Afu1g00160-Afu1g00170|Afu1g00160-Afu1g00170|intergenic_region|Afu1g00160-Afu1g00170|||n.30024G>T||||||	GT:DP:RO:QR:AO:QA:GL	1/1:65:0:0:65:2221:-79.7666,-19.567,0
Chr1_A_fumigatus_Af293	30032	.	ACACGAC	GCATGAA	427.944	.	AB=0;ABP=0;AC=2;AF=1;AN=2;AO=51;CIGAR=1X2M1X2M1X;DP=53;DPB=56.1429;DPRA=0;EPP=43.9277;EPPR=0;GTI=0;LEN=7;MEANALT=2;MQM=12.7255;MQMR=0;NS=1;NUMALT=1;ODDS=78.7719;PAIRED=0.588235;PAIREDR=0;PAO=7;PQA=159;PQR=0;PRO=0;QA=1802;QR=0;RO=0;RPL=49;RPP=97.0649;RPPR=0;RPR=2;RUN=1;SAF=8;SAP=55.1682;SAR=43;SRF=0;SRP=0;SRR=0;TYPE=complex;ANN=GCATGAA|upstream_gene_variant|MODIFIER|Afu1g00170|Afu1g00170|transcript|Afu1g00170-T|Coding||c.-248_-242delACACGACinsGCATGAA|||||248|,GCATGAA|upstream_gene_variant|MODIFIER|Afu1g00180|Afu1g00180|transcript|Afu1g00180-T|Coding||c.-1528_-1522delACACGACinsGCATGAA|||||1528|,GCATGAA|downstream_gene_variant|MODIFIER|Afu1g00150|Afu1g00150|transcript|Afu1g00150-T|Coding||c.*3015_*3021delACACGACinsGCATGAA|||||3015|,GCATGAA|downstream_gene_variant|MODIFIER|Afu1g00160|Afu1g00160|transcript|Afu1g00160-T|Coding||c.*51_*57delACACGACinsGCATGAA|||||51|,GCATGAA|intergenic_region|MODIFIER|Afu1g00160-Afu1g00170|Afu1g00160-Afu1g00170|intergenic_region|Afu1g00160-Afu1g00170|||n.30032_30038delACACGACinsGCATGAA||||||	GT:DP:RO:QR:AO:QA:GL	1/1:52:0:0:51:1802:-66.8361,-17.4597,0
Chr1_A_fumigatus_Af293	30043	.	C	T	257.687	.	AB=0;ABP=0;AC=2;AF=1;AN=2;AO=48;CIGAR=1X;DP=49;DPB=49;DPRA=0;EPP=49.335;EPPR=0;GTI=0;LEN=1;MEANALT=1;MQM=12.0833;MQMR=100;NS=1;NUMALT=1;ODDS=59.3346;PAIRED=0.604167;PAIREDR=0;PAO=0;PQA=0;PQR=0;PRO=0;QA=1709;QR=60;RO=0;RPL=48;RPP=107.241;RPPR=5.18177;RPR=0;RUN=1;SAF=8;SAP=49.335;SAR=40;SRF=0;SRP=5.18177;SRR=0;TYPE=snp;ANN=T|upstream_gene_variant|MODIFIER|Afu1g00170|Afu1g00170|transcript|Afu1g00170-T|Coding||c.-237C>T|||||237|,T|upstream_gene_variant|MODIFIER|Afu1g00180|Afu1g00180|transcript|Afu1g00180-T|Coding||c.-1517C>T|||||1517|,T|downstream_gene_variant|MODIFIER|Afu1g00150|Afu1g00150|transcript|Afu1g00150-T|Coding||c.*3026C>T|||||3026|,T|downstream_gene_variant|MODIFIER|Afu1g00160|Afu1g00160|transcript|Afu1g00160-T|Coding||c.*62C>T|||||62|,T|intergenic_region|MODIFIER|Afu1g00160-Afu1g00170|Afu1g00160-Afu1g00170|intergenic_region|Afu1g00160-Afu1g00170|||n.30043C>T||||||	GT:DP:RO:QR:AO:QA:GL	1/1:48:0:0:48:1709:-51.9635,-14.4494,0
Chr1_A_fumigatus_Af293	30062	.	G	A	159.778	.	AB=0;ABP=0;AC=2;AF=1;AN=2;AO=38;CIGAR=1X;DP=39;DPB=39;DPRA=0;EPP=41.6397;EPPR=0;GTI=0;LEN=1;MEANALT=1;MQM=11.5526;MQMR=100;NS=1;NUMALT=1;ODDS=36.7902;PAIRED=0.605263;PAIREDR=0;PAO=0;PQA=0;PQR=0;PRO=0;QA=1221;QR=60;RO=0;RPL=38;RPP=85.5263;RPPR=5.18177;RPR=0;RUN=1;SAF=6;SAP=41.6397;SAR=32;SRF=0;SRP=5.18177;SRR=0;TYPE=snp;ANN=A|upstream_gene_variant|MODIFIER|Afu1g00170|Afu1g00170|transcript|Afu1g00170-T|Coding||c.-218G>A|||||218|,A|upstream_gene_variant|MODIFIER|Afu1g00180|Afu1g00180|transcript|Afu1g00180-T|Coding||c.-1498G>A|||||1498|,A|downstream_gene_variant|MODIFIER|Afu1g00150|Afu1g00150|transcript|Afu1g00150-T|Coding||c.*3045G>A|||||3045|,A|downstream_gene_variant|MODIFIER|Afu1g00160|Afu1g00160|transcript|Afu1g00160-T|Coding||c.*81G>A|||||81|,A|intergenic_region|MODIFIER|Afu1g00160-Afu1g00170|Afu1g00160-Afu1g00170|intergenic_region|Afu1g00160-Afu1g00170|||n.30062G>A||||||	GT:DP:RO:QR:AO:QA:GL	1/1:38:0:0:38:1221:-37.4132,-11.4391,0
Chr1_A_fumigatus_Af293	30067	.	TGTACTAC	TATAT	253.087	.	AB=0;ABP=0;AC=2;AF=1;AN=2;AO=22;CIGAR=1M3D1X2M1X;DP=23;DPB=22.375;DPRA=0;EPP=12.8806;EPPR=0;GTI=0;LEN=7;MEANALT=1;MQM=7.77273;MQMR=0;NS=1;NUMALT=1;ODDS=43.4214;PAIRED=0.454545;PAIREDR=0;PAO=14;PQA=429;PQR=0;PRO=0;QA=728;QR=0;RO=0;RPL=22;RPP=50.7827;RPPR=0;RPR=0;RUN=1;SAF=6;SAP=12.8806;SAR=16;SRF=0;SRP=0;SRR=0;TYPE=complex;ANN=TATAT|upstream_gene_variant|MODIFIER|Afu1g00170|Afu1g00170|transcript|Afu1g00170-T|Coding||c.-212_-206delGTACTACinsATAT|||||212|,TATAT|upstream_gene_variant|MODIFIER|Afu1g00180|Afu1g00180|transcript|Afu1g00180-T|Coding||c.-1492_-1486delGTACTACinsATAT|||||1492|,TATAT|downstream_gene_variant|MODIFIER|Afu1g00150|Afu1g00150|transcript|Afu1g00150-T|Coding||c.*3051_*3057delGTACTACinsATAT|||||3051|,TATAT|downstream_gene_variant|MODIFIER|Afu1g00160|Afu1g00160|transcript|Afu1g00160-T|Coding||c.*87_*93delGTACTACinsATAT|||||87|,TATAT|intergenic_region|MODIFIER|Afu1g00160-Afu1g00170|Afu1g00160-Afu1g00170|intergenic_region|Afu1g00160-Afu1g00170|||n.30068_30074delGTACTACinsATAT||||||	GT:DP:RO:QR:AO:QA:GL	1/1:22:0:0:22:728:-35.4311,-10.8371,0
Chr1_A_fumigatus_Af293	30274	.	TCA	TA	52.5483	.	AB=0;ABP=0;AC=2;AF=1;AN=2;AO=36;CIGAR=1M1D1M;DP=38;DPB=25.3333;DPRA=0;EPP=18.4519;EPPR=0;GTI=0;LEN=1;MEANALT=2;MQM=5.08333;MQMR=0;NS=1;NUMALT=1;ODDS=12.0997;PAIRED=0.5;PAIREDR=0;PAO=0;PQA=0;PQR=0;PRO=0;QA=1100;QR=0;RO=0;RPL=4;RPP=50.3001;RPPR=0;RPR=32;RUN=1;SAF=26;SAP=18.4519;SAR=10;SRF=0;SRP=0;SRR=0;TYPE=del;ANN=TA|upstream_gene_variant|MODIFIER|Afu1g00170|Afu1g00170|transcript|Afu1g00170-T|Coding||c.-5delC|||||5|,TA|upstream_gene_variant|MODIFIER|Afu1g00180|Afu1g00180|transcript|Afu1g00180-T|Coding||c.-1285delC|||||1285|,TA|downstream_gene_variant|MODIFIER|Afu1g00150|Afu1g00150|transcript|Afu1g00150-T|Coding||c.*3258delC|||||3258|,TA|downstream_gene_variant|MODIFIER|Afu1g00160|Afu1g00160|transcript|Afu1g00160-T|Coding||c.*294delC|||||294|,TA|intergenic_region|MODIFIER|Afu1g00160-Afu1g00170|Afu1g00160-Afu1g00170|intergenic_region|Afu1g00160-Afu1g00170|||n.30275delC||||||	GT:DP:RO:QR:AO:QA:GL	1/1:37:0:0:36:1100:-16.1856,-10.8371,0
Chr1_A_fumigatus_Af293	30279	.	A	G	58.2809	.	AB=0;ABP=0;AC=2;AF=1;AN=2;AO=39;CIGAR=1X;DP=41;DPB=41;DPRA=0;EPP=12.42;EPPR=0;GTI=0;LEN=1;MEANALT=2;MQM=4.92308;MQMR=100;NS=1;NUMALT=1;ODDS=13.4197;PAIRED=0.487179;PAIREDR=0;PAO=0;PQA=0;PQR=0;PRO=0;QA=1283;QR=60;RO=0;RPL=4;RPP=56.5176;RPPR=5.18177;RPR=35;RUN=1;SAF=26;SAP=12.42;SAR=13;SRF=0;SRP=5.18177;SRR=0;TYPE=snp;ANN=G|upstream_gene_variant|MODIFIER|Afu1g00170|Afu1g00170|transcript|Afu1g00170-T|Coding||c.-1A>G|||||1|,G|upstream_gene_variant|MODIFIER|Afu1g00180|Afu1g00180|transcript|Afu1g00180-T|Coding||c.-1281A>G|||||1281|,G|downstream_gene_variant|MODIFIER|Afu1g00150|Afu1g00150|transcript|Afu1g00150-T|Coding||c.*3262A>G|||||3262|,G|downstream_gene_variant|MODIFIER|Afu1g00160|Afu1g00160|transcript|Afu1g00160-T|Coding||c.*298A>G|||||298|,G|intergenic_region|MODIFIER|Afu1g00160-Afu1g00170|Afu1g00160-Afu1g00170|intergenic_region|Afu1g00160-Afu1g00170|||n.30279A>G||||||	GT:DP:RO:QR:AO:QA:GL	1/1:40:0:0:39:1283:-16.3141,-11.7402,0
Chr1_A_fumigatus_Af293	30285	.	G	C	74.0792	.	AB=0;ABP=0;AC=2;AF=1;AN=2;AO=40;CIGAR=1X;DP=42;DPB=42;DPRA=0;EPP=10.8276;EPPR=0;GTI=0;LEN=1;MEANALT=2;MQM=5;MQMR=100;NS=1;NUMALT=1;ODDS=17.0574;PAIRED=0.45;PAIREDR=0;PAO=0;PQA=0;PQR=0;PRO=0;QA=1320;QR=60;RO=0;RPL=4;RPP=58.6;RPPR=5.18177;RPR=36;RUN=1;SAF=26;SAP=10.8276;SAR=14;SRF=0;SRP=5.18177;SRR=0;TYPE=snp;ANN=C|synonymous_variant|LOW|Afu1g00170|Afu1g00170|transcript|Afu1g00170-T|Coding|1/4|c.6G>C|p.Ala2Ala|6/369|6/369|2/122||,C|upstream_gene_variant|MODIFIER|Afu1g00180|Afu1g00180|transcript|Afu1g00180-T|Coding||c.-1275G>C|||||1275|,C|downstream_gene_variant|MODIFIER|Afu1g00150|Afu1g00150|transcript|Afu1g00150-T|Coding||c.*3268G>C|||||3268|,C|downstream_gene_variant|MODIFIER|Afu1g00160|Afu1g00160|transcript|Afu1g00160-T|Coding||c.*304G>C|||||304|	GT:DP:RO:QR:AO:QA:GL	1/1:41:0:0:40:1320:-17.8394,-12.0412,0
Chr1_A_fumigatus_Af293	30300	.	A	G	134.595	.	AB=0;ABP=0;AC=2;AF=1;AN=2;AO=47;CIGAR=1X;DP=48;DPB=48;DPRA=0;EPP=5.27418;EPPR=0;GTI=0;LEN=1;MEANALT=1;MQM=5.87234;MQMR=100;NS=1;NUMALT=1;ODDS=30.9916;PAIRED=0.446809;PAIREDR=0;PAO=0;PQA=0;PQR=0;PRO=0;QA=1640;QR=60;RO=0;RPL=5;RPP=66.2602;RPPR=5.18177;RPR=42;RUN=1;SAF=28;SAP=6.75262;SAR=19;SRF=0;SRP=5.18177;SRR=0;TYPE=snp;ANN=G|synonymous_variant|LOW|Afu1g00170|Afu1g00170|transcript|Afu1g00170-T|Coding|1/4|c.21A>G|p.Ser7Ser|21/369|21/369|7/122||,G|upstream_gene_variant|MODIFIER|Afu1g00180|Afu1g00180|transcript|Afu1g00180-T|Coding||c.-1260A>G|||||1260|,G|downstream_gene_variant|MODIFIER|Afu1g00150|Afu1g00150|transcript|Afu1g00150-T|Coding||c.*3283A>G|||||3283|,G|downstream_gene_variant|MODIFIER|Afu1g00160|Afu1g00160|transcript|Afu1g00160-T|Coding||c.*319A>G|||||319|	GT:DP:RO:QR:AO:QA:GL	1/1:47:0:0:47:1640:-23.8859,-14.1484,0
Chr1_A_fumigatus_Af293	30339	.	T	C	241.484	.	AB=0;ABP=0;AC=2;AF=1;AN=2;AO=69;CIGAR=1X;DP=70;DPB=70;DPRA=0;EPP=3.04177;EPPR=0;GTI=0;LEN=1;MEANALT=1;MQM=5.89855;MQMR=100;NS=1;NUMALT=1;ODDS=55.6038;PAIRED=0.507246;PAIREDR=0;PAO=0;PQA=0;PQR=0;PRO=0;QA=2083;QR=60;RO=0;RPL=10;RPP=78.5712;RPPR=5.18177;RPR=59;RUN=1;SAF=41;SAP=8.32883;SAR=28;SRF=0;SRP=5.18177;SRR=0;TYPE=snp;ANN=C|synonymous_variant|LOW|Afu1g00170|Afu1g00170|transcript|Afu1g00170-T|Coding|1/4|c.60T>C|p.Asp20Asp|60/369|60/369|20/122||,C|upstream_gene_variant|MODIFIER|Afu1g00180|Afu1g00180|transcript|Afu1g00180-T|Coding||c.-1221T>C|||||1221|,C|downstream_gene_variant|MODIFIER|Afu1g00150|Afu1g00150|transcript|Afu1g00150-T|Coding||c.*3322T>C|||||3322|,C|downstream_gene_variant|MODIFIER|Afu1g00160|Afu1g00160|transcript|Afu1g00160-T|Coding||c.*358T>C|||||358|	GT:DP:RO:QR:AO:QA:GL	1/1:69:0:0:69:2083:-35.9565,-20.7711,0
Chr1_A_fumigatus_Af293	30355	.	C	T	286.661	.	AB=0;ABP=0;AC=2;AF=1;AN=2;AO=78;CIGAR=1X;DP=80;DPB=80;DPRA=0;EPP=4.01252;EPPR=0;GTI=0;LEN=1;MEANALT=2;MQM=6.20513;MQMR=100;NS=1;NUMALT=1;ODDS=66.0061;PAIRED=0.564103;PAIREDR=0;PAO=0;PQA=0;PQR=0;PRO=0;QA=2540;QR=60;RO=0;RPL=11;RPP=90.3146;RPPR=5.18177;RPR=67;RUN=1;SAF=49;SAP=14.1461;SAR=29;SRF=0;SRP=5.18177;SRR=0;TYPE=snp;ANN=T|upstream_gene_variant|MODIFIER|Afu1g00180|Afu1g00180|transcript|Afu1g00180-T|Coding||c.-1205C>T|||||1205|,T|downstream_gene_variant|MODIFIER|Afu1g00150|Afu1g00150|transcript|Afu1g00150-T|Coding||c.*3338C>T|||||3338|,T|downstream_gene_variant|MODIFIER|Afu1g00160|Afu1g00160|transcript|Afu1g00160-T|Coding||c.*374C>T|||||374|,T|intron_variant|MODIFIER|Afu1g00170|Afu1g00170|transcript|Afu1g00170-T|Coding|1/3|c.64+12C>T||||||	GT:DP:RO:QR:AO:QA:GL	1/1:79:0:0:78:2540:-42.557,-23.4803,0
Chr1_A_fumigatus_Af293	30366	.	TGAACAC	TC	299.245	.	AB=0;ABP=0;AC=2;AF=1;AN=2;AO=78;CIGAR=1M5D1M;DP=79;DPB=22.7143;DPRA=0;EPP=3.45573;EPPR=0;GTI=0;LEN=5;MEANALT=1;MQM=6.20513;MQMR=0;NS=1;NUMALT=1;ODDS=68.9038;PAIRED=0.551282;PAIREDR=0;PAO=1;PQA=26;PQR=0;PRO=0;QA=2059;QR=0;RO=0;RPL=16;RPP=61.9184;RPPR=0;RPR=62;RUN=1;SAF=47;SAP=10.1372;SAR=31;SRF=0;SRP=0;SRR=0;TYPE=del;ANN=TC|upstream_gene_variant|MODIFIER|Afu1g00180|Afu1g00180|transcript|Afu1g00180-T|Coding||c.-1193_-1189delGAACA|||||1193|,TC|downstream_gene_variant|MODIFIER|Afu1g00150|Afu1g00150|transcript|Afu1g00150-T|Coding||c.*3350_*3354delGAACA|||||3350|,TC|downstream_gene_variant|MODIFIER|Afu1g00160|Afu1g00160|transcript|Afu1g00160-T|Coding||c.*386_*390delGAACA|||||386|,TC|intron_variant|MODIFIER|Afu1g00170|Afu1g00170|transcript|Afu1g00170-T|Coding|1/3|c.64+24_64+28delGAACA||||||	GT:DP:RO:QR:AO:QA:GL	1/1:78:0:0:78:2059:-40.0129,-23.7814,0
Chr1_A_fumigatus_Af293	30393	.	C	T	470.336	.	AB=0;ABP=0;AC=2;AF=1;AN=2;AO=87;CIGAR=1X;DP=91;DPB=91;DPRA=0;EPP=3.23494;EPPR=0;GTI=0;LEN=1;MEANALT=3;MQM=7.13793;MQMR=100;NS=1;NUMALT=1;ODDS=108.299;PAIRED=0.574713;PAIREDR=0;PAO=0;PQA=0;PQR=0;PRO=0;QA=2996;QR=60;RO=0;RPL=28;RPP=26.9963;RPPR=5.18177;RPR=59;RUN=1;SAF=57;SAP=21.2057;SAR=30;SRF=0;SRP=5.18177;SRR=0;TYPE=snp;ANN=T|splice_region_variant&intron_variant|LOW|Afu1g00170|Afu1g00170|transcript|Afu1g00170-T|Coding|1/3|c.65-8C>T||||||,T|upstream_gene_variant|MODIFIER|Afu1g00180|Afu1g00180|transcript|Afu1g00180-T|Coding||c.-1167C>T|||||1167|,T|downstream_gene_variant|MODIFIER|Afu1g00150|Afu1g00150|transcript|Afu1g00150-T|Coding||c.*3376C>T|||||3376|,T|downstream_gene_variant|MODIFIER|Afu1g00160|Afu1g00160|transcript|Afu1g00160-T|Coding||c.*412C>T|||||412|	GT:DP:RO:QR:AO:QA:GL	1/1:90:0:0:87:2996:-54.514,-26.1896,0
Chr1_A_fumigatus_Af293	30398	.	T	C	519.08	.	AB=0;ABP=0;AC=2;AF=1;AN=2;AO=96;CIGAR=1X;DP=97;DPB=97;DPRA=0;EPP=4.45795;EPPR=0;GTI=0;LEN=1;MEANALT=1;MQM=7.16667;MQMR=100;NS=1;NUMALT=1;ODDS=119.523;PAIRED=0.572917;PAIREDR=0;PAO=0;PQA=0;PQR=0;PRO=0;QA=3133;QR=60;RO=0;RPL=33;RPP=23.3679;RPPR=5.18177;RPR=63;RUN=1;SAF=63;SAP=23.3679;SAR=33;SRF=0;SRP=5.18177;SRR=0;TYPE=snp;ANN=C|splice_region_variant&intron_variant|LOW|Afu1g00170|Afu1g00170|transcript|Afu1g00170-T|Coding|1/3|c.65-3T>C||||||,C|upstream_gene_variant|MODIFIER|Afu1g00180|Afu1g00180|transcript|Afu1g00180-T|Coding||c.-1162T>C|||||1162|,C|downstream_gene_variant|MODIFIER|Afu1g00150|Afu1g00150|transcript|Afu1g00150-T|Coding||c.*3381T>C|||||3381|,C|downstream_gene_variant|MODIFIER|Afu1g00160|Afu1g00160|transcript|Afu1g00160-T|Coding||c.*417T>C|||||417|	GT:DP:RO:QR:AO:QA:GL	1/1:96:0:0:96:3133:-59.4187,-28.8989,0
Chr1_A_fumigatus_Af293	30450	.	C	T	724.662	.	AB=0;ABP=0;AC=2;AF=1;AN=2;AO=114;CIGAR=1X;DP=116;DPB=116;DPRA=0;EPP=4.9151;EPPR=0;GTI=0;LEN=1;MEANALT=2;MQM=7.7807;MQMR=100;NS=1;NUMALT=1;ODDS=161.256;PAIRED=0.614035;PAIREDR=0;PAO=0;PQA=0;PQR=0;PRO=0;QA=3702;QR=60;RO=0;RPL=59;RPP=3.31507;RPPR=5.18177;RPR=55;RUN=1;SAF=71;SAP=17.9439;SAR=43;SRF=0;SRP=5.18177;SRR=0;TYPE=snp;ANN=T|synonymous_variant|LOW|Afu1g00170|Afu1g00170|transcript|Afu1g00170-T|Coding|2/4|c.114C>T|p.Thr38Thr|114/369|114/369|38/122||,T|upstream_gene_variant|MODIFIER|Afu1g00180|Afu1g00180|transcript|Afu1g00180-T|Coding||c.-1110C>T|||||1110|,T|downstream_gene_variant|MODIFIER|Afu1g00150|Afu1g00150|transcript|Afu1g00150-T|Coding||c.*3433C>T|||||3433|,T|downstream_gene_variant|MODIFIER|Afu1g00160|Afu1g00160|transcript|Afu1g00160-T|Coding||c.*469C>T|||||469|	GT:DP:RO:QR:AO:QA:GL	1/1:115:0:0:114:3702:-77.5632,-34.3174,0
Chr1_A_fumigatus_Af293	30496	.	A	G	813.823	.	AB=0;ABP=0;AC=2;AF=1;AN=2;AO=126;CIGAR=1X;DP=128;DPB=128;DPRA=0;EPP=5.49198;EPPR=0;GTI=0;LEN=1;MEANALT=2;MQM=8.11905;MQMR=100;NS=1;NUMALT=1;ODDS=177.892;PAIRED=0.68254;PAIREDR=0;PAO=0;PQA=0;PQR=0;PRO=0;QA=4030;QR=60;RO=0;RPL=67;RPP=4.11327;RPPR=5.18177;RPR=59;RUN=1;SAF=78;SAP=18.5208;SAR=48;SRF=0;SRP=5.18177;SRR=0;TYPE=snp;ANN=G|splice_region_variant&intron_variant|LOW|Afu1g00170|Afu1g00170|transcript|Afu1g00170-T|Coding|2/3|c.153+7A>G||||||,G|upstream_gene_variant|MODIFIER|Afu1g00180|Afu1g00180|transcript|Afu1g00180-T|Coding||c.-1064A>G|||||1064|,G|downstream_gene_variant|MODIFIER|Afu1g00150|Afu1g00150|transcript|Afu1g00150-T|Coding||c.*3479A>G|||||3479|,G|downstream_gene_variant|MODIFIER|Afu1g00160|Afu1g00160|transcript|Afu1g00160-T|Coding||c.*515A>G|||||515|	GT:DP:RO:QR:AO:QA:GL	1/1:127:0:0:126:4030:-86.7391,-37.9298,0
Chr1_A_fumigatus_Af293	30502	.	GCAGG	AGAGA	813.433	.	AB=0;ABP=0;AC=2;AF=1;AN=2;AO=127;CIGAR=2X2M1X;DP=129;DPB=128.2;DPRA=0;EPP=6.8574;EPPR=0;GTI=0;LEN=5;MEANALT=2;MQM=8.11811;MQMR=0;NS=1;NUMALT=1;ODDS=179.278;PAIRED=0.685039;PAIREDR=0;PAO=0;PQA=0;PQR=0;PRO=0;QA=3786;QR=0;RO=0;RPL=67;RPP=3.84811;RPPR=0;RPR=60;RUN=1;SAF=77;SAP=15.4749;SAR=50;SRF=0;SRP=0;SRR=0;TYPE=complex;ANN=AGAGA|upstream_gene_variant|MODIFIER|Afu1g00180|Afu1g00180|transcript|Afu1g00180-T|Coding||c.-1058_-1054delGCAGGinsAGAGA|||||1058|,AGAGA|downstream_gene_variant|MODIFIER|Afu1g00150|Afu1g00150|transcript|Afu1g00150-T|Coding||c.*3485_*3489delGCAGGinsAGAGA|||||3485|,AGAGA|downstream_gene_variant|MODIFIER|Afu1g00160|Afu1g00160|transcript|Afu1g00160-T|Coding||c.*521_*525delGCAGGinsAGAGA|||||521|,AGAGA|intron_variant|MODIFIER|Afu1g00170|Afu1g00170|transcript|Afu1g00170-T|Coding|2/3|c.153+13_153+17delGCAGGinsAGAGA||||||	GT:DP:RO:QR:AO:QA:GL	1/1:128:0:0:127:3786:-86.5076,-38.2308,0
Chr1_A_fumigatus_Af293	30513	.	T	C	866.572	.	AB=0;ABP=0;AC=2;AF=1;AN=2;AO=126;CIGAR=1X;DP=128;DPB=128;DPRA=0;EPP=11.3515;EPPR=0;GTI=0;LEN=1;MEANALT=2;MQM=8.31746;MQMR=100;NS=1;NUMALT=1;ODDS=177.892;PAIRED=0.68254;PAIREDR=0;PAO=0;PQA=0;PQR=0;PRO=0;QA=4185;QR=60;RO=0;RPL=71;RPP=7.42218;RPPR=5.18177;RPR=55;RUN=1;SAF=77;SAP=16.5217;SAR=49;SRF=0;SRP=5.18177;SRR=0;TYPE=snp;ANN=C|upstream_gene_variant|MODIFIER|Afu1g00180|Afu1g00180|transcript|Afu1g00180-T|Coding||c.-1047T>C|||||1047|,C|downstream_gene_variant|MODIFIER|Afu1g00150|Afu1g00150|transcript|Afu1g00150-T|Coding||c.*3496T>C|||||3496|,C|downstream_gene_variant|MODIFIER|Afu1g00160|Afu1g00160|transcript|Afu1g00160-T|Coding||c.*532T>C|||||532|,C|intron_variant|MODIFIER|Afu1g00170|Afu1g00170|transcript|Afu1g00170-T|Coding|2/3|c.153+24T>C||||||	GT:DP:RO:QR:AO:QA:GL	1/1:127:0:0:126:4185:-92.7267,-37.9298,0
Chr1_A_fumigatus_Af293	30519	.	AC	GT	866.608	.	AB=0;ABP=0;AC=2;AF=1;AN=2;AO=120;CIGAR=2X;DP=123;DPB=125;DPRA=0;EPP=11.7686;EPPR=0;GTI=0;LEN=2;MEANALT=3;MQM=8.875;MQMR=0;NS=1;NUMALT=1;ODDS=173.04;PAIRED=0.708333;PAIREDR=0;PAO=5;PQA=100;PQR=0;PRO=0;QA=3672;QR=0;RO=0;RPL=63;RPP=3.66174;RPPR=0;RPR=57;RUN=1;SAF=72;SAP=13.4334;SAR=48;SRF=0;SRP=0;SRR=0;TYPE=mnp;ANN=GT|upstream_gene_variant|MODIFIER|Afu1g00180|Afu1g00180|transcript|Afu1g00180-T|Coding||c.-1041_-1040delACinsGT|||||1041|,GT|downstream_gene_variant|MODIFIER|Afu1g00150|Afu1g00150|transcript|Afu1g00150-T|Coding||c.*3502_*3503delACinsGT|||||3502|,GT|downstream_gene_variant|MODIFIER|Afu1g00160|Afu1g00160|transcript|Afu1g00160-T|Coding||c.*538_*539delACinsGT|||||538|,GT|intron_variant|MODIFIER|Afu1g00170|Afu1g00170|transcript|Afu1g00170-T|Coding|2/3|c.154-21_154-20delACinsGT||||||	GT:DP:RO:QR:AO:QA:GL	1/1:122:0:0:120:3672:-92.0551,-37.6288,0
Chr1_A_fumigatus_Af293	30532	.	T	C	999.366	.	AB=0;ABP=0;AC=2;AF=1;AN=2;AO=119;CIGAR=1X;DP=120;DPB=120;DPRA=0;EPP=16.3128;EPPR=0;GTI=0;LEN=1;MEANALT=1;MQM=10.8151;MQMR=100;NS=1;NUMALT=1;ODDS=168.188;PAIRED=0.705882;PAIREDR=0;PAO=0;PQA=0;PQR=0;PRO=0;QA=3655;QR=60;RO=0;RPL=58;RPP=3.17453;RPPR=5.18177;RPR=61;RUN=1;SAF=70;SAP=11.0575;SAR=49;SRF=0;SRP=5.18177;SRR=0;TYPE=snp;ANN=C|splice_region_variant&intron_variant|LOW|Afu1g00170|Afu1g00170|transcript|Afu1g00170-T|Coding|2/3|c.154-8T>C||||||,C|upstream_gene_variant|MODIFIER|Afu1g00180|Afu1g00180|transcript|Afu1g00180-T|Coding||c.-1028T>C|||||1028|,C|downstream_gene_variant|MODIFIER|Afu1g00150|Afu1g00150|transcript|Afu1g00150-T|Coding||c.*3515T>C|||||3515|,C|downstream_gene_variant|MODIFIER|Afu1g00160|Afu1g00160|transcript|Afu1g00160-T|Coding||c.*551T>C|||||551|	GT:DP:RO:QR:AO:QA:GL	1/1:119:0:0:119:3655:-105.496,-35.8226,0
Chr1_A_fumigatus_Af293	30557	.	A	G	1159.58	.	AB=0;ABP=0;AC=2;AF=1;AN=2;AO=124;CIGAR=1X;DP=126;DPB=126;DPRA=0;EPP=7.49334;EPPR=0;GTI=0;LEN=1;MEANALT=2;MQM=11.629;MQMR=100;NS=1;NUMALT=1;ODDS=175.119;PAIRED=0.75;PAIREDR=0;PAO=0;PQA=0;PQR=0;PRO=0;QA=4074;QR=60;RO=0;RPL=61;RPP=3.08035;RPPR=5.18177;RPR=63;RUN=1;SAF=79;SAP=23.254;SAR=45;SRF=0;SRP=5.18177;SRR=0;TYPE=snp;ANN=G|synonymous_variant|LOW|Afu1g00170|Afu1g00170|transcript|Afu1g00170-T|Coding|3/4|c.171A>G|p.Ser57Ser|171/369|171/369|57/122||,G|upstream_gene_variant|MODIFIER|Afu1g00180|Afu1g00180|transcript|Afu1g00180-T|Coding||c.-1003A>G|||||1003|,G|downstream_gene_variant|MODIFIER|Afu1g00150|Afu1g00150|transcript|Afu1g00150-T|Coding||c.*3540A>G|||||3540|,G|downstream_gene_variant|MODIFIER|Afu1g00160|Afu1g00160|transcript|Afu1g00160-T|Coding||c.*576A>G|||||576|	GT:DP:RO:QR:AO:QA:GL	1/1:125:0:0:124:4074:-121.882,-37.3277,0
Chr1_A_fumigatus_Af293	30563	.	TTGT	CTGC	1249.29	.	AB=0;ABP=0;AC=2;AF=1;AN=2;AO=132;CIGAR=1X2M1X;DP=134;DPB=133.75;DPRA=0;EPP=15.9075;EPPR=0;GTI=0;LEN=4;MEANALT=2;MQM=12.1061;MQMR=0;NS=1;NUMALT=1;ODDS=186.903;PAIRED=0.742424;PAIREDR=0;PAO=1;PQA=38;PQR=0;PRO=0;QA=3845;QR=0;RO=0;RPL=58;RPP=7.22164;RPPR=0;RPR=74;RUN=1;SAF=76;SAP=9.59052;SAR=56;SRF=0;SRP=0;SRR=0;TYPE=complex;ANN=CTGC|synonymous_variant|LOW|Afu1g00170|Afu1g00170|transcript|Afu1g00170-T|Coding||c.177_180delTTGTinsCTGC|p.GlyCys59GlyCys|177/369|177/369|59/122||,CTGC|upstream_gene_variant|MODIFIER|Afu1g00180|Afu1g00180|transcript|Afu1g00180-T|Coding||c.-997_-994delTTGTinsCTGC|||||997|,CTGC|downstream_gene_variant|MODIFIER|Afu1g00150|Afu1g00150|transcript|Afu1g00150-T|Coding||c.*3546_*3549delTTGTinsCTGC|||||3546|,CTGC|downstream_gene_variant|MODIFIER|Afu1g00160|Afu1g00160|transcript|Afu1g00160-T|Coding||c.*582_*585delTTGTinsCTGC|||||582|	GT:DP:RO:QR:AO:QA:GL	1/1:133:0:0:132:3845:-130.771,-40.037,0
Chr1_A_fumigatus_Af293	30587	.	C	T	1513.63	.	AB=0;ABP=0;AC=2;AF=1;AN=2;AO=135;CIGAR=1X;DP=141;DPB=141;DPRA=0;EPP=25.0306;EPPR=0;GTI=0;LEN=1;MEANALT=3;MQM=13.8074;MQMR=100;NS=1;NUMALT=1;ODDS=190.369;PAIRED=0.711111;PAIREDR=0;PAO=0;PQA=0;PQR=0;PRO=0;QA=4557;QR=60;RO=0;RPL=58;RPP=8.81698;RPPR=5.18177;RPR=77;RUN=1;SAF=75;SAP=6.62942;SAR=60;SRF=0;SRP=5.18177;SRR=0;TYPE=snp;ANN=T|synonymous_variant|LOW|Afu1g00170|Afu1g00170|transcript|Afu1g00170-T|Coding|3/4|c.201C>T|p.Ile67Ile|201/369|201/369|67/122||,T|upstream_gene_variant|MODIFIER|Afu1g00180|Afu1g00180|transcript|Afu1g00180-T|Coding||c.-973C>T|||||973|,T|downstream_gene_variant|MODIFIER|Afu1g00150|Afu1g00150|transcript|Afu1g00150-T|Coding||c.*3570C>T|||||3570|,T|downstream_gene_variant|MODIFIER|Afu1g00160|Afu1g00160|transcript|Afu1g00160-T|Coding||c.*606C>T|||||606|	GT:DP:RO:QR:AO:QA:GL	1/1:140:0:0:135:4557:-158.007,-40.6391,0
Chr1_A_fumigatus_Af293	30602	.	A	G	1586.32	.	AB=0;ABP=0;AC=2;AF=1;AN=2;AO=135;CIGAR=1X;DP=136;DPB=136;DPRA=0;EPP=11.5193;EPPR=0;GTI=0;LEN=1;MEANALT=1;MQM=14.1852;MQMR=100;NS=1;NUMALT=1;ODDS=190.369;PAIRED=0.666667;PAIREDR=0;PAO=0;PQA=0;PQR=0;PRO=0;QA=4362;QR=60;RO=0;RPL=53;RPP=16.5378;RPPR=5.18177;RPR=82;RUN=1;SAF=69;SAP=3.15506;SAR=66;SRF=0;SRP=5.18177;SRR=0;TYPE=snp;ANN=G|synonymous_variant|LOW|Afu1g00170|Afu1g00170|transcript|Afu1g00170-T|Coding|3/4|c.216A>G|p.Arg72Arg|216/369|216/369|72/122||,G|upstream_gene_variant|MODIFIER|Afu1g00180|Afu1g00180|transcript|Afu1g00180-T|Coding||c.-958A>G|||||958|,G|downstream_gene_variant|MODIFIER|Afu1g00150|Afu1g00150|transcript|Afu1g00150-T|Coding||c.*3585A>G|||||3585|,G|downstream_gene_variant|MODIFIER|Afu1g00160|Afu1g00160|transcript|Afu1g00160-T|Coding||c.*621A>G|||||621|	GT:DP:RO:QR:AO:QA:GL	1/1:135:0:0:135:4362:-164.34,-40.6391,0
Chr1_A_fumigatus_Af293	30626	.	T	C	1820.91	.	AB=0;ABP=0;AC=2;AF=1;AN=2;AO=154;CIGAR=1X;DP=155;DPB=155;DPRA=0;EPP=11.1322;EPPR=0;GTI=0;LEN=1;MEANALT=1;MQM=14.3117;MQMR=100;NS=1;NUMALT=1;ODDS=216.708;PAIRED=0.655844;PAIREDR=0;PAO=0;PQA=0;PQR=0;PRO=0;QA=5288;QR=60;RO=0;RPL=64;RPP=12.5422;RPPR=5.18177;RPR=90;RUN=1;SAF=69;SAP=6.62002;SAR=85;SRF=0;SRP=5.18177;SRR=0;TYPE=snp;ANN=C|synonymous_variant|LOW|Afu1g00170|Afu1g00170|transcript|Afu1g00170-T|Coding|3/4|c.240T>C|p.Tyr80Tyr|240/369|240/369|80/122||,C|upstream_gene_variant|MODIFIER|Afu1g00180|Afu1g00180|transcript|Afu1g00180-T|Coding||c.-934T>C|||||934|,C|downstream_gene_variant|MODIFIER|Afu1g00150|Afu1g00150|transcript|Afu1g00150-T|Coding||c.*3609T>C|||||3609|,C|downstream_gene_variant|MODIFIER|Afu1g00160|Afu1g00160|transcript|Afu1g00160-T|Coding||c.*645T>C|||||645|	GT:DP:RO:QR:AO:QA:GL	1/1:154:0:0:154:5288:-187.79,-46.3586,0
Chr1_A_fumigatus_Af293	30638	.	T	C	1671.56	.	AB=0;ABP=0;AC=2;AF=1;AN=2;AO=147;CIGAR=1X;DP=150;DPB=150;DPRA=0;EPP=25.4784;EPPR=3.0103;GTI=0;LEN=1;MEANALT=2;MQM=14.2177;MQMR=62;NS=1;NUMALT=1;ODDS=200.492;PAIRED=0.673469;PAIREDR=0;PAO=0;PQA=0;PQR=0;PRO=0;QA=4567;QR=93;RO=1;RPL=66;RPP=6.33398;RPPR=3.0103;RPR=81;RUN=1;SAF=60;SAP=13.779;SAR=87;SRF=1;SRP=3.0103;SRR=0;TYPE=snp;ANN=C|splice_donor_variant&intron_variant|HIGH|Afu1g00170|Afu1g00170|transcript|Afu1g00170-T|Coding|3/3|c.250+2T>C||||||,C|upstream_gene_variant|MODIFIER|Afu1g00180|Afu1g00180|transcript|Afu1g00180-T|Coding||c.-922T>C|||||922|,C|downstream_gene_variant|MODIFIER|Afu1g00150|Afu1g00150|transcript|Afu1g00150-T|Coding||c.*3621T>C|||||3621|,C|downstream_gene_variant|MODIFIER|Afu1g00160|Afu1g00160|transcript|Afu1g00160-T|Coding||c.*657T>C|||||657|;LOF=(Afu1g00170|Afu1g00170|1|1.00)	GT:DP:RO:QR:AO:QA:GL	1/1:149:1:33:147:4567:-173.465,-42.3892,0
Chr1_A_fumigatus_Af293	30691	.	A	G	1635.6	.	AB=0;ABP=0;AC=2;AF=1;AN=2;AO=138;CIGAR=1X;DP=139;DPB=139;DPRA=0;EPP=12.0738;EPPR=0;GTI=0;LEN=1;MEANALT=1;MQM=14.6377;MQMR=100;NS=1;NUMALT=1;ODDS=194.527;PAIRED=0.65942;PAIREDR=0;PAO=0;PQA=0;PQR=0;PRO=0;QA=4557;QR=60;RO=0;RPL=78;RPP=8.10854;RPPR=5.18177;RPR=60;RUN=1;SAF=53;SAP=19.1233;SAR=85;SRF=0;SRP=5.18177;SRR=0;TYPE=snp;ANN=G|missense_variant|MODERATE|Afu1g00170|Afu1g00170|transcript|Afu1g00170-T|Coding|4/4|c.278A>G|p.His93Arg|278/369|278/369|93/122||,G|upstream_gene_variant|MODIFIER|Afu1g00180|Afu1g00180|transcript|Afu1g00180-T|Coding||c.-869A>G|||||869|,G|downstream_gene_variant|MODIFIER|Afu1g00150|Afu1g00150|transcript|Afu1g00150-T|Coding||c.*3674A>G|||||3674|,G|downstream_gene_variant|MODIFIER|Afu1g00160|Afu1g00160|transcript|Afu1g00160-T|Coding||c.*710A>G|||||710|	GT:DP:RO:QR:AO:QA:GL	1/1:138:0:0:138:4557:-170.093,-41.5421,0
Chr1_A_fumigatus_Af293	30713	.	A	G	1371.47	.	AB=0;ABP=0;AC=2;AF=1;AN=2;AO=121;CIGAR=1X;DP=122;DPB=122;DPRA=0;EPP=6.04318;EPPR=0;GTI=0;LEN=1;MEANALT=1;MQM=14.9421;MQMR=100;NS=1;NUMALT=1;ODDS=170.96;PAIRED=0.628099;PAIREDR=0;PAO=0;PQA=0;PQR=0;PRO=0;QA=3912;QR=60;RO=0;RPL=82;RPP=36.1926;RPPR=5.18177;RPR=39;RUN=1;SAF=40;SAP=33.1776;SAR=81;SRF=0;SRP=5.18177;SRR=0;TYPE=snp;ANN=G|synonymous_variant|LOW|Afu1g00170|Afu1g00170|transcript|Afu1g00170-T|Coding|4/4|c.300A>G|p.Lys100Lys|300/369|300/369|100/122||,G|upstream_gene_variant|MODIFIER|Afu1g00180|Afu1g00180|transcript|Afu1g00180-T|Coding||c.-847A>G|||||847|,G|downstream_gene_variant|MODIFIER|Afu1g00150|Afu1g00150|transcript|Afu1g00150-T|Coding||c.*3696A>G|||||3696|,G|downstream_gene_variant|MODIFIER|Afu1g00160|Afu1g00160|transcript|Afu1g00160-T|Coding||c.*732A>G|||||732|	GT:DP:RO:QR:AO:QA:GL	1/1:121:0:0:121:3912:-147.283,-36.4246,0
Chr1_A_fumigatus_Af293	30779	.	A	C	819.722	.	AB=0;ABP=0;AC=2;AF=1;AN=2;AO=86;CIGAR=1X;DP=87;DPB=87;DPRA=0;EPP=17.5541;EPPR=0;GTI=0;LEN=1;MEANALT=1;MQM=13.7791;MQMR=100;NS=1;NUMALT=1;ODDS=122.44;PAIRED=0.627907;PAIREDR=0;PAO=0;PQA=0;PQR=0;PRO=0;QA=3016;QR=60;RO=0;RPL=75;RPP=106.433;RPPR=5.18177;RPR=11;RUN=1;SAF=26;SAP=32.1989;SAR=60;SRF=0;SRP=5.18177;SRR=0;TYPE=snp;ANN=C|missense_variant|MODERATE|Afu1g00170|Afu1g00170|transcript|Afu1g00170-T|Coding|4/4|c.366A>C|p.Lys122Asn|366/369|366/369|122/122||,C|upstream_gene_variant|MODIFIER|Afu1g00180|Afu1g00180|transcript|Afu1g00180-T|Coding||c.-781A>C|||||781|,C|downstream_gene_variant|MODIFIER|Afu1g00150|Afu1g00150|transcript|Afu1g00150-T|Coding||c.*3762A>C|||||3762|,C|downstream_gene_variant|MODIFIER|Afu1g00160|Afu1g00160|transcript|Afu1g00160-T|Coding||c.*798A>C|||||798|	GT:DP:RO:QR:AO:QA:GL	1/1:86:0:0:86:3016:-101.025,-25.8886,0
Chr1_A_fumigatus_Af293	30791	.	CCAATC	GCAATATC	388.966	.	AB=0;ABP=0;AC=2;AF=1;AN=2;AO=70;CIGAR=1X2M2I3M;DP=74;DPB=98.8333;DPRA=0;EPP=34.7758;EPPR=0;GTI=0;LEN=8;MEANALT=3;MQM=11.8857;MQMR=0;NS=1;NUMALT=1;ODDS=89.5627;PAIRED=0.657143;PAIREDR=0;PAO=3;PQA=82;PQR=0;PRO=0;QA=791;QR=0;RO=0;RPL=65;RPP=114.686;RPPR=0;RPR=5;RUN=1;SAF=16;SAP=47.8047;SAR=54;SRF=0;SRP=0;SRR=0;TYPE=complex;ANN=GCAATATC|upstream_gene_variant|MODIFIER|Afu1g00180|Afu1g00180|transcript|Afu1g00180-T|Coding||c.-769_-764delCCAATCinsGCAATATC|||||769|,GCAATATC|downstream_gene_variant|MODIFIER|Afu1g00150|Afu1g00150|transcript|Afu1g00150-T|Coding||c.*3774_*3779delCCAATCinsGCAATATC|||||3774|,GCAATATC|downstream_gene_variant|MODIFIER|Afu1g00160|Afu1g00160|transcript|Afu1g00160-T|Coding||c.*810_*815delCCAATCinsGCAATATC|||||810|,GCAATATC|downstream_gene_variant|MODIFIER|Afu1g00170|Afu1g00170|transcript|Afu1g00170-T|Coding||c.*9_*14delCCAATCinsGCAATATC|||||9|,GCAATATC|intergenic_region|MODIFIER|Afu1g00170-Afu1g00180|Afu1g00170-Afu1g00180|intergenic_region|Afu1g00170-Afu1g00180|||n.30791_30796delCCAATCinsGCAATATC||||||	GT:DP:RO:QR:AO:QA:GL	1/1:73:0:0:70:791:-62.8329,-21.9752,0
Chr1_A_fumigatus_Af293	30803	.	C	A	416.735	.	AB=0;ABP=0;AC=2;AF=1;AN=2;AO=68;CIGAR=1X;DP=69;DPB=69;DPRA=0;EPP=31.7504;EPPR=0;GTI=0;LEN=1;MEANALT=1;MQM=11.2353;MQMR=100;NS=1;NUMALT=1;ODDS=95.9568;PAIRED=0.647059;PAIREDR=0;PAO=0;PQA=0;PQR=0;PRO=0;QA=2381;QR=60;RO=0;RPL=63;RPP=110.434;RPPR=5.18177;RPR=5;RUN=1;SAF=16;SAP=44.396;SAR=52;SRF=0;SRP=5.18177;SRR=0;TYPE=snp;ANN=A|upstream_gene_variant|MODIFIER|Afu1g00180|Afu1g00180|transcript|Afu1g00180-T|Coding||c.-757C>A|||||757|,A|downstream_gene_variant|MODIFIER|Afu1g00150|Afu1g00150|transcript|Afu1g00150-T|Coding||c.*3786C>A|||||3786|,A|downstream_gene_variant|MODIFIER|Afu1g00160|Afu1g00160|transcript|Afu1g00160-T|Coding||c.*822C>A|||||822|,A|downstream_gene_variant|MODIFIER|Afu1g00170|Afu1g00170|transcript|Afu1g00170-T|Coding||c.*21C>A|||||21|,A|intergenic_region|MODIFIER|Afu1g00170-Afu1g00180|Afu1g00170-Afu1g00180|intergenic_region|Afu1g00170-Afu1g00180|||n.30803C>A||||||	GT:DP:RO:QR:AO:QA:GL	1/1:68:0:0:68:2381:-64.3732,-20.47,0
Chr1_A_fumigatus_Af293	30812	.	G	A	356.009	.	AB=0;ABP=0;AC=2;AF=1;AN=2;AO=57;CIGAR=1X;DP=59;DPB=59;DPRA=0;EPP=16.763;EPPR=0;GTI=0;LEN=1;MEANALT=2;MQM=10.8772;MQMR=100;NS=1;NUMALT=1;ODDS=81.9741;PAIRED=0.649123;PAIREDR=0;PAO=0;PQA=0;PQR=0;PRO=0;QA=1966;QR=60;RO=0;RPL=53;RPP=94.4788;RPPR=5.18177;RPR=4;RUN=1;SAF=15;SAP=30.7823;SAR=42;SRF=0;SRP=5.18177;SRR=0;TYPE=snp;ANN=A|upstream_gene_variant|MODIFIER|Afu1g00180|Afu1g00180|transcript|Afu1g00180-T|Coding||c.-748G>A|||||748|,A|downstream_gene_variant|MODIFIER|Afu1g00150|Afu1g00150|transcript|Afu1g00150-T|Coding||c.*3795G>A|||||3795|,A|downstream_gene_variant|MODIFIER|Afu1g00160|Afu1g00160|transcript|Afu1g00160-T|Coding||c.*831G>A|||||831|,A|downstream_gene_variant|MODIFIER|Afu1g00170|Afu1g00170|transcript|Afu1g00170-T|Coding||c.*30G>A|||||30|,A|intergenic_region|MODIFIER|Afu1g00170-Afu1g00180|Afu1g00170-Afu1g00180|intergenic_region|Afu1g00170-Afu1g00180|||n.30812G>A||||||	GT:DP:RO:QR:AO:QA:GL	1/1:58:0:0:57:1966:-53.3327,-17.1587,0
Chr1_A_fumigatus_Af293	30822	.	T	G	222.532	.	AB=0;ABP=0;AC=2;AF=1;AN=2;AO=46;CIGAR=1X;DP=48;DPB=48;DPRA=0;EPP=18.305;EPPR=7.35324;GTI=0;LEN=1;MEANALT=1;MQM=10.1087;MQMR=51.5;NS=1;NUMALT=1;ODDS=51.2399;PAIRED=0.717391;PAIREDR=0;PAO=0;PQA=0;PQR=0;PRO=0;QA=1589;QR=93;RO=1;RPL=45;RPP=94.401;RPPR=7.35324;RPR=1;RUN=1;SAF=13;SAP=21.8927;SAR=33;SRF=1;SRP=3.0103;SRR=0;TYPE=snp;ANN=G|upstream_gene_variant|MODIFIER|Afu1g00180|Afu1g00180|transcript|Afu1g00180-T|Coding||c.-738T>G|||||738|,G|downstream_gene_variant|MODIFIER|Afu1g00150|Afu1g00150|transcript|Afu1g00150-T|Coding||c.*3805T>G|||||3805|,G|downstream_gene_variant|MODIFIER|Afu1g00160|Afu1g00160|transcript|Afu1g00160-T|Coding||c.*841T>G|||||841|,G|downstream_gene_variant|MODIFIER|Afu1g00170|Afu1g00170|transcript|Afu1g00170-T|Coding||c.*40T>G|||||40|,G|intergenic_region|MODIFIER|Afu1g00170-Afu1g00180|Afu1g00170-Afu1g00180|intergenic_region|Afu1g00170-Afu1g00180|||n.30822T>G||||||	GT:DP:RO:QR:AO:QA:GL	1/1:47:1:33:46:1589:-38.8419,-13.8486,0
Chr1_A_fumigatus_Af293	30836	.	T	C	143.194	.	AB=0;ABP=0;AC=2;AF=1;AN=2;AO=40;CIGAR=1X;DP=42;DPB=42;DPRA=0;EPP=24.725;EPPR=7.35324;GTI=0;LEN=1;MEANALT=1;MQM=8.925;MQMR=51.5;NS=1;NUMALT=1;ODDS=32.9716;PAIRED=0.725;PAIREDR=0;PAO=0;PQA=0;PQR=0;PRO=0;QA=1403;QR=84;RO=1;RPL=39;RPP=81.4005;RPPR=7.35324;RPR=1;RUN=1;SAF=9;SAP=29.2851;SAR=31;SRF=1;SRP=3.0103;SRR=0;TYPE=snp;ANN=C|upstream_gene_variant|MODIFIER|Afu1g00180|Afu1g00180|transcript|Afu1g00180-T|Coding||c.-724T>C|||||724|,C|downstream_gene_variant|MODIFIER|Afu1g00150|Afu1g00150|transcript|Afu1g00150-T|Coding||c.*3819T>C|||||3819|,C|downstream_gene_variant|MODIFIER|Afu1g00160|Afu1g00160|transcript|Afu1g00160-T|Coding||c.*855T>C|||||855|,C|downstream_gene_variant|MODIFIER|Afu1g00170|Afu1g00170|transcript|Afu1g00170-T|Coding||c.*54T>C|||||54|,C|intergenic_region|MODIFIER|Afu1g00170-Afu1g00180|Afu1g00170-Afu1g00180|intergenic_region|Afu1g00170-Afu1g00180|||n.30836T>C||||||	GT:DP:RO:QR:AO:QA:GL	1/1:41:1:24:40:1403:-30.5727,-12.0439,0
Chr1_A_fumigatus_Af293	30843	.	TCGCAG	CTGCAC	71.8853	.	AB=0;ABP=0;AC=2;AF=1;AN=2;AO=36;CIGAR=2X3M1X;DP=37;DPB=36.1667;DPRA=0;EPP=37.7539;EPPR=0;GTI=0;LEN=6;MEANALT=1;MQM=8.41667;MQMR=0;NS=1;NUMALT=1;ODDS=16.5522;PAIRED=0.777778;PAIREDR=0;PAO=0;PQA=0;PQR=0;PRO=0;QA=1202;QR=0;RO=0;RPL=36;RPP=81.1833;RPPR=0;RPR=0;RUN=1;SAF=6;SAP=37.7539;SAR=30;SRF=0;SRP=0;SRR=0;TYPE=complex;ANN=CTGCAC|upstream_gene_variant|MODIFIER|Afu1g00180|Afu1g00180|transcript|Afu1g00180-T|Coding||c.-717_-712delTCGCAGinsCTGCAC|||||717|,CTGCAC|downstream_gene_variant|MODIFIER|Afu1g00150|Afu1g00150|transcript|Afu1g00150-T|Coding||c.*3826_*3831delTCGCAGinsCTGCAC|||||3826|,CTGCAC|downstream_gene_variant|MODIFIER|Afu1g00160|Afu1g00160|transcript|Afu1g00160-T|Coding||c.*862_*867delTCGCAGinsCTGCAC|||||862|,CTGCAC|downstream_gene_variant|MODIFIER|Afu1g00170|Afu1g00170|transcript|Afu1g00170-T|Coding||c.*61_*66delTCGCAGinsCTGCAC|||||61|,CTGCAC|intergenic_region|MODIFIER|Afu1g00170-Afu1g00180|Afu1g00170-Afu1g00180|intergenic_region|Afu1g00170-Afu1g00180|||n.30843_30848delTCGCAGinsCTGCAC||||||	GT:DP:RO:QR:AO:QA:GL	1/1:36:0:0:36:1202:-27.1207,-10.8371,0
Chr1_A_fumigatus_Af293	31219	.	C	T	157.717	.	AB=0;ABP=0;AC=2;AF=1;AN=2;AO=49;CIGAR=1X;DP=50;DPB=50;DPRA=0;EPP=35.3165;EPPR=0;GTI=0;LEN=1;MEANALT=1;MQM=9.42857;MQMR=100;NS=1;NUMALT=1;ODDS=36.3156;PAIRED=0.346939;PAIREDR=0;PAO=0;PQA=0;PQR=0;PRO=0;QA=1547;QR=60;RO=0;RPL=0;RPP=109.412;RPPR=5.18177;RPR=49;RUN=1;SAF=38;SAP=35.3165;SAR=11;SRF=0;SRP=5.18177;SRR=0;TYPE=snp;ANN=T|upstream_gene_variant|MODIFIER|Afu1g00180|Afu1g00180|transcript|Afu1g00180-T|Coding||c.-341C>T|||||341|,T|downstream_gene_variant|MODIFIER|Afu1g00150|Afu1g00150|transcript|Afu1g00150-T|Coding||c.*4202C>T|||||4202|,T|downstream_gene_variant|MODIFIER|Afu1g00160|Afu1g00160|transcript|Afu1g00160-T|Coding||c.*1238C>T|||||1238|,T|downstream_gene_variant|MODIFIER|Afu1g00170|Afu1g00170|transcript|Afu1g00170-T|Coding||c.*437C>T|||||437|,T|intergenic_region|MODIFIER|Afu1g00170-Afu1g00180|Afu1g00170-Afu1g00180|intergenic_region|Afu1g00170-Afu1g00180|||n.31219C>T||||||	GT:DP:RO:QR:AO:QA:GL	1/1:49:0:0:49:1547:-39.0942,-14.7505,0
Chr1_A_fumigatus_Af293	31232	.	A	T	177.481	.	AB=0;ABP=0;AC=2;AF=1;AN=2;AO=54;CIGAR=1X;DP=57;DPB=57;DPRA=0;EPP=49.4959;EPPR=0;GTI=0;LEN=1;MEANALT=2;MQM=9.94444;MQMR=100;NS=1;NUMALT=1;ODDS=40.8665;PAIRED=0.351852;PAIREDR=0;PAO=0;PQA=0;PQR=0;PRO=0;QA=1698;QR=60;RO=0;RPL=0;RPP=120.27;RPPR=5.18177;RPR=54;RUN=1;SAF=44;SAP=49.4959;SAR=10;SRF=0;SRP=5.18177;SRR=0;TYPE=snp;ANN=T|upstream_gene_variant|MODIFIER|Afu1g00180|Afu1g00180|transcript|Afu1g00180-T|Coding||c.-328A>T|||||328|,T|downstream_gene_variant|MODIFIER|Afu1g00150|Afu1g00150|transcript|Afu1g00150-T|Coding||c.*4215A>T|||||4215|,T|downstream_gene_variant|MODIFIER|Afu1g00160|Afu1g00160|transcript|Afu1g00160-T|Coding||c.*1251A>T|||||1251|,T|downstream_gene_variant|MODIFIER|Afu1g00170|Afu1g00170|transcript|Afu1g00170-T|Coding||c.*450A>T|||||450|,T|intergenic_region|MODIFIER|Afu1g00170-Afu1g00180|Afu1g00170-Afu1g00180|intergenic_region|Afu1g00170-Afu1g00180|||n.31232A>T||||||	GT:DP:RO:QR:AO:QA:GL	1/1:56:0:0:54:1698:-45.757,-16.2556,0
Chr1_A_fumigatus_Af293	31253	.	G	A	361.318	.	AB=0;ABP=0;AC=2;AF=1;AN=2;AO=72;CIGAR=1X;DP=73;DPB=73;DPRA=0;EPP=56.2114;EPPR=0;GTI=0;LEN=1;MEANALT=1;MQM=10.7083;MQMR=100;NS=1;NUMALT=1;ODDS=83.1965;PAIRED=0.375;PAIREDR=0;PAO=0;PQA=0;PQR=0;PRO=0;QA=2537;QR=60;RO=0;RPL=2;RPP=142.467;RPPR=5.18177;RPR=70;RUN=1;SAF=57;SAP=56.2114;SAR=15;SRF=0;SRP=5.18177;SRR=0;TYPE=snp;ANN=A|upstream_gene_variant|MODIFIER|Afu1g00180|Afu1g00180|transcript|Afu1g00180-T|Coding||c.-307G>A|||||307|,A|downstream_gene_variant|MODIFIER|Afu1g00150|Afu1g00150|transcript|Afu1g00150-T|Coding||c.*4236G>A|||||4236|,A|downstream_gene_variant|MODIFIER|Afu1g00160|Afu1g00160|transcript|Afu1g00160-T|Coding||c.*1272G>A|||||1272|,A|downstream_gene_variant|MODIFIER|Afu1g00170|Afu1g00170|transcript|Afu1g00170-T|Coding||c.*471G>A|||||471|,A|intergenic_region|MODIFIER|Afu1g00170-Afu1g00180|Afu1g00170-Afu1g00180|intergenic_region|Afu1g00170-Afu1g00180|||n.31253G>A||||||	GT:DP:RO:QR:AO:QA:GL	1/1:72:0:0:72:2537:-67.6212,-21.6742,0
Chr1_A_fumigatus_Af293	31311	.	A	T	789.911	.	AB=0;ABP=0;AC=2;AF=1;AN=2;AO=101;CIGAR=1X;DP=105;DPB=105;DPRA=0;EPP=5.61177;EPPR=3.73412;GTI=0;LEN=1;MEANALT=2;MQM=10.4257;MQMR=48.6667;NS=1;NUMALT=1;ODDS=135.532;PAIRED=0.425743;PAIREDR=0;PAO=0;PQA=0;PQR=0;PRO=0;QA=3281;QR=90;RO=2;RPL=28;RPP=46.5472;RPPR=3.73412;RPR=73;RUN=1;SAF=72;SAP=42.7633;SAR=29;SRF=2;SRP=3.73412;SRR=0;TYPE=snp;ANN=T|upstream_gene_variant|MODIFIER|Afu1g00180|Afu1g00180|transcript|Afu1g00180-T|Coding||c.-249A>T|||||249|,T|downstream_gene_variant|MODIFIER|Afu1g00150|Afu1g00150|transcript|Afu1g00150-T|Coding||c.*4294A>T|||||4294|,T|downstream_gene_variant|MODIFIER|Afu1g00160|Afu1g00160|transcript|Afu1g00160-T|Coding||c.*1330A>T|||||1330|,T|downstream_gene_variant|MODIFIER|Afu1g00170|Afu1g00170|transcript|Afu1g00170-T|Coding||c.*529A>T|||||529|,T|downstream_gene_variant|MODIFIER|Afu1g00200|Afu1g00200|transcript|Afu1g00200-T|Coding||c.*4968T>A|||||4968|,T|intergenic_region|MODIFIER|Afu1g00170-Afu1g00180|Afu1g00170-Afu1g00180|intergenic_region|Afu1g00170-Afu1g00180|||n.31311A>T||||||	GT:DP:RO:QR:AO:QA:GL	1/1:104:2:30:101:3281:-89.2717,-28.3709,0
Chr1_A_fumigatus_Af293	31317	.	A	G	877.855	.	AB=0;ABP=0;AC=2;AF=1;AN=2;AO=108;CIGAR=1X;DP=109;DPB=109;DPRA=0;EPP=4.2971;EPPR=0;GTI=0;LEN=1;MEANALT=1;MQM=10.4537;MQMR=100;NS=1;NUMALT=1;ODDS=152.939;PAIRED=0.435185;PAIREDR=0;PAO=0;PQA=0;PQR=0;PRO=0;QA=3700;QR=60;RO=0;RPL=31;RPP=45.5551;RPPR=5.18177;RPR=77;RUN=1;SAF=75;SAP=38.4777;SAR=33;SRF=0;SRP=5.18177;SRR=0;TYPE=snp;ANN=G|upstream_gene_variant|MODIFIER|Afu1g00180|Afu1g00180|transcript|Afu1g00180-T|Coding||c.-243A>G|||||243|,G|downstream_gene_variant|MODIFIER|Afu1g00150|Afu1g00150|transcript|Afu1g00150-T|Coding||c.*4300A>G|||||4300|,G|downstream_gene_variant|MODIFIER|Afu1g00160|Afu1g00160|transcript|Afu1g00160-T|Coding||c.*1336A>G|||||1336|,G|downstream_gene_variant|MODIFIER|Afu1g00170|Afu1g00170|transcript|Afu1g00170-T|Coding||c.*535A>G|||||535|,G|downstream_gene_variant|MODIFIER|Afu1g00200|Afu1g00200|transcript|Afu1g00200-T|Coding||c.*4962T>C|||||4962|,G|intergenic_region|MODIFIER|Afu1g00170-Afu1g00180|Afu1g00170-Afu1g00180|intergenic_region|Afu1g00170-Afu1g00180|||n.31317A>G||||||	GT:DP:RO:QR:AO:QA:GL	1/1:108:0:0:108:3700:-99.2174,-32.5112,0
Chr1_A_fumigatus_Af293	31323	.	A	G	904.266	.	AB=0;ABP=0;AC=2;AF=1;AN=2;AO=109;CIGAR=1X;DP=110;DPB=110;DPRA=0;EPP=3.03022;EPPR=0;GTI=0;LEN=1;MEANALT=1;MQM=10.4312;MQMR=100;NS=1;NUMALT=1;ODDS=154.325;PAIRED=0.440367;PAIREDR=0;PAO=0;PQA=0;PQR=0;PRO=0;QA=3632;QR=60;RO=0;RPL=34;RPP=36.4988;RPPR=5.18177;RPR=75;RUN=1;SAF=75;SAP=36.4988;SAR=34;SRF=0;SRP=5.18177;SRR=0;TYPE=snp;ANN=G|upstream_gene_variant|MODIFIER|Afu1g00180|Afu1g00180|transcript|Afu1g00180-T|Coding||c.-237A>G|||||237|,G|downstream_gene_variant|MODIFIER|Afu1g00150|Afu1g00150|transcript|Afu1g00150-T|Coding||c.*4306A>G|||||4306|,G|downstream_gene_variant|MODIFIER|Afu1g00160|Afu1g00160|transcript|Afu1g00160-T|Coding||c.*1342A>G|||||1342|,G|downstream_gene_variant|MODIFIER|Afu1g00170|Afu1g00170|transcript|Afu1g00170-T|Coding||c.*541A>G|||||541|,G|downstream_gene_variant|MODIFIER|Afu1g00200|Afu1g00200|transcript|Afu1g00200-T|Coding||c.*4956T>C|||||4956|,G|intergenic_region|MODIFIER|Afu1g00170-Afu1g00180|Afu1g00170-Afu1g00180|intergenic_region|Afu1g00170-Afu1g00180|||n.31323A>G||||||	GT:DP:RO:QR:AO:QA:GL	1/1:109:0:0:109:3632:-100.581,-32.8123,0
Chr1_A_fumigatus_Af293	31332	.	GAG	AAA	902.79	.	AB=0;ABP=0;AC=2;AF=1;AN=2;AO=111;CIGAR=1X1M1X;DP=114;DPB=113.667;DPRA=0;EPP=3.49937;EPPR=0;GTI=0;LEN=3;MEANALT=3;MQM=10.2973;MQMR=0;NS=1;NUMALT=1;ODDS=157.791;PAIRED=0.45045;PAIREDR=0;PAO=1;PQA=38;PQR=0;PRO=0;QA=3452;QR=0;RO=0;RPL=40;RPP=21.8102;RPPR=0;RPR=71;RUN=1;SAF=75;SAP=32.7653;SAR=36;SRF=0;SRP=0;SRR=0;TYPE=complex;ANN=AAA|upstream_gene_variant|MODIFIER|Afu1g00180|Afu1g00180|transcript|Afu1g00180-T|Coding||c.-228_-226delGAGinsAAA|||||228|,AAA|downstream_gene_variant|MODIFIER|Afu1g00150|Afu1g00150|transcript|Afu1g00150-T|Coding||c.*4315_*4317delGAGinsAAA|||||4315|,AAA|downstream_gene_variant|MODIFIER|Afu1g00160|Afu1g00160|transcript|Afu1g00160-T|Coding||c.*1351_*1353delGAGinsAAA|||||1351|,AAA|downstream_gene_variant|MODIFIER|Afu1g00170|Afu1g00170|transcript|Afu1g00170-T|Coding||c.*550_*552delGAGinsAAA|||||550|,AAA|downstream_gene_variant|MODIFIER|Afu1g00200|Afu1g00200|transcript|Afu1g00200-T|Coding||c.*4945_*4947delCTCinsTTT|||||4947|,AAA|intergenic_region|MODIFIER|Afu1g00170-Afu1g00180|Afu1g00170-Afu1g00180|intergenic_region|Afu1g00170-Afu1g00180|||n.31332_31334delGAGinsAAA||||||	GT:DP:RO:QR:AO:QA:GL	1/1:113:0:0:111:3452:-98.5918,-33.7154,0
Chr1_A_fumigatus_Af293	31385	.	ACGCGCAAAAC	GCTCTCAAGAT	858.976	.	AB=0;ABP=0;AC=2;AF=1;AN=2;AO=97;CIGAR=1X1M1X1M1X3M1X1M1X;DP=105;DPB=106;DPRA=0;EPP=80.9371;EPPR=0;GTI=0;LEN=11;MEANALT=8;MQM=11.5567;MQMR=0;NS=1;NUMALT=1;ODDS=141.155;PAIRED=0.443299;PAIREDR=0;PAO=5;PQA=136;PQR=0;PRO=0;QA=3045;QR=0;RO=0;RPL=63;RPP=21.8372;RPPR=0;RPR=34;RUN=1;SAF=58;SAP=11.0918;SAR=39;SRF=0;SRP=0;SRR=0;TYPE=complex;ANN=GCTCTCAAGAT|upstream_gene_variant|MODIFIER|Afu1g00180|Afu1g00180|transcript|Afu1g00180-T|Coding||c.-175_-165delACGCGCAAAACinsGCTCTCAAGAT|||||175|,GCTCTCAAGAT|downstream_gene_variant|MODIFIER|Afu1g00150|Afu1g00150|transcript|Afu1g00150-T|Coding||c.*4368_*4378delACGCGCAAAACinsGCTCTCAAGAT|||||4368|,GCTCTCAAGAT|downstream_gene_variant|MODIFIER|Afu1g00160|Afu1g00160|transcript|Afu1g00160-T|Coding||c.*1404_*1414delACGCGCAAAACinsGCTCTCAAGAT|||||1404|,GCTCTCAAGAT|downstream_gene_variant|MODIFIER|Afu1g00170|Afu1g00170|transcript|Afu1g00170-T|Coding||c.*603_*613delACGCGCAAAACinsGCTCTCAAGAT|||||603|,GCTCTCAAGAT|downstream_gene_variant|MODIFIER|Afu1g00200|Afu1g00200|transcript|Afu1g00200-T|Coding||c.*4884_*4894delGTTTTGCGCGTinsATCTTGAGAGC|||||4894|,GCTCTCAAGAT|intergenic_region|MODIFIER|Afu1g00170-Afu1g00180|Afu1g00170-Afu1g00180|intergenic_region|Afu1g00170-Afu1g00180|||n.31385_31395delACGCGCAAAACinsGCTCTCAAGAT||||||	GT:DP:RO:QR:AO:QA:GL	1/1:104:0:0:97:3045:-100.135,-30.7051,0
Chr1_A_fumigatus_Af293	31418	.	C	A	830.907	.	AB=0;ABP=0;AC=2;AF=1;AN=2;AO=98;CIGAR=1X;DP=100;DPB=100;DPRA=0;EPP=49.8964;EPPR=7.35324;GTI=0;LEN=1;MEANALT=1;MQM=11.8776;MQMR=61.5;NS=1;NUMALT=1;ODDS=133.138;PAIRED=0.44898;PAIREDR=0;PAO=0;PQA=0;PQR=0;PRO=0;QA=3130;QR=85;RO=1;RPL=71;RPP=45.908;RPPR=7.35324;RPR=27;RUN=1;SAF=59;SAP=11.8735;SAR=39;SRF=1;SRP=3.0103;SRR=0;TYPE=snp;ANN=A|upstream_gene_variant|MODIFIER|Afu1g00180|Afu1g00180|transcript|Afu1g00180-T|Coding||c.-142C>A|||||142|,A|downstream_gene_variant|MODIFIER|Afu1g00150|Afu1g00150|transcript|Afu1g00150-T|Coding||c.*4401C>A|||||4401|,A|downstream_gene_variant|MODIFIER|Afu1g00160|Afu1g00160|transcript|Afu1g00160-T|Coding||c.*1437C>A|||||1437|,A|downstream_gene_variant|MODIFIER|Afu1g00170|Afu1g00170|transcript|Afu1g00170-T|Coding||c.*636C>A|||||636|,A|downstream_gene_variant|MODIFIER|Afu1g00200|Afu1g00200|transcript|Afu1g00200-T|Coding||c.*4861G>T|||||4861|,A|intergenic_region|MODIFIER|Afu1g00170-Afu1g00180|Afu1g00170-Afu1g00180|intergenic_region|Afu1g00170-Afu1g00180|||n.31418C>A||||||	GT:DP:RO:QR:AO:QA:GL	1/1:99:1:25:98:3130:-95.5782,-27.7136,0
Chr1_A_fumigatus_Af293	31446	.	A	C	715.496	.	AB=0;ABP=0;AC=2;AF=1;AN=2;AO=87;CIGAR=1X;DP=90;DPB=90;DPRA=0;EPP=14.0174;EPPR=9.52472;GTI=0;LEN=1;MEANALT=1;MQM=11.9655;MQMR=48.6667;NS=1;NUMALT=1;ODDS=116.386;PAIRED=0.448276;PAIREDR=0;PAO=0;PQA=0;PQR=0;PRO=0;QA=2658;QR=89;RO=2;RPL=72;RPP=84.1036;RPPR=9.52472;RPR=15;RUN=1;SAF=49;SAP=6.03039;SAR=38;SRF=2;SRP=3.73412;SRR=0;TYPE=snp;ANN=C|upstream_gene_variant|MODIFIER|Afu1g00180|Afu1g00180|transcript|Afu1g00180-T|Coding||c.-114A>C|||||114|,C|downstream_gene_variant|MODIFIER|Afu1g00150|Afu1g00150|transcript|Afu1g00150-T|Coding||c.*4429A>C|||||4429|,C|downstream_gene_variant|MODIFIER|Afu1g00160|Afu1g00160|transcript|Afu1g00160-T|Coding||c.*1465A>C|||||1465|,C|downstream_gene_variant|MODIFIER|Afu1g00170|Afu1g00170|transcript|Afu1g00170-T|Coding||c.*664A>C|||||664|,C|downstream_gene_variant|MODIFIER|Afu1g00200|Afu1g00200|transcript|Afu1g00200-T|Coding||c.*4833T>G|||||4833|,C|intergenic_region|MODIFIER|Afu1g00170-Afu1g00180|Afu1g00170-Afu1g00180|intergenic_region|Afu1g00170-Afu1g00180|||n.31446A>C||||||	GT:DP:RO:QR:AO:QA:GL	1/1:89:2:29:87:2658:-83.0489,-24.1427,0
Chr1_A_fumigatus_Af293	31469	.	TT	AC	460.357	.	AB=0;ABP=0;AC=2;AF=1;AN=2;AO=69;CIGAR=2X;DP=72;DPB=71.5;DPRA=0;EPP=3.79707;EPPR=0;GTI=0;LEN=2;MEANALT=3;MQM=11.1159;MQMR=0;NS=1;NUMALT=1;ODDS=98.8732;PAIRED=0.492754;PAIREDR=0;PAO=0;PQA=0;PQR=0;PRO=0;QA=2025;QR=0;RO=0;RPL=65;RPP=120.112;RPPR=0;RPR=4;RUN=1;SAF=37;SAP=3.79707;SAR=32;SRF=0;SRP=0;SRR=0;TYPE=mnp;ANN=AC|upstream_gene_variant|MODIFIER|Afu1g00180|Afu1g00180|transcript|Afu1g00180-T|Coding||c.-91_-90delTTinsAC|||||91|,AC|downstream_gene_variant|MODIFIER|Afu1g00150|Afu1g00150|transcript|Afu1g00150-T|Coding||c.*4452_*4453delTTinsAC|||||4452|,AC|downstream_gene_variant|MODIFIER|Afu1g00160|Afu1g00160|transcript|Afu1g00160-T|Coding||c.*1488_*1489delTTinsAC|||||1488|,AC|downstream_gene_variant|MODIFIER|Afu1g00170|Afu1g00170|transcript|Afu1g00170-T|Coding||c.*687_*688delTTinsAC|||||687|,AC|downstream_gene_variant|MODIFIER|Afu1g00200|Afu1g00200|transcript|Afu1g00200-T|Coding||c.*4809_*4810delAAinsGT|||||4810|,AC|intergenic_region|MODIFIER|Afu1g00170-Afu1g00180|Afu1g00170-Afu1g00180|intergenic_region|Afu1g00170-Afu1g00180|||n.31469_31470delTTinsAC||||||	GT:DP:RO:QR:AO:QA:GL	1/1:71:0:0:69:2025:-63.0633,-20.7711,0
Chr1_A_fumigatus_Af293	31477	.	A	T	493.162	.	AB=0;ABP=0;AC=2;AF=1;AN=2;AO=71;CIGAR=1X;DP=72;DPB=72;DPRA=0;EPP=4.50892;EPPR=0;GTI=0;LEN=1;MEANALT=1;MQM=11.2394;MQMR=100;NS=1;NUMALT=1;ODDS=101.646;PAIRED=0.478873;PAIREDR=0;PAO=0;PQA=0;PQR=0;PRO=0;QA=2367;QR=60;RO=0;RPL=69;RPP=140.302;RPPR=5.18177;RPR=2;RUN=1;SAF=39;SAP=4.50892;SAR=32;SRF=0;SRP=5.18177;SRR=0;TYPE=snp;ANN=T|upstream_gene_variant|MODIFIER|Afu1g00180|Afu1g00180|transcript|Afu1g00180-T|Coding||c.-83A>T|||||83|,T|downstream_gene_variant|MODIFIER|Afu1g00150|Afu1g00150|transcript|Afu1g00150-T|Coding||c.*4460A>T|||||4460|,T|downstream_gene_variant|MODIFIER|Afu1g00160|Afu1g00160|transcript|Afu1g00160-T|Coding||c.*1496A>T|||||1496|,T|downstream_gene_variant|MODIFIER|Afu1g00170|Afu1g00170|transcript|Afu1g00170-T|Coding||c.*695A>T|||||695|,T|downstream_gene_variant|MODIFIER|Afu1g00200|Afu1g00200|transcript|Afu1g00200-T|Coding||c.*4802T>A|||||4802|,T|intergenic_region|MODIFIER|Afu1g00170-Afu1g00180|Afu1g00170-Afu1g00180|intergenic_region|Afu1g00170-Afu1g00180|||n.31477A>T||||||	GT:DP:RO:QR:AO:QA:GL	1/1:71:0:0:71:2367:-69.6404,-21.3731,0
Chr1_A_fumigatus_Af293	31516	.	C	G	124.385	.	AB=0;ABP=0;AC=2;AF=1;AN=2;AO=38;CIGAR=1X;DP=40;DPB=40;DPRA=0;EPP=21.525;EPPR=0;GTI=0;LEN=1;MEANALT=2;MQM=9.31579;MQMR=100;NS=1;NUMALT=1;ODDS=28.6407;PAIRED=0.578947;PAIREDR=0;PAO=0;PQA=0;PQR=0;PRO=0;QA=1255;QR=60;RO=0;RPL=38;RPP=85.5263;RPPR=5.18177;RPR=0;RUN=1;SAF=10;SAP=21.525;SAR=28;SRF=0;SRP=5.18177;SRR=0;TYPE=snp;ANN=G|upstream_gene_variant|MODIFIER|Afu1g00180|Afu1g00180|transcript|Afu1g00180-T|Coding||c.-44C>G|||||44|,G|downstream_gene_variant|MODIFIER|Afu1g00150|Afu1g00150|transcript|Afu1g00150-T|Coding||c.*4499C>G|||||4499|,G|downstream_gene_variant|MODIFIER|Afu1g00160|Afu1g00160|transcript|Afu1g00160-T|Coding||c.*1535C>G|||||1535|,G|downstream_gene_variant|MODIFIER|Afu1g00170|Afu1g00170|transcript|Afu1g00170-T|Coding||c.*734C>G|||||734|,G|downstream_gene_variant|MODIFIER|Afu1g00200|Afu1g00200|transcript|Afu1g00200-T|Coding||c.*4763G>C|||||4763|,G|intergenic_region|MODIFIER|Afu1g00170-Afu1g00180|Afu1g00170-Afu1g00180|intergenic_region|Afu1g00170-Afu1g00180|||n.31516C>G||||||	GT:DP:RO:QR:AO:QA:GL	1/1:39:0:0:38:1255:-29.4067,-11.4391,0
Chr1_A_fumigatus_Af293	31547	.	G	A	52.2029	.	AB=0;ABP=0;AC=2;AF=1;AN=2;AO=21;CIGAR=1X;DP=22;DPB=22;DPRA=0;EPP=8.07707;EPPR=0;GTI=0;LEN=1;MEANALT=1;MQM=8;MQMR=100;NS=1;NUMALT=1;ODDS=12.0201;PAIRED=0.52381;PAIREDR=0;PAO=0;PQA=0;PQR=0;PRO=0;QA=640;QR=60;RO=0;RPL=21;RPP=48.6112;RPPR=5.18177;RPR=0;RUN=1;SAF=7;SAP=8.07707;SAR=14;SRF=0;SRP=5.18177;SRR=0;TYPE=snp;ANN=A|upstream_gene_variant|MODIFIER|Afu1g00180|Afu1g00180|transcript|Afu1g00180-T|Coding||c.-13G>A|||||13|,A|downstream_gene_variant|MODIFIER|Afu1g00150|Afu1g00150|transcript|Afu1g00150-T|Coding||c.*4530G>A|||||4530|,A|downstream_gene_variant|MODIFIER|Afu1g00160|Afu1g00160|transcript|Afu1g00160-T|Coding||c.*1566G>A|||||1566|,A|downstream_gene_variant|MODIFIER|Afu1g00170|Afu1g00170|transcript|Afu1g00170-T|Coding||c.*765G>A|||||765|,A|downstream_gene_variant|MODIFIER|Afu1g00200|Afu1g00200|transcript|Afu1g00200-T|Coding||c.*4732C>T|||||4732|,A|intergenic_region|MODIFIER|Afu1g00170-Afu1g00180|Afu1g00170-Afu1g00180|intergenic_region|Afu1g00170-Afu1g00180|||n.31547G>A||||||	GT:DP:RO:QR:AO:QA:GL	1/1:21:0:0:21:640:-14.0542,-6.32163,0
Chr1_A_fumigatus_Af293	34578	.	GTGTT	CGGTG	76.7585	.	AB=0;ABP=0;AC=2;AF=1;AN=2;AO=46;CIGAR=2X2M1X;DP=48;DPB=47.8;DPRA=0;EPP=18.305;EPPR=0;GTI=0;LEN=5;MEANALT=2;MQM=5.93478;MQMR=0;NS=1;NUMALT=1;ODDS=17.6743;PAIRED=0.369565;PAIREDR=0;PAO=2;PQA=42;PQR=0;PRO=0;QA=1401;QR=0;RO=0;RPL=0;RPP=102.898;RPPR=0;RPR=46;RUN=1;SAF=14;SAP=18.305;SAR=32;SRF=0;SRP=0;SRR=0;TYPE=complex;ANN=CGGTG|downstream_gene_variant|MODIFIER|Afu1g00160|Afu1g00160|transcript|Afu1g00160-T|Coding||c.*4597_*4601delGTGTTinsCGGTG|||||4597|,CGGTG|downstream_gene_variant|MODIFIER|Afu1g00170|Afu1g00170|transcript|Afu1g00170-T|Coding||c.*3796_*3800delGTGTTinsCGGTG|||||3796|,CGGTG|downstream_gene_variant|MODIFIER|Afu1g00180|Afu1g00180|transcript|Afu1g00180-T|Coding||c.*2253_*2257delGTGTTinsCGGTG|||||2253|,CGGTG|downstream_gene_variant|MODIFIER|Afu1g00200|Afu1g00200|transcript|Afu1g00200-T|Coding||c.*1697_*1701delAACACinsCACCG|||||1701|,CGGTG|intergenic_region|MODIFIER|Afu1g00180-Afu1g00200|Afu1g00180-Afu1g00200|intergenic_region|Afu1g00180-Afu1g00200|||n.34578_34582delGTGTTinsCGGTG||||||	GT:DP:RO:QR:AO:QA:GL	1/1:47:0:0:46:1401:-26.458,-14.4494,0
Chr1_A_fumigatus_Af293	34588	.	CTGACGA	TTGAAGT	126.324	.	AB=0;ABP=0;AC=2;AF=1;AN=2;AO=52;CIGAR=1X3M1X1M1X;DP=56;DPB=55.8571;DPRA=0;EPP=19.7139;EPPR=0;GTI=0;LEN=7;MEANALT=4;MQM=6.75;MQMR=0;NS=1;NUMALT=1;ODDS=29.0871;PAIRED=0.384615;PAIREDR=0;PAO=1;PQA=24;PQR=0;PRO=0;QA=1580;QR=0;RO=0;RPL=1;RPP=107.408;RPPR=0;RPR=51;RUN=1;SAF=17;SAP=16.5402;SAR=35;SRF=0;SRP=0;SRR=0;TYPE=complex;ANN=TTGAAGT|downstream_gene_variant|MODIFIER|Afu1g00160|Afu1g00160|transcript|Afu1g00160-T|Coding||c.*4607_*4613delCTGACGAinsTTGAAGT|||||4607|,TTGAAGT|downstream_gene_variant|MODIFIER|Afu1g00170|Afu1g00170|transcript|Afu1g00170-T|Coding||c.*3806_*3812delCTGACGAinsTTGAAGT|||||3806|,TTGAAGT|downstream_gene_variant|MODIFIER|Afu1g00180|Afu1g00180|transcript|Afu1g00180-T|Coding||c.*2263_*2269delCTGACGAinsTTGAAGT|||||2263|,TTGAAGT|downstream_gene_variant|MODIFIER|Afu1g00200|Afu1g00200|transcript|Afu1g00200-T|Coding||c.*1685_*1691delTCGTCAGinsACTTCAA|||||1691|,TTGAAGT|intergenic_region|MODIFIER|Afu1g00180-Afu1g00200|Afu1g00180-Afu1g00200|intergenic_region|Afu1g00180-Afu1g00200|||n.34588_34594delCTGACGAinsTTGAAGT||||||	GT:DP:RO:QR:AO:QA:GL	1/1:55:0:0:52:1580:-31.5202,-15.9546,0
Chr1_A_fumigatus_Af293	34603	.	A	G	217.577	.	AB=0;ABP=0;AC=2;AF=1;AN=2;AO=66;CIGAR=1X;DP=67;DPB=67;DPRA=0;EPP=13.6703;EPPR=0;GTI=0;LEN=1;MEANALT=1;MQM=7.54545;MQMR=100;NS=1;NUMALT=1;ODDS=50.0991;PAIRED=0.439394;PAIREDR=0;PAO=0;PQA=0;PQR=0;PRO=0;QA=2139;QR=60;RO=0;RPL=2;RPP=129.482;RPPR=5.18177;RPR=64;RUN=1;SAF=26;SAP=9.45891;SAR=40;SRF=0;SRP=5.18177;SRR=0;TYPE=snp;ANN=G|downstream_gene_variant|MODIFIER|Afu1g00160|Afu1g00160|transcript|Afu1g00160-T|Coding||c.*4622A>G|||||4622|,G|downstream_gene_variant|MODIFIER|Afu1g00170|Afu1g00170|transcript|Afu1g00170-T|Coding||c.*3821A>G|||||3821|,G|downstream_gene_variant|MODIFIER|Afu1g00180|Afu1g00180|transcript|Afu1g00180-T|Coding||c.*2278A>G|||||2278|,G|downstream_gene_variant|MODIFIER|Afu1g00200|Afu1g00200|transcript|Afu1g00200-T|Coding||c.*1676T>C|||||1676|,G|intergenic_region|MODIFIER|Afu1g00180-Afu1g00200|Afu1g00180-Afu1g00200|intergenic_region|Afu1g00180-Afu1g00200|||n.34603A>G||||||	GT:DP:RO:QR:AO:QA:GL	1/1:66:0:0:66:2139:-42.0162,-19.868,0
Chr1_A_fumigatus_Af293	34652	.	G	A	788.653	.	AB=0;ABP=0;AC=2;AF=1;AN=2;AO=97;CIGAR=1X;DP=98;DPB=98;DPRA=0;EPP=6.79359;EPPR=0;GTI=0;LEN=1;MEANALT=1;MQM=10.9691;MQMR=100;NS=1;NUMALT=1;ODDS=137.689;PAIRED=0.412371;PAIREDR=0;PAO=0;PQA=0;PQR=0;PRO=0;QA=3180;QR=60;RO=0;RPL=30;RPP=33.6572;RPPR=5.18177;RPR=67;RUN=1;SAF=38;SAP=12.8827;SAR=59;SRF=0;SRP=5.18177;SRR=0;TYPE=snp;ANN=A|downstream_gene_variant|MODIFIER|Afu1g00160|Afu1g00160|transcript|Afu1g00160-T|Coding||c.*4671G>A|||||4671|,A|downstream_gene_variant|MODIFIER|Afu1g00170|Afu1g00170|transcript|Afu1g00170-T|Coding||c.*3870G>A|||||3870|,A|downstream_gene_variant|MODIFIER|Afu1g00180|Afu1g00180|transcript|Afu1g00180-T|Coding||c.*2327G>A|||||2327|,A|downstream_gene_variant|MODIFIER|Afu1g00200|Afu1g00200|transcript|Afu1g00200-T|Coding||c.*1627C>T|||||1627|,A|intergenic_region|MODIFIER|Afu1g00180-Afu1g00200|Afu1g00180-Afu1g00200|intergenic_region|Afu1g00180-Afu1g00200|||n.34652G>A||||||	GT:DP:RO:QR:AO:QA:GL	1/1:97:0:0:97:3180:-86.6131,-29.1999,0
Chr1_A_fumigatus_Af293	34732	.	T	C	913.223	.	AB=0;ABP=0;AC=2;AF=1;AN=2;AO=120;CIGAR=1X;DP=121;DPB=121;DPRA=0;EPP=3.08268;EPPR=0;GTI=0;LEN=1;MEANALT=1;MQM=9.96667;MQMR=100;NS=1;NUMALT=1;ODDS=169.574;PAIRED=0.433333;PAIREDR=0;PAO=0;PQA=0;PQR=0;PRO=0;QA=3993;QR=60;RO=0;RPL=69;RPP=8.87328;RPPR=5.18177;RPR=51;RUN=1;SAF=40;SAP=31.9633;SAR=80;SRF=0;SRP=5.18177;SRR=0;TYPE=snp;ANN=C|downstream_gene_variant|MODIFIER|Afu1g00160|Afu1g00160|transcript|Afu1g00160-T|Coding||c.*4751T>C|||||4751|,C|downstream_gene_variant|MODIFIER|Afu1g00170|Afu1g00170|transcript|Afu1g00170-T|Coding||c.*3950T>C|||||3950|,C|downstream_gene_variant|MODIFIER|Afu1g00180|Afu1g00180|transcript|Afu1g00180-T|Coding||c.*2407T>C|||||2407|,C|downstream_gene_variant|MODIFIER|Afu1g00200|Afu1g00200|transcript|Afu1g00200-T|Coding||c.*1547A>G|||||1547|,C|intergenic_region|MODIFIER|Afu1g00180-Afu1g00200|Afu1g00180-Afu1g00200|intergenic_region|Afu1g00180-Afu1g00200|||n.34732T>C||||||	GT:DP:RO:QR:AO:QA:GL	1/1:120:0:0:120:3993:-98.2548,-36.1236,0
Chr1_A_fumigatus_Af293	34752	.	G	T	824.353	.	AB=0;ABP=0;AC=2;AF=1;AN=2;AO=110;CIGAR=1X;DP=113;DPB=113;DPRA=0;EPP=3.72096;EPPR=0;GTI=0;LEN=1;MEANALT=3;MQM=10.4091;MQMR=100;NS=1;NUMALT=1;ODDS=155.711;PAIRED=0.381818;PAIREDR=0;PAO=0;PQA=0;PQR=0;PRO=0;QA=3623;QR=60;RO=0;RPL=74;RPP=31.5158;RPPR=5.18177;RPR=36;RUN=1;SAF=30;SAP=52.3619;SAR=80;SRF=0;SRP=5.18177;SRR=0;TYPE=snp;ANN=T|downstream_gene_variant|MODIFIER|Afu1g00160|Afu1g00160|transcript|Afu1g00160-T|Coding||c.*4771G>T|||||4771|,T|downstream_gene_variant|MODIFIER|Afu1g00170|Afu1g00170|transcript|Afu1g00170-T|Coding||c.*3970G>T|||||3970|,T|downstream_gene_variant|MODIFIER|Afu1g00180|Afu1g00180|transcript|Afu1g00180-T|Coding||c.*2427G>T|||||2427|,T|downstream_gene_variant|MODIFIER|Afu1g00200|Afu1g00200|transcript|Afu1g00200-T|Coding||c.*1527C>A|||||1527|,T|intergenic_region|MODIFIER|Afu1g00180-Afu1g00200|Afu1g00180-Afu1g00200|intergenic_region|Afu1g00180-Afu1g00200|||n.34752G>T||||||	GT:DP:RO:QR:AO:QA:GL	1/1:112:0:0:110:3623:-93.8187,-33.1133,0
Chr1_A_fumigatus_Af293	34777	.	CCC	TCG	734.67	.	AB=0;ABP=0;AC=2;AF=1;AN=2;AO=88;CIGAR=1X1M1X;DP=89;DPB=89.3333;DPRA=0;EPP=3.89863;EPPR=0;GTI=0;LEN=3;MEANALT=1;MQM=10.6023;MQMR=0;NS=1;NUMALT=1;ODDS=127.292;PAIRED=0.420455;PAIREDR=0;PAO=3;PQA=93;PQR=0;PRO=0;QA=2771;QR=0;RO=0;RPL=58;RPP=22.3561;RPPR=0;RPR=30;RUN=1;SAF=27;SAP=31.5356;SAR=61;SRF=0;SRP=0;SRR=0;TYPE=complex;ANN=TCG|downstream_gene_variant|MODIFIER|Afu1g00160|Afu1g00160|transcript|Afu1g00160-T|Coding||c.*4796_*4798delCCCinsTCG|||||4796|,TCG|downstream_gene_variant|MODIFIER|Afu1g00170|Afu1g00170|transcript|Afu1g00170-T|Coding||c.*3995_*3997delCCCinsTCG|||||3995|,TCG|downstream_gene_variant|MODIFIER|Afu1g00180|Afu1g00180|transcript|Afu1g00180-T|Coding||c.*2452_*2454delCCCinsTCG|||||2452|,TCG|downstream_gene_variant|MODIFIER|Afu1g00200|Afu1g00200|transcript|Afu1g00200-T|Coding||c.*1500_*1502delGGGinsCGA|||||1502|,TCG|intergenic_region|MODIFIER|Afu1g00180-Afu1g00200|Afu1g00180-Afu1g00200|intergenic_region|Afu1g00180-Afu1g00200|||n.34777_34779delCCCinsTCG||||||	GT:DP:RO:QR:AO:QA:GL	1/1:88:0:0:88:2771:-81.6084,-27.3937,0
Chr1_A_fumigatus_Af293	34786	.	GG	CT	642.267	.	AB=0;ABP=0;AC=2;AF=1;AN=2;AO=85;CIGAR=2X;DP=88;DPB=88;DPRA=0;EPP=3.03585;EPPR=0;GTI=0;LEN=2;MEANALT=3;MQM=10.5765;MQMR=0;NS=1;NUMALT=1;ODDS=121.747;PAIRED=0.411765;PAIREDR=0;PAO=1;PQA=33;PQR=0;PRO=0;QA=2872;QR=0;RO=0;RPL=64;RPP=50.2462;RPPR=0;RPR=21;RUN=1;SAF=25;SAP=34.305;SAR=60;SRF=0;SRP=0;SRR=0;TYPE=mnp;ANN=CT|downstream_gene_variant|MODIFIER|Afu1g00160|Afu1g00160|transcript|Afu1g00160-T|Coding||c.*4805_*4806delGGinsCT|||||4805|,CT|downstream_gene_variant|MODIFIER|Afu1g00170|Afu1g00170|transcript|Afu1g00170-T|Coding||c.*4004_*4005delGGinsCT|||||4004|,CT|downstream_gene_variant|MODIFIER|Afu1g00180|Afu1g00180|transcript|Afu1g00180-T|Coding||c.*2461_*2462delGGinsCT|||||2461|,CT|downstream_gene_variant|MODIFIER|Afu1g00200|Afu1g00200|transcript|Afu1g00200-T|Coding||c.*1492_*1493delCCinsAG|||||1493|,CT|intergenic_region|MODIFIER|Afu1g00180-Afu1g00200|Afu1g00180-Afu1g00200|intergenic_region|Afu1g00180-Afu1g00200|||n.34786_34787delGGinsCT||||||	GT:DP:RO:QR:AO:QA:GL	1/1:87:0:0:85:2872:-75.4914,-25.8886,0
Chr1_A_fumigatus_Af293	34802	.	CGT	AGC	488.952	.	AB=0;ABP=0;AC=2;AF=1;AN=2;AO=72;CIGAR=1X1M1X;DP=74;DPB=73.3333;DPRA=0;EPP=3.0103;EPPR=0;GTI=0;LEN=3;MEANALT=2;MQM=9.75;MQMR=0;NS=1;NUMALT=1;ODDS=103.032;PAIRED=0.486111;PAIREDR=0;PAO=0;PQA=0;PQR=0;PRO=0;QA=2332;QR=0;RO=0;RPL=56;RPP=51.2652;RPPR=0;RPR=16;RUN=1;SAF=22;SAP=26.6552;SAR=50;SRF=0;SRP=0;SRR=0;TYPE=complex;ANN=AGC|downstream_gene_variant|MODIFIER|Afu1g00160|Afu1g00160|transcript|Afu1g00160-T|Coding||c.*4821_*4823delCGTinsAGC|||||4821|,AGC|downstream_gene_variant|MODIFIER|Afu1g00170|Afu1g00170|transcript|Afu1g00170-T|Coding||c.*4020_*4022delCGTinsAGC|||||4020|,AGC|downstream_gene_variant|MODIFIER|Afu1g00180|Afu1g00180|transcript|Afu1g00180-T|Coding||c.*2477_*2479delCGTinsAGC|||||2477|,AGC|downstream_gene_variant|MODIFIER|Afu1g00200|Afu1g00200|transcript|Afu1g00200-T|Coding||c.*1475_*1477delACGinsGCT|||||1477|,AGC|intergenic_region|MODIFIER|Afu1g00180-Afu1g00200|Afu1g00180-Afu1g00200|intergenic_region|Afu1g00180-Afu1g00200|||n.34802_34804delCGTinsAGC||||||	GT:DP:RO:QR:AO:QA:GL	1/1:73:0:0:72:2332:-59.4041,-21.6742,0
Chr1_A_fumigatus_Af293	34811	.	G	T	485.273	.	AB=0;ABP=0;AC=2;AF=1;AN=2;AO=72;CIGAR=1X;DP=73;DPB=73;DPRA=0;EPP=3.13094;EPPR=0;GTI=0;LEN=1;MEANALT=1;MQM=9.45833;MQMR=100;NS=1;NUMALT=1;ODDS=103.032;PAIRED=0.486111;PAIREDR=0;PAO=0;PQA=0;PQR=0;PRO=0;QA=2467;QR=60;RO=0;RPL=56;RPP=51.2652;RPPR=5.18177;RPR=16;RUN=1;SAF=21;SAP=30.1537;SAR=51;SRF=0;SRP=5.18177;SRR=0;TYPE=snp;ANN=T|downstream_gene_variant|MODIFIER|Afu1g00160|Afu1g00160|transcript|Afu1g00160-T|Coding||c.*4830G>T|||||4830|,T|downstream_gene_variant|MODIFIER|Afu1g00170|Afu1g00170|transcript|Afu1g00170-T|Coding||c.*4029G>T|||||4029|,T|downstream_gene_variant|MODIFIER|Afu1g00180|Afu1g00180|transcript|Afu1g00180-T|Coding||c.*2486G>T|||||2486|,T|downstream_gene_variant|MODIFIER|Afu1g00200|Afu1g00200|transcript|Afu1g00200-T|Coding||c.*1468C>A|||||1468|,T|intergenic_region|MODIFIER|Afu1g00180-Afu1g00200|Afu1g00180-Afu1g00200|intergenic_region|Afu1g00180-Afu1g00200|||n.34811G>T||||||	GT:DP:RO:QR:AO:QA:GL	1/1:72:0:0:72:2467:-59.4133,-21.6742,0
Chr1_A_fumigatus_Af293	34824	.	GAAGCA	AAAGTG	380.404	.	AB=0;ABP=0;AC=2;AF=1;AN=2;AO=61;CIGAR=1X3M2X;DP=66;DPB=67.1667;DPRA=0;EPP=3.0459;EPPR=0;GTI=0;LEN=6;MEANALT=4;MQM=8.57377;MQMR=0;NS=1;NUMALT=1;ODDS=87.5912;PAIRED=0.540984;PAIREDR=0;PAO=3;PQA=59;PQR=0;PRO=0;QA=2010;QR=0;RO=0;RPL=45;RPP=32.9481;RPPR=0;RPR=16;RUN=1;SAF=15;SAP=37.2199;SAR=46;SRF=0;SRP=0;SRR=0;TYPE=complex;ANN=AAAGTG|downstream_gene_variant|MODIFIER|Afu1g00160|Afu1g00160|transcript|Afu1g00160-T|Coding||c.*4843_*4848delGAAGCAinsAAAGTG|||||4843|,AAAGTG|downstream_gene_variant|MODIFIER|Afu1g00170|Afu1g00170|transcript|Afu1g00170-T|Coding||c.*4042_*4047delGAAGCAinsAAAGTG|||||4042|,AAAGTG|downstream_gene_variant|MODIFIER|Afu1g00180|Afu1g00180|transcript|Afu1g00180-T|Coding||c.*2499_*2504delGAAGCAinsAAAGTG|||||2499|,AAAGTG|downstream_gene_variant|MODIFIER|Afu1g00200|Afu1g00200|transcript|Afu1g00200-T|Coding||c.*1450_*1455delTGCTTCinsCACTTT|||||1455|,AAAGTG|intergenic_region|MODIFIER|Afu1g00180-Afu1g00200|Afu1g00180-Afu1g00200|intergenic_region|Afu1g00180-Afu1g00200|||n.34824_34829delGAAGCAinsAAAGTG||||||	GT:DP:RO:QR:AO:QA:GL	1/1:65:0:0:61:2010:-47.6065,-19.2659,0
Chr1_A_fumigatus_Af293	34841	.	T	C	315.834	.	AB=0;ABP=0;AC=2;AF=1;AN=2;AO=61;CIGAR=1X;DP=63;DPB=63;DPRA=0;EPP=4.7546;EPPR=0;GTI=0;LEN=1;MEANALT=2;MQM=8.4918;MQMR=100;NS=1;NUMALT=1;ODDS=72.7235;PAIRED=0.606557;PAIREDR=0;PAO=0;PQA=0;PQR=0;PRO=0;QA=1981;QR=60;RO=0;RPL=52;RPP=68.8308;RPPR=5.18177;RPR=9;RUN=1;SAF=18;SAP=25.259;SAR=43;SRF=0;SRP=5.18177;SRR=0;TYPE=snp;ANN=C|downstream_gene_variant|MODIFIER|Afu1g00160|Afu1g00160|transcript|Afu1g00160-T|Coding||c.*4860T>C|||||4860|,C|downstream_gene_variant|MODIFIER|Afu1g00170|Afu1g00170|transcript|Afu1g00170-T|Coding||c.*4059T>C|||||4059|,C|downstream_gene_variant|MODIFIER|Afu1g00180|Afu1g00180|transcript|Afu1g00180-T|Coding||c.*2516T>C|||||2516|,C|downstream_gene_variant|MODIFIER|Afu1g00200|Afu1g00200|transcript|Afu1g00200-T|Coding||c.*1438A>G|||||1438|,C|intergenic_region|MODIFIER|Afu1g00180-Afu1g00200|Afu1g00180-Afu1g00200|intergenic_region|Afu1g00180-Afu1g00200|||n.34841T>C||||||	GT:DP:RO:QR:AO:QA:GL	1/1:62:0:0:61:1981:-44.1164,-18.3628,0
Chr1_A_fumigatus_Af293	34874	.	G	C	97.4543	.	AB=0;ABP=0;AC=2;AF=1;AN=2;AO=42;CIGAR=1X;DP=43;DPB=43;DPRA=0;EPP=16.2459;EPPR=0;GTI=0;LEN=1;MEANALT=1;MQM=6.33333;MQMR=100;NS=1;NUMALT=1;ODDS=22.4397;PAIRED=0.642857;PAIREDR=0;PAO=0;PQA=0;PQR=0;PRO=0;QA=1400;QR=60;RO=0;RPL=35;RPP=43.5445;RPPR=5.18177;RPR=7;RUN=1;SAF=6;SAP=49.5419;SAR=36;SRF=0;SRP=5.18177;SRR=0;TYPE=snp;ANN=C|downstream_gene_variant|MODIFIER|Afu1g00160|Afu1g00160|transcript|Afu1g00160-T|Coding||c.*4893G>C|||||4893|,C|downstream_gene_variant|MODIFIER|Afu1g00170|Afu1g00170|transcript|Afu1g00170-T|Coding||c.*4092G>C|||||4092|,C|downstream_gene_variant|MODIFIER|Afu1g00180|Afu1g00180|transcript|Afu1g00180-T|Coding||c.*2549G>C|||||2549|,C|downstream_gene_variant|MODIFIER|Afu1g00200|Afu1g00200|transcript|Afu1g00200-T|Coding||c.*1405C>G|||||1405|,C|intergenic_region|MODIFIER|Afu1g00180-Afu1g00200|Afu1g00180-Afu1g00200|intergenic_region|Afu1g00180-Afu1g00200|||n.34874G>C||||||	GT:DP:RO:QR:AO:QA:GL	1/1:42:0:0:42:1400:-23.1175,-12.6433,0
Chr1_A_fumigatus_Af293	34888	.	C	T	53.2425	.	AB=0;ABP=0;AC=2;AF=1;AN=2;AO=37;CIGAR=1X;DP=38;DPB=38;DPRA=0;EPP=16.2152;EPPR=0;GTI=0;LEN=1;MEANALT=1;MQM=5.43243;MQMR=100;NS=1;NUMALT=1;ODDS=12.2595;PAIRED=0.675676;PAIREDR=0;PAO=0;PQA=0;PQR=0;PRO=0;QA=1341;QR=60;RO=0;RPL=30;RPP=34.0565;RPPR=5.18177;RPR=7;RUN=1;SAF=4;SAP=52.3673;SAR=33;SRF=0;SRP=5.18177;SRR=0;TYPE=snp;ANN=T|downstream_gene_variant|MODIFIER|Afu1g00160|Afu1g00160|transcript|Afu1g00160-T|Coding||c.*4907C>T|||||4907|,T|downstream_gene_variant|MODIFIER|Afu1g00170|Afu1g00170|transcript|Afu1g00170-T|Coding||c.*4106C>T|||||4106|,T|downstream_gene_variant|MODIFIER|Afu1g00180|Afu1g00180|transcript|Afu1g00180-T|Coding||c.*2563C>T|||||2563|,T|downstream_gene_variant|MODIFIER|Afu1g00200|Afu1g00200|transcript|Afu1g00200-T|Coding||c.*1391G>A|||||1391|,T|intergenic_region|MODIFIER|Afu1g00180-Afu1g00200|Afu1g00180-Afu1g00200|intergenic_region|Afu1g00180-Afu1g00200|||n.34888C>T||||||	GT:DP:RO:QR:AO:QA:GL	1/1:37:0:0:37:1341:-17.9741,-11.1381,0
Chr1_A_fumigatus_Af293	36346	.	TCTCG	GTGGT	136.896	.	AB=0;ABP=0;AC=2;AF=1;AN=2;AO=7;CIGAR=5X;DP=11;DPB=11.8;DPRA=0;EPP=3.32051;EPPR=0;GTI=0;LEN=5;MEANALT=4;MQM=15;MQMR=0;NS=1;NUMALT=1;ODDS=15.7287;PAIRED=0.428571;PAIREDR=0;PAO=3;PQA=93;PQR=0;PRO=1;QA=187;QR=0;RO=0;RPL=0;RPP=18.2106;RPPR=0;RPR=7;RUN=1;SAF=4;SAP=3.32051;SAR=3;SRF=0;SRP=0;SRR=0;TYPE=mnp;ANN=GTGGT|missense_variant|MODERATE|Afu1g00200|Afu1g00200|transcript|Afu1g00200-T|Coding||c.1126_1130delCGAGAinsACCAC|p.ArgAsp376ThrThr|1130/1197|1126/1197|376/398||,GTGGT|downstream_gene_variant|MODIFIER|Afu1g00180|Afu1g00180|transcript|Afu1g00180-T|Coding||c.*4021_*4025delTCTCGinsGTGGT|||||4021|	GT:DP:RO:QR:AO:QA:GL	1/1:10:0:0:7:187:-16.9231,-3.32574,0
Chr1_A_fumigatus_Af293	36355	.	ACAGC	TCC	219.425	.	AB=0;ABP=0;AC=2;AF=1;AN=2;AO=22;CIGAR=1X1M2D1M;DP=28;DPB=20.6;DPRA=0;EPP=3.0103;EPPR=0;GTI=0;LEN=3;MEANALT=6;MQM=18.9545;MQMR=0;NS=1;NUMALT=1;ODDS=33.7174;PAIRED=0.318182;PAIREDR=0;PAO=0;PQA=0;PQR=0;PRO=0;QA=562;QR=0;RO=0;RPL=0;RPP=50.7827;RPPR=0;RPR=22;RUN=1;SAF=11;SAP=3.0103;SAR=11;SRF=0;SRP=0;SRR=0;TYPE=complex;ANN=TCC|frameshift_variant&missense_variant|HIGH|Afu1g00200|Afu1g00200|transcript|Afu1g00200-T|Coding|1/1|c.1117_1121delGCTGTinsGGA|p.Ala373fs|1121/1197|1117/1197|373/398||,TCC|downstream_gene_variant|MODIFIER|Afu1g00180|Afu1g00180|transcript|Afu1g00180-T|Coding||c.*4030_*4034delACAGCinsTCC|||||4030|;LOF=(Afu1g00200|Afu1g00200|1|1.00)	GT:DP:RO:QR:AO:QA:GL	1/1:27:0:0:22:562:-30.1136,-6.62266,0
Chr1_A_fumigatus_Af293	36362	.	GCA	GA	327.276	.	AB=0;ABP=0;AC=2;AF=1;AN=2;AO=28;CIGAR=1M1D1M;DP=33;DPB=23.6667;DPRA=0;EPP=3.0103;EPPR=0;GTI=0;LEN=1;MEANALT=2;MQM=20;MQMR=0;NS=1;NUMALT=1;ODDS=42.7283;PAIRED=0.357143;PAIREDR=0;PAO=1;PQA=37;PQR=0;PRO=0;QA=831;QR=0;RO=0;RPL=0;RPP=63.8115;RPPR=0;RPR=28;RUN=1;SAF=14;SAP=3.0103;SAR=14;SRF=0;SRP=0;SRR=0;TYPE=del;ANN=GA|frameshift_variant|HIGH|Afu1g00200|Afu1g00200|transcript|Afu1g00200-T|Coding|1/1|c.1113delG|p.Met371fs|1113/1197|1113/1197|371/398||,GA|downstream_gene_variant|MODIFIER|Afu1g00180|Afu1g00180|transcript|Afu1g00180-T|Coding||c.*4038delC|||||4038|;LOF=(Afu1g00200|Afu1g00200|1|1.00)	GT:DP:RO:QR:AO:QA:GL	1/1:32:0:0:28:831:-42.8075,-8.72987,0
Chr1_A_fumigatus_Af293	36444	.	A	G	968.147	.	AB=0;ABP=0;AC=2;AF=1;AN=2;AO=55;CIGAR=1X;DP=57;DPB=57;DPRA=0;EPP=3.04978;EPPR=0;GTI=0;LEN=1;MEANALT=2;MQM=29.2;MQMR=100;NS=1;NUMALT=1;ODDS=79.4651;PAIRED=0.4;PAIREDR=0;PAO=0;PQA=0;PQR=0;PRO=0;QA=1865;QR=60;RO=0;RPL=2;RPP=105.701;RPPR=5.18177;RPR=53;RUN=1;SAF=27;SAP=3.04978;SAR=28;SRF=0;SRP=5.18177;SRR=0;TYPE=snp;ANN=G|synonymous_variant|LOW|Afu1g00200|Afu1g00200|transcript|Afu1g00200-T|Coding|1/1|c.1032T>C|p.Asn344Asn|1032/1197|1032/1197|344/398||,G|downstream_gene_variant|MODIFIER|Afu1g00180|Afu1g00180|transcript|Afu1g00180-T|Coding||c.*4119A>G|||||4119|	GT:DP:RO:QR:AO:QA:GL	1/1:56:0:0:55:1865:-112.148,-16.5567,0
Chr1_A_fumigatus_Af293	36516	.	G	A	2253.82	.	AB=0;ABP=0;AC=2;AF=1;AN=2;AO=96;CIGAR=1X;DP=100;DPB=100;DPRA=0;EPP=3.10078;EPPR=9.52472;GTI=0;LEN=1;MEANALT=2;MQM=34.75;MQMR=38.6667;NS=1;NUMALT=1;ODDS=131.759;PAIRED=0.4375;PAIREDR=0;PAO=0;PQA=0;PQR=0;PRO=0;QA=3132;QR=107;RO=2;RPL=51;RPP=3.8246;RPPR=3.73412;RPR=45;RUN=1;SAF=50;SAP=3.37221;SAR=46;SRF=0;SRP=9.52472;SRR=2;TYPE=snp;ANN=A|synonymous_variant|LOW|Afu1g00200|Afu1g00200|transcript|Afu1g00200-T|Coding|1/1|c.960C>T|p.Asn320Asn|960/1197|960/1197|320/398||,A|downstream_gene_variant|MODIFIER|Afu1g00180|Afu1g00180|transcript|Afu1g00180-T|Coding||c.*4191G>A|||||4191|	GT:DP:RO:QR:AO:QA:GL	1/1:99:2:47:96:3132:-226.973,-28.1941,0
Chr1_A_fumigatus_Af293	36823	.	T	C	3458.05	.	AB=0;ABP=0;AC=2;AF=1;AN=2;AO=119;CIGAR=1X;DP=121;DPB=121;DPRA=0;EPP=5.21827;EPPR=0;GTI=0;LEN=1;MEANALT=2;MQM=41.2605;MQMR=100;NS=1;NUMALT=1;ODDS=168.188;PAIRED=0.613445;PAIREDR=0;PAO=0;PQA=0;PQR=0;PRO=0;QA=4059;QR=60;RO=0;RPL=52;RPP=7.11603;RPPR=5.18177;RPR=67;RUN=1;SAF=57;SAP=3.46649;SAR=62;SRF=0;SRP=5.18177;SRR=0;TYPE=snp;ANN=C|missense_variant|MODERATE|Afu1g00200|Afu1g00200|transcript|Afu1g00200-T|Coding|1/1|c.653A>G|p.Lys218Arg|653/1197|653/1197|218/398||,C|downstream_gene_variant|MODIFIER|Afu1g00180|Afu1g00180|transcript|Afu1g00180-T|Coding||c.*4498T>C|||||4498|	GT:DP:RO:QR:AO:QA:GL	1/1:120:0:0:119:4059:-349.888,-35.8226,0
Chr1_A_fumigatus_Af293	36972	.	A	G	3675.52	.	AB=0;ABP=0;AC=2;AF=1;AN=2;AO=139;CIGAR=1X;DP=140;DPB=140;DPRA=0;EPP=8.64988;EPPR=0;GTI=0;LEN=1;MEANALT=1;MQM=39.2302;MQMR=100;NS=1;NUMALT=1;ODDS=195.914;PAIRED=0.582734;PAIREDR=0;PAO=0;PQA=0;PQR=0;PRO=0;QA=4505;QR=60;RO=0;RPL=92;RPP=34.6451;RPPR=5.18177;RPR=47;RUN=1;SAF=64;SAP=4.90057;SAR=75;SRF=0;SRP=5.18177;SRR=0;TYPE=snp;ANN=G|synonymous_variant|LOW|Afu1g00200|Afu1g00200|transcript|Afu1g00200-T|Coding|1/1|c.504T>C|p.Asp168Asp|504/1197|504/1197|168/398||,G|downstream_gene_variant|MODIFIER|Afu1g00180|Afu1g00180|transcript|Afu1g00180-T|Coding||c.*4647A>G|||||4647|	GT:DP:RO:QR:AO:QA:GL	1/1:139:0:0:139:4505:-375.01,-41.8432,0
Chr1_A_fumigatus_Af293	37000	.	G	A	3610.45	.	AB=0;ABP=0;AC=2;AF=1;AN=2;AO=144;CIGAR=1X;DP=149;DPB=149;DPRA=0;EPP=3.07062;EPPR=0;GTI=0;LEN=1;MEANALT=3;MQM=38.7292;MQMR=100;NS=1;NUMALT=1;ODDS=202.845;PAIRED=0.576389;PAIREDR=0;PAO=0;PQA=0;PQR=0;PRO=0;QA=4435;QR=60;RO=0;RPL=88;RPP=18.4519;RPPR=5.18177;RPR=56;RUN=1;SAF=73;SAP=3.07062;SAR=71;SRF=0;SRP=5.18177;SRR=0;TYPE=snp;ANN=A|missense_variant|MODERATE|Afu1g00200|Afu1g00200|transcript|Afu1g00200-T|Coding|1/1|c.476C>T|p.Ala159Val|476/1197|476/1197|159/398||,A|downstream_gene_variant|MODIFIER|Afu1g00180|Afu1g00180|transcript|Afu1g00180-T|Coding||c.*4675G>A|||||4675|	GT:DP:RO:QR:AO:QA:GL	1/1:148:0:0:144:4435:-366.138,-43.3483,0
Chr1_A_fumigatus_Af293	37072	.	G	A	2910.12	.	AB=0;ABP=0;AC=2;AF=1;AN=2;AO=108;CIGAR=1X;DP=114;DPB=114;DPRA=0;EPP=18.7736;EPPR=7.35324;GTI=0;LEN=1;MEANALT=3;MQM=38.25;MQMR=71;NS=1;NUMALT=1;ODDS=148.605;PAIRED=0.574074;PAIREDR=0;PAO=0;PQA=0;PQR=0;PRO=0;QA=3596;QR=75;RO=1;RPL=47;RPP=6.95112;RPPR=3.0103;RPR=61;RUN=1;SAF=65;SAP=12.7417;SAR=43;SRF=0;SRP=7.35324;SRR=1;TYPE=snp;ANN=A|missense_variant|MODERATE|Afu1g00200|Afu1g00200|transcript|Afu1g00200-T|Coding|1/1|c.404C>T|p.Ser135Phe|404/1197|404/1197|135/398||,A|downstream_gene_variant|MODIFIER|Afu1g00180|Afu1g00180|transcript|Afu1g00180-T|Coding||c.*4747G>A|||||4747|	GT:DP:RO:QR:AO:QA:GL	1/1:113:1:15:108:3596:-296.398,-31.4624,0
Chr1_A_fumigatus_Af293	37078	.	G	A	2726.51	.	AB=0;ABP=0;AC=2;AF=1;AN=2;AO=108;CIGAR=1X;DP=112;DPB=112;DPRA=0;EPP=12.7417;EPPR=0;GTI=0;LEN=1;MEANALT=3;MQM=38.0741;MQMR=100;NS=1;NUMALT=1;ODDS=152.939;PAIRED=0.592593;PAIREDR=0;PAO=0;PQA=0;PQR=0;PRO=0;QA=3394;QR=60;RO=0;RPL=46;RPP=8.15749;RPPR=5.18177;RPR=62;RUN=1;SAF=63;SAP=9.52472;SAR=45;SRF=0;SRP=5.18177;SRR=0;TYPE=snp;ANN=A|missense_variant|MODERATE|Afu1g00200|Afu1g00200|transcript|Afu1g00200-T|Coding|1/1|c.398C>T|p.Ala133Val|398/1197|398/1197|133/398||,A|downstream_gene_variant|MODIFIER|Afu1g00180|Afu1g00180|transcript|Afu1g00180-T|Coding||c.*4753G>A|||||4753|	GT:DP:RO:QR:AO:QA:GL	1/1:111:0:0:108:3394:-278.129,-32.5112,0
Chr1_A_fumigatus_Af293	37186	.	T	C	3516.35	.	AB=0;ABP=0;AC=2;AF=1;AN=2;AO=130;CIGAR=1X;DP=133;DPB=133;DPRA=0;EPP=5.41562;EPPR=7.35324;GTI=0;LEN=1;MEANALT=2;MQM=39.8692;MQMR=61.5;NS=1;NUMALT=1;ODDS=177.195;PAIRED=0.661538;PAIREDR=0;PAO=0;PQA=0;PQR=0;PRO=0;QA=4190;QR=97;RO=1;RPL=56;RPP=8.42228;RPPR=7.35324;RPR=74;RUN=1;SAF=73;SAP=7.28643;SAR=57;SRF=1;SRP=3.0103;SRR=0;TYPE=snp;ANN=C|missense_variant|MODERATE|Afu1g00200|Afu1g00200|transcript|Afu1g00200-T|Coding|1/1|c.290A>G|p.Glu97Gly|290/1197|290/1197|97/398||,C|downstream_gene_variant|MODIFIER|Afu1g00180|Afu1g00180|transcript|Afu1g00180-T|Coding||c.*4861T>C|||||4861|	GT:DP:RO:QR:AO:QA:GL	1/1:132:1:37:130:4190:-355.403,-37.3359,0
Chr1_A_fumigatus_Af293	37380	.	C	T	3542.34	.	AB=0;ABP=0;AC=2;AF=1;AN=2;AO=155;CIGAR=1X;DP=157;DPB=157;DPRA=0;EPP=4.70545;EPPR=0;GTI=0;LEN=1;MEANALT=2;MQM=31.2258;MQMR=100;NS=1;NUMALT=1;ODDS=218.095;PAIRED=0.516129;PAIREDR=0;PAO=0;PQA=0;PQR=0;PRO=0;QA=5187;QR=60;RO=0;RPL=91;RPP=13.2232;RPPR=5.18177;RPR=64;RUN=1;SAF=66;SAP=10.4213;SAR=89;SRF=0;SRP=5.18177;SRR=0;TYPE=snp;ANN=T|synonymous_variant|LOW|Afu1g00200|Afu1g00200|transcript|Afu1g00200-T|Coding|1/1|c.96G>A|p.Lys32Lys|96/1197|96/1197|32/398||	GT:DP:RO:QR:AO:QA:GL	1/1:156:0:0:155:5187:-359.743,-46.6597,0
Chr1_A_fumigatus_Af293	37387	.	A	G	3512.99	.	AB=0;ABP=0;AC=2;AF=1;AN=2;AO=155;CIGAR=1X;DP=156;DPB=156;DPRA=0;EPP=3.02431;EPPR=0;GTI=0;LEN=1;MEANALT=1;MQM=31.0065;MQMR=100;NS=1;NUMALT=1;ODDS=218.095;PAIRED=0.503226;PAIREDR=0;PAO=0;PQA=0;PQR=0;PRO=0;QA=5061;QR=60;RO=0;RPL=91;RPP=13.2232;RPPR=5.18177;RPR=64;RUN=1;SAF=65;SAP=11.7662;SAR=90;SRF=0;SRP=5.18177;SRR=0;TYPE=snp;ANN=G|missense_variant|MODERATE|Afu1g00200|Afu1g00200|transcript|Afu1g00200-T|Coding|1/1|c.89T>C|p.Val30Ala|89/1197|89/1197|30/398||	GT:DP:RO:QR:AO:QA:GL	1/1:155:0:0:155:5061:-356.776,-46.6597,0
Chr1_A_fumigatus_Af293	37448	.	A	C	1768.91	.	AB=0;ABP=0;AC=2;AF=1;AN=2;AO=97;CIGAR=1X;DP=99;DPB=99;DPRA=0;EPP=3.56996;EPPR=0;GTI=0;LEN=1;MEANALT=2;MQM=26.3918;MQMR=100;NS=1;NUMALT=1;ODDS=137.689;PAIRED=0.463918;PAIREDR=0;PAO=0;PQA=0;PQR=0;PRO=0;QA=2915;QR=60;RO=0;RPL=63;RPP=21.8372;RPPR=5.18177;RPR=34;RUN=1;SAF=47;SAP=3.21178;SAR=50;SRF=0;SRP=5.18177;SRR=0;TYPE=snp;ANN=C|missense_variant|MODERATE|Afu1g00200|Afu1g00200|transcript|Afu1g00200-T|Coding|1/1|c.28T>G|p.Leu10Val|28/1197|28/1197|10/398||	GT:DP:RO:QR:AO:QA:GL	1/1:98:0:0:97:2915:-182.135,-29.1999,0
Chr1_A_fumigatus_Af293	37471	.	C	G	1465.79	.	AB=0;ABP=0;AC=2;AF=1;AN=2;AO=82;CIGAR=1X;DP=84;DPB=84;DPRA=0;EPP=4.70511;EPPR=0;GTI=0;LEN=1;MEANALT=2;MQM=24.439;MQMR=100;NS=1;NUMALT=1;ODDS=116.895;PAIRED=0.45122;PAIREDR=0;PAO=0;PQA=0;PQR=0;PRO=0;QA=2707;QR=60;RO=0;RPL=62;RPP=49.7234;RPPR=5.18177;RPR=20;RUN=1;SAF=37;SAP=4.70511;SAR=45;SRF=0;SRP=5.18177;SRR=0;TYPE=snp;ANN=G|missense_variant|MODERATE|Afu1g00200|Afu1g00200|transcript|Afu1g00200-T|Coding|1/1|c.5G>C|p.Cys2Ser|5/1197|5/1197|2/398||,G|upstream_gene_variant|MODIFIER|Afu1g00210|Afu1g00210|transcript|Afu1g00210-T|Coding||c.-5000C>G|||||5000|	GT:DP:RO:QR:AO:QA:GL	1/1:83:0:0:82:2707:-154.918,-24.6845,0
Chr1_A_fumigatus_Af293	37476	.	A	G	1425.64	.	AB=0;ABP=0;AC=2;AF=1;AN=2;AO=81;CIGAR=1X;DP=82;DPB=82;DPRA=0;EPP=3.25157;EPPR=0;GTI=0;LEN=1;MEANALT=1;MQM=24;MQMR=100;NS=1;NUMALT=1;ODDS=115.509;PAIRED=0.444444;PAIREDR=0;PAO=0;PQA=0;PQR=0;PRO=0;QA=2714;QR=60;RO=0;RPL=66;RPP=72.7387;RPPR=5.18177;RPR=15;RUN=1;SAF=37;SAP=4.32391;SAR=44;SRF=0;SRP=5.18177;SRR=0;TYPE=snp;ANN=G|upstream_gene_variant|MODIFIER|Afu1g00200|Afu1g00200|transcript|Afu1g00200-T|Coding||c.-1T>C|||||1|,G|upstream_gene_variant|MODIFIER|Afu1g00210|Afu1g00210|transcript|Afu1g00210-T|Coding||c.-4995A>G|||||4995|,G|intergenic_region|MODIFIER|Afu1g00200-Afu1g00210|Afu1g00200-Afu1g00210|intergenic_region|Afu1g00200-Afu1g00210|||n.37476A>G||||||	GT:DP:RO:QR:AO:QA:GL	1/1:81:0:0:81:2714:-153.297,-24.3834,0
Chr1_A_fumigatus_Af293	37483	.	AC	GT	1283.98	.	AB=0;ABP=0;AC=2;AF=1;AN=2;AO=78;CIGAR=2X;DP=79;DPB=78.5;DPRA=0;EPP=3.45573;EPPR=0;GTI=0;LEN=2;MEANALT=1;MQM=23.5513;MQMR=0;NS=1;NUMALT=1;ODDS=111.35;PAIRED=0.435897;PAIREDR=0;PAO=0;PQA=0;PQR=0;PRO=0;QA=2360;QR=0;RO=0;RPL=64;RPP=72.6088;RPPR=0;RPR=14;RUN=1;SAF=35;SAP=4.79202;SAR=43;SRF=0;SRP=0;SRR=0;TYPE=mnp;ANN=GT|upstream_gene_variant|MODIFIER|Afu1g00200|Afu1g00200|transcript|Afu1g00200-T|Coding||c.-9_-8delGTinsAC|||||8|,GT|upstream_gene_variant|MODIFIER|Afu1g00210|Afu1g00210|transcript|Afu1g00210-T|Coding||c.-4988_-4987delACinsGT|||||4988|,GT|intergenic_region|MODIFIER|Afu1g00200-Afu1g00210|Afu1g00200-Afu1g00210|intergenic_region|Afu1g00200-Afu1g00210|||n.37483_37484delACinsGT||||||	GT:DP:RO:QR:AO:QA:GL	1/1:78:0:0:78:2360:-139.18,-23.4803,0
Chr1_A_fumigatus_Af293	37495	.	G	T	1098.19	.	AB=0;ABP=0;AC=2;AF=1;AN=2;AO=71;CIGAR=1X;DP=73;DPB=73;DPRA=0;EPP=3.04088;EPPR=0;GTI=0;LEN=1;MEANALT=2;MQM=22.0704;MQMR=100;NS=1;NUMALT=1;ODDS=101.646;PAIRED=0.43662;PAIREDR=0;PAO=0;PQA=0;PQR=0;PRO=0;QA=2130;QR=60;RO=0;RPL=63;RPP=95.5273;RPPR=5.18177;RPR=8;RUN=1;SAF=31;SAP=5.48761;SAR=40;SRF=0;SRP=5.18177;SRR=0;TYPE=snp;ANN=T|upstream_gene_variant|MODIFIER|Afu1g00200|Afu1g00200|transcript|Afu1g00200-T|Coding||c.-20C>A|||||20|,T|upstream_gene_variant|MODIFIER|Afu1g00210|Afu1g00210|transcript|Afu1g00210-T|Coding||c.-4976G>T|||||4976|,T|intergenic_region|MODIFIER|Afu1g00200-Afu1g00210|Afu1g00200-Afu1g00210|intergenic_region|Afu1g00200-Afu1g00210|||n.37495G>T||||||	GT:DP:RO:QR:AO:QA:GL	1/1:72:0:0:71:2130:-123.464,-21.3731,0
Chr1_A_fumigatus_Af293	37503	.	CCTC	GCTT	1047.9	.	AB=0;ABP=0;AC=2;AF=1;AN=2;AO=68;CIGAR=1X2M1X;DP=69;DPB=69;DPRA=0;EPP=3.0103;EPPR=0;GTI=0;LEN=4;MEANALT=1;MQM=21.5;MQMR=0;NS=1;NUMALT=1;ODDS=98.18;PAIRED=0.411765;PAIREDR=0;PAO=1;PQA=14;PQR=0;PRO=0;QA=2201;QR=0;RO=0;RPL=65;RPP=125.762;RPPR=0;RPR=3;RUN=1;SAF=31;SAP=4.1599;SAR=37;SRF=0;SRP=0;SRR=0;TYPE=complex;ANN=GCTT|upstream_gene_variant|MODIFIER|Afu1g00200|Afu1g00200|transcript|Afu1g00200-T|Coding||c.-31_-28delGAGGinsAAGC|||||28|,GCTT|upstream_gene_variant|MODIFIER|Afu1g00210|Afu1g00210|transcript|Afu1g00210-T|Coding||c.-4968_-4965delCCTCinsGCTT|||||4968|,GCTT|intergenic_region|MODIFIER|Afu1g00200-Afu1g00210|Afu1g00200-Afu1g00210|intergenic_region|Afu1g00200-Afu1g00210|||n.37503_37506delCCTCinsGCTT||||||	GT:DP:RO:QR:AO:QA:GL	1/1:68:0:0:68:2201:-122.705,-20.7711,0
Chr1_A_fumigatus_Af293	37551	.	CTTTC	ATTTG	437.771	.	AB=0;ABP=0;AC=2;AF=1;AN=2;AO=39;CIGAR=1X3M1X;DP=40;DPB=39.2;DPRA=0;EPP=5.73856;EPPR=0;GTI=0;LEN=5;MEANALT=1;MQM=17.9231;MQMR=0;NS=1;NUMALT=1;ODDS=57.2844;PAIRED=0.487179;PAIREDR=0;PAO=0;PQA=0;PQR=0;PRO=0;QA=1175;QR=0;RO=0;RPL=39;RPP=87.6977;RPPR=0;RPR=0;RUN=1;SAF=16;SAP=5.73856;SAR=23;SRF=0;SRP=0;SRR=0;TYPE=complex;ANN=ATTTG|upstream_gene_variant|MODIFIER|Afu1g00200|Afu1g00200|transcript|Afu1g00200-T|Coding||c.-80_-76delGAAAGinsCAAAT|||||76|,ATTTG|upstream_gene_variant|MODIFIER|Afu1g00210|Afu1g00210|transcript|Afu1g00210-T|Coding||c.-4920_-4916delCTTTCinsATTTG|||||4920|,ATTTG|intergenic_region|MODIFIER|Afu1g00200-Afu1g00210|Afu1g00200-Afu1g00210|intergenic_region|Afu1g00200-Afu1g00210|||n.37551_37555delCTTTCinsATTTG||||||	GT:DP:RO:QR:AO:QA:GL	1/1:39:0:0:39:1175:-57.8447,-11.7402,0
Chr1_A_fumigatus_Af293	37560	.	T	C	445.242	.	AB=0;ABP=0;AC=2;AF=1;AN=2;AO=37;CIGAR=1X;DP=38;DPB=38;DPRA=0;EPP=7.76406;EPPR=0;GTI=0;LEN=1;MEANALT=1;MQM=18.7297;MQMR=100;NS=1;NUMALT=1;ODDS=54.5118;PAIRED=0.486486;PAIREDR=0;PAO=0;PQA=0;PQR=0;PRO=0;QA=1242;QR=60;RO=0;RPL=37;RPP=83.3548;RPPR=5.18177;RPR=0;RUN=1;SAF=14;SAP=7.76406;SAR=23;SRF=0;SRP=5.18177;SRR=0;TYPE=snp;ANN=C|upstream_gene_variant|MODIFIER|Afu1g00200|Afu1g00200|transcript|Afu1g00200-T|Coding||c.-85A>G|||||85|,C|upstream_gene_variant|MODIFIER|Afu1g00210|Afu1g00210|transcript|Afu1g00210-T|Coding||c.-4911T>C|||||4911|,C|intergenic_region|MODIFIER|Afu1g00200-Afu1g00210|Afu1g00200-Afu1g00210|intergenic_region|Afu1g00200-Afu1g00210|||n.37560T>C||||||	GT:DP:RO:QR:AO:QA:GL	1/1:37:0:0:37:1242:-58.3669,-11.1381,0
Chr1_A_fumigatus_Af293	37580	.	A	T	222.632	.	AB=0;ABP=0;AC=2;AF=1;AN=2;AO=23;CIGAR=1X;DP=25;DPB=25;DPRA=0;EPP=3.10471;EPPR=0;GTI=0;LEN=1;MEANALT=2;MQM=15.9565;MQMR=100;NS=1;NUMALT=1;ODDS=35.1036;PAIRED=0.478261;PAIREDR=0;PAO=0;PQA=0;PQR=0;PRO=0;QA=682;QR=60;RO=0;RPL=23;RPP=52.9542;RPPR=5.18177;RPR=0;RUN=1;SAF=11;SAP=3.10471;SAR=12;SRF=0;SRP=5.18177;SRR=0;TYPE=snp;ANN=T|upstream_gene_variant|MODIFIER|Afu1g00200|Afu1g00200|transcript|Afu1g00200-T|Coding||c.-105T>A|||||105|,T|upstream_gene_variant|MODIFIER|Afu1g00210|Afu1g00210|transcript|Afu1g00210-T|Coding||c.-4891A>T|||||4891|,T|intergenic_region|MODIFIER|Afu1g00200-Afu1g00210|Afu1g00200-Afu1g00210|intergenic_region|Afu1g00200-Afu1g00210|||n.37580A>T||||||	GT:DP:RO:QR:AO:QA:GL	1/1:24:0:0:23:682:-30.7723,-6.92369,0
Chr1_A_fumigatus_Af293	37586	.	T	C	230.168	.	AB=0;ABP=0;AC=2;AF=1;AN=2;AO=24;CIGAR=1X;DP=25;DPB=25;DPRA=0;EPP=3.0103;EPPR=0;GTI=0;LEN=1;MEANALT=1;MQM=15.4167;MQMR=100;NS=1;NUMALT=1;ODDS=36.4899;PAIRED=0.458333;PAIREDR=0;PAO=0;PQA=0;PQR=0;PRO=0;QA=746;QR=60;RO=0;RPL=24;RPP=55.1256;RPPR=5.18177;RPR=0;RUN=1;SAF=12;SAP=3.0103;SAR=12;SRF=0;SRP=5.18177;SRR=0;TYPE=snp;ANN=C|upstream_gene_variant|MODIFIER|Afu1g00200|Afu1g00200|transcript|Afu1g00200-T|Coding||c.-111A>G|||||111|,C|upstream_gene_variant|MODIFIER|Afu1g00210|Afu1g00210|transcript|Afu1g00210-T|Coding||c.-4885T>C|||||4885|,C|intergenic_region|MODIFIER|Afu1g00200-Afu1g00210|Afu1g00200-Afu1g00210|intergenic_region|Afu1g00200-Afu1g00210|||n.37586T>C||||||	GT:DP:RO:QR:AO:QA:GL	1/1:24:0:0:24:746:-31.8269,-7.22472,0
Chr1_A_fumigatus_Af293	37594	.	C	A	175.967	.	AB=0;ABP=0;AC=2;AF=1;AN=2;AO=19;CIGAR=1X;DP=20;DPB=20;DPRA=0;EPP=4.03889;EPPR=0;GTI=0;LEN=1;MEANALT=1;MQM=15.2105;MQMR=100;NS=1;NUMALT=1;ODDS=29.5585;PAIRED=0.473684;PAIREDR=0;PAO=0;PQA=0;PQR=0;PRO=0;QA=559;QR=60;RO=0;RPL=19;RPP=44.2683;RPPR=5.18177;RPR=0;RUN=1;SAF=8;SAP=4.03889;SAR=11;SRF=0;SRP=5.18177;SRR=0;TYPE=snp;ANN=A|upstream_gene_variant|MODIFIER|Afu1g00200|Afu1g00200|transcript|Afu1g00200-T|Coding||c.-119G>T|||||119|,A|upstream_gene_variant|MODIFIER|Afu1g00210|Afu1g00210|transcript|Afu1g00210-T|Coding||c.-4877C>A|||||4877|,A|intergenic_region|MODIFIER|Afu1g00200-Afu1g00210|Afu1g00200-Afu1g00210|intergenic_region|Afu1g00200-Afu1g00210|||n.37594C>A||||||	GT:DP:RO:QR:AO:QA:GL	1/1:19:0:0:19:559:-24.9985,-5.71957,0
Chr1_A_fumigatus_Af293	37601	.	C	T	108.485	.	AB=0;ABP=0;AC=2;AF=1;AN=2;AO=14;CIGAR=1X;DP=15;DPB=15;DPRA=0;EPP=5.49198;EPPR=0;GTI=0;LEN=1;MEANALT=1;MQM=13.4286;MQMR=100;NS=1;NUMALT=1;ODDS=22.627;PAIRED=0.571429;PAIREDR=0;PAO=0;PQA=0;PQR=0;PRO=0;QA=483;QR=60;RO=0;RPL=14;RPP=33.4109;RPPR=5.18177;RPR=0;RUN=1;SAF=5;SAP=5.49198;SAR=9;SRF=0;SRP=5.18177;SRR=0;TYPE=snp;ANN=T|upstream_gene_variant|MODIFIER|Afu1g00200|Afu1g00200|transcript|Afu1g00200-T|Coding||c.-126G>A|||||126|,T|upstream_gene_variant|MODIFIER|Afu1g00210|Afu1g00210|transcript|Afu1g00210-T|Coding||c.-4870C>T|||||4870|,T|intergenic_region|MODIFIER|Afu1g00200-Afu1g00210|Afu1g00200-Afu1g00210|intergenic_region|Afu1g00200-Afu1g00210|||n.37601C>T||||||	GT:DP:RO:QR:AO:QA:GL	1/1:14:0:0:14:483:-16.8889,-4.21442,0
Chr1_A_fumigatus_Af293	37608	.	TTCCTT	CTCCT	60.5383	.	AB=0;ABP=0;AC=2;AF=1;AN=2;AO=10;CIGAR=1X3M1D1M;DP=11;DPB=8.5;DPRA=0;EPP=16.9077;EPPR=0;GTI=0;LEN=5;MEANALT=1;MQM=15.6;MQMR=0;NS=1;NUMALT=1;ODDS=13.9395;PAIRED=0.8;PAIREDR=0;PAO=0;PQA=0;PQR=0;PRO=0;QA=272;QR=0;RO=0;RPL=10;RPP=24.725;RPPR=0;RPR=0;RUN=1;SAF=1;SAP=16.9077;SAR=9;SRF=0;SRP=0;SRR=0;TYPE=complex;ANN=CTCCT|upstream_gene_variant|MODIFIER|Afu1g00200|Afu1g00200|transcript|Afu1g00200-T|Coding||c.-138_-133delAAGGAAinsAGGAG|||||133|,CTCCT|upstream_gene_variant|MODIFIER|Afu1g00210|Afu1g00210|transcript|Afu1g00210-T|Coding||c.-4863_-4858delTTCCTTinsCTCCT|||||4863|,CTCCT|intergenic_region|MODIFIER|Afu1g00200-Afu1g00210|Afu1g00200-Afu1g00210|intergenic_region|Afu1g00200-Afu1g00210|||n.37608_37613delTTCCTTinsCTCCT||||||	GT:DP:RO:QR:AO:QA:GL	1/1:10:0:0:10:272:-13.0847,-3.0103,0
Chr1_A_fumigatus_Af293	37619	.	CTCCA	GTACC	82.1168	.	AB=0;ABP=0;AC=2;AF=1;AN=2;AO=5;CIGAR=1X1M1X1M1X;DP=7;DPB=7.2;DPRA=0;EPP=6.91895;EPPR=0;GTI=0;LEN=5;MEANALT=2;MQM=11;MQMR=0;NS=1;NUMALT=1;ODDS=12.9229;PAIRED=0.8;PAIREDR=0;PAO=4;PQA=121;PQR=0;PRO=0;QA=139;QR=0;RO=0;RPL=5;RPP=13.8677;RPPR=0;RPR=0;RUN=1;SAF=1;SAP=6.91895;SAR=4;SRF=0;SRP=0;SRR=0;TYPE=complex;ANN=GTACC|upstream_gene_variant|MODIFIER|Afu1g00200|Afu1g00200|transcript|Afu1g00200-T|Coding||c.-148_-144delTGGAGinsGGTAC|||||144|,GTACC|upstream_gene_variant|MODIFIER|Afu1g00210|Afu1g00210|transcript|Afu1g00210-T|Coding||c.-4852_-4848delCTCCAinsGTACC|||||4852|,GTACC|intergenic_region|MODIFIER|Afu1g00200-Afu1g00210|Afu1g00200-Afu1g00210|intergenic_region|Afu1g00200-Afu1g00210|||n.37619_37623delCTCCAinsGTACC||||||	GT:DP:RO:QR:AO:QA:GL	1/1:6:0:0:5:139:-11.3292,-2.70927,0
Chr1_A_fumigatus_Af293	38123	.	TGAC	CAAT	50.9934	.	AB=0;ABP=0;AC=2;AF=1;AN=2;AO=24;CIGAR=2X1M1X;DP=44;DPB=46.75;DPRA=0;EPP=3.37221;EPPR=0;GTI=0;LEN=4;MEANALT=3;MQM=4.75;MQMR=0;NS=1;NUMALT=1;ODDS=11.7416;PAIRED=0.416667;PAIREDR=0;PAO=4;PQA=132;PQR=0;PRO=0;QA=732;QR=0;RO=0;RPL=0;RPP=55.1256;RPPR=0;RPR=24;RUN=1;SAF=13;SAP=3.37221;SAR=11;SRF=0;SRP=0;SRR=0;TYPE=complex;ANN=CAAT|upstream_gene_variant|MODIFIER|Afu1g00200|Afu1g00200|transcript|Afu1g00200-T|Coding||c.-651_-648delGTCAinsATTG|||||648|,CAAT|upstream_gene_variant|MODIFIER|Afu1g00210|Afu1g00210|transcript|Afu1g00210-T|Coding||c.-4348_-4345delTGACinsCAAT|||||4348|,CAAT|intergenic_region|MODIFIER|Afu1g00200-Afu1g00210|Afu1g00200-Afu1g00210|intergenic_region|Afu1g00200-Afu1g00210|||n.38123_38126delTGACinsCAAT||||||	GT:DP:RO:QR:AO:QA:GL	1/1:43:0:0:24:732:-13.979,-8.42884,0
Chr1_A_fumigatus_Af293	38143	.	T	C	156.665	.	AB=0;ABP=0;AC=2;AF=1;AN=2;AO=37;CIGAR=1X;DP=56;DPB=56;DPRA=0;EPP=3.5385;EPPR=0;GTI=0;LEN=1;MEANALT=2;MQM=6.45946;MQMR=100;NS=1;NUMALT=1;ODDS=36.0734;PAIRED=0.459459;PAIREDR=0;PAO=0;PQA=0;PQR=0;PRO=0;QA=1218;QR=60;RO=0;RPL=8;RPP=28.8919;RPPR=5.18177;RPR=29;RUN=1;SAF=22;SAP=5.88603;SAR=15;SRF=0;SRP=5.18177;SRR=0;TYPE=snp;ANN=C|upstream_gene_variant|MODIFIER|Afu1g00200|Afu1g00200|transcript|Afu1g00200-T|Coding||c.-668A>G|||||668|,C|upstream_gene_variant|MODIFIER|Afu1g00210|Afu1g00210|transcript|Afu1g00210-T|Coding||c.-4328T>C|||||4328|,C|intergenic_region|MODIFIER|Afu1g00200-Afu1g00210|Afu1g00200-Afu1g00210|intergenic_region|Afu1g00200-Afu1g00210|||n.38143T>C||||||	GT:DP:RO:QR:AO:QA:GL	1/1:55:0:0:37:1218:-21.3211,-11.1381,0
Chr1_A_fumigatus_Af293	38180	.	A	C	305.152	.	AB=0;ABP=0;AC=2;AF=1;AN=2;AO=53;CIGAR=1X;DP=76;DPB=76;DPRA=0;EPP=9.93443;EPPR=3.86001;GTI=0;LEN=1;MEANALT=1;MQM=8.58491;MQMR=6.43478;NS=1;NUMALT=1;ODDS=62.6971;PAIRED=0.471698;PAIREDR=0.130435;PAO=0;PQA=0;PQR=0;PRO=0;QA=1783;QR=761;RO=22;RPL=12;RPP=37.4671;RPPR=14.4341;RPR=41;RUN=1;SAF=33;SAP=9.93443;SAR=20;SRF=8;SRP=7.63648;SRR=14;TYPE=snp;ANN=C|upstream_gene_variant|MODIFIER|Afu1g00200|Afu1g00200|transcript|Afu1g00200-T|Coding||c.-705T>G|||||705|,C|upstream_gene_variant|MODIFIER|Afu1g00210|Afu1g00210|transcript|Afu1g00210-T|Coding||c.-4291A>C|||||4291|,C|intergenic_region|MODIFIER|Afu1g00200-Afu1g00210|Afu1g00200-Afu1g00210|intergenic_region|Afu1g00200-Afu1g00210|||n.38180A>C||||||	GT:DP:RO:QR:AO:QA:GL	1/1:75:22:701:53:1783:-34.6609,-18.2871,0
Chr1_A_fumigatus_Af293	38181	.	AAAGA	AAAGC	324.045	.	AB=0;ABP=0;AC=2;AF=1;AN=2;AO=55;CIGAR=4M1X;DP=76;DPB=77.2;DPRA=0;EPP=7.78754;EPPR=0;GTI=0;LEN=1;MEANALT=2;MQM=8.38182;MQMR=0;NS=1;NUMALT=1;ODDS=70.6066;PAIRED=0.472727;PAIREDR=0;PAO=1.5;PQA=49;PQR=0;PRO=0;QA=1915;QR=0;RO=0;RPL=12;RPP=40.9518;RPPR=0;RPR=43;RUN=1;SAF=33;SAP=7.78754;SAR=22;SRF=0;SRP=0;SRR=0;TYPE=snp;ANN=AAAGC|upstream_gene_variant|MODIFIER|Afu1g00200|Afu1g00200|transcript|Afu1g00200-T|Coding||c.-710T>G|||||710|,AAAGC|upstream_gene_variant|MODIFIER|Afu1g00210|Afu1g00210|transcript|Afu1g00210-T|Coding||c.-4286A>C|||||4286|,AAAGC|intergenic_region|MODIFIER|Afu1g00200-Afu1g00210|Afu1g00200-Afu1g00210|intergenic_region|Afu1g00200-Afu1g00210|||n.38185A>C||||||	GT:DP:RO:QR:AO:QA:GL	1/1:75:0:0:55:1915:-40.2038,-18.3628,0
Chr1_A_fumigatus_Af293	38215	.	ATTG	GGTA	492.782	.	AB=0;ABP=0;AC=2;AF=1;AN=2;AO=78;CIGAR=2X1M1X;DP=99;DPB=100;DPRA=0;EPP=12.0303;EPPR=0;GTI=0;LEN=4;MEANALT=2;MQM=8.78205;MQMR=0;NS=1;NUMALT=1;ODDS=103.593;PAIRED=0.564103;PAIREDR=0;PAO=2;PQA=61;PQR=0;PRO=0.5;QA=2489;QR=0;RO=0;RPL=15;RPP=67.1523;RPPR=0;RPR=63;RUN=1;SAF=49;SAP=14.1461;SAR=29;SRF=0;SRP=0;SRR=0;TYPE=complex;ANN=GGTA|upstream_gene_variant|MODIFIER|Afu1g00200|Afu1g00200|transcript|Afu1g00200-T|Coding||c.-743_-740delCAATinsTACC|||||740|,GGTA|upstream_gene_variant|MODIFIER|Afu1g00210|Afu1g00210|transcript|Afu1g00210-T|Coding||c.-4256_-4253delATTGinsGGTA|||||4256|,GGTA|intergenic_region|MODIFIER|Afu1g00200-Afu1g00210|Afu1g00200-Afu1g00210|intergenic_region|Afu1g00200-Afu1g00210|||n.38215_38218delATTGinsGGTA||||||	GT:DP:RO:QR:AO:QA:GL	1/1:98:0:0:78:2489:-61.2192,-25.2865,0
Chr1_A_fumigatus_Af293	38268	.	T	C	797.937	.	AB=0;ABP=0;AC=2;AF=1;AN=2;AO=108;CIGAR=1X;DP=129;DPB=129;DPRA=0;EPP=14.5915;EPPR=3.94093;GTI=0;LEN=1;MEANALT=1;MQM=9.27778;MQMR=7;NS=1;NUMALT=1;ODDS=126.715;PAIRED=0.592593;PAIREDR=0.0952381;PAO=0;PQA=0;PQR=0;PRO=0;QA=3693;QR=744;RO=20;RPL=40;RPP=18.7736;RPPR=15.5221;RPR=68;RUN=1;SAF=70;SAP=23.5991;SAR=38;SRF=13;SRP=5.59539;SRR=7;TYPE=snp;ANN=C|upstream_gene_variant|MODIFIER|Afu1g00200|Afu1g00200|transcript|Afu1g00200-T|Coding||c.-793A>G|||||793|,C|upstream_gene_variant|MODIFIER|Afu1g00210|Afu1g00210|transcript|Afu1g00210-T|Coding||c.-4203T>C|||||4203|,C|intergenic_region|MODIFIER|Afu1g00200-Afu1g00210|Afu1g00200-Afu1g00210|intergenic_region|Afu1g00200-Afu1g00210|||n.38268T>C||||||	GT:DP:RO:QR:AO:QA:GL	1/1:128:20:684:108:3693:-84.066,-34.2983,0
Chr1_A_fumigatus_Af293	38296	.	G	C	950.541	.	AB=0;ABP=0;AC=2;AF=1;AN=2;AO=139;CIGAR=1X;DP=140;DPB=140;DPRA=0;EPP=11.2744;EPPR=0;GTI=0;LEN=1;MEANALT=1;MQM=8.36691;MQMR=100;NS=1;NUMALT=1;ODDS=195.914;PAIRED=0.582734;PAIREDR=0;PAO=0;PQA=0;PQR=0;PRO=0;QA=4787;QR=60;RO=0;RPL=54;RPP=18.0231;RPPR=5.18177;RPR=85;RUN=1;SAF=87;SAP=22.1474;SAR=52;SRF=0;SRP=5.18177;SRR=0;TYPE=snp;ANN=C|upstream_gene_variant|MODIFIER|Afu1g00200|Afu1g00200|transcript|Afu1g00200-T|Coding||c.-821C>G|||||821|,C|upstream_gene_variant|MODIFIER|Afu1g00210|Afu1g00210|transcript|Afu1g00210-T|Coding||c.-4175G>C|||||4175|,C|intergenic_region|MODIFIER|Afu1g00200-Afu1g00210|Afu1g00200-Afu1g00210|intergenic_region|Afu1g00200-Afu1g00210|||n.38296G>C||||||	GT:DP:RO:QR:AO:QA:GL	1/1:139:0:0:139:4787:-102.813,-41.8432,0
Chr1_A_fumigatus_Af293	38322	.	GCCA	ATAG	966.649	.	AB=0;ABP=0;AC=2;AF=1;AN=2;AO=137;CIGAR=4X;DP=145;DPB=144.25;DPRA=0;EPP=3.02615;EPPR=0;GTI=0;LEN=4;MEANALT=4;MQM=8.72263;MQMR=0;NS=1;NUMALT=1;ODDS=193.141;PAIRED=0.664234;PAIREDR=0;PAO=0;PQA=0;PQR=0;PRO=0;QA=4164;QR=0;RO=0;RPL=57;RPP=11.395;RPPR=0;RPR=80;RUN=1;SAF=86;SAP=22.4268;SAR=51;SRF=0;SRP=0;SRR=0;TYPE=mnp;ANN=ATAG|upstream_gene_variant|MODIFIER|Afu1g00200|Afu1g00200|transcript|Afu1g00200-T|Coding||c.-850_-847delTGGCinsCTAT|||||847|,ATAG|upstream_gene_variant|MODIFIER|Afu1g00210|Afu1g00210|transcript|Afu1g00210-T|Coding||c.-4149_-4146delGCCAinsATAG|||||4149|,ATAG|intergenic_region|MODIFIER|Afu1g00200-Afu1g00210|Afu1g00200-Afu1g00210|intergenic_region|Afu1g00200-Afu1g00210|||n.38322_38325delGCCAinsATAG||||||	GT:DP:RO:QR:AO:QA:GL	1/1:144:0:0:137:4164:-102.953,-41.2411,0
Chr1_A_fumigatus_Af293	38353	.	T	A	1058.06	.	AB=0;ABP=0;AC=2;AF=1;AN=2;AO=144;CIGAR=1X;DP=151;DPB=151;DPRA=0;EPP=9.04217;EPPR=0;GTI=0;LEN=1;MEANALT=3;MQM=9.07639;MQMR=100;NS=1;NUMALT=1;ODDS=202.845;PAIRED=0.701389;PAIREDR=0;PAO=0;PQA=0;PQR=0;PRO=0;QA=4563;QR=60;RO=0;RPL=65;RPP=5.96592;RPPR=5.18177;RPR=79;RUN=1;SAF=91;SAP=24.7853;SAR=53;SRF=0;SRP=5.18177;SRR=0;TYPE=snp;ANN=A|upstream_gene_variant|MODIFIER|Afu1g00200|Afu1g00200|transcript|Afu1g00200-T|Coding||c.-878A>T|||||878|,A|upstream_gene_variant|MODIFIER|Afu1g00210|Afu1g00210|transcript|Afu1g00210-T|Coding||c.-4118T>A|||||4118|,A|intergenic_region|MODIFIER|Afu1g00200-Afu1g00210|Afu1g00200-Afu1g00210|intergenic_region|Afu1g00200-Afu1g00210|||n.38353T>A||||||	GT:DP:RO:QR:AO:QA:GL	1/1:150:0:0:144:4563:-112.423,-43.3483,0
Chr1_A_fumigatus_Af293	38378	.	G	A	1084.06	.	AB=0;ABP=0;AC=2;AF=1;AN=2;AO=143;CIGAR=1X;DP=150;DPB=150;DPRA=0;EPP=14.0803;EPPR=16.0391;GTI=0;LEN=1;MEANALT=2;MQM=9.01399;MQMR=19.1667;NS=1;NUMALT=1;ODDS=195.673;PAIRED=0.741259;PAIREDR=0;PAO=0;PQA=0;PQR=0;PRO=0;QA=4766;QR=194;RO=5;RPL=57;RPP=15.781;RPPR=16.0391;RPR=86;RUN=1;SAF=89;SAP=21.6121;SAR=54;SRF=5;SRP=8.80089;SRR=0;TYPE=snp;ANN=A|upstream_gene_variant|MODIFIER|Afu1g00200|Afu1g00200|transcript|Afu1g00200-T|Coding||c.-903C>T|||||903|,A|upstream_gene_variant|MODIFIER|Afu1g00210|Afu1g00210|transcript|Afu1g00210-T|Coding||c.-4093G>A|||||4093|,A|intergenic_region|MODIFIER|Afu1g00200-Afu1g00210|Afu1g00200-Afu1g00210|intergenic_region|Afu1g00200-Afu1g00210|||n.38378G>A||||||	GT:DP:RO:QR:AO:QA:GL	1/1:149:5:134:143:4766:-111.668,-43.2562,0
Chr1_A_fumigatus_Af293	38386	.	G	A	1131.9	.	AB=0;ABP=0;AC=2;AF=1;AN=2;AO=148;CIGAR=1X;DP=153;DPB=153;DPRA=0;EPP=11.4614;EPPR=13.8677;GTI=0;LEN=1;MEANALT=1;MQM=8.87838;MQMR=22.4;NS=1;NUMALT=1;ODDS=202.857;PAIRED=0.722973;PAIREDR=0;PAO=0;PQA=0;PQR=0;PRO=0;QA=5219;QR=171;RO=4;RPL=64;RPP=8.87914;RPPR=13.8677;RPR=84;RUN=1;SAF=88;SAP=14.5132;SAR=60;SRF=4;SRP=6.91895;SRR=0;TYPE=snp;ANN=A|upstream_gene_variant|MODIFIER|Afu1g00200|Afu1g00200|transcript|Afu1g00200-T|Coding||c.-911C>T|||||911|,A|upstream_gene_variant|MODIFIER|Afu1g00210|Afu1g00210|transcript|Afu1g00210-T|Coding||c.-4085G>A|||||4085|,A|intergenic_region|MODIFIER|Afu1g00200-Afu1g00210|Afu1g00200-Afu1g00210|intergenic_region|Afu1g00200-Afu1g00210|||n.38386G>A||||||	GT:DP:RO:QR:AO:QA:GL	1/1:152:4:111:148:5219:-115.707,-44.6629,0
Chr1_A_fumigatus_Af293	38399	.	C	T	1088.55	.	AB=0;ABP=0;AC=2;AF=1;AN=2;AO=148;CIGAR=1X;DP=154;DPB=154;DPRA=0;EPP=19.9713;EPPR=13.8677;GTI=0;LEN=1;MEANALT=2;MQM=8.84459;MQMR=22.4;NS=1;NUMALT=1;ODDS=202.994;PAIRED=0.716216;PAIREDR=0;PAO=0;PQA=0;PQR=0;PRO=0;QA=4869;QR=169;RO=4;RPL=76;RPP=3.24505;RPPR=13.8677;RPR=72;RUN=1;SAF=87;SAP=12.9286;SAR=61;SRF=4;SRP=6.91895;SRR=0;TYPE=snp;ANN=T|upstream_gene_variant|MODIFIER|Afu1g00200|Afu1g00200|transcript|Afu1g00200-T|Coding||c.-924G>A|||||924|,T|upstream_gene_variant|MODIFIER|Afu1g00210|Afu1g00210|transcript|Afu1g00210-T|Coding||c.-4072C>T|||||4072|,T|intergenic_region|MODIFIER|Afu1g00200-Afu1g00210|Afu1g00200-Afu1g00210|intergenic_region|Afu1g00200-Afu1g00210|||n.38399C>T||||||	GT:DP:RO:QR:AO:QA:GL	1/1:153:4:109:148:4869:-111.508,-44.7222,0
Chr1_A_fumigatus_Af293	38415	.	G	A	1054.45	.	AB=0;ABP=0;AC=2;AF=1;AN=2;AO=147;CIGAR=1X;DP=152;DPB=152;DPRA=0;EPP=10.8246;EPPR=11.6962;GTI=0;LEN=1;MEANALT=2;MQM=8.47619;MQMR=27.25;NS=1;NUMALT=1;ODDS=202.546;PAIRED=0.727891;PAIREDR=0;PAO=0;PQA=0;PQR=0;PRO=0;QA=4925;QR=128;RO=3;RPL=82;RPP=7.27939;RPPR=11.6962;RPR=65;RUN=1;SAF=80;SAP=5.50675;SAR=67;SRF=3;SRP=5.18177;SRR=0;TYPE=snp;ANN=A|upstream_gene_variant|MODIFIER|Afu1g00200|Afu1g00200|transcript|Afu1g00200-T|Coding||c.-940C>T|||||940|,A|upstream_gene_variant|MODIFIER|Afu1g00210|Afu1g00210|transcript|Afu1g00210-T|Coding||c.-4056G>A|||||4056|,A|intergenic_region|MODIFIER|Afu1g00200-Afu1g00210|Afu1g00200-Afu1g00210|intergenic_region|Afu1g00200-Afu1g00210|||n.38415G>A||||||	GT:DP:RO:QR:AO:QA:GL	1/1:151:3:68:147:4925:-107.735,-44.4442,0
Chr1_A_fumigatus_Af293	38442	.	GGGA	AGGG	947.831	.	AB=0;ABP=0;AC=2;AF=1;AN=2;AO=141;CIGAR=1X2M1X;DP=145;DPB=144.25;DPRA=0;EPP=12.6356;EPPR=0;GTI=0;LEN=4;MEANALT=3;MQM=8.14184;MQMR=0;NS=1;NUMALT=1;ODDS=198.686;PAIRED=0.758865;PAIREDR=0;PAO=0;PQA=0;PQR=0;PRO=0;QA=4235;QR=0;RO=0;RPL=78;RPP=6.47542;RPPR=0;RPR=63;RUN=1;SAF=72;SAP=3.1489;SAR=69;SRF=0;SRP=0;SRR=0;TYPE=complex;ANN=AGGG|upstream_gene_variant|MODIFIER|Afu1g00200|Afu1g00200|transcript|Afu1g00200-T|Coding||c.-970_-967delTCCCinsCCCT|||||967|,AGGG|upstream_gene_variant|MODIFIER|Afu1g00210|Afu1g00210|transcript|Afu1g00210-T|Coding||c.-4029_-4026delGGGAinsAGGG|||||4029|,AGGG|intergenic_region|MODIFIER|Afu1g00200-Afu1g00210|Afu1g00200-Afu1g00210|intergenic_region|Afu1g00200-Afu1g00210|||n.38442_38445delGGGAinsAGGG||||||	GT:DP:RO:QR:AO:QA:GL	1/1:144:0:0:141:4235:-99.6227,-42.4452,0
Chr1_A_fumigatus_Af293	38453	.	G	A	938.491	.	AB=0;ABP=0;AC=2;AF=1;AN=2;AO=140;CIGAR=1X;DP=143;DPB=143;DPRA=0;EPP=15.1705;EPPR=0;GTI=0;LEN=1;MEANALT=2;MQM=8.10714;MQMR=100;NS=1;NUMALT=1;ODDS=197.3;PAIRED=0.742857;PAIREDR=0;PAO=0;PQA=0;PQR=0;PRO=0;QA=4677;QR=60;RO=0;RPL=78;RPP=6.98099;RPPR=5.18177;RPR=62;RUN=1;SAF=72;SAP=3.25847;SAR=68;SRF=0;SRP=5.18177;SRR=0;TYPE=snp;ANN=A|upstream_gene_variant|MODIFIER|Afu1g00200|Afu1g00200|transcript|Afu1g00200-T|Coding||c.-978C>T|||||978|,A|upstream_gene_variant|MODIFIER|Afu1g00210|Afu1g00210|transcript|Afu1g00210-T|Coding||c.-4018G>A|||||4018|,A|intergenic_region|MODIFIER|Afu1g00200-Afu1g00210|Afu1g00200-Afu1g00210|intergenic_region|Afu1g00200-Afu1g00210|||n.38453G>A||||||	GT:DP:RO:QR:AO:QA:GL	1/1:142:0:0:140:4677:-99,-42.1442,0
Chr1_A_fumigatus_Af293	38469	.	C	T	887.521	.	AB=0;ABP=0;AC=2;AF=1;AN=2;AO=132;CIGAR=1X;DP=133;DPB=133;DPRA=0;EPP=8.34028;EPPR=0;GTI=0;LEN=1;MEANALT=1;MQM=8.07576;MQMR=100;NS=1;NUMALT=1;ODDS=186.21;PAIRED=0.75;PAIREDR=0;PAO=0;PQA=0;PQR=0;PRO=0;QA=4598;QR=60;RO=0;RPL=75;RPP=8.34028;RPPR=5.18177;RPR=57;RUN=1;SAF=60;SAP=5.37918;SAR=72;SRF=0;SRP=5.18177;SRR=0;TYPE=snp;ANN=T|upstream_gene_variant|MODIFIER|Afu1g00200|Afu1g00200|transcript|Afu1g00200-T|Coding||c.-994G>A|||||994|,T|upstream_gene_variant|MODIFIER|Afu1g00210|Afu1g00210|transcript|Afu1g00210-T|Coding||c.-4002C>T|||||4002|,T|intergenic_region|MODIFIER|Afu1g00200-Afu1g00210|Afu1g00200-Afu1g00210|intergenic_region|Afu1g00200-Afu1g00210|||n.38469C>T||||||	GT:DP:RO:QR:AO:QA:GL	1/1:132:0:0:132:4598:-93.5262,-39.736,0
Chr1_A_fumigatus_Af293	38488	.	C	G	890.456	.	AB=0;ABP=0;AC=2;AF=1;AN=2;AO=137;CIGAR=1X;DP=138;DPB=138;DPRA=0;EPP=8.73221;EPPR=0;GTI=0;LEN=1;MEANALT=1;MQM=8.14599;MQMR=100;NS=1;NUMALT=1;ODDS=193.141;PAIRED=0.744526;PAIREDR=0;PAO=0;PQA=0;PQR=0;PRO=0;QA=4491;QR=60;RO=0;RPL=90;RPP=32.3173;RPPR=5.18177;RPR=47;RUN=1;SAF=61;SAP=6.57659;SAR=76;SRF=0;SRP=5.18177;SRR=0;TYPE=snp;ANN=G|upstream_gene_variant|MODIFIER|Afu1g00200|Afu1g00200|transcript|Afu1g00200-T|Coding||c.-1013G>C|||||1013|,G|upstream_gene_variant|MODIFIER|Afu1g00210|Afu1g00210|transcript|Afu1g00210-T|Coding||c.-3983C>G|||||3983|,G|intergenic_region|MODIFIER|Afu1g00200-Afu1g00210|Afu1g00200-Afu1g00210|intergenic_region|Afu1g00200-Afu1g00210|||n.38488C>G||||||	GT:DP:RO:QR:AO:QA:GL	1/1:137:0:0:137:4491:-96.4302,-41.2411,0
Chr1_A_fumigatus_Af293	38494	.	A	C	875.377	.	AB=0;ABP=0;AC=2;AF=1;AN=2;AO=134;CIGAR=1X;DP=138;DPB=138;DPRA=0;EPP=5.34382;EPPR=9.52472;GTI=0;LEN=1;MEANALT=2;MQM=8.22388;MQMR=38.6667;NS=1;NUMALT=1;ODDS=182.331;PAIRED=0.738806;PAIREDR=0.333333;PAO=0;PQA=0;PQR=0;PRO=0;QA=4204;QR=89;RO=2;RPL=89;RPP=34.3832;RPPR=3.73412;RPR=45;RUN=1;SAF=58;SAP=8.26073;SAR=76;SRF=1;SRP=3.73412;SRR=1;TYPE=snp;ANN=C|upstream_gene_variant|MODIFIER|Afu1g00200|Afu1g00200|transcript|Afu1g00200-T|Coding||c.-1019T>G|||||1019|,C|upstream_gene_variant|MODIFIER|Afu1g00210|Afu1g00210|transcript|Afu1g00210-T|Coding||c.-3977A>C|||||3977|,C|intergenic_region|MODIFIER|Afu1g00200-Afu1g00210|Afu1g00200-Afu1g00210|intergenic_region|Afu1g00200-Afu1g00210|||n.38494A>C||||||	GT:DP:RO:QR:AO:QA:GL	1/1:137:2:29:134:4204:-93.7471,-39.6063,0
Chr1_A_fumigatus_Af293	38499	.	G	A	908.456	.	AB=0;ABP=0;AC=2;AF=1;AN=2;AO=135;CIGAR=1X;DP=142;DPB=142;DPRA=0;EPP=3.79846;EPPR=5.18177;GTI=0;LEN=1;MEANALT=3;MQM=8.25926;MQMR=29.75;NS=1;NUMALT=1;ODDS=181.737;PAIRED=0.748148;PAIREDR=0.25;PAO=0;PQA=0;PQR=0;PRO=0;QA=4233;QR=133;RO=3;RPL=89;RPP=32.7514;RPPR=3.0103;RPR=46;RUN=1;SAF=63;SAP=4.31318;SAR=72;SRF=0;SRP=11.6962;SRR=3;TYPE=snp;ANN=A|upstream_gene_variant|MODIFIER|Afu1g00200|Afu1g00200|transcript|Afu1g00200-T|Coding||c.-1024C>T|||||1024|,A|upstream_gene_variant|MODIFIER|Afu1g00210|Afu1g00210|transcript|Afu1g00210-T|Coding||c.-3972G>A|||||3972|,A|intergenic_region|MODIFIER|Afu1g00200-Afu1g00210|Afu1g00200-Afu1g00210|intergenic_region|Afu1g00200-Afu1g00210|||n.38499G>A||||||	GT:DP:RO:QR:AO:QA:GL	1/1:141:3:73:135:4233:-95.7938,-39.8644,0
Chr1_A_fumigatus_Af293	38508	.	GCTTG	ACTTA	997.314	.	AB=0;ABP=0;AC=2;AF=1;AN=2;AO=135;CIGAR=1X3M1X;DP=138;DPB=139;DPRA=0;EPP=4.95658;EPPR=0;GTI=0;LEN=5;MEANALT=3;MQM=8.40741;MQMR=0;NS=1;NUMALT=1;ODDS=193.834;PAIRED=0.755556;PAIREDR=0;PAO=5;PQA=86;PQR=0;PRO=0;QA=4367;QR=0;RO=0;RPL=82;RPP=16.5378;RPPR=0;RPR=53;RUN=1;SAF=60;SAP=6.62942;SAR=75;SRF=0;SRP=0;SRR=0;TYPE=complex;ANN=ACTTA|upstream_gene_variant|MODIFIER|Afu1g00200|Afu1g00200|transcript|Afu1g00200-T|Coding||c.-1037_-1033delCAAGCinsTAAGT|||||1033|,ACTTA|upstream_gene_variant|MODIFIER|Afu1g00210|Afu1g00210|transcript|Afu1g00210-T|Coding||c.-3963_-3959delGCTTGinsACTTA|||||3963|,ACTTA|intergenic_region|MODIFIER|Afu1g00200-Afu1g00210|Afu1g00200-Afu1g00210|intergenic_region|Afu1g00200-Afu1g00210|||n.38508_38512delGCTTGinsACTTA||||||	GT:DP:RO:QR:AO:QA:GL	1/1:137:0:0:135:4367:-105.13,-42.1442,0
Chr1_A_fumigatus_Af293	38523	.	G	A	1050.65	.	AB=0;ABP=0;AC=2;AF=1;AN=2;AO=137;CIGAR=1X;DP=139;DPB=139;DPRA=0;EPP=4.29416;EPPR=7.35324;GTI=0;LEN=1;MEANALT=1;MQM=9.0292;MQMR=51.5;NS=1;NUMALT=1;ODDS=190.989;PAIRED=0.729927;PAIREDR=0;PAO=0;PQA=0;PQR=0;PRO=0;QA=4709;QR=93;RO=1;RPL=70;RPP=3.15295;RPPR=3.0103;RPR=67;RUN=1;SAF=56;SAP=12.9167;SAR=81;SRF=0;SRP=7.35324;SRR=1;TYPE=snp;ANN=A|upstream_gene_variant|MODIFIER|Afu1g00200|Afu1g00200|transcript|Afu1g00200-T|Coding||c.-1048C>T|||||1048|,A|upstream_gene_variant|MODIFIER|Afu1g00210|Afu1g00210|transcript|Afu1g00210-T|Coding||c.-3948G>A|||||3948|,A|intergenic_region|MODIFIER|Afu1g00200-Afu1g00210|Afu1g00200-Afu1g00210|intergenic_region|Afu1g00200-Afu1g00210|||n.38523G>A||||||	GT:DP:RO:QR:AO:QA:GL	1/1:138:1:33:137:4709:-108.794,-41.2424,0
Chr1_A_fumigatus_Af293	38572	.	T	C	966.315	.	AB=0;ABP=0;AC=2;AF=1;AN=2;AO=123;CIGAR=1X;DP=125;DPB=125;DPRA=0;EPP=3.87536;EPPR=0;GTI=0;LEN=1;MEANALT=2;MQM=9.63415;MQMR=100;NS=1;NUMALT=1;ODDS=173.733;PAIRED=0.723577;PAIREDR=0;PAO=0;PQA=0;PQR=0;PRO=0;QA=3865;QR=60;RO=0;RPL=63;RPP=3.16919;RPPR=5.18177;RPR=60;RUN=1;SAF=50;SAP=12.3494;SAR=73;SRF=0;SRP=5.18177;SRR=0;TYPE=snp;ANN=C|upstream_gene_variant|MODIFIER|Afu1g00200|Afu1g00200|transcript|Afu1g00200-T|Coding||c.-1097A>G|||||1097|,C|upstream_gene_variant|MODIFIER|Afu1g00210|Afu1g00210|transcript|Afu1g00210-T|Coding||c.-3899T>C|||||3899|,C|intergenic_region|MODIFIER|Afu1g00200-Afu1g00210|Afu1g00200-Afu1g00210|intergenic_region|Afu1g00200-Afu1g00210|||n.38572T>C||||||	GT:DP:RO:QR:AO:QA:GL	1/1:124:0:0:123:3865:-101.097,-37.0267,0
Chr1_A_fumigatus_Af293	38585	.	G	A	983.991	.	AB=0;ABP=0;AC=2;AF=1;AN=2;AO=129;CIGAR=1X;DP=132;DPB=132;DPRA=0;EPP=5.04711;EPPR=0;GTI=0;LEN=1;MEANALT=2;MQM=9.36434;MQMR=100;NS=1;NUMALT=1;ODDS=182.051;PAIRED=0.736434;PAIREDR=0;PAO=0;PQA=0;PQR=0;PRO=0;QA=4137;QR=60;RO=0;RPL=58;RPP=5.8551;RPPR=5.18177;RPR=71;RUN=1;SAF=58;SAP=5.8551;SAR=71;SRF=0;SRP=5.18177;SRR=0;TYPE=snp;ANN=A|upstream_gene_variant|MODIFIER|Afu1g00200|Afu1g00200|transcript|Afu1g00200-T|Coding||c.-1110C>T|||||1110|,A|upstream_gene_variant|MODIFIER|Afu1g00210|Afu1g00210|transcript|Afu1g00210-T|Coding||c.-3886G>A|||||3886|,A|intergenic_region|MODIFIER|Afu1g00200-Afu1g00210|Afu1g00200-Afu1g00210|intergenic_region|Afu1g00200-Afu1g00210|||n.38585G>A||||||	GT:DP:RO:QR:AO:QA:GL	1/1:131:0:0:129:4137:-102.63,-38.8329,0
Chr1_A_fumigatus_Af293	38603	.	A	G	940.971	.	AB=0;ABP=0;AC=2;AF=1;AN=2;AO=126;CIGAR=1X;DP=127;DPB=127;DPRA=0;EPP=7.42218;EPPR=0;GTI=0;LEN=1;MEANALT=1;MQM=9;MQMR=100;NS=1;NUMALT=1;ODDS=177.892;PAIRED=0.738095;PAIREDR=0;PAO=0;PQA=0;PQR=0;PRO=0;QA=4403;QR=60;RO=0;RPL=52;RPP=11.3515;RPPR=5.18177;RPR=74;RUN=1;SAF=59;SAP=4.11327;SAR=67;SRF=0;SRP=5.18177;SRR=0;TYPE=snp;ANN=G|upstream_gene_variant|MODIFIER|Afu1g00200|Afu1g00200|transcript|Afu1g00200-T|Coding||c.-1128T>C|||||1128|,G|upstream_gene_variant|MODIFIER|Afu1g00210|Afu1g00210|transcript|Afu1g00210-T|Coding||c.-3868A>G|||||3868|,G|intergenic_region|MODIFIER|Afu1g00200-Afu1g00210|Afu1g00200-Afu1g00210|intergenic_region|Afu1g00200-Afu1g00210|||n.38603A>G||||||	GT:DP:RO:QR:AO:QA:GL	1/1:126:0:0:126:4403:-98.9245,-37.9298,0
Chr1_A_fumigatus_Af293	38647	.	A	G	846.054	.	AB=0;ABP=0;AC=2;AF=1;AN=2;AO=121;CIGAR=1X;DP=123;DPB=123;DPRA=0;EPP=3.45895;EPPR=0;GTI=0;LEN=1;MEANALT=2;MQM=8.66942;MQMR=100;NS=1;NUMALT=1;ODDS=170.96;PAIRED=0.702479;PAIREDR=0;PAO=0;PQA=0;PQR=0;PRO=0;QA=4004;QR=60;RO=0;RPL=79;RPP=27.5784;RPPR=5.18177;RPR=42;RUN=1;SAF=55;SAP=5.18177;SAR=66;SRF=0;SRP=5.18177;SRR=0;TYPE=snp;ANN=G|upstream_gene_variant|MODIFIER|Afu1g00200|Afu1g00200|transcript|Afu1g00200-T|Coding||c.-1172T>C|||||1172|,G|upstream_gene_variant|MODIFIER|Afu1g00210|Afu1g00210|transcript|Afu1g00210-T|Coding||c.-3824A>G|||||3824|,G|intergenic_region|MODIFIER|Afu1g00200-Afu1g00210|Afu1g00200-Afu1g00210|intergenic_region|Afu1g00200-Afu1g00210|||n.38647A>G||||||	GT:DP:RO:QR:AO:QA:GL	1/1:122:0:0:121:4004:-90.762,-36.4246,0
Chr1_A_fumigatus_Af293	38654	.	G	A	834.254	.	AB=0;ABP=0;AC=2;AF=1;AN=2;AO=123;CIGAR=1X;DP=124;DPB=124;DPRA=0;EPP=6.98251;EPPR=0;GTI=0;LEN=1;MEANALT=1;MQM=8.37398;MQMR=100;NS=1;NUMALT=1;ODDS=173.733;PAIRED=0.707317;PAIREDR=0;PAO=0;PQA=0;PQR=0;PRO=0;QA=4379;QR=60;RO=0;RPL=82;RPP=32.6871;RPPR=5.18177;RPR=41;RUN=1;SAF=54;SAP=6.98251;SAR=69;SRF=0;SRP=5.18177;SRR=0;TYPE=snp;ANN=A|upstream_gene_variant|MODIFIER|Afu1g00200|Afu1g00200|transcript|Afu1g00200-T|Coding||c.-1179C>T|||||1179|,A|upstream_gene_variant|MODIFIER|Afu1g00210|Afu1g00210|transcript|Afu1g00210-T|Coding||c.-3817G>A|||||3817|,A|intergenic_region|MODIFIER|Afu1g00200-Afu1g00210|Afu1g00200-Afu1g00210|intergenic_region|Afu1g00200-Afu1g00210|||n.38654G>A||||||	GT:DP:RO:QR:AO:QA:GL	1/1:123:0:0:123:4379:-90.6468,-37.0267,0
Chr1_A_fumigatus_Af293	38659	.	G	A	802.781	.	AB=0;ABP=0;AC=2;AF=1;AN=2;AO=121;CIGAR=1X;DP=122;DPB=122;DPRA=0;EPP=9.48883;EPPR=0;GTI=0;LEN=1;MEANALT=1;MQM=8.2562;MQMR=100;NS=1;NUMALT=1;ODDS=170.96;PAIRED=0.710744;PAIREDR=0;PAO=0;PQA=0;PQR=0;PRO=0;QA=4017;QR=60;RO=0;RPL=83;RPP=39.3511;RPPR=5.18177;RPR=38;RUN=1;SAF=54;SAP=6.04318;SAR=67;SRF=0;SRP=5.18177;SRR=0;TYPE=snp;ANN=A|upstream_gene_variant|MODIFIER|Afu1g00200|Afu1g00200|transcript|Afu1g00200-T|Coding||c.-1184C>T|||||1184|,A|upstream_gene_variant|MODIFIER|Afu1g00210|Afu1g00210|transcript|Afu1g00210-T|Coding||c.-3812G>A|||||3812|,A|intergenic_region|MODIFIER|Afu1g00200-Afu1g00210|Afu1g00200-Afu1g00210|intergenic_region|Afu1g00200-Afu1g00210|||n.38659G>A||||||	GT:DP:RO:QR:AO:QA:GL	1/1:121:0:0:121:4017:-88.3364,-36.4246,0
Chr1_A_fumigatus_Af293	38667	.	G	A	761.053	.	AB=0;ABP=0;AC=2;AF=1;AN=2;AO=121;CIGAR=1X;DP=124;DPB=124;DPRA=0;EPP=12.5038;EPPR=7.35324;GTI=0;LEN=1;MEANALT=2;MQM=8.00826;MQMR=54;NS=1;NUMALT=1;ODDS=168.023;PAIRED=0.735537;PAIREDR=0;PAO=0;PQA=0;PQR=0;PRO=0;QA=3937;QR=76;RO=1;RPL=83;RPP=39.3511;RPPR=3.0103;RPR=38;RUN=1;SAF=56;SAP=4.46393;SAR=65;SRF=0;SRP=7.35324;SRR=1;TYPE=snp;ANN=A|upstream_gene_variant|MODIFIER|Afu1g00200|Afu1g00200|transcript|Afu1g00200-T|Coding||c.-1192C>T|||||1192|,A|upstream_gene_variant|MODIFIER|Afu1g00210|Afu1g00210|transcript|Afu1g00210-T|Coding||c.-3804G>A|||||3804|,A|intergenic_region|MODIFIER|Afu1g00200-Afu1g00210|Afu1g00200-Afu1g00210|intergenic_region|Afu1g00200-Afu1g00210|||n.38667G>A||||||	GT:DP:RO:QR:AO:QA:GL	1/1:123:1:16:121:3937:-83.4055,-36.031,0
Chr1_A_fumigatus_Af293	38703	.	C	T	573.714	.	AB=0;ABP=0;AC=2;AF=1;AN=2;AO=104;CIGAR=1X;DP=106;DPB=106;DPRA=0;EPP=19.3799;EPPR=0;GTI=0;LEN=1;MEANALT=2;MQM=7.69231;MQMR=100;NS=1;NUMALT=1;ODDS=132.102;PAIRED=0.711538;PAIREDR=0;PAO=0;PQA=0;PQR=0;PRO=0;QA=3470;QR=60;RO=0;RPL=76;RPP=51.1168;RPPR=5.18177;RPR=28;RUN=1;SAF=44;SAP=8.35546;SAR=60;SRF=0;SRP=5.18177;SRR=0;TYPE=snp;ANN=T|upstream_gene_variant|MODIFIER|Afu1g00200|Afu1g00200|transcript|Afu1g00200-T|Coding||c.-1228G>A|||||1228|,T|upstream_gene_variant|MODIFIER|Afu1g00210|Afu1g00210|transcript|Afu1g00210-T|Coding||c.-3768C>T|||||3768|,T|intergenic_region|MODIFIER|Afu1g00200-Afu1g00210|Afu1g00200-Afu1g00210|intergenic_region|Afu1g00200-Afu1g00210|||n.38703C>T||||||	GT:DP:RO:QR:AO:QA:GL	1/1:105:0:0:104:3470:-67.8131,-31.3071,0
Chr1_A_fumigatus_Af293	38719	.	G	A	368.95	.	AB=0;ABP=0;AC=2;AF=1;AN=2;AO=77;CIGAR=1X;DP=79;DPB=79;DPRA=0;EPP=3.26411;EPPR=0;GTI=0;LEN=1;MEANALT=2;MQM=6.96104;MQMR=100;NS=1;NUMALT=1;ODDS=84.9539;PAIRED=0.74026;PAIREDR=0;PAO=0;PQA=0;PQR=0;PRO=0;QA=2388;QR=60;RO=0;RPL=50;RPP=17.9286;RPPR=5.18177;RPR=27;RUN=1;SAF=17;SAP=55.1538;SAR=60;SRF=0;SRP=5.18177;SRR=0;TYPE=snp;ANN=A|upstream_gene_variant|MODIFIER|Afu1g00200|Afu1g00200|transcript|Afu1g00200-T|Coding||c.-1244C>T|||||1244|,A|upstream_gene_variant|MODIFIER|Afu1g00210|Afu1g00210|transcript|Afu1g00210-T|Coding||c.-3752G>A|||||3752|,A|intergenic_region|MODIFIER|Afu1g00200-Afu1g00210|Afu1g00200-Afu1g00210|intergenic_region|Afu1g00200-Afu1g00210|||n.38719G>A||||||	GT:DP:RO:QR:AO:QA:GL	1/1:78:0:0:77:2388:-46.9889,-23.1793,0
Chr1_A_fumigatus_Af293	38726	.	T	C	346.656	.	AB=0;ABP=0;AC=2;AF=1;AN=2;AO=78;CIGAR=1X;DP=79;DPB=79;DPRA=0;EPP=3.12166;EPPR=0;GTI=0;LEN=1;MEANALT=1;MQM=6.84615;MQMR=100;NS=1;NUMALT=1;ODDS=79.8205;PAIRED=0.74359;PAIREDR=0;PAO=0;PQA=0;PQR=0;PRO=0;QA=2385;QR=60;RO=0;RPL=49;RPP=14.1461;RPPR=5.18177;RPR=29;RUN=1;SAF=15;SAP=67.1523;SAR=63;SRF=0;SRP=5.18177;SRR=0;TYPE=snp;ANN=C|upstream_gene_variant|MODIFIER|Afu1g00200|Afu1g00200|transcript|Afu1g00200-T|Coding||c.-1251A>G|||||1251|,C|upstream_gene_variant|MODIFIER|Afu1g00210|Afu1g00210|transcript|Afu1g00210-T|Coding||c.-3745T>C|||||3745|,C|intergenic_region|MODIFIER|Afu1g00200-Afu1g00210|Afu1g00200-Afu1g00210|intergenic_region|Afu1g00200-Afu1g00210|||n.38726T>C||||||	GT:DP:RO:QR:AO:QA:GL	1/1:78:0:0:78:2385:-45.7191,-23.4803,0
Chr1_A_fumigatus_Af293	38741	.	GTATGTCTC	ATATATCTA	265.857	.	AB=0;ABP=0;AC=2;AF=1;AN=2;AO=65;CIGAR=1X3M1X3M1X;DP=71;DPB=72.1111;DPRA=0;EPP=3.31097;EPPR=0;GTI=0;LEN=9;MEANALT=6;MQM=6.23077;MQMR=0;NS=1;NUMALT=1;ODDS=61.2158;PAIRED=0.723077;PAIREDR=0;PAO=4;PQA=59;PQR=0;PRO=0;QA=1761;QR=0;RO=0;RPL=37;RPP=5.71629;RPPR=0;RPR=28;RUN=1;SAF=10;SAP=70.66;SAR=55;SRF=0;SRP=0;SRR=0;TYPE=complex;ANN=ATATATCTA|upstream_gene_variant|MODIFIER|Afu1g00200|Afu1g00200|transcript|Afu1g00200-T|Coding||c.-1274_-1266delGAGACATACinsTAGATATAT|||||1266|,ATATATCTA|upstream_gene_variant|MODIFIER|Afu1g00210|Afu1g00210|transcript|Afu1g00210-T|Coding||c.-3730_-3722delGTATGTCTCinsATATATCTA|||||3730|,ATATATCTA|intergenic_region|MODIFIER|Afu1g00200-Afu1g00210|Afu1g00200-Afu1g00210|intergenic_region|Afu1g00200-Afu1g00210|||n.38741_38749delGTATGTCTCinsATATATCTA||||||	GT:DP:RO:QR:AO:QA:GL	1/1:70:0:0:65:1761:-37.209,-20.7711,0
Chr1_A_fumigatus_Af293	38769	.	T	A	188.255	.	AB=0;ABP=0;AC=2;AF=1;AN=2;AO=63;CIGAR=1X;DP=65;DPB=65;DPRA=0;EPP=3.872;EPPR=0;GTI=0;LEN=1;MEANALT=2;MQM=5.46032;MQMR=100;NS=1;NUMALT=1;ODDS=43.3473;PAIRED=0.666667;PAIREDR=0;PAO=0;PQA=0;PQR=0;PRO=0;QA=1885;QR=60;RO=0;RPL=33;RPP=3.32051;RPPR=5.18177;RPR=30;RUN=1;SAF=8;SAP=79.1497;SAR=55;SRF=0;SRP=5.18177;SRR=0;TYPE=snp;ANN=A|upstream_gene_variant|MODIFIER|Afu1g00200|Afu1g00200|transcript|Afu1g00200-T|Coding||c.-1294A>T|||||1294|,A|upstream_gene_variant|MODIFIER|Afu1g00210|Afu1g00210|transcript|Afu1g00210-T|Coding||c.-3702T>A|||||3702|,A|intergenic_region|MODIFIER|Afu1g00200-Afu1g00210|Afu1g00200-Afu1g00210|intergenic_region|Afu1g00200-Afu1g00210|||n.38769T>A||||||	GT:DP:RO:QR:AO:QA:GL	1/1:64:0:0:63:1885:-30.3167,-18.9649,0
Chr1_A_fumigatus_Af293	38774	.	A	T	168.503	.	AB=0;ABP=0;AC=2;AF=1;AN=2;AO=59;CIGAR=1X;DP=63;DPB=63;DPRA=0;EPP=3.34154;EPPR=0;GTI=0;LEN=1;MEANALT=2;MQM=5.37288;MQMR=100;NS=1;NUMALT=1;ODDS=38.7992;PAIRED=0.661017;PAIREDR=0;PAO=0;PQA=0;PQR=0;PRO=0;QA=1635;QR=60;RO=0;RPL=33;RPP=4.81373;RPPR=5.18177;RPR=26;RUN=1;SAF=9;SAP=64.8789;SAR=50;SRF=0;SRP=5.18177;SRR=0;TYPE=snp;ANN=T|upstream_gene_variant|MODIFIER|Afu1g00200|Afu1g00200|transcript|Afu1g00200-T|Coding||c.-1299T>A|||||1299|,T|upstream_gene_variant|MODIFIER|Afu1g00210|Afu1g00210|transcript|Afu1g00210-T|Coding||c.-3697A>T|||||3697|,T|intergenic_region|MODIFIER|Afu1g00200-Afu1g00210|Afu1g00200-Afu1g00210|intergenic_region|Afu1g00200-Afu1g00210|||n.38774A>T||||||	GT:DP:RO:QR:AO:QA:GL	1/1:62:0:0:59:1635:-26.6928,-17.7608,0
Chr1_A_fumigatus_Af293	38805	.	T	C	86.4235	.	AB=0;ABP=0;AC=2;AF=1;AN=2;AO=56;CIGAR=1X;DP=57;DPB=57;DPRA=0;EPP=3.0103;EPPR=0;GTI=0;LEN=1;MEANALT=1;MQM=4.60714;MQMR=100;NS=1;NUMALT=1;ODDS=19.8997;PAIRED=0.642857;PAIREDR=0;PAO=0;PQA=0;PQR=0;PRO=0;QA=1858;QR=60;RO=0;RPL=29;RPP=3.16541;RPPR=5.18177;RPR=27;RUN=1;SAF=3;SAP=99.951;SAR=53;SRF=0;SRP=5.18177;SRR=0;TYPE=snp;ANN=C|upstream_gene_variant|MODIFIER|Afu1g00200|Afu1g00200|transcript|Afu1g00200-T|Coding||c.-1330A>G|||||1330|,C|upstream_gene_variant|MODIFIER|Afu1g00210|Afu1g00210|transcript|Afu1g00210-T|Coding||c.-3666T>C|||||3666|,C|intergenic_region|MODIFIER|Afu1g00200-Afu1g00210|Afu1g00200-Afu1g00210|intergenic_region|Afu1g00200-Afu1g00210|||n.38805T>C||||||	GT:DP:RO:QR:AO:QA:GL	1/1:56:0:0:56:1858:-23.0207,-16.8577,0
Chr1_A_fumigatus_Af293	38815	.	TGCTCG	AGATCA	70.5861	.	AB=0;ABP=0;AC=2;AF=1;AN=2;AO=49;CIGAR=1X1M1X2M1X;DP=55;DPB=55.8333;DPRA=0;EPP=3.05462;EPPR=0;GTI=0;LEN=6;MEANALT=3;MQM=4.12245;MQMR=0;NS=1;NUMALT=1;ODDS=16.2531;PAIRED=0.632653;PAIREDR=0;PAO=3;PQA=69;PQR=0;PRO=0;QA=1365;QR=0;RO=0;RPL=26;RPP=3.40914;RPPR=0;RPR=23;RUN=1;SAF=3;SAP=84.9501;SAR=46;SRF=0;SRP=0;SRR=0;TYPE=complex;ANN=AGATCA|upstream_gene_variant|MODIFIER|Afu1g00200|Afu1g00200|transcript|Afu1g00200-T|Coding||c.-1345_-1340delCGAGCAinsTGATCT|||||1340|,AGATCA|upstream_gene_variant|MODIFIER|Afu1g00210|Afu1g00210|transcript|Afu1g00210-T|Coding||c.-3656_-3651delTGCTCGinsAGATCA|||||3656|,AGATCA|intergenic_region|MODIFIER|Afu1g00200-Afu1g00210|Afu1g00200-Afu1g00210|intergenic_region|Afu1g00200-Afu1g00210|||n.38815_38820delTGCTCGinsAGATCA||||||	GT:DP:RO:QR:AO:QA:GL	1/1:54:0:0:49:1365:-19.4779,-15.6536,0
Chr1_A_fumigatus_Af293	38827	.	T	A	50.7968	.	AB=0;ABP=0;AC=2;AF=1;AN=2;AO=54;CIGAR=1X;DP=55;DPB=55;DPRA=0;EPP=3.17115;EPPR=0;GTI=0;LEN=1;MEANALT=1;MQM=4.2037;MQMR=100;NS=1;NUMALT=1;ODDS=11.6964;PAIRED=0.611111;PAIREDR=0;PAO=0;PQA=0;PQR=0;PRO=0;QA=1571;QR=60;RO=0;RPL=28;RPP=3.17115;RPPR=5.18177;RPR=26;RUN=1;SAF=2;SAP=103.541;SAR=52;SRF=0;SRP=5.18177;SRR=0;TYPE=snp;ANN=A|upstream_gene_variant|MODIFIER|Afu1g00200|Afu1g00200|transcript|Afu1g00200-T|Coding||c.-1352A>T|||||1352|,A|upstream_gene_variant|MODIFIER|Afu1g00210|Afu1g00210|transcript|Afu1g00210-T|Coding||c.-3644T>A|||||3644|,A|intergenic_region|MODIFIER|Afu1g00200-Afu1g00210|Afu1g00200-Afu1g00210|intergenic_region|Afu1g00200-Afu1g00210|||n.38827T>A||||||	GT:DP:RO:QR:AO:QA:GL	1/1:54:0:0:54:1571:-20.1438,-16.2556,0
Chr1_A_fumigatus_Af293	38848	.	G	A	82.9054	.	AB=0;ABP=0;AC=2;AF=1;AN=2;AO=55;CIGAR=1X;DP=58;DPB=58;DPRA=0;EPP=11.8936;EPPR=3.73412;GTI=0;LEN=1;MEANALT=1;MQM=4;MQMR=35.3333;NS=1;NUMALT=1;ODDS=19.0897;PAIRED=0.6;PAIREDR=0.666667;PAO=0;PQA=0;PQR=0;PRO=0;QA=1576;QR=127;RO=2;RPL=33;RPP=7.78754;RPPR=3.73412;RPR=22;RUN=1;SAF=6;SAP=76.0113;SAR=49;SRF=2;SRP=3.73412;SRR=0;TYPE=snp;ANN=A|upstream_gene_variant|MODIFIER|Afu1g00200|Afu1g00200|transcript|Afu1g00200-T|Coding||c.-1373C>T|||||1373|,A|upstream_gene_variant|MODIFIER|Afu1g00210|Afu1g00210|transcript|Afu1g00210-T|Coding||c.-3623G>A|||||3623|,A|intergenic_region|MODIFIER|Afu1g00200-Afu1g00210|Afu1g00200-Afu1g00210|intergenic_region|Afu1g00200-Afu1g00210|||n.38848G>A||||||	GT:DP:RO:QR:AO:QA:GL	1/1:57:2:67:55:1576:-18.8745,-16.5891,0
Chr1_A_fumigatus_Af293	38867	.	G	A	75.2046	.	AB=0;ABP=0;AC=2;AF=1;AN=2;AO=57;CIGAR=1X;DP=58;DPB=58;DPRA=0;EPP=39.6206;EPPR=0;GTI=0;LEN=1;MEANALT=1;MQM=3.78947;MQMR=100;NS=1;NUMALT=1;ODDS=17.3165;PAIRED=0.614035;PAIREDR=0;PAO=0;PQA=0;PQR=0;PRO=0;QA=2055;QR=60;RO=0;RPL=36;RPP=11.5819;RPPR=5.18177;RPR=21;RUN=1;SAF=12;SAP=44.4969;SAR=45;SRF=0;SRP=5.18177;SRR=0;TYPE=snp;ANN=A|upstream_gene_variant|MODIFIER|Afu1g00200|Afu1g00200|transcript|Afu1g00200-T|Coding||c.-1392C>T|||||1392|,A|upstream_gene_variant|MODIFIER|Afu1g00210|Afu1g00210|transcript|Afu1g00210-T|Coding||c.-3604G>A|||||3604|,A|intergenic_region|MODIFIER|Afu1g00200-Afu1g00210|Afu1g00200-Afu1g00210|intergenic_region|Afu1g00200-Afu1g00210|||n.38867G>A||||||	GT:DP:RO:QR:AO:QA:GL	1/1:57:0:0:57:2055:-19.4293,-17.1587,0
Chr1_A_fumigatus_Af293	38957	.	C	T	155.497	.	AB=0;ABP=0;AC=2;AF=1;AN=2;AO=53;CIGAR=1X;DP=74;DPB=74;DPRA=0;EPP=6.32897;EPPR=32.8939;GTI=0;LEN=1;MEANALT=1;MQM=5.18868;MQMR=8.33333;NS=1;NUMALT=1;ODDS=35.8045;PAIRED=0.471698;PAIREDR=0.571429;PAO=0;PQA=0;PQR=0;PRO=0;QA=1733;QR=816;RO=20;RPL=4;RPP=85.9769;RPPR=32.8939;RPR=49;RUN=1;SAF=35;SAP=14.851;SAR=18;SRF=1;SRP=40.3389;SRR=19;TYPE=snp;ANN=T|upstream_gene_variant|MODIFIER|Afu1g00200|Afu1g00200|transcript|Afu1g00200-T|Coding||c.-1482G>A|||||1482|,T|upstream_gene_variant|MODIFIER|Afu1g00210|Afu1g00210|transcript|Afu1g00210-T|Coding||c.-3514C>T|||||3514|,T|intergenic_region|MODIFIER|Afu1g00200-Afu1g00210|Afu1g00200-Afu1g00210|intergenic_region|Afu1g00200-Afu1g00210|||n.38957C>T||||||	GT:DP:RO:QR:AO:QA:GL	1/1:73:20:756:53:1733:-16.2904,-15.19,0
Chr1_A_fumigatus_Af293	38988	.	CGGC	TAGT	235.696	.	AB=0;ABP=0;AC=2;AF=1;AN=2;AO=68;CIGAR=2X1M1X;DP=82;DPB=81.25;DPRA=0;EPP=9.26925;EPPR=26.8965;GTI=0;LEN=4;MEANALT=3;MQM=4.92647;MQMR=3.45455;NS=1;NUMALT=1;ODDS=54.2711;PAIRED=0.485294;PAIREDR=0.454545;PAO=0;PQA=0;PQR=0;PRO=0;QA=2084;QR=390;RO=11;RPL=14;RPP=54.1038;RPPR=19.0002;RPR=54;RUN=1;SAF=41;SAP=9.26925;SAR=27;SRF=1;SRP=19.0002;SRR=10;TYPE=complex;ANN=TAGT|upstream_gene_variant|MODIFIER|Afu1g00200|Afu1g00200|transcript|Afu1g00200-T|Coding||c.-1516_-1513delGCCGinsACTA|||||1513|,TAGT|upstream_gene_variant|MODIFIER|Afu1g00210|Afu1g00210|transcript|Afu1g00210-T|Coding||c.-3483_-3480delCGGCinsTAGT|||||3483|,TAGT|intergenic_region|MODIFIER|Afu1g00200-Afu1g00210|Afu1g00200-Afu1g00210|intergenic_region|Afu1g00200-Afu1g00210|||n.38988_38991delCGGCinsTAGT||||||	GT:DP:RO:QR:AO:QA:GL	1/1:81:11:390:68:2084:-25.3717,-20.3533,0
Chr1_A_fumigatus_Af293	39006	.	C	T	273.598	.	AB=0;ABP=0;AC=2;AF=1;AN=2;AO=72;CIGAR=1X;DP=86;DPB=86;DPRA=0;EPP=4.9405;EPPR=16.5402;GTI=0;LEN=1;MEANALT=2;MQM=4.88889;MQMR=10.8462;NS=1;NUMALT=1;ODDS=62.9983;PAIRED=0.486111;PAIREDR=0.384615;PAO=0;PQA=0;PQR=0;PRO=0;QA=2477;QR=489;RO=12;RPL=21;RPP=30.1537;RPPR=23.2217;RPR=51;RUN=1;SAF=43;SAP=8.92153;SAR=29;SRF=2;SRP=16.5402;SRR=10;TYPE=snp;ANN=T|upstream_gene_variant|MODIFIER|Afu1g00200|Afu1g00200|transcript|Afu1g00200-T|Coding||c.-1531G>A|||||1531|,T|upstream_gene_variant|MODIFIER|Afu1g00210|Afu1g00210|transcript|Afu1g00210-T|Coding||c.-3465C>T|||||3465|,T|intergenic_region|MODIFIER|Afu1g00200-Afu1g00210|Afu1g00200-Afu1g00210|intergenic_region|Afu1g00200-Afu1g00210|||n.39006C>T||||||	GT:DP:RO:QR:AO:QA:GL	1/1:85:12:429:72:2477:-27.1206,-21.6026,0
Chr1_A_fumigatus_Af293	39021	.	C	T	334.465	.	AB=0;ABP=0;AC=2;AF=1;AN=2;AO=85;CIGAR=1X;DP=97;DPB=97;DPRA=0;EPP=3.64897;EPPR=14.5915;GTI=0;LEN=1;MEANALT=1;MQM=5.01176;MQMR=11.0833;NS=1;NUMALT=1;ODDS=77.0135;PAIRED=0.482353;PAIREDR=0.333333;PAO=0;PQA=0;PQR=0;PRO=0;QA=2892;QR=424;RO=11;RPL=25;RPP=34.305;RPPR=21.1059;RPR=60;RUN=1;SAF=54;SAP=16.5245;SAR=31;SRF=2;SRP=14.5915;SRR=9;TYPE=snp;ANN=T|upstream_gene_variant|MODIFIER|Afu1g00200|Afu1g00200|transcript|Afu1g00200-T|Coding||c.-1546G>A|||||1546|,T|upstream_gene_variant|MODIFIER|Afu1g00210|Afu1g00210|transcript|Afu1g00210-T|Coding||c.-3450C>T|||||3450|,T|intergenic_region|MODIFIER|Afu1g00200-Afu1g00210|Afu1g00200-Afu1g00210|intergenic_region|Afu1g00200-Afu1g00210|||n.39021C>T||||||	GT:DP:RO:QR:AO:QA:GL	1/1:96:11:364:85:2892:-35.1276,-25.9156,0
Chr1_A_fumigatus_Af293	39030	.	G	A	353.166	.	AB=0;ABP=0;AC=2;AF=1;AN=2;AO=97;CIGAR=1X;DP=107;DPB=107;DPRA=0;EPP=4.82359;EPPR=0;GTI=0;LEN=1;MEANALT=2;MQM=4.96907;MQMR=100;NS=1;NUMALT=1;ODDS=81.3196;PAIRED=0.525773;PAIREDR=0;PAO=0;PQA=0;PQR=0;PRO=0;QA=3263;QR=60;RO=0;RPL=34;RPP=21.8372;RPPR=5.18177;RPR=63;RUN=1;SAF=63;SAP=21.8372;SAR=34;SRF=0;SRP=5.18177;SRR=0;TYPE=snp;ANN=A|upstream_gene_variant|MODIFIER|Afu1g00200|Afu1g00200|transcript|Afu1g00200-T|Coding||c.-1555C>T|||||1555|,A|upstream_gene_variant|MODIFIER|Afu1g00210|Afu1g00210|transcript|Afu1g00210-T|Coding||c.-3441G>A|||||3441|,A|intergenic_region|MODIFIER|Afu1g00200-Afu1g00210|Afu1g00200-Afu1g00210|intergenic_region|Afu1g00200-Afu1g00210|||n.39030G>A||||||	GT:DP:RO:QR:AO:QA:GL	1/1:106:0:0:97:3263:-42.5573,-29.1999,0
Chr1_A_fumigatus_Af293	39039	.	G	A	382.119	.	AB=0;ABP=0;AC=2;AF=1;AN=2;AO=100;CIGAR=1X;DP=109;DPB=109;DPRA=0;EPP=4.40004;EPPR=4.09604;GTI=0;LEN=1;MEANALT=2;MQM=5.16;MQMR=15.125;NS=1;NUMALT=1;ODDS=87.9862;PAIRED=0.52;PAIREDR=0;PAO=0;PQA=0;PQR=0;PRO=0;QA=3294;QR=268;RO=7;RPL=37;RPP=17.6895;RPPR=7.35324;RPR=63;RUN=1;SAF=65;SAP=22.5536;SAR=35;SRF=2;SRP=7.35324;SRR=5;TYPE=snp;ANN=A|upstream_gene_variant|MODIFIER|Afu1g00200|Afu1g00200|transcript|Afu1g00200-T|Coding||c.-1564C>T|||||1564|,A|upstream_gene_variant|MODIFIER|Afu1g00210|Afu1g00210|transcript|Afu1g00210-T|Coding||c.-3432G>A|||||3432|,A|intergenic_region|MODIFIER|Afu1g00200-Afu1g00210|Afu1g00200-Afu1g00210|intergenic_region|Afu1g00200-Afu1g00210|||n.39039G>A||||||	GT:DP:RO:QR:AO:QA:GL	1/1:108:7:208:100:3294:-42.7264,-30.3407,0
Chr1_A_fumigatus_Af293	39119	.	CACAC	TACAT	460.549	.	AB=0;ABP=0;AC=2;AF=1;AN=2;AO=110;CIGAR=1X3M1X;DP=115;DPB=117.8;DPRA=0;EPP=10.9066;EPPR=5.18177;GTI=0;LEN=5;MEANALT=3;MQM=4.95455;MQMR=3;NS=1;NUMALT=1;ODDS=106.045;PAIRED=0.636364;PAIREDR=0;PAO=4;PQA=48;PQR=22;PRO=1;QA=3376;QR=36;RO=1;RPL=53;RPP=3.32615;RPPR=5.18177;RPR=57;RUN=1;SAF=70;SAP=20.7769;SAR=40;SRF=0;SRP=5.18177;SRR=1;TYPE=complex;ANN=TACAT|upstream_gene_variant|MODIFIER|Afu1g00200|Afu1g00200|transcript|Afu1g00200-T|Coding||c.-1648_-1644delGTGTGinsATGTA|||||1644|,TACAT|upstream_gene_variant|MODIFIER|Afu1g00210|Afu1g00210|transcript|Afu1g00210-T|Coding||c.-3352_-3348delCACACinsTACAT|||||3352|,TACAT|intergenic_region|MODIFIER|Afu1g00200-Afu1g00210|Afu1g00200-Afu1g00210|intergenic_region|Afu1g00200-Afu1g00210|||n.39119_39123delCACACinsTACAT||||||	GT:DP:RO:QR:AO:QA:GL	1/1:114:1:36:110:3376:-51.1118,-34.3885,0
Chr1_A_fumigatus_Af293	39133	.	GTCACG	ATTATA	394.534	.	AB=0;ABP=0;AC=2;AF=1;AN=2;AO=106;CIGAR=1X1M1X1M2X;DP=111;DPB=112.167;DPRA=0;EPP=7.02548;EPPR=0;GTI=0;LEN=6;MEANALT=5;MQM=4.60377;MQMR=0;NS=1;NUMALT=1;ODDS=90.8447;PAIRED=0.679245;PAIREDR=0;PAO=4;PQA=112;PQR=0;PRO=0;QA=3332;QR=0;RO=0;RPL=48;RPP=5.05886;RPPR=0;RPR=58;RUN=1;SAF=66;SAP=16.8586;SAR=40;SRF=0;SRP=0;SRR=0;TYPE=complex;ANN=ATTATA|upstream_gene_variant|MODIFIER|Afu1g00200|Afu1g00200|transcript|Afu1g00200-T|Coding||c.-1663_-1658delCGTGACinsTATAAT|||||1658|,ATTATA|upstream_gene_variant|MODIFIER|Afu1g00210|Afu1g00210|transcript|Afu1g00210-T|Coding||c.-3338_-3333delGTCACGinsATTATA|||||3338|,ATTATA|intergenic_region|MODIFIER|Afu1g00200-Afu1g00210|Afu1g00200-Afu1g00210|intergenic_region|Afu1g00200-Afu1g00210|||n.39133_39138delGTCACGinsATTATA||||||	GT:DP:RO:QR:AO:QA:GL	1/1:110:0:0:106:3332:-44.7764,-33.1133,0
Chr1_A_fumigatus_Af293	39152	.	C	T	432.109	.	AB=0;ABP=0;AC=2;AF=1;AN=2;AO=116;CIGAR=1X;DP=118;DPB=118;DPRA=0;EPP=10.4981;EPPR=3.0103;GTI=0;LEN=1;MEANALT=1;MQM=4.72414;MQMR=51.5;NS=1;NUMALT=1;ODDS=99.4967;PAIRED=0.689655;PAIREDR=0;PAO=0;PQA=0;PQR=0;PRO=0;QA=3766;QR=92;RO=1;RPL=67;RPP=9.07545;RPPR=7.35324;RPR=49;RUN=1;SAF=71;SAP=15.6647;SAR=45;SRF=0;SRP=7.35324;SRR=1;TYPE=snp;ANN=T|upstream_gene_variant|MODIFIER|Afu1g00200|Afu1g00200|transcript|Afu1g00200-T|Coding||c.-1677G>A|||||1677|,T|upstream_gene_variant|MODIFIER|Afu1g00210|Afu1g00210|transcript|Afu1g00210-T|Coding||c.-3319C>T|||||3319|,T|intergenic_region|MODIFIER|Afu1g00200-Afu1g00210|Afu1g00200-Afu1g00210|intergenic_region|Afu1g00200-Afu1g00210|||n.39152C>T||||||	GT:DP:RO:QR:AO:QA:GL	1/1:117:1:32:116:3766:-48.3163,-34.9208,0
Chr1_A_fumigatus_Af293	39159	.	A	G	466.238	.	AB=0;ABP=0;AC=2;AF=1;AN=2;AO=120;CIGAR=1X;DP=121;DPB=121;DPRA=0;EPP=11.7686;EPPR=0;GTI=0;LEN=1;MEANALT=1;MQM=4.875;MQMR=100;NS=1;NUMALT=1;ODDS=107.355;PAIRED=0.691667;PAIREDR=0;PAO=0;PQA=0;PQR=0;PRO=0;QA=3926;QR=60;RO=0;RPL=66;RPP=5.61607;RPPR=5.18177;RPR=54;RUN=1;SAF=69;SAP=8.87328;SAR=51;SRF=0;SRP=5.18177;SRR=0;TYPE=snp;ANN=G|upstream_gene_variant|MODIFIER|Afu1g00200|Afu1g00200|transcript|Afu1g00200-T|Coding||c.-1684T>C|||||1684|,G|upstream_gene_variant|MODIFIER|Afu1g00210|Afu1g00210|transcript|Afu1g00210-T|Coding||c.-3312A>G|||||3312|,G|intergenic_region|MODIFIER|Afu1g00200-Afu1g00210|Afu1g00200-Afu1g00210|intergenic_region|Afu1g00200-Afu1g00210|||n.39159A>G||||||	GT:DP:RO:QR:AO:QA:GL	1/1:120:0:0:120:3926:-51.7554,-36.1236,0
Chr1_A_fumigatus_Af293	39165	.	CTGTC	GTGTT	436.718	.	AB=0;ABP=0;AC=2;AF=1;AN=2;AO=108;CIGAR=1X3M1X;DP=120;DPB=121.8;DPRA=0;EPP=12.7417;EPPR=0;GTI=0;LEN=5;MEANALT=6;MQM=4.99074;MQMR=0;NS=1;NUMALT=1;ODDS=100.558;PAIRED=0.731481;PAIREDR=0;PAO=4;PQA=17;PQR=0;PRO=0;QA=3292;QR=0;RO=0;RPL=54;RPP=3.0103;RPPR=0;RPR=54;RUN=1;SAF=61;SAP=6.95112;SAR=47;SRF=0;SRP=0;SRR=0;TYPE=complex;ANN=GTGTT|upstream_gene_variant|MODIFIER|Afu1g00200|Afu1g00200|transcript|Afu1g00200-T|Coding||c.-1694_-1690delGACAGinsAACAC|||||1690|,GTGTT|upstream_gene_variant|MODIFIER|Afu1g00210|Afu1g00210|transcript|Afu1g00210-T|Coding||c.-3306_-3302delCTGTCinsGTGTT|||||3306|,GTGTT|intergenic_region|MODIFIER|Afu1g00200-Afu1g00210|Afu1g00200-Afu1g00210|intergenic_region|Afu1g00200-Afu1g00210|||n.39165_39169delCTGTCinsGTGTT||||||	GT:DP:RO:QR:AO:QA:GL	1/1:119:0:0:108:3292:-48.3815,-33.7154,0
Chr1_A_fumigatus_Af293	39192	.	CG	TA	433.777	.	AB=0;ABP=0;AC=2;AF=1;AN=2;AO=110;CIGAR=2X;DP=111;DPB=111.5;DPRA=0;EPP=25.8305;EPPR=0;GTI=0;LEN=2;MEANALT=1;MQM=5;MQMR=0;NS=1;NUMALT=1;ODDS=99.8809;PAIRED=0.754545;PAIREDR=0;PAO=2;PQA=66;PQR=0;PRO=0;QA=3587;QR=0;RO=0;RPL=58;RPP=3.72096;RPPR=0;RPR=52;RUN=1;SAF=62;SAP=6.87947;SAR=48;SRF=0;SRP=0;SRR=0;TYPE=mnp;ANN=TA|upstream_gene_variant|MODIFIER|Afu1g00200|Afu1g00200|transcript|Afu1g00200-T|Coding||c.-1718_-1717delCGinsTA|||||1717|,TA|upstream_gene_variant|MODIFIER|Afu1g00210|Afu1g00210|transcript|Afu1g00210-T|Coding||c.-3279_-3278delCGinsTA|||||3279|,TA|intergenic_region|MODIFIER|Afu1g00200-Afu1g00210|Afu1g00200-Afu1g00210|intergenic_region|Afu1g00200-Afu1g00210|||n.39192_39193delCGinsTA||||||	GT:DP:RO:QR:AO:QA:GL	1/1:110:0:0:110:3587:-49.49,-33.7154,0
Chr1_A_fumigatus_Af293	39206	.	G	A	461.208	.	AB=0;ABP=0;AC=2;AF=1;AN=2;AO=114;CIGAR=1X;DP=115;DPB=115;DPRA=0;EPP=22.5155;EPPR=0;GTI=0;LEN=1;MEANALT=1;MQM=5.23684;MQMR=100;NS=1;NUMALT=1;ODDS=106.197;PAIRED=0.754386;PAIREDR=0;PAO=0;PQA=0;PQR=0;PRO=0;QA=3720;QR=60;RO=0;RPL=51;RPP=5.75321;RPPR=5.18177;RPR=63;RUN=1;SAF=58;SAP=3.08649;SAR=56;SRF=0;SRP=5.18177;SRR=0;TYPE=snp;ANN=A|upstream_gene_variant|MODIFIER|Afu1g00200|Afu1g00200|transcript|Afu1g00200-T|Coding||c.-1731C>T|||||1731|,A|upstream_gene_variant|MODIFIER|Afu1g00210|Afu1g00210|transcript|Afu1g00210-T|Coding||c.-3265G>A|||||3265|,A|intergenic_region|MODIFIER|Afu1g00200-Afu1g00210|Afu1g00200-Afu1g00210|intergenic_region|Afu1g00200-Afu1g00210|||n.39206G>A||||||	GT:DP:RO:QR:AO:QA:GL	1/1:114:0:0:114:3720:-51.7424,-34.3174,0
Chr1_A_fumigatus_Af293	39237	.	C	T	553.177	.	AB=0;ABP=0;AC=2;AF=1;AN=2;AO=116;CIGAR=1X;DP=117;DPB=117;DPRA=0;EPP=13.7928;EPPR=0;GTI=0;LEN=1;MEANALT=1;MQM=5.80172;MQMR=100;NS=1;NUMALT=1;ODDS=127.374;PAIRED=0.784483;PAIREDR=0;PAO=0;PQA=0;PQR=0;PRO=0;QA=4109;QR=60;RO=0;RPL=50;RPP=7.80251;RPPR=5.18177;RPR=66;RUN=1;SAF=60;SAP=3.30981;SAR=56;SRF=0;SRP=5.18177;SRR=0;TYPE=snp;ANN=T|upstream_gene_variant|MODIFIER|Afu1g00200|Afu1g00200|transcript|Afu1g00200-T|Coding||c.-1762G>A|||||1762|,T|upstream_gene_variant|MODIFIER|Afu1g00210|Afu1g00210|transcript|Afu1g00210-T|Coding||c.-3234C>T|||||3234|,T|intergenic_region|MODIFIER|Afu1g00200-Afu1g00210|Afu1g00200-Afu1g00210|intergenic_region|Afu1g00200-Afu1g00210|||n.39237C>T||||||	GT:DP:RO:QR:AO:QA:GL	1/1:116:0:0:116:4109:-60.2943,-34.9195,0
Chr1_A_fumigatus_Af293	39244	.	G	A	548.883	.	AB=0;ABP=0;AC=2;AF=1;AN=2;AO=117;CIGAR=1X;DP=118;DPB=118;DPRA=0;EPP=23.2217;EPPR=0;GTI=0;LEN=1;MEANALT=1;MQM=5.82051;MQMR=100;NS=1;NUMALT=1;ODDS=126.385;PAIRED=0.786325;PAIREDR=0;PAO=0;PQA=0;PQR=0;PRO=0;QA=3833;QR=60;RO=0;RPL=55;RPP=3.91972;RPPR=5.18177;RPR=62;RUN=1;SAF=59;SAP=3.02886;SAR=58;SRF=0;SRP=5.18177;SRR=0;TYPE=snp;ANN=A|upstream_gene_variant|MODIFIER|Afu1g00200|Afu1g00200|transcript|Afu1g00200-T|Coding||c.-1769C>T|||||1769|,A|upstream_gene_variant|MODIFIER|Afu1g00210|Afu1g00210|transcript|Afu1g00210-T|Coding||c.-3227G>A|||||3227|,A|intergenic_region|MODIFIER|Afu1g00200-Afu1g00210|Afu1g00200-Afu1g00210|intergenic_region|Afu1g00200-Afu1g00210|||n.39244G>A||||||	GT:DP:RO:QR:AO:QA:GL	1/1:117:0:0:117:3833:-60.4105,-35.2205,0
Chr1_A_fumigatus_Af293	39256	.	C	T	538.373	.	AB=0;ABP=0;AC=2;AF=1;AN=2;AO=116;CIGAR=1X;DP=118;DPB=118;DPRA=0;EPP=32.9616;EPPR=3.0103;GTI=0;LEN=1;MEANALT=1;MQM=5.84483;MQMR=51.5;NS=1;NUMALT=1;ODDS=123.965;PAIRED=0.784483;PAIREDR=0.5;PAO=0;PQA=0;PQR=0;PRO=0;QA=3873;QR=76;RO=1;RPL=60;RPP=3.30981;RPPR=3.0103;RPR=56;RUN=1;SAF=58;SAP=3.0103;SAR=58;SRF=1;SRP=3.0103;SRR=0;TYPE=snp;ANN=T|upstream_gene_variant|MODIFIER|Afu1g00200|Afu1g00200|transcript|Afu1g00200-T|Coding||c.-1781G>A|||||1781|,T|upstream_gene_variant|MODIFIER|Afu1g00210|Afu1g00210|transcript|Afu1g00210-T|Coding||c.-3215C>T|||||3215|,T|intergenic_region|MODIFIER|Afu1g00200-Afu1g00210|Afu1g00200-Afu1g00210|intergenic_region|Afu1g00200-Afu1g00210|||n.39256C>T||||||	GT:DP:RO:QR:AO:QA:GL	1/1:117:1:16:116:3873:-59.3878,-34.9312,0
Chr1_A_fumigatus_Af293	39268	.	C	T	503.904	.	AB=0;ABP=0;AC=2;AF=1;AN=2;AO=109;CIGAR=1X;DP=110;DPB=110;DPRA=0;EPP=22.1551;EPPR=0;GTI=0;LEN=1;MEANALT=1;MQM=5.79817;MQMR=100;NS=1;NUMALT=1;ODDS=116.028;PAIRED=0.770642;PAIREDR=0;PAO=0;PQA=0;PQR=0;PRO=0;QA=3461;QR=60;RO=0;RPL=57;RPP=3.50834;RPPR=5.18177;RPR=52;RUN=1;SAF=48;SAP=6.37708;SAR=61;SRF=0;SRP=5.18177;SRR=0;TYPE=snp;ANN=T|upstream_gene_variant|MODIFIER|Afu1g00200|Afu1g00200|transcript|Afu1g00200-T|Coding||c.-1793G>A|||||1793|,T|upstream_gene_variant|MODIFIER|Afu1g00210|Afu1g00210|transcript|Afu1g00210-T|Coding||c.-3203C>T|||||3203|,T|intergenic_region|MODIFIER|Afu1g00200-Afu1g00210|Afu1g00200-Afu1g00210|intergenic_region|Afu1g00200-Afu1g00210|||n.39268C>T||||||	GT:DP:RO:QR:AO:QA:GL	1/1:109:0:0:109:3461:-56.0504,-32.8123,0
Chr1_A_fumigatus_Af293	39293	.	C	T	472.871	.	AB=0;ABP=0;AC=2;AF=1;AN=2;AO=102;CIGAR=1X;DP=103;DPB=103;DPRA=0;EPP=9.90792;EPPR=0;GTI=0;LEN=1;MEANALT=1;MQM=5.84314;MQMR=100;NS=1;NUMALT=1;ODDS=108.883;PAIRED=0.764706;PAIREDR=0;PAO=0;PQA=0;PQR=0;PRO=0;QA=3444;QR=60;RO=0;RPL=54;RPP=3.7767;RPPR=5.18177;RPR=48;RUN=1;SAF=36;SAP=22.1704;SAR=66;SRF=0;SRP=5.18177;SRR=0;TYPE=snp;ANN=T|upstream_gene_variant|MODIFIER|Afu1g00200|Afu1g00200|transcript|Afu1g00200-T|Coding||c.-1818G>A|||||1818|,T|upstream_gene_variant|MODIFIER|Afu1g00210|Afu1g00210|transcript|Afu1g00210-T|Coding||c.-3178C>T|||||3178|,T|intergenic_region|MODIFIER|Afu1g00200-Afu1g00210|Afu1g00200-Afu1g00210|intergenic_region|Afu1g00200-Afu1g00210|||n.39293C>T||||||	GT:DP:RO:QR:AO:QA:GL	1/1:102:0:0:102:3444:-53.285,-30.7051,0
Chr1_A_fumigatus_Af293	39309	.	A	G	469.094	.	AB=0;ABP=0;AC=2;AF=1;AN=2;AO=103;CIGAR=1X;DP=104;DPB=104;DPRA=0;EPP=14.1628;EPPR=0;GTI=0;LEN=1;MEANALT=1;MQM=5.91262;MQMR=100;NS=1;NUMALT=1;ODDS=108.013;PAIRED=0.747573;PAIREDR=0;PAO=0;PQA=0;PQR=0;PRO=0;QA=3397;QR=60;RO=0;RPL=53;RPP=3.20004;RPPR=5.18177;RPR=50;RUN=1;SAF=33;SAP=31.8719;SAR=70;SRF=0;SRP=5.18177;SRR=0;TYPE=snp;ANN=G|upstream_gene_variant|MODIFIER|Afu1g00200|Afu1g00200|transcript|Afu1g00200-T|Coding||c.-1834T>C|||||1834|,G|upstream_gene_variant|MODIFIER|Afu1g00210|Afu1g00210|transcript|Afu1g00210-T|Coding||c.-3162A>G|||||3162|,G|intergenic_region|MODIFIER|Afu1g00200-Afu1g00210|Afu1g00200-Afu1g00210|intergenic_region|Afu1g00200-Afu1g00210|||n.39309A>G||||||	GT:DP:RO:QR:AO:QA:GL	1/1:103:0:0:103:3397:-54.2803,-31.0061,0
Chr1_A_fumigatus_Af293	39316	.	G	A	453.426	.	AB=0;ABP=0;AC=2;AF=1;AN=2;AO=100;CIGAR=1X;DP=103;DPB=103;DPRA=0;EPP=10.0459;EPPR=0;GTI=0;LEN=1;MEANALT=3;MQM=5.9;MQMR=100;NS=1;NUMALT=1;ODDS=104.405;PAIRED=0.75;PAIREDR=0;PAO=0;PQA=0;PQR=0;PRO=0;QA=3029;QR=60;RO=0;RPL=53;RPP=3.79203;RPPR=5.18177;RPR=47;RUN=1;SAF=32;SAP=31.1526;SAR=68;SRF=0;SRP=5.18177;SRR=0;TYPE=snp;ANN=A|upstream_gene_variant|MODIFIER|Afu1g00200|Afu1g00200|transcript|Afu1g00200-T|Coding||c.-1841C>T|||||1841|,A|upstream_gene_variant|MODIFIER|Afu1g00210|Afu1g00210|transcript|Afu1g00210-T|Coding||c.-3155G>A|||||3155|,A|intergenic_region|MODIFIER|Afu1g00200-Afu1g00210|Afu1g00200-Afu1g00210|intergenic_region|Afu1g00200-Afu1g00210|||n.39316G>A||||||	GT:DP:RO:QR:AO:QA:GL	1/1:102:0:0:100:3029:-52.2662,-30.103,0
Chr1_A_fumigatus_Af293	39321	.	C	T	512.67	.	AB=0;ABP=0;AC=2;AF=1;AN=2;AO=105;CIGAR=1X;DP=107;DPB=107;DPRA=0;EPP=3.19643;EPPR=0;GTI=0;LEN=1;MEANALT=2;MQM=6.14286;MQMR=100;NS=1;NUMALT=1;ODDS=118.047;PAIRED=0.742857;PAIREDR=0;PAO=0;PQA=0;PQR=0;PRO=0;QA=3643;QR=60;RO=0;RPL=62;RPP=10.476;RPPR=5.18177;RPR=43;RUN=1;SAF=36;SAP=25.5316;SAR=69;SRF=0;SRP=5.18177;SRR=0;TYPE=snp;ANN=T|upstream_gene_variant|MODIFIER|Afu1g00200|Afu1g00200|transcript|Afu1g00200-T|Coding||c.-1846G>A|||||1846|,T|upstream_gene_variant|MODIFIER|Afu1g00210|Afu1g00210|transcript|Afu1g00210-T|Coding||c.-3150C>T|||||3150|,T|intergenic_region|MODIFIER|Afu1g00200-Afu1g00210|Afu1g00200-Afu1g00210|intergenic_region|Afu1g00200-Afu1g00210|||n.39321C>T||||||	GT:DP:RO:QR:AO:QA:GL	1/1:106:0:0:105:3643:-57.6263,-31.6082,0
Chr1_A_fumigatus_Af293	39337	.	G	A	513.463	.	AB=0;ABP=0;AC=2;AF=1;AN=2;AO=102;CIGAR=1X;DP=103;DPB=103;DPRA=0;EPP=3.09546;EPPR=0;GTI=0;LEN=1;MEANALT=1;MQM=6.38235;MQMR=100;NS=1;NUMALT=1;ODDS=118.229;PAIRED=0.72549;PAIREDR=0;PAO=0;PQA=0;PQR=0;PRO=0;QA=3512;QR=60;RO=0;RPL=63;RPP=15.2727;RPPR=5.18177;RPR=39;RUN=1;SAF=35;SAP=24.8102;SAR=67;SRF=0;SRP=5.18177;SRR=0;TYPE=snp;ANN=A|upstream_gene_variant|MODIFIER|Afu1g00200|Afu1g00200|transcript|Afu1g00200-T|Coding||c.-1862C>T|||||1862|,A|upstream_gene_variant|MODIFIER|Afu1g00210|Afu1g00210|transcript|Afu1g00210-T|Coding||c.-3134G>A|||||3134|,A|intergenic_region|MODIFIER|Afu1g00200-Afu1g00210|Afu1g00200-Afu1g00210|intergenic_region|Afu1g00200-Afu1g00210|||n.39337G>A||||||	GT:DP:RO:QR:AO:QA:GL	1/1:102:0:0:102:3512:-58.0855,-30.7051,0
Chr1_A_fumigatus_Af293	39387	.	C	T	581.985	.	AB=0;ABP=0;AC=2;AF=1;AN=2;AO=98;CIGAR=1X;DP=99;DPB=99;DPRA=0;EPP=7.35324;EPPR=0;GTI=0;LEN=1;MEANALT=1;MQM=7.38776;MQMR=100;NS=1;NUMALT=1;ODDS=134.007;PAIRED=0.632653;PAIREDR=0;PAO=0;PQA=0;PQR=0;PRO=0;QA=3445;QR=60;RO=0;RPL=54;RPP=5.22609;RPPR=5.18177;RPR=44;RUN=1;SAF=32;SAP=28.6248;SAR=66;SRF=0;SRP=5.18177;SRR=0;TYPE=snp;ANN=T|upstream_gene_variant|MODIFIER|Afu1g00200|Afu1g00200|transcript|Afu1g00200-T|Coding||c.-1912G>A|||||1912|,T|upstream_gene_variant|MODIFIER|Afu1g00210|Afu1g00210|transcript|Afu1g00210-T|Coding||c.-3084C>T|||||3084|,T|intergenic_region|MODIFIER|Afu1g00200-Afu1g00210|Afu1g00200-Afu1g00210|intergenic_region|Afu1g00200-Afu1g00210|||n.39387C>T||||||	GT:DP:RO:QR:AO:QA:GL	1/1:98:0:0:98:3445:-64.7217,-29.5009,0
Chr1_A_fumigatus_Af293	39401	.	G	A	587.429	.	AB=0;ABP=0;AC=2;AF=1;AN=2;AO=97;CIGAR=1X;DP=99;DPB=99;DPRA=0;EPP=14.8527;EPPR=0;GTI=0;LEN=1;MEANALT=2;MQM=7.74227;MQMR=100;NS=1;NUMALT=1;ODDS=135.26;PAIRED=0.628866;PAIREDR=0;PAO=0;PQA=0;PQR=0;PRO=0;QA=3331;QR=60;RO=0;RPL=55;RPP=6.79359;RPPR=5.18177;RPR=42;RUN=1;SAF=33;SAP=24.5235;SAR=64;SRF=0;SRP=5.18177;SRR=0;TYPE=snp;ANN=A|upstream_gene_variant|MODIFIER|Afu1g00200|Afu1g00200|transcript|Afu1g00200-T|Coding||c.-1926C>T|||||1926|,A|upstream_gene_variant|MODIFIER|Afu1g00210|Afu1g00210|transcript|Afu1g00210-T|Coding||c.-3070G>A|||||3070|,A|intergenic_region|MODIFIER|Afu1g00200-Afu1g00210|Afu1g00200-Afu1g00210|intergenic_region|Afu1g00200-Afu1g00210|||n.39401G>A||||||	GT:DP:RO:QR:AO:QA:GL	1/1:98:0:0:97:3331:-65.7456,-29.1999,0
Chr1_A_fumigatus_Af293	39423	.	GAAATCC	TAGATCT	553.801	.	AB=0;ABP=0;AC=2;AF=1;AN=2;AO=88;CIGAR=1X1M1X3M1X;DP=92;DPB=93.1429;DPRA=0;EPP=22.3561;EPPR=0;GTI=0;LEN=7;MEANALT=4;MQM=7.77273;MQMR=0;NS=1;NUMALT=1;ODDS=127.292;PAIRED=0.579545;PAIREDR=0;PAO=3;PQA=64;PQR=0;PRO=0;QA=2914;QR=0;RO=0;RPL=43;RPP=3.109;RPPR=0;RPR=45;RUN=1;SAF=33;SAP=14.9534;SAR=55;SRF=0;SRP=0;SRR=0;TYPE=complex;ANN=TAGATCT|upstream_gene_variant|MODIFIER|Afu1g00200|Afu1g00200|transcript|Afu1g00200-T|Coding||c.-1954_-1948delGGATTTCinsAGATCTA|||||1948|,TAGATCT|upstream_gene_variant|MODIFIER|Afu1g00210|Afu1g00210|transcript|Afu1g00210-T|Coding||c.-3048_-3042delGAAATCCinsTAGATCT|||||3048|,TAGATCT|intergenic_region|MODIFIER|Afu1g00200-Afu1g00210|Afu1g00200-Afu1g00210|intergenic_region|Afu1g00200-Afu1g00210|||n.39423_39429delGAAATCCinsTAGATCT||||||	GT:DP:RO:QR:AO:QA:GL	1/1:91:0:0:88:2914:-61.7432,-27.3937,0
Chr1_A_fumigatus_Af293	39466	.	TGTGCC	GGGAAT	505.372	.	AB=0;ABP=0;AC=2;AF=1;AN=2;AO=81;CIGAR=1X1M4X;DP=83;DPB=83.8333;DPRA=0;EPP=9.04217;EPPR=0;GTI=0;LEN=6;MEANALT=2;MQM=7.50617;MQMR=0;NS=1;NUMALT=1;ODDS=116.366;PAIRED=0.469136;PAIREDR=0;PAO=3;PQA=87;PQR=0;PRO=0;QA=2288;QR=0;RO=0;RPL=42;RPP=3.25157;RPPR=0;RPR=39;RUN=1;SAF=36;SAP=5.18177;SAR=45;SRF=0;SRP=0;SRR=0;TYPE=complex;ANN=GGGAAT|upstream_gene_variant|MODIFIER|Afu1g00200|Afu1g00200|transcript|Afu1g00200-T|Coding||c.-1996_-1991delGGCACAinsATTCCC|||||1991|,GGGAAT|upstream_gene_variant|MODIFIER|Afu1g00210|Afu1g00210|transcript|Afu1g00210-T|Coding||c.-3005_-3000delTGTGCCinsGGGAAT|||||3005|,GGGAAT|intergenic_region|MODIFIER|Afu1g00200-Afu1g00210|Afu1g00200-Afu1g00210|intergenic_region|Afu1g00200-Afu1g00210|||n.39466_39471delTGTGCCinsGGGAAT||||||	GT:DP:RO:QR:AO:QA:GL	1/1:82:0:0:81:2288:-54.5361,-25.2865,0
Chr1_A_fumigatus_Af293	39496	.	G	T	524.679	.	AB=0;ABP=0;AC=2;AF=1;AN=2;AO=82;CIGAR=1X;DP=84;DPB=84;DPRA=0;EPP=9.78953;EPPR=0;GTI=0;LEN=1;MEANALT=2;MQM=8.12195;MQMR=100;NS=1;NUMALT=1;ODDS=116.895;PAIRED=0.390244;PAIREDR=0;PAO=0;PQA=0;PQR=0;PRO=0;QA=2625;QR=60;RO=0;RPL=43;RPP=3.434;RPPR=5.18177;RPR=39;RUN=1;SAF=40;SAP=3.11623;SAR=42;SRF=0;SRP=5.18177;SRR=0;TYPE=snp;ANN=T|upstream_gene_variant|MODIFIER|Afu1g00200|Afu1g00200|transcript|Afu1g00200-T|Coding||c.-2021C>A|||||2021|,T|upstream_gene_variant|MODIFIER|Afu1g00210|Afu1g00210|transcript|Afu1g00210-T|Coding||c.-2975G>T|||||2975|,T|intergenic_region|MODIFIER|Afu1g00200-Afu1g00210|Afu1g00200-Afu1g00210|intergenic_region|Afu1g00200-Afu1g00210|||n.39496G>T||||||	GT:DP:RO:QR:AO:QA:GL	1/1:83:0:0:82:2625:-56.3631,-24.6845,0
Chr1_A_fumigatus_Af293	39517	.	C	T	538.884	.	AB=0;ABP=0;AC=2;AF=1;AN=2;AO=87;CIGAR=1X;DP=89;DPB=89;DPRA=0;EPP=12.0207;EPPR=0;GTI=0;LEN=1;MEANALT=2;MQM=7.77011;MQMR=100;NS=1;NUMALT=1;ODDS=123.826;PAIRED=0.390805;PAIREDR=0;PAO=0;PQA=0;PQR=0;PRO=0;QA=2903;QR=60;RO=0;RPL=49;RPP=6.03039;RPPR=5.18177;RPR=38;RUN=1;SAF=44;SAP=3.03526;SAR=43;SRF=0;SRP=5.18177;SRR=0;TYPE=snp;ANN=T|upstream_gene_variant|MODIFIER|Afu1g00200|Afu1g00200|transcript|Afu1g00200-T|Coding||c.-2042G>A|||||2042|,T|upstream_gene_variant|MODIFIER|Afu1g00210|Afu1g00210|transcript|Afu1g00210-T|Coding||c.-2954C>T|||||2954|,T|intergenic_region|MODIFIER|Afu1g00200-Afu1g00210|Afu1g00200-Afu1g00210|intergenic_region|Afu1g00200-Afu1g00210|||n.39517C>T||||||	GT:DP:RO:QR:AO:QA:GL	1/1:88:0:0:87:2903:-58.2952,-26.1896,0
Chr1_A_fumigatus_Af293	39532	.	A	T	520.38	.	AB=0;ABP=0;AC=2;AF=1;AN=2;AO=84;CIGAR=1X;DP=86;DPB=86;DPRA=0;EPP=5.59539;EPPR=0;GTI=0;LEN=1;MEANALT=2;MQM=8.10714;MQMR=100;NS=1;NUMALT=1;ODDS=119.668;PAIRED=0.369048;PAIREDR=0;PAO=0;PQA=0;PQR=0;PRO=0;QA=2692;QR=60;RO=0;RPL=49;RPP=8.07707;RPPR=5.18177;RPR=35;RUN=1;SAF=46;SAP=4.66476;SAR=38;SRF=0;SRP=5.18177;SRR=0;TYPE=snp;ANN=T|upstream_gene_variant|MODIFIER|Afu1g00200|Afu1g00200|transcript|Afu1g00200-T|Coding||c.-2057T>A|||||2057|,T|upstream_gene_variant|MODIFIER|Afu1g00210|Afu1g00210|transcript|Afu1g00210-T|Coding||c.-2939A>T|||||2939|,T|intergenic_region|MODIFIER|Afu1g00200-Afu1g00210|Afu1g00200-Afu1g00210|intergenic_region|Afu1g00200-Afu1g00210|||n.39532A>T||||||	GT:DP:RO:QR:AO:QA:GL	1/1:85:0:0:84:2692:-56.1453,-25.2865,0
Chr1_A_fumigatus_Af293	39584	.	A	C	379.497	.	AB=0;ABP=0;AC=2;AF=1;AN=2;AO=75;CIGAR=1X;DP=76;DPB=76;DPRA=0;EPP=3.73412;EPPR=0;GTI=0;LEN=1;MEANALT=1;MQM=6.46667;MQMR=100;NS=1;NUMALT=1;ODDS=87.3823;PAIRED=0.413333;PAIREDR=0;PAO=0;PQA=0;PQR=0;PRO=0;QA=2298;QR=60;RO=0;RPL=46;RPP=11.3777;RPPR=5.18177;RPR=29;RUN=1;SAF=39;SAP=3.27088;SAR=36;SRF=0;SRP=5.18177;SRR=0;TYPE=snp;ANN=C|upstream_gene_variant|MODIFIER|Afu1g00200|Afu1g00200|transcript|Afu1g00200-T|Coding||c.-2109T>G|||||2109|,C|upstream_gene_variant|MODIFIER|Afu1g00210|Afu1g00210|transcript|Afu1g00210-T|Coding||c.-2887A>C|||||2887|,C|intergenic_region|MODIFIER|Afu1g00200-Afu1g00210|Afu1g00200-Afu1g00210|intergenic_region|Afu1g00200-Afu1g00210|||n.39584A>C||||||	GT:DP:RO:QR:AO:QA:GL	1/1:75:0:0:75:2298:-41.9907,-22.5773,0
Chr1_A_fumigatus_Af293	39591	.	G	A	375.131	.	AB=0;ABP=0;AC=2;AF=1;AN=2;AO=74;CIGAR=1X;DP=76;DPB=76;DPRA=0;EPP=5.94472;EPPR=7.35324;GTI=0;LEN=1;MEANALT=1;MQM=6.44595;MQMR=51.5;NS=1;NUMALT=1;ODDS=86.3771;PAIRED=0.418919;PAIREDR=0.5;PAO=0;PQA=0;PQR=0;PRO=0;QA=2283;QR=74;RO=1;RPL=46;RPP=12.5178;RPPR=7.35324;RPR=28;RUN=1;SAF=38;SAP=3.12768;SAR=36;SRF=1;SRP=3.0103;SRR=0;TYPE=snp;ANN=A|upstream_gene_variant|MODIFIER|Afu1g00200|Afu1g00200|transcript|Afu1g00200-T|Coding||c.-2116C>T|||||2116|,A|upstream_gene_variant|MODIFIER|Afu1g00210|Afu1g00210|transcript|Afu1g00210-T|Coding||c.-2880G>A|||||2880|,A|intergenic_region|MODIFIER|Afu1g00200-Afu1g00210|Afu1g00200-Afu1g00210|intergenic_region|Afu1g00200-Afu1g00210|||n.39591G>A||||||	GT:DP:RO:QR:AO:QA:GL	1/1:75:1:14:74:2283:-40.9616,-22.2941,0
Chr1_A_fumigatus_Af293	39616	.	AGA	AGGA	154.356	.	AB=0;ABP=0;AC=2;AF=1;AN=2;AO=54;CIGAR=1M1I2M;DP=61;DPB=81.3333;DPRA=0;EPP=7.03155;EPPR=0;GTI=0;LEN=1;MEANALT=3;MQM=6.33333;MQMR=0;NS=1;NUMALT=1;ODDS=35.5417;PAIRED=0.388889;PAIREDR=0;PAO=1.5;PQA=27;PQR=27;PRO=1.5;QA=326;QR=0;RO=0;RPL=33;RPP=8.80089;RPPR=0;RPR=21;RUN=1;SAF=29;SAP=3.6537;SAR=25;SRF=0;SRP=0;SRR=0;TYPE=ins;ANN=AGGA|upstream_gene_variant|MODIFIER|Afu1g00200|Afu1g00200|transcript|Afu1g00200-T|Coding||c.-2143_-2142insC|||||2143|,AGGA|upstream_gene_variant|MODIFIER|Afu1g00210|Afu1g00210|transcript|Afu1g00210-T|Coding||c.-2854_-2853insG|||||2853|,AGGA|intergenic_region|MODIFIER|Afu1g00200-Afu1g00210|Afu1g00200-Afu1g00210|intergenic_region|Afu1g00200-Afu1g00210|||n.39617_39618insG||||||	GT:DP:RO:QR:AO:QA:GL	1/1:60:0:0:54:326:-19.3676,-18.0618,0
Chr1_A_fumigatus_Af293	39619	.	T	C	263.319	.	AB=0;ABP=0;AC=2;AF=1;AN=2;AO=55;CIGAR=1X;DP=61;DPB=61;DPRA=0;EPP=7.78754;EPPR=0;GTI=0;LEN=1;MEANALT=2;MQM=6.27273;MQMR=100;NS=1;NUMALT=1;ODDS=60.6316;PAIRED=0.381818;PAIREDR=0;PAO=0;PQA=0;PQR=0;PRO=0;QA=1793;QR=60;RO=0;RPL=34;RPP=9.68264;RPPR=5.18177;RPR=21;RUN=1;SAF=30;SAP=3.99733;SAR=25;SRF=0;SRP=5.18177;SRR=0;TYPE=snp;ANN=C|upstream_gene_variant|MODIFIER|Afu1g00200|Afu1g00200|transcript|Afu1g00200-T|Coding||c.-2144A>G|||||2144|,C|upstream_gene_variant|MODIFIER|Afu1g00210|Afu1g00210|transcript|Afu1g00210-T|Coding||c.-2852T>C|||||2852|,C|intergenic_region|MODIFIER|Afu1g00200-Afu1g00210|Afu1g00200-Afu1g00210|intergenic_region|Afu1g00200-Afu1g00210|||n.39619T>C||||||	GT:DP:RO:QR:AO:QA:GL	1/1:60:0:0:55:1793:-30.4731,-16.5567,0
Chr1_A_fumigatus_Af293	39627	.	G	C	256.86	.	AB=0;ABP=0;AC=2;AF=1;AN=2;AO=52;CIGAR=1X;DP=54;DPB=54;DPRA=0;EPP=3.0103;EPPR=0;GTI=0;LEN=1;MEANALT=2;MQM=6.46154;MQMR=100;NS=1;NUMALT=1;ODDS=59.1443;PAIRED=0.384615;PAIREDR=0;PAO=0;PQA=0;PQR=0;PRO=0;QA=1704;QR=60;RO=0;RPL=35;RPP=16.5402;RPPR=5.18177;RPR=17;RUN=1;SAF=27;SAP=3.17734;SAR=25;SRF=0;SRP=5.18177;SRR=0;TYPE=snp;ANN=C|upstream_gene_variant|MODIFIER|Afu1g00200|Afu1g00200|transcript|Afu1g00200-T|Coding||c.-2152C>G|||||2152|,C|upstream_gene_variant|MODIFIER|Afu1g00210|Afu1g00210|transcript|Afu1g00210-T|Coding||c.-2844G>C|||||2844|,C|intergenic_region|MODIFIER|Afu1g00200-Afu1g00210|Afu1g00200-Afu1g00210|intergenic_region|Afu1g00200-Afu1g00210|||n.39627G>C||||||	GT:DP:RO:QR:AO:QA:GL	1/1:53:0:0:52:1704:-29.9309,-15.6536,0
Chr1_A_fumigatus_Af293	39649	.	A	G	110.852	.	AB=0;ABP=0;AC=2;AF=1;AN=2;AO=43;CIGAR=1X;DP=45;DPB=45;DPRA=0;EPP=9.12072;EPPR=0;GTI=0;LEN=1;MEANALT=2;MQM=4.86047;MQMR=100;NS=1;NUMALT=1;ODDS=25.5247;PAIRED=0.418605;PAIREDR=0;PAO=0;PQA=0;PQR=0;PRO=0;QA=1274;QR=60;RO=0;RPL=35;RPP=39.8243;RPPR=5.18177;RPR=8;RUN=1;SAF=21;SAP=3.0608;SAR=22;SRF=0;SRP=5.18177;SRR=0;TYPE=snp;ANN=G|upstream_gene_variant|MODIFIER|Afu1g00200|Afu1g00200|transcript|Afu1g00200-T|Coding||c.-2174T>C|||||2174|,G|upstream_gene_variant|MODIFIER|Afu1g00210|Afu1g00210|transcript|Afu1g00210-T|Coding||c.-2822A>G|||||2822|,G|intergenic_region|MODIFIER|Afu1g00200-Afu1g00210|Afu1g00200-Afu1g00210|intergenic_region|Afu1g00200-Afu1g00210|||n.39649A>G||||||	GT:DP:RO:QR:AO:QA:GL	1/1:44:0:0:43:1274:-18.3111,-12.9443,0
Chr1_A_fumigatus_Af293	39659	.	T	A	97.109	.	AB=0;ABP=0;AC=2;AF=1;AN=2;AO=38;CIGAR=1X;DP=40;DPB=40;DPRA=0;EPP=11.239;EPPR=7.35324;GTI=0;LEN=1;MEANALT=1;MQM=4.71053;MQMR=51.5;NS=1;NUMALT=1;ODDS=22.3602;PAIRED=0.394737;PAIREDR=0.5;PAO=0;PQA=0;PQR=0;PRO=0;QA=1243;QR=76;RO=1;RPL=31;RPP=35.9253;RPPR=3.0103;RPR=7;RUN=1;SAF=20;SAP=3.23888;SAR=18;SRF=0;SRP=7.35324;SRR=1;TYPE=snp;ANN=A|upstream_gene_variant|MODIFIER|Afu1g00200|Afu1g00200|transcript|Afu1g00200-T|Coding||c.-2184A>T|||||2184|,A|upstream_gene_variant|MODIFIER|Afu1g00210|Afu1g00210|transcript|Afu1g00210-T|Coding||c.-2812T>A|||||2812|,A|intergenic_region|MODIFIER|Afu1g00200-Afu1g00210|Afu1g00200-Afu1g00210|intergenic_region|Afu1g00200-Afu1g00210|||n.39659T>A||||||	GT:DP:RO:QR:AO:QA:GL	1/1:39:1:16:38:1243:-15.7645,-11.4509,0
Chr1_A_fumigatus_Af293	39683	.	CCCAACTCA	TGCATCTCG	53.2061	.	AB=0;ABP=0;AC=2;AF=1;AN=2;AO=27;CIGAR=2X2M1X3M1X;DP=30;DPB=29.8889;DPRA=0;EPP=3.73412;EPPR=0;GTI=0;LEN=9;MEANALT=3;MQM=4.11111;MQMR=0;NS=1;NUMALT=1;ODDS=12.2511;PAIRED=0.481481;PAIREDR=0;PAO=3;PQA=86;PQR=0;PRO=0;QA=799;QR=0;RO=0;RPL=25;RPP=45.5551;RPPR=0;RPR=2;RUN=1;SAF=13;SAP=3.09072;SAR=14;SRF=0;SRP=0;SRR=0;TYPE=complex;ANN=TGCATCTCG|upstream_gene_variant|MODIFIER|Afu1g00200|Afu1g00200|transcript|Afu1g00200-T|Coding||c.-2216_-2208delTGAGTTGGGinsCGAGATGCA|||||2208|,TGCATCTCG|upstream_gene_variant|MODIFIER|Afu1g00210|Afu1g00210|transcript|Afu1g00210-T|Coding||c.-2788_-2780delCCCAACTCAinsTGCATCTCG|||||2788|,TGCATCTCG|intergenic_region|MODIFIER|Afu1g00200-Afu1g00210|Afu1g00200-Afu1g00210|intergenic_region|Afu1g00200-Afu1g00210|||n.39683_39691delCCCAACTCAinsTGCATCTCG||||||	GT:DP:RO:QR:AO:QA:GL	1/1:29:0:0:27:799:-12.6163,-9.0309,0
Chr1_A_fumigatus_Af293	39741	.	T	G	94.9139	.	AB=0;ABP=0;AC=2;AF=1;AN=2;AO=35;CIGAR=1X;DP=36;DPB=36;DPRA=0;EPP=13.4954;EPPR=0;GTI=0;LEN=1;MEANALT=1;MQM=4.28571;MQMR=100;NS=1;NUMALT=1;ODDS=21.8547;PAIRED=0.6;PAIREDR=0;PAO=0;PQA=0;PQR=0;PRO=0;QA=1141;QR=60;RO=0;RPL=20;RPP=4.56135;RPPR=5.18177;RPR=15;RUN=1;SAF=20;SAP=4.56135;SAR=15;SRF=0;SRP=5.18177;SRR=0;TYPE=snp;ANN=G|upstream_gene_variant|MODIFIER|Afu1g00200|Afu1g00200|transcript|Afu1g00200-T|Coding||c.-2266A>C|||||2266|,G|upstream_gene_variant|MODIFIER|Afu1g00210|Afu1g00210|transcript|Afu1g00210-T|Coding||c.-2730T>G|||||2730|,G|intergenic_region|MODIFIER|Afu1g00200-Afu1g00210|Afu1g00200-Afu1g00210|intergenic_region|Afu1g00200-Afu1g00210|||n.39741T>G||||||	GT:DP:RO:QR:AO:QA:GL	1/1:35:0:0:35:1141:-13.4559,-10.5361,0
Chr1_A_fumigatus_Af293	39781	.	T	C	63.5392	.	AB=0;ABP=0;AC=2;AF=1;AN=2;AO=28;CIGAR=1X;DP=29;DPB=29;DPRA=0;EPP=22.8638;EPPR=0;GTI=0;LEN=1;MEANALT=1;MQM=5.67857;MQMR=100;NS=1;NUMALT=1;ODDS=14.6304;PAIRED=0.714286;PAIREDR=0;PAO=0;PQA=0;PQR=0;PRO=0;QA=925;QR=60;RO=0;RPL=5;RPP=28.1373;RPPR=5.18177;RPR=23;RUN=1;SAF=19;SAP=10.7656;SAR=9;SRF=0;SRP=5.18177;SRR=0;TYPE=snp;ANN=C|upstream_gene_variant|MODIFIER|Afu1g00200|Afu1g00200|transcript|Afu1g00200-T|Coding||c.-2306A>G|||||2306|,C|upstream_gene_variant|MODIFIER|Afu1g00210|Afu1g00210|transcript|Afu1g00210-T|Coding||c.-2690T>C|||||2690|,C|intergenic_region|MODIFIER|Afu1g00200-Afu1g00210|Afu1g00200-Afu1g00210|intergenic_region|Afu1g00200-Afu1g00210|||n.39781T>C||||||	GT:DP:RO:QR:AO:QA:GL	1/1:28:0:0:28:925:-14.2326,-8.42884,0
Chr1_A_fumigatus_Af293	39798	.	GGCCG	AGCCC	78.495	.	AB=0;ABP=0;AC=2;AF=1;AN=2;AO=32;CIGAR=1X3M1X;DP=33;DPB=32.2;DPRA=0;EPP=16.3106;EPPR=0;GTI=0;LEN=5;MEANALT=1;MQM=5.65625;MQMR=0;NS=1;NUMALT=1;ODDS=18.0741;PAIRED=0.65625;PAIREDR=0;PAO=0;PQA=0;PQR=0;PRO=0;QA=1013;QR=0;RO=0;RPL=4;RPP=42.0968;RPPR=0;RPR=28;RUN=1;SAF=19;SAP=5.45321;SAR=13;SRF=0;SRP=0;SRR=0;TYPE=complex;ANN=AGCCC|upstream_gene_variant|MODIFIER|Afu1g00200|Afu1g00200|transcript|Afu1g00200-T|Coding||c.-2327_-2323delCGGCCinsGGGCT|||||2323|,AGCCC|upstream_gene_variant|MODIFIER|Afu1g00210|Afu1g00210|transcript|Afu1g00210-T|Coding||c.-2673_-2669delGGCCGinsAGCCC|||||2673|,AGCCC|intergenic_region|MODIFIER|Afu1g00200-Afu1g00210|Afu1g00200-Afu1g00210|intergenic_region|Afu1g00200-Afu1g00210|||n.39798_39802delGGCCGinsAGCCC||||||	GT:DP:RO:QR:AO:QA:GL	1/1:32:0:0:32:1013:-16.2038,-9.63296,0
Chr1_A_fumigatus_Af293	39808	.	G	A	98.111	.	AB=0;ABP=0;AC=2;AF=1;AN=2;AO=35;CIGAR=1X;DP=36;DPB=36;DPRA=0;EPP=16.9698;EPPR=0;GTI=0;LEN=1;MEANALT=1;MQM=6.14286;MQMR=100;NS=1;NUMALT=1;ODDS=22.5909;PAIRED=0.657143;PAIREDR=0;PAO=0;PQA=0;PQR=0;PRO=0;QA=1132;QR=60;RO=0;RPL=4;RPP=48.239;RPPR=5.18177;RPR=31;RUN=1;SAF=21;SAP=6.05036;SAR=14;SRF=0;SRP=5.18177;SRR=0;TYPE=snp;ANN=A|upstream_gene_variant|MODIFIER|Afu1g00200|Afu1g00200|transcript|Afu1g00200-T|Coding||c.-2333C>T|||||2333|,A|upstream_gene_variant|MODIFIER|Afu1g00210|Afu1g00210|transcript|Afu1g00210-T|Coding||c.-2663G>A|||||2663|,A|intergenic_region|MODIFIER|Afu1g00200-Afu1g00210|Afu1g00200-Afu1g00210|intergenic_region|Afu1g00200-Afu1g00210|||n.39808G>A||||||	GT:DP:RO:QR:AO:QA:GL	1/1:35:0:0:35:1132:-19.0709,-10.5361,0
Chr1_A_fumigatus_Af293	39826	.	G	A	157.094	.	AB=0;ABP=0;AC=2;AF=1;AN=2;AO=38;CIGAR=1X;DP=39;DPB=39;DPRA=0;EPP=3.9246;EPPR=0;GTI=0;LEN=1;MEANALT=1;MQM=6.94737;MQMR=100;NS=1;NUMALT=1;ODDS=36.1723;PAIRED=0.552632;PAIREDR=0;PAO=0;PQA=0;PQR=0;PRO=0;QA=1241;QR=60;RO=0;RPL=5;RPP=47.8112;RPPR=5.18177;RPR=33;RUN=1;SAF=22;SAP=5.06748;SAR=16;SRF=0;SRP=5.18177;SRR=0;TYPE=snp;ANN=A|upstream_gene_variant|MODIFIER|Afu1g00200|Afu1g00200|transcript|Afu1g00200-T|Coding||c.-2351C>T|||||2351|,A|upstream_gene_variant|MODIFIER|Afu1g00210|Afu1g00210|transcript|Afu1g00210-T|Coding||c.-2645G>A|||||2645|,A|intergenic_region|MODIFIER|Afu1g00200-Afu1g00210|Afu1g00200-Afu1g00210|intergenic_region|Afu1g00200-Afu1g00210|||n.39826G>A||||||	GT:DP:RO:QR:AO:QA:GL	1/1:38:0:0:38:1241:-23.52,-11.4391,0
Chr1_A_fumigatus_Af293	39831	.	CCCGAT	ACCAAG	181.209	.	AB=0;ABP=0;AC=2;AF=1;AN=2;AO=39;CIGAR=1X2M1X1M1X;DP=41;DPB=40.5;DPRA=0;EPP=3.51141;EPPR=0;GTI=0;LEN=6;MEANALT=2;MQM=7.48718;MQMR=0;NS=1;NUMALT=1;ODDS=41.725;PAIRED=0.564103;PAIREDR=0;PAO=1;PQA=14;PQR=0;PRO=0;QA=1270;QR=0;RO=0;RPL=5;RPP=49.8362;RPPR=0;RPR=34;RUN=1;SAF=24;SAP=7.52028;SAR=15;SRF=0;SRP=0;SRR=0;TYPE=complex;ANN=ACCAAG|upstream_gene_variant|MODIFIER|Afu1g00200|Afu1g00200|transcript|Afu1g00200-T|Coding||c.-2361_-2356delATCGGGinsCTTGGT|||||2356|,ACCAAG|upstream_gene_variant|MODIFIER|Afu1g00210|Afu1g00210|transcript|Afu1g00210-T|Coding||c.-2640_-2635delCCCGATinsACCAAG|||||2640|,ACCAAG|intergenic_region|MODIFIER|Afu1g00200-Afu1g00210|Afu1g00200-Afu1g00210|intergenic_region|Afu1g00200-Afu1g00210|||n.39831_39836delCCCGATinsACCAAG||||||	GT:DP:RO:QR:AO:QA:GL	1/1:40:0:0:39:1270:-26.3859,-12.0412,0
Chr1_A_fumigatus_Af293	39841	.	GT	AG	203.29	.	AB=0;ABP=0;AC=2;AF=1;AN=2;AO=43;CIGAR=2X;DP=44;DPB=43.5;DPRA=0;EPP=4.27278;EPPR=0;GTI=0;LEN=2;MEANALT=1;MQM=7.4186;MQMR=0;NS=1;NUMALT=1;ODDS=46.8094;PAIRED=0.55814;PAIREDR=0;PAO=0;PQA=0;PQR=0;PRO=0;QA=1305;QR=0;RO=0;RPL=7;RPP=45.4803;RPPR=0;RPR=36;RUN=1;SAF=24;SAP=4.27278;SAR=19;SRF=0;SRP=0;SRR=0;TYPE=mnp;ANN=AG|upstream_gene_variant|MODIFIER|Afu1g00200|Afu1g00200|transcript|Afu1g00200-T|Coding||c.-2367_-2366delACinsCT|||||2366|,AG|upstream_gene_variant|MODIFIER|Afu1g00210|Afu1g00210|transcript|Afu1g00210-T|Coding||c.-2630_-2629delGTinsAG|||||2630|,AG|intergenic_region|MODIFIER|Afu1g00200-Afu1g00210|Afu1g00200-Afu1g00210|intergenic_region|Afu1g00200-Afu1g00210|||n.39841_39842delGTinsAG||||||	GT:DP:RO:QR:AO:QA:GL	1/1:43:0:0:43:1305:-27.847,-12.9443,0
Chr1_A_fumigatus_Af293	39846	.	GTTTTTC	GTTTTC	152.554	.	AB=0;ABP=0;AC=2;AF=1;AN=2;AO=42;CIGAR=1M1D5M;DP=43;DPB=39.4286;DPRA=0;EPP=3.83753;EPPR=0;GTI=0;LEN=1;MEANALT=1;MQM=7.52381;MQMR=0;NS=1;NUMALT=1;ODDS=35.1269;PAIRED=0.547619;PAIREDR=0;PAO=4;PQA=64.5;PQR=28.5;PRO=1;QA=316;QR=0;RO=0;RPL=7;RPP=43.5445;RPPR=0;RPR=35;RUN=1;SAF=24;SAP=4.87156;SAR=18;SRF=0;SRP=0;SRR=0;TYPE=del;ANN=GTTTTC|upstream_gene_variant|MODIFIER|Afu1g00200|Afu1g00200|transcript|Afu1g00200-T|Coding||c.-2376delA|||||2376|,GTTTTC|upstream_gene_variant|MODIFIER|Afu1g00210|Afu1g00210|transcript|Afu1g00210-T|Coding||c.-2620delT|||||2620|,GTTTTC|intergenic_region|MODIFIER|Afu1g00200-Afu1g00210|Afu1g00200-Afu1g00210|intergenic_region|Afu1g00200-Afu1g00210|||n.39851delT||||||	GT:DP:RO:QR:AO:QA:GL	1/1:42:0:0:42:316:-22.5555,-14.7505,0
Chr1_A_fumigatus_Af293	39862	.	T	C	423.836	.	AB=0;ABP=0;AC=2;AF=1;AN=2;AO=56;CIGAR=1X;DP=58;DPB=58;DPRA=0;EPP=12.937;EPPR=0;GTI=0;LEN=1;MEANALT=2;MQM=10.0357;MQMR=100;NS=1;NUMALT=1;ODDS=80.8514;PAIRED=0.571429;PAIREDR=0;PAO=0;PQA=0;PQR=0;PRO=0;QA=1709;QR=60;RO=0;RPL=14;RPP=33.4109;RPPR=5.18177;RPR=42;RUN=1;SAF=30;SAP=3.63072;SAR=26;SRF=0;SRP=5.18177;SRR=0;TYPE=snp;ANN=C|upstream_gene_variant|MODIFIER|Afu1g00200|Afu1g00200|transcript|Afu1g00200-T|Coding||c.-2387A>G|||||2387|,C|upstream_gene_variant|MODIFIER|Afu1g00210|Afu1g00210|transcript|Afu1g00210-T|Coding||c.-2609T>C|||||2609|,C|intergenic_region|MODIFIER|Afu1g00200-Afu1g00210|Afu1g00200-Afu1g00210|intergenic_region|Afu1g00200-Afu1g00210|||n.39862T>C||||||	GT:DP:RO:QR:AO:QA:GL	1/1:57:0:0:56:1709:-49.4751,-16.8577,0
Chr1_A_fumigatus_Af293	39904	.	CATA	GATT	673.494	.	AB=0;ABP=0;AC=2;AF=1;AN=2;AO=75;CIGAR=1X2M1X;DP=81;DPB=82.25;DPRA=0;EPP=27.3597;EPPR=0;GTI=0;LEN=4;MEANALT=6;MQM=11.68;MQMR=0;NS=1;NUMALT=1;ODDS=109.27;PAIRED=0.48;PAIREDR=0;PAO=3;PQA=69;PQR=0;PRO=0;QA=2229;QR=0;RO=0;RPL=23;RPP=27.3597;RPPR=0;RPR=52;RUN=1;SAF=36;SAP=3.27088;SAR=39;SRF=0;SRP=0;SRR=0;TYPE=complex;ANN=GATT|upstream_gene_variant|MODIFIER|Afu1g00200|Afu1g00200|transcript|Afu1g00200-T|Coding||c.-2432_-2429delTATGinsAATC|||||2429|,GATT|upstream_gene_variant|MODIFIER|Afu1g00210|Afu1g00210|transcript|Afu1g00210-T|Coding||c.-2567_-2564delCATAinsGATT|||||2567|,GATT|intergenic_region|MODIFIER|Afu1g00200-Afu1g00210|Afu1g00200-Afu1g00210|intergenic_region|Afu1g00200-Afu1g00210|||n.39904_39907delCATAinsGATT||||||	GT:DP:RO:QR:AO:QA:GL	1/1:80:0:0:75:2229:-75.4157,-23.4803,0
Chr1_A_fumigatus_Af293	39929	.	C	A	1016.65	.	AB=0;ABP=0;AC=2;AF=1;AN=2;AO=105;CIGAR=1X;DP=106;DPB=106;DPRA=0;EPP=22.8844;EPPR=0;GTI=0;LEN=1;MEANALT=1;MQM=12.8952;MQMR=100;NS=1;NUMALT=1;ODDS=148.78;PAIRED=0.485714;PAIREDR=0;PAO=0;PQA=0;PQR=0;PRO=0;QA=3345;QR=60;RO=0;RPL=29;RPP=48.6939;RPPR=5.18177;RPR=76;RUN=1;SAF=46;SAP=6.50534;SAR=59;SRF=0;SRP=5.18177;SRR=0;TYPE=snp;ANN=A|upstream_gene_variant|MODIFIER|Afu1g00200|Afu1g00200|transcript|Afu1g00200-T|Coding||c.-2454G>T|||||2454|,A|upstream_gene_variant|MODIFIER|Afu1g00210|Afu1g00210|transcript|Afu1g00210-T|Coding||c.-2542C>A|||||2542|,A|intergenic_region|MODIFIER|Afu1g00200-Afu1g00210|Afu1g00200-Afu1g00210|intergenic_region|Afu1g00200-Afu1g00210|||n.39929C>A||||||	GT:DP:RO:QR:AO:QA:GL	1/1:105:0:0:105:3345:-112.025,-31.6082,0
Chr1_A_fumigatus_Af293	39964	.	AGGC	TGGT	1131.84	.	AB=0;ABP=0;AC=2;AF=1;AN=2;AO=110;CIGAR=1X2M1X;DP=119;DPB=120.25;DPRA=0;EPP=9.40627;EPPR=0;GTI=0;LEN=4;MEANALT=5;MQM=13.3909;MQMR=0;NS=1;NUMALT=1;ODDS=159.177;PAIRED=0.490909;PAIREDR=0;PAO=5;PQA=122;PQR=0;PRO=0;QA=2979;QR=0;RO=0;RPL=40;RPP=20.7769;RPPR=0;RPR=70;RUN=1;SAF=40;SAP=20.7769;SAR=70;SRF=0;SRP=0;SRR=0;TYPE=complex;ANN=TGGT|upstream_gene_variant|MODIFIER|Afu1g00200|Afu1g00200|transcript|Afu1g00200-T|Coding||c.-2492_-2489delGCCTinsACCA|||||2489|,TGGT|upstream_gene_variant|MODIFIER|Afu1g00210|Afu1g00210|transcript|Afu1g00210-T|Coding||c.-2507_-2504delAGGCinsTGGT|||||2507|,TGGT|intergenic_region|MODIFIER|Afu1g00200-Afu1g00210|Afu1g00200-Afu1g00210|intergenic_region|Afu1g00200-Afu1g00210|||n.39964_39967delAGGCinsTGGT||||||	GT:DP:RO:QR:AO:QA:GL	1/1:118:0:0:110:2979:-120.745,-34.6185,0
Chr1_A_fumigatus_Af293	40021	.	A	G	1386.89	.	AB=0;ABP=0;AC=2;AF=1;AN=2;AO=123;CIGAR=1X;DP=127;DPB=127;DPRA=0;EPP=3.02795;EPPR=0;GTI=0;LEN=1;MEANALT=2;MQM=13.813;MQMR=100;NS=1;NUMALT=1;ODDS=173.733;PAIRED=0.487805;PAIREDR=0;PAO=0;PQA=0;PQR=0;PRO=0;QA=4062;QR=60;RO=0;RPL=60;RPP=3.16919;RPPR=5.18177;RPR=63;RUN=1;SAF=41;SAP=32.6871;SAR=82;SRF=0;SRP=5.18177;SRR=0;TYPE=snp;ANN=G|upstream_gene_variant|MODIFIER|Afu1g00200|Afu1g00200|transcript|Afu1g00200-T|Coding||c.-2546T>C|||||2546|,G|upstream_gene_variant|MODIFIER|Afu1g00210|Afu1g00210|transcript|Afu1g00210-T|Coding||c.-2450A>G|||||2450|,G|intergenic_region|MODIFIER|Afu1g00200-Afu1g00210|Afu1g00200-Afu1g00210|intergenic_region|Afu1g00200-Afu1g00210|||n.40021A>G||||||	GT:DP:RO:QR:AO:QA:GL	1/1:126:0:0:123:4062:-145.138,-37.0267,0
Chr1_A_fumigatus_Af293	40047	.	G	A	1312.96	.	AB=0;ABP=0;AC=2;AF=1;AN=2;AO=117;CIGAR=1X;DP=121;DPB=121;DPRA=0;EPP=3.17734;EPPR=7.35324;GTI=0;LEN=1;MEANALT=2;MQM=13.812;MQMR=51.5;NS=1;NUMALT=1;ODDS=163.605;PAIRED=0.538462;PAIREDR=0.5;PAO=0;PQA=0;PQR=0;PRO=0;QA=3804;QR=74;RO=1;RPL=68;RPP=9.71031;RPPR=3.0103;RPR=49;RUN=1;SAF=42;SAP=23.2217;SAR=75;SRF=0;SRP=7.35324;SRR=1;TYPE=snp;ANN=A|upstream_gene_variant|MODIFIER|Afu1g00200|Afu1g00200|transcript|Afu1g00200-T|Coding||c.-2572C>T|||||2572|,A|upstream_gene_variant|MODIFIER|Afu1g00210|Afu1g00210|transcript|Afu1g00210-T|Coding||c.-2424G>A|||||2424|,A|intergenic_region|MODIFIER|Afu1g00200-Afu1g00210|Afu1g00200-Afu1g00210|intergenic_region|Afu1g00200-Afu1g00210|||n.40047G>A||||||	GT:DP:RO:QR:AO:QA:GL	1/1:120:1:14:117:3804:-136.506,-35.3023,0
Chr1_A_fumigatus_Af293	40071	.	T	G	1154.36	.	AB=0;ABP=0;AC=2;AF=1;AN=2;AO=109;CIGAR=1X;DP=113;DPB=113;DPRA=0;EPP=8.76769;EPPR=5.18177;GTI=0;LEN=1;MEANALT=1;MQM=13.2844;MQMR=28.5;NS=1;NUMALT=1;ODDS=146.285;PAIRED=0.541284;PAIREDR=0.5;PAO=0;PQA=0;PQR=0;PRO=0;QA=3622;QR=105;RO=3;RPL=69;RPP=19.7645;RPPR=5.18177;RPR=40;RUN=1;SAF=32;SAP=43.3519;SAR=77;SRF=1;SRP=5.18177;SRR=2;TYPE=snp;ANN=G|upstream_gene_variant|MODIFIER|Afu1g00200|Afu1g00200|transcript|Afu1g00200-T|Coding||c.-2596A>C|||||2596|,G|upstream_gene_variant|MODIFIER|Afu1g00210|Afu1g00210|transcript|Afu1g00210-T|Coding||c.-2400T>G|||||2400|,G|intergenic_region|MODIFIER|Afu1g00200-Afu1g00210|Afu1g00200-Afu1g00210|intergenic_region|Afu1g00200-Afu1g00210|||n.40071T>G||||||	GT:DP:RO:QR:AO:QA:GL	1/1:112:3:45:109:3622:-123.881,-32.4974,0
Chr1_A_fumigatus_Af293	40093	.	T	C	1081.97	.	AB=0;ABP=0;AC=2;AF=1;AN=2;AO=102;CIGAR=1X;DP=103;DPB=103;DPRA=0;EPP=3.09546;EPPR=0;GTI=0;LEN=1;MEANALT=1;MQM=13.1569;MQMR=100;NS=1;NUMALT=1;ODDS=144.621;PAIRED=0.578431;PAIREDR=0;PAO=0;PQA=0;PQR=0;PRO=0;QA=3221;QR=60;RO=0;RPL=64;RPP=17.4016;RPPR=5.18177;RPR=38;RUN=1;SAF=34;SAP=27.6203;SAR=68;SRF=0;SRP=5.18177;SRR=0;TYPE=snp;ANN=C|upstream_gene_variant|MODIFIER|Afu1g00200|Afu1g00200|transcript|Afu1g00200-T|Coding||c.-2618A>G|||||2618|,C|upstream_gene_variant|MODIFIER|Afu1g00210|Afu1g00210|transcript|Afu1g00210-T|Coding||c.-2378T>C|||||2378|,C|intergenic_region|MODIFIER|Afu1g00200-Afu1g00210|Afu1g00200-Afu1g00210|intergenic_region|Afu1g00200-Afu1g00210|||n.40093T>C||||||	GT:DP:RO:QR:AO:QA:GL	1/1:102:0:0:102:3221:-115.439,-30.7051,0
Chr1_A_fumigatus_Af293	40104	.	AGGTCTTT	GAGTCT	826.715	.	AB=0;ABP=0;AC=2;AF=1;AN=2;AO=84;CIGAR=2X3M2D1M;DP=89;DPB=69.875;DPRA=0;EPP=17.9004;EPPR=0;GTI=0;LEN=6;MEANALT=5;MQM=12.8452;MQMR=0;NS=1;NUMALT=1;ODDS=123.826;PAIRED=0.619048;PAIREDR=0;PAO=6;PQA=84;PQR=0;PRO=0;QA=2385;QR=0;RO=0;RPL=61;RPP=40.3389;RPPR=0;RPR=23;RUN=1;SAF=25;SAP=32.8939;SAR=59;SRF=0;SRP=0;SRR=0;TYPE=complex;ANN=GAGTCT|upstream_gene_variant|MODIFIER|Afu1g00200|Afu1g00200|transcript|Afu1g00200-T|Coding||c.-2636_-2629delAAAGACCTinsAGACTC|||||2629|,GAGTCT|upstream_gene_variant|MODIFIER|Afu1g00210|Afu1g00210|transcript|Afu1g00210-T|Coding||c.-2367_-2360delAGGTCTTTinsGAGTCT|||||2367|,GAGTCT|intergenic_region|MODIFIER|Afu1g00200-Afu1g00210|Afu1g00200-Afu1g00210|intergenic_region|Afu1g00200-Afu1g00210|||n.40104_40111delAGGTCTTTinsGAGTCT||||||	GT:DP:RO:QR:AO:QA:GL	1/1:88:0:0:84:2385:-94.2075,-27.0927,0
Chr1_A_fumigatus_Af293	40163	.	T	A	548.37	.	AB=0;ABP=0;AC=2;AF=1;AN=2;AO=80;CIGAR=1X;DP=82;DPB=82;DPRA=0;EPP=3.98746;EPPR=7.35324;GTI=0;LEN=1;MEANALT=1;MQM=9;MQMR=61.5;NS=1;NUMALT=1;ODDS=108.302;PAIRED=0.7;PAIREDR=0;PAO=0;PQA=0;PQR=0;PRO=0;QA=2776;QR=86;RO=1;RPL=56;RPP=30.8051;RPPR=7.35324;RPR=24;RUN=1;SAF=29;SAP=16.1477;SAR=51;SRF=1;SRP=3.0103;SRR=0;TYPE=snp;ANN=A|upstream_gene_variant|MODIFIER|Afu1g00200|Afu1g00200|transcript|Afu1g00200-T|Coding||c.-2688A>T|||||2688|,A|upstream_gene_variant|MODIFIER|Afu1g00210|Afu1g00210|transcript|Afu1g00210-T|Coding||c.-2308T>A|||||2308|,A|intergenic_region|MODIFIER|Afu1g00200-Afu1g00210|Afu1g00200-Afu1g00210|intergenic_region|Afu1g00200-Afu1g00210|||n.40163T>A||||||	GT:DP:RO:QR:AO:QA:GL	1/1:81:1:26:80:2776:-61.3186,-22.2591,0
Chr1_A_fumigatus_Af293	40168	.	CATAG	TATCT	475.508	.	AB=0;ABP=0;AC=2;AF=1;AN=2;AO=73;CIGAR=1X2M2X;DP=77;DPB=78.6;DPRA=0;EPP=3.27802;EPPR=0;GTI=0;LEN=5;MEANALT=4;MQM=8.20548;MQMR=0;NS=1;NUMALT=1;ODDS=106.498;PAIRED=0.69863;PAIREDR=0;PAO=3;PQA=47;PQR=0;PRO=0;QA=2035;QR=0;RO=0;RPL=48;RPP=18.746;RPPR=0;RPR=25;RUN=1;SAF=26;SAP=16.1284;SAR=47;SRF=0;SRP=0;SRR=0;TYPE=complex;ANN=TATCT|upstream_gene_variant|MODIFIER|Afu1g00200|Afu1g00200|transcript|Afu1g00200-T|Coding||c.-2697_-2693delCTATGinsAGATA|||||2693|,TATCT|upstream_gene_variant|MODIFIER|Afu1g00210|Afu1g00210|transcript|Afu1g00210-T|Coding||c.-2303_-2299delCATAGinsTATCT|||||2303|,TATCT|intergenic_region|MODIFIER|Afu1g00200-Afu1g00210|Afu1g00200-Afu1g00210|intergenic_region|Afu1g00200-Afu1g00210|||n.40168_40172delCATAGinsTATCT||||||	GT:DP:RO:QR:AO:QA:GL	1/1:76:0:0:73:2035:-53.561,-22.8783,0
Chr1_A_fumigatus_Af293	40177	.	G	C	471.942	.	AB=0;ABP=0;AC=2;AF=1;AN=2;AO=72;CIGAR=1X;DP=74;DPB=74;DPRA=0;EPP=4.09604;EPPR=0;GTI=0;LEN=1;MEANALT=2;MQM=8.13889;MQMR=100;NS=1;NUMALT=1;ODDS=103.032;PAIRED=0.708333;PAIREDR=0;PAO=0;PQA=0;PQR=0;PRO=0;QA=2345;QR=60;RO=0;RPL=44;RPP=10.7311;RPPR=5.18177;RPR=28;RUN=1;SAF=27;SAP=12.7819;SAR=45;SRF=0;SRP=5.18177;SRR=0;TYPE=snp;ANN=C|upstream_gene_variant|MODIFIER|Afu1g00200|Afu1g00200|transcript|Afu1g00200-T|Coding||c.-2702C>G|||||2702|,C|upstream_gene_variant|MODIFIER|Afu1g00210|Afu1g00210|transcript|Afu1g00210-T|Coding||c.-2294G>C|||||2294|,C|intergenic_region|MODIFIER|Afu1g00200-Afu1g00210|Afu1g00200-Afu1g00210|intergenic_region|Afu1g00200-Afu1g00210|||n.40177G>C||||||	GT:DP:RO:QR:AO:QA:GL	1/1:73:0:0:72:2345:-52.1275,-21.6742,0
Chr1_A_fumigatus_Af293	40234	.	C	T	161.402	.	AB=0;ABP=0;AC=2;AF=1;AN=2;AO=51;CIGAR=1X;DP=53;DPB=53;DPRA=0;EPP=3.3935;EPPR=0;GTI=0;LEN=1;MEANALT=2;MQM=4.27451;MQMR=100;NS=1;NUMALT=1;ODDS=37.1642;PAIRED=0.764706;PAIREDR=0;PAO=0;PQA=0;PQR=0;PRO=0;QA=1626;QR=60;RO=0;RPL=21;RPP=6.45911;RPPR=5.18177;RPR=30;RUN=1;SAF=24;SAP=3.3935;SAR=27;SRF=0;SRP=5.18177;SRR=0;TYPE=snp;ANN=T|upstream_gene_variant|MODIFIER|Afu1g00200|Afu1g00200|transcript|Afu1g00200-T|Coding||c.-2759G>A|||||2759|,T|upstream_gene_variant|MODIFIER|Afu1g00210|Afu1g00210|transcript|Afu1g00210-T|Coding||c.-2237C>T|||||2237|,T|intergenic_region|MODIFIER|Afu1g00200-Afu1g00210|Afu1g00200-Afu1g00210|intergenic_region|Afu1g00200-Afu1g00210|||n.40234C>T||||||	GT:DP:RO:QR:AO:QA:GL	1/1:52:0:0:51:1626:-19.4172,-15.3525,0
Chr1_A_fumigatus_Af293	40245	.	GATAA	AATAGA	123.665	.	AB=0;ABP=0;AC=2;AF=1;AN=2;AO=45;CIGAR=1X3M1I1M;DP=49;DPB=57.4;DPRA=0;EPP=8.84915;EPPR=0;GTI=0;LEN=6;MEANALT=3;MQM=4;MQMR=0;NS=1;NUMALT=1;ODDS=28.4749;PAIRED=0.8;PAIREDR=0;PAO=1;PQA=18;PQR=0;PRO=0;QA=1331;QR=0;RO=0;RPL=18;RPP=6.91895;RPPR=0;RPR=27;RUN=1;SAF=20;SAP=4.21667;SAR=25;SRF=0;SRP=0;SRR=0;TYPE=complex;ANN=AATAGA|upstream_gene_variant|MODIFIER|Afu1g00200|Afu1g00200|transcript|Afu1g00200-T|Coding||c.-2774_-2770delTTATCinsTCTATT|||||2770|,AATAGA|upstream_gene_variant|MODIFIER|Afu1g00210|Afu1g00210|transcript|Afu1g00210-T|Coding||c.-2226_-2222delGATAAinsAATAGA|||||2226|,AATAGA|intergenic_region|MODIFIER|Afu1g00200-Afu1g00210|Afu1g00200-Afu1g00210|intergenic_region|Afu1g00200-Afu1g00210|||n.40245_40249delGATAAinsAATAGA||||||	GT:DP:RO:QR:AO:QA:GL	1/1:48:0:0:45:1331:-16.2274,-13.8474,0
Chr1_A_fumigatus_Af293	40253	.	CGTC	TGTT	120.07	.	AB=0;ABP=0;AC=2;AF=1;AN=2;AO=45;CIGAR=1X2M1X;DP=49;DPB=48.25;DPRA=0;EPP=6.91895;EPPR=0;GTI=0;LEN=4;MEANALT=4;MQM=3.88889;MQMR=0;NS=1;NUMALT=1;ODDS=27.6472;PAIRED=0.755556;PAIREDR=0;PAO=0;PQA=0;PQR=0;PRO=0;QA=1341;QR=0;RO=0;RPL=20;RPP=4.21667;RPPR=0;RPR=25;RUN=1;SAF=19;SAP=5.37479;SAR=26;SRF=0;SRP=0;SRR=0;TYPE=complex;ANN=TGTT|upstream_gene_variant|MODIFIER|Afu1g00200|Afu1g00200|transcript|Afu1g00200-T|Coding||c.-2781_-2778delGACGinsAACA|||||2778|,TGTT|upstream_gene_variant|MODIFIER|Afu1g00210|Afu1g00210|transcript|Afu1g00210-T|Coding||c.-2218_-2215delCGTCinsTGTT|||||2218|,TGTT|intergenic_region|MODIFIER|Afu1g00200-Afu1g00210|Afu1g00200-Afu1g00210|intergenic_region|Afu1g00200-Afu1g00210|||n.40253_40256delCGTCinsTGTT||||||	GT:DP:RO:QR:AO:QA:GL	1/1:48:0:0:45:1341:-15.5235,-13.5464,0
Chr1_A_fumigatus_Af293	40267	.	G	A	128.17	.	AB=0;ABP=0;AC=2;AF=1;AN=2;AO=47;CIGAR=1X;DP=48;DPB=48;DPRA=0;EPP=10.8184;EPPR=0;GTI=0;LEN=1;MEANALT=1;MQM=3.95745;MQMR=100;NS=1;NUMALT=1;ODDS=29.5122;PAIRED=0.765957;PAIREDR=0;PAO=0;PQA=0;PQR=0;PRO=0;QA=1554;QR=60;RO=0;RPL=24;RPP=3.0565;RPPR=5.18177;RPR=23;RUN=1;SAF=20;SAP=5.27418;SAR=27;SRF=0;SRP=5.18177;SRR=0;TYPE=snp;ANN=A|upstream_gene_variant|MODIFIER|Afu1g00200|Afu1g00200|transcript|Afu1g00200-T|Coding||c.-2792C>T|||||2792|,A|upstream_gene_variant|MODIFIER|Afu1g00210|Afu1g00210|transcript|Afu1g00210-T|Coding||c.-2204G>A|||||2204|,A|intergenic_region|MODIFIER|Afu1g00200-Afu1g00210|Afu1g00200-Afu1g00210|intergenic_region|Afu1g00200-Afu1g00210|||n.40267G>A||||||	GT:DP:RO:QR:AO:QA:GL	1/1:47:0:0:47:1554:-16.6273,-14.1484,0
Chr1_A_fumigatus_Af293	40276	.	GC	GTC	60.3924	.	AB=0;ABP=0;AC=2;AF=1;AN=2;AO=24;CIGAR=1M1I1M;DP=46;DPB=58;DPRA=0;EPP=8.80089;EPPR=0;GTI=0;LEN=1;MEANALT=4;MQM=3.83333;MQMR=0;NS=1;NUMALT=1;ODDS=1.86179;PAIRED=0.833333;PAIREDR=0;PAO=2;PQA=46;PQR=0;PRO=0;QA=830;QR=0;RO=0;RPL=14;RPP=4.45795;RPPR=0;RPR=10;RUN=1;SAF=10;SAP=4.45795;SAR=14;SRF=0;SRP=0;SRR=0;TYPE=ins;ANN=GTC|upstream_gene_variant|MODIFIER|Afu1g00200|Afu1g00200|transcript|Afu1g00200-T|Coding||c.-2802_-2801insA|||||2802|,GTC|upstream_gene_variant|MODIFIER|Afu1g00210|Afu1g00210|transcript|Afu1g00210-T|Coding||c.-2195_-2194insT|||||2194|,GTC|intergenic_region|MODIFIER|Afu1g00200-Afu1g00210|Afu1g00200-Afu1g00210|intergenic_region|Afu1g00200-Afu1g00210|||n.40276_40277insT||||||	GT:DP:RO:QR:AO:QA:GL	1/1:45:0:0:24:830:-9.19904,-7.82678,0
Chr1_A_fumigatus_Af293	40281	.	ATAG	CAAA	71.3096	.	AB=0;ABP=0;AC=2;AF=1;AN=2;AO=31;CIGAR=2X1M1X;DP=42;DPB=47.5;DPRA=0;EPP=6.44263;EPPR=0;GTI=0;LEN=4;MEANALT=6;MQM=3.80645;MQMR=0;NS=1;NUMALT=1;ODDS=16.4196;PAIRED=0.774194;PAIREDR=0;PAO=0;PQA=0;PQR=0;PRO=0;QA=1056;QR=0;RO=0;RPL=16;RPP=3.08035;RPPR=0;RPR=15;RUN=1;SAF=11;SAP=8.68415;SAR=20;SRF=0;SRP=0;SRR=0;TYPE=complex;ANN=CAAA|upstream_gene_variant|MODIFIER|Afu1g00200|Afu1g00200|transcript|Afu1g00200-T|Coding||c.-2809_-2806delCTATinsTTTG|||||2806|,CAAA|upstream_gene_variant|MODIFIER|Afu1g00210|Afu1g00210|transcript|Afu1g00210-T|Coding||c.-2190_-2187delATAGinsCAAA|||||2190|,CAAA|intergenic_region|MODIFIER|Afu1g00200-Afu1g00210|Afu1g00200-Afu1g00210|intergenic_region|Afu1g00200-Afu1g00210|||n.40281_40284delATAGinsCAAA||||||	GT:DP:RO:QR:AO:QA:GL	1/1:41:0:0:31:1056:-10.5715,-9.33193,0
Chr1_A_fumigatus_Af293	40308	.	C	T	128.239	.	AB=0;ABP=0;AC=2;AF=1;AN=2;AO=51;CIGAR=1X;DP=52;DPB=52;DPRA=0;EPP=3.05288;EPPR=0;GTI=0;LEN=1;MEANALT=1;MQM=3.68627;MQMR=100;NS=1;NUMALT=1;ODDS=29.528;PAIRED=0.745098;PAIREDR=0;PAO=0;PQA=0;PQR=0;PRO=0;QA=1738;QR=60;RO=0;RPL=29;RPP=5.09662;RPPR=5.18177;RPR=22;RUN=1;SAF=18;SAP=12.5903;SAR=33;SRF=0;SRP=5.18177;SRR=0;TYPE=snp;ANN=T|upstream_gene_variant|MODIFIER|Afu1g00200|Afu1g00200|transcript|Afu1g00200-T|Coding||c.-2833G>A|||||2833|,T|upstream_gene_variant|MODIFIER|Afu1g00210|Afu1g00210|transcript|Afu1g00210-T|Coding||c.-2163C>T|||||2163|,T|intergenic_region|MODIFIER|Afu1g00200-Afu1g00210|Afu1g00200-Afu1g00210|intergenic_region|Afu1g00200-Afu1g00210|||n.40308C>T||||||	GT:DP:RO:QR:AO:QA:GL	1/1:51:0:0:51:1738:-16.8481,-15.3525,0
Chr1_A_fumigatus_Af293	40338	.	AG	ATA	95.6135	.	AB=0;ABP=0;AC=2;AF=1;AN=2;AO=42;CIGAR=1M1I1X;DP=45;DPB=66;DPRA=0;EPP=4.87156;EPPR=0;GTI=0;LEN=2;MEANALT=3;MQM=3.59524;MQMR=0;NS=1;NUMALT=1;ODDS=22.0158;PAIRED=0.761905;PAIREDR=0;PAO=0;PQA=0;PQR=0;PRO=0;QA=1395;QR=0;RO=0;RPL=25;RPP=6.31921;RPPR=0;RPR=17;RUN=1;SAF=15;SAP=10.4553;SAR=27;SRF=0;SRP=0;SRR=0;TYPE=complex;ANN=ATA|upstream_gene_variant|MODIFIER|Afu1g00200|Afu1g00200|transcript|Afu1g00200-T|Coding||c.-2864delCinsTA|||||2864|,ATA|upstream_gene_variant|MODIFIER|Afu1g00210|Afu1g00210|transcript|Afu1g00210-T|Coding||c.-2132delGinsTA|||||2132|,ATA|intergenic_region|MODIFIER|Afu1g00200-Afu1g00210|Afu1g00200-Afu1g00210|intergenic_region|Afu1g00200-Afu1g00210|||n.40339delGinsTA||||||	GT:DP:RO:QR:AO:QA:GL	1/1:44:0:0:42:1395:-13.5423,-12.6433,0
Chr1_A_fumigatus_Af293	40366	.	A	C	147.549	.	AB=0;ABP=0;AC=2;AF=1;AN=2;AO=55;CIGAR=1X;DP=56;DPB=56;DPRA=0;EPP=7.78754;EPPR=0;GTI=0;LEN=1;MEANALT=1;MQM=3.90909;MQMR=100;NS=1;NUMALT=1;ODDS=33.9744;PAIRED=0.763636;PAIREDR=0;PAO=0;PQA=0;PQR=0;PRO=0;QA=1687;QR=60;RO=0;RPL=29;RPP=3.36563;RPPR=5.18177;RPR=26;RUN=1;SAF=21;SAP=9.68264;SAR=34;SRF=0;SRP=5.18177;SRR=0;TYPE=snp;ANN=C|upstream_gene_variant|MODIFIER|Afu1g00200|Afu1g00200|transcript|Afu1g00200-T|Coding||c.-2891T>G|||||2891|,C|upstream_gene_variant|MODIFIER|Afu1g00210|Afu1g00210|transcript|Afu1g00210-T|Coding||c.-2105A>C|||||2105|,C|intergenic_region|MODIFIER|Afu1g00200-Afu1g00210|Afu1g00200-Afu1g00210|intergenic_region|Afu1g00200-Afu1g00210|||n.40366A>C||||||	GT:DP:RO:QR:AO:QA:GL	1/1:55:0:0:55:1687:-18.8339,-16.5567,0
Chr1_A_fumigatus_Af293	40413	.	GAGTGGG	AAGTG	144.846	.	AB=0;ABP=0;AC=2;AF=1;AN=2;AO=53;CIGAR=1X3M2D1M;DP=55;DPB=39;DPRA=0;EPP=3.37904;EPPR=0;GTI=0;LEN=5;MEANALT=2;MQM=4.50943;MQMR=0;NS=1;NUMALT=1;ODDS=33.3521;PAIRED=0.698113;PAIREDR=0;PAO=1;PQA=3;PQR=0;PRO=0;QA=1488;QR=0;RO=0;RPL=13;RPP=32.8783;RPPR=0;RPR=40;RUN=1;SAF=23;SAP=5.01789;SAR=30;SRF=0;SRP=0;SRR=0;TYPE=complex;ANN=AAGTG|upstream_gene_variant|MODIFIER|Afu1g00200|Afu1g00200|transcript|Afu1g00200-T|Coding||c.-2944_-2938delCCCACTCinsCACTT|||||2938|,AAGTG|upstream_gene_variant|MODIFIER|Afu1g00210|Afu1g00210|transcript|Afu1g00210-T|Coding||c.-2058_-2052delGAGTGGGinsAAGTG|||||2058|,AAGTG|intergenic_region|MODIFIER|Afu1g00200-Afu1g00210|Afu1g00200-Afu1g00210|intergenic_region|Afu1g00200-Afu1g00210|||n.40413_40419delGAGTGGGinsAAGTG||||||	GT:DP:RO:QR:AO:QA:GL	1/1:54:0:0:53:1488:-20.6725,-16.2556,0
Chr1_A_fumigatus_Af293	40436	.	A	G	142.082	.	AB=0;ABP=0;AC=2;AF=1;AN=2;AO=52;CIGAR=1X;DP=54;DPB=54;DPRA=0;EPP=5.68288;EPPR=0;GTI=0;LEN=1;MEANALT=2;MQM=4.05769;MQMR=100;NS=1;NUMALT=1;ODDS=32.7155;PAIRED=0.692308;PAIREDR=0;PAO=0;PQA=0;PQR=0;PRO=0;QA=1555;QR=60;RO=0;RPL=19;RPP=11.1951;RPPR=5.18177;RPR=33;RUN=1;SAF=21;SAP=7.18621;SAR=31;SRF=0;SRP=5.18177;SRR=0;TYPE=snp;ANN=G|upstream_gene_variant|MODIFIER|Afu1g00200|Afu1g00200|transcript|Afu1g00200-T|Coding||c.-2961T>C|||||2961|,G|upstream_gene_variant|MODIFIER|Afu1g00210|Afu1g00210|transcript|Afu1g00210-T|Coding||c.-2035A>G|||||2035|,G|intergenic_region|MODIFIER|Afu1g00200-Afu1g00210|Afu1g00200-Afu1g00210|intergenic_region|Afu1g00200-Afu1g00210|||n.40436A>G||||||	GT:DP:RO:QR:AO:QA:GL	1/1:53:0:0:52:1555:-18.5705,-15.6536,0
Chr1_A_fumigatus_Af293	40455	.	T	A	187.631	.	AB=0;ABP=0;AC=2;AF=1;AN=2;AO=56;CIGAR=1X;DP=58;DPB=58;DPRA=0;EPP=10.6105;EPPR=0;GTI=0;LEN=1;MEANALT=2;MQM=4.60714;MQMR=100;NS=1;NUMALT=1;ODDS=43.2036;PAIRED=0.660714;PAIREDR=0;PAO=0;PQA=0;PQR=0;PRO=0;QA=1991;QR=60;RO=0;RPL=23;RPP=6.88793;RPPR=5.18177;RPR=33;RUN=1;SAF=24;SAP=5.49198;SAR=32;SRF=0;SRP=5.18177;SRR=0;TYPE=snp;ANN=A|upstream_gene_variant|MODIFIER|Afu1g00200|Afu1g00200|transcript|Afu1g00200-T|Coding||c.-2980A>T|||||2980|,A|upstream_gene_variant|MODIFIER|Afu1g00210|Afu1g00210|transcript|Afu1g00210-T|Coding||c.-2016T>A|||||2016|,A|intergenic_region|MODIFIER|Afu1g00200-Afu1g00210|Afu1g00200-Afu1g00210|intergenic_region|Afu1g00200-Afu1g00210|||n.40455T>A||||||	GT:DP:RO:QR:AO:QA:GL	1/1:57:0:0:56:1991:-23.0672,-16.8577,0
Chr1_A_fumigatus_Af293	40461	.	T	C	231.553	.	AB=0;ABP=0;AC=2;AF=1;AN=2;AO=59;CIGAR=1X;DP=61;DPB=61;DPRA=0;EPP=11.2913;EPPR=0;GTI=0;LEN=1;MEANALT=2;MQM=5.28814;MQMR=100;NS=1;NUMALT=1;ODDS=53.3172;PAIRED=0.644068;PAIREDR=0;PAO=0;PQA=0;PQR=0;PRO=0;QA=2086;QR=60;RO=0;RPL=22;RPP=11.2913;RPPR=5.18177;RPR=37;RUN=1;SAF=27;SAP=3.93042;SAR=32;SRF=0;SRP=5.18177;SRR=0;TYPE=snp;ANN=C|upstream_gene_variant|MODIFIER|Afu1g00200|Afu1g00200|transcript|Afu1g00200-T|Coding||c.-2986A>G|||||2986|,C|upstream_gene_variant|MODIFIER|Afu1g00210|Afu1g00210|transcript|Afu1g00210-T|Coding||c.-2010T>C|||||2010|,C|intergenic_region|MODIFIER|Afu1g00200-Afu1g00210|Afu1g00200-Afu1g00210|intergenic_region|Afu1g00200-Afu1g00210|||n.40461T>C||||||	GT:DP:RO:QR:AO:QA:GL	1/1:60:0:0:59:2086:-27.8477,-17.7608,0
Chr1_A_fumigatus_Af293	40469	.	AT	GC	194.635	.	AB=0;ABP=0;AC=2;AF=1;AN=2;AO=56;CIGAR=2X;DP=57;DPB=56.5;DPRA=0;EPP=10.6105;EPPR=0;GTI=0;LEN=2;MEANALT=1;MQM=5.32143;MQMR=0;NS=1;NUMALT=1;ODDS=44.8165;PAIRED=0.642857;PAIREDR=0;PAO=0;PQA=0;PQR=0;PRO=0;QA=1558;QR=0;RO=0;RPL=21;RPP=10.6105;RPPR=0;RPR=35;RUN=1;SAF=24;SAP=5.49198;SAR=32;SRF=0;SRP=0;SRR=0;TYPE=mnp;ANN=GC|upstream_gene_variant|MODIFIER|Afu1g00200|Afu1g00200|transcript|Afu1g00200-T|Coding||c.-2995_-2994delATinsGC|||||2994|,GC|upstream_gene_variant|MODIFIER|Afu1g00210|Afu1g00210|transcript|Afu1g00210-T|Coding||c.-2002_-2001delATinsGC|||||2002|,GC|intergenic_region|MODIFIER|Afu1g00200-Afu1g00210|Afu1g00200-Afu1g00210|intergenic_region|Afu1g00200-Afu1g00210|||n.40469_40470delATinsGC||||||	GT:DP:RO:QR:AO:QA:GL	1/1:56:0:0:56:1558:-24.139,-16.8577,0
Chr1_A_fumigatus_Af293	40475	.	CAGC	TAGA	231.253	.	AB=0;ABP=0;AC=2;AF=1;AN=2;AO=58;CIGAR=1X2M1X;DP=59;DPB=58.75;DPRA=0;EPP=10.3484;EPPR=0;GTI=0;LEN=4;MEANALT=1;MQM=5.41379;MQMR=0;NS=1;NUMALT=1;ODDS=53.248;PAIRED=0.62069;PAIREDR=0;PAO=1;PQA=32;PQR=0;PRO=0;QA=1869;QR=0;RO=0;RPL=28;RPP=3.16006;RPPR=0;RPR=30;RUN=1;SAF=26;SAP=4.35811;SAR=32;SRF=0;SRP=0;SRR=0;TYPE=complex;ANN=TAGA|upstream_gene_variant|MODIFIER|Afu1g00200|Afu1g00200|transcript|Afu1g00200-T|Coding||c.-3003_-3000delGCTGinsTCTA|||||3000|,TAGA|upstream_gene_variant|MODIFIER|Afu1g00210|Afu1g00210|transcript|Afu1g00210-T|Coding||c.-1996_-1993delCAGCinsTAGA|||||1996|,TAGA|intergenic_region|MODIFIER|Afu1g00200-Afu1g00210|Afu1g00200-Afu1g00210|intergenic_region|Afu1g00200-Afu1g00210|||n.40475_40478delCAGCinsTAGA||||||	GT:DP:RO:QR:AO:QA:GL	1/1:58:0:0:58:1869:-26.9459,-17.7608,0
Chr1_A_fumigatus_Af293	40509	.	G	C	217.394	.	AB=0;ABP=0;AC=2;AF=1;AN=2;AO=58;CIGAR=1X;DP=60;DPB=60;DPRA=0;EPP=6.75422;EPPR=0;GTI=0;LEN=1;MEANALT=2;MQM=5.41379;MQMR=100;NS=1;NUMALT=1;ODDS=50.0568;PAIRED=0.637931;PAIREDR=0;PAO=0;PQA=0;PQR=0;PRO=0;QA=1850;QR=60;RO=0;RPL=38;RPP=15.1406;RPPR=5.18177;RPR=20;RUN=1;SAF=28;SAP=3.16006;SAR=30;SRF=0;SRP=5.18177;SRR=0;TYPE=snp;ANN=C|upstream_gene_variant|MODIFIER|Afu1g00200|Afu1g00200|transcript|Afu1g00200-T|Coding||c.-3034C>G|||||3034|,C|upstream_gene_variant|MODIFIER|Afu1g00210|Afu1g00210|transcript|Afu1g00210-T|Coding||c.-1962G>C|||||1962|,C|intergenic_region|MODIFIER|Afu1g00200-Afu1g00210|Afu1g00200-Afu1g00210|intergenic_region|Afu1g00200-Afu1g00210|||n.40509G>C||||||	GT:DP:RO:QR:AO:QA:GL	1/1:59:0:0:58:1850:-26.2804,-17.4597,0
Chr1_A_fumigatus_Af293	40528	.	A	G	213.924	.	AB=0;ABP=0;AC=2;AF=1;AN=2;AO=60;CIGAR=1X;DP=61;DPB=61;DPRA=0;EPP=12.2752;EPPR=0;GTI=0;LEN=1;MEANALT=1;MQM=5.16667;MQMR=100;NS=1;NUMALT=1;ODDS=49.2578;PAIRED=0.633333;PAIREDR=0;PAO=0;PQA=0;PQR=0;PRO=0;QA=1934;QR=60;RO=0;RPL=37;RPP=10.1038;RPPR=5.18177;RPR=23;RUN=1;SAF=31;SAP=3.15506;SAR=29;SRF=0;SRP=5.18177;SRR=0;TYPE=snp;ANN=G|upstream_gene_variant|MODIFIER|Afu1g00200|Afu1g00200|transcript|Afu1g00200-T|Coding||c.-3053T>C|||||3053|,G|upstream_gene_variant|MODIFIER|Afu1g00210|Afu1g00210|transcript|Afu1g00210-T|Coding||c.-1943A>G|||||1943|,G|intergenic_region|MODIFIER|Afu1g00200-Afu1g00210|Afu1g00200-Afu1g00210|intergenic_region|Afu1g00200-Afu1g00210|||n.40528A>G||||||	GT:DP:RO:QR:AO:QA:GL	1/1:60:0:0:60:1934:-25.9994,-18.0618,0
Chr1_A_fumigatus_Af293	40551	.	C	T	216.186	.	AB=0;ABP=0;AC=2;AF=1;AN=2;AO=60;CIGAR=1X;DP=61;DPB=61;DPRA=0;EPP=12.2752;EPPR=0;GTI=0;LEN=1;MEANALT=1;MQM=5;MQMR=100;NS=1;NUMALT=1;ODDS=49.7786;PAIRED=0.65;PAIREDR=0;PAO=0;PQA=0;PQR=0;PRO=0;QA=1981;QR=60;RO=0;RPL=39;RPP=14.7363;RPPR=5.18177;RPR=21;RUN=1;SAF=33;SAP=4.31318;SAR=27;SRF=0;SRP=5.18177;SRR=0;TYPE=snp;ANN=T|upstream_gene_variant|MODIFIER|Afu1g00200|Afu1g00200|transcript|Afu1g00200-T|Coding||c.-3076G>A|||||3076|,T|upstream_gene_variant|MODIFIER|Afu1g00210|Afu1g00210|transcript|Afu1g00210-T|Coding||c.-1920C>T|||||1920|,T|intergenic_region|MODIFIER|Afu1g00200-Afu1g00210|Afu1g00200-Afu1g00210|intergenic_region|Afu1g00200-Afu1g00210|||n.40551C>T||||||	GT:DP:RO:QR:AO:QA:GL	1/1:60:0:0:60:1981:-26.8063,-18.0618,0
Chr1_A_fumigatus_Af293	40578	.	T	A	184.743	.	AB=0;ABP=0;AC=2;AF=1;AN=2;AO=50;CIGAR=1X;DP=51;DPB=51;DPRA=0;EPP=7.35324;EPPR=0;GTI=0;LEN=1;MEANALT=1;MQM=5.4;MQMR=100;NS=1;NUMALT=1;ODDS=42.5387;PAIRED=0.58;PAIREDR=0;PAO=0;PQA=0;PQR=0;PRO=0;QA=1671;QR=60;RO=0;RPL=31;RPP=9.26414;RPPR=5.18177;RPR=19;RUN=1;SAF=33;SAP=14.1282;SAR=17;SRF=0;SRP=5.18177;SRR=0;TYPE=snp;ANN=A|upstream_gene_variant|MODIFIER|Afu1g00200|Afu1g00200|transcript|Afu1g00200-T|Coding||c.-3103A>T|||||3103|,A|upstream_gene_variant|MODIFIER|Afu1g00210|Afu1g00210|transcript|Afu1g00210-T|Coding||c.-1893T>A|||||1893|,A|intergenic_region|MODIFIER|Afu1g00200-Afu1g00210|Afu1g00200-Afu1g00210|intergenic_region|Afu1g00200-Afu1g00210|||n.40578T>A||||||	GT:DP:RO:QR:AO:QA:GL	1/1:50:0:0:50:1671:-23.4793,-15.0515,0
Chr1_A_fumigatus_Af293	40595	.	TCA	CCG	172.632	.	AB=0;ABP=0;AC=2;AF=1;AN=2;AO=47;CIGAR=1X1M1X;DP=48;DPB=48.6667;DPRA=0;EPP=8.60069;EPPR=0;GTI=0;LEN=3;MEANALT=1;MQM=5.34043;MQMR=0;NS=1;NUMALT=1;ODDS=39.7501;PAIRED=0.553191;PAIREDR=0;PAO=2;PQA=16;PQR=0;PRO=0;QA=1389;QR=0;RO=0;RPL=31;RPP=13.4056;RPPR=0;RPR=16;RUN=1;SAF=30;SAP=10.8184;SAR=17;SRF=0;SRP=0;SRR=0;TYPE=complex;ANN=CCG|upstream_gene_variant|MODIFIER|Afu1g00200|Afu1g00200|transcript|Afu1g00200-T|Coding||c.-3122_-3120delTGAinsCGG|||||3120|,CCG|upstream_gene_variant|MODIFIER|Afu1g00210|Afu1g00210|transcript|Afu1g00210-T|Coding||c.-1876_-1874delTCAinsCCG|||||1876|,CCG|intergenic_region|MODIFIER|Afu1g00200-Afu1g00210|Afu1g00200-Afu1g00210|intergenic_region|Afu1g00200-Afu1g00210|||n.40595_40597delTCAinsCCG||||||	GT:DP:RO:QR:AO:QA:GL	1/1:47:0:0:47:1389:-22.4337,-14.7505,0
Chr1_A_fumigatus_Af293	40619	.	C	A	138.114	.	AB=0;ABP=0;AC=2;AF=1;AN=2;AO=41;CIGAR=1X;DP=42;DPB=42;DPRA=0;EPP=14.9269;EPPR=0;GTI=0;LEN=1;MEANALT=1;MQM=5.19512;MQMR=100;NS=1;NUMALT=1;ODDS=31.802;PAIRED=0.585366;PAIREDR=0;PAO=0;PQA=0;PQR=0;PRO=0;QA=1357;QR=60;RO=0;RPL=26;RPP=9.41879;RPPR=5.18177;RPR=15;RUN=1;SAF=26;SAP=9.41879;SAR=15;SRF=0;SRP=5.18177;SRR=0;TYPE=snp;ANN=A|upstream_gene_variant|MODIFIER|Afu1g00200|Afu1g00200|transcript|Afu1g00200-T|Coding||c.-3144G>T|||||3144|,A|upstream_gene_variant|MODIFIER|Afu1g00210|Afu1g00210|transcript|Afu1g00210-T|Coding||c.-1852C>A|||||1852|,A|intergenic_region|MODIFIER|Afu1g00200-Afu1g00210|Afu1g00200-Afu1g00210|intergenic_region|Afu1g00200-Afu1g00210|||n.40619C>A||||||	GT:DP:RO:QR:AO:QA:GL	1/1:41:0:0:41:1357:-18.9875,-12.3422,0
Chr1_A_fumigatus_Af293	40626	.	TG	GA	139.34	.	AB=0;ABP=0;AC=2;AF=1;AN=2;AO=38;CIGAR=2X;DP=39;DPB=41;DPRA=0;EPP=14.2105;EPPR=0;GTI=0;LEN=2;MEANALT=1;MQM=5.23684;MQMR=0;NS=1;NUMALT=1;ODDS=32.0842;PAIRED=0.578947;PAIREDR=0;PAO=5;PQA=124;PQR=0;PRO=0;QA=1306;QR=0;RO=0;RPL=19;RPP=3.0103;RPPR=0;RPR=19;RUN=1;SAF=29;SAP=25.8679;SAR=9;SRF=0;SRP=0;SRR=0;TYPE=mnp;ANN=GA|upstream_gene_variant|MODIFIER|Afu1g00200|Afu1g00200|transcript|Afu1g00200-T|Coding||c.-3152_-3151delCAinsTC|||||3151|,GA|upstream_gene_variant|MODIFIER|Afu1g00210|Afu1g00210|transcript|Afu1g00210-T|Coding||c.-1845_-1844delTGinsGA|||||1845|,GA|intergenic_region|MODIFIER|Afu1g00200-Afu1g00210|Afu1g00200-Afu1g00210|intergenic_region|Afu1g00200-Afu1g00210|||n.40626_40627delTGinsGA||||||	GT:DP:RO:QR:AO:QA:GL	1/1:38:0:0:38:1306:-20.0583,-12.9443,0
Chr1_A_fumigatus_Af293	40632	.	T	C	98.6977	.	AB=0;ABP=0;AC=2;AF=1;AN=2;AO=35;CIGAR=1X;DP=36;DPB=36;DPRA=0;EPP=10.5174;EPPR=0;GTI=0;LEN=1;MEANALT=1;MQM=5.57143;MQMR=100;NS=1;NUMALT=1;ODDS=22.726;PAIRED=0.571429;PAIREDR=0;PAO=0;PQA=0;PQR=0;PRO=0;QA=1227;QR=60;RO=0;RPL=15;RPP=4.56135;RPPR=5.18177;RPR=20;RUN=1;SAF=30;SAP=41.7866;SAR=5;SRF=0;SRP=5.18177;SRR=0;TYPE=snp;ANN=C|upstream_gene_variant|MODIFIER|Afu1g00200|Afu1g00200|transcript|Afu1g00200-T|Coding||c.-3157A>G|||||3157|,C|upstream_gene_variant|MODIFIER|Afu1g00210|Afu1g00210|transcript|Afu1g00210-T|Coding||c.-1839T>C|||||1839|,C|intergenic_region|MODIFIER|Afu1g00200-Afu1g00210|Afu1g00200-Afu1g00210|intergenic_region|Afu1g00200-Afu1g00210|||n.40632T>C||||||	GT:DP:RO:QR:AO:QA:GL	1/1:35:0:0:35:1227:-17.5335,-10.5361,0
Chr1_A_fumigatus_Af293	40650	.	GAA	GA	121.248	.	AB=0;ABP=0;AC=2;AF=1;AN=2;AO=35;CIGAR=1M1D1M;DP=39;DPB=28;DPRA=0;EPP=3.56868;EPPR=7.35324;GTI=0;LEN=1;MEANALT=2;MQM=5.71429;MQMR=5.5;NS=1;NUMALT=1;ODDS=27.9184;PAIRED=0.628571;PAIREDR=0.5;PAO=1;PQA=15;PQR=15;PRO=1;QA=961;QR=61;RO=2;RPL=16;RPP=3.56868;RPPR=7.35324;RPR=19;RUN=1;SAF=29;SAP=35.8306;SAR=6;SRF=2;SRP=7.35324;SRR=0;TYPE=del;ANN=GA|upstream_gene_variant|MODIFIER|Afu1g00200|Afu1g00200|transcript|Afu1g00200-T|Coding||c.-3177delT|||||3177|,GA|upstream_gene_variant|MODIFIER|Afu1g00210|Afu1g00210|transcript|Afu1g00210-T|Coding||c.-1819delA|||||1819|,GA|intergenic_region|MODIFIER|Afu1g00200-Afu1g00210|Afu1g00200-Afu1g00210|intergenic_region|Afu1g00200-Afu1g00210|||n.40652delA||||||	GT:DP:RO:QR:AO:QA:GL	1/1:38:2:61:35:961:-16.4994,-10.4805,0
Chr1_A_fumigatus_Af293	40655	.	CA	TG	139.573	.	AB=0;ABP=0;AC=2;AF=1;AN=2;AO=37;CIGAR=2X;DP=41;DPB=40.5;DPRA=0;EPP=3.5385;EPPR=0;GTI=0;LEN=2;MEANALT=4;MQM=6.10811;MQMR=0;NS=1;NUMALT=1;ODDS=32.1378;PAIRED=0.648649;PAIREDR=0;PAO=0;PQA=0;PQR=0;PRO=0;QA=1185;QR=0;RO=0;RPL=16;RPP=4.47751;RPPR=0;RPR=21;RUN=1;SAF=30;SAP=34.0565;SAR=7;SRF=0;SRP=0;SRR=0;TYPE=mnp;ANN=TG|upstream_gene_variant|MODIFIER|Afu1g00200|Afu1g00200|transcript|Afu1g00200-T|Coding||c.-3181_-3180delTGinsCA|||||3180|,TG|upstream_gene_variant|MODIFIER|Afu1g00210|Afu1g00210|transcript|Afu1g00210-T|Coding||c.-1816_-1815delCAinsTG|||||1816|,TG|intergenic_region|MODIFIER|Afu1g00200-Afu1g00210|Afu1g00200-Afu1g00210|intergenic_region|Afu1g00200-Afu1g00210|||n.40655_40656delCAinsTG||||||	GT:DP:RO:QR:AO:QA:GL	1/1:40:0:0:37:1185:-20.0477,-11.1381,0
Chr1_A_fumigatus_Af293	40661	.	TGAG	GGTC	128.14	.	AB=0;ABP=0;AC=2;AF=1;AN=2;AO=35;CIGAR=1X1M2X;DP=39;DPB=38.25;DPRA=0;EPP=3.56868;EPPR=0;GTI=0;LEN=4;MEANALT=4;MQM=6;MQMR=0;NS=1;NUMALT=1;ODDS=29.5054;PAIRED=0.714286;PAIREDR=0;PAO=0;PQA=0;PQR=0;PRO=0;QA=971;QR=0;RO=0;RPL=14;RPP=6.05036;RPPR=0;RPR=21;RUN=1;SAF=27;SAP=25.4075;SAR=8;SRF=0;SRP=0;SRR=0;TYPE=complex;ANN=GGTC|upstream_gene_variant|MODIFIER|Afu1g00200|Afu1g00200|transcript|Afu1g00200-T|Coding||c.-3189_-3186delCTCAinsGACC|||||3186|,GGTC|upstream_gene_variant|MODIFIER|Afu1g00210|Afu1g00210|transcript|Afu1g00210-T|Coding||c.-1810_-1807delTGAGinsGGTC|||||1810|,GGTC|intergenic_region|MODIFIER|Afu1g00200-Afu1g00210|Afu1g00200-Afu1g00210|intergenic_region|Afu1g00200-Afu1g00210|||n.40661_40664delTGAGinsGGTC||||||	GT:DP:RO:QR:AO:QA:GL	1/1:38:0:0:35:971:-18.0765,-10.5361,0
Chr1_A_fumigatus_Af293	40675	.	A	T	150.65	.	AB=0;ABP=0;AC=2;AF=1;AN=2;AO=38;CIGAR=1X;DP=39;DPB=39;DPRA=0;EPP=3.23888;EPPR=0;GTI=0;LEN=1;MEANALT=1;MQM=5.89474;MQMR=100;NS=1;NUMALT=1;ODDS=34.6884;PAIRED=0.657895;PAIREDR=0;PAO=0;PQA=0;PQR=0;PRO=0;QA=1312;QR=60;RO=0;RPL=19;RPP=3.0103;RPPR=5.18177;RPR=19;RUN=1;SAF=29;SAP=25.8679;SAR=9;SRF=0;SRP=5.18177;SRR=0;TYPE=snp;ANN=T|upstream_gene_variant|MODIFIER|Afu1g00200|Afu1g00200|transcript|Afu1g00200-T|Coding||c.-3200T>A|||||3200|,T|upstream_gene_variant|MODIFIER|Afu1g00210|Afu1g00210|transcript|Afu1g00210-T|Coding||c.-1796A>T|||||1796|,T|intergenic_region|MODIFIER|Afu1g00200-Afu1g00210|Afu1g00200-Afu1g00210|intergenic_region|Afu1g00200-Afu1g00210|||n.40675A>T||||||	GT:DP:RO:QR:AO:QA:GL	1/1:38:0:0:38:1312:-20.0958,-11.4391,0
Chr1_A_fumigatus_Af293	40690	.	G	A	322.014	.	AB=0;ABP=0;AC=2;AF=1;AN=2;AO=50;CIGAR=1X;DP=51;DPB=51;DPRA=0;EPP=3.18402;EPPR=0;GTI=0;LEN=1;MEANALT=1;MQM=8.62;MQMR=100;NS=1;NUMALT=1;ODDS=72.5336;PAIRED=0.7;PAIREDR=0;PAO=0;PQA=0;PQR=0;PRO=0;QA=1713;QR=60;RO=0;RPL=20;RPP=7.35324;RPPR=5.18177;RPR=30;RUN=1;SAF=38;SAP=32.3686;SAR=12;SRF=0;SRP=5.18177;SRR=0;TYPE=snp;ANN=A|upstream_gene_variant|MODIFIER|Afu1g00200|Afu1g00200|transcript|Afu1g00200-T|Coding||c.-3215C>T|||||3215|,A|upstream_gene_variant|MODIFIER|Afu1g00210|Afu1g00210|transcript|Afu1g00210-T|Coding||c.-1781G>A|||||1781|,A|intergenic_region|MODIFIER|Afu1g00200-Afu1g00210|Afu1g00200-Afu1g00210|intergenic_region|Afu1g00200-Afu1g00210|||n.40690G>A||||||	GT:DP:RO:QR:AO:QA:GL	1/1:50:0:0:50:1713:-38.5137,-15.0515,0
Chr1_A_fumigatus_Af293	40707	.	T	C	354.953	.	AB=0;ABP=0;AC=2;AF=1;AN=2;AO=51;CIGAR=1X;DP=53;DPB=53;DPRA=0;EPP=5.09662;EPPR=7.35324;GTI=0;LEN=1;MEANALT=1;MQM=9.4902;MQMR=51.5;NS=1;NUMALT=1;ODDS=72.7746;PAIRED=0.72549;PAIREDR=0;PAO=0;PQA=0;PQR=0;PRO=0;QA=1676;QR=75;RO=1;RPL=16;RPP=18.3809;RPPR=7.35324;RPR=35;RUN=1;SAF=39;SAP=34.0496;SAR=12;SRF=1;SRP=3.0103;SRR=0;TYPE=snp;ANN=C|upstream_gene_variant|MODIFIER|Afu1g00200|Afu1g00200|transcript|Afu1g00200-T|Coding||c.-3232A>G|||||3232|,C|upstream_gene_variant|MODIFIER|Afu1g00210|Afu1g00210|transcript|Afu1g00210-T|Coding||c.-1764T>C|||||1764|,C|intergenic_region|MODIFIER|Afu1g00200-Afu1g00210|Afu1g00200-Afu1g00210|intergenic_region|Afu1g00200-Afu1g00210|||n.40707T>C||||||	GT:DP:RO:QR:AO:QA:GL	1/1:52:1:15:51:1676:-42.4,-15.367,0
Chr1_A_fumigatus_Af293	40726	.	GACG	AACA	453.541	.	AB=0;ABP=0;AC=2;AF=1;AN=2;AO=57;CIGAR=1X2M1X;DP=58;DPB=58.25;DPRA=0;EPP=9.44853;EPPR=0;GTI=0;LEN=4;MEANALT=1;MQM=10.9298;MQMR=0;NS=1;NUMALT=1;ODDS=83.6239;PAIRED=0.719298;PAIREDR=0;PAO=2;PQA=40;PQR=0;PRO=0;QA=1968;QR=0;RO=0;RPL=13;RPP=39.6206;RPPR=0;RPR=44;RUN=1;SAF=44;SAP=39.6206;SAR=13;SRF=0;SRP=0;SRR=0;TYPE=complex;ANN=AACA|upstream_gene_variant|MODIFIER|Afu1g00200|Afu1g00200|transcript|Afu1g00200-T|Coding||c.-3254_-3251delCGTCinsTGTT|||||3251|,AACA|upstream_gene_variant|MODIFIER|Afu1g00210|Afu1g00210|transcript|Afu1g00210-T|Coding||c.-1745_-1742delGACGinsAACA|||||1745|,AACA|intergenic_region|MODIFIER|Afu1g00200-Afu1g00210|Afu1g00200-Afu1g00210|intergenic_region|Afu1g00200-Afu1g00210|||n.40726_40729delGACGinsAACA||||||	GT:DP:RO:QR:AO:QA:GL	1/1:57:0:0:57:1968:-56.5098,-17.7608,0
Chr1_A_fumigatus_Af293	40735	.	G	A	505.549	.	AB=0;ABP=0;AC=2;AF=1;AN=2;AO=59;CIGAR=1X;DP=60;DPB=60;DPRA=0;EPP=5.99147;EPPR=0;GTI=0;LEN=1;MEANALT=1;MQM=11.7119;MQMR=100;NS=1;NUMALT=1;ODDS=85.0102;PAIRED=0.694915;PAIREDR=0;PAO=0;PQA=0;PQR=0;PRO=0;QA=2049;QR=60;RO=0;RPL=13;RPP=43.0905;RPPR=5.18177;RPR=46;RUN=1;SAF=45;SAP=38.3795;SAR=14;SRF=0;SRP=5.18177;SRR=0;TYPE=snp;ANN=A|upstream_gene_variant|MODIFIER|Afu1g00200|Afu1g00200|transcript|Afu1g00200-T|Coding||c.-3260C>T|||||3260|,A|upstream_gene_variant|MODIFIER|Afu1g00210|Afu1g00210|transcript|Afu1g00210-T|Coding||c.-1736G>A|||||1736|,A|intergenic_region|MODIFIER|Afu1g00200-Afu1g00210|Afu1g00200-Afu1g00210|intergenic_region|Afu1g00200-Afu1g00210|||n.40735G>A||||||	GT:DP:RO:QR:AO:QA:GL	1/1:59:0:0:59:2049:-61.625,-17.7608,0
Chr1_A_fumigatus_Af293	40745	.	CGCA	TGCG	534.085	.	AB=0;ABP=0;AC=2;AF=1;AN=2;AO=60;CIGAR=1X2M1X;DP=62;DPB=62.5;DPRA=0;EPP=4.31318;EPPR=0;GTI=0;LEN=4;MEANALT=2;MQM=12.2333;MQMR=0;NS=1;NUMALT=1;ODDS=83.249;PAIRED=0.7;PAIREDR=0;PAO=1;PQA=8;PQR=25;PRO=1;QA=1935;QR=0;RO=0;RPL=18;RPP=23.8564;RPPR=0;RPR=42;RUN=1;SAF=45;SAP=35.5824;SAR=15;SRF=0;SRP=0;SRR=0;TYPE=complex;ANN=TGCG|upstream_gene_variant|MODIFIER|Afu1g00200|Afu1g00200|transcript|Afu1g00200-T|Coding||c.-3273_-3270delTGCGinsCGCA|||||3270|,TGCG|upstream_gene_variant|MODIFIER|Afu1g00210|Afu1g00210|transcript|Afu1g00210-T|Coding||c.-1726_-1723delCGCAinsTGCG|||||1726|,TGCG|intergenic_region|MODIFIER|Afu1g00200-Afu1g00210|Afu1g00200-Afu1g00210|intergenic_region|Afu1g00200-Afu1g00210|||n.40745_40748delCGCAinsTGCG||||||	GT:DP:RO:QR:AO:QA:GL	1/1:61:0:0:60:1935:-61.9574,-16.6949,0
Chr1_A_fumigatus_Af293	40759	.	TAG	TAAG	485.244	.	AB=0;ABP=0;AC=2;AF=1;AN=2;AO=63;CIGAR=1M1I2M;DP=66;DPB=86.6667;DPRA=0;EPP=3.872;EPPR=0;GTI=0;LEN=1;MEANALT=3;MQM=12.4286;MQMR=0;NS=1;NUMALT=1;ODDS=91.9417;PAIRED=0.746032;PAIREDR=0;PAO=0.5;PQA=16.5;PQR=16.5;PRO=0.5;QA=768;QR=0;RO=0;RPL=19;RPP=24.5527;RPPR=0;RPR=44;RUN=1;SAF=42;SAP=18.2106;SAR=21;SRF=0;SRP=0;SRR=0;TYPE=ins;ANN=TAAG|upstream_gene_variant|MODIFIER|Afu1g00200|Afu1g00200|transcript|Afu1g00200-T|Coding||c.-3286_-3285insT|||||3286|,TAAG|upstream_gene_variant|MODIFIER|Afu1g00210|Afu1g00210|transcript|Afu1g00210-T|Coding||c.-1711_-1710insA|||||1710|,TAAG|intergenic_region|MODIFIER|Afu1g00200-Afu1g00210|Afu1g00200-Afu1g00210|intergenic_region|Afu1g00200-Afu1g00210|||n.40760_40761insA||||||	GT:DP:RO:QR:AO:QA:GL	1/1:65:0:0:63:768:-55.3098,-19.5669,0
Chr1_A_fumigatus_Af293	40771	.	C	T	688.908	.	AB=0;ABP=0;AC=2;AF=1;AN=2;AO=66;CIGAR=1X;DP=68;DPB=68;DPRA=0;EPP=7.74806;EPPR=0;GTI=0;LEN=1;MEANALT=2;MQM=13.0152;MQMR=100;NS=1;NUMALT=1;ODDS=94.7143;PAIRED=0.772727;PAIREDR=0;PAO=0;PQA=0;PQR=0;PRO=0;QA=2227;QR=60;RO=0;RPL=19;RPP=28.8048;RPPR=5.18177;RPR=47;RUN=1;SAF=40;SAP=9.45891;SAR=26;SRF=0;SRP=5.18177;SRR=0;TYPE=snp;ANN=T|upstream_gene_variant|MODIFIER|Afu1g00200|Afu1g00200|transcript|Afu1g00200-T|Coding||c.-3296G>A|||||3296|,T|upstream_gene_variant|MODIFIER|Afu1g00210|Afu1g00210|transcript|Afu1g00210-T|Coding||c.-1700C>T|||||1700|,T|intergenic_region|MODIFIER|Afu1g00200-Afu1g00210|Afu1g00200-Afu1g00210|intergenic_region|Afu1g00200-Afu1g00210|||n.40771C>T||||||	GT:DP:RO:QR:AO:QA:GL	1/1:67:0:0:66:2227:-75.6487,-19.868,0
Chr1_A_fumigatus_Af293	40779	.	C	T	709.07	.	AB=0;ABP=0;AC=2;AF=1;AN=2;AO=69;CIGAR=1X;DP=70;DPB=70;DPRA=0;EPP=5.55942;EPPR=0;GTI=0;LEN=1;MEANALT=1;MQM=13.2319;MQMR=100;NS=1;NUMALT=1;ODDS=98.8732;PAIRED=0.768116;PAIREDR=0;PAO=0;PQA=0;PQR=0;PRO=0;QA=2276;QR=60;RO=0;RPL=22;RPP=22.6794;RPPR=5.18177;RPR=47;RUN=1;SAF=42;SAP=10.0912;SAR=27;SRF=0;SRP=5.18177;SRR=0;TYPE=snp;ANN=T|upstream_gene_variant|MODIFIER|Afu1g00200|Afu1g00200|transcript|Afu1g00200-T|Coding||c.-3304G>A|||||3304|,T|upstream_gene_variant|MODIFIER|Afu1g00210|Afu1g00210|transcript|Afu1g00210-T|Coding||c.-1692C>T|||||1692|,T|intergenic_region|MODIFIER|Afu1g00200-Afu1g00210|Afu1g00200-Afu1g00210|intergenic_region|Afu1g00200-Afu1g00210|||n.40779C>T||||||	GT:DP:RO:QR:AO:QA:GL	1/1:69:0:0:69:2276:-76.9016,-20.7711,0
Chr1_A_fumigatus_Af293	40811	.	A	G	1074.85	.	AB=0;ABP=0;AC=2;AF=1;AN=2;AO=95;CIGAR=1X;DP=96;DPB=96;DPRA=0;EPP=9.61615;EPPR=0;GTI=0;LEN=1;MEANALT=1;MQM=14.4526;MQMR=100;NS=1;NUMALT=1;ODDS=134.917;PAIRED=0.715789;PAIREDR=0;PAO=0;PQA=0;PQR=0;PRO=0;QA=3155;QR=60;RO=0;RPL=27;RPP=41.4339;RPPR=5.18177;RPR=68;RUN=1;SAF=56;SAP=9.61615;SAR=39;SRF=0;SRP=5.18177;SRR=0;TYPE=snp;ANN=G|upstream_gene_variant|MODIFIER|Afu1g00200|Afu1g00200|transcript|Afu1g00200-T|Coding||c.-3336T>C|||||3336|,G|upstream_gene_variant|MODIFIER|Afu1g00210|Afu1g00210|transcript|Afu1g00210-T|Coding||c.-1660A>G|||||1660|,G|intergenic_region|MODIFIER|Afu1g00200-Afu1g00210|Afu1g00200-Afu1g00210|intergenic_region|Afu1g00200-Afu1g00210|||n.40811A>G||||||	GT:DP:RO:QR:AO:QA:GL	1/1:95:0:0:95:3155:-115.99,-28.5979,0
Chr1_A_fumigatus_Af293	40839	.	G	T	1288.6	.	AB=0;ABP=0;AC=2;AF=1;AN=2;AO=108;CIGAR=1X;DP=110;DPB=110;DPRA=0;EPP=12.7417;EPPR=7.35324;GTI=0;LEN=1;MEANALT=1;MQM=14.9074;MQMR=54;NS=1;NUMALT=1;ODDS=150.107;PAIRED=0.675926;PAIREDR=0.5;PAO=0;PQA=0;PQR=0;PRO=0;QA=3585;QR=73;RO=1;RPL=37;RPP=26.2531;RPPR=7.35324;RPR=71;RUN=1;SAF=62;SAP=8.15749;SAR=46;SRF=1;SRP=3.0103;SRR=0;TYPE=snp;ANN=T|upstream_gene_variant|MODIFIER|Afu1g00200|Afu1g00200|transcript|Afu1g00200-T|Coding||c.-3364C>A|||||3364|,T|upstream_gene_variant|MODIFIER|Afu1g00210|Afu1g00210|transcript|Afu1g00210-T|Coding||c.-1632G>T|||||1632|,T|intergenic_region|MODIFIER|Afu1g00200-Afu1g00210|Afu1g00200-Afu1g00210|intergenic_region|Afu1g00200-Afu1g00210|||n.40839G>T||||||	GT:DP:RO:QR:AO:QA:GL	1/1:109:1:13:108:3585:-135.129,-32.1147,0
Chr1_A_fumigatus_Af293	40854	.	A	T	1359.59	.	AB=0;ABP=0;AC=2;AF=1;AN=2;AO=113;CIGAR=1X;DP=115;DPB=115;DPRA=0;EPP=17.0192;EPPR=0;GTI=0;LEN=1;MEANALT=2;MQM=14.885;MQMR=100;NS=1;NUMALT=1;ODDS=159.87;PAIRED=0.681416;PAIREDR=0;PAO=0;PQA=0;PQR=0;PRO=0;QA=3672;QR=60;RO=0;RPL=45;RPP=13.1759;RPPR=5.18177;RPR=68;RUN=1;SAF=64;SAP=7.33403;SAR=49;SRF=0;SRP=5.18177;SRR=0;TYPE=snp;ANN=T|upstream_gene_variant|MODIFIER|Afu1g00200|Afu1g00200|transcript|Afu1g00200-T|Coding||c.-3379T>A|||||3379|,T|upstream_gene_variant|MODIFIER|Afu1g00210|Afu1g00210|transcript|Afu1g00210-T|Coding||c.-1617A>T|||||1617|,T|intergenic_region|MODIFIER|Afu1g00200-Afu1g00210|Afu1g00200-Afu1g00210|intergenic_region|Afu1g00200-Afu1g00210|||n.40854A>T||||||	GT:DP:RO:QR:AO:QA:GL	1/1:114:0:0:113:3672:-142.182,-34.0164,0
Chr1_A_fumigatus_Af293	40919	.	A	T	1708.72	.	AB=0;ABP=0;AC=2;AF=1;AN=2;AO=127;CIGAR=1X;DP=128;DPB=128;DPRA=0;EPP=3.43776;EPPR=0;GTI=0;LEN=1;MEANALT=1;MQM=15.8976;MQMR=100;NS=1;NUMALT=1;ODDS=179.278;PAIRED=0.622047;PAIREDR=0;PAO=0;PQA=0;PQR=0;PRO=0;QA=4495;QR=60;RO=0;RPL=67;RPP=3.84811;RPPR=5.18177;RPR=60;RUN=1;SAF=70;SAP=5.8999;SAR=57;SRF=0;SRP=5.18177;SRR=0;TYPE=snp;ANN=T|upstream_gene_variant|MODIFIER|Afu1g00200|Afu1g00200|transcript|Afu1g00200-T|Coding||c.-3444T>A|||||3444|,T|upstream_gene_variant|MODIFIER|Afu1g00210|Afu1g00210|transcript|Afu1g00210-T|Coding||c.-1552A>T|||||1552|,T|intergenic_region|MODIFIER|Afu1g00200-Afu1g00210|Afu1g00200-Afu1g00210|intergenic_region|Afu1g00200-Afu1g00210|||n.40919A>T||||||	GT:DP:RO:QR:AO:QA:GL	1/1:127:0:0:127:4495:-174.737,-38.2308,0
Chr1_A_fumigatus_Af293	40963	.	C	T	1571.93	.	AB=0;ABP=0;AC=2;AF=1;AN=2;AO=119;CIGAR=1X;DP=121;DPB=121;DPRA=0;EPP=3.17453;EPPR=0;GTI=0;LEN=1;MEANALT=2;MQM=15.7227;MQMR=100;NS=1;NUMALT=1;ODDS=168.188;PAIRED=0.613445;PAIREDR=0;PAO=0;PQA=0;PQR=0;PRO=0;QA=3940;QR=60;RO=0;RPL=69;RPP=9.59771;RPPR=5.18177;RPR=50;RUN=1;SAF=58;SAP=3.17453;SAR=61;SRF=0;SRP=5.18177;SRR=0;TYPE=snp;ANN=T|upstream_gene_variant|MODIFIER|Afu1g00200|Afu1g00200|transcript|Afu1g00200-T|Coding||c.-3488G>A|||||3488|,T|upstream_gene_variant|MODIFIER|Afu1g00210|Afu1g00210|transcript|Afu1g00210-T|Coding||c.-1508C>T|||||1508|,T|intergenic_region|MODIFIER|Afu1g00200-Afu1g00210|Afu1g00200-Afu1g00210|intergenic_region|Afu1g00200-Afu1g00210|||n.40963C>T||||||	GT:DP:RO:QR:AO:QA:GL	1/1:120:0:0:119:3940:-161.292,-35.8226,0
Chr1_A_fumigatus_Af293	40972	.	C	T	1534.3	.	AB=0;ABP=0;AC=2;AF=1;AN=2;AO=119;CIGAR=1X;DP=121;DPB=121;DPRA=0;EPP=4.48836;EPPR=0;GTI=0;LEN=1;MEANALT=2;MQM=15.5966;MQMR=100;NS=1;NUMALT=1;ODDS=168.188;PAIRED=0.605042;PAIREDR=0;PAO=0;PQA=0;PQR=0;PRO=0;QA=3991;QR=60;RO=0;RPL=71;RPP=12.6633;RPPR=5.18177;RPR=48;RUN=1;SAF=57;SAP=3.46649;SAR=62;SRF=0;SRP=5.18177;SRR=0;TYPE=snp;ANN=T|upstream_gene_variant|MODIFIER|Afu1g00200|Afu1g00200|transcript|Afu1g00200-T|Coding||c.-3497G>A|||||3497|,T|upstream_gene_variant|MODIFIER|Afu1g00210|Afu1g00210|transcript|Afu1g00210-T|Coding||c.-1499C>T|||||1499|,T|intergenic_region|MODIFIER|Afu1g00200-Afu1g00210|Afu1g00200-Afu1g00210|intergenic_region|Afu1g00200-Afu1g00210|||n.40972C>T||||||	GT:DP:RO:QR:AO:QA:GL	1/1:120:0:0:119:3991:-157.995,-35.8226,0
Chr1_A_fumigatus_Af293	40994	.	G	A	1464.39	.	AB=0;ABP=0;AC=2;AF=1;AN=2;AO=118;CIGAR=1X;DP=119;DPB=119;DPRA=0;EPP=3.30474;EPPR=0;GTI=0;LEN=1;MEANALT=1;MQM=14.4153;MQMR=100;NS=1;NUMALT=1;ODDS=166.802;PAIRED=0.610169;PAIREDR=0;PAO=0;PQA=0;PQR=0;PRO=0;QA=4268;QR=60;RO=0;RPL=68;RPP=8.97265;RPPR=5.18177;RPR=50;RUN=1;SAF=61;SAP=3.30474;SAR=57;SRF=0;SRP=5.18177;SRR=0;TYPE=snp;ANN=A|upstream_gene_variant|MODIFIER|Afu1g00200|Afu1g00200|transcript|Afu1g00200-T|Coding||c.-3519C>T|||||3519|,A|upstream_gene_variant|MODIFIER|Afu1g00210|Afu1g00210|transcript|Afu1g00210-T|Coding||c.-1477G>A|||||1477|,A|intergenic_region|MODIFIER|Afu1g00200-Afu1g00210|Afu1g00200-Afu1g00210|intergenic_region|Afu1g00200-Afu1g00210|||n.40994G>A||||||	GT:DP:RO:QR:AO:QA:GL	1/1:118:0:0:118:4268:-150.496,-35.5215,0
Chr1_A_fumigatus_Af293	41002	.	T	C	1360.73	.	AB=0;ABP=0;AC=2;AF=1;AN=2;AO=113;CIGAR=1X;DP=114;DPB=114;DPRA=0;EPP=3.02952;EPPR=0;GTI=0;LEN=1;MEANALT=1;MQM=14.5221;MQMR=100;NS=1;NUMALT=1;ODDS=159.87;PAIRED=0.60177;PAIREDR=0;PAO=0;PQA=0;PQR=0;PRO=0;QA=3837;QR=60;RO=0;RPL=73;RPP=23.9371;RPPR=5.18177;RPR=40;RUN=1;SAF=61;SAP=4.56684;SAR=52;SRF=0;SRP=5.18177;SRR=0;TYPE=snp;ANN=C|upstream_gene_variant|MODIFIER|Afu1g00200|Afu1g00200|transcript|Afu1g00200-T|Coding||c.-3527A>G|||||3527|,C|upstream_gene_variant|MODIFIER|Afu1g00210|Afu1g00210|transcript|Afu1g00210-T|Coding||c.-1469T>C|||||1469|,C|intergenic_region|MODIFIER|Afu1g00200-Afu1g00210|Afu1g00200-Afu1g00210|intergenic_region|Afu1g00200-Afu1g00210|||n.41002T>C||||||	GT:DP:RO:QR:AO:QA:GL	1/1:113:0:0:113:3837:-141.71,-34.0164,0
Chr1_A_fumigatus_Af293	41024	.	A	G	1203.6	.	AB=0;ABP=0;AC=2;AF=1;AN=2;AO=108;CIGAR=1X;DP=111;DPB=111;DPRA=0;EPP=5.02092;EPPR=7.35324;GTI=0;LEN=1;MEANALT=2;MQM=13.9167;MQMR=61.5;NS=1;NUMALT=1;ODDS=148.842;PAIRED=0.611111;PAIREDR=0;PAO=0;PQA=0;PQR=0;PRO=0;QA=3469;QR=74;RO=1;RPL=73;RPP=32.0437;RPPR=7.35324;RPR=35;RUN=1;SAF=58;SAP=4.2971;SAR=50;SRF=1;SRP=3.0103;SRR=0;TYPE=snp;ANN=G|upstream_gene_variant|MODIFIER|Afu1g00200|Afu1g00200|transcript|Afu1g00200-T|Coding||c.-3549T>C|||||3549|,G|upstream_gene_variant|MODIFIER|Afu1g00210|Afu1g00210|transcript|Afu1g00210-T|Coding||c.-1447A>G|||||1447|,G|intergenic_region|MODIFIER|Afu1g00200-Afu1g00210|Afu1g00200-Afu1g00210|intergenic_region|Afu1g00200-Afu1g00210|||n.41024A>G||||||	GT:DP:RO:QR:AO:QA:GL	1/1:110:1:14:108:3469:-126.069,-31.5652,0
Chr1_A_fumigatus_Af293	41046	.	T	C	1070.14	.	AB=0;ABP=0;AC=2;AF=1;AN=2;AO=95;CIGAR=1X;DP=96;DPB=96;DPRA=0;EPP=3.03316;EPPR=0;GTI=0;LEN=1;MEANALT=1;MQM=13.4842;MQMR=100;NS=1;NUMALT=1;ODDS=134.917;PAIRED=0.578947;PAIREDR=0;PAO=0;PQA=0;PQR=0;PRO=0;QA=3224;QR=60;RO=0;RPL=66;RPP=34.3024;RPPR=5.18177;RPR=29;RUN=1;SAF=49;SAP=3.21602;SAR=46;SRF=0;SRP=5.18177;SRR=0;TYPE=snp;ANN=C|upstream_gene_variant|MODIFIER|Afu1g00200|Afu1g00200|transcript|Afu1g00200-T|Coding||c.-3571A>G|||||3571|,C|upstream_gene_variant|MODIFIER|Afu1g00210|Afu1g00210|transcript|Afu1g00210-T|Coding||c.-1425T>C|||||1425|,C|intergenic_region|MODIFIER|Afu1g00200-Afu1g00210|Afu1g00200-Afu1g00210|intergenic_region|Afu1g00200-Afu1g00210|||n.41046T>C||||||	GT:DP:RO:QR:AO:QA:GL	1/1:95:0:0:95:3224:-113.479,-28.5979,0
Chr1_A_fumigatus_Af293	41052	.	T	C	986.564	.	AB=0;ABP=0;AC=2;AF=1;AN=2;AO=92;CIGAR=1X;DP=93;DPB=93;DPRA=0;EPP=3.38795;EPPR=0;GTI=0;LEN=1;MEANALT=1;MQM=13.0435;MQMR=100;NS=1;NUMALT=1;ODDS=130.758;PAIRED=0.565217;PAIREDR=0;PAO=0;PQA=0;PQR=0;PRO=0;QA=3050;QR=60;RO=0;RPL=63;RPP=30.2953;RPPR=5.18177;RPR=29;RUN=1;SAF=47;SAP=3.10471;SAR=45;SRF=0;SRP=5.18177;SRR=0;TYPE=snp;ANN=C|upstream_gene_variant|MODIFIER|Afu1g00200|Afu1g00200|transcript|Afu1g00200-T|Coding||c.-3577A>G|||||3577|,C|upstream_gene_variant|MODIFIER|Afu1g00210|Afu1g00210|transcript|Afu1g00210-T|Coding||c.-1419T>C|||||1419|,C|intergenic_region|MODIFIER|Afu1g00200-Afu1g00210|Afu1g00200-Afu1g00210|intergenic_region|Afu1g00200-Afu1g00210|||n.41052T>C||||||	GT:DP:RO:QR:AO:QA:GL	1/1:92:0:0:92:3050:-104.709,-27.6948,0
Chr1_A_fumigatus_Af293	41069	.	C	A	892.986	.	AB=0;ABP=0;AC=2;AF=1;AN=2;AO=90;CIGAR=1X;DP=92;DPB=92;DPRA=0;EPP=6.48466;EPPR=0;GTI=0;LEN=1;MEANALT=2;MQM=12.4111;MQMR=100;NS=1;NUMALT=1;ODDS=127.985;PAIRED=0.577778;PAIREDR=0;PAO=0;PQA=0;PQR=0;PRO=0;QA=2850;QR=60;RO=0;RPL=59;RPP=21.9262;RPPR=5.18177;RPR=31;RUN=1;SAF=46;SAP=3.10681;SAR=44;SRF=0;SRP=5.18177;SRR=0;TYPE=snp;ANN=A|upstream_gene_variant|MODIFIER|Afu1g00200|Afu1g00200|transcript|Afu1g00200-T|Coding||c.-3594G>T|||||3594|,A|upstream_gene_variant|MODIFIER|Afu1g00210|Afu1g00210|transcript|Afu1g00210-T|Coding||c.-1402C>A|||||1402|,A|intergenic_region|MODIFIER|Afu1g00200-Afu1g00210|Afu1g00200-Afu1g00210|intergenic_region|Afu1g00200-Afu1g00210|||n.41069C>A||||||	GT:DP:RO:QR:AO:QA:GL	1/1:91:0:0:90:2850:-94.7833,-27.0927,0
Chr1_A_fumigatus_Af293	41075	.	C	A	778.761	.	AB=0;ABP=0;AC=2;AF=1;AN=2;AO=81;CIGAR=1X;DP=82;DPB=82;DPRA=0;EPP=3.68051;EPPR=0;GTI=0;LEN=1;MEANALT=1;MQM=12.0123;MQMR=100;NS=1;NUMALT=1;ODDS=115.509;PAIRED=0.604938;PAIREDR=0;PAO=0;PQA=0;PQR=0;PRO=0;QA=2651;QR=60;RO=0;RPL=53;RPP=19.7655;RPPR=5.18177;RPR=28;RUN=1;SAF=37;SAP=4.32391;SAR=44;SRF=0;SRP=5.18177;SRR=0;TYPE=snp;ANN=A|upstream_gene_variant|MODIFIER|Afu1g00200|Afu1g00200|transcript|Afu1g00200-T|Coding||c.-3600G>T|||||3600|,A|upstream_gene_variant|MODIFIER|Afu1g00210|Afu1g00210|transcript|Afu1g00210-T|Coding||c.-1396C>A|||||1396|,A|intergenic_region|MODIFIER|Afu1g00200-Afu1g00210|Afu1g00200-Afu1g00210|intergenic_region|Afu1g00200-Afu1g00210|||n.41075C>A||||||	GT:DP:RO:QR:AO:QA:GL	1/1:81:0:0:81:2651:-82.9148,-24.3834,0
Chr1_A_fumigatus_Af293	41108	.	A	C	647.184	.	AB=0;ABP=0;AC=2;AF=1;AN=2;AO=72;CIGAR=1X;DP=73;DPB=73;DPRA=0;EPP=6.02623;EPPR=0;GTI=0;LEN=1;MEANALT=1;MQM=11.1806;MQMR=100;NS=1;NUMALT=1;ODDS=103.032;PAIRED=0.638889;PAIREDR=0;PAO=0;PQA=0;PQR=0;PRO=0;QA=2425;QR=60;RO=0;RPL=49;RPP=23.398;RPPR=5.18177;RPR=23;RUN=1;SAF=30;SAP=7.35324;SAR=42;SRF=0;SRP=5.18177;SRR=0;TYPE=snp;ANN=C|upstream_gene_variant|MODIFIER|Afu1g00200|Afu1g00200|transcript|Afu1g00200-T|Coding||c.-3633T>G|||||3633|,C|upstream_gene_variant|MODIFIER|Afu1g00210|Afu1g00210|transcript|Afu1g00210-T|Coding||c.-1363A>C|||||1363|,C|intergenic_region|MODIFIER|Afu1g00200-Afu1g00210|Afu1g00200-Afu1g00210|intergenic_region|Afu1g00200-Afu1g00210|||n.41108A>C||||||	GT:DP:RO:QR:AO:QA:GL	1/1:72:0:0:72:2425:-70.5873,-21.6742,0
Chr1_A_fumigatus_Af293	41132	.	GAAAA	AAAAC	408.755	.	AB=0;ABP=0;AC=2;AF=1;AN=2;AO=56;CIGAR=1X3M1X;DP=58;DPB=57.8;DPRA=0;EPP=5.49198;EPPR=0;GTI=0;LEN=5;MEANALT=2;MQM=9.44643;MQMR=0;NS=1;NUMALT=1;ODDS=81.5445;PAIRED=0.696429;PAIREDR=0;PAO=1;PQA=24;PQR=0;PRO=0;QA=1798;QR=0;RO=0;RPL=42;RPP=33.4109;RPPR=0;RPR=14;RUN=1;SAF=24;SAP=5.49198;SAR=32;SRF=0;SRP=0;SRR=0;TYPE=complex;ANN=AAAAC|upstream_gene_variant|MODIFIER|Afu1g00200|Afu1g00200|transcript|Afu1g00200-T|Coding||c.-3661_-3657delTTTTCinsGTTTT|||||3657|,AAAAC|upstream_gene_variant|MODIFIER|Afu1g00210|Afu1g00210|transcript|Afu1g00210-T|Coding||c.-1339_-1335delGAAAAinsAAAAC|||||1339|,AAAAC|intergenic_region|MODIFIER|Afu1g00200-Afu1g00210|Afu1g00200-Afu1g00210|intergenic_region|Afu1g00200-Afu1g00210|||n.41132_41136delGAAAAinsAAAAC||||||	GT:DP:RO:QR:AO:QA:GL	1/1:57:0:0:56:1798:-47.4068,-17.1587,0
Chr1_A_fumigatus_Af293	41163	.	A	G	252.814	.	AB=0;ABP=0;AC=2;AF=1;AN=2;AO=44;CIGAR=1X;DP=45;DPB=45;DPRA=0;EPP=4.78696;EPPR=0;GTI=0;LEN=1;MEANALT=1;MQM=8;MQMR=100;NS=1;NUMALT=1;ODDS=58.2126;PAIRED=0.75;PAIREDR=0;PAO=0;PQA=0;PQR=0;PRO=0;QA=1428;QR=60;RO=0;RPL=33;RPP=26.8965;RPPR=5.18177;RPR=11;RUN=1;SAF=16;SAP=10.1169;SAR=28;SRF=0;SRP=5.18177;SRR=0;TYPE=snp;ANN=G|upstream_gene_variant|MODIFIER|Afu1g00200|Afu1g00200|transcript|Afu1g00200-T|Coding||c.-3688T>C|||||3688|,G|upstream_gene_variant|MODIFIER|Afu1g00210|Afu1g00210|transcript|Afu1g00210-T|Coding||c.-1308A>G|||||1308|,G|intergenic_region|MODIFIER|Afu1g00200-Afu1g00210|Afu1g00200-Afu1g00210|intergenic_region|Afu1g00200-Afu1g00210|||n.41163A>G||||||	GT:DP:RO:QR:AO:QA:GL	1/1:44:0:0:44:1428:-31.3639,-13.2453,0
Chr1_A_fumigatus_Af293	41170	.	GAAC	AAAG	225.608	.	AB=0;ABP=0;AC=2;AF=1;AN=2;AO=39;CIGAR=1X2M1X;DP=41;DPB=40.5;DPRA=0;EPP=4.40227;EPPR=0;GTI=0;LEN=4;MEANALT=2;MQM=7.87179;MQMR=0;NS=1;NUMALT=1;ODDS=51.9482;PAIRED=0.717949;PAIREDR=0;PAO=1;PQA=36;PQR=0;PRO=0;QA=1251;QR=0;RO=0;RPL=28;RPP=19.1015;RPPR=0;RPR=11;RUN=1;SAF=13;SAP=12.42;SAR=26;SRF=0;SRP=0;SRR=0;TYPE=complex;ANN=AAAG|upstream_gene_variant|MODIFIER|Afu1g00200|Afu1g00200|transcript|Afu1g00200-T|Coding||c.-3698_-3695delGTTCinsCTTT|||||3695|,AAAG|upstream_gene_variant|MODIFIER|Afu1g00210|Afu1g00210|transcript|Afu1g00210-T|Coding||c.-1301_-1298delGAACinsAAAG|||||1301|,AAAG|intergenic_region|MODIFIER|Afu1g00200-Afu1g00210|Afu1g00200-Afu1g00210|intergenic_region|Afu1g00200-Afu1g00210|||n.41170_41173delGAACinsAAAG||||||	GT:DP:RO:QR:AO:QA:GL	1/1:40:0:0:39:1251:-27.9396,-12.0412,0
Chr1_A_fumigatus_Af293	41180	.	C	T	179.534	.	AB=0;ABP=0;AC=2;AF=1;AN=2;AO=36;CIGAR=1X;DP=38;DPB=38;DPRA=0;EPP=3.25157;EPPR=0;GTI=0;LEN=1;MEANALT=2;MQM=7.58333;MQMR=100;NS=1;NUMALT=1;ODDS=41.3393;PAIRED=0.722222;PAIREDR=0;PAO=0;PQA=0;PQR=0;PRO=0;QA=1103;QR=60;RO=0;RPL=26;RPP=18.4519;RPPR=5.18177;RPR=10;RUN=1;SAF=11;SAP=14.8328;SAR=25;SRF=0;SRP=5.18177;SRR=0;TYPE=snp;ANN=T|upstream_gene_variant|MODIFIER|Afu1g00200|Afu1g00200|transcript|Afu1g00200-T|Coding||c.-3705G>A|||||3705|,T|upstream_gene_variant|MODIFIER|Afu1g00210|Afu1g00210|transcript|Afu1g00210-T|Coding||c.-1291C>T|||||1291|,T|intergenic_region|MODIFIER|Afu1g00200-Afu1g00210|Afu1g00200-Afu1g00210|intergenic_region|Afu1g00200-Afu1g00210|||n.41180C>T||||||	GT:DP:RO:QR:AO:QA:GL	1/1:37:0:0:36:1103:-23.3464,-10.8371,0
Chr1_A_fumigatus_Af293	41185	.	GGA	CGG	158.177	.	AB=0;ABP=0;AC=2;AF=1;AN=2;AO=35;CIGAR=1X1M1X;DP=36;DPB=35.3333;DPRA=0;EPP=4.56135;EPPR=0;GTI=0;LEN=3;MEANALT=1;MQM=7.28571;MQMR=0;NS=1;NUMALT=1;ODDS=36.4216;PAIRED=0.714286;PAIREDR=0;PAO=0;PQA=0;PQR=0;PRO=0;QA=1065;QR=0;RO=0;RPL=26;RPP=20.9405;RPPR=0;RPR=9;RUN=1;SAF=8;SAP=25.4075;SAR=27;SRF=0;SRP=0;SRR=0;TYPE=complex;ANN=CGG|upstream_gene_variant|MODIFIER|Afu1g00200|Afu1g00200|transcript|Afu1g00200-T|Coding||c.-3712_-3710delTCCinsCCG|||||3710|,CGG|upstream_gene_variant|MODIFIER|Afu1g00210|Afu1g00210|transcript|Afu1g00210-T|Coding||c.-1286_-1284delGGAinsCGG|||||1286|,CGG|intergenic_region|MODIFIER|Afu1g00200-Afu1g00210|Afu1g00200-Afu1g00210|intergenic_region|Afu1g00200-Afu1g00210|||n.41185_41187delGGAinsCGG||||||	GT:DP:RO:QR:AO:QA:GL	1/1:35:0:0:35:1065:-22.6937,-10.5361,0
Chr1_A_fumigatus_Af293	41193	.	C	T	189.2	.	AB=0;ABP=0;AC=2;AF=1;AN=2;AO=40;CIGAR=1X;DP=42;DPB=42;DPRA=0;EPP=3.87889;EPPR=0;GTI=0;LEN=1;MEANALT=2;MQM=7;MQMR=100;NS=1;NUMALT=1;ODDS=43.565;PAIRED=0.7;PAIREDR=0;PAO=0;PQA=0;PQR=0;PRO=0;QA=1337;QR=60;RO=0;RPL=25;RPP=8.43898;RPPR=5.18177;RPR=15;RUN=1;SAF=9;SAP=29.2851;SAR=31;SRF=0;SRP=5.18177;SRR=0;TYPE=snp;ANN=T|upstream_gene_variant|MODIFIER|Afu1g00200|Afu1g00200|transcript|Afu1g00200-T|Coding||c.-3718G>A|||||3718|,T|upstream_gene_variant|MODIFIER|Afu1g00210|Afu1g00210|transcript|Afu1g00210-T|Coding||c.-1278C>T|||||1278|,T|intergenic_region|MODIFIER|Afu1g00200-Afu1g00210|Afu1g00200-Afu1g00210|intergenic_region|Afu1g00200-Afu1g00210|||n.41193C>T||||||	GT:DP:RO:QR:AO:QA:GL	1/1:41:0:0:40:1337:-24.9477,-12.0412,0
Chr1_A_fumigatus_Af293	41201	.	GTCT	ATCC	171.186	.	AB=0;ABP=0;AC=2;AF=1;AN=2;AO=40;CIGAR=1X2M1X;DP=41;DPB=41.25;DPRA=0;EPP=3.87889;EPPR=0;GTI=0;LEN=4;MEANALT=1;MQM=6.125;MQMR=0;NS=1;NUMALT=1;ODDS=39.417;PAIRED=0.675;PAIREDR=0;PAO=2;PQA=58;PQR=0;PRO=0;QA=1251;QR=0;RO=0;RPL=24;RPP=6.48466;RPPR=0;RPR=16;RUN=1;SAF=10;SAP=24.725;SAR=30;SRF=0;SRP=0;SRR=0;TYPE=complex;ANN=ATCC|upstream_gene_variant|MODIFIER|Afu1g00200|Afu1g00200|transcript|Afu1g00200-T|Coding||c.-3729_-3726delAGACinsGGAT|||||3726|,ATCC|upstream_gene_variant|MODIFIER|Afu1g00210|Afu1g00210|transcript|Afu1g00210-T|Coding||c.-1270_-1267delGTCTinsATCC|||||1270|,ATCC|intergenic_region|MODIFIER|Afu1g00200-Afu1g00210|Afu1g00200-Afu1g00210|intergenic_region|Afu1g00200-Afu1g00210|||n.41201_41204delGTCTinsATCC||||||	GT:DP:RO:QR:AO:QA:GL	1/1:40:0:0:40:1251:-22.4611,-12.6433,0
Chr1_A_fumigatus_Af293	41208	.	TCC	TC	141.582	.	AB=0;ABP=0;AC=2;AF=1;AN=2;AO=40;CIGAR=1M1D1M;DP=42;DPB=29.3333;DPRA=0;EPP=4.96463;EPPR=5.18177;GTI=0;LEN=1;MEANALT=1;MQM=5.5;MQMR=8;NS=1;NUMALT=1;ODDS=32.6004;PAIRED=0.675;PAIREDR=1;PAO=1.5;PQA=19.5;PQR=16.5;PRO=0.5;QA=1136;QR=27;RO=1;RPL=23;RPP=4.96463;RPPR=5.18177;RPR=17;RUN=1;SAF=12;SAP=16.9077;SAR=28;SRF=0;SRP=5.18177;SRR=1;TYPE=del;ANN=TC|upstream_gene_variant|MODIFIER|Afu1g00200|Afu1g00200|transcript|Afu1g00200-T|Coding||c.-3735delG|||||3735|,TC|upstream_gene_variant|MODIFIER|Afu1g00210|Afu1g00210|transcript|Afu1g00210-T|Coding||c.-1261delC|||||1261|,TC|intergenic_region|MODIFIER|Afu1g00200-Afu1g00210|Afu1g00200-Afu1g00210|intergenic_region|Afu1g00200-Afu1g00210|||n.41210delC||||||	GT:DP:RO:QR:AO:QA:GL	1/1:41:1:27:40:1136:-17.7353,-12.4499,0
Chr1_A_fumigatus_Af293	41214	.	T	A	168.906	.	AB=0;ABP=0;AC=2;AF=1;AN=2;AO=42;CIGAR=1X;DP=43;DPB=43;DPRA=0;EPP=6.31921;EPPR=0;GTI=0;LEN=1;MEANALT=1;MQM=5.85714;MQMR=100;NS=1;NUMALT=1;ODDS=38.8921;PAIRED=0.666667;PAIREDR=0;PAO=0;PQA=0;PQR=0;PRO=0;QA=1327;QR=60;RO=0;RPL=23;RPP=3.83753;RPPR=5.18177;RPR=19;RUN=1;SAF=14;SAP=13.1438;SAR=28;SRF=0;SRP=5.18177;SRR=0;TYPE=snp;ANN=A|upstream_gene_variant|MODIFIER|Afu1g00200|Afu1g00200|transcript|Afu1g00200-T|Coding||c.-3739A>T|||||3739|,A|upstream_gene_variant|MODIFIER|Afu1g00210|Afu1g00210|transcript|Afu1g00210-T|Coding||c.-1257T>A|||||1257|,A|intergenic_region|MODIFIER|Afu1g00200-Afu1g00210|Afu1g00200-Afu1g00210|intergenic_region|Afu1g00200-Afu1g00210|||n.41214T>A||||||	GT:DP:RO:QR:AO:QA:GL	1/1:42:0:0:42:1327:-21.0412,-12.6433,0
Chr1_A_fumigatus_Af293	41222	.	C	A	210.835	.	AB=0;ABP=0;AC=2;AF=1;AN=2;AO=44;CIGAR=1X;DP=46;DPB=46;DPRA=0;EPP=7.94546;EPPR=7.35324;GTI=0;LEN=1;MEANALT=1;MQM=6.65909;MQMR=54;NS=1;NUMALT=1;ODDS=48.5466;PAIRED=0.590909;PAIREDR=0.5;PAO=0;PQA=0;PQR=0;PRO=0;QA=1470;QR=74;RO=1;RPL=22;RPP=3.0103;RPPR=7.35324;RPR=22;RUN=1;SAF=15;SAP=12.6832;SAR=29;SRF=1;SRP=3.0103;SRR=0;TYPE=snp;ANN=A|upstream_gene_variant|MODIFIER|Afu1g00200|Afu1g00200|transcript|Afu1g00200-T|Coding||c.-3747G>T|||||3747|,A|upstream_gene_variant|MODIFIER|Afu1g00210|Afu1g00210|transcript|Afu1g00210-T|Coding||c.-1249C>A|||||1249|,A|intergenic_region|MODIFIER|Afu1g00200-Afu1g00210|Afu1g00200-Afu1g00210|intergenic_region|Afu1g00200-Afu1g00210|||n.41222C>A||||||	GT:DP:RO:QR:AO:QA:GL	1/1:45:1:14:44:1470:-24.3952,-12.8296,0
Chr1_A_fumigatus_Af293	41243	.	T	C	249.155	.	AB=0;ABP=0;AC=2;AF=1;AN=2;AO=42;CIGAR=1X;DP=43;DPB=43;DPRA=0;EPP=3.83753;EPPR=0;GTI=0;LEN=1;MEANALT=1;MQM=7.90476;MQMR=100;NS=1;NUMALT=1;ODDS=57.3701;PAIRED=0.571429;PAIREDR=0;PAO=0;PQA=0;PQR=0;PRO=0;QA=1376;QR=60;RO=0;RPL=17;RPP=6.31921;RPPR=5.18177;RPR=25;RUN=1;SAF=16;SAP=8.18047;SAR=26;SRF=0;SRP=5.18177;SRR=0;TYPE=snp;ANN=C|upstream_gene_variant|MODIFIER|Afu1g00200|Afu1g00200|transcript|Afu1g00200-T|Coding||c.-3768A>G|||||3768|,C|upstream_gene_variant|MODIFIER|Afu1g00210|Afu1g00210|transcript|Afu1g00210-T|Coding||c.-1228T>C|||||1228|,C|intergenic_region|MODIFIER|Afu1g00200-Afu1g00210|Afu1g00200-Afu1g00210|intergenic_region|Afu1g00200-Afu1g00210|||n.41243T>C||||||	GT:DP:RO:QR:AO:QA:GL	1/1:42:0:0:42:1376:-28.5678,-12.6433,0
Chr1_A_fumigatus_Af293	41258	.	T	G	269.378	.	AB=0;ABP=0;AC=2;AF=1;AN=2;AO=46;CIGAR=1X;DP=47;DPB=47;DPRA=0;EPP=3.19912;EPPR=0;GTI=0;LEN=1;MEANALT=1;MQM=8.13043;MQMR=100;NS=1;NUMALT=1;ODDS=62.0266;PAIRED=0.565217;PAIREDR=0;PAO=0;PQA=0;PQR=0;PRO=0;QA=1508;QR=60;RO=0;RPL=13;RPP=21.8927;RPPR=5.18177;RPR=33;RUN=1;SAF=17;SAP=9.80795;SAR=29;SRF=0;SRP=5.18177;SRR=0;TYPE=snp;ANN=G|upstream_gene_variant|MODIFIER|Afu1g00200|Afu1g00200|transcript|Afu1g00200-T|Coding||c.-3783A>C|||||3783|,G|upstream_gene_variant|MODIFIER|Afu1g00210|Afu1g00210|transcript|Afu1g00210-T|Coding||c.-1213T>G|||||1213|,G|intergenic_region|MODIFIER|Afu1g00200-Afu1g00210|Afu1g00200-Afu1g00210|intergenic_region|Afu1g00200-Afu1g00210|||n.41258T>G||||||	GT:DP:RO:QR:AO:QA:GL	1/1:46:0:0:46:1508:-32.3323,-13.8474,0
Chr1_A_fumigatus_Af293	41272	.	AATGATCGT	GATGGTCGC	235.237	.	AB=0;ABP=0;AC=2;AF=1;AN=2;AO=45;CIGAR=1X3M1X3M1X;DP=48;DPB=47.1111;DPRA=0;EPP=3.44459;EPPR=0;GTI=0;LEN=9;MEANALT=3;MQM=7.57778;MQMR=0;NS=1;NUMALT=1;ODDS=54.1653;PAIRED=0.555556;PAIREDR=0;PAO=0;PQA=0;PQR=0;PRO=0;QA=1438;QR=0;RO=0;RPL=10;RPP=33.1696;RPPR=0;RPR=35;RUN=1;SAF=17;SAP=8.84915;SAR=28;SRF=0;SRP=0;SRR=0;TYPE=complex;ANN=GATGGTCGC|upstream_gene_variant|MODIFIER|Afu1g00200|Afu1g00200|transcript|Afu1g00200-T|Coding||c.-3805_-3797delACGATCATTinsGCGACCATC|||||3797|,GATGGTCGC|upstream_gene_variant|MODIFIER|Afu1g00210|Afu1g00210|transcript|Afu1g00210-T|Coding||c.-1199_-1191delAATGATCGTinsGATGGTCGC|||||1199|,GATGGTCGC|intergenic_region|MODIFIER|Afu1g00200-Afu1g00210|Afu1g00200-Afu1g00210|intergenic_region|Afu1g00200-Afu1g00210|||n.41272_41280delAATGATCGTinsGATGGTCGC||||||	GT:DP:RO:QR:AO:QA:GL	1/1:47:0:0:45:1438:-30.0396,-13.5464,0
Chr1_A_fumigatus_Af293	41292	.	CGGCA	TGGCG	284.845	.	AB=0;ABP=0;AC=2;AF=1;AN=2;AO=52;CIGAR=1X3M1X;DP=53;DPB=52.2;DPRA=0;EPP=3.0103;EPPR=0;GTI=0;LEN=5;MEANALT=1;MQM=8.21154;MQMR=0;NS=1;NUMALT=1;ODDS=65.5881;PAIRED=0.5;PAIREDR=0;PAO=0;PQA=0;PQR=0;PRO=0;QA=1593;QR=0;RO=0;RPL=13;RPP=31.2394;RPPR=0;RPR=39;RUN=1;SAF=17;SAP=16.5402;SAR=35;SRF=0;SRP=0;SRR=0;TYPE=complex;ANN=TGGCG|upstream_gene_variant|MODIFIER|Afu1g00200|Afu1g00200|transcript|Afu1g00200-T|Coding||c.-3821_-3817delTGCCGinsCGCCA|||||3817|,TGGCG|upstream_gene_variant|MODIFIER|Afu1g00210|Afu1g00210|transcript|Afu1g00210-T|Coding||c.-1179_-1175delCGGCAinsTGGCG|||||1179|,TGGCG|intergenic_region|MODIFIER|Afu1g00200-Afu1g00210|Afu1g00200-Afu1g00210|intergenic_region|Afu1g00200-Afu1g00210|||n.41292_41296delCGGCAinsTGGCG||||||	GT:DP:RO:QR:AO:QA:GL	1/1:52:0:0:52:1593:-35.6057,-15.6536,0
Chr1_A_fumigatus_Af293	41313	.	GGCT	AGCC	318.086	.	AB=0;ABP=0;AC=2;AF=1;AN=2;AO=50;CIGAR=1X2M1X;DP=55;DPB=54.5;DPRA=0;EPP=3.18402;EPPR=0;GTI=0;LEN=4;MEANALT=4;MQM=9.76;MQMR=0;NS=1;NUMALT=1;ODDS=73.2267;PAIRED=0.5;PAIREDR=0;PAO=1;PQA=29;PQR=0;PRO=0;QA=1456;QR=0;RO=0;RPL=14;RPP=24.0302;RPPR=0;RPR=36;RUN=1;SAF=16;SAP=17.0814;SAR=34;SRF=0;SRP=0;SRR=0;TYPE=complex;ANN=AGCC|upstream_gene_variant|MODIFIER|Afu1g00200|Afu1g00200|transcript|Afu1g00200-T|Coding||c.-3841_-3838delAGCCinsGGCT|||||3838|,AGCC|upstream_gene_variant|MODIFIER|Afu1g00210|Afu1g00210|transcript|Afu1g00210-T|Coding||c.-1158_-1155delGGCTinsAGCC|||||1158|,AGCC|intergenic_region|MODIFIER|Afu1g00200-Afu1g00210|Afu1g00200-Afu1g00210|intergenic_region|Afu1g00200-Afu1g00210|||n.41313_41316delGGCTinsAGCC||||||	GT:DP:RO:QR:AO:QA:GL	1/1:54:0:0:50:1456:-38.2139,-15.3525,0
Chr1_A_fumigatus_Af293	41326	.	T	C	419.961	.	AB=0;ABP=0;AC=2;AF=1;AN=2;AO=56;CIGAR=1X;DP=57;DPB=57;DPRA=0;EPP=3.16541;EPPR=0;GTI=0;LEN=1;MEANALT=1;MQM=9.76786;MQMR=100;NS=1;NUMALT=1;ODDS=80.8514;PAIRED=0.482143;PAIREDR=0;PAO=0;PQA=0;PQR=0;PRO=0;QA=1901;QR=60;RO=0;RPL=23;RPP=6.88793;RPPR=5.18177;RPR=33;RUN=1;SAF=18;SAP=18.5208;SAR=38;SRF=0;SRP=5.18177;SRR=0;TYPE=snp;ANN=C|upstream_gene_variant|MODIFIER|Afu1g00200|Afu1g00200|transcript|Afu1g00200-T|Coding||c.-3851A>G|||||3851|,C|upstream_gene_variant|MODIFIER|Afu1g00210|Afu1g00210|transcript|Afu1g00210-T|Coding||c.-1145T>C|||||1145|,C|intergenic_region|MODIFIER|Afu1g00200-Afu1g00210|Afu1g00200-Afu1g00210|intergenic_region|Afu1g00200-Afu1g00210|||n.41326T>C||||||	GT:DP:RO:QR:AO:QA:GL	1/1:56:0:0:56:1901:-46.8731,-16.8577,0
Chr1_A_fumigatus_Af293	41357	.	T	A	363.179	.	AB=0;ABP=0;AC=2;AF=1;AN=2;AO=50;CIGAR=1X;DP=54;DPB=54;DPRA=0;EPP=9.26414;EPPR=0;GTI=0;LEN=1;MEANALT=3;MQM=9.98;MQMR=100;NS=1;NUMALT=1;ODDS=72.5336;PAIRED=0.44;PAIREDR=0;PAO=0;PQA=0;PQR=0;PRO=0;QA=1586;QR=60;RO=0;RPL=22;RPP=4.57376;RPPR=5.18177;RPR=28;RUN=1;SAF=15;SAP=20.3821;SAR=35;SRF=0;SRP=5.18177;SRR=0;TYPE=snp;ANN=A|upstream_gene_variant|MODIFIER|Afu1g00200|Afu1g00200|transcript|Afu1g00200-T|Coding||c.-3882A>T|||||3882|,A|upstream_gene_variant|MODIFIER|Afu1g00210|Afu1g00210|transcript|Afu1g00210-T|Coding||c.-1114T>A|||||1114|,A|intergenic_region|MODIFIER|Afu1g00200-Afu1g00210|Afu1g00200-Afu1g00210|intergenic_region|Afu1g00200-Afu1g00210|||n.41357T>A||||||	GT:DP:RO:QR:AO:QA:GL	1/1:53:0:0:50:1586:-41.6889,-15.0515,0
Chr1_A_fumigatus_Af293	41388	.	C	T	385.026	.	AB=0;ABP=0;AC=2;AF=1;AN=2;AO=50;CIGAR=1X;DP=51;DPB=51;DPRA=0;EPP=5.78978;EPPR=0;GTI=0;LEN=1;MEANALT=1;MQM=10.18;MQMR=100;NS=1;NUMALT=1;ODDS=72.5336;PAIRED=0.42;PAIREDR=0;PAO=0;PQA=0;PQR=0;PRO=0;QA=1761;QR=60;RO=0;RPL=36;RPP=24.0302;RPPR=5.18177;RPR=14;RUN=1;SAF=15;SAP=20.3821;SAR=35;SRF=0;SRP=5.18177;SRR=0;TYPE=snp;ANN=T|upstream_gene_variant|MODIFIER|Afu1g00200|Afu1g00200|transcript|Afu1g00200-T|Coding||c.-3913G>A|||||3913|,T|upstream_gene_variant|MODIFIER|Afu1g00210|Afu1g00210|transcript|Afu1g00210-T|Coding||c.-1083C>T|||||1083|,T|intergenic_region|MODIFIER|Afu1g00200-Afu1g00210|Afu1g00200-Afu1g00210|intergenic_region|Afu1g00200-Afu1g00210|||n.41388C>T||||||	GT:DP:RO:QR:AO:QA:GL	1/1:50:0:0:50:1761:-45.5045,-15.0515,0
Chr1_A_fumigatus_Af293	41454	.	CTTGC	TTTGT	139.972	.	AB=0;ABP=0;AC=2;AF=1;AN=2;AO=32;CIGAR=1X3M1X;DP=33;DPB=33;DPRA=0;EPP=12.7819;EPPR=0;GTI=0;LEN=5;MEANALT=1;MQM=9.65625;MQMR=0;NS=1;NUMALT=1;ODDS=32.2298;PAIRED=0.40625;PAIREDR=0;PAO=1;PQA=8;PQR=0;PRO=0;QA=1066;QR=0;RO=0;RPL=32;RPP=72.4974;RPPR=0;RPR=0;RUN=1;SAF=10;SAP=12.7819;SAR=22;SRF=0;SRP=0;SRR=0;TYPE=complex;ANN=TTTGT|upstream_gene_variant|MODIFIER|Afu1g00200|Afu1g00200|transcript|Afu1g00200-T|Coding||c.-3983_-3979delGCAAGinsACAAA|||||3979|,TTTGT|upstream_gene_variant|MODIFIER|Afu1g00210|Afu1g00210|transcript|Afu1g00210-T|Coding||c.-1017_-1013delCTTGCinsTTTGT|||||1017|,TTTGT|intergenic_region|MODIFIER|Afu1g00200-Afu1g00210|Afu1g00200-Afu1g00210|intergenic_region|Afu1g00200-Afu1g00210|||n.41454_41458delCTTGCinsTTTGT||||||	GT:DP:RO:QR:AO:QA:GL	1/1:32:0:0:32:1066:-27.2768,-9.93399,0
Chr1_A_fumigatus_Af293	51498	.	G	A	337.897	.	AB=0;ABP=0;AC=2;AF=1;AN=2;AO=20;CIGAR=1X;DP=21;DPB=21;DPRA=0;EPP=3.44459;EPPR=0;GTI=0;LEN=1;MEANALT=1;MQM=26.25;MQMR=100;NS=1;NUMALT=1;ODDS=30.9448;PAIRED=0.35;PAIREDR=0;PAO=0;PQA=0;PQR=0;PRO=0;QA=653;QR=60;RO=0;RPL=0;RPP=46.4397;RPPR=5.18177;RPR=20;RUN=1;SAF=9;SAP=3.44459;SAR=11;SRF=0;SRP=5.18177;SRR=0;TYPE=snp;ANN=A|downstream_gene_variant|MODIFIER|Afu1g00220|Afu1g00220|transcript|Afu1g00220-T|Coding||c.*2017G>A|||||2017|,A|downstream_gene_variant|MODIFIER|Afu1g00230|Afu1g00230|transcript|Afu1g00230-T|Coding||c.*4278C>T|||||4278|,A|intergenic_region|MODIFIER|Afu1g00220-Afu1g00230|Afu1g00220-Afu1g00230|intergenic_region|Afu1g00220-Afu1g00230|||n.51498G>A||||||	GT:DP:RO:QR:AO:QA:GL	1/1:20:0:0:20:653:-41.401,-6.0206,0
Chr1_A_fumigatus_Af293	51581	.	A	G	1705.13	.	AB=0;ABP=0;AC=2;AF=1;AN=2;AO=75;CIGAR=1X;DP=76;DPB=76;DPRA=0;EPP=5.35549;EPPR=0;GTI=0;LEN=1;MEANALT=1;MQM=32.6;MQMR=100;NS=1;NUMALT=1;ODDS=107.191;PAIRED=0.453333;PAIREDR=0;PAO=0;PQA=0;PQR=0;PRO=0;QA=2495;QR=60;RO=0;RPL=9;RPP=97.0785;RPPR=5.18177;RPR=66;RUN=1;SAF=43;SAP=6.51361;SAR=32;SRF=0;SRP=5.18177;SRR=0;TYPE=snp;ANN=G|downstream_gene_variant|MODIFIER|Afu1g00220|Afu1g00220|transcript|Afu1g00220-T|Coding||c.*2100A>G|||||2100|,G|downstream_gene_variant|MODIFIER|Afu1g00230|Afu1g00230|transcript|Afu1g00230-T|Coding||c.*4195T>C|||||4195|,G|intergenic_region|MODIFIER|Afu1g00220-Afu1g00230|Afu1g00220-Afu1g00230|intergenic_region|Afu1g00220-Afu1g00230|||n.51581A>G||||||	GT:DP:RO:QR:AO:QA:GL	1/1:75:0:0:75:2495:-184.644,-22.5773,0
Chr1_A_fumigatus_Af293	51588	.	T	C	1669.84	.	AB=0;ABP=0;AC=2;AF=1;AN=2;AO=77;CIGAR=1X;DP=79;DPB=79;DPRA=0;EPP=5.29458;EPPR=0;GTI=0;LEN=1;MEANALT=2;MQM=32.5844;MQMR=100;NS=1;NUMALT=1;ODDS=109.964;PAIRED=0.454545;PAIREDR=0;PAO=0;PQA=0;PQR=0;PRO=0;QA=2381;QR=60;RO=0;RPL=9;RPP=101.178;RPPR=5.18177;RPR=68;RUN=1;SAF=44;SAP=6.42261;SAR=33;SRF=0;SRP=5.18177;SRR=0;TYPE=snp;ANN=C|downstream_gene_variant|MODIFIER|Afu1g00220|Afu1g00220|transcript|Afu1g00220-T|Coding||c.*2107T>C|||||2107|,C|downstream_gene_variant|MODIFIER|Afu1g00230|Afu1g00230|transcript|Afu1g00230-T|Coding||c.*4188A>G|||||4188|,C|intergenic_region|MODIFIER|Afu1g00220-Afu1g00230|Afu1g00220-Afu1g00230|intergenic_region|Afu1g00220-Afu1g00230|||n.51588T>C||||||	GT:DP:RO:QR:AO:QA:GL	1/1:78:0:0:77:2381:-181.605,-23.1793,0
Chr1_A_fumigatus_Af293	51606	.	AG	CA	1763.86	.	AB=0;ABP=0;AC=2;AF=1;AN=2;AO=82;CIGAR=2X;DP=91;DPB=91;DPRA=0;EPP=13.6028;EPPR=0;GTI=0;LEN=2;MEANALT=4;MQM=32.0366;MQMR=0;NS=1;NUMALT=1;ODDS=117.588;PAIRED=0.463415;PAIREDR=0;PAO=1;PQA=32;PQR=0;PRO=0;QA=2487;QR=0;RO=0;RPL=16;RPP=69.2137;RPPR=0;RPR=66;RUN=1;SAF=49;SAP=9.78953;SAR=33;SRF=0;SRP=0;SRR=0;TYPE=mnp;ANN=CA|downstream_gene_variant|MODIFIER|Afu1g00220|Afu1g00220|transcript|Afu1g00220-T|Coding||c.*2125_*2126delAGinsCA|||||2125|,CA|downstream_gene_variant|MODIFIER|Afu1g00230|Afu1g00230|transcript|Afu1g00230-T|Coding||c.*4169_*4170delCTinsTG|||||4170|,CA|intergenic_region|MODIFIER|Afu1g00220-Afu1g00230|Afu1g00220-Afu1g00230|intergenic_region|Afu1g00220-Afu1g00230|||n.51606_51607delAGinsCA||||||	GT:DP:RO:QR:AO:QA:GL	1/1:90:0:0:82:2487:-188.293,-24.9855,0
Chr1_A_fumigatus_Af293	51650	.	G	A	3278.18	.	AB=0;ABP=0;AC=2;AF=1;AN=2;AO=129;CIGAR=1X;DP=130;DPB=130;DPRA=0;EPP=21.3416;EPPR=0;GTI=0;LEN=1;MEANALT=1;MQM=33.9457;MQMR=100;NS=1;NUMALT=1;ODDS=182.051;PAIRED=0.44186;PAIREDR=0;PAO=0;PQA=0;PQR=0;PRO=0;QA=4482;QR=60;RO=0;RPL=44;RPP=31.3068;RPPR=5.18177;RPR=85;RUN=1;SAF=69;SAP=4.37378;SAR=60;SRF=0;SRP=5.18177;SRR=0;TYPE=snp;ANN=A|downstream_gene_variant|MODIFIER|Afu1g00220|Afu1g00220|transcript|Afu1g00220-T|Coding||c.*2169G>A|||||2169|,A|downstream_gene_variant|MODIFIER|Afu1g00230|Afu1g00230|transcript|Afu1g00230-T|Coding||c.*4126C>T|||||4126|,A|intergenic_region|MODIFIER|Afu1g00220-Afu1g00230|Afu1g00220-Afu1g00230|intergenic_region|Afu1g00220-Afu1g00230|||n.51650G>A||||||	GT:DP:RO:QR:AO:QA:GL	1/1:129:0:0:129:4482:-336.111,-38.8329,0
Chr1_A_fumigatus_Af293	51714	.	T	C	3796.64	.	AB=0;ABP=0;AC=2;AF=1;AN=2;AO=148;CIGAR=1X;DP=149;DPB=149;DPRA=0;EPP=3.06899;EPPR=0;GTI=0;LEN=1;MEANALT=1;MQM=35.0338;MQMR=100;NS=1;NUMALT=1;ODDS=208.39;PAIRED=0.547297;PAIREDR=0;PAO=0;PQA=0;PQR=0;PRO=0;QA=4941;QR=60;RO=0;RPL=73;RPP=3.06899;RPPR=5.18177;RPR=75;RUN=1;SAF=74;SAP=3.0103;SAR=74;SRF=0;SRP=5.18177;SRR=0;TYPE=snp;ANN=C|downstream_gene_variant|MODIFIER|Afu1g00220|Afu1g00220|transcript|Afu1g00220-T|Coding||c.*2233T>C|||||2233|,C|downstream_gene_variant|MODIFIER|Afu1g00230|Afu1g00230|transcript|Afu1g00230-T|Coding||c.*4062A>G|||||4062|,C|intergenic_region|MODIFIER|Afu1g00220-Afu1g00230|Afu1g00220-Afu1g00230|intergenic_region|Afu1g00220-Afu1g00230|||n.51714T>C||||||	GT:DP:RO:QR:AO:QA:GL	1/1:148:0:0:148:4941:-383.227,-44.5524,0
Chr1_A_fumigatus_Af293	51823	.	T	C	3135.01	.	AB=0;ABP=0;AC=2;AF=1;AN=2;AO=135;CIGAR=1X;DP=136;DPB=136;DPRA=0;EPP=8.81698;EPPR=0;GTI=0;LEN=1;MEANALT=1;MQM=30.1926;MQMR=100;NS=1;NUMALT=1;ODDS=190.369;PAIRED=0.659259;PAIREDR=0;PAO=0;PQA=0;PQR=0;PRO=0;QA=4577;QR=60;RO=0;RPL=69;RPP=3.15506;RPPR=5.18177;RPR=66;RUN=1;SAF=76;SAP=7.65886;SAR=59;SRF=0;SRP=5.18177;SRR=0;TYPE=snp;ANN=C|downstream_gene_variant|MODIFIER|Afu1g00220|Afu1g00220|transcript|Afu1g00220-T|Coding||c.*2342T>C|||||2342|,C|downstream_gene_variant|MODIFIER|Afu1g00230|Afu1g00230|transcript|Afu1g00230-T|Coding||c.*3953A>G|||||3953|,C|intergenic_region|MODIFIER|Afu1g00220-Afu1g00230|Afu1g00220-Afu1g00230|intergenic_region|Afu1g00220-Afu1g00230|||n.51823T>C||||||	GT:DP:RO:QR:AO:QA:GL	1/1:135:0:0:135:4577:-318.048,-40.6391,0
Chr1_A_fumigatus_Af293	51830	.	T	A	3244.92	.	AB=0;ABP=0;AC=2;AF=1;AN=2;AO=141;CIGAR=1X;DP=143;DPB=143;DPRA=0;EPP=7.46105;EPPR=0;GTI=0;LEN=1;MEANALT=2;MQM=30.156;MQMR=100;NS=1;NUMALT=1;ODDS=198.686;PAIRED=0.64539;PAIREDR=0;PAO=0;PQA=0;PQR=0;PRO=0;QA=4785;QR=60;RO=0;RPL=74;RPP=3.76493;RPPR=5.18177;RPR=67;RUN=1;SAF=75;SAP=4.25774;SAR=66;SRF=0;SRP=5.18177;SRR=0;TYPE=snp;ANN=A|downstream_gene_variant|MODIFIER|Afu1g00220|Afu1g00220|transcript|Afu1g00220-T|Coding||c.*2349T>A|||||2349|,A|downstream_gene_variant|MODIFIER|Afu1g00230|Afu1g00230|transcript|Afu1g00230-T|Coding||c.*3946A>T|||||3946|,A|intergenic_region|MODIFIER|Afu1g00220-Afu1g00230|Afu1g00220-Afu1g00230|intergenic_region|Afu1g00220-Afu1g00230|||n.51830T>A||||||	GT:DP:RO:QR:AO:QA:GL	1/1:142:0:0:141:4785:-328.654,-42.4452,0
Chr1_A_fumigatus_Af293	51861	.	TGCGCG	GGTGCA	3103.29	.	AB=0;ABP=0;AC=2;AF=1;AN=2;AO=135;CIGAR=1X1M1X2M1X;DP=142;DPB=142.667;DPRA=0;EPP=3.41242;EPPR=0;GTI=0;LEN=6;MEANALT=4;MQM=29.7111;MQMR=0;NS=1;NUMALT=1;ODDS=193.834;PAIRED=0.651852;PAIREDR=0;PAO=5;PQA=142;PQR=0;PRO=0;QA=4332;QR=0;RO=0;RPL=78;RPP=10.1038;RPPR=0;RPR=57;RUN=1;SAF=68;SAP=3.02638;SAR=67;SRF=0;SRP=0;SRR=0;TYPE=complex;ANN=GGTGCA|downstream_gene_variant|MODIFIER|Afu1g00220|Afu1g00220|transcript|Afu1g00220-T|Coding||c.*2380_*2385delTGCGCGinsGGTGCA|||||2380|,GGTGCA|downstream_gene_variant|MODIFIER|Afu1g00230|Afu1g00230|transcript|Afu1g00230-T|Coding||c.*3910_*3915delCGCGCAinsTGCACC|||||3915|,GGTGCA|intergenic_region|MODIFIER|Afu1g00220-Afu1g00230|Afu1g00220-Afu1g00230|intergenic_region|Afu1g00220-Afu1g00230|||n.51861_51866delTGCGCGinsGGTGCA||||||	GT:DP:RO:QR:AO:QA:GL	1/1:141:0:0:135:4332:-314.57,-42.1442,0
Chr1_A_fumigatus_Af293	51884	.	G	A	2973.92	.	AB=0;ABP=0;AC=2;AF=1;AN=2;AO=138;CIGAR=1X;DP=141;DPB=141;DPRA=0;EPP=3.26206;EPPR=0;GTI=0;LEN=1;MEANALT=2;MQM=29.087;MQMR=100;NS=1;NUMALT=1;ODDS=194.527;PAIRED=0.615942;PAIREDR=0;PAO=0;PQA=0;PQR=0;PRO=0;QA=4425;QR=60;RO=0;RPL=87;RPP=23.4033;RPPR=5.18177;RPR=51;RUN=1;SAF=66;SAP=3.57677;SAR=72;SRF=0;SRP=5.18177;SRR=0;TYPE=snp;ANN=A|downstream_gene_variant|MODIFIER|Afu1g00220|Afu1g00220|transcript|Afu1g00220-T|Coding||c.*2403G>A|||||2403|,A|downstream_gene_variant|MODIFIER|Afu1g00230|Afu1g00230|transcript|Afu1g00230-T|Coding||c.*3892C>T|||||3892|,A|intergenic_region|MODIFIER|Afu1g00220-Afu1g00230|Afu1g00220-Afu1g00230|intergenic_region|Afu1g00220-Afu1g00230|||n.51884G>A||||||	GT:DP:RO:QR:AO:QA:GL	1/1:140:0:0:138:4425:-303.027,-41.5421,0
Chr1_A_fumigatus_Af293	51899	.	G	A	3067.63	.	AB=0;ABP=0;AC=2;AF=1;AN=2;AO=137;CIGAR=1X;DP=138;DPB=138;DPRA=0;EPP=3.40655;EPPR=0;GTI=0;LEN=1;MEANALT=1;MQM=28.5109;MQMR=100;NS=1;NUMALT=1;ODDS=193.141;PAIRED=0.649635;PAIREDR=0;PAO=0;PQA=0;PQR=0;PRO=0;QA=4860;QR=60;RO=0;RPL=84;RPP=18.2423;RPPR=5.18177;RPR=53;RUN=1;SAF=68;SAP=3.02615;SAR=69;SRF=0;SRP=5.18177;SRR=0;TYPE=snp;ANN=A|downstream_gene_variant|MODIFIER|Afu1g00220|Afu1g00220|transcript|Afu1g00220-T|Coding||c.*2418G>A|||||2418|,A|downstream_gene_variant|MODIFIER|Afu1g00230|Afu1g00230|transcript|Afu1g00230-T|Coding||c.*3877C>T|||||3877|,A|intergenic_region|MODIFIER|Afu1g00220-Afu1g00230|Afu1g00220-Afu1g00230|intergenic_region|Afu1g00220-Afu1g00230|||n.51899G>A||||||	GT:DP:RO:QR:AO:QA:GL	1/1:137:0:0:137:4860:-311.831,-41.2411,0
Chr1_A_fumigatus_Af293	51970	.	T	C	2272.03	.	AB=0;ABP=0;AC=2;AF=1;AN=2;AO=118;CIGAR=1X;DP=120;DPB=120;DPRA=0;EPP=4.85053;EPPR=0;GTI=0;LEN=1;MEANALT=2;MQM=25.5254;MQMR=100;NS=1;NUMALT=1;ODDS=166.802;PAIRED=0.584746;PAIREDR=0;PAO=0;PQA=0;PQR=0;PRO=0;QA=3920;QR=60;RO=0;RPL=64;RPP=4.85053;RPPR=5.18177;RPR=54;RUN=1;SAF=66;SAP=6.61715;SAR=52;SRF=0;SRP=5.18177;SRR=0;TYPE=snp;ANN=C|downstream_gene_variant|MODIFIER|Afu1g00220|Afu1g00220|transcript|Afu1g00220-T|Coding||c.*2489T>C|||||2489|,C|downstream_gene_variant|MODIFIER|Afu1g00230|Afu1g00230|transcript|Afu1g00230-T|Coding||c.*3806A>G|||||3806|,C|intergenic_region|MODIFIER|Afu1g00220-Afu1g00230|Afu1g00220-Afu1g00230|intergenic_region|Afu1g00220-Afu1g00230|||n.51970T>C||||||	GT:DP:RO:QR:AO:QA:GL	1/1:119:0:0:118:3920:-231.331,-35.5215,0
Chr1_A_fumigatus_Af293	52003	.	AGTAT	GGTAC	1853.73	.	AB=0;ABP=0;AC=2;AF=1;AN=2;AO=108;CIGAR=1X3M1X;DP=111;DPB=112;DPRA=0;EPP=3.0103;EPPR=0;GTI=0;LEN=5;MEANALT=3;MQM=23.1204;MQMR=0;NS=1;NUMALT=1;ODDS=155.018;PAIRED=0.62037;PAIREDR=0;PAO=3;PQA=64;PQR=0;PRO=0;QA=3203;QR=0;RO=0;RPL=56;RPP=3.332;RPPR=0;RPR=52;RUN=1;SAF=52;SAP=3.332;SAR=56;SRF=0;SRP=0;SRR=0;TYPE=complex;ANN=GGTAC|downstream_gene_variant|MODIFIER|Afu1g00220|Afu1g00220|transcript|Afu1g00220-T|Coding||c.*2522_*2526delAGTATinsGGTAC|||||2522|,GGTAC|downstream_gene_variant|MODIFIER|Afu1g00230|Afu1g00230|transcript|Afu1g00230-T|Coding||c.*3769_*3773delATACTinsGTACC|||||3773|,GGTAC|intergenic_region|MODIFIER|Afu1g00220-Afu1g00230|Afu1g00220-Afu1g00230|intergenic_region|Afu1g00220-Afu1g00230|||n.52003_52007delAGTATinsGGTAC||||||	GT:DP:RO:QR:AO:QA:GL	1/1:110:0:0:108:3203:-188.784,-33.4143,0
Chr1_A_fumigatus_Af293	52103	.	TG	TGTTCTGGCGACCGAATCTTTGG	492.727	.	AB=0;ABP=0;AC=2;AF=1;AN=2;AO=66;CIGAR=1M21I1M;DP=93;DPB=904;DPRA=0;EPP=5.11597;EPPR=7.94546;GTI=0;LEN=21;MEANALT=13;MQM=12.6212;MQMR=18.0909;NS=1;NUMALT=1;ODDS=57.9037;PAIRED=0.787879;PAIREDR=0.272727;PAO=6;PQA=137;PQR=0;PRO=0;QA=1570;QR=358;RO=11;RPL=25;RPP=11.433;RPPR=26.8965;RPR=41;RUN=1;SAF=34;SAP=3.1419;SAR=32;SRF=8;SRP=7.94546;SRR=3;TYPE=ins;ANN=TGTTCTGGCGACCGAATCTTTGG|downstream_gene_variant|MODIFIER|Afu1g00220|Afu1g00220|transcript|Afu1g00220-T|Coding||c.*2623_*2624insTTCTGGCGACCGAATCTTTGG|||||2624|,TGTTCTGGCGACCGAATCTTTGG|downstream_gene_variant|MODIFIER|Afu1g00230|Afu1g00230|transcript|Afu1g00230-T|Coding||c.*3671_*3672insCCAAAGATTCGGTCGCCAGAA|||||3671|,TGTTCTGGCGACCGAATCTTTGG|intergenic_region|MODIFIER|Afu1g00220-Afu1g00230|Afu1g00220-Afu1g00230|intergenic_region|Afu1g00220-Afu1g00230|||n.52104_52105insTTCTGGCGACCGAATCTTTGG||||||	GT:DP:RO:QR:AO:QA:GL	1/1:92:11:358:66:1570:-47.8606,-7.89589,0
Chr1_A_fumigatus_Af293	52143	.	T	C	1060.29	.	AB=0;ABP=0;AC=2;AF=1;AN=2;AO=93;CIGAR=1X;DP=94;DPB=94;DPRA=0;EPP=5.83555;EPPR=0;GTI=0;LEN=1;MEANALT=1;MQM=14.2043;MQMR=100;NS=1;NUMALT=1;ODDS=132.144;PAIRED=0.666667;PAIREDR=0;PAO=0;PQA=0;PQR=0;PRO=0;QA=3143;QR=60;RO=0;RPL=41;RPP=5.83555;RPPR=5.18177;RPR=52;RUN=1;SAF=43;SAP=4.15441;SAR=50;SRF=0;SRP=5.18177;SRR=0;TYPE=snp;ANN=C|downstream_gene_variant|MODIFIER|Afu1g00220|Afu1g00220|transcript|Afu1g00220-T|Coding||c.*2662T>C|||||2662|,C|downstream_gene_variant|MODIFIER|Afu1g00230|Afu1g00230|transcript|Afu1g00230-T|Coding||c.*3633A>G|||||3633|,C|intergenic_region|MODIFIER|Afu1g00220-Afu1g00230|Afu1g00220-Afu1g00230|intergenic_region|Afu1g00220-Afu1g00230|||n.52143T>C||||||	GT:DP:RO:QR:AO:QA:GL	1/1:93:0:0:93:3143:-109.953,-27.9958,0
Chr1_A_fumigatus_Af293	52187	.	A	T	1287.98	.	AB=0;ABP=0;AC=2;AF=1;AN=2;AO=102;CIGAR=1X;DP=104;DPB=104;DPRA=0;EPP=7.18293;EPPR=7.35324;GTI=0;LEN=1;MEANALT=1;MQM=15.902;MQMR=61.5;NS=1;NUMALT=1;ODDS=140.141;PAIRED=0.656863;PAIREDR=0;PAO=0;PQA=0;PQR=0;PRO=0;QA=3338;QR=75;RO=1;RPL=47;RPP=4.37279;RPPR=7.35324;RPR=55;RUN=1;SAF=53;SAP=3.35092;SAR=49;SRF=1;SRP=3.0103;SRR=0;TYPE=snp;ANN=T|downstream_gene_variant|MODIFIER|Afu1g00220|Afu1g00220|transcript|Afu1g00220-T|Coding||c.*2706A>T|||||2706|,T|downstream_gene_variant|MODIFIER|Afu1g00230|Afu1g00230|transcript|Afu1g00230-T|Coding||c.*3589T>A|||||3589|,T|intergenic_region|MODIFIER|Afu1g00220-Afu1g00230|Afu1g00220-Afu1g00230|intergenic_region|Afu1g00220-Afu1g00230|||n.52187A>T||||||	GT:DP:RO:QR:AO:QA:GL	1/1:103:1:15:102:3338:-131.788,-29.5681,0
Chr1_A_fumigatus_Af293	52204	.	TGGG	CTGA	1304.89	.	AB=0;ABP=0;AC=2;AF=1;AN=2;AO=99;CIGAR=2X1M1X;DP=104;DPB=103.25;DPRA=0;EPP=3.20771;EPPR=0;GTI=0;LEN=4;MEANALT=4;MQM=16.7778;MQMR=0;NS=1;NUMALT=1;ODDS=140.462;PAIRED=0.656566;PAIREDR=0;PAO=0;PQA=0;PQR=0;PRO=0;QA=3024;QR=0;RO=0;RPL=51;RPP=3.20771;RPPR=0;RPR=48;RUN=1;SAF=51;SAP=3.20771;SAR=48;SRF=0;SRP=0;SRR=0;TYPE=complex;ANN=CTGA|downstream_gene_variant|MODIFIER|Afu1g00220|Afu1g00220|transcript|Afu1g00220-T|Coding||c.*2723_*2726delTGGGinsCTGA|||||2723|,CTGA|downstream_gene_variant|MODIFIER|Afu1g00230|Afu1g00230|transcript|Afu1g00230-T|Coding||c.*3569_*3572delCCCAinsTCAG|||||3572|,CTGA|intergenic_region|MODIFIER|Afu1g00220-Afu1g00230|Afu1g00220-Afu1g00230|intergenic_region|Afu1g00220-Afu1g00230|||n.52204_52207delTGGGinsCTGA||||||	GT:DP:RO:QR:AO:QA:GL	1/1:103:0:0:99:3024:-133.838,-29.802,0
Chr1_A_fumigatus_Af293	52224	.	C	T	1697.69	.	AB=0;ABP=0;AC=2;AF=1;AN=2;AO=116;CIGAR=1X;DP=118;DPB=118;DPRA=0;EPP=4.20835;EPPR=0;GTI=0;LEN=1;MEANALT=2;MQM=19.7241;MQMR=100;NS=1;NUMALT=1;ODDS=164.029;PAIRED=0.646552;PAIREDR=0;PAO=0;PQA=0;PQR=0;PRO=0;QA=3568;QR=60;RO=0;RPL=53;RPP=4.88226;RPPR=5.18177;RPR=63;RUN=1;SAF=61;SAP=3.68421;SAR=55;SRF=0;SRP=5.18177;SRR=0;TYPE=snp;ANN=T|downstream_gene_variant|MODIFIER|Afu1g00220|Afu1g00220|transcript|Afu1g00220-T|Coding||c.*2743C>T|||||2743|,T|downstream_gene_variant|MODIFIER|Afu1g00230|Afu1g00230|transcript|Afu1g00230-T|Coding||c.*3552G>A|||||3552|,T|intergenic_region|MODIFIER|Afu1g00220-Afu1g00230|Afu1g00220-Afu1g00230|intergenic_region|Afu1g00220-Afu1g00230|||n.52224C>T||||||	GT:DP:RO:QR:AO:QA:GL	1/1:117:0:0:116:3568:-173.534,-34.9195,0
Chr1_A_fumigatus_Af293	52305	.	TT	CC	2211.96	.	AB=0;ABP=0;AC=2;AF=1;AN=2;AO=114;CIGAR=2X;DP=118;DPB=117.5;DPRA=0;EPP=4.9151;EPPR=5.18177;GTI=0;LEN=2;MEANALT=3;MQM=24.7982;MQMR=3;NS=1;NUMALT=1;ODDS=159.399;PAIRED=0.692982;PAIREDR=0;PAO=0;PQA=0;PQR=0;PRO=0;QA=3721;QR=35;RO=1;RPL=44;RPP=15.8868;RPPR=5.18177;RPR=70;RUN=1;SAF=60;SAP=3.69603;SAR=54;SRF=1;SRP=5.18177;SRR=0;TYPE=mnp;ANN=CC|downstream_gene_variant|MODIFIER|Afu1g00220|Afu1g00220|transcript|Afu1g00220-T|Coding||c.*2824_*2825delTTinsCC|||||2824|,CC|downstream_gene_variant|MODIFIER|Afu1g00230|Afu1g00230|transcript|Afu1g00230-T|Coding||c.*3470_*3471delAAinsGG|||||3471|,CC|intergenic_region|MODIFIER|Afu1g00220-Afu1g00230|Afu1g00220-Afu1g00230|intergenic_region|Afu1g00220-Afu1g00230|||n.52305_52306delTTinsCC||||||	GT:DP:RO:QR:AO:QA:GL	1/1:117:1:35:114:3721:-225.22,-34.3673,0
Chr1_A_fumigatus_Af293	52314	.	G	A	2418.72	.	AB=0;ABP=0;AC=2;AF=1;AN=2;AO=119;CIGAR=1X;DP=120;DPB=120;DPRA=0;EPP=3.02855;EPPR=0;GTI=0;LEN=1;MEANALT=1;MQM=25;MQMR=100;NS=1;NUMALT=1;ODDS=168.188;PAIRED=0.714286;PAIREDR=0;PAO=0;PQA=0;PQR=0;PRO=0;QA=4078;QR=60;RO=0;RPL=46;RPP=16.3128;RPPR=5.18177;RPR=73;RUN=1;SAF=64;SAP=4.48836;SAR=55;SRF=0;SRP=5.18177;SRR=0;TYPE=snp;ANN=A|downstream_gene_variant|MODIFIER|Afu1g00220|Afu1g00220|transcript|Afu1g00220-T|Coding||c.*2833G>A|||||2833|,A|downstream_gene_variant|MODIFIER|Afu1g00230|Afu1g00230|transcript|Afu1g00230-T|Coding||c.*3462C>T|||||3462|,A|intergenic_region|MODIFIER|Afu1g00220-Afu1g00230|Afu1g00220-Afu1g00230|intergenic_region|Afu1g00220-Afu1g00230|||n.52314G>A||||||	GT:DP:RO:QR:AO:QA:GL	1/1:119:0:0:119:4078:-246.761,-35.8226,0
Chr1_A_fumigatus_Af293	52367	.	A	T	2546.44	.	AB=0;ABP=0;AC=2;AF=1;AN=2;AO=131;CIGAR=1X;DP=133;DPB=133;DPRA=0;EPP=10.3204;EPPR=0;GTI=0;LEN=1;MEANALT=2;MQM=26.7634;MQMR=100;NS=1;NUMALT=1;ODDS=184.823;PAIRED=0.694656;PAIREDR=0;PAO=0;PQA=0;PQR=0;PRO=0;QA=4092;QR=60;RO=0;RPL=64;RPP=3.15949;RPPR=5.18177;RPR=67;RUN=1;SAF=63;SAP=3.4247;SAR=68;SRF=0;SRP=5.18177;SRR=0;TYPE=snp;ANN=T|downstream_gene_variant|MODIFIER|Afu1g00220|Afu1g00220|transcript|Afu1g00220-T|Coding||c.*2886A>T|||||2886|,T|downstream_gene_variant|MODIFIER|Afu1g00230|Afu1g00230|transcript|Afu1g00230-T|Coding||c.*3409T>A|||||3409|,T|intergenic_region|MODIFIER|Afu1g00220-Afu1g00230|Afu1g00220-Afu1g00230|intergenic_region|Afu1g00220-Afu1g00230|||n.52367A>T||||||	GT:DP:RO:QR:AO:QA:GL	1/1:132:0:0:131:4092:-258.901,-39.4349,0
Chr1_A_fumigatus_Af293	52381	.	A	G	2617.28	.	AB=0;ABP=0;AC=2;AF=1;AN=2;AO=128;CIGAR=1X;DP=130;DPB=130;DPRA=0;EPP=20.3821;EPPR=0;GTI=0;LEN=1;MEANALT=2;MQM=27.0938;MQMR=100;NS=1;NUMALT=1;ODDS=180.665;PAIRED=0.679688;PAIREDR=0;PAO=0;PQA=0;PQR=0;PRO=0;QA=4221;QR=60;RO=0;RPL=64;RPP=3.0103;RPPR=5.18177;RPR=64;RUN=1;SAF=64;SAP=3.0103;SAR=64;SRF=0;SRP=5.18177;SRR=0;TYPE=snp;ANN=G|downstream_gene_variant|MODIFIER|Afu1g00220|Afu1g00220|transcript|Afu1g00220-T|Coding||c.*2900A>G|||||2900|,G|downstream_gene_variant|MODIFIER|Afu1g00230|Afu1g00230|transcript|Afu1g00230-T|Coding||c.*3395T>C|||||3395|,G|intergenic_region|MODIFIER|Afu1g00220-Afu1g00230|Afu1g00220-Afu1g00230|intergenic_region|Afu1g00220-Afu1g00230|||n.52381A>G||||||	GT:DP:RO:QR:AO:QA:GL	1/1:129:0:0:128:4221:-266.927,-38.5318,0
Chr1_A_fumigatus_Af293	52466	.	A	C	2796.6	.	AB=0;ABP=0;AC=2;AF=1;AN=2;AO=132;CIGAR=1X;DP=133;DPB=133;DPRA=0;EPP=3.60252;EPPR=0;GTI=0;LEN=1;MEANALT=1;MQM=27.7576;MQMR=100;NS=1;NUMALT=1;ODDS=186.21;PAIRED=0.651515;PAIREDR=0;PAO=0;PQA=0;PQR=0;PRO=0;QA=4532;QR=60;RO=0;RPL=74;RPP=7.22164;RPPR=5.18177;RPR=58;RUN=1;SAF=55;SAP=10.9724;SAR=77;SRF=0;SRP=5.18177;SRR=0;TYPE=snp;ANN=C|downstream_gene_variant|MODIFIER|Afu1g00220|Afu1g00220|transcript|Afu1g00220-T|Coding||c.*2985A>C|||||2985|,C|downstream_gene_variant|MODIFIER|Afu1g00230|Afu1g00230|transcript|Afu1g00230-T|Coding||c.*3310T>G|||||3310|,C|intergenic_region|MODIFIER|Afu1g00220-Afu1g00230|Afu1g00220-Afu1g00230|intergenic_region|Afu1g00220-Afu1g00230|||n.52466A>C||||||	GT:DP:RO:QR:AO:QA:GL	1/1:132:0:0:132:4532:-284.409,-39.736,0
Chr1_A_fumigatus_Af293	52474	.	G	A	2640.66	.	AB=0;ABP=0;AC=2;AF=1;AN=2;AO=125;CIGAR=1X;DP=128;DPB=128;DPRA=0;EPP=3.16665;EPPR=7.35324;GTI=0;LEN=1;MEANALT=2;MQM=27.872;MQMR=70;NS=1;NUMALT=1;ODDS=171.021;PAIRED=0.648;PAIREDR=0.5;PAO=0;PQA=0;PQR=0;PRO=0;QA=4258;QR=79;RO=1;RPL=67;RPP=4.41741;RPPR=3.0103;RPR=58;RUN=1;SAF=50;SAP=13.8677;SAR=75;SRF=0;SRP=7.35324;SRR=1;TYPE=snp;ANN=A|downstream_gene_variant|MODIFIER|Afu1g00220|Afu1g00220|transcript|Afu1g00220-T|Coding||c.*2993G>A|||||2993|,A|downstream_gene_variant|MODIFIER|Afu1g00230|Afu1g00230|transcript|Afu1g00230-T|Coding||c.*3302C>T|||||3302|,A|intergenic_region|MODIFIER|Afu1g00220-Afu1g00230|Afu1g00220-Afu1g00230|intergenic_region|Afu1g00220-Afu1g00230|||n.52474G>A||||||	GT:DP:RO:QR:AO:QA:GL	1/1:127:1:19:125:4258:-267.845,-36.143,0
Chr1_A_fumigatus_Af293	52486	.	A	G	2526.79	.	AB=0;ABP=0;AC=2;AF=1;AN=2;AO=119;CIGAR=1X;DP=121;DPB=121;DPRA=0;EPP=3.17453;EPPR=0;GTI=0;LEN=1;MEANALT=2;MQM=27.9412;MQMR=100;NS=1;NUMALT=1;ODDS=168.188;PAIRED=0.647059;PAIREDR=0;PAO=0;PQA=0;PQR=0;PRO=0;QA=4064;QR=60;RO=0;RPL=63;RPP=3.90444;RPPR=5.18177;RPR=56;RUN=1;SAF=49;SAP=11.0575;SAR=70;SRF=0;SRP=5.18177;SRR=0;TYPE=snp;ANN=G|downstream_gene_variant|MODIFIER|Afu1g00220|Afu1g00220|transcript|Afu1g00220-T|Coding||c.*3005A>G|||||3005|,G|downstream_gene_variant|MODIFIER|Afu1g00230|Afu1g00230|transcript|Afu1g00230-T|Coding||c.*3290T>C|||||3290|,G|intergenic_region|MODIFIER|Afu1g00220-Afu1g00230|Afu1g00220-Afu1g00230|intergenic_region|Afu1g00220-Afu1g00230|||n.52486A>G||||||	GT:DP:RO:QR:AO:QA:GL	1/1:120:0:0:119:4064:-256.996,-35.8226,0
Chr1_A_fumigatus_Af293	52492	.	T	C	2458.58	.	AB=0;ABP=0;AC=2;AF=1;AN=2;AO=119;CIGAR=1X;DP=121;DPB=121;DPRA=0;EPP=3.02855;EPPR=0;GTI=0;LEN=1;MEANALT=2;MQM=28.1933;MQMR=100;NS=1;NUMALT=1;ODDS=168.188;PAIRED=0.647059;PAIREDR=0;PAO=0;PQA=0;PQR=0;PRO=0;QA=3905;QR=60;RO=0;RPL=61;RPP=3.17453;RPPR=5.18177;RPR=58;RUN=1;SAF=46;SAP=16.3128;SAR=73;SRF=0;SRP=5.18177;SRR=0;TYPE=snp;ANN=C|downstream_gene_variant|MODIFIER|Afu1g00220|Afu1g00220|transcript|Afu1g00220-T|Coding||c.*3011T>C|||||3011|,C|downstream_gene_variant|MODIFIER|Afu1g00230|Afu1g00230|transcript|Afu1g00230-T|Coding||c.*3284A>G|||||3284|,C|intergenic_region|MODIFIER|Afu1g00220-Afu1g00230|Afu1g00220-Afu1g00230|intergenic_region|Afu1g00220-Afu1g00230|||n.52492T>C||||||	GT:DP:RO:QR:AO:QA:GL	1/1:120:0:0:119:3905:-250.617,-35.8226,0
Chr1_A_fumigatus_Af293	52504	.	ATGT	GTGC	2473.82	.	AB=0;ABP=0;AC=2;AF=1;AN=2;AO=121;CIGAR=1X2M1X;DP=127;DPB=127.25;DPRA=0;EPP=3.02825;EPPR=5.18177;GTI=0;LEN=4;MEANALT=3;MQM=28.8017;MQMR=23;NS=1;NUMALT=1;ODDS=166.95;PAIRED=0.61157;PAIREDR=0;PAO=2;PQA=25;PQR=0;PRO=0;QA=3810;QR=22;RO=1;RPL=62;RPP=3.17181;RPPR=5.18177;RPR=59;RUN=1;SAF=43;SAP=24.9942;SAR=78;SRF=0;SRP=5.18177;SRR=1;TYPE=complex;ANN=GTGC|downstream_gene_variant|MODIFIER|Afu1g00220|Afu1g00220|transcript|Afu1g00220-T|Coding||c.*3023_*3026delATGTinsGTGC|||||3023|,GTGC|downstream_gene_variant|MODIFIER|Afu1g00230|Afu1g00230|transcript|Afu1g00230-T|Coding||c.*3269_*3272delACATinsGCAC|||||3272|,GTGC|intergenic_region|MODIFIER|Afu1g00220-Afu1g00230|Afu1g00220-Afu1g00230|intergenic_region|Afu1g00220-Afu1g00230|||n.52504_52507delATGTinsGTGC||||||	GT:DP:RO:QR:AO:QA:GL	1/1:126:1:22:121:3810:-252.129,-35.5651,0
Chr1_A_fumigatus_Af293	52516	.	G	C	2706.01	.	AB=0;ABP=0;AC=2;AF=1;AN=2;AO=129;CIGAR=1X;DP=131;DPB=131;DPRA=0;EPP=3.02713;EPPR=0;GTI=0;LEN=1;MEANALT=2;MQM=29.2868;MQMR=100;NS=1;NUMALT=1;ODDS=182.051;PAIRED=0.604651;PAIREDR=0;PAO=0;PQA=0;PQR=0;PRO=0;QA=4091;QR=60;RO=0;RPL=66;RPP=3.1618;RPPR=5.18177;RPR=63;RUN=1;SAF=46;SAP=26.0548;SAR=83;SRF=0;SRP=5.18177;SRR=0;TYPE=snp;ANN=C|downstream_gene_variant|MODIFIER|Afu1g00220|Afu1g00220|transcript|Afu1g00220-T|Coding||c.*3035G>C|||||3035|,C|downstream_gene_variant|MODIFIER|Afu1g00230|Afu1g00230|transcript|Afu1g00230-T|Coding||c.*3260C>G|||||3260|,C|intergenic_region|MODIFIER|Afu1g00220-Afu1g00230|Afu1g00220-Afu1g00230|intergenic_region|Afu1g00220-Afu1g00230|||n.52516G>C||||||	GT:DP:RO:QR:AO:QA:GL	1/1:130:0:0:129:4091:-276.399,-38.8329,0
Chr1_A_fumigatus_Af293	52655	.	A	G	3150.06	.	AB=0;ABP=0;AC=2;AF=1;AN=2;AO=115;CIGAR=1X;DP=116;DPB=116;DPRA=0;EPP=31.7304;EPPR=0;GTI=0;LEN=1;MEANALT=1;MQM=37.2087;MQMR=100;NS=1;NUMALT=1;ODDS=162.643;PAIRED=0.565217;PAIREDR=0;PAO=0;PQA=0;PQR=0;PRO=0;QA=4033;QR=60;RO=0;RPL=59;RPP=3.18024;RPPR=5.18177;RPR=56;RUN=1;SAF=58;SAP=3.02918;SAR=57;SRF=0;SRP=5.18177;SRR=0;TYPE=snp;ANN=G|downstream_gene_variant|MODIFIER|Afu1g00220|Afu1g00220|transcript|Afu1g00220-T|Coding||c.*3174A>G|||||3174|,G|downstream_gene_variant|MODIFIER|Afu1g00230|Afu1g00230|transcript|Afu1g00230-T|Coding||c.*3121T>C|||||3121|,G|intergenic_region|MODIFIER|Afu1g00220-Afu1g00230|Afu1g00220-Afu1g00230|intergenic_region|Afu1g00220-Afu1g00230|||n.52655A>G||||||	GT:DP:RO:QR:AO:QA:GL	1/1:115:0:0:115:4033:-321.316,-34.6185,0
Chr1_A_fumigatus_Af293	52712	.	G	A	3415.6	.	AB=0;ABP=0;AC=2;AF=1;AN=2;AO=122;CIGAR=1X;DP=123;DPB=123;DPRA=0;EPP=10.1299;EPPR=0;GTI=0;LEN=1;MEANALT=1;MQM=38.7787;MQMR=100;NS=1;NUMALT=1;ODDS=172.347;PAIRED=0.557377;PAIREDR=0;PAO=0;PQA=0;PQR=0;PRO=0;QA=4178;QR=60;RO=0;RPL=67;RPP=5.57335;RPPR=5.18177;RPR=55;RUN=1;SAF=72;SAP=11.625;SAR=50;SRF=0;SRP=5.18177;SRR=0;TYPE=snp;ANN=A|downstream_gene_variant|MODIFIER|Afu1g00220|Afu1g00220|transcript|Afu1g00220-T|Coding||c.*3231G>A|||||3231|,A|downstream_gene_variant|MODIFIER|Afu1g00230|Afu1g00230|transcript|Afu1g00230-T|Coding||c.*3064C>T|||||3064|,A|intergenic_region|MODIFIER|Afu1g00220-Afu1g00230|Afu1g00220-Afu1g00230|intergenic_region|Afu1g00220-Afu1g00230|||n.52712G>A||||||	GT:DP:RO:QR:AO:QA:GL	1/1:122:0:0:122:4178:-346.81,-36.7257,0
Chr1_A_fumigatus_Af293	52738	.	C	T	3444.06	.	AB=0;ABP=0;AC=2;AF=1;AN=2;AO=124;CIGAR=1X;DP=125;DPB=125;DPRA=0;EPP=7.49334;EPPR=0;GTI=0;LEN=1;MEANALT=1;MQM=39.3065;MQMR=100;NS=1;NUMALT=1;ODDS=175.119;PAIRED=0.596774;PAIREDR=0;PAO=0;PQA=0;PQR=0;PRO=0;QA=4197;QR=60;RO=0;RPL=76;RPP=16.7396;RPPR=5.18177;RPR=48;RUN=1;SAF=76;SAP=16.7396;SAR=48;SRF=0;SRP=5.18177;SRR=0;TYPE=snp;ANN=T|downstream_gene_variant|MODIFIER|Afu1g00220|Afu1g00220|transcript|Afu1g00220-T|Coding||c.*3257C>T|||||3257|,T|downstream_gene_variant|MODIFIER|Afu1g00230|Afu1g00230|transcript|Afu1g00230-T|Coding||c.*3038G>A|||||3038|,T|intergenic_region|MODIFIER|Afu1g00220-Afu1g00230|Afu1g00220-Afu1g00230|intergenic_region|Afu1g00220-Afu1g00230|||n.52738C>T||||||	GT:DP:RO:QR:AO:QA:GL	1/1:124:0:0:124:4197:-351.036,-37.3277,0
Chr1_A_fumigatus_Af293	52829	.	TAAAAAAC	TAAAAAAAC	2896.69	.	AB=0;ABP=0;AC=2;AF=1;AN=2;AO=107;CIGAR=1M1I7M;DP=110;DPB=123.875;DPRA=0;EPP=7.57648;EPPR=0;GTI=0;LEN=1;MEANALT=3;MQM=40.0935;MQMR=0;NS=1;NUMALT=1;ODDS=157.098;PAIRED=0.691589;PAIREDR=0;PAO=2;PQA=44;PQR=44;PRO=2;QA=3386;QR=0;RO=0;RPL=46;RPP=7.57648;RPPR=0;RPR=61;RUN=1;SAF=62;SAP=8.8753;SAR=45;SRF=0;SRP=0;SRR=0;TYPE=ins;ANN=TAAAAAAAC|downstream_gene_variant|MODIFIER|Afu1g00220|Afu1g00220|transcript|Afu1g00220-T|Coding||c.*3354_*3355insA|||||3355|,TAAAAAAAC|downstream_gene_variant|MODIFIER|Afu1g00230|Afu1g00230|transcript|Afu1g00230-T|Coding||c.*2940_*2941insT|||||2940|,TAAAAAAAC|intergenic_region|MODIFIER|Afu1g00220-Afu1g00230|Afu1g00220-Afu1g00230|intergenic_region|Afu1g00220-Afu1g00230|||n.52835_52836insA||||||	GT:DP:RO:QR:AO:QA:GL	1/1:109:0:0:107:3386:-294.502,-34.6184,0
Chr1_A_fumigatus_Af293	52837	.	G	A	3127.57	.	AB=0;ABP=0;AC=2;AF=1;AN=2;AO=116;CIGAR=1X;DP=117;DPB=117;DPRA=0;EPP=12.0706;EPPR=0;GTI=0;LEN=1;MEANALT=1;MQM=40.0517;MQMR=100;NS=1;NUMALT=1;ODDS=164.029;PAIRED=0.681034;PAIREDR=0;PAO=0;PQA=0;PQR=0;PRO=0;QA=3700;QR=60;RO=0;RPL=49;RPP=9.07545;RPPR=5.18177;RPR=67;RUN=1;SAF=64;SAP=5.70592;SAR=52;SRF=0;SRP=5.18177;SRR=0;TYPE=snp;ANN=A|downstream_gene_variant|MODIFIER|Afu1g00220|Afu1g00220|transcript|Afu1g00220-T|Coding||c.*3356G>A|||||3356|,A|downstream_gene_variant|MODIFIER|Afu1g00230|Afu1g00230|transcript|Afu1g00230-T|Coding||c.*2939C>T|||||2939|,A|intergenic_region|MODIFIER|Afu1g00220-Afu1g00230|Afu1g00220-Afu1g00230|intergenic_region|Afu1g00220-Afu1g00230|||n.52837G>A||||||	GT:DP:RO:QR:AO:QA:GL	1/1:116:0:0:116:3700:-317.926,-34.9195,0
Chr1_A_fumigatus_Af293	52998	.	G	C	2728.93	.	AB=0;ABP=0;AC=2;AF=1;AN=2;AO=110;CIGAR=1X;DP=112;DPB=112;DPRA=0;EPP=4.2737;EPPR=7.35324;GTI=0;LEN=1;MEANALT=1;MQM=37.9182;MQMR=54;NS=1;NUMALT=1;ODDS=152.914;PAIRED=0.636364;PAIREDR=0;PAO=0;PQA=0;PQR=0;PRO=0;QA=3437;QR=72;RO=1;RPL=65;RPP=10.9066;RPPR=3.0103;RPR=45;RUN=1;SAF=34;SAP=37.8328;SAR=76;SRF=0;SRP=7.35324;SRR=1;TYPE=snp;ANN=C|downstream_gene_variant|MODIFIER|Afu1g00220|Afu1g00220|transcript|Afu1g00220-T|Coding||c.*3517G>C|||||3517|,C|downstream_gene_variant|MODIFIER|Afu1g00230|Afu1g00230|transcript|Afu1g00230-T|Coding||c.*2778C>G|||||2778|,C|intergenic_region|MODIFIER|Afu1g00220-Afu1g00230|Afu1g00220-Afu1g00230|intergenic_region|Afu1g00220-Afu1g00230|||n.52998G>C||||||	GT:DP:RO:QR:AO:QA:GL	1/1:111:1:12:110:3437:-279.799,-32.7398,0
Chr1_A_fumigatus_Af293	53021	.	A	G	2808.81	.	AB=0;ABP=0;AC=2;AF=1;AN=2;AO=109;CIGAR=1X;DP=111;DPB=111;DPRA=0;EPP=17.5333;EPPR=0;GTI=0;LEN=1;MEANALT=2;MQM=36.8349;MQMR=100;NS=1;NUMALT=1;ODDS=154.325;PAIRED=0.614679;PAIREDR=0;PAO=0;PQA=0;PQR=0;PRO=0;QA=3711;QR=60;RO=0;RPL=69;RPP=19.7645;RPPR=5.18177;RPR=40;RUN=1;SAF=35;SAP=33.3113;SAR=74;SRF=0;SRP=5.18177;SRR=0;TYPE=snp;ANN=G|downstream_gene_variant|MODIFIER|Afu1g00220|Afu1g00220|transcript|Afu1g00220-T|Coding||c.*3540A>G|||||3540|,G|downstream_gene_variant|MODIFIER|Afu1g00230|Afu1g00230|transcript|Afu1g00230-T|Coding||c.*2755T>C|||||2755|,G|intergenic_region|MODIFIER|Afu1g00220-Afu1g00230|Afu1g00220-Afu1g00230|intergenic_region|Afu1g00220-Afu1g00230|||n.53021A>G||||||	GT:DP:RO:QR:AO:QA:GL	1/1:110:0:0:109:3711:-290.437,-32.8123,0
Chr1_A_fumigatus_Af293	53100	.	TAT	TAAT	2272.06	.	AB=0;ABP=0;AC=2;AF=1;AN=2;AO=107;CIGAR=1M1I2M;DP=121;DPB=160.667;DPRA=0;EPP=8.8753;EPPR=5.18177;GTI=0;LEN=1;MEANALT=8;MQM=31.6636;MQMR=24;NS=1;NUMALT=1;ODDS=146.904;PAIRED=0.504673;PAIREDR=0;PAO=1;PQA=24;PQR=0;PRO=0;QA=2745;QR=22;RO=1;RPL=44;RPP=10.3365;RPPR=5.18177;RPR=63;RUN=1;SAF=48;SAP=5.46589;SAR=59;SRF=1;SRP=5.18177;SRR=0;TYPE=ins;ANN=TAAT|downstream_gene_variant|MODIFIER|Afu1g00220|Afu1g00220|transcript|Afu1g00220-T|Coding||c.*3620_*3621insA|||||3621|,TAAT|downstream_gene_variant|MODIFIER|Afu1g00230|Afu1g00230|transcript|Afu1g00230-T|Coding||c.*2674_*2675insT|||||2674|,TAAT|intergenic_region|MODIFIER|Afu1g00220-Afu1g00230|Afu1g00220-Afu1g00230|intergenic_region|Afu1g00220-Afu1g00230|||n.53101_53102insA||||||	GT:DP:RO:QR:AO:QA:GL	1/1:120:1:22:107:2745:-231.201,-31.0208,0
Chr1_A_fumigatus_Af293	53112	.	T	C	2633.24	.	AB=0;ABP=0;AC=2;AF=1;AN=2;AO=113;CIGAR=1X;DP=115;DPB=115;DPRA=0;EPP=11.4848;EPPR=7.35324;GTI=0;LEN=1;MEANALT=1;MQM=31.3009;MQMR=54;NS=1;NUMALT=1;ODDS=156.759;PAIRED=0.504425;PAIREDR=0;PAO=0;PQA=0;PQR=0;PRO=0;QA=3824;QR=97;RO=1;RPL=43;RPP=17.0192;RPPR=7.35324;RPR=70;RUN=1;SAF=54;SAP=3.49071;SAR=59;SRF=1;SRP=3.0103;SRR=0;TYPE=snp;ANN=C|downstream_gene_variant|MODIFIER|Afu1g00220|Afu1g00220|transcript|Afu1g00220-T|Coding||c.*3631T>C|||||3631|,C|downstream_gene_variant|MODIFIER|Afu1g00230|Afu1g00230|transcript|Afu1g00230-T|Coding||c.*2664A>G|||||2664|,C|intergenic_region|MODIFIER|Afu1g00220-Afu1g00230|Afu1g00220-Afu1g00230|intergenic_region|Afu1g00220-Afu1g00230|||n.53112T>C||||||	GT:DP:RO:QR:AO:QA:GL	1/1:114:1:37:113:3824:-268.092,-33.5179,0
Chr1_A_fumigatus_Af293	53166	.	G	T	2855.45	.	AB=0;ABP=0;AC=2;AF=1;AN=2;AO=122;CIGAR=1X;DP=125;DPB=125;DPRA=0;EPP=3.29508;EPPR=0;GTI=0;LEN=1;MEANALT=2;MQM=30.123;MQMR=100;NS=1;NUMALT=1;ODDS=172.347;PAIRED=0.54918;PAIREDR=0;PAO=0;PQA=0;PQR=0;PRO=0;QA=4277;QR=60;RO=0;RPL=39;RPP=37.4691;RPPR=5.18177;RPR=83;RUN=1;SAF=62;SAP=3.0815;SAR=60;SRF=0;SRP=5.18177;SRR=0;TYPE=snp;ANN=T|downstream_gene_variant|MODIFIER|Afu1g00220|Afu1g00220|transcript|Afu1g00220-T|Coding||c.*3685G>T|||||3685|,T|downstream_gene_variant|MODIFIER|Afu1g00230|Afu1g00230|transcript|Afu1g00230-T|Coding||c.*2610C>A|||||2610|,T|intergenic_region|MODIFIER|Afu1g00220-Afu1g00230|Afu1g00220-Afu1g00230|intergenic_region|Afu1g00220-Afu1g00230|||n.53166G>T||||||	GT:DP:RO:QR:AO:QA:GL	1/1:124:0:0:122:4277:-292.501,-36.7257,0
Chr1_A_fumigatus_Af293	53174	.	TCC	TC	2575.94	.	AB=0;ABP=0;AC=2;AF=1;AN=2;AO=120;CIGAR=1M1D1M;DP=124;DPB=83.3333;DPRA=0;EPP=4.16842;EPPR=0;GTI=0;LEN=1;MEANALT=4;MQM=29.9583;MQMR=0;NS=1;NUMALT=1;ODDS=169.574;PAIRED=0.55;PAIREDR=0;PAO=0;PQA=0;PQR=0;PRO=0;QA=3744;QR=0;RO=0;RPL=40;RPP=31.9633;RPPR=0;RPR=80;RUN=1;SAF=60;SAP=3.0103;SAR=60;SRF=0;SRP=0;SRR=0;TYPE=del;ANN=TC|downstream_gene_variant|MODIFIER|Afu1g00220|Afu1g00220|transcript|Afu1g00220-T|Coding||c.*3695delC|||||3695|,TC|downstream_gene_variant|MODIFIER|Afu1g00230|Afu1g00230|transcript|Afu1g00230-T|Coding||c.*2600delG|||||2600|,TC|intergenic_region|MODIFIER|Afu1g00220-Afu1g00230|Afu1g00220-Afu1g00230|intergenic_region|Afu1g00220-Afu1g00230|||n.53176delC||||||	GT:DP:RO:QR:AO:QA:GL	1/1:123:0:0:120:3744:-264.05,-36.1236,0
Chr1_A_fumigatus_Af293	53186	.	C	T	2886.05	.	AB=0;ABP=0;AC=2;AF=1;AN=2;AO=123;CIGAR=1X;DP=125;DPB=125;DPRA=0;EPP=5.14646;EPPR=0;GTI=0;LEN=1;MEANALT=2;MQM=29.9431;MQMR=100;NS=1;NUMALT=1;ODDS=173.733;PAIRED=0.552846;PAIREDR=0;PAO=0;PQA=0;PQR=0;PRO=0;QA=4261;QR=60;RO=0;RPL=59;RPP=3.45166;RPPR=5.18177;RPR=64;RUN=1;SAF=64;SAP=3.45166;SAR=59;SRF=0;SRP=5.18177;SRR=0;TYPE=snp;ANN=T|downstream_gene_variant|MODIFIER|Afu1g00220|Afu1g00220|transcript|Afu1g00220-T|Coding||c.*3705C>T|||||3705|,T|downstream_gene_variant|MODIFIER|Afu1g00230|Afu1g00230|transcript|Afu1g00230-T|Coding||c.*2590G>A|||||2590|,T|intergenic_region|MODIFIER|Afu1g00220-Afu1g00230|Afu1g00220-Afu1g00230|intergenic_region|Afu1g00220-Afu1g00230|||n.53186C>T||||||	GT:DP:RO:QR:AO:QA:GL	1/1:124:0:0:123:4261:-292.337,-37.0267,0
Chr1_A_fumigatus_Af293	53191	.	C	T	2924.12	.	AB=0;ABP=0;AC=2;AF=1;AN=2;AO=122;CIGAR=1X;DP=125;DPB=125;DPRA=0;EPP=8.77716;EPPR=7.35324;GTI=0;LEN=1;MEANALT=2;MQM=30.0082;MQMR=51.5;NS=1;NUMALT=1;ODDS=170.501;PAIRED=0.565574;PAIREDR=0;PAO=0;PQA=0;PQR=0;PRO=0;QA=4359;QR=93;RO=1;RPL=64;RPP=3.65106;RPPR=7.35324;RPR=58;RUN=1;SAF=64;SAP=3.65106;SAR=58;SRF=1;SRP=3.0103;SRR=0;TYPE=snp;ANN=T|downstream_gene_variant|MODIFIER|Afu1g00220|Afu1g00220|transcript|Afu1g00220-T|Coding||c.*3710C>T|||||3710|,T|downstream_gene_variant|MODIFIER|Afu1g00230|Afu1g00230|transcript|Afu1g00230-T|Coding||c.*2585G>A|||||2585|,T|intergenic_region|MODIFIER|Afu1g00220-Afu1g00230|Afu1g00220-Afu1g00230|intergenic_region|Afu1g00220-Afu1g00230|||n.53191C>T||||||	GT:DP:RO:QR:AO:QA:GL	1/1:124:1:33:122:4359:-295.637,-36.8099,0
Chr1_A_fumigatus_Af293	53204	.	T	G	3026.23	.	AB=0;ABP=0;AC=2;AF=1;AN=2;AO=130;CIGAR=1X;DP=131;DPB=131;DPRA=0;EPP=6.28421;EPPR=0;GTI=0;LEN=1;MEANALT=1;MQM=29.9;MQMR=100;NS=1;NUMALT=1;ODDS=183.437;PAIRED=0.569231;PAIREDR=0;PAO=0;PQA=0;PQR=0;PRO=0;QA=4493;QR=60;RO=0;RPL=65;RPP=3.0103;RPPR=5.18177;RPR=65;RUN=1;SAF=71;SAP=5.41562;SAR=59;SRF=0;SRP=5.18177;SRR=0;TYPE=snp;ANN=G|downstream_gene_variant|MODIFIER|Afu1g00220|Afu1g00220|transcript|Afu1g00220-T|Coding||c.*3723T>G|||||3723|,G|downstream_gene_variant|MODIFIER|Afu1g00230|Afu1g00230|transcript|Afu1g00230-T|Coding||c.*2572A>C|||||2572|,G|intergenic_region|MODIFIER|Afu1g00220-Afu1g00230|Afu1g00220-Afu1g00230|intergenic_region|Afu1g00220-Afu1g00230|||n.53204T>G||||||	GT:DP:RO:QR:AO:QA:GL	1/1:130:0:0:130:4493:-306.656,-39.1339,0
Chr1_A_fumigatus_Af293	53238	.	C	A	2899.34	.	AB=0;ABP=0;AC=2;AF=1;AN=2;AO=126;CIGAR=1X;DP=130;DPB=130;DPRA=0;EPP=6.38815;EPPR=11.6962;GTI=0;LEN=1;MEANALT=1;MQM=30.373;MQMR=43;NS=1;NUMALT=1;ODDS=166.109;PAIRED=0.579365;PAIREDR=0.5;PAO=0;PQA=0;PQR=0;PRO=0;QA=4315;QR=123;RO=3;RPL=69;RPP=5.49198;RPPR=5.18177;RPR=57;RUN=1;SAF=69;SAP=5.49198;SAR=57;SRF=2;SRP=3.0103;SRR=1;TYPE=snp;ANN=A|downstream_gene_variant|MODIFIER|Afu1g00220|Afu1g00220|transcript|Afu1g00220-T|Coding||c.*3757C>A|||||3757|,A|downstream_gene_variant|MODIFIER|Afu1g00230|Afu1g00230|transcript|Afu1g00230-T|Coding||c.*2538G>T|||||2538|,A|intergenic_region|MODIFIER|Afu1g00220-Afu1g00230|Afu1g00220-Afu1g00230|intergenic_region|Afu1g00220-Afu1g00230|||n.53238C>A||||||	GT:DP:RO:QR:AO:QA:GL	1/1:129:3:63:126:4315:-292.455,-35.6977,0
Chr1_A_fumigatus_Af293	53294	.	T	A	2916.72	.	AB=0;ABP=0;AC=2;AF=1;AN=2;AO=134;CIGAR=1X;DP=135;DPB=135;DPRA=0;EPP=3.59368;EPPR=0;GTI=0;LEN=1;MEANALT=1;MQM=31.2164;MQMR=100;NS=1;NUMALT=1;ODDS=188.982;PAIRED=0.641791;PAIREDR=0;PAO=0;PQA=0;PQR=0;PRO=0;QA=4092;QR=60;RO=0;RPL=77;RPP=9.49231;RPPR=5.18177;RPR=57;RUN=1;SAF=75;SAP=7.15878;SAR=59;SRF=0;SRP=5.18177;SRR=0;TYPE=snp;ANN=A|downstream_gene_variant|MODIFIER|Afu1g00220|Afu1g00220|transcript|Afu1g00220-T|Coding||c.*3813T>A|||||3813|,A|downstream_gene_variant|MODIFIER|Afu1g00230|Afu1g00230|transcript|Afu1g00230-T|Coding||c.*2482A>T|||||2482|,A|intergenic_region|MODIFIER|Afu1g00220-Afu1g00230|Afu1g00220-Afu1g00230|intergenic_region|Afu1g00220-Afu1g00230|||n.53294T>A||||||	GT:DP:RO:QR:AO:QA:GL	1/1:134:0:0:134:4092:-296.275,-40.338,0
Chr1_A_fumigatus_Af293	53310	.	G	A	3019.48	.	AB=0;ABP=0;AC=2;AF=1;AN=2;AO=125;CIGAR=1X;DP=126;DPB=126;DPRA=0;EPP=3.02767;EPPR=0;GTI=0;LEN=1;MEANALT=1;MQM=31.856;MQMR=100;NS=1;NUMALT=1;ODDS=176.506;PAIRED=0.664;PAIREDR=0;PAO=0;PQA=0;PQR=0;PRO=0;QA=4310;QR=60;RO=0;RPL=62;RPP=3.02767;RPPR=5.18177;RPR=63;RUN=1;SAF=80;SAP=24.2907;SAR=45;SRF=0;SRP=5.18177;SRR=0;TYPE=snp;ANN=A|downstream_gene_variant|MODIFIER|Afu1g00220|Afu1g00220|transcript|Afu1g00220-T|Coding||c.*3829G>A|||||3829|,A|downstream_gene_variant|MODIFIER|Afu1g00230|Afu1g00230|transcript|Afu1g00230-T|Coding||c.*2466C>T|||||2466|,A|intergenic_region|MODIFIER|Afu1g00220-Afu1g00230|Afu1g00220-Afu1g00230|intergenic_region|Afu1g00220-Afu1g00230|||n.53310G>A||||||	GT:DP:RO:QR:AO:QA:GL	1/1:125:0:0:125:4310:-307.533,-37.6288,0
Chr1_A_fumigatus_Af293	53329	.	C	T	2832.99	.	AB=0;ABP=0;AC=2;AF=1;AN=2;AO=118;CIGAR=1X;DP=120;DPB=120;DPRA=0;EPP=3.08391;EPPR=7.35324;GTI=0;LEN=1;MEANALT=1;MQM=32.5932;MQMR=51.5;NS=1;NUMALT=1;ODDS=164.798;PAIRED=0.669492;PAIREDR=0;PAO=0;PQA=0;PQR=0;PRO=0;QA=3939;QR=97;RO=1;RPL=63;RPP=4.18805;RPPR=7.35324;RPR=55;RUN=1;SAF=75;SAP=21.8543;SAR=43;SRF=1;SRP=3.0103;SRR=0;TYPE=snp;ANN=T|downstream_gene_variant|MODIFIER|Afu1g00220|Afu1g00220|transcript|Afu1g00220-T|Coding||c.*3848C>T|||||3848|,T|downstream_gene_variant|MODIFIER|Afu1g00230|Afu1g00230|transcript|Afu1g00230-T|Coding||c.*2447G>A|||||2447|,T|intergenic_region|MODIFIER|Afu1g00220-Afu1g00230|Afu1g00220-Afu1g00230|intergenic_region|Afu1g00220-Afu1g00230|||n.53329C>T||||||	GT:DP:RO:QR:AO:QA:GL	1/1:119:1:37:118:3939:-287.816,-35.5227,0
Chr1_A_fumigatus_Af293	53338	.	G	A	3005.46	.	AB=0;ABP=0;AC=2;AF=1;AN=2;AO=116;CIGAR=1X;DP=118;DPB=118;DPRA=0;EPP=3.68421;EPPR=7.35324;GTI=0;LEN=1;MEANALT=1;MQM=33.681;MQMR=51.5;NS=1;NUMALT=1;ODDS=162.042;PAIRED=0.681034;PAIREDR=0;PAO=0;PQA=0;PQR=0;PRO=0;QA=4072;QR=97;RO=1;RPL=57;RPP=3.08518;RPPR=7.35324;RPR=59;RUN=1;SAF=70;SAP=13.7928;SAR=46;SRF=1;SRP=3.0103;SRR=0;TYPE=snp;ANN=A|downstream_gene_variant|MODIFIER|Afu1g00220|Afu1g00220|transcript|Afu1g00220-T|Coding||c.*3857G>A|||||3857|,A|downstream_gene_variant|MODIFIER|Afu1g00230|Afu1g00230|transcript|Afu1g00230-T|Coding||c.*2438C>T|||||2438|,A|intergenic_region|MODIFIER|Afu1g00220-Afu1g00230|Afu1g00220-Afu1g00230|intergenic_region|Afu1g00220-Afu1g00230|||n.53338G>A||||||	GT:DP:RO:QR:AO:QA:GL	1/1:117:1:37:116:4072:-304.187,-34.9206,0
Chr1_A_fumigatus_Af293	53383	.	T	C	2594.63	.	AB=0;ABP=0;AC=2;AF=1;AN=2;AO=110;CIGAR=1X;DP=111;DPB=111;DPRA=0;EPP=3.72096;EPPR=0;GTI=0;LEN=1;MEANALT=1;MQM=34.7364;MQMR=100;NS=1;NUMALT=1;ODDS=155.711;PAIRED=0.645455;PAIREDR=0;PAO=0;PQA=0;PQR=0;PRO=0;QA=3374;QR=60;RO=0;RPL=55;RPP=3.0103;RPPR=5.18177;RPR=55;RUN=1;SAF=57;SAP=3.32615;SAR=53;SRF=0;SRP=5.18177;SRR=0;TYPE=snp;ANN=C|downstream_gene_variant|MODIFIER|Afu1g00220|Afu1g00220|transcript|Afu1g00220-T|Coding||c.*3902T>C|||||3902|,C|downstream_gene_variant|MODIFIER|Afu1g00230|Afu1g00230|transcript|Afu1g00230-T|Coding||c.*2393A>G|||||2393|,C|intergenic_region|MODIFIER|Afu1g00220-Afu1g00230|Afu1g00220-Afu1g00230|intergenic_region|Afu1g00220-Afu1g00230|||n.53383T>C||||||	GT:DP:RO:QR:AO:QA:GL	1/1:110:0:0:110:3374:-262.924,-33.1133,0
Chr1_A_fumigatus_Af293	53453	.	G	A	2900.8	.	AB=0;ABP=0;AC=2;AF=1;AN=2;AO=114;CIGAR=1X;DP=116;DPB=116;DPRA=0;EPP=20.1535;EPPR=0;GTI=0;LEN=1;MEANALT=2;MQM=37.2719;MQMR=100;NS=1;NUMALT=1;ODDS=161.256;PAIRED=0.640351;PAIREDR=0;PAO=0;PQA=0;PQR=0;PRO=0;QA=3682;QR=60;RO=0;RPL=49;RPP=7.88659;RPPR=5.18177;RPR=65;RUN=1;SAF=53;SAP=4.22937;SAR=61;SRF=0;SRP=5.18177;SRR=0;TYPE=snp;ANN=A|downstream_gene_variant|MODIFIER|Afu1g00220|Afu1g00220|transcript|Afu1g00220-T|Coding||c.*3972G>A|||||3972|,A|downstream_gene_variant|MODIFIER|Afu1g00230|Afu1g00230|transcript|Afu1g00230-T|Coding||c.*2323C>T|||||2323|,A|intergenic_region|MODIFIER|Afu1g00220-Afu1g00230|Afu1g00220-Afu1g00230|intergenic_region|Afu1g00220-Afu1g00230|||n.53453G>A||||||	GT:DP:RO:QR:AO:QA:GL	1/1:115:0:0:114:3682:-295.788,-34.3174,0
Chr1_A_fumigatus_Af293	53539	.	C	T	3213.36	.	AB=0;ABP=0;AC=2;AF=1;AN=2;AO=125;CIGAR=1X;DP=126;DPB=126;DPRA=0;EPP=6.91895;EPPR=0;GTI=0;LEN=1;MEANALT=1;MQM=36.696;MQMR=100;NS=1;NUMALT=1;ODDS=176.506;PAIRED=0.64;PAIREDR=0;PAO=0;PQA=0;PQR=0;PRO=0;QA=4126;QR=60;RO=0;RPL=68;RPP=5.11229;RPPR=5.18177;RPR=57;RUN=1;SAF=54;SAP=8.03074;SAR=71;SRF=0;SRP=5.18177;SRR=0;TYPE=snp;ANN=T|downstream_gene_variant|MODIFIER|Afu1g00220|Afu1g00220|transcript|Afu1g00220-T|Coding||c.*4058C>T|||||4058|,T|downstream_gene_variant|MODIFIER|Afu1g00230|Afu1g00230|transcript|Afu1g00230-T|Coding||c.*2237G>A|||||2237|,T|intergenic_region|MODIFIER|Afu1g00220-Afu1g00230|Afu1g00220-Afu1g00230|intergenic_region|Afu1g00220-Afu1g00230|||n.53539C>T||||||	GT:DP:RO:QR:AO:QA:GL	1/1:125:0:0:125:4126:-325.875,-37.6288,0
Chr1_A_fumigatus_Af293	53595	.	G	A	3274.42	.	AB=0;ABP=0;AC=2;AF=1;AN=2;AO=127;CIGAR=1X;DP=129;DPB=129;DPRA=0;EPP=13.6967;EPPR=0;GTI=0;LEN=1;MEANALT=2;MQM=35.3937;MQMR=100;NS=1;NUMALT=1;ODDS=179.278;PAIRED=0.590551;PAIREDR=0;PAO=0;PQA=0;PQR=0;PRO=0;QA=4269;QR=60;RO=0;RPL=62;RPP=3.16418;RPPR=5.18177;RPR=65;RUN=1;SAF=64;SAP=3.0274;SAR=63;SRF=0;SRP=5.18177;SRR=0;TYPE=snp;ANN=A|downstream_gene_variant|MODIFIER|Afu1g00220|Afu1g00220|transcript|Afu1g00220-T|Coding||c.*4114G>A|||||4114|,A|downstream_gene_variant|MODIFIER|Afu1g00230|Afu1g00230|transcript|Afu1g00230-T|Coding||c.*2181C>T|||||2181|,A|intergenic_region|MODIFIER|Afu1g00220-Afu1g00230|Afu1g00220-Afu1g00230|intergenic_region|Afu1g00220-Afu1g00230|||n.53595G>A||||||	GT:DP:RO:QR:AO:QA:GL	1/1:128:0:0:127:4269:-331.979,-38.2308,0
Chr1_A_fumigatus_Af293	53612	.	G	C	3009.17	.	AB=0;ABP=0;AC=2;AF=1;AN=2;AO=120;CIGAR=1X;DP=122;DPB=122;DPRA=0;EPP=13.4334;EPPR=0;GTI=0;LEN=1;MEANALT=2;MQM=35.4667;MQMR=100;NS=1;NUMALT=1;ODDS=169.574;PAIRED=0.633333;PAIREDR=0;PAO=0;PQA=0;PQR=0;PRO=0;QA=3995;QR=60;RO=0;RPL=52;RPP=7.64277;RPPR=5.18177;RPR=68;RUN=1;SAF=66;SAP=5.61607;SAR=54;SRF=0;SRP=5.18177;SRR=0;TYPE=snp;ANN=C|downstream_gene_variant|MODIFIER|Afu1g00220|Afu1g00220|transcript|Afu1g00220-T|Coding||c.*4131G>C|||||4131|,C|downstream_gene_variant|MODIFIER|Afu1g00230|Afu1g00230|transcript|Afu1g00230-T|Coding||c.*2164C>G|||||2164|,C|intergenic_region|MODIFIER|Afu1g00220-Afu1g00230|Afu1g00220-Afu1g00230|intergenic_region|Afu1g00220-Afu1g00230|||n.53612G>C||||||	GT:DP:RO:QR:AO:QA:GL	1/1:121:0:0:120:3995:-306.093,-36.1236,0
Chr1_A_fumigatus_Af293	53671	.	AT	GC	3114.97	.	AB=0;ABP=0;AC=2;AF=1;AN=2;AO=135;CIGAR=2X;DP=137;DPB=138;DPRA=0;EPP=3.02638;EPPR=0;GTI=0;LEN=2;MEANALT=2;MQM=35.0815;MQMR=0;NS=1;NUMALT=1;ODDS=192.448;PAIRED=0.607407;PAIREDR=0;PAO=3;PQA=98;PQR=0;PRO=0;QA=3942;QR=0;RO=0;RPL=60;RPP=6.62942;RPPR=0;RPR=75;RUN=1;SAF=74;SAP=5.72866;SAR=61;SRF=0;SRP=0;SRR=0;TYPE=mnp;ANN=GC|downstream_gene_variant|MODIFIER|Afu1g00220|Afu1g00220|transcript|Afu1g00220-T|Coding||c.*4190_*4191delATinsGC|||||4190|,GC|downstream_gene_variant|MODIFIER|Afu1g00230|Afu1g00230|transcript|Afu1g00230-T|Coding||c.*2104_*2105delATinsGC|||||2105|,GC|intergenic_region|MODIFIER|Afu1g00220-Afu1g00230|Afu1g00220-Afu1g00230|intergenic_region|Afu1g00220-Afu1g00230|||n.53671_53672delATinsGC||||||	GT:DP:RO:QR:AO:QA:GL	1/1:136:0:0:135:3942:-315.62,-41.5421,0
Chr1_A_fumigatus_Af293	53720	.	C	G	3950.95	.	AB=0;ABP=0;AC=2;AF=1;AN=2;AO=153;CIGAR=1X;DP=155;DPB=155;DPRA=0;EPP=8.13384;EPPR=0;GTI=0;LEN=1;MEANALT=2;MQM=35.4118;MQMR=100;NS=1;NUMALT=1;ODDS=215.322;PAIRED=0.568627;PAIREDR=0;PAO=0;PQA=0;PQR=0;PRO=0;QA=5162;QR=60;RO=0;RPL=68;RPP=7.11197;RPPR=5.18177;RPR=85;RUN=1;SAF=81;SAP=4.1599;SAR=72;SRF=0;SRP=5.18177;SRR=0;TYPE=snp;ANN=G|downstream_gene_variant|MODIFIER|Afu1g00220|Afu1g00220|transcript|Afu1g00220-T|Coding||c.*4239C>G|||||4239|,G|downstream_gene_variant|MODIFIER|Afu1g00230|Afu1g00230|transcript|Afu1g00230-T|Coding||c.*2056G>C|||||2056|,G|intergenic_region|MODIFIER|Afu1g00220-Afu1g00230|Afu1g00220-Afu1g00230|intergenic_region|Afu1g00220-Afu1g00230|||n.53720C>G||||||	GT:DP:RO:QR:AO:QA:GL	1/1:154:0:0:153:5162:-399.701,-46.0576,0
Chr1_A_fumigatus_Af293	53738	.	A	T	3617.85	.	AB=0;ABP=0;AC=2;AF=1;AN=2;AO=150;CIGAR=1X;DP=152;DPB=152;DPRA=0;EPP=7.70068;EPPR=7.35324;GTI=0;LEN=1;MEANALT=1;MQM=34.7667;MQMR=70;NS=1;NUMALT=1;ODDS=206.161;PAIRED=0.553333;PAIREDR=0.5;PAO=0;PQA=0;PQR=0;PRO=0;QA=4788;QR=75;RO=1;RPL=67;RPP=6.71628;RPPR=3.0103;RPR=83;RUN=1;SAF=81;SAP=5.09491;SAR=69;SRF=0;SRP=7.35324;SRR=1;TYPE=snp;ANN=T|downstream_gene_variant|MODIFIER|Afu1g00220|Afu1g00220|transcript|Afu1g00220-T|Coding||c.*4257A>T|||||4257|,T|downstream_gene_variant|MODIFIER|Afu1g00230|Afu1g00230|transcript|Afu1g00230-T|Coding||c.*2038T>A|||||2038|,T|intergenic_region|MODIFIER|Afu1g00220-Afu1g00230|Afu1g00220-Afu1g00230|intergenic_region|Afu1g00220-Afu1g00230|||n.53738A>T||||||	GT:DP:RO:QR:AO:QA:GL	1/1:151:1:15:150:4788:-365.486,-43.9569,0
Chr1_A_fumigatus_Af293	53878	.	A	G	1689.94	.	AB=0;ABP=0;AC=2;AF=1;AN=2;AO=87;CIGAR=1X;DP=90;DPB=90;DPRA=0;EPP=24.0012;EPPR=7.35324;GTI=0;LEN=1;MEANALT=2;MQM=30.8736;MQMR=54;NS=1;NUMALT=1;ODDS=121.213;PAIRED=0.62069;PAIREDR=0;PAO=0;PQA=0;PQR=0;PRO=0;QA=2842;QR=93;RO=1;RPL=83;RPP=158.782;RPPR=7.35324;RPR=4;RUN=1;SAF=27;SAP=30.1911;SAR=60;SRF=1;SRP=3.0103;SRR=0;TYPE=snp;ANN=G|downstream_gene_variant|MODIFIER|Afu1g00220|Afu1g00220|transcript|Afu1g00220-T|Coding||c.*4397A>G|||||4397|,G|downstream_gene_variant|MODIFIER|Afu1g00230|Afu1g00230|transcript|Afu1g00230-T|Coding||c.*1898T>C|||||1898|,G|intergenic_region|MODIFIER|Afu1g00220-Afu1g00230|Afu1g00220-Afu1g00230|intergenic_region|Afu1g00220-Afu1g00230|||n.53878A>G||||||	GT:DP:RO:QR:AO:QA:GL	1/1:89:1:33:87:2842:-194.939,-25.7948,0
Chr1_A_fumigatus_Af293	53900	.	T	C	1252.47	.	AB=0;ABP=0;AC=2;AF=1;AN=2;AO=69;CIGAR=1X;DP=70;DPB=70;DPRA=0;EPP=33.2536;EPPR=0;GTI=0;LEN=1;MEANALT=1;MQM=28.8986;MQMR=100;NS=1;NUMALT=1;ODDS=98.8732;PAIRED=0.637681;PAIREDR=0;PAO=0;PQA=0;PQR=0;PRO=0;QA=2354;QR=60;RO=0;RPL=69;RPP=152.842;RPPR=5.18177;RPR=0;RUN=1;SAF=19;SAP=33.2536;SAR=50;SRF=0;SRP=5.18177;SRR=0;TYPE=snp;ANN=C|downstream_gene_variant|MODIFIER|Afu1g00220|Afu1g00220|transcript|Afu1g00220-T|Coding||c.*4419T>C|||||4419|,C|downstream_gene_variant|MODIFIER|Afu1g00230|Afu1g00230|transcript|Afu1g00230-T|Coding||c.*1876A>G|||||1876|,C|intergenic_region|MODIFIER|Afu1g00220-Afu1g00230|Afu1g00220-Afu1g00230|intergenic_region|Afu1g00220-Afu1g00230|||n.53900T>C||||||	GT:DP:RO:QR:AO:QA:GL	1/1:69:0:0:69:2354:-154.23,-20.7711,0
Chr1_A_fumigatus_Af293	53905	.	C	T	1137.85	.	AB=0;ABP=0;AC=2;AF=1;AN=2;AO=67;CIGAR=1X;DP=69;DPB=69;DPRA=0;EPP=34.1563;EPPR=0;GTI=0;LEN=1;MEANALT=2;MQM=28.8209;MQMR=100;NS=1;NUMALT=1;ODDS=96.1006;PAIRED=0.641791;PAIREDR=0;PAO=0;PQA=0;PQR=0;PRO=0;QA=2189;QR=60;RO=0;RPL=67;RPP=148.499;RPPR=5.18177;RPR=0;RUN=1;SAF=18;SAP=34.1563;SAR=49;SRF=0;SRP=5.18177;SRR=0;TYPE=snp;ANN=T|downstream_gene_variant|MODIFIER|Afu1g00220|Afu1g00220|transcript|Afu1g00220-T|Coding||c.*4424C>T|||||4424|,T|downstream_gene_variant|MODIFIER|Afu1g00230|Afu1g00230|transcript|Afu1g00230-T|Coding||c.*1871G>A|||||1871|,T|intergenic_region|MODIFIER|Afu1g00220-Afu1g00230|Afu1g00220-Afu1g00230|intergenic_region|Afu1g00220-Afu1g00230|||n.53905C>T||||||	GT:DP:RO:QR:AO:QA:GL	1/1:68:0:0:67:2189:-142.349,-20.169,0
Chr1_A_fumigatus_Af293	53919	.	C	T	869.515	.	AB=0;ABP=0;AC=2;AF=1;AN=2;AO=56;CIGAR=1X;DP=57;DPB=57;DPRA=0;EPP=33.4109;EPPR=0;GTI=0;LEN=1;MEANALT=1;MQM=27.7679;MQMR=100;NS=1;NUMALT=1;ODDS=80.8514;PAIRED=0.660714;PAIREDR=0;PAO=0;PQA=0;PQR=0;PRO=0;QA=1799;QR=60;RO=0;RPL=56;RPP=124.613;RPPR=5.18177;RPR=0;RUN=1;SAF=14;SAP=33.4109;SAR=42;SRF=0;SRP=5.18177;SRR=0;TYPE=snp;ANN=T|downstream_gene_variant|MODIFIER|Afu1g00220|Afu1g00220|transcript|Afu1g00220-T|Coding||c.*4438C>T|||||4438|,T|downstream_gene_variant|MODIFIER|Afu1g00230|Afu1g00230|transcript|Afu1g00230-T|Coding||c.*1857G>A|||||1857|,T|intergenic_region|MODIFIER|Afu1g00220-Afu1g00230|Afu1g00220-Afu1g00230|intergenic_region|Afu1g00220-Afu1g00230|||n.53919C>T||||||	GT:DP:RO:QR:AO:QA:GL	1/1:56:0:0:56:1799:-111.997,-16.8577,0
Chr1_A_fumigatus_Af293	53932	.	TG	GC	649.122	.	AB=0;ABP=0;AC=2;AF=1;AN=2;AO=45;CIGAR=2X;DP=47;DPB=47.5;DPRA=0;EPP=38.1882;EPPR=5.18177;GTI=0;LEN=2;MEANALT=1;MQM=25.4;MQMR=3;NS=1;NUMALT=1;ODDS=65.9446;PAIRED=0.711111;PAIREDR=0;PAO=2;PQA=59;PQR=0;PRO=0;QA=1372;QR=20;RO=1;RPL=45;RPP=100.727;RPPR=5.18177;RPR=0;RUN=1;SAF=9;SAP=38.1882;SAR=36;SRF=0;SRP=5.18177;SRR=1;TYPE=mnp;ANN=GC|downstream_gene_variant|MODIFIER|Afu1g00220|Afu1g00220|transcript|Afu1g00220-T|Coding||c.*4451_*4452delTGinsGC|||||4451|,GC|downstream_gene_variant|MODIFIER|Afu1g00230|Afu1g00230|transcript|Afu1g00230-T|Coding||c.*1843_*1844delCAinsGC|||||1844|,GC|intergenic_region|MODIFIER|Afu1g00220-Afu1g00230|Afu1g00220-Afu1g00230|intergenic_region|Afu1g00220-Afu1g00230|||n.53932_53933delTGinsGC||||||	GT:DP:RO:QR:AO:QA:GL	1/1:46:1:20:45:1372:-86.7531,-14.1537,0
Chr1_A_fumigatus_Af293	53955	.	AGAACATTC	TGAAGTTCCATG,AGAATATTC	296.619	.	AB=0.405405,0.540541;ABP=5.88603,3.5385;AC=1,1;AF=0.5,0.5;AN=2;AO=15,20;CIGAR=1X3M3I1M2X1M1X,4M1X4M;DP=38;DPB=49.5556;DPRA=0,0;EPP=14.7363,9.95901;EPPR=0;GTI=0;LEN=12,1;MEANALT=4,4;MQM=14.4667,14.4;MQMR=0;NS=1;NUMALT=2;ODDS=1.86285;PAIRED=0.6,0.75;PAIREDR=0;PAO=8,3.5;PQA=240,86;PQR=15;PRO=0.5;QA=421,277;QR=0;RO=0;RPL=0,20;RPP=35.5824,46.4397;RPPR=0;RPR=15,0;RUN=1,1;SAF=12,6;SAP=14.7363,9.95901;SAR=3,14;SRF=0;SRP=0;SRR=0;TYPE=complex,snp;ANN=TGAAGTTCCATG|downstream_gene_variant|MODIFIER|Afu1g00220|Afu1g00220|transcript|Afu1g00220-T|Coding||c.*4474_*4482delAGAACATTCinsTGAAGTTCCATG|||||4474|,AGAATATTC|downstream_gene_variant|MODIFIER|Afu1g00220|Afu1g00220|transcript|Afu1g00220-T|Coding||c.*4478C>T|||||4478|,TGAAGTTCCATG|downstream_gene_variant|MODIFIER|Afu1g00230|Afu1g00230|transcript|Afu1g00230-T|Coding||c.*1813_*1821delGAATGTTCTinsCATGGAACTTCA|||||1821|,AGAATATTC|downstream_gene_variant|MODIFIER|Afu1g00230|Afu1g00230|transcript|Afu1g00230-T|Coding||c.*1817G>A|||||1817|,TGAAGTTCCATG|intergenic_region|MODIFIER|Afu1g00220-Afu1g00230|Afu1g00220-Afu1g00230|intergenic_region|Afu1g00220-Afu1g00230|||n.53955_53963delAGAACATTCinsTGAAGTTCCATG||||||,AGAATATTC|intergenic_region|MODIFIER|Afu1g00220-Afu1g00230|Afu1g00220-Afu1g00230|intergenic_region|Afu1g00220-Afu1g00230|||n.53959C>T||||||	GT:DP:RO:QR:AO:QA:GL	1/2:37:0:0:15,20:421,277:-49.137,-19.7039,-12.1164,-30.0395,0,-22.5138
Chr1_A_fumigatus_Af293	54087	.	A	G	1786.48	.	AB=0;ABP=0;AC=2;AF=1;AN=2;AO=94;CIGAR=1X;DP=95;DPB=95;DPRA=0;EPP=7.53805;EPPR=0;GTI=0;LEN=1;MEANALT=1;MQM=24.4043;MQMR=100;NS=1;NUMALT=1;ODDS=133.531;PAIRED=0.404255;PAIREDR=0;PAO=0;PQA=0;PQR=0;PRO=0;QA=3214;QR=60;RO=0;RPL=34;RPP=18.6264;RPPR=5.18177;RPR=60;RUN=1;SAF=38;SAP=10.4949;SAR=56;SRF=0;SRP=5.18177;SRR=0;TYPE=snp;ANN=G|downstream_gene_variant|MODIFIER|Afu1g00220|Afu1g00220|transcript|Afu1g00220-T|Coding||c.*4606A>G|||||4606|,G|downstream_gene_variant|MODIFIER|Afu1g00230|Afu1g00230|transcript|Afu1g00230-T|Coding||c.*1689T>C|||||1689|,G|intergenic_region|MODIFIER|Afu1g00220-Afu1g00230|Afu1g00220-Afu1g00230|intergenic_region|Afu1g00220-Afu1g00230|||n.54087A>G||||||	GT:DP:RO:QR:AO:QA:GL	1/1:94:0:0:94:3214:-184.665,-28.2968,0
Chr1_A_fumigatus_Af293	54107	.	G	A	1859.06	.	AB=0;ABP=0;AC=2;AF=1;AN=2;AO=101;CIGAR=1X;DP=103;DPB=103;DPRA=0;EPP=9.22372;EPPR=0;GTI=0;LEN=1;MEANALT=2;MQM=24.6337;MQMR=100;NS=1;NUMALT=1;ODDS=143.235;PAIRED=0.39604;PAIREDR=0;PAO=0;PQA=0;PQR=0;PRO=0;QA=3129;QR=60;RO=0;RPL=40;RPP=12.4917;RPPR=5.18177;RPR=61;RUN=1;SAF=40;SAP=12.4917;SAR=61;SRF=0;SRP=5.18177;SRR=0;TYPE=snp;ANN=A|downstream_gene_variant|MODIFIER|Afu1g00220|Afu1g00220|transcript|Afu1g00220-T|Coding||c.*4626G>A|||||4626|,A|downstream_gene_variant|MODIFIER|Afu1g00230|Afu1g00230|transcript|Afu1g00230-T|Coding||c.*1669C>T|||||1669|,A|intergenic_region|MODIFIER|Afu1g00220-Afu1g00230|Afu1g00220-Afu1g00230|intergenic_region|Afu1g00220-Afu1g00230|||n.54107G>A||||||	GT:DP:RO:QR:AO:QA:GL	1/1:102:0:0:101:3129:-191.719,-30.404,0
Chr1_A_fumigatus_Af293	54137	.	G	A	2370.71	.	AB=0;ABP=0;AC=2;AF=1;AN=2;AO=123;CIGAR=1X;DP=124;DPB=124;DPRA=0;EPP=4.44029;EPPR=0;GTI=0;LEN=1;MEANALT=1;MQM=24.4959;MQMR=100;NS=1;NUMALT=1;ODDS=173.733;PAIRED=0.406504;PAIREDR=0;PAO=0;PQA=0;PQR=0;PRO=0;QA=4008;QR=60;RO=0;RPL=47;RPP=17.8575;RPPR=5.18177;RPR=76;RUN=1;SAF=49;SAP=14.0442;SAR=74;SRF=0;SRP=5.18177;SRR=0;TYPE=snp;ANN=A|downstream_gene_variant|MODIFIER|Afu1g00220|Afu1g00220|transcript|Afu1g00220-T|Coding||c.*4656G>A|||||4656|,A|downstream_gene_variant|MODIFIER|Afu1g00230|Afu1g00230|transcript|Afu1g00230-T|Coding||c.*1639C>T|||||1639|,A|intergenic_region|MODIFIER|Afu1g00220-Afu1g00230|Afu1g00220-Afu1g00230|intergenic_region|Afu1g00220-Afu1g00230|||n.54137G>A||||||	GT:DP:RO:QR:AO:QA:GL	1/1:123:0:0:123:4008:-243.233,-37.0267,0
Chr1_A_fumigatus_Af293	54152	.	CTT	CT	2171.04	.	AB=0;ABP=0;AC=2;AF=1;AN=2;AO=122;CIGAR=1M1D1M;DP=126;DPB=85.3333;DPRA=0;EPP=3.0815;EPPR=5.18177;GTI=0;LEN=1;MEANALT=3;MQM=24.4918;MQMR=23;NS=1;NUMALT=1;ODDS=168.798;PAIRED=0.418033;PAIREDR=1;PAO=1.5;PQA=24;PQR=0;PRO=0.5;QA=3599;QR=24;RO=1;RPL=55;RPP=5.57335;RPPR=5.18177;RPR=67;RUN=1;SAF=49;SAP=13.2625;SAR=73;SRF=1;SRP=5.18177;SRR=0;TYPE=del;ANN=CT|downstream_gene_variant|MODIFIER|Afu1g00220|Afu1g00220|transcript|Afu1g00220-T|Coding||c.*4673delT|||||4673|,CT|downstream_gene_variant|MODIFIER|Afu1g00230|Afu1g00230|transcript|Afu1g00230-T|Coding||c.*1622delA|||||1622|,CT|intergenic_region|MODIFIER|Afu1g00220-Afu1g00230|Afu1g00220-Afu1g00230|intergenic_region|Afu1g00220-Afu1g00230|||n.54154delT||||||	GT:DP:RO:QR:AO:QA:GL	1/1:125:1:24:122:3599:-220.913,-36.0704,0
Chr1_A_fumigatus_Af293	54167	.	C	A	2502.14	.	AB=0;ABP=0;AC=2;AF=1;AN=2;AO=128;CIGAR=1X;DP=129;DPB=129;DPRA=0;EPP=3.28173;EPPR=0;GTI=0;LEN=1;MEANALT=1;MQM=24.7578;MQMR=100;NS=1;NUMALT=1;ODDS=180.665;PAIRED=0.453125;PAIREDR=0;PAO=0;PQA=0;PQR=0;PRO=0;QA=4209;QR=60;RO=0;RPL=65;RPP=3.07816;RPPR=5.18177;RPR=63;RUN=1;SAF=53;SAP=11.2212;SAR=75;SRF=0;SRP=5.18177;SRR=0;TYPE=snp;ANN=A|downstream_gene_variant|MODIFIER|Afu1g00220|Afu1g00220|transcript|Afu1g00220-T|Coding||c.*4686C>A|||||4686|,A|downstream_gene_variant|MODIFIER|Afu1g00230|Afu1g00230|transcript|Afu1g00230-T|Coding||c.*1609G>T|||||1609|,A|intergenic_region|MODIFIER|Afu1g00220-Afu1g00230|Afu1g00220-Afu1g00230|intergenic_region|Afu1g00220-Afu1g00230|||n.54167C>A||||||	GT:DP:RO:QR:AO:QA:GL	1/1:128:0:0:128:4209:-254.524,-38.5318,0
Chr1_A_fumigatus_Af293	54199	.	A	G	2517.38	.	AB=0;ABP=0;AC=2;AF=1;AN=2;AO=119;CIGAR=1X;DP=120;DPB=120;DPRA=0;EPP=5.21827;EPPR=0;GTI=0;LEN=1;MEANALT=1;MQM=26.1261;MQMR=100;NS=1;NUMALT=1;ODDS=168.188;PAIRED=0.495798;PAIREDR=0;PAO=0;PQA=0;PQR=0;PRO=0;QA=3994;QR=60;RO=0;RPL=60;RPP=3.02855;RPPR=5.18177;RPR=59;RUN=1;SAF=49;SAP=11.0575;SAR=70;SRF=0;SRP=5.18177;SRR=0;TYPE=snp;ANN=G|downstream_gene_variant|MODIFIER|Afu1g00220|Afu1g00220|transcript|Afu1g00220-T|Coding||c.*4718A>G|||||4718|,G|downstream_gene_variant|MODIFIER|Afu1g00230|Afu1g00230|transcript|Afu1g00230-T|Coding||c.*1577T>C|||||1577|,G|intergenic_region|MODIFIER|Afu1g00220-Afu1g00230|Afu1g00220-Afu1g00230|intergenic_region|Afu1g00220-Afu1g00230|||n.54199A>G||||||	GT:DP:RO:QR:AO:QA:GL	1/1:119:0:0:119:3994:-256.172,-35.8226,0
Chr1_A_fumigatus_Af293	54222	.	T	C	2365.01	.	AB=0;ABP=0;AC=2;AF=1;AN=2;AO=120;CIGAR=1X;DP=121;DPB=121;DPRA=0;EPP=7.64277;EPPR=0;GTI=0;LEN=1;MEANALT=1;MQM=25.5833;MQMR=100;NS=1;NUMALT=1;ODDS=169.574;PAIRED=0.525;PAIREDR=0;PAO=0;PQA=0;PQR=0;PRO=0;QA=3826;QR=60;RO=0;RPL=68;RPP=7.64277;RPPR=5.18177;RPR=52;RUN=1;SAF=48;SAP=13.4334;SAR=72;SRF=0;SRP=5.18177;SRR=0;TYPE=snp;ANN=C|downstream_gene_variant|MODIFIER|Afu1g00220|Afu1g00220|transcript|Afu1g00220-T|Coding||c.*4741T>C|||||4741|,C|downstream_gene_variant|MODIFIER|Afu1g00230|Afu1g00230|transcript|Afu1g00230-T|Coding||c.*1554A>G|||||1554|,C|intergenic_region|MODIFIER|Afu1g00220-Afu1g00230|Afu1g00220-Afu1g00230|intergenic_region|Afu1g00220-Afu1g00230|||n.54222T>C||||||	GT:DP:RO:QR:AO:QA:GL	1/1:120:0:0:120:3826:-241.879,-36.1236,0
Chr1_A_fumigatus_Af293	54263	.	T	C	2155.02	.	AB=0;ABP=0;AC=2;AF=1;AN=2;AO=111;CIGAR=1X;DP=113;DPB=113;DPRA=0;EPP=6.31642;EPPR=0;GTI=0;LEN=1;MEANALT=2;MQM=25.7477;MQMR=100;NS=1;NUMALT=1;ODDS=157.098;PAIRED=0.594595;PAIREDR=0;PAO=0;PQA=0;PQR=0;PRO=0;QA=3485;QR=60;RO=0;RPL=70;RPP=19.4626;RPPR=5.18177;RPR=41;RUN=1;SAF=47;SAP=8.66395;SAR=64;SRF=0;SRP=5.18177;SRR=0;TYPE=snp;ANN=C|downstream_gene_variant|MODIFIER|Afu1g00220|Afu1g00220|transcript|Afu1g00220-T|Coding||c.*4782T>C|||||4782|,C|downstream_gene_variant|MODIFIER|Afu1g00230|Afu1g00230|transcript|Afu1g00230-T|Coding||c.*1513A>G|||||1513|,C|intergenic_region|MODIFIER|Afu1g00220-Afu1g00230|Afu1g00220-Afu1g00230|intergenic_region|Afu1g00220-Afu1g00230|||n.54263T>C||||||	GT:DP:RO:QR:AO:QA:GL	1/1:112:0:0:111:3485:-221.407,-33.4143,0
Chr1_A_fumigatus_Af293	54272	.	C	T	2198.21	.	AB=0;ABP=0;AC=2;AF=1;AN=2;AO=108;CIGAR=1X;DP=110;DPB=110;DPRA=0;EPP=5.9056;EPPR=0;GTI=0;LEN=1;MEANALT=2;MQM=26.1019;MQMR=100;NS=1;NUMALT=1;ODDS=152.939;PAIRED=0.574074;PAIREDR=0;PAO=0;PQA=0;PQR=0;PRO=0;QA=3635;QR=60;RO=0;RPL=65;RPP=12.7417;RPPR=5.18177;RPR=43;RUN=1;SAF=45;SAP=9.52472;SAR=63;SRF=0;SRP=5.18177;SRR=0;TYPE=snp;ANN=T|downstream_gene_variant|MODIFIER|Afu1g00220|Afu1g00220|transcript|Afu1g00220-T|Coding||c.*4791C>T|||||4791|,T|downstream_gene_variant|MODIFIER|Afu1g00230|Afu1g00230|transcript|Afu1g00230-T|Coding||c.*1504G>A|||||1504|,T|intergenic_region|MODIFIER|Afu1g00220-Afu1g00230|Afu1g00220-Afu1g00230|intergenic_region|Afu1g00220-Afu1g00230|||n.54272C>T||||||	GT:DP:RO:QR:AO:QA:GL	1/1:109:0:0:108:3635:-225.075,-32.5112,0
Chr1_A_fumigatus_Af293	54288	.	C	G	2098.25	.	AB=0;ABP=0;AC=2;AF=1;AN=2;AO=102;CIGAR=1X;DP=103;DPB=103;DPRA=0;EPP=3.0103;EPPR=0;GTI=0;LEN=1;MEANALT=1;MQM=26.0686;MQMR=100;NS=1;NUMALT=1;ODDS=144.621;PAIRED=0.568627;PAIREDR=0;PAO=0;PQA=0;PQR=0;PRO=0;QA=3377;QR=60;RO=0;RPL=62;RPP=13.3141;RPPR=5.18177;RPR=40;RUN=1;SAF=39;SAP=15.2727;SAR=63;SRF=0;SRP=5.18177;SRR=0;TYPE=snp;ANN=G|downstream_gene_variant|MODIFIER|Afu1g00220|Afu1g00220|transcript|Afu1g00220-T|Coding||c.*4807C>G|||||4807|,G|downstream_gene_variant|MODIFIER|Afu1g00230|Afu1g00230|transcript|Afu1g00230-T|Coding||c.*1488G>C|||||1488|,G|intergenic_region|MODIFIER|Afu1g00220-Afu1g00230|Afu1g00220-Afu1g00230|intergenic_region|Afu1g00220-Afu1g00230|||n.54288C>G||||||	GT:DP:RO:QR:AO:QA:GL	1/1:102:0:0:102:3377:-215.389,-30.7051,0
Chr1_A_fumigatus_Af293	54303	.	G	C	2077.82	.	AB=0;ABP=0;AC=2;AF=1;AN=2;AO=95;CIGAR=1X;DP=96;DPB=96;DPRA=0;EPP=3.58174;EPPR=0;GTI=0;LEN=1;MEANALT=1;MQM=27.9474;MQMR=100;NS=1;NUMALT=1;ODDS=134.917;PAIRED=0.652632;PAIREDR=0;PAO=0;PQA=0;PQR=0;PRO=0;QA=3149;QR=60;RO=0;RPL=56;RPP=9.61615;RPPR=5.18177;RPR=39;RUN=1;SAF=42;SAP=5.77607;SAR=53;SRF=0;SRP=5.18177;SRR=0;TYPE=snp;ANN=C|downstream_gene_variant|MODIFIER|Afu1g00220|Afu1g00220|transcript|Afu1g00220-T|Coding||c.*4822G>C|||||4822|,C|downstream_gene_variant|MODIFIER|Afu1g00230|Afu1g00230|transcript|Afu1g00230-T|Coding||c.*1473C>G|||||1473|,C|intergenic_region|MODIFIER|Afu1g00220-Afu1g00230|Afu1g00220-Afu1g00230|intergenic_region|Afu1g00220-Afu1g00230|||n.54303G>C||||||	GT:DP:RO:QR:AO:QA:GL	1/1:95:0:0:95:3149:-212.034,-28.5979,0
Chr1_A_fumigatus_Af293	54325	.	C	A	2391.42	.	AB=0;ABP=0;AC=2;AF=1;AN=2;AO=106;CIGAR=1X;DP=107;DPB=107;DPRA=0;EPP=3.09224;EPPR=0;GTI=0;LEN=1;MEANALT=1;MQM=29.7547;MQMR=100;NS=1;NUMALT=1;ODDS=150.166;PAIRED=0.660377;PAIREDR=0;PAO=0;PQA=0;PQR=0;PRO=0;QA=3522;QR=60;RO=0;RPL=56;RPP=3.74778;RPPR=5.18177;RPR=50;RUN=1;SAF=44;SAP=9.64763;SAR=62;SRF=0;SRP=5.18177;SRR=0;TYPE=snp;ANN=A|downstream_gene_variant|MODIFIER|Afu1g00220|Afu1g00220|transcript|Afu1g00220-T|Coding||c.*4844C>A|||||4844|,A|downstream_gene_variant|MODIFIER|Afu1g00230|Afu1g00230|transcript|Afu1g00230-T|Coding||c.*1451G>T|||||1451|,A|intergenic_region|MODIFIER|Afu1g00220-Afu1g00230|Afu1g00220-Afu1g00230|intergenic_region|Afu1g00220-Afu1g00230|||n.54325C>A||||||	GT:DP:RO:QR:AO:QA:GL	1/1:106:0:0:106:3522:-243.219,-31.9092,0
Chr1_A_fumigatus_Af293	54359	.	G	A	2525.12	.	AB=0;ABP=0;AC=2;AF=1;AN=2;AO=107;CIGAR=1X;DP=108;DPB=108;DPRA=0;EPP=3.03059;EPPR=0;GTI=0;LEN=1;MEANALT=1;MQM=31.1402;MQMR=100;NS=1;NUMALT=1;ODDS=151.552;PAIRED=0.691589;PAIREDR=0;PAO=0;PQA=0;PQR=0;PRO=0;QA=3627;QR=60;RO=0;RPL=51;RPP=3.51765;RPPR=5.18177;RPR=56;RUN=1;SAF=43;SAP=11.96;SAR=64;SRF=0;SRP=5.18177;SRR=0;TYPE=snp;ANN=A|downstream_gene_variant|MODIFIER|Afu1g00220|Afu1g00220|transcript|Afu1g00220-T|Coding||c.*4878G>A|||||4878|,A|downstream_gene_variant|MODIFIER|Afu1g00230|Afu1g00230|transcript|Afu1g00230-T|Coding||c.*1417C>T|||||1417|,A|intergenic_region|MODIFIER|Afu1g00220-Afu1g00230|Afu1g00220-Afu1g00230|intergenic_region|Afu1g00220-Afu1g00230|||n.54359G>A||||||	GT:DP:RO:QR:AO:QA:GL	1/1:107:0:0:107:3627:-256.798,-32.2102,0
Chr1_A_fumigatus_Af293	54391	.	C	G	2267.55	.	AB=0;ABP=0;AC=2;AF=1;AN=2;AO=92;CIGAR=1X;DP=93;DPB=93;DPRA=0;EPP=3.10471;EPPR=0;GTI=0;LEN=1;MEANALT=1;MQM=33.4565;MQMR=100;NS=1;NUMALT=1;ODDS=130.758;PAIRED=0.706522;PAIREDR=0;PAO=0;PQA=0;PQR=0;PRO=0;QA=3059;QR=60;RO=0;RPL=42;RPP=4.52089;RPPR=5.18177;RPR=50;RUN=1;SAF=33;SAP=18.9659;SAR=59;SRF=0;SRP=5.18177;SRR=0;TYPE=snp;ANN=G|downstream_gene_variant|MODIFIER|Afu1g00220|Afu1g00220|transcript|Afu1g00220-T|Coding||c.*4910C>G|||||4910|,G|downstream_gene_variant|MODIFIER|Afu1g00230|Afu1g00230|transcript|Afu1g00230-T|Coding||c.*1385G>C|||||1385|,G|downstream_gene_variant|MODIFIER|Afu1g00240|Afu1g00240|transcript|Afu1g00240-T|Coding||c.*4980G>C|||||4980|WARNING_TRANSCRIPT_INCOMPLETE,G|intergenic_region|MODIFIER|Afu1g00220-Afu1g00230|Afu1g00220-Afu1g00230|intergenic_region|Afu1g00220-Afu1g00230|||n.54391C>G||||||	GT:DP:RO:QR:AO:QA:GL	1/1:92:0:0:92:3059:-231.757,-27.6948,0
Chr1_A_fumigatus_Af293	54417	.	C	G	2307.44	.	AB=0;ABP=0;AC=2;AF=1;AN=2;AO=90;CIGAR=1X;DP=91;DPB=91;DPRA=0;EPP=9.18693;EPPR=0;GTI=0;LEN=1;MEANALT=1;MQM=34.0444;MQMR=100;NS=1;NUMALT=1;ODDS=127.985;PAIRED=0.688889;PAIREDR=0;PAO=0;PQA=0;PQR=0;PRO=0;QA=3036;QR=60;RO=0;RPL=44;RPP=3.10681;RPPR=5.18177;RPR=46;RUN=1;SAF=33;SAP=16.9077;SAR=57;SRF=0;SRP=5.18177;SRR=0;TYPE=snp;ANN=G|downstream_gene_variant|MODIFIER|Afu1g00220|Afu1g00220|transcript|Afu1g00220-T|Coding||c.*4936C>G|||||4936|,G|downstream_gene_variant|MODIFIER|Afu1g00230|Afu1g00230|transcript|Afu1g00230-T|Coding||c.*1359G>C|||||1359|,G|downstream_gene_variant|MODIFIER|Afu1g00240|Afu1g00240|transcript|Afu1g00240-T|Coding||c.*4954G>C|||||4954|WARNING_TRANSCRIPT_INCOMPLETE,G|intergenic_region|MODIFIER|Afu1g00220-Afu1g00230|Afu1g00220-Afu1g00230|intergenic_region|Afu1g00220-Afu1g00230|||n.54417C>G||||||	GT:DP:RO:QR:AO:QA:GL	1/1:90:0:0:90:3036:-235.988,-27.0927,0
Chr1_A_fumigatus_Af293	54510	.	A	G	2403.81	.	AB=0;ABP=0;AC=2;AF=1;AN=2;AO=96;CIGAR=1X;DP=97;DPB=97;DPRA=0;EPP=10.339;EPPR=0;GTI=0;LEN=1;MEANALT=1;MQM=34.2396;MQMR=100;NS=1;NUMALT=1;ODDS=136.303;PAIRED=0.65625;PAIREDR=0;PAO=0;PQA=0;PQR=0;PRO=0;QA=3227;QR=60;RO=0;RPL=53;RPP=5.27225;RPPR=5.18177;RPR=43;RUN=1;SAF=44;SAP=4.45795;SAR=52;SRF=0;SRP=5.18177;SRR=0;TYPE=snp;ANN=G|downstream_gene_variant|MODIFIER|Afu1g00230|Afu1g00230|transcript|Afu1g00230-T|Coding||c.*1266T>C|||||1266|,G|downstream_gene_variant|MODIFIER|Afu1g00240|Afu1g00240|transcript|Afu1g00240-T|Coding||c.*4861T>C|||||4861|WARNING_TRANSCRIPT_INCOMPLETE,G|intergenic_region|MODIFIER|Afu1g00220-Afu1g00230|Afu1g00220-Afu1g00230|intergenic_region|Afu1g00220-Afu1g00230|||n.54510A>G||||||	GT:DP:RO:QR:AO:QA:GL	1/1:96:0:0:96:3227:-244.749,-28.8989,0
Chr1_A_fumigatus_Af293	54634	.	CCCT	GCCC	1824.75	.	AB=0;ABP=0;AC=2;AF=1;AN=2;AO=94;CIGAR=1X2M1X;DP=96;DPB=96;DPRA=0;EPP=6.33681;EPPR=0;GTI=0;LEN=4;MEANALT=2;MQM=26.2872;MQMR=0;NS=1;NUMALT=1;ODDS=134.917;PAIRED=0.414894;PAIREDR=0;PAO=2;PQA=62;PQR=0;PRO=0;QA=2825;QR=0;RO=0;RPL=44;RPP=3.84193;RPPR=0;RPR=50;RUN=1;SAF=57;SAP=12.2506;SAR=37;SRF=0;SRP=0;SRR=0;TYPE=complex;ANN=GCCC|downstream_gene_variant|MODIFIER|Afu1g00230|Afu1g00230|transcript|Afu1g00230-T|Coding||c.*1139_*1142delAGGGinsGGGC|||||1142|,GCCC|downstream_gene_variant|MODIFIER|Afu1g00240|Afu1g00240|transcript|Afu1g00240-T|Coding||c.*4734_*4737delAGGGinsGGGC|||||4737|WARNING_TRANSCRIPT_INCOMPLETE,GCCC|intergenic_region|MODIFIER|Afu1g00220-Afu1g00230|Afu1g00220-Afu1g00230|intergenic_region|Afu1g00220-Afu1g00230|||n.54634_54637delCCCTinsGCCC||||||	GT:DP:RO:QR:AO:QA:GL	1/1:95:0:0:94:2825:-187.066,-28.8989,0
Chr1_A_fumigatus_Af293	54649	.	T	G	1995.46	.	AB=0;ABP=0;AC=2;AF=1;AN=2;AO=100;CIGAR=1X;DP=101;DPB=101;DPRA=0;EPP=3.79203;EPPR=0;GTI=0;LEN=1;MEANALT=1;MQM=25.44;MQMR=100;NS=1;NUMALT=1;ODDS=141.848;PAIRED=0.39;PAIREDR=0;PAO=0;PQA=0;PQR=0;PRO=0;QA=3314;QR=60;RO=0;RPL=52;RPP=3.35774;RPPR=5.18177;RPR=48;RUN=1;SAF=61;SAP=13.5202;SAR=39;SRF=0;SRP=5.18177;SRR=0;TYPE=snp;ANN=G|downstream_gene_variant|MODIFIER|Afu1g00230|Afu1g00230|transcript|Afu1g00230-T|Coding||c.*1127A>C|||||1127|,G|downstream_gene_variant|MODIFIER|Afu1g00240|Afu1g00240|transcript|Afu1g00240-T|Coding||c.*4722A>C|||||4722|WARNING_TRANSCRIPT_INCOMPLETE,G|intergenic_region|MODIFIER|Afu1g00220-Afu1g00230|Afu1g00220-Afu1g00230|intergenic_region|Afu1g00220-Afu1g00230|||n.54649T>G||||||	GT:DP:RO:QR:AO:QA:GL	1/1:100:0:0:100:3314:-204.004,-30.103,0
Chr1_A_fumigatus_Af293	54664	.	T	C	1743.94	.	AB=0;ABP=0;AC=2;AF=1;AN=2;AO=91;CIGAR=1X;DP=95;DPB=95;DPRA=0;EPP=8.37933;EPPR=9.52472;GTI=0;LEN=1;MEANALT=2;MQM=25.033;MQMR=54.6667;NS=1;NUMALT=1;ODDS=115.518;PAIRED=0.395604;PAIREDR=0;PAO=0;PQA=0;PQR=0;PRO=0;QA=3083;QR=133;RO=2;RPL=57;RPP=15.6335;RPPR=9.52472;RPR=34;RUN=1;SAF=57;SAP=15.6335;SAR=34;SRF=2;SRP=3.73412;SRR=0;TYPE=snp;ANN=C|downstream_gene_variant|MODIFIER|Afu1g00230|Afu1g00230|transcript|Afu1g00230-T|Coding||c.*1112A>G|||||1112|,C|downstream_gene_variant|MODIFIER|Afu1g00240|Afu1g00240|transcript|Afu1g00240-T|Coding||c.*4707A>G|||||4707|WARNING_TRANSCRIPT_INCOMPLETE,C|intergenic_region|MODIFIER|Afu1g00220-Afu1g00230|Afu1g00220-Afu1g00230|intergenic_region|Afu1g00220-Afu1g00230|||n.54664T>C||||||	GT:DP:RO:QR:AO:QA:GL	1/1:94:2:73:91:3083:-178.881,-22.6002,0
Chr1_A_fumigatus_Af293	54689	.	T	A	1400.08	.	AB=0;ABP=0;AC=2;AF=1;AN=2;AO=81;CIGAR=1X;DP=84;DPB=84;DPRA=0;EPP=10.7579;EPPR=7.35324;GTI=0;LEN=1;MEANALT=2;MQM=23.6543;MQMR=61.5;NS=1;NUMALT=1;ODDS=111.877;PAIRED=0.382716;PAIREDR=0;PAO=0;PQA=0;PQR=0;PRO=0;QA=2632;QR=74;RO=1;RPL=56;RPP=28.7731;RPPR=3.0103;RPR=25;RUN=1;SAF=50;SAP=12.6881;SAR=31;SRF=0;SRP=7.35324;SRR=1;TYPE=snp;ANN=A|downstream_gene_variant|MODIFIER|Afu1g00230|Afu1g00230|transcript|Afu1g00230-T|Coding||c.*1087A>T|||||1087|,A|downstream_gene_variant|MODIFIER|Afu1g00240|Afu1g00240|transcript|Afu1g00240-T|Coding||c.*4682A>T|||||4682|WARNING_TRANSCRIPT_INCOMPLETE,A|intergenic_region|MODIFIER|Afu1g00220-Afu1g00230|Afu1g00220-Afu1g00230|intergenic_region|Afu1g00220-Afu1g00230|||n.54689T>A||||||	GT:DP:RO:QR:AO:QA:GL	1/1:83:1:14:81:2632:-146.61,-23.5159,0
Chr1_A_fumigatus_Af293	54703	.	CC	GG	1220.14	.	AB=0;ABP=0;AC=2;AF=1;AN=2;AO=76;CIGAR=2X;DP=79;DPB=78.5;DPRA=0;EPP=12.2676;EPPR=0;GTI=0;LEN=2;MEANALT=2;MQM=22.7895;MQMR=0;NS=1;NUMALT=1;ODDS=108.577;PAIRED=0.342105;PAIREDR=0;PAO=0;PQA=0;PQR=0;PRO=0;QA=2157;QR=0;RO=0;RPL=55;RPP=36.0395;RPPR=0;RPR=21;RUN=1;SAF=48;SAP=14.4391;SAR=28;SRF=0;SRP=0;SRR=0;TYPE=mnp;ANN=GG|downstream_gene_variant|MODIFIER|Afu1g00230|Afu1g00230|transcript|Afu1g00230-T|Coding||c.*1072_*1073delGGinsCC|||||1073|,GG|downstream_gene_variant|MODIFIER|Afu1g00240|Afu1g00240|transcript|Afu1g00240-T|Coding||c.*4667_*4668delGGinsCC|||||4668|WARNING_TRANSCRIPT_INCOMPLETE,GG|intergenic_region|MODIFIER|Afu1g00220-Afu1g00230|Afu1g00220-Afu1g00230|intergenic_region|Afu1g00220-Afu1g00230|||n.54703_54704delCCinsGG||||||	GT:DP:RO:QR:AO:QA:GL	1/1:78:0:0:76:2157:-130.572,-22.8783,0
Chr1_A_fumigatus_Af293	54725	.	TT	GA	1057.82	.	AB=0;ABP=0;AC=2;AF=1;AN=2;AO=66;CIGAR=2X;DP=68;DPB=69;DPRA=0;EPP=7.74806;EPPR=0;GTI=0;LEN=2;MEANALT=2;MQM=21.4242;MQMR=0;NS=1;NUMALT=1;ODDS=96.7937;PAIRED=0.30303;PAIREDR=0;PAO=3;PQA=92;PQR=0;PRO=0;QA=2012;QR=0;RO=0;RPL=59;RPP=91.9749;RPPR=0;RPR=7;RUN=1;SAF=42;SAP=13.6703;SAR=24;SRF=0;SRP=0;SRR=0;TYPE=mnp;ANN=GA|downstream_gene_variant|MODIFIER|Afu1g00230|Afu1g00230|transcript|Afu1g00230-T|Coding||c.*1050_*1051delAAinsTC|||||1051|,GA|downstream_gene_variant|MODIFIER|Afu1g00240|Afu1g00240|transcript|Afu1g00240-T|Coding||c.*4645_*4646delAAinsTC|||||4646|WARNING_TRANSCRIPT_INCOMPLETE,GA|intergenic_region|MODIFIER|Afu1g00220-Afu1g00230|Afu1g00220-Afu1g00230|intergenic_region|Afu1g00220-Afu1g00230|||n.54725_54726delTTinsGA||||||	GT:DP:RO:QR:AO:QA:GL	1/1:67:0:0:66:2012:-120.31,-20.7711,0
Chr1_A_fumigatus_Af293	54755	.	G	A	795.797	.	AB=0;ABP=0;AC=2;AF=1;AN=2;AO=54;CIGAR=1X;DP=55;DPB=55;DPRA=0;EPP=4.45795;EPPR=0;GTI=0;LEN=1;MEANALT=1;MQM=20.9444;MQMR=100;NS=1;NUMALT=1;ODDS=78.0788;PAIRED=0.314815;PAIREDR=0;PAO=0;PQA=0;PQR=0;PRO=0;QA=1789;QR=60;RO=0;RPL=52;RPP=103.541;RPPR=5.18177;RPR=2;RUN=1;SAF=32;SAP=7.03155;SAR=22;SRF=0;SRP=5.18177;SRR=0;TYPE=snp;ANN=A|downstream_gene_variant|MODIFIER|Afu1g00230|Afu1g00230|transcript|Afu1g00230-T|Coding||c.*1021C>T|||||1021|,A|downstream_gene_variant|MODIFIER|Afu1g00240|Afu1g00240|transcript|Afu1g00240-T|Coding||c.*4616C>T|||||4616|WARNING_TRANSCRIPT_INCOMPLETE,A|intergenic_region|MODIFIER|Afu1g00220-Afu1g00230|Afu1g00220-Afu1g00230|intergenic_region|Afu1g00220-Afu1g00230|||n.54755G>A||||||	GT:DP:RO:QR:AO:QA:GL	1/1:54:0:0:54:1789:-95.1516,-16.2556,0
[truncated: 67,112,212 more chars]
