# Supplementary material for: Revealing the Virulence Potential of Clinical and Environmental Aspergillus fumigatus Isolates Using Whole-Genome Sequencing
Source: Front Microbiol. 2019 Sep 4;10:1970. doi: 10.3389/fmicb.2019.01970 (PMC6737835; doi:10.3389/fmicb.2019.01970)
Supplement: Supplementary file 3 [file Data_Sheet_3.ZIP › Supplementary Table 7 P1MS.vcf]

##fileformat=VCFv4.1
##fileDate=20180525
##source=freeBayes v0.9.21-19-gc003c1e
##reference=/mnt/galaxyIndices2/genomes/FungiDB-29_AfumigatusAf293_Genome/seq/FungiDB-29_AfumigatusAf293_Genome.fasta
##phasing=none
##commandline="freebayes --bam localbam_0.bam --fasta-reference /mnt/galaxyIndices2/genomes/FungiDB-29_AfumigatusAf293_Genome/seq/FungiDB-29_AfumigatusAf293_Genome.fasta --vcf /scratch/galaxy/files/033/dataset_33114.dat --use-reference-allele --reference-quality 100,60"
##INFO=<ID=NS,Number=1,Type=Integer,Description="Number of samples with data">
##INFO=<ID=DP,Number=1,Type=Integer,Description="Total read depth at the locus">
##INFO=<ID=DPB,Number=1,Type=Float,Description="Total read depth per bp at the locus; bases in reads overlapping / bases in haplotype">
##INFO=<ID=AC,Number=A,Type=Integer,Description="Total number of alternate alleles in called genotypes">
##INFO=<ID=AN,Number=1,Type=Integer,Description="Total number of alleles in called genotypes">
##INFO=<ID=AF,Number=A,Type=Float,Description="Estimated allele frequency in the range (0,1]">
##INFO=<ID=RO,Number=1,Type=Integer,Description="Reference allele observation count, with partial observations recorded fractionally">
##INFO=<ID=AO,Number=A,Type=Integer,Description="Alternate allele observations, with partial observations recorded fractionally">
##INFO=<ID=PRO,Number=1,Type=Float,Description="Reference allele observation count, with partial observations recorded fractionally">
##INFO=<ID=PAO,Number=A,Type=Float,Description="Alternate allele observations, with partial observations recorded fractionally">
##INFO=<ID=QR,Number=1,Type=Integer,Description="Reference allele quality sum in phred">
##INFO=<ID=QA,Number=A,Type=Integer,Description="Alternate allele quality sum in phred">
##INFO=<ID=PQR,Number=1,Type=Float,Description="Reference allele quality sum in phred for partial observations">
##INFO=<ID=PQA,Number=A,Type=Float,Description="Alternate allele quality sum in phred for partial observations">
##INFO=<ID=SRF,Number=1,Type=Integer,Description="Number of reference observations on the forward strand">
##INFO=<ID=SRR,Number=1,Type=Integer,Description="Number of reference observations on the reverse strand">
##INFO=<ID=SAF,Number=A,Type=Integer,Description="Number of alternate observations on the forward strand">
##INFO=<ID=SAR,Number=A,Type=Integer,Description="Number of alternate observations on the reverse strand">
##INFO=<ID=SRP,Number=1,Type=Float,Description="Strand balance probability for the reference allele: Phred-scaled upper-bounds estimate of the probability of observing the deviation between SRF and SRR given E(SRF/SRR) ~ 0.5, derived using Hoeffding's inequality">
##INFO=<ID=SAP,Number=A,Type=Float,Description="Strand balance probability for the alternate allele: Phred-scaled upper-bounds estimate of the probability of observing the deviation between SAF and SAR given E(SAF/SAR) ~ 0.5, derived using Hoeffding's inequality">
##INFO=<ID=AB,Number=A,Type=Float,Description="Allele balance at heterozygous sites: a number between 0 and 1 representing the ratio of reads showing the reference allele to all reads, considering only reads from individuals called as heterozygous">
##INFO=<ID=ABP,Number=A,Type=Float,Description="Allele balance probability at heterozygous sites: Phred-scaled upper-bounds estimate of the probability of observing the deviation between ABR and ABA given E(ABR/ABA) ~ 0.5, derived using Hoeffding's inequality">
##INFO=<ID=RUN,Number=A,Type=Integer,Description="Run length: the number of consecutive repeats of the alternate allele in the reference genome">
##INFO=<ID=RPP,Number=A,Type=Float,Description="Read Placement Probability: Phred-scaled upper-bounds estimate of the probability of observing the deviation between RPL and RPR given E(RPL/RPR) ~ 0.5, derived using Hoeffding's inequality">
##INFO=<ID=RPPR,Number=1,Type=Float,Description="Read Placement Probability for reference observations: Phred-scaled upper-bounds estimate of the probability of observing the deviation between RPL and RPR given E(RPL/RPR) ~ 0.5, derived using Hoeffding's inequality">
##INFO=<ID=RPL,Number=A,Type=Float,Description="Reads Placed Left: number of reads supporting the alternate balanced to the left (5') of the alternate allele">
##INFO=<ID=RPR,Number=A,Type=Float,Description="Reads Placed Right: number of reads supporting the alternate balanced to the right (3') of the alternate allele">
##INFO=<ID=EPP,Number=A,Type=Float,Description="End Placement Probability: Phred-scaled upper-bounds estimate of the probability of observing the deviation between EL and ER given E(EL/ER) ~ 0.5, derived using Hoeffding's inequality">
##INFO=<ID=EPPR,Number=1,Type=Float,Description="End Placement Probability for reference observations: Phred-scaled upper-bounds estimate of the probability of observing the deviation between EL and ER given E(EL/ER) ~ 0.5, derived using Hoeffding's inequality">
##INFO=<ID=DPRA,Number=A,Type=Float,Description="Alternate allele depth ratio.  Ratio between depth in samples with each called alternate allele and those without.">
##INFO=<ID=ODDS,Number=1,Type=Float,Description="The log odds ratio of the best genotype combination to the second-best.">
##INFO=<ID=GTI,Number=1,Type=Integer,Description="Number of genotyping iterations required to reach convergence or bailout.">
##INFO=<ID=TYPE,Number=A,Type=String,Description="The type of allele, either snp, mnp, ins, del, or complex.">
##INFO=<ID=CIGAR,Number=A,Type=String,Description="The extended CIGAR representation of each alternate allele, with the exception that '=' is replaced by 'M' to ease VCF parsing.  Note that INDEL alleles do not have the first matched base (which is provided by default, per the spec) referred to by the CIGAR.">
##INFO=<ID=NUMALT,Number=1,Type=Integer,Description="Number of unique non-reference alleles in called genotypes at this position.">
##INFO=<ID=MEANALT,Number=A,Type=Float,Description="Mean number of unique non-reference allele observations per sample with the corresponding alternate alleles.">
##INFO=<ID=LEN,Number=A,Type=Integer,Description="allele length">
##INFO=<ID=MQM,Number=A,Type=Float,Description="Mean mapping quality of observed alternate alleles">
##INFO=<ID=MQMR,Number=1,Type=Float,Description="Mean mapping quality of observed reference alleles">
##INFO=<ID=PAIRED,Number=A,Type=Float,Description="Proportion of observed alternate alleles which are supported by properly paired read fragments">
##INFO=<ID=PAIREDR,Number=1,Type=Float,Description="Proportion of observed reference alleles which are supported by properly paired read fragments">
##FORMAT=<ID=GT,Number=1,Type=String,Description="Genotype">
##FORMAT=<ID=GQ,Number=1,Type=Float,Description="Genotype Quality, the Phred-scaled marginal (or unconditional) probability of the called genotype">
##FORMAT=<ID=GL,Number=G,Type=Float,Description="Genotype Likelihood, log10-scaled likelihoods of the data given the called genotype for each possible genotype generated from the reference and alternate alleles given the sample ploidy">
##FORMAT=<ID=DP,Number=1,Type=Integer,Description="Read Depth">
##FORMAT=<ID=RO,Number=1,Type=Integer,Description="Reference allele observation count">
##FORMAT=<ID=QR,Number=1,Type=Integer,Description="Sum of quality of the reference observations">
##FORMAT=<ID=AO,Number=A,Type=Integer,Description="Alternate allele observation count">
##FORMAT=<ID=QA,Number=A,Type=Integer,Description="Sum of quality of the alternate observations">
##SnpEffVersion="4.1l (build 2015-10-03), by Pablo Cingolani"
##SnpEffCmd="SnpEff  -i vcf -o vcf -stats /scratch/galaxy/files/033/dataset_33117.dat FungiDB-29_AfumigatusAf293_Genome /scratch/galaxy/files/033/dataset_33115.dat "
##INFO=<ID=ANN,Number=.,Type=String,Description="Functional annotations: 'Allele | Annotation | Annotation_Impact | Gene_Name | Gene_ID | Feature_Type | Feature_ID | Transcript_BioType | Rank | HGVS.c | HGVS.p | cDNA.pos / cDNA.length | CDS.pos / CDS.length | AA.pos / AA.length | Distance | ERRORS / WARNINGS / INFO' ">
##INFO=<ID=LOF,Number=.,Type=String,Description="Predicted loss of function effects for this variant. Format: 'Gene_Name | Gene_ID | Number_of_transcripts_in_gene | Percent_of_transcripts_affected' ">
##INFO=<ID=NMD,Number=.,Type=String,Description="Predicted nonsense mediated decay effects for this variant. Format: 'Gene_Name | Gene_ID | Number_of_transcripts_in_gene | Percent_of_transcripts_affected' ">
#CHROM	POS	ID	REF	ALT	QUAL	FILTER	INFO	FORMAT	unknown
Chr1_A_fumigatus_Af293	112	.	AACCCTAA	ACCCTTGGAGGGGTTCTATA	442.176	.	AB=0;ABP=0;AC=2;AF=1;AN=2;AO=4;CIGAR=1M1X2M11I3M1I1M;DP=6;DPB=32.125;DPRA=0;EPP=11.6962;EPPR=0;GTI=0;LEN=20;MEANALT=2;MQM=19.5;MQMR=0;NS=1;NUMALT=1;ODDS=22.0674;PAIRED=1;PAIREDR=0;PAO=18.5;PQA=549;PQR=0;PRO=0.5;QA=78;QR=0;RO=0;RPL=0;RPP=11.6962;RPPR=0;RPR=4;RUN=1;SAF=4;SAP=11.6962;SAR=0;SRF=0;SRP=0;SRR=0;TYPE=complex;ANN=ACCCTTGGAGGGGTTCTATA|upstream_gene_variant|MODIFIER|Afu1g00100|Afu1g00100|transcript|Afu1g00100-T|Coding||c.-103_-97delACCCTAAinsCCCTTGGAGGGGTTCTATA|||||103|,ACCCTTGGAGGGGTTCTATA|upstream_gene_variant|MODIFIER|Afu1g00110|Afu1g00110|transcript|Afu1g00110-T|Coding||c.-3839_-3833delACCCTAAinsCCCTTGGAGGGGTTCTATA|||||3639|,ACCCTTGGAGGGGTTCTATA|intergenic_region|MODIFIER|Afu1g00100|Afu1g00100|intergenic_region|Afu1g00100|||n.113_119delACCCTAAinsCCCTTGGAGGGGTTCTATA||||||	GT:DP:RO:QR:AO:QA:GL	1/1:5:0:0:4:78:-47.8299,-7.22472,0
Chr1_A_fumigatus_Af293	122	.	CT	CAATTATGT	432.047	.	AB=0;ABP=0;AC=2;AF=1;AN=2;AO=26;CIGAR=1M7I1M;DP=31;DPB=122;DPRA=0;EPP=36.4176;EPPR=0;GTI=0;LEN=7;MEANALT=4;MQM=29.5769;MQMR=0;NS=1;NUMALT=1;ODDS=39.3961;PAIRED=1;PAIREDR=0;PAO=1;PQA=35;PQR=0;PRO=0;QA=869;QR=0;RO=0;RPL=0;RPP=59.4686;RPPR=0;RPR=26;RUN=1;SAF=23;SAP=36.4176;SAR=3;SRF=0;SRP=0;SRR=0;TYPE=ins;ANN=CAATTATGT|upstream_gene_variant|MODIFIER|Afu1g00100|Afu1g00100|transcript|Afu1g00100-T|Coding||c.-94_-93insAATTATG|||||93|,CAATTATGT|upstream_gene_variant|MODIFIER|Afu1g00110|Afu1g00110|transcript|Afu1g00110-T|Coding||c.-3830_-3829insAATTATG|||||3629|,CAATTATGT|intergenic_region|MODIFIER|Afu1g00100|Afu1g00100|intergenic_region|Afu1g00100|||n.122_123insAATTATG||||||	GT:DP:RO:QR:AO:QA:GL	1/1:30:0:0:26:869:-59.8551,-8.12781,0
Chr1_A_fumigatus_Af293	126	.	A	C	557.129	.	AB=0;ABP=0;AC=2;AF=1;AN=2;AO=30;CIGAR=1X;DP=31;DPB=31;DPRA=0;EPP=26.4622;EPPR=0;GTI=0;LEN=1;MEANALT=1;MQM=29.9667;MQMR=100;NS=1;NUMALT=1;ODDS=44.2481;PAIRED=0.966667;PAIREDR=0;PAO=0;PQA=0;PQR=0;PRO=0;QA=1066;QR=60;RO=0;RPL=0;RPP=68.1545;RPPR=5.18177;RPR=30;RUN=1;SAF=24;SAP=26.4622;SAR=6;SRF=0;SRP=5.18177;SRR=0;TYPE=snp;ANN=C|upstream_gene_variant|MODIFIER|Afu1g00100|Afu1g00100|transcript|Afu1g00100-T|Coding||c.-90A>C|||||90|,C|upstream_gene_variant|MODIFIER|Afu1g00110|Afu1g00110|transcript|Afu1g00110-T|Coding||c.-3826A>C|||||3626|,C|intergenic_region|MODIFIER|Afu1g00100|Afu1g00100|intergenic_region|Afu1g00100|||n.126A>C||||||	GT:DP:RO:QR:AO:QA:GL	1/1:30:0:0:30:1066:-71.2584,-9.0309,0
Chr1_A_fumigatus_Af293	139	.	T	C	786.522	.	AB=0;ABP=0;AC=2;AF=1;AN=2;AO=38;CIGAR=1X;DP=39;DPB=39;DPRA=0;EPP=17.6392;EPPR=0;GTI=0;LEN=1;MEANALT=1;MQM=31;MQMR=100;NS=1;NUMALT=1;ODDS=55.3384;PAIRED=0.894737;PAIREDR=0;PAO=0;PQA=0;PQR=0;PRO=0;QA=1385;QR=60;RO=0;RPL=0;RPP=85.5263;RPPR=5.18177;RPR=38;RUN=1;SAF=27;SAP=17.6392;SAR=11;SRF=0;SRP=5.18177;SRR=0;TYPE=snp;ANN=C|upstream_gene_variant|MODIFIER|Afu1g00100|Afu1g00100|transcript|Afu1g00100-T|Coding||c.-77T>C|||||77|,C|upstream_gene_variant|MODIFIER|Afu1g00110|Afu1g00110|transcript|Afu1g00110-T|Coding||c.-3813T>C|||||3613|,C|intergenic_region|MODIFIER|Afu1g00100|Afu1g00100|intergenic_region|Afu1g00100|||n.139T>C||||||	GT:DP:RO:QR:AO:QA:GL	1/1:38:0:0:38:1385:-94.8088,-11.4391,0
Chr1_A_fumigatus_Af293	147	.	A	G	787.782	.	AB=0;ABP=0;AC=2;AF=1;AN=2;AO=39;CIGAR=1X;DP=40;DPB=40;DPRA=0;EPP=15.538;EPPR=0;GTI=0;LEN=1;MEANALT=1;MQM=31.2308;MQMR=100;NS=1;NUMALT=1;ODDS=56.7247;PAIRED=0.897436;PAIREDR=0;PAO=0;PQA=0;PQR=0;PRO=0;QA=1385;QR=60;RO=0;RPL=0;RPP=87.6977;RPPR=5.18177;RPR=39;RUN=1;SAF=27;SAP=15.538;SAR=12;SRF=0;SRP=5.18177;SRR=0;TYPE=snp;ANN=G|upstream_gene_variant|MODIFIER|Afu1g00100|Afu1g00100|transcript|Afu1g00100-T|Coding||c.-69A>G|||||69|,G|upstream_gene_variant|MODIFIER|Afu1g00110|Afu1g00110|transcript|Afu1g00110-T|Coding||c.-3805A>G|||||3605|,G|intergenic_region|MODIFIER|Afu1g00100|Afu1g00100|intergenic_region|Afu1g00100|||n.147A>G||||||	GT:DP:RO:QR:AO:QA:GL	1/1:39:0:0:39:1385:-94.8141,-11.7402,0
Chr1_A_fumigatus_Af293	1078	.	C	A	5359.06	.	AB=0;ABP=0;AC=2;AF=1;AN=2;AO=168;CIGAR=1X;DP=169;DPB=169;DPRA=0;EPP=4.30284;EPPR=0;GTI=0;LEN=1;MEANALT=1;MQM=42;MQMR=100;NS=1;NUMALT=1;ODDS=235.557;PAIRED=0.934524;PAIREDR=0;PAO=0;PQA=0;PQR=0;PRO=0;QA=6262;QR=60;RO=0;RPL=67;RPP=17.9521;RPPR=5.18177;RPR=101;RUN=1;SAF=92;SAP=6.31921;SAR=76;SRF=0;SRP=5.18177;SRR=0;TYPE=snp;ANN=A|upstream_gene_variant|MODIFIER|Afu1g00110|Afu1g00110|transcript|Afu1g00110-T|Coding||c.-2874C>A|||||2674|,A|downstream_gene_variant|MODIFIER|Afu1g00100|Afu1g00100|transcript|Afu1g00100-T|Coding||c.*242C>A|||||207|,A|intergenic_region|MODIFIER|Afu1g00100-Afu1g00110|Afu1g00100-Afu1g00110|intergenic_region|Afu1g00100-Afu1g00110|||n.1078C>A||||||	GT:DP:RO:QR:AO:QA:GL	1/1:168:0:0:168:6262:-541.494,-50.573,0
Chr1_A_fumigatus_Af293	1763	.	G	T	4249.12	.	AB=0;ABP=0;AC=2;AF=1;AN=2;AO=131;CIGAR=1X;DP=132;DPB=132;DPRA=0;EPP=11.7791;EPPR=0;GTI=0;LEN=1;MEANALT=1;MQM=41.9847;MQMR=100;NS=1;NUMALT=1;ODDS=184.264;PAIRED=0.931298;PAIREDR=0;PAO=0;PQA=0;PQR=0;PRO=0;QA=4968;QR=60;RO=0;RPL=62;RPP=3.82253;RPPR=5.18177;RPR=69;RUN=1;SAF=64;SAP=3.15949;SAR=67;SRF=0;SRP=5.18177;SRR=0;TYPE=snp;ANN=T|upstream_gene_variant|MODIFIER|Afu1g00110|Afu1g00110|transcript|Afu1g00110-T|Coding||c.-2189G>T|||||1989|,T|downstream_gene_variant|MODIFIER|Afu1g00100|Afu1g00100|transcript|Afu1g00100-T|Coding||c.*927G>T|||||892|,T|intergenic_region|MODIFIER|Afu1g00100-Afu1g00110|Afu1g00100-Afu1g00110|intergenic_region|Afu1g00100-Afu1g00110|||n.1763G>T||||||	GT:DP:RO:QR:AO:QA:GL	1/1:131:0:0:131:4968:-429.354,-39.4349,0
Chr1_A_fumigatus_Af293	3402	.	GC	GCTTTTTCCC	4457.17	.	AB=0;ABP=0;AC=2;AF=1;AN=2;AO=166;CIGAR=1M8I1M;DP=168;DPB=837.5;DPRA=0;EPP=9.34158;EPPR=0;GTI=0;LEN=8;MEANALT=2;MQM=39.5301;MQMR=0;NS=1;NUMALT=1;ODDS=239.716;PAIRED=0.921687;PAIREDR=0;PAO=2.5;PQA=84.5;PQR=84.5;PRO=2.5;QA=5364;QR=0;RO=0;RPL=87;RPP=3.84749;RPPR=0;RPR=79;RUN=1;SAF=83;SAP=3.0103;SAR=83;SRF=0;SRP=0;SRR=0;TYPE=ins;ANN=GCTTTTTCCC|upstream_gene_variant|MODIFIER|Afu1g00110|Afu1g00110|transcript|Afu1g00110-T|Coding||c.-549_-548insTTTTTCCC|||||348|,GCTTTTTCCC|downstream_gene_variant|MODIFIER|Afu1g00100|Afu1g00100|transcript|Afu1g00100-T|Coding||c.*2567_*2568insTTTTTCCC|||||2533|,GCTTTTTCCC|downstream_gene_variant|MODIFIER|Afu1g00120|Afu1g00120|transcript|Afu1g00120-T|Coding||c.*3401_*3402insGGGAAAAA|||||3401|WARNING_TRANSCRIPT_INCOMPLETE,GCTTTTTCCC|intergenic_region|MODIFIER|Afu1g00100-Afu1g00110|Afu1g00100-Afu1g00110|intergenic_region|Afu1g00100-Afu1g00110|||n.3403_3404insTTTTTCCC||||||	GT:DP:RO:QR:AO:QA:GL	1/1:167:0:0:166:5364:-450.057,-52.9813,0
Chr1_A_fumigatus_Af293	4542	.	A	G	5233.29	.	AB=0;ABP=0;AC=2;AF=1;AN=2;AO=162;CIGAR=1X;DP=163;DPB=163;DPRA=0;EPP=3.22477;EPPR=0;GTI=0;LEN=1;MEANALT=1;MQM=41.9877;MQMR=100;NS=1;NUMALT=1;ODDS=227.239;PAIRED=0.932099;PAIREDR=0;PAO=0;PQA=0;PQR=0;PRO=0;QA=6093;QR=60;RO=0;RPL=79;RPP=3.22477;RPPR=5.18177;RPR=83;RUN=1;SAF=88;SAP=5.63751;SAR=74;SRF=0;SRP=5.18177;SRR=0;TYPE=snp;ANN=G|downstream_gene_variant|MODIFIER|Afu1g00100|Afu1g00100|transcript|Afu1g00100-T|Coding||c.*3706A>G|||||3671|,G|downstream_gene_variant|MODIFIER|Afu1g00110|Afu1g00110|transcript|Afu1g00110-T|Coding||c.*81A>G|||||47|,G|downstream_gene_variant|MODIFIER|Afu1g00120|Afu1g00120|transcript|Afu1g00120-T|Coding||c.*2263T>C|||||2263|WARNING_TRANSCRIPT_INCOMPLETE,G|intergenic_region|MODIFIER|Afu1g00110-Afu1g00120|Afu1g00110-Afu1g00120|intergenic_region|Afu1g00110-Afu1g00120|||n.4542A>G||||||	GT:DP:RO:QR:AO:QA:GL	1/1:162:0:0:162:6093:-527.243,-48.7669,0
Chr1_A_fumigatus_Af293	4613	.	C	T	4526.71	.	AB=0;ABP=0;AC=2;AF=1;AN=2;AO=147;CIGAR=1X;DP=149;DPB=149;DPRA=0;EPP=5.50675;EPPR=3.0103;GTI=0;LEN=1;MEANALT=1;MQM=41.7143;MQMR=70;NS=1;NUMALT=1;ODDS=197.308;PAIRED=0.911565;PAIREDR=0;PAO=0;PQA=0;PQR=0;PRO=0;QA=5301;QR=94;RO=1;RPL=83;RPP=8.34296;RPPR=7.35324;RPR=64;RUN=1;SAF=85;SAP=10.8246;SAR=62;SRF=0;SRP=7.35324;SRR=1;TYPE=snp;ANN=T|downstream_gene_variant|MODIFIER|Afu1g00100|Afu1g00100|transcript|Afu1g00100-T|Coding||c.*3777C>T|||||3742|,T|downstream_gene_variant|MODIFIER|Afu1g00110|Afu1g00110|transcript|Afu1g00110-T|Coding||c.*152C>T|||||118|,T|downstream_gene_variant|MODIFIER|Afu1g00120|Afu1g00120|transcript|Afu1g00120-T|Coding||c.*2192G>A|||||2192|WARNING_TRANSCRIPT_INCOMPLETE,T|intergenic_region|MODIFIER|Afu1g00110-Afu1g00120|Afu1g00110-Afu1g00120|intergenic_region|Afu1g00110-Afu1g00120|||n.4613C>T||||||	GT:DP:RO:QR:AO:QA:GL	1/1:148:1:34:147:5301:-456.874,-41.2497,0
Chr1_A_fumigatus_Af293	4775	.	C	T	4720.63	.	AB=0;ABP=0;AC=2;AF=1;AN=2;AO=157;CIGAR=1X;DP=158;DPB=158;DPRA=0;EPP=28.5839;EPPR=0;GTI=0;LEN=1;MEANALT=1;MQM=41.7325;MQMR=100;NS=1;NUMALT=1;ODDS=220.307;PAIRED=0.88535;PAIREDR=0;PAO=0;PQA=0;PQR=0;PRO=0;QA=5532;QR=60;RO=0;RPL=61;RPP=19.9533;RPPR=5.18177;RPR=96;RUN=1;SAF=78;SAP=3.02413;SAR=79;SRF=0;SRP=5.18177;SRR=0;TYPE=snp;ANN=T|downstream_gene_variant|MODIFIER|Afu1g00100|Afu1g00100|transcript|Afu1g00100-T|Coding||c.*3939C>T|||||3904|,T|downstream_gene_variant|MODIFIER|Afu1g00110|Afu1g00110|transcript|Afu1g00110-T|Coding||c.*314C>T|||||280|,T|downstream_gene_variant|MODIFIER|Afu1g00120|Afu1g00120|transcript|Afu1g00120-T|Coding||c.*2030G>A|||||2030|WARNING_TRANSCRIPT_INCOMPLETE,T|intergenic_region|MODIFIER|Afu1g00110-Afu1g00120|Afu1g00110-Afu1g00120|intergenic_region|Afu1g00110-Afu1g00120|||n.4775C>T||||||	GT:DP:RO:QR:AO:QA:GL	1/1:157:0:0:157:5532:-479.925,-47.2617,0
Chr1_A_fumigatus_Af293	4999	.	G	A	4543.32	.	AB=0;ABP=0;AC=2;AF=1;AN=2;AO=144;CIGAR=1X;DP=145;DPB=145;DPRA=0;EPP=34.9189;EPPR=0;GTI=0;LEN=1;MEANALT=1;MQM=41.8681;MQMR=100;NS=1;NUMALT=1;ODDS=202.286;PAIRED=0.9375;PAIREDR=0;PAO=0;PQA=0;PQR=0;PRO=0;QA=5366;QR=60;RO=0;RPL=52;RPP=27.1378;RPPR=5.18177;RPR=92;RUN=1;SAF=75;SAP=3.55317;SAR=69;SRF=0;SRP=5.18177;SRR=0;TYPE=snp;ANN=A|downstream_gene_variant|MODIFIER|Afu1g00100|Afu1g00100|transcript|Afu1g00100-T|Coding||c.*4163G>A|||||4128|,A|downstream_gene_variant|MODIFIER|Afu1g00110|Afu1g00110|transcript|Afu1g00110-T|Coding||c.*538G>A|||||504|,A|downstream_gene_variant|MODIFIER|Afu1g00120|Afu1g00120|transcript|Afu1g00120-T|Coding||c.*1806C>T|||||1806|WARNING_TRANSCRIPT_INCOMPLETE,A|intergenic_region|MODIFIER|Afu1g00110-Afu1g00120|Afu1g00110-Afu1g00120|intergenic_region|Afu1g00110-Afu1g00120|||n.4999G>A||||||	GT:DP:RO:QR:AO:QA:GL	1/1:144:0:0:144:5366:-463.572,-43.3483,0
Chr1_A_fumigatus_Af293	5387	.	A	G	4966.72	.	AB=0;ABP=0;AC=2;AF=1;AN=2;AO=157;CIGAR=1X;DP=158;DPB=158;DPRA=0;EPP=9.10979;EPPR=0;GTI=0;LEN=1;MEANALT=1;MQM=41.828;MQMR=100;NS=1;NUMALT=1;ODDS=220.307;PAIRED=0.910828;PAIREDR=0;PAO=0;PQA=0;PQR=0;PRO=0;QA=5805;QR=60;RO=0;RPL=80;RPP=3.13478;RPPR=5.18177;RPR=77;RUN=1;SAF=71;SAP=6.12228;SAR=86;SRF=0;SRP=5.18177;SRR=0;TYPE=snp;ANN=G|upstream_gene_variant|MODIFIER|Afu1g00130|Afu1g00130|transcript|Afu1g00130-T|Coding||c.-4831A>G|||||4831|,G|downstream_gene_variant|MODIFIER|Afu1g00100|Afu1g00100|transcript|Afu1g00100-T|Coding||c.*4551A>G|||||4516|,G|downstream_gene_variant|MODIFIER|Afu1g00110|Afu1g00110|transcript|Afu1g00110-T|Coding||c.*926A>G|||||892|,G|downstream_gene_variant|MODIFIER|Afu1g00120|Afu1g00120|transcript|Afu1g00120-T|Coding||c.*1418T>C|||||1418|WARNING_TRANSCRIPT_INCOMPLETE,G|intergenic_region|MODIFIER|Afu1g00110-Afu1g00120|Afu1g00110-Afu1g00120|intergenic_region|Afu1g00110-Afu1g00120|||n.5387A>G||||||	GT:DP:RO:QR:AO:QA:GL	1/1:157:0:0:157:5805:-501.192,-47.2617,0
Chr1_A_fumigatus_Af293	5962	.	C	T	2297.0	.	AB=0;ABP=0;AC=2;AF=1;AN=2;AO=73;CIGAR=1X;DP=74;DPB=74;DPRA=0;EPP=6.60959;EPPR=0;GTI=0;LEN=1;MEANALT=1;MQM=42;MQMR=100;NS=1;NUMALT=1;ODDS=103.859;PAIRED=0.931507;PAIREDR=0;PAO=0;PQA=0;PQR=0;PRO=0;QA=2746;QR=60;RO=0;RPL=53;RPP=35.4039;RPPR=5.18177;RPR=20;RUN=1;SAF=27;SAP=13.7487;SAR=46;SRF=0;SRP=5.18177;SRR=0;TYPE=snp;ANN=T|upstream_gene_variant|MODIFIER|Afu1g00130|Afu1g00130|transcript|Afu1g00130-T|Coding||c.-4256C>T|||||4256|,T|downstream_gene_variant|MODIFIER|Afu1g00110|Afu1g00110|transcript|Afu1g00110-T|Coding||c.*1501C>T|||||1467|,T|downstream_gene_variant|MODIFIER|Afu1g00120|Afu1g00120|transcript|Afu1g00120-T|Coding||c.*843G>A|||||843|WARNING_TRANSCRIPT_INCOMPLETE,T|intergenic_region|MODIFIER|Afu1g00110-Afu1g00120|Afu1g00110-Afu1g00120|intergenic_region|Afu1g00110-Afu1g00120|||n.5962C>T||||||	GT:DP:RO:QR:AO:QA:GL	1/1:73:0:0:73:2746:-237.532,-21.9752,0
Chr1_A_fumigatus_Af293	6462	.	AT	AAAATT	406.037	.	AB=0;ABP=0;AC=2;AF=1;AN=2;AO=20;CIGAR=1M4I1M;DP=23;DPB=62.5;DPRA=0;EPP=4.74748;EPPR=0;GTI=0;LEN=4;MEANALT=2;MQM=25.25;MQMR=0;NS=1;NUMALT=1;ODDS=31.7714;PAIRED=0.8;PAIREDR=0;PAO=2;PQA=73;PQR=0;PRO=0;QA=765;QR=0;RO=0;RPL=20;RPP=46.4397;RPPR=0;RPR=0;RUN=1;SAF=8;SAP=4.74748;SAR=12;SRF=0;SRP=0;SRR=0;TYPE=ins;ANN=AAAATT|upstream_gene_variant|MODIFIER|Afu1g00130|Afu1g00130|transcript|Afu1g00130-T|Coding||c.-3756_-3755insAAAT|||||3755|,AAAATT|downstream_gene_variant|MODIFIER|Afu1g00110|Afu1g00110|transcript|Afu1g00110-T|Coding||c.*2001_*2002insAAAT|||||1968|,AAAATT|downstream_gene_variant|MODIFIER|Afu1g00120|Afu1g00120|transcript|Afu1g00120-T|Coding||c.*342_*343insATTT|||||342|WARNING_TRANSCRIPT_INCOMPLETE,AAAATT|intergenic_region|MODIFIER|Afu1g00110-Afu1g00120|Afu1g00110-Afu1g00120|intergenic_region|Afu1g00110-Afu1g00120|||n.6462_6463insAAAT||||||	GT:DP:RO:QR:AO:QA:GL	1/1:22:0:0:20:765:-48.4649,-6.62266,0
Chr1_A_fumigatus_Af293	6465	.	T	A	327.174	.	AB=0;ABP=0;AC=2;AF=1;AN=2;AO=22;CIGAR=1X;DP=25;DPB=25;DPRA=0;EPP=4.58955;EPPR=3.73412;GTI=0;LEN=1;MEANALT=1;MQM=26.7727;MQMR=48.6667;NS=1;NUMALT=1;ODDS=23.1338;PAIRED=0.818182;PAIREDR=0.666667;PAO=0;PQA=0;PQR=0;PRO=0;QA=717;QR=132;RO=2;RPL=22;RPP=50.7827;RPPR=9.52472;RPR=0;RUN=1;SAF=9;SAP=4.58955;SAR=13;SRF=1;SRP=3.73412;SRR=1;TYPE=snp;ANN=A|upstream_gene_variant|MODIFIER|Afu1g00130|Afu1g00130|transcript|Afu1g00130-T|Coding||c.-3753T>A|||||3753|,A|downstream_gene_variant|MODIFIER|Afu1g00110|Afu1g00110|transcript|Afu1g00110-T|Coding||c.*2004T>A|||||1970|,A|downstream_gene_variant|MODIFIER|Afu1g00120|Afu1g00120|transcript|Afu1g00120-T|Coding||c.*340A>T|||||340|WARNING_TRANSCRIPT_INCOMPLETE,A|intergenic_region|MODIFIER|Afu1g00110-Afu1g00120|Afu1g00110-Afu1g00120|intergenic_region|Afu1g00110-Afu1g00120|||n.6465T>A||||||	GT:DP:RO:QR:AO:QA:GL	1/1:24:2:72:22:717:-39.9878,-2.90404,0
Chr1_A_fumigatus_Af293	6468	.	GCGAAACTTGCGCAATC	TCCAGTAATAGCAGTCTGACCTTCCATTATA	270.002	.	AB=0;ABP=0;AC=2;AF=1;AN=2;AO=5;CIGAR=1X1M1X1M14I1M1X3M1X1M3X2M1X;DP=7;DPB=21;DPRA=0;EPP=13.8677;EPPR=0;GTI=0;LEN=31;MEANALT=2;MQM=16.6;MQMR=0;NS=1;NUMALT=1;ODDS=18.6016;PAIRED=1;PAIREDR=0;PAO=13;PQA=369;PQR=0;PRO=0;QA=165;QR=0;RO=0;RPL=5;RPP=13.8677;RPPR=0;RPR=0;RUN=1;SAF=0;SAP=13.8677;SAR=5;SRF=0;SRP=0;SRR=0;TYPE=complex;ANN=TCCAGTAATAGCAGTCTGACCTTCCATTATA|upstream_gene_variant|MODIFIER|Afu1g00130|Afu1g00130|transcript|Afu1g00130-T|Coding||c.-3750_-3734delGCGAAACTTGCGCAATCinsTCCAGTAATAGCAGTCTGACCTTCCATTATA|||||3750|,TCCAGTAATAGCAGTCTGACCTTCCATTATA|downstream_gene_variant|MODIFIER|Afu1g00110|Afu1g00110|transcript|Afu1g00110-T|Coding||c.*2007_*2023delGCGAAACTTGCGCAATCinsTCCAGTAATAGCAGTCTGACCTTCCATTATA|||||1973|,TCCAGTAATAGCAGTCTGACCTTCCATTATA|downstream_gene_variant|MODIFIER|Afu1g00120|Afu1g00120|transcript|Afu1g00120-T|Coding||c.*321_*337delGATTGCGCAAGTTTCGCinsTATAATGGAAGGTCAGACTGCTATTACTGGA|||||337|WARNING_TRANSCRIPT_INCOMPLETE,TCCAGTAATAGCAGTCTGACCTTCCATTATA|intergenic_region|MODIFIER|Afu1g00110-Afu1g00120|Afu1g00110-Afu1g00120|intergenic_region|Afu1g00110-Afu1g00120|||n.6468_6484delGCGAAACTTGCGCAATCinsTCCAGTAATAGCAGTCTGACCTTCCATTATA||||||	GT:DP:RO:QR:AO:QA:GL	1/1:6:0:0:5:165:-31.5156,-5.41854,0
Chr1_A_fumigatus_Af293	14474	.	G	A	116.366	.	AB=0;ABP=0;AC=0;AF=0;AN=2;AO=21;CIGAR=1X;DP=85;DPB=85;DPRA=0;EPP=3.1137;EPPR=19.4321;GTI=0;LEN=1;MEANALT=1;MQM=1;MQMR=2.78125;NS=1;NUMALT=1;ODDS=26.7942;PAIRED=1;PAIREDR=0.9375;PAO=0;PQA=0;PQR=0;PRO=0;QA=799;QR=2393;RO=63;RPL=21;RPP=48.6112;RPPR=141.985;RPR=0;RUN=1;SAF=10;SAP=3.1137;SAR=11;SRF=20;SRP=22.5536;SRR=43;TYPE=snp;ANN=A|missense_variant|MODERATE|Afu1g00140|Afu1g00140|transcript|Afu1g00140-T|Coding|2/5|c.755G>A|p.Arg252Gln|755/1197|755/1197|252/398||,A|downstream_gene_variant|MODIFIER|Afu1g00130|Afu1g00130|transcript|Afu1g00130-T|Coding||c.*3368G>A|||||3368|	GT:DP:RO:QR:AO:QA:GL	0/0:84:63:2333:21:799:0,-23.3869,-5.12813
Chr1_A_fumigatus_Af293	135027	.	A	G	536.248	.	AB=0;ABP=0;AC=2;AF=1;AN=2;AO=109;CIGAR=1X;DP=110;DPB=110;DPRA=0;EPP=13.5489;EPPR=0;GTI=0;LEN=1;MEANALT=1;MQM=6;MQMR=100;NS=1;NUMALT=1;ODDS=123.476;PAIRED=0.954128;PAIREDR=0;PAO=0;PQA=0;PQR=0;PRO=0;QA=4060;QR=60;RO=0;RPL=45;RPP=10.2021;RPPR=5.18177;RPR=64;RUN=1;SAF=56;SAP=3.1896;SAR=53;SRF=0;SRP=5.18177;SRR=0;TYPE=snp;ANN=G|upstream_gene_variant|MODIFIER|Afu1g00420|Afu1g00420|transcript|Afu1g00420-T|Coding||c.-501A>G|||||501|,G|downstream_gene_variant|MODIFIER|Afu1g00410|Afu1g00410|transcript|Afu1g00410-T|Coding||c.*927A>G|||||927|,G|downstream_gene_variant|MODIFIER|Afu1g00440|Afu1g00440|transcript|Afu1g00440-T|Coding||c.*3332T>C|||||3332|WARNING_TRANSCRIPT_MULTIPLE_STOP_CODONS,G|intergenic_region|MODIFIER|Afu1g00410-Afu1g00420|Afu1g00410-Afu1g00420|intergenic_region|Afu1g00410-Afu1g00420|||n.135027A>G||||||	GT:DP:RO:QR:AO:QA:GL	1/1:109:0:0:109:4060:-58.7641,-32.8123,0
Chr1_A_fumigatus_Af293	135077	.	A	G	574.258	.	AB=0;ABP=0;AC=2;AF=1;AN=2;AO=123;CIGAR=1X;DP=124;DPB=124;DPRA=0;EPP=10.7958;EPPR=0;GTI=0;LEN=1;MEANALT=1;MQM=6.03252;MQMR=100;NS=1;NUMALT=1;ODDS=132.228;PAIRED=0.95122;PAIREDR=0;PAO=0;PQA=0;PQR=0;PRO=0;QA=4658;QR=60;RO=0;RPL=88;RPP=52.6011;RPPR=5.18177;RPR=35;RUN=1;SAF=59;SAP=3.45166;SAR=64;SRF=0;SRP=5.18177;SRR=0;TYPE=snp;ANN=G|upstream_gene_variant|MODIFIER|Afu1g00420|Afu1g00420|transcript|Afu1g00420-T|Coding||c.-451A>G|||||451|,G|downstream_gene_variant|MODIFIER|Afu1g00410|Afu1g00410|transcript|Afu1g00410-T|Coding||c.*977A>G|||||977|,G|downstream_gene_variant|MODIFIER|Afu1g00440|Afu1g00440|transcript|Afu1g00440-T|Coding||c.*3282T>C|||||3282|WARNING_TRANSCRIPT_MULTIPLE_STOP_CODONS,G|intergenic_region|MODIFIER|Afu1g00410-Afu1g00420|Afu1g00410-Afu1g00420|intergenic_region|Afu1g00410-Afu1g00420|||n.135077A>G||||||	GT:DP:RO:QR:AO:QA:GL	1/1:123:0:0:123:4658:-66.7581,-37.0267,0
Chr1_A_fumigatus_Af293	135082	.	T	C	568.91	.	AB=0;ABP=0;AC=2;AF=1;AN=2;AO=123;CIGAR=1X;DP=124;DPB=124;DPRA=0;EPP=8.11238;EPPR=0;GTI=0;LEN=1;MEANALT=1;MQM=6.03252;MQMR=100;NS=1;NUMALT=1;ODDS=130.996;PAIRED=0.95122;PAIREDR=0;PAO=0;PQA=0;PQR=0;PRO=0;QA=4680;QR=60;RO=0;RPL=90;RPP=60.3689;RPPR=5.18177;RPR=33;RUN=1;SAF=59;SAP=3.45166;SAR=64;SRF=0;SRP=5.18177;SRR=0;TYPE=snp;ANN=C|upstream_gene_variant|MODIFIER|Afu1g00420|Afu1g00420|transcript|Afu1g00420-T|Coding||c.-446T>C|||||446|,C|downstream_gene_variant|MODIFIER|Afu1g00410|Afu1g00410|transcript|Afu1g00410-T|Coding||c.*982T>C|||||982|,C|downstream_gene_variant|MODIFIER|Afu1g00440|Afu1g00440|transcript|Afu1g00440-T|Coding||c.*3277A>G|||||3277|WARNING_TRANSCRIPT_MULTIPLE_STOP_CODONS,C|intergenic_region|MODIFIER|Afu1g00410-Afu1g00420|Afu1g00410-Afu1g00420|intergenic_region|Afu1g00410-Afu1g00420|||n.135082T>C||||||	GT:DP:RO:QR:AO:QA:GL	1/1:123:0:0:123:4680:-66.7832,-37.0267,0
Chr1_A_fumigatus_Af293	137933	.	A	T	74.7176	.	AB=0;ABP=0;AC=2;AF=1;AN=2;AO=21;CIGAR=1X;DP=22;DPB=22;DPRA=0;EPP=3.94093;EPPR=0;GTI=0;LEN=1;MEANALT=1;MQM=5.28571;MQMR=100;NS=1;NUMALT=1;ODDS=17.2044;PAIRED=0.952381;PAIREDR=0;PAO=0;PQA=0;PQR=0;PRO=0;QA=812;QR=60;RO=0;RPL=12;RPP=3.94093;RPPR=5.18177;RPR=9;RUN=1;SAF=12;SAP=3.94093;SAR=9;SRF=0;SRP=5.18177;SRR=0;TYPE=snp;ANN=T|downstream_gene_variant|MODIFIER|Afu1g00410|Afu1g00410|transcript|Afu1g00410-T|Coding||c.*3833A>T|||||3833|,T|downstream_gene_variant|MODIFIER|Afu1g00420|Afu1g00420|transcript|Afu1g00420-T|Coding||c.*152A>T|||||152|,T|downstream_gene_variant|MODIFIER|Afu1g00440|Afu1g00440|transcript|Afu1g00440-T|Coding||c.*426T>A|||||426|WARNING_TRANSCRIPT_MULTIPLE_STOP_CODONS,T|intergenic_region|MODIFIER|Afu1g00420-Afu1g00440|Afu1g00420-Afu1g00440|intergenic_region|Afu1g00420-Afu1g00440|||n.137933A>T||||||	GT:DP:RO:QR:AO:QA:GL	1/1:21:0:0:21:812:-10.0319,-6.32163,0
Chr1_A_fumigatus_Af293	140596	.	T	C	65.4323	.	AB=0;ABP=0;AC=2;AF=1;AN=2;AO=17;CIGAR=1X;DP=18;DPB=18;DPRA=0;EPP=3.13803;EPPR=0;GTI=0;LEN=1;MEANALT=1;MQM=6.76471;MQMR=100;NS=1;NUMALT=1;ODDS=15.0664;PAIRED=0.823529;PAIREDR=0;PAO=0;PQA=0;PQR=0;PRO=0;QA=646;QR=60;RO=0;RPL=14;RPP=18.4661;RPPR=5.18177;RPR=3;RUN=1;SAF=10;SAP=4.1599;SAR=7;SRF=0;SRP=5.18177;SRR=0;TYPE=snp;ANN=C|upstream_gene_variant|MODIFIER|Afu1g00440|Afu1g00440|transcript|Afu1g00440-T|Coding||c.-503A>G|||||503|WARNING_TRANSCRIPT_MULTIPLE_STOP_CODONS,C|upstream_gene_variant|MODIFIER|Afu1g00450|Afu1g00450|transcript|Afu1g00450-T|Coding||c.-2521T>C|||||2521|,C|downstream_gene_variant|MODIFIER|Afu1g00420|Afu1g00420|transcript|Afu1g00420-T|Coding||c.*2815T>C|||||2815|,C|downstream_gene_variant|MODIFIER|Afu1g00460|Afu1g00460|transcript|Afu1g00460-T|Coding||c.*4651A>G|||||4651|,C|intergenic_region|MODIFIER|Afu1g00440-Afu1g00450|Afu1g00440-Afu1g00450|intergenic_region|Afu1g00440-Afu1g00450|||n.140596T>C||||||	GT:DP:RO:QR:AO:QA:GL	1/1:17:0:0:17:646:-10.3886,-5.11751,0
Chr1_A_fumigatus_Af293	142604	.	T	A	647.512	.	AB=0;ABP=0;AC=2;AF=1;AN=2;AO=137;CIGAR=1X;DP=138;DPB=138;DPRA=0;EPP=14.5651;EPPR=0;GTI=0;LEN=1;MEANALT=1;MQM=5.74453;MQMR=100;NS=1;NUMALT=1;ODDS=149.095;PAIRED=0.948905;PAIREDR=0;PAO=0;PQA=0;PQR=0;PRO=0;QA=5172;QR=60;RO=0;RPL=55;RPP=14.5651;RPPR=5.18177;RPR=82;RUN=1;SAF=74;SAP=4.92817;SAR=63;SRF=0;SRP=5.18177;SRR=0;TYPE=snp;ANN=A|upstream_gene_variant|MODIFIER|Afu1g00440|Afu1g00440|transcript|Afu1g00440-T|Coding||c.-2511A>T|||||2511|WARNING_TRANSCRIPT_MULTIPLE_STOP_CODONS,A|upstream_gene_variant|MODIFIER|Afu1g00450|Afu1g00450|transcript|Afu1g00450-T|Coding||c.-513T>A|||||513|,A|downstream_gene_variant|MODIFIER|Afu1g00420|Afu1g00420|transcript|Afu1g00420-T|Coding||c.*4823T>A|||||4823|,A|downstream_gene_variant|MODIFIER|Afu1g00460|Afu1g00460|transcript|Afu1g00460-T|Coding||c.*2643A>T|||||2643|,A|intergenic_region|MODIFIER|Afu1g00440-Afu1g00450|Afu1g00440-Afu1g00450|intergenic_region|Afu1g00440-Afu1g00450|||n.142604T>A||||||	GT:DP:RO:QR:AO:QA:GL	1/1:137:0:0:137:5172:-70.7525,-41.2411,0
Chr1_A_fumigatus_Af293	142678	.	G	A	415.765	.	AB=0;ABP=0;AC=2;AF=1;AN=2;AO=110;CIGAR=1X;DP=111;DPB=111;DPRA=0;EPP=28.5942;EPPR=0;GTI=0;LEN=1;MEANALT=1;MQM=5.45455;MQMR=100;NS=1;NUMALT=1;ODDS=95.7334;PAIRED=0.945455;PAIREDR=0;PAO=0;PQA=0;PQR=0;PRO=0;QA=4200;QR=60;RO=0;RPL=83;RPP=64.917;RPPR=5.18177;RPR=27;RUN=1;SAF=54;SAP=3.08926;SAR=56;SRF=0;SRP=5.18177;SRR=0;TYPE=snp;ANN=A|upstream_gene_variant|MODIFIER|Afu1g00440|Afu1g00440|transcript|Afu1g00440-T|Coding||c.-2585C>T|||||2585|WARNING_TRANSCRIPT_MULTIPLE_STOP_CODONS,A|upstream_gene_variant|MODIFIER|Afu1g00450|Afu1g00450|transcript|Afu1g00450-T|Coding||c.-439G>A|||||439|,A|downstream_gene_variant|MODIFIER|Afu1g00420|Afu1g00420|transcript|Afu1g00420-T|Coding||c.*4897G>A|||||4897|,A|downstream_gene_variant|MODIFIER|Afu1g00460|Afu1g00460|transcript|Afu1g00460-T|Coding||c.*2569C>T|||||2569|,A|intergenic_region|MODIFIER|Afu1g00440-Afu1g00450|Afu1g00440-Afu1g00450|intergenic_region|Afu1g00440-Afu1g00450|||n.142678G>A||||||	GT:DP:RO:QR:AO:QA:GL	1/1:110:0:0:110:4200:-53.951,-33.1133,0
Chr1_A_fumigatus_Af293	143269	.	T	C	105.688	.	AB=0;ABP=0;AC=2;AF=1;AN=2;AO=94;CIGAR=1X;DP=95;DPB=95;DPRA=0;EPP=3.37991;EPPR=0;GTI=0;LEN=1;MEANALT=1;MQM=1.79787;MQMR=100;NS=1;NUMALT=1;ODDS=24.3355;PAIRED=0.93617;PAIREDR=0;PAO=0;PQA=0;PQR=0;PRO=0;QA=3532;QR=60;RO=0;RPL=39;RPP=8.9241;RPPR=5.18177;RPR=55;RUN=1;SAF=56;SAP=10.4949;SAR=38;SRF=0;SRP=5.18177;SRR=0;TYPE=snp;ANN=C|synonymous_variant|LOW|Afu1g00450|Afu1g00450|transcript|Afu1g00450-T|Coding|1/2|c.153T>C|p.Leu51Leu|153/1293|153/1293|51/430||,C|upstream_gene_variant|MODIFIER|Afu1g00440|Afu1g00440|transcript|Afu1g00440-T|Coding||c.-3176A>G|||||3176|WARNING_TRANSCRIPT_MULTIPLE_STOP_CODONS,C|downstream_gene_variant|MODIFIER|Afu1g00460|Afu1g00460|transcript|Afu1g00460-T|Coding||c.*1978A>G|||||1978|	GT:DP:RO:QR:AO:QA:GL	1/1:94:0:0:94:3532:-15.1957,-28.2968,0
Chr1_A_fumigatus_Af293	147185	.	C	A	104.308	.	AB=0;ABP=0;AC=2;AF=1;AN=2;AO=28;CIGAR=1X;DP=29;DPB=29;DPRA=0;EPP=4.25114;EPPR=0;GTI=0;LEN=1;MEANALT=1;MQM=6;MQMR=100;NS=1;NUMALT=1;ODDS=24.0179;PAIRED=0.964286;PAIREDR=0;PAO=0;PQA=0;PQR=0;PRO=0;QA=1074;QR=60;RO=0;RPL=6;RPP=22.8638;RPPR=5.18177;RPR=22;RUN=1;SAF=16;SAP=4.25114;SAR=12;SRF=0;SRP=5.18177;SRR=0;TYPE=snp;ANN=A|upstream_gene_variant|MODIFIER|Afu1g00460|Afu1g00460|transcript|Afu1g00460-T|Coding||c.-216G>T|||||216|,A|upstream_gene_variant|MODIFIER|Afu1g00470|Afu1g00470|transcript|Afu1g00470-T|Coding||c.-1430C>A|||||1430|,A|downstream_gene_variant|MODIFIER|Afu1g00450|Afu1g00450|transcript|Afu1g00450-T|Coding||c.*2719C>A|||||2719|,A|downstream_gene_variant|MODIFIER|Afu1g00480|Afu1g00480|transcript|Afu1g00480-T|Coding||c.*3588G>T|||||3588|WARNING_TRANSCRIPT_MULTIPLE_STOP_CODONS,A|intergenic_region|MODIFIER|Afu1g00460-Afu1g00470|Afu1g00460-Afu1g00470|intergenic_region|Afu1g00460-Afu1g00470|||n.147185C>A||||||	GT:DP:RO:QR:AO:QA:GL	1/1:28:0:0:28:1074:-15.1749,-8.42884,0
Chr1_A_fumigatus_Af293	147273	.	A	G	158.85	.	AB=0;ABP=0;AC=2;AF=1;AN=2;AO=34;CIGAR=1X;DP=35;DPB=35;DPRA=0;EPP=7.09778;EPPR=0;GTI=0;LEN=1;MEANALT=1;MQM=6.29412;MQMR=100;NS=1;NUMALT=1;ODDS=36.5765;PAIRED=0.941176;PAIREDR=0;PAO=0;PQA=0;PQR=0;PRO=0;QA=1291;QR=60;RO=0;RPL=21;RPP=7.09778;RPPR=5.18177;RPR=13;RUN=1;SAF=18;SAP=3.26577;SAR=16;SRF=0;SRP=5.18177;SRR=0;TYPE=snp;ANN=G|upstream_gene_variant|MODIFIER|Afu1g00460|Afu1g00460|transcript|Afu1g00460-T|Coding||c.-304T>C|||||304|,G|upstream_gene_variant|MODIFIER|Afu1g00470|Afu1g00470|transcript|Afu1g00470-T|Coding||c.-1342A>G|||||1342|,G|downstream_gene_variant|MODIFIER|Afu1g00450|Afu1g00450|transcript|Afu1g00450-T|Coding||c.*2807A>G|||||2807|,G|downstream_gene_variant|MODIFIER|Afu1g00480|Afu1g00480|transcript|Afu1g00480-T|Coding||c.*3500T>C|||||3500|WARNING_TRANSCRIPT_MULTIPLE_STOP_CODONS,G|intergenic_region|MODIFIER|Afu1g00460-Afu1g00470|Afu1g00460-Afu1g00470|intergenic_region|Afu1g00460-Afu1g00470|||n.147273A>G||||||	GT:DP:RO:QR:AO:QA:GL	1/1:34:0:0:34:1291:-19.3118,-10.235,0
Chr1_A_fumigatus_Af293	388189	.	G	A	56.0901	.	AB=0;ABP=0;AC=2;AF=1;AN=2;AO=2;CIGAR=1X;DP=3;DPB=3;DPRA=0;EPP=3.0103;EPPR=0;GTI=0;LEN=1;MEANALT=1;MQM=40;MQMR=100;NS=1;NUMALT=1;ODDS=5.43185;PAIRED=1;PAIREDR=0;PAO=0;PQA=0;PQR=0;PRO=0;QA=76;QR=60;RO=0;RPL=0;RPP=7.35324;RPPR=5.18177;RPR=2;RUN=1;SAF=1;SAP=3.0103;SAR=1;SRF=0;SRP=5.18177;SRR=0;TYPE=snp;ANN=A|upstream_gene_variant|MODIFIER|Afu1g01040|Afu1g01040|transcript|Afu1g01040-T|Coding||c.-4839C>T|||||4839|,A|upstream_gene_variant|MODIFIER|Afu1g01050|Afu1g01050|transcript|Afu1g01050-T|Coding||c.-1945C>T|||||1945|,A|downstream_gene_variant|MODIFIER|Afu1g01070|Afu1g01070|transcript|Afu1g01070-T|Coding||c.*2572C>T|||||2572|,A|downstream_gene_variant|MODIFIER|Afu1g01080|Afu1g01080|transcript|Afu1g01080-T|Coding||c.*3234C>T|||||3234|WARNING_TRANSCRIPT_INCOMPLETE,A|downstream_gene_variant|MODIFIER|Afu1g01090|Afu1g01090|transcript|Afu1g01090-T|Coding||c.*4268C>T|||||4268|WARNING_TRANSCRIPT_MULTIPLE_STOP_CODONS,A|intergenic_region|MODIFIER|Afu1g01050-Afu1g01070|Afu1g01050-Afu1g01070|intergenic_region|Afu1g01050-Afu1g01070|||n.388189G>A||||||	GT:DP:RO:QR:AO:QA:GL	1/1:2:0:0:2:76:-6.81123,-0.60206,0
Chr1_A_fumigatus_Af293	388208	.	T	C	52.0517	.	AB=0;ABP=0;AC=2;AF=1;AN=2;AO=2;CIGAR=1X;DP=3;DPB=3;DPRA=0;EPP=3.0103;EPPR=0;GTI=0;LEN=1;MEANALT=1;MQM=40;MQMR=100;NS=1;NUMALT=1;ODDS=5.43185;PAIRED=1;PAIREDR=0;PAO=0;PQA=0;PQR=0;PRO=0;QA=70;QR=60;RO=0;RPL=0;RPP=7.35324;RPPR=5.18177;RPR=2;RUN=1;SAF=1;SAP=3.0103;SAR=1;SRF=0;SRP=5.18177;SRR=0;TYPE=snp;ANN=C|upstream_gene_variant|MODIFIER|Afu1g01040|Afu1g01040|transcript|Afu1g01040-T|Coding||c.-4858A>G|||||4858|,C|upstream_gene_variant|MODIFIER|Afu1g01050|Afu1g01050|transcript|Afu1g01050-T|Coding||c.-1964A>G|||||1964|,C|downstream_gene_variant|MODIFIER|Afu1g01070|Afu1g01070|transcript|Afu1g01070-T|Coding||c.*2553A>G|||||2553|,C|downstream_gene_variant|MODIFIER|Afu1g01080|Afu1g01080|transcript|Afu1g01080-T|Coding||c.*3215A>G|||||3215|WARNING_TRANSCRIPT_INCOMPLETE,C|downstream_gene_variant|MODIFIER|Afu1g01090|Afu1g01090|transcript|Afu1g01090-T|Coding||c.*4249A>G|||||4249|WARNING_TRANSCRIPT_MULTIPLE_STOP_CODONS,C|intergenic_region|MODIFIER|Afu1g01050-Afu1g01070|Afu1g01050-Afu1g01070|intergenic_region|Afu1g01050-Afu1g01070|||n.388208T>C||||||	GT:DP:RO:QR:AO:QA:GL	1/1:2:0:0:2:70:-6.40739,-0.60206,0
Chr1_A_fumigatus_Af293	391563	.	A	G	56.0901	.	AB=0;ABP=0;AC=2;AF=1;AN=2;AO=2;CIGAR=1X;DP=3;DPB=3;DPRA=0;EPP=3.0103;EPPR=0;GTI=0;LEN=1;MEANALT=1;MQM=40;MQMR=100;NS=1;NUMALT=1;ODDS=5.43185;PAIRED=1;PAIREDR=0;PAO=0;PQA=0;PQR=0;PRO=0;QA=76;QR=60;RO=0;RPL=0;RPP=7.35324;RPPR=5.18177;RPR=2;RUN=1;SAF=1;SAP=3.0103;SAR=1;SRF=0;SRP=5.18177;SRR=0;TYPE=snp;ANN=G|missense_variant|MODERATE|Afu1g01080|Afu1g01080|transcript|Afu1g01080-T|Coding|1/2|c.379T>C|p.Tyr127His|379/460|379/460|127/152||WARNING_TRANSCRIPT_INCOMPLETE,G|upstream_gene_variant|MODIFIER|Afu1g01070|Afu1g01070|transcript|Afu1g01070-T|Coding||c.-269T>C|||||269|,G|downstream_gene_variant|MODIFIER|Afu1g01090|Afu1g01090|transcript|Afu1g01090-T|Coding||c.*894T>C|||||894|WARNING_TRANSCRIPT_MULTIPLE_STOP_CODONS,G|downstream_gene_variant|MODIFIER|Afu1g01100|Afu1g01100|transcript|Afu1g01100-T|Coding||c.*3300T>C|||||3300|	GT:DP:RO:QR:AO:QA:GL	1/1:2:0:0:2:76:-6.81123,-0.60206,0
Chr1_A_fumigatus_Af293	391585	.	A	G	55.534	.	AB=0;ABP=0;AC=2;AF=1;AN=2;AO=2;CIGAR=1X;DP=3;DPB=3;DPRA=0;EPP=3.0103;EPPR=0;GTI=0;LEN=1;MEANALT=1;MQM=40;MQMR=100;NS=1;NUMALT=1;ODDS=5.43185;PAIRED=1;PAIREDR=0;PAO=0;PQA=0;PQR=0;PRO=0;QA=75;QR=60;RO=0;RPL=0;RPP=7.35324;RPPR=5.18177;RPR=2;RUN=1;SAF=1;SAP=3.0103;SAR=1;SRF=0;SRP=5.18177;SRR=0;TYPE=snp;ANN=G|synonymous_variant|LOW|Afu1g01080|Afu1g01080|transcript|Afu1g01080-T|Coding|1/2|c.357T>C|p.Pro119Pro|357/460|357/460|119/152||WARNING_TRANSCRIPT_INCOMPLETE,G|upstream_gene_variant|MODIFIER|Afu1g01070|Afu1g01070|transcript|Afu1g01070-T|Coding||c.-291T>C|||||291|,G|downstream_gene_variant|MODIFIER|Afu1g01090|Afu1g01090|transcript|Afu1g01090-T|Coding||c.*872T>C|||||872|WARNING_TRANSCRIPT_MULTIPLE_STOP_CODONS,G|downstream_gene_variant|MODIFIER|Afu1g01100|Afu1g01100|transcript|Afu1g01100-T|Coding||c.*3278T>C|||||3278|	GT:DP:RO:QR:AO:QA:GL	1/1:2:0:0:2:75:-6.75562,-0.60206,0
Chr1_A_fumigatus_Af293	391623	.	T	G	54.8775	.	AB=0;ABP=0;AC=2;AF=1;AN=2;AO=2;CIGAR=1X;DP=3;DPB=3;DPRA=0;EPP=7.35324;EPPR=0;GTI=0;LEN=1;MEANALT=1;MQM=40;MQMR=100;NS=1;NUMALT=1;ODDS=5.43185;PAIRED=1;PAIREDR=0;PAO=0;PQA=0;PQR=0;PRO=0;QA=74;QR=60;RO=0;RPL=1;RPP=3.0103;RPPR=5.18177;RPR=1;RUN=1;SAF=1;SAP=3.0103;SAR=1;SRF=0;SRP=5.18177;SRR=0;TYPE=snp;ANN=G|synonymous_variant|LOW|Afu1g01080|Afu1g01080|transcript|Afu1g01080-T|Coding|1/2|c.319A>C|p.Arg107Arg|319/460|319/460|107/152||WARNING_TRANSCRIPT_INCOMPLETE,G|upstream_gene_variant|MODIFIER|Afu1g01070|Afu1g01070|transcript|Afu1g01070-T|Coding||c.-329A>C|||||329|,G|downstream_gene_variant|MODIFIER|Afu1g01090|Afu1g01090|transcript|Afu1g01090-T|Coding||c.*834A>C|||||834|WARNING_TRANSCRIPT_MULTIPLE_STOP_CODONS,G|downstream_gene_variant|MODIFIER|Afu1g01100|Afu1g01100|transcript|Afu1g01100-T|Coding||c.*3240A>C|||||3240|	GT:DP:RO:QR:AO:QA:GL	1/1:2:0:0:2:74:-6.68997,-0.60206,0
Chr1_A_fumigatus_Af293	391633	.	T	G	56.0901	.	AB=0;ABP=0;AC=2;AF=1;AN=2;AO=2;CIGAR=1X;DP=3;DPB=3;DPRA=0;EPP=7.35324;EPPR=0;GTI=0;LEN=1;MEANALT=1;MQM=40;MQMR=100;NS=1;NUMALT=1;ODDS=5.43185;PAIRED=1;PAIREDR=0;PAO=0;PQA=0;PQR=0;PRO=0;QA=76;QR=60;RO=0;RPL=1;RPP=3.0103;RPPR=5.18177;RPR=1;RUN=1;SAF=1;SAP=3.0103;SAR=1;SRF=0;SRP=5.18177;SRR=0;TYPE=snp;ANN=G|synonymous_variant|LOW|Afu1g01080|Afu1g01080|transcript|Afu1g01080-T|Coding|1/2|c.309A>C|p.Ile103Ile|309/460|309/460|103/152||WARNING_TRANSCRIPT_INCOMPLETE,G|upstream_gene_variant|MODIFIER|Afu1g01070|Afu1g01070|transcript|Afu1g01070-T|Coding||c.-339A>C|||||339|,G|downstream_gene_variant|MODIFIER|Afu1g01090|Afu1g01090|transcript|Afu1g01090-T|Coding||c.*824A>C|||||824|WARNING_TRANSCRIPT_MULTIPLE_STOP_CODONS,G|downstream_gene_variant|MODIFIER|Afu1g01100|Afu1g01100|transcript|Afu1g01100-T|Coding||c.*3230A>C|||||3230|	GT:DP:RO:QR:AO:QA:GL	1/1:2:0:0:2:76:-6.81123,-0.60206,0
Chr1_A_fumigatus_Af293	391656	.	C	T	56.698	.	AB=0;ABP=0;AC=2;AF=1;AN=2;AO=2;CIGAR=1X;DP=3;DPB=3;DPRA=0;EPP=7.35324;EPPR=0;GTI=0;LEN=1;MEANALT=1;MQM=40;MQMR=100;NS=1;NUMALT=1;ODDS=5.43185;PAIRED=1;PAIREDR=0;PAO=0;PQA=0;PQR=0;PRO=0;QA=77;QR=60;RO=0;RPL=1;RPP=3.0103;RPPR=5.18177;RPR=1;RUN=1;SAF=1;SAP=3.0103;SAR=1;SRF=0;SRP=5.18177;SRR=0;TYPE=snp;ANN=T|missense_variant|MODERATE|Afu1g01080|Afu1g01080|transcript|Afu1g01080-T|Coding|1/2|c.286G>A|p.Ala96Thr|286/460|286/460|96/152||WARNING_TRANSCRIPT_INCOMPLETE,T|upstream_gene_variant|MODIFIER|Afu1g01070|Afu1g01070|transcript|Afu1g01070-T|Coding||c.-362G>A|||||362|,T|downstream_gene_variant|MODIFIER|Afu1g01090|Afu1g01090|transcript|Afu1g01090-T|Coding||c.*801G>A|||||801|WARNING_TRANSCRIPT_MULTIPLE_STOP_CODONS,T|downstream_gene_variant|MODIFIER|Afu1g01100|Afu1g01100|transcript|Afu1g01100-T|Coding||c.*3207G>A|||||3207|	GT:DP:RO:QR:AO:QA:GL	1/1:2:0:0:2:77:-6.87202,-0.60206,0
Chr1_A_fumigatus_Af293	391678	.	A	G	56.1419	.	AB=0;ABP=0;AC=2;AF=1;AN=2;AO=2;CIGAR=1X;DP=3;DPB=3;DPRA=0;EPP=3.0103;EPPR=0;GTI=0;LEN=1;MEANALT=1;MQM=40;MQMR=100;NS=1;NUMALT=1;ODDS=5.43185;PAIRED=1;PAIREDR=0;PAO=0;PQA=0;PQR=0;PRO=0;QA=76;QR=60;RO=0;RPL=2;RPP=7.35324;RPPR=5.18177;RPR=0;RUN=1;SAF=1;SAP=3.0103;SAR=1;SRF=0;SRP=5.18177;SRR=0;TYPE=snp;ANN=G|synonymous_variant|LOW|Afu1g01080|Afu1g01080|transcript|Afu1g01080-T|Coding|1/2|c.264T>C|p.Pro88Pro|264/460|264/460|88/152||WARNING_TRANSCRIPT_INCOMPLETE,G|upstream_gene_variant|MODIFIER|Afu1g01070|Afu1g01070|transcript|Afu1g01070-T|Coding||c.-384T>C|||||384|,G|downstream_gene_variant|MODIFIER|Afu1g01090|Afu1g01090|transcript|Afu1g01090-T|Coding||c.*779T>C|||||779|WARNING_TRANSCRIPT_MULTIPLE_STOP_CODONS,G|downstream_gene_variant|MODIFIER|Afu1g01100|Afu1g01100|transcript|Afu1g01100-T|Coding||c.*3185T>C|||||3185|	GT:DP:RO:QR:AO:QA:GL	1/1:2:0:0:2:76:-6.81641,-0.60206,0
Chr1_A_fumigatus_Af293	394200	.	TATACA	TTGACGCCCGGTTGGGTG	291.423	.	AB=0;ABP=0;AC=2;AF=1;AN=2;AO=5;CIGAR=1M2X2M12I1X;DP=8;DPB=21;DPRA=0;EPP=3.44459;EPPR=0;GTI=0;LEN=18;MEANALT=2;MQM=17.4;MQMR=0;NS=1;NUMALT=1;ODDS=15.1359;PAIRED=0.6;PAIREDR=0;PAO=8;PQA=273;PQR=0;PRO=0;QA=166;QR=0;RO=0;RPL=0;RPP=13.8677;RPPR=0;RPR=5;RUN=1;SAF=3;SAP=3.44459;SAR=2;SRF=0;SRP=0;SRR=0;TYPE=complex;ANN=TTGACGCCCGGTTGGGTG|upstream_gene_variant|MODIFIER|Afu1g01070|Afu1g01070|transcript|Afu1g01070-T|Coding||c.-2911_-2907delTGTATinsCACCCAACCGGGCGTCA|||||2907|,TTGACGCCCGGTTGGGTG|upstream_gene_variant|MODIFIER|Afu1g01080|Afu1g01080|transcript|Afu1g01080-T|Coding||c.-2264_-2260delTGTATinsCACCCAACCGGGCGTCA|||||2260|WARNING_TRANSCRIPT_INCOMPLETE,TTGACGCCCGGTTGGGTG|upstream_gene_variant|MODIFIER|Afu1g01090|Afu1g01090|transcript|Afu1g01090-T|Coding||c.-603_-599delTGTATinsCACCCAACCGGGCGTCA|||||599|WARNING_TRANSCRIPT_MULTIPLE_STOP_CODONS,TTGACGCCCGGTTGGGTG|downstream_gene_variant|MODIFIER|Afu1g01100|Afu1g01100|transcript|Afu1g01100-T|Coding||c.*658_*662delTGTATinsCACCCAACCGGGCGTCA|||||662|,TTGACGCCCGGTTGGGTG|intergenic_region|MODIFIER|Afu1g01090-Afu1g01100|Afu1g01090-Afu1g01100|intergenic_region|Afu1g01090-Afu1g01100|||n.394201_394205delATACAinsTGACGCCCGGTTGGGTG||||||	GT:DP:RO:QR:AO:QA:GL	1/1:7:0:0:5:166:-31.6577,-3.91339,0
Chr1_A_fumigatus_Af293	394700	.	AGG	AG	2266.27	.	AB=0;ABP=0;AC=2;AF=1;AN=2;AO=79;CIGAR=1M1D1M;DP=81;DPB=54;DPRA=0;EPP=29.4253;EPPR=0;GTI=0;LEN=1;MEANALT=2;MQM=39.7215;MQMR=0;NS=1;NUMALT=1;ODDS=112.177;PAIRED=0.962025;PAIREDR=0;PAO=0;PQA=0;PQR=0;PRO=0;QA=2797;QR=0;RO=0;RPL=56;RPP=32.9436;RPPR=0;RPR=23;RUN=1;SAF=41;SAP=3.25768;SAR=38;SRF=0;SRP=0;SRR=0;TYPE=del;ANN=AG|upstream_gene_variant|MODIFIER|Afu1g01070|Afu1g01070|transcript|Afu1g01070-T|Coding||c.-3408delC|||||3408|,AG|upstream_gene_variant|MODIFIER|Afu1g01080|Afu1g01080|transcript|Afu1g01080-T|Coding||c.-2761delC|||||2761|WARNING_TRANSCRIPT_INCOMPLETE,AG|upstream_gene_variant|MODIFIER|Afu1g01090|Afu1g01090|transcript|Afu1g01090-T|Coding||c.-1100delC|||||1100|WARNING_TRANSCRIPT_MULTIPLE_STOP_CODONS,AG|downstream_gene_variant|MODIFIER|Afu1g01100|Afu1g01100|transcript|Afu1g01100-T|Coding||c.*161delC|||||161|,AG|intergenic_region|MODIFIER|Afu1g01090-Afu1g01100|Afu1g01090-Afu1g01100|intergenic_region|Afu1g01090-Afu1g01100|||n.394702delG||||||	GT:DP:RO:QR:AO:QA:GL	1/1:80:0:0:79:2797:-235.52,-23.7814,0
Chr1_A_fumigatus_Af293	395538	.	GACG	GAAACA	364.461	.	AB=0;ABP=0;AC=2;AF=1;AN=2;AO=32;CIGAR=1M2I2M1X;DP=65;DPB=102.5;DPRA=0;EPP=7.35324;EPPR=0;GTI=0;LEN=6;MEANALT=10;MQM=24.6562;MQMR=0;NS=1;NUMALT=1;ODDS=11.776;PAIRED=0.75;PAIREDR=0;PAO=1.66667;PQA=54;PQR=88.5;PRO=2.66667;QA=593;QR=0;RO=0;RPL=32;RPP=72.4974;RPPR=0;RPR=0;RUN=1;SAF=12;SAP=7.35324;SAR=20;SRF=0;SRP=0;SRR=0;TYPE=complex;ANN=GAAACA|frameshift_variant&missense_variant|HIGH|Afu1g01100|Afu1g01100|transcript|Afu1g01100-T|Coding|1/1|c.45_46delCGinsTGTT|p.Pro17fs|46/723|45/723|15/240||,GAAACA|upstream_gene_variant|MODIFIER|Afu1g01070|Afu1g01070|transcript|Afu1g01070-T|Coding||c.-4247_-4246delCGinsTGTT|||||4246|,GAAACA|upstream_gene_variant|MODIFIER|Afu1g01080|Afu1g01080|transcript|Afu1g01080-T|Coding||c.-3600_-3599delCGinsTGTT|||||3599|WARNING_TRANSCRIPT_INCOMPLETE,GAAACA|upstream_gene_variant|MODIFIER|Afu1g01090|Afu1g01090|transcript|Afu1g01090-T|Coding||c.-1939_-1938delCGinsTGTT|||||1938|WARNING_TRANSCRIPT_MULTIPLE_STOP_CODONS;LOF=(Afu1g01100|Afu1g01100|1|1.00)	GT:DP:RO:QR:AO:QA:GL	1/1:64:0:0:32:593:-48.6376,-15.4699,0
Chr1_A_fumigatus_Af293	395542	.	GCTTCTCCCCG	GATGAATGGCCGCTGAAG	194.926	.	AB=0.269231;ABP=27.0635;AC=1;AF=0.5;AN=2;AO=14;CIGAR=1M1X1M3I1M2X2M1X1M4I1M;DP=53;DPB=80.6364;DPRA=0;EPP=5.49198;EPPR=6.26751;GTI=0;LEN=18;MEANALT=5;MQM=24.1429;MQMR=28.5;NS=1;NUMALT=1;ODDS=44.8834;PAIRED=0.714286;PAIREDR=1;PAO=7;PQA=198;PQR=76;PRO=3;QA=367;QR=879;RO=24;RPL=14;RPP=33.4109;RPPR=55.1256;RPR=0;RUN=1;SAF=5;SAP=5.49198;SAR=9;SRF=15;SRP=6.26751;SRR=9;TYPE=complex;ANN=GATGAATGGCCGCTGAAG|frameshift_variant&missense_variant|HIGH|Afu1g01100|Afu1g01100|transcript|Afu1g01100-T|Coding|1/1|c.34_43delCGGGGAGAAGinsCTTCAGCGGCCATTCAT|p.Arg12fs|43/723|34/723|12/240||,GATGAATGGCCGCTGAAG|upstream_gene_variant|MODIFIER|Afu1g01070|Afu1g01070|transcript|Afu1g01070-T|Coding||c.-4258_-4249delCGGGGAGAAGinsCTTCAGCGGCCATTCAT|||||4249|,GATGAATGGCCGCTGAAG|upstream_gene_variant|MODIFIER|Afu1g01080|Afu1g01080|transcript|Afu1g01080-T|Coding||c.-3611_-3602delCGGGGAGAAGinsCTTCAGCGGCCATTCAT|||||3602|WARNING_TRANSCRIPT_INCOMPLETE,GATGAATGGCCGCTGAAG|upstream_gene_variant|MODIFIER|Afu1g01090|Afu1g01090|transcript|Afu1g01090-T|Coding||c.-1950_-1941delCGGGGAGAAGinsCTTCAGCGGCCATTCAT|||||1941|WARNING_TRANSCRIPT_MULTIPLE_STOP_CODONS	GT:DP:RO:QR:AO:QA:GL	0/1:52:24:879:14:367:-28.1416,0,-47.0463
Chr1_A_fumigatus_Af293	395831	.	C	T	4586.34	.	AB=0;ABP=0;AC=2;AF=1;AN=2;AO=146;CIGAR=1X;DP=147;DPB=147;DPRA=0;EPP=4.49761;EPPR=0;GTI=0;LEN=1;MEANALT=1;MQM=41.9589;MQMR=100;NS=1;NUMALT=1;ODDS=205.058;PAIRED=0.917808;PAIREDR=0;PAO=0;PQA=0;PQR=0;PRO=0;QA=5319;QR=60;RO=0;RPL=68;RPP=4.49761;RPPR=5.18177;RPR=78;RUN=1;SAF=80;SAP=5.92543;SAR=66;SRF=0;SRP=5.18177;SRR=0;TYPE=snp;ANN=T|upstream_gene_variant|MODIFIER|Afu1g01070|Afu1g01070|transcript|Afu1g01070-T|Coding||c.-4537G>A|||||4537|,T|upstream_gene_variant|MODIFIER|Afu1g01080|Afu1g01080|transcript|Afu1g01080-T|Coding||c.-3890G>A|||||3890|WARNING_TRANSCRIPT_INCOMPLETE,T|upstream_gene_variant|MODIFIER|Afu1g01090|Afu1g01090|transcript|Afu1g01090-T|Coding||c.-2229G>A|||||2229|WARNING_TRANSCRIPT_MULTIPLE_STOP_CODONS,T|upstream_gene_variant|MODIFIER|Afu1g01100|Afu1g01100|transcript|Afu1g01100-T|Coding||c.-246G>A|||||246|,T|upstream_gene_variant|MODIFIER|Afu1g01110|Afu1g01110|transcript|Afu1g01110-T|Coding||c.-4946C>T|||||4946|,T|intergenic_region|MODIFIER|Afu1g01100-Afu1g01110|Afu1g01100-Afu1g01110|intergenic_region|Afu1g01100-Afu1g01110|||n.395831C>T||||||	GT:DP:RO:QR:AO:QA:GL	1/1:146:0:0:146:5319:-462.763,-43.9504,0
Chr1_A_fumigatus_Af293	396506	.	T	C	3908.81	.	AB=0;ABP=0;AC=2;AF=1;AN=2;AO=121;CIGAR=1X;DP=122;DPB=122;DPRA=0;EPP=4.46393;EPPR=0;GTI=0;LEN=1;MEANALT=1;MQM=41.8512;MQMR=100;NS=1;NUMALT=1;ODDS=170.401;PAIRED=0.867769;PAIREDR=0;PAO=0;PQA=0;PQR=0;PRO=0;QA=4605;QR=60;RO=0;RPL=77;RPP=22.5536;RPPR=5.18177;RPR=44;RUN=1;SAF=52;SAP=8.19671;SAR=69;SRF=0;SRP=5.18177;SRR=0;TYPE=snp;ANN=C|upstream_gene_variant|MODIFIER|Afu1g01080|Afu1g01080|transcript|Afu1g01080-T|Coding||c.-4565A>G|||||4565|WARNING_TRANSCRIPT_INCOMPLETE,C|upstream_gene_variant|MODIFIER|Afu1g01090|Afu1g01090|transcript|Afu1g01090-T|Coding||c.-2904A>G|||||2904|WARNING_TRANSCRIPT_MULTIPLE_STOP_CODONS,C|upstream_gene_variant|MODIFIER|Afu1g01100|Afu1g01100|transcript|Afu1g01100-T|Coding||c.-921A>G|||||921|,C|upstream_gene_variant|MODIFIER|Afu1g01110|Afu1g01110|transcript|Afu1g01110-T|Coding||c.-4271T>C|||||4271|,C|intergenic_region|MODIFIER|Afu1g01100-Afu1g01110|Afu1g01100-Afu1g01110|intergenic_region|Afu1g01100-Afu1g01110|||n.396506T>C||||||	GT:DP:RO:QR:AO:QA:GL	1/1:121:0:0:121:4605:-396.925,-36.4246,0
Chr1_A_fumigatus_Af293	398168	.	G	A	5376.86	.	AB=0;ABP=0;AC=2;AF=1;AN=2;AO=169;CIGAR=1X;DP=170;DPB=170;DPRA=0;EPP=11.0409;EPPR=0;GTI=0;LEN=1;MEANALT=1;MQM=42;MQMR=100;NS=1;NUMALT=1;ODDS=236.943;PAIRED=0.95858;PAIREDR=0;PAO=0;PQA=0;PQR=0;PRO=0;QA=6283;QR=60;RO=0;RPL=97;RPP=11.0409;RPPR=5.18177;RPR=72;RUN=1;SAF=93;SAP=6.72365;SAR=76;SRF=0;SRP=5.18177;SRR=0;TYPE=snp;ANN=A|upstream_gene_variant|MODIFIER|Afu1g01090|Afu1g01090|transcript|Afu1g01090-T|Coding||c.-4566C>T|||||4566|WARNING_TRANSCRIPT_MULTIPLE_STOP_CODONS,A|upstream_gene_variant|MODIFIER|Afu1g01100|Afu1g01100|transcript|Afu1g01100-T|Coding||c.-2583C>T|||||2583|,A|upstream_gene_variant|MODIFIER|Afu1g01110|Afu1g01110|transcript|Afu1g01110-T|Coding||c.-2609G>A|||||2609|,A|downstream_gene_variant|MODIFIER|Afu1g01120|Afu1g01120|transcript|Afu1g01120-T|Coding||c.*4588C>T|||||4368|WARNING_TRANSCRIPT_MULTIPLE_STOP_CODONS,A|intergenic_region|MODIFIER|Afu1g01100-Afu1g01110|Afu1g01100-Afu1g01110|intergenic_region|Afu1g01100-Afu1g01110|||n.398168G>A||||||	GT:DP:RO:QR:AO:QA:GL	1/1:169:0:0:169:6283:-543.296,-50.8741,0
Chr1_A_fumigatus_Af293	398588	.	T	C	4791.93	.	AB=0;ABP=0;AC=2;AF=1;AN=2;AO=150;CIGAR=1X;DP=151;DPB=151;DPRA=0;EPP=3.0103;EPPR=0;GTI=0;LEN=1;MEANALT=1;MQM=42;MQMR=100;NS=1;NUMALT=1;ODDS=210.603;PAIRED=0.933333;PAIREDR=0;PAO=0;PQA=0;PQR=0;PRO=0;QA=5577;QR=60;RO=0;RPL=68;RPP=5.84769;RPPR=5.18177;RPR=82;RUN=1;SAF=73;SAP=3.24192;SAR=77;SRF=0;SRP=5.18177;SRR=0;TYPE=snp;ANN=C|upstream_gene_variant|MODIFIER|Afu1g01090|Afu1g01090|transcript|Afu1g01090-T|Coding||c.-4986A>G|||||4986|WARNING_TRANSCRIPT_MULTIPLE_STOP_CODONS,C|upstream_gene_variant|MODIFIER|Afu1g01100|Afu1g01100|transcript|Afu1g01100-T|Coding||c.-3003A>G|||||3003|,C|upstream_gene_variant|MODIFIER|Afu1g01110|Afu1g01110|transcript|Afu1g01110-T|Coding||c.-2189T>C|||||2189|,C|downstream_gene_variant|MODIFIER|Afu1g01120|Afu1g01120|transcript|Afu1g01120-T|Coding||c.*4168A>G|||||3948|WARNING_TRANSCRIPT_MULTIPLE_STOP_CODONS,C|intergenic_region|MODIFIER|Afu1g01100-Afu1g01110|Afu1g01100-Afu1g01110|intergenic_region|Afu1g01100-Afu1g01110|||n.398588T>C||||||	GT:DP:RO:QR:AO:QA:GL	1/1:150:0:0:150:5577:-483.059,-45.1545,0
Chr1_A_fumigatus_Af293	399355	.	G	A	5445.81	.	AB=0;ABP=0;AC=2;AF=1;AN=2;AO=173;CIGAR=1X;DP=174;DPB=174;DPRA=0;EPP=4.52908;EPPR=0;GTI=0;LEN=1;MEANALT=1;MQM=41.6069;MQMR=100;NS=1;NUMALT=1;ODDS=242.488;PAIRED=0.936416;PAIREDR=0;PAO=0;PQA=0;PQR=0;PRO=0;QA=6385;QR=60;RO=0;RPL=73;RPP=12.1606;RPPR=5.18177;RPR=100;RUN=1;SAF=89;SAP=3.3241;SAR=84;SRF=0;SRP=5.18177;SRR=0;TYPE=snp;ANN=A|upstream_gene_variant|MODIFIER|Afu1g01100|Afu1g01100|transcript|Afu1g01100-T|Coding||c.-3770C>T|||||3770|,A|upstream_gene_variant|MODIFIER|Afu1g01110|Afu1g01110|transcript|Afu1g01110-T|Coding||c.-1422G>A|||||1422|,A|downstream_gene_variant|MODIFIER|Afu1g01120|Afu1g01120|transcript|Afu1g01120-T|Coding||c.*3401C>T|||||3181|WARNING_TRANSCRIPT_MULTIPLE_STOP_CODONS,A|intergenic_region|MODIFIER|Afu1g01100-Afu1g01110|Afu1g01100-Afu1g01110|intergenic_region|Afu1g01100-Afu1g01110|||n.399355G>A||||||	GT:DP:RO:QR:AO:QA:GL	1/1:173:0:0:173:6385:-549.33,-52.0782,0
Chr1_A_fumigatus_Af293	399688	.	G	A	4221.08	.	AB=0;ABP=0;AC=2;AF=1;AN=2;AO=132;CIGAR=1X;DP=133;DPB=133;DPRA=0;EPP=3.0761;EPPR=0;GTI=0;LEN=1;MEANALT=1;MQM=41.8636;MQMR=100;NS=1;NUMALT=1;ODDS=185.65;PAIRED=0.909091;PAIREDR=0;PAO=0;PQA=0;PQR=0;PRO=0;QA=5025;QR=60;RO=0;RPL=36;RPP=62.2323;RPPR=5.18177;RPR=96;RUN=1;SAF=81;SAP=17.8158;SAR=51;SRF=0;SRP=5.18177;SRR=0;TYPE=snp;ANN=A|upstream_gene_variant|MODIFIER|Afu1g01100|Afu1g01100|transcript|Afu1g01100-T|Coding||c.-4103C>T|||||4103|,A|upstream_gene_variant|MODIFIER|Afu1g01110|Afu1g01110|transcript|Afu1g01110-T|Coding||c.-1089G>A|||||1089|,A|downstream_gene_variant|MODIFIER|Afu1g01120|Afu1g01120|transcript|Afu1g01120-T|Coding||c.*3068C>T|||||2848|WARNING_TRANSCRIPT_MULTIPLE_STOP_CODONS,A|intergenic_region|MODIFIER|Afu1g01100-Afu1g01110|Afu1g01100-Afu1g01110|intergenic_region|Afu1g01100-Afu1g01110|||n.399688G>A||||||	GT:DP:RO:QR:AO:QA:GL	1/1:132:0:0:132:5025:-433.169,-39.736,0
Chr1_A_fumigatus_Af293	399854	.	T	A	6334.59	.	AB=0;ABP=0;AC=2;AF=1;AN=2;AO=198;CIGAR=1X;DP=199;DPB=199;DPRA=0;EPP=45.1676;EPPR=0;GTI=0;LEN=1;MEANALT=1;MQM=42;MQMR=100;NS=1;NUMALT=1;ODDS=277.146;PAIRED=0.934343;PAIREDR=0;PAO=0;PQA=0;PQR=0;PRO=0;QA=7460;QR=60;RO=0;RPL=128;RPP=39.9034;RPPR=5.18177;RPR=70;RUN=1;SAF=102;SAP=3.40511;SAR=96;SRF=0;SRP=5.18177;SRR=0;TYPE=snp;ANN=A|upstream_gene_variant|MODIFIER|Afu1g01100|Afu1g01100|transcript|Afu1g01100-T|Coding||c.-4269A>T|||||4269|,A|upstream_gene_variant|MODIFIER|Afu1g01110|Afu1g01110|transcript|Afu1g01110-T|Coding||c.-923T>A|||||923|,A|upstream_gene_variant|MODIFIER|Afu1g01130|Afu1g01130|transcript|Afu1g01130-T|Coding||c.-4902T>A|||||4902|,A|downstream_gene_variant|MODIFIER|Afu1g01120|Afu1g01120|transcript|Afu1g01120-T|Coding||c.*2902A>T|||||2682|WARNING_TRANSCRIPT_MULTIPLE_STOP_CODONS,A|intergenic_region|MODIFIER|Afu1g01100-Afu1g01110|Afu1g01100-Afu1g01110|intergenic_region|Afu1g01100-Afu1g01110|||n.399854T>A||||||	GT:DP:RO:QR:AO:QA:GL	1/1:198:0:0:198:7460:-645.228,-59.6039,0
Chr1_A_fumigatus_Af293	400058	.	T	G	5604.48	.	AB=0;ABP=0;AC=2;AF=1;AN=2;AO=174;CIGAR=1X;DP=175;DPB=175;DPRA=0;EPP=3.20998;EPPR=0;GTI=0;LEN=1;MEANALT=1;MQM=41.8506;MQMR=100;NS=1;NUMALT=1;ODDS=243.874;PAIRED=0.902299;PAIREDR=0;PAO=0;PQA=0;PQR=0;PRO=0;QA=6536;QR=60;RO=0;RPL=90;RPP=3.45957;RPPR=5.18177;RPR=84;RUN=1;SAF=81;SAP=4.80738;SAR=93;SRF=0;SRP=5.18177;SRR=0;TYPE=snp;ANN=G|upstream_gene_variant|MODIFIER|Afu1g01100|Afu1g01100|transcript|Afu1g01100-T|Coding||c.-4473A>C|||||4473|,G|upstream_gene_variant|MODIFIER|Afu1g01110|Afu1g01110|transcript|Afu1g01110-T|Coding||c.-719T>G|||||719|,G|upstream_gene_variant|MODIFIER|Afu1g01130|Afu1g01130|transcript|Afu1g01130-T|Coding||c.-4698T>G|||||4698|,G|downstream_gene_variant|MODIFIER|Afu1g01120|Afu1g01120|transcript|Afu1g01120-T|Coding||c.*2698A>C|||||2478|WARNING_TRANSCRIPT_MULTIPLE_STOP_CODONS,G|intergenic_region|MODIFIER|Afu1g01100-Afu1g01110|Afu1g01100-Afu1g01110|intergenic_region|Afu1g01100-Afu1g01110|||n.400058T>G||||||	GT:DP:RO:QR:AO:QA:GL	1/1:174:0:0:174:6536:-564.348,-52.3792,0
Chr1_A_fumigatus_Af293	400078	.	CTT	CTTT	5130.9	.	AB=0;ABP=0;AC=2;AF=1;AN=2;AO=166;CIGAR=1M1I2M;DP=169;DPB=224.333;DPRA=0;EPP=7.2486;EPPR=7.35324;GTI=0;LEN=1;MEANALT=1;MQM=41.8675;MQMR=42;NS=1;NUMALT=1;ODDS=221.104;PAIRED=0.89759;PAIREDR=1;PAO=1;PQA=0;PQR=0;PRO=1;QA=5997;QR=48;RO=2;RPL=84;RPP=3.06262;RPPR=3.0103;RPR=82;RUN=1;SAF=78;SAP=4.31842;SAR=88;SRF=1;SRP=3.0103;SRR=1;TYPE=ins;ANN=CTTT|upstream_gene_variant|MODIFIER|Afu1g01100|Afu1g01100|transcript|Afu1g01100-T|Coding||c.-4496_-4495insA|||||4496|,CTTT|upstream_gene_variant|MODIFIER|Afu1g01110|Afu1g01110|transcript|Afu1g01110-T|Coding||c.-697_-696insT|||||696|,CTTT|upstream_gene_variant|MODIFIER|Afu1g01130|Afu1g01130|transcript|Afu1g01130-T|Coding||c.-4676_-4675insT|||||4675|,CTTT|downstream_gene_variant|MODIFIER|Afu1g01120|Afu1g01120|transcript|Afu1g01120-T|Coding||c.*2675_*2676insA|||||2455|WARNING_TRANSCRIPT_MULTIPLE_STOP_CODONS,CTTT|intergenic_region|MODIFIER|Afu1g01100-Afu1g01110|Afu1g01100-Afu1g01110|intergenic_region|Afu1g01100-Afu1g01110|||n.400080_400081insT||||||	GT:DP:RO:QR:AO:QA:GL	1/1:168:2:48:166:5997:-516.07,-47.2393,0
Chr1_A_fumigatus_Af293	400460	.	T	C	6521.17	.	AB=0;ABP=0;AC=2;AF=1;AN=2;AO=212;CIGAR=1X;DP=213;DPB=213;DPRA=0;EPP=3.37904;EPPR=0;GTI=0;LEN=1;MEANALT=1;MQM=41.6321;MQMR=100;NS=1;NUMALT=1;ODDS=296.554;PAIRED=0.966981;PAIREDR=0;PAO=0;PQA=0;PQR=0;PRO=0;QA=7711;QR=60;RO=0;RPL=150;RPP=82.3305;RPPR=5.18177;RPR=62;RUN=1;SAF=93;SAP=9.93443;SAR=119;SRF=0;SRP=5.18177;SRR=0;TYPE=snp;ANN=C|upstream_gene_variant|MODIFIER|Afu1g01100|Afu1g01100|transcript|Afu1g01100-T|Coding||c.-4875A>G|||||4875|,C|upstream_gene_variant|MODIFIER|Afu1g01110|Afu1g01110|transcript|Afu1g01110-T|Coding||c.-317T>C|||||317|,C|upstream_gene_variant|MODIFIER|Afu1g01130|Afu1g01130|transcript|Afu1g01130-T|Coding||c.-4296T>C|||||4296|,C|downstream_gene_variant|MODIFIER|Afu1g01120|Afu1g01120|transcript|Afu1g01120-T|Coding||c.*2296A>G|||||2076|WARNING_TRANSCRIPT_MULTIPLE_STOP_CODONS,C|intergenic_region|MODIFIER|Afu1g01100-Afu1g01110|Afu1g01100-Afu1g01110|intergenic_region|Afu1g01100-Afu1g01110|||n.400460T>C||||||	GT:DP:RO:QR:AO:QA:GL	1/1:212:0:0:212:7711:-664.766,-63.8184,0
Chr1_A_fumigatus_Af293	401255	.	A	C	4273.42	.	AB=0;ABP=0;AC=2;AF=1;AN=2;AO=137;CIGAR=1X;DP=138;DPB=138;DPRA=0;EPP=3.15295;EPPR=0;GTI=0;LEN=1;MEANALT=1;MQM=41.7153;MQMR=100;NS=1;NUMALT=1;ODDS=192.582;PAIRED=0.927007;PAIREDR=0;PAO=0;PQA=0;PQR=0;PRO=0;QA=4976;QR=60;RO=0;RPL=71;RPP=3.40655;RPPR=5.18177;RPR=66;RUN=1;SAF=63;SAP=4.92817;SAR=74;SRF=0;SRP=5.18177;SRR=0;TYPE=snp;ANN=C|upstream_gene_variant|MODIFIER|Afu1g01130|Afu1g01130|transcript|Afu1g01130-T|Coding||c.-3501A>C|||||3501|,C|downstream_gene_variant|MODIFIER|Afu1g01120|Afu1g01120|transcript|Afu1g01120-T|Coding||c.*1501T>G|||||1281|WARNING_TRANSCRIPT_MULTIPLE_STOP_CODONS,C|downstream_gene_variant|MODIFIER|Afu1g01140|Afu1g01140|transcript|Afu1g01140-T|Coding||c.*4673T>G|||||4673|,C|intron_variant|MODIFIER|Afu1g01110|Afu1g01110|transcript|Afu1g01110-T|Coding|2/2|c.367+38A>C||||||	GT:DP:RO:QR:AO:QA:GL	1/1:137:0:0:137:4976:-431.088,-41.2411,0
Chr1_A_fumigatus_Af293	401298	.	G	A	4691.62	.	AB=0;ABP=0;AC=2;AF=1;AN=2;AO=146;CIGAR=1X;DP=147;DPB=147;DPRA=0;EPP=4.49761;EPPR=0;GTI=0;LEN=1;MEANALT=1;MQM=41.7329;MQMR=100;NS=1;NUMALT=1;ODDS=205.058;PAIRED=0.90411;PAIREDR=0;PAO=0;PQA=0;PQR=0;PRO=0;QA=5491;QR=60;RO=0;RPL=70;RPP=3.54573;RPPR=5.18177;RPR=76;RUN=1;SAF=70;SAP=3.54573;SAR=76;SRF=0;SRP=5.18177;SRR=0;TYPE=snp;ANN=A|upstream_gene_variant|MODIFIER|Afu1g01130|Afu1g01130|transcript|Afu1g01130-T|Coding||c.-3458G>A|||||3458|,A|downstream_gene_variant|MODIFIER|Afu1g01120|Afu1g01120|transcript|Afu1g01120-T|Coding||c.*1458C>T|||||1238|WARNING_TRANSCRIPT_MULTIPLE_STOP_CODONS,A|downstream_gene_variant|MODIFIER|Afu1g01140|Afu1g01140|transcript|Afu1g01140-T|Coding||c.*4630C>T|||||4630|,A|intron_variant|MODIFIER|Afu1g01110|Afu1g01110|transcript|Afu1g01110-T|Coding|2/2|c.368-28G>A||||||	GT:DP:RO:QR:AO:QA:GL	1/1:146:0:0:146:5491:-472.959,-43.9504,0
Chr1_A_fumigatus_Af293	402234	.	A	T	2823.54	.	AB=0;ABP=0;AC=2;AF=1;AN=2;AO=87;CIGAR=1X;DP=88;DPB=88;DPRA=0;EPP=7.22845;EPPR=0;GTI=0;LEN=1;MEANALT=1;MQM=42;MQMR=100;NS=1;NUMALT=1;ODDS=123.267;PAIRED=0.942529;PAIREDR=0;PAO=0;PQA=0;PQR=0;PRO=0;QA=3324;QR=60;RO=0;RPL=53;RPP=12.0207;RPPR=5.18177;RPR=34;RUN=1;SAF=42;SAP=3.23494;SAR=45;SRF=0;SRP=5.18177;SRR=0;TYPE=snp;ANN=T|upstream_gene_variant|MODIFIER|Afu1g01130|Afu1g01130|transcript|Afu1g01130-T|Coding||c.-2522A>T|||||2522|,T|downstream_gene_variant|MODIFIER|Afu1g01110|Afu1g01110|transcript|Afu1g01110-T|Coding||c.*643A>T|||||643|,T|downstream_gene_variant|MODIFIER|Afu1g01120|Afu1g01120|transcript|Afu1g01120-T|Coding||c.*522T>A|||||302|WARNING_TRANSCRIPT_MULTIPLE_STOP_CODONS,T|downstream_gene_variant|MODIFIER|Afu1g01140|Afu1g01140|transcript|Afu1g01140-T|Coding||c.*3694T>A|||||3694|,T|downstream_gene_variant|MODIFIER|Afu1g01160|Afu1g01160|transcript|Afu1g01160-T|Coding||c.*4648T>A|||||4648|WARNING_TRANSCRIPT_MULTIPLE_STOP_CODONS,T|intergenic_region|MODIFIER|Afu1g01110-Afu1g01120|Afu1g01110-Afu1g01120|intergenic_region|Afu1g01110-Afu1g01120|||n.402234A>T||||||	GT:DP:RO:QR:AO:QA:GL	1/1:87:0:0:87:3324:-286.9,-26.1896,0
Chr1_A_fumigatus_Af293	402359	.	GAA	GA	2613.66	.	AB=0;ABP=0;AC=2;AF=1;AN=2;AO=86;CIGAR=1M1D1M;DP=93;DPB=65.3333;DPRA=0;EPP=28.866;EPPR=0;GTI=0;LEN=1;MEANALT=2;MQM=41.9302;MQMR=0;NS=1;NUMALT=1;ODDS=128.812;PAIRED=0.906977;PAIREDR=0;PAO=2.5;PQA=72.5;PQR=72.5;PRO=2.5;QA=3090;QR=0;RO=0;RPL=38;RPP=5.53527;RPPR=0;RPR=48;RUN=1;SAF=51;SAP=9.47422;SAR=35;SRF=0;SRP=0;SRR=0;TYPE=del;ANN=GA|upstream_gene_variant|MODIFIER|Afu1g01130|Afu1g01130|transcript|Afu1g01130-T|Coding||c.-2395delA|||||2395|,GA|downstream_gene_variant|MODIFIER|Afu1g01110|Afu1g01110|transcript|Afu1g01110-T|Coding||c.*770delA|||||770|,GA|downstream_gene_variant|MODIFIER|Afu1g01120|Afu1g01120|transcript|Afu1g01120-T|Coding||c.*395delT|||||175|WARNING_TRANSCRIPT_MULTIPLE_STOP_CODONS,GA|downstream_gene_variant|MODIFIER|Afu1g01140|Afu1g01140|transcript|Afu1g01140-T|Coding||c.*3567delT|||||3567|,GA|downstream_gene_variant|MODIFIER|Afu1g01160|Afu1g01160|transcript|Afu1g01160-T|Coding||c.*4521delT|||||4521|WARNING_TRANSCRIPT_MULTIPLE_STOP_CODONS,GA|intergenic_region|MODIFIER|Afu1g01110-Afu1g01120|Afu1g01110-Afu1g01120|intergenic_region|Afu1g01110-Afu1g01120|||n.402361delA||||||	GT:DP:RO:QR:AO:QA:GL	1/1:92:0:0:86:3090:-268.075,-28.8989,0
Chr1_A_fumigatus_Af293	402718	.	C	A	5138.85	.	AB=0;ABP=0;AC=2;AF=1;AN=2;AO=165;CIGAR=1X;DP=167;DPB=167;DPRA=0;EPP=5.23441;EPPR=0;GTI=0;LEN=1;MEANALT=2;MQM=41.9879;MQMR=100;NS=1;NUMALT=1;ODDS=231.398;PAIRED=0.969697;PAIREDR=0;PAO=0;PQA=0;PQR=0;PRO=0;QA=5980;QR=60;RO=0;RPL=81;RPP=3.12874;RPPR=5.18177;RPR=84;RUN=1;SAF=78;SAP=4.0763;SAR=87;SRF=0;SRP=5.18177;SRR=0;TYPE=snp;ANN=A|3_prime_UTR_variant|MODIFIER|Afu1g01120|Afu1g01120|transcript|Afu1g01120-T|Coding|3/3|c.*38G>T|||||38|WARNING_TRANSCRIPT_MULTIPLE_STOP_CODONS,A|upstream_gene_variant|MODIFIER|Afu1g01130|Afu1g01130|transcript|Afu1g01130-T|Coding||c.-2038C>A|||||2038|,A|downstream_gene_variant|MODIFIER|Afu1g01110|Afu1g01110|transcript|Afu1g01110-T|Coding||c.*1127C>A|||||1127|,A|downstream_gene_variant|MODIFIER|Afu1g01140|Afu1g01140|transcript|Afu1g01140-T|Coding||c.*3210G>T|||||3210|,A|downstream_gene_variant|MODIFIER|Afu1g01160|Afu1g01160|transcript|Afu1g01160-T|Coding||c.*4164G>T|||||4164|WARNING_TRANSCRIPT_MULTIPLE_STOP_CODONS	GT:DP:RO:QR:AO:QA:GL	1/1:166:0:0:165:5980:-517.846,-49.67,0
Chr1_A_fumigatus_Af293	402973	.	GG	TA	4554.22	.	AB=0;ABP=0;AC=2;AF=1;AN=2;AO=148;CIGAR=2X;DP=149;DPB=148.5;DPRA=0;EPP=14.5132;EPPR=0;GTI=0;LEN=2;MEANALT=1;MQM=41.9459;MQMR=0;NS=1;NUMALT=1;ODDS=207.831;PAIRED=0.939189;PAIREDR=0;PAO=0;PQA=0;PQR=0;PRO=0;QA=5344;QR=0;RO=0;RPL=99;RPP=39.6906;RPPR=0;RPR=49;RUN=1;SAF=77;SAP=3.5385;SAR=71;SRF=0;SRP=0;SRR=0;TYPE=mnp;ANN=TA|missense_variant|MODERATE|Afu1g01120|Afu1g01120|transcript|Afu1g01120-T|Coding||c.485_486delCCinsTA|p.Pro162Leu|558/995|485/703|162/233||WARNING_TRANSCRIPT_MULTIPLE_STOP_CODONS,TA|upstream_gene_variant|MODIFIER|Afu1g01130|Afu1g01130|transcript|Afu1g01130-T|Coding||c.-1783_-1782delGGinsTA|||||1783|,TA|downstream_gene_variant|MODIFIER|Afu1g01110|Afu1g01110|transcript|Afu1g01110-T|Coding||c.*1382_*1383delGGinsTA|||||1382|,TA|downstream_gene_variant|MODIFIER|Afu1g01140|Afu1g01140|transcript|Afu1g01140-T|Coding||c.*2954_*2955delCCinsTA|||||2955|,TA|downstream_gene_variant|MODIFIER|Afu1g01160|Afu1g01160|transcript|Afu1g01160-T|Coding||c.*3908_*3909delCCinsTA|||||3909|WARNING_TRANSCRIPT_MULTIPLE_STOP_CODONS	GT:DP:RO:QR:AO:QA:GL	1/1:148:0:0:148:5344:-463.89,-44.5524,0
Chr1_A_fumigatus_Af293	403546	.	A	C	5115.81	.	AB=0;ABP=0;AC=2;AF=1;AN=2;AO=163;CIGAR=1X;DP=164;DPB=164;DPRA=0;EPP=17.5179;EPPR=0;GTI=0;LEN=1;MEANALT=1;MQM=42;MQMR=100;NS=1;NUMALT=1;ODDS=228.625;PAIRED=0.907975;PAIREDR=0;PAO=0;PQA=0;PQR=0;PRO=0;QA=5942;QR=60;RO=0;RPL=85;RPP=3.66307;RPPR=5.18177;RPR=78;RUN=1;SAF=76;SAP=4.62225;SAR=87;SRF=0;SRP=5.18177;SRR=0;TYPE=snp;ANN=C|synonymous_variant|LOW|Afu1g01120|Afu1g01120|transcript|Afu1g01120-T|Coding|1/3|c.18T>G|p.Ala6Ala|90/995|18/703|6/233||WARNING_TRANSCRIPT_MULTIPLE_STOP_CODONS,C|upstream_gene_variant|MODIFIER|Afu1g01130|Afu1g01130|transcript|Afu1g01130-T|Coding||c.-1210A>C|||||1210|,C|downstream_gene_variant|MODIFIER|Afu1g01110|Afu1g01110|transcript|Afu1g01110-T|Coding||c.*1955A>C|||||1955|,C|downstream_gene_variant|MODIFIER|Afu1g01140|Afu1g01140|transcript|Afu1g01140-T|Coding||c.*2382T>G|||||2382|,C|downstream_gene_variant|MODIFIER|Afu1g01160|Afu1g01160|transcript|Afu1g01160-T|Coding||c.*3336T>G|||||3336|WARNING_TRANSCRIPT_MULTIPLE_STOP_CODONS	GT:DP:RO:QR:AO:QA:GL	1/1:163:0:0:163:5942:-516.872,-49.0679,0
Chr1_A_fumigatus_Af293	403983	.	T	C	5157.21	.	AB=0;ABP=0;AC=2;AF=1;AN=2;AO=166;CIGAR=1X;DP=167;DPB=167;DPRA=0;EPP=3.48122;EPPR=0;GTI=0;LEN=1;MEANALT=1;MQM=41.9518;MQMR=100;NS=1;NUMALT=1;ODDS=232.784;PAIRED=0.909639;PAIREDR=0;PAO=0;PQA=0;PQR=0;PRO=0;QA=5999;QR=60;RO=0;RPL=66;RPP=18.1321;RPPR=5.18177;RPR=100;RUN=1;SAF=78;SAP=4.31842;SAR=88;SRF=0;SRP=5.18177;SRR=0;TYPE=snp;ANN=C|upstream_gene_variant|MODIFIER|Afu1g01120|Afu1g01120|transcript|Afu1g01120-T|Coding||c.-420A>G|||||348|WARNING_TRANSCRIPT_MULTIPLE_STOP_CODONS,C|upstream_gene_variant|MODIFIER|Afu1g01130|Afu1g01130|transcript|Afu1g01130-T|Coding||c.-773T>C|||||773|,C|downstream_gene_variant|MODIFIER|Afu1g01110|Afu1g01110|transcript|Afu1g01110-T|Coding||c.*2392T>C|||||2392|,C|downstream_gene_variant|MODIFIER|Afu1g01140|Afu1g01140|transcript|Afu1g01140-T|Coding||c.*1945A>G|||||1945|,C|downstream_gene_variant|MODIFIER|Afu1g01160|Afu1g01160|transcript|Afu1g01160-T|Coding||c.*2899A>G|||||2899|WARNING_TRANSCRIPT_MULTIPLE_STOP_CODONS,C|intergenic_region|MODIFIER|Afu1g01120-Afu1g01130|Afu1g01120-Afu1g01130|intergenic_region|Afu1g01120-Afu1g01130|||n.403983T>C||||||	GT:DP:RO:QR:AO:QA:GL	1/1:166:0:0:166:5999:-521.038,-49.971,0
Chr1_A_fumigatus_Af293	404010	.	G	C	5069.25	.	AB=0;ABP=0;AC=2;AF=1;AN=2;AO=163;CIGAR=1X;DP=165;DPB=165;DPRA=0;EPP=3.1302;EPPR=0;GTI=0;LEN=1;MEANALT=2;MQM=41.9509;MQMR=100;NS=1;NUMALT=1;ODDS=228.625;PAIRED=0.90184;PAIREDR=0;PAO=0;PQA=0;PQR=0;PRO=0;QA=5907;QR=60;RO=0;RPL=64;RPP=19.3296;RPPR=5.18177;RPR=99;RUN=1;SAF=76;SAP=4.62225;SAR=87;SRF=0;SRP=5.18177;SRR=0;TYPE=snp;ANN=C|upstream_gene_variant|MODIFIER|Afu1g01120|Afu1g01120|transcript|Afu1g01120-T|Coding||c.-447C>G|||||375|WARNING_TRANSCRIPT_MULTIPLE_STOP_CODONS,C|upstream_gene_variant|MODIFIER|Afu1g01130|Afu1g01130|transcript|Afu1g01130-T|Coding||c.-746G>C|||||746|,C|downstream_gene_variant|MODIFIER|Afu1g01110|Afu1g01110|transcript|Afu1g01110-T|Coding||c.*2419G>C|||||2419|,C|downstream_gene_variant|MODIFIER|Afu1g01140|Afu1g01140|transcript|Afu1g01140-T|Coding||c.*1918C>G|||||1918|,C|downstream_gene_variant|MODIFIER|Afu1g01160|Afu1g01160|transcript|Afu1g01160-T|Coding||c.*2872C>G|||||2872|WARNING_TRANSCRIPT_MULTIPLE_STOP_CODONS,C|intergenic_region|MODIFIER|Afu1g01120-Afu1g01130|Afu1g01120-Afu1g01130|intergenic_region|Afu1g01120-Afu1g01130|||n.404010G>C||||||	GT:DP:RO:QR:AO:QA:GL	1/1:164:0:0:163:5907:-512.346,-49.0679,0
Chr1_A_fumigatus_Af293	405284	.	T	G	4212.22	.	AB=0;ABP=0;AC=2;AF=1;AN=2;AO=134;CIGAR=1X;DP=135;DPB=135;DPRA=0;EPP=9.49231;EPPR=0;GTI=0;LEN=1;MEANALT=1;MQM=41.8582;MQMR=100;NS=1;NUMALT=1;ODDS=188.423;PAIRED=0.873134;PAIREDR=0;PAO=0;PQA=0;PQR=0;PRO=0;QA=4905;QR=60;RO=0;RPL=70;RPP=3.59368;RPPR=5.18177;RPR=64;RUN=1;SAF=69;SAP=3.26958;SAR=65;SRF=0;SRP=5.18177;SRR=0;TYPE=snp;ANN=G|missense_variant|MODERATE|Afu1g01130|Afu1g01130|transcript|Afu1g01130-T|Coding|1/1|c.529T>G|p.Trp177Gly|529/780|529/780|177/259||,G|upstream_gene_variant|MODIFIER|Afu1g01120|Afu1g01120|transcript|Afu1g01120-T|Coding||c.-1721A>C|||||1649|WARNING_TRANSCRIPT_MULTIPLE_STOP_CODONS,G|upstream_gene_variant|MODIFIER|Afu1g01170|Afu1g01170|transcript|Afu1g01170-T|Coding||c.-4951T>G|||||4951|,G|downstream_gene_variant|MODIFIER|Afu1g01110|Afu1g01110|transcript|Afu1g01110-T|Coding||c.*3693T>G|||||3693|,G|downstream_gene_variant|MODIFIER|Afu1g01140|Afu1g01140|transcript|Afu1g01140-T|Coding||c.*644A>C|||||644|,G|downstream_gene_variant|MODIFIER|Afu1g01160|Afu1g01160|transcript|Afu1g01160-T|Coding||c.*1598A>C|||||1598|WARNING_TRANSCRIPT_MULTIPLE_STOP_CODONS	GT:DP:RO:QR:AO:QA:GL	1/1:134:0:0:134:4905:-425.439,-40.338,0
Chr1_A_fumigatus_Af293	405742	.	T	A	4462.37	.	AB=0;ABP=0;AC=2;AF=1;AN=2;AO=141;CIGAR=1X;DP=142;DPB=142;DPRA=0;EPP=17.8102;EPPR=0;GTI=0;LEN=1;MEANALT=1;MQM=41.7305;MQMR=100;NS=1;NUMALT=1;ODDS=198.127;PAIRED=0.836879;PAIREDR=0;PAO=0;PQA=0;PQR=0;PRO=0;QA=5218;QR=60;RO=0;RPL=77;RPP=5.61299;RPPR=5.18177;RPR=64;RUN=1;SAF=67;SAP=3.76493;SAR=74;SRF=0;SRP=5.18177;SRR=0;TYPE=snp;ANN=A|upstream_gene_variant|MODIFIER|Afu1g01120|Afu1g01120|transcript|Afu1g01120-T|Coding||c.-2179A>T|||||2107|WARNING_TRANSCRIPT_MULTIPLE_STOP_CODONS,A|upstream_gene_variant|MODIFIER|Afu1g01170|Afu1g01170|transcript|Afu1g01170-T|Coding||c.-4493T>A|||||4493|,A|downstream_gene_variant|MODIFIER|Afu1g01110|Afu1g01110|transcript|Afu1g01110-T|Coding||c.*4151T>A|||||4151|,A|downstream_gene_variant|MODIFIER|Afu1g01130|Afu1g01130|transcript|Afu1g01130-T|Coding||c.*207T>A|||||207|,A|downstream_gene_variant|MODIFIER|Afu1g01140|Afu1g01140|transcript|Afu1g01140-T|Coding||c.*186A>T|||||186|,A|downstream_gene_variant|MODIFIER|Afu1g01160|Afu1g01160|transcript|Afu1g01160-T|Coding||c.*1140A>T|||||1140|WARNING_TRANSCRIPT_MULTIPLE_STOP_CODONS,A|intergenic_region|MODIFIER|Afu1g01130-Afu1g01140|Afu1g01130-Afu1g01140|intergenic_region|Afu1g01130-Afu1g01140|||n.405742T>A||||||	GT:DP:RO:QR:AO:QA:GL	1/1:141:0:0:141:5218:-451.573,-42.4452,0
Chr1_A_fumigatus_Af293	407398	.	A	T	5581.68	.	AB=0;ABP=0;AC=2;AF=1;AN=2;AO=179;CIGAR=1X;DP=180;DPB=180;DPRA=0;EPP=3.02243;EPPR=0;GTI=0;LEN=1;MEANALT=1;MQM=41.7654;MQMR=100;NS=1;NUMALT=1;ODDS=250.806;PAIRED=0.905028;PAIREDR=0;PAO=0;PQA=0;PQR=0;PRO=0;QA=6552;QR=60;RO=0;RPL=121;RPP=51.1588;RPPR=5.18177;RPR=58;RUN=1;SAF=87;SAP=3.31358;SAR=92;SRF=0;SRP=5.18177;SRR=0;TYPE=snp;ANN=T|missense_variant|MODERATE|Afu1g01160|Afu1g01160|transcript|Afu1g01160-T|Coding|6/6|c.1241T>A|p.Met414Lys|1241/1757|1241/1757|414/584||WARNING_TRANSCRIPT_MULTIPLE_STOP_CODONS,T|upstream_gene_variant|MODIFIER|Afu1g01120|Afu1g01120|transcript|Afu1g01120-T|Coding||c.-3835T>A|||||3763|WARNING_TRANSCRIPT_MULTIPLE_STOP_CODONS,T|upstream_gene_variant|MODIFIER|Afu1g01140|Afu1g01140|transcript|Afu1g01140-T|Coding||c.-712T>A|||||712|,T|upstream_gene_variant|MODIFIER|Afu1g01170|Afu1g01170|transcript|Afu1g01170-T|Coding||c.-2837A>T|||||2837|,T|downstream_gene_variant|MODIFIER|Afu1g01130|Afu1g01130|transcript|Afu1g01130-T|Coding||c.*1863A>T|||||1863|,T|downstream_gene_variant|MODIFIER|Afu1g01175|Afu1g01175|transcript|Afu1g01175-T|Coding||c.*3929T>A|||||3929|WARNING_TRANSCRIPT_MULTIPLE_STOP_CODONS,T|downstream_gene_variant|MODIFIER|Afu1g01180|Afu1g01180|transcript|Afu1g01180-T|Coding||c.*5379T>A|||||4997|WARNING_TRANSCRIPT_MULTIPLE_STOP_CODONS	GT:DP:RO:QR:AO:QA:GL	1/1:179:0:0:179:6552:-566.765,-53.8844,0
Chr1_A_fumigatus_Af293	407405	.	GA	AT	5305.63	.	AB=0;ABP=0;AC=2;AF=1;AN=2;AO=174;CIGAR=2X;DP=175;DPB=174.5;DPRA=0;EPP=3.20998;EPPR=0;GTI=0;LEN=2;MEANALT=1;MQM=41.7586;MQMR=0;NS=1;NUMALT=1;ODDS=243.874;PAIRED=0.902299;PAIREDR=0;PAO=0;PQA=0;PQR=0;PRO=0;QA=6226;QR=0;RO=0;RPL=117;RPP=47.9373;RPPR=0;RPR=57;RUN=1;SAF=84;SAP=3.45957;SAR=90;SRF=0;SRP=0;SRR=0;TYPE=mnp;ANN=AT|stop_gained|HIGH|Afu1g01160|Afu1g01160|transcript|Afu1g01160-T|Coding||c.1233_1234delTCinsAT|p.CysArg411*|1234/1757|1233/1757|411/584||WARNING_TRANSCRIPT_MULTIPLE_STOP_CODONS,AT|upstream_gene_variant|MODIFIER|Afu1g01120|Afu1g01120|transcript|Afu1g01120-T|Coding||c.-3843_-3842delTCinsAT|||||3770|WARNING_TRANSCRIPT_MULTIPLE_STOP_CODONS,AT|upstream_gene_variant|MODIFIER|Afu1g01140|Afu1g01140|transcript|Afu1g01140-T|Coding||c.-720_-719delTCinsAT|||||719|,AT|upstream_gene_variant|MODIFIER|Afu1g01170|Afu1g01170|transcript|Afu1g01170-T|Coding||c.-2830_-2829delGAinsAT|||||2830|,AT|downstream_gene_variant|MODIFIER|Afu1g01130|Afu1g01130|transcript|Afu1g01130-T|Coding||c.*1870_*1871delGAinsAT|||||1870|,AT|downstream_gene_variant|MODIFIER|Afu1g01175|Afu1g01175|transcript|Afu1g01175-T|Coding||c.*3921_*3922delTCinsAT|||||3922|WARNING_TRANSCRIPT_MULTIPLE_STOP_CODONS,AT|downstream_gene_variant|MODIFIER|Afu1g01180|Afu1g01180|transcript|Afu1g01180-T|Coding||c.*5371_*5372delTCinsAT|||||4990|WARNING_TRANSCRIPT_MULTIPLE_STOP_CODONS	GT:DP:RO:QR:AO:QA:GL	1/1:174:0:0:174:6226:-538.843,-52.3792,0
Chr1_A_fumigatus_Af293	408549	.	C	T	5437.93	.	AB=0;ABP=0;AC=2;AF=1;AN=2;AO=179;CIGAR=1X;DP=181;DPB=181;DPRA=0;EPP=3.11948;EPPR=7.35324;GTI=0;LEN=1;MEANALT=1;MQM=41.7765;MQMR=71;NS=1;NUMALT=1;ODDS=246.317;PAIRED=0.882682;PAIREDR=0.5;PAO=0;PQA=0;PQR=0;PRO=0;QA=6385;QR=72;RO=1;RPL=121;RPP=51.1588;RPPR=7.35324;RPR=58;RUN=1;SAF=75;SAP=13.2126;SAR=104;SRF=1;SRP=3.0103;SRR=0;TYPE=snp;ANN=T|splice_region_variant&intron_variant|LOW|Afu1g01160|Afu1g01160|transcript|Afu1g01160-T|Coding|2/5|c.294+5G>A||||||WARNING_TRANSCRIPT_MULTIPLE_STOP_CODONS,T|upstream_gene_variant|MODIFIER|Afu1g01120|Afu1g01120|transcript|Afu1g01120-T|Coding||c.-4986G>A|||||4914|WARNING_TRANSCRIPT_MULTIPLE_STOP_CODONS,T|upstream_gene_variant|MODIFIER|Afu1g01140|Afu1g01140|transcript|Afu1g01140-T|Coding||c.-1863G>A|||||1863|,T|upstream_gene_variant|MODIFIER|Afu1g01170|Afu1g01170|transcript|Afu1g01170-T|Coding||c.-1686C>T|||||1686|,T|downstream_gene_variant|MODIFIER|Afu1g01130|Afu1g01130|transcript|Afu1g01130-T|Coding||c.*3014C>T|||||3014|,T|downstream_gene_variant|MODIFIER|Afu1g01175|Afu1g01175|transcript|Afu1g01175-T|Coding||c.*2778G>A|||||2778|WARNING_TRANSCRIPT_MULTIPLE_STOP_CODONS,T|downstream_gene_variant|MODIFIER|Afu1g01180|Afu1g01180|transcript|Afu1g01180-T|Coding||c.*4228G>A|||||3846|WARNING_TRANSCRIPT_MULTIPLE_STOP_CODONS	GT:DP:RO:QR:AO:QA:GL	1/1:180:1:12:179:6385:-552.486,-52.9858,0
Chr1_A_fumigatus_Af293	410107	.	A	T	5622.62	.	AB=0;ABP=0;AC=2;AF=1;AN=2;AO=180;CIGAR=1X;DP=181;DPB=181;DPRA=0;EPP=3.78238;EPPR=0;GTI=0;LEN=1;MEANALT=1;MQM=41.9333;MQMR=100;NS=1;NUMALT=1;ODDS=252.192;PAIRED=0.95;PAIREDR=0;PAO=0;PQA=0;PQR=0;PRO=0;QA=6514;QR=60;RO=0;RPL=75;RPP=13.8677;RPPR=5.18177;RPR=105;RUN=1;SAF=91;SAP=3.05855;SAR=89;SRF=0;SRP=5.18177;SRR=0;TYPE=snp;ANN=T|upstream_gene_variant|MODIFIER|Afu1g01140|Afu1g01140|transcript|Afu1g01140-T|Coding||c.-3421T>A|||||3421|,T|upstream_gene_variant|MODIFIER|Afu1g01160|Afu1g01160|transcript|Afu1g01160-T|Coding||c.-1254T>A|||||1254|WARNING_TRANSCRIPT_MULTIPLE_STOP_CODONS,T|upstream_gene_variant|MODIFIER|Afu1g01170|Afu1g01170|transcript|Afu1g01170-T|Coding||c.-128A>T|||||128|,T|downstream_gene_variant|MODIFIER|Afu1g01130|Afu1g01130|transcript|Afu1g01130-T|Coding||c.*4572A>T|||||4572|,T|downstream_gene_variant|MODIFIER|Afu1g01175|Afu1g01175|transcript|Afu1g01175-T|Coding||c.*1220T>A|||||1220|WARNING_TRANSCRIPT_MULTIPLE_STOP_CODONS,T|downstream_gene_variant|MODIFIER|Afu1g01180|Afu1g01180|transcript|Afu1g01180-T|Coding||c.*2670T>A|||||2288|WARNING_TRANSCRIPT_MULTIPLE_STOP_CODONS,T|intergenic_region|MODIFIER|Afu1g01160-Afu1g01170|Afu1g01160-Afu1g01170|intergenic_region|Afu1g01160-Afu1g01170|||n.410107A>T||||||	GT:DP:RO:QR:AO:QA:GL	1/1:180:0:0:180:6514:-567.107,-54.1854,0
Chr1_A_fumigatus_Af293	410129	.	C	G	5656.49	.	AB=0;ABP=0;AC=2;AF=1;AN=2;AO=177;CIGAR=1X;DP=178;DPB=178;DPRA=0;EPP=3.12071;EPPR=0;GTI=0;LEN=1;MEANALT=1;MQM=41.9322;MQMR=100;NS=1;NUMALT=1;ODDS=248.033;PAIRED=0.949153;PAIREDR=0;PAO=0;PQA=0;PQR=0;PRO=0;QA=6573;QR=60;RO=0;RPL=89;RPP=3.02257;RPPR=5.18177;RPR=88;RUN=1;SAF=88;SAP=3.02257;SAR=89;SRF=0;SRP=5.18177;SRR=0;TYPE=snp;ANN=G|upstream_gene_variant|MODIFIER|Afu1g01140|Afu1g01140|transcript|Afu1g01140-T|Coding||c.-3443G>C|||||3443|,G|upstream_gene_variant|MODIFIER|Afu1g01160|Afu1g01160|transcript|Afu1g01160-T|Coding||c.-1276G>C|||||1276|WARNING_TRANSCRIPT_MULTIPLE_STOP_CODONS,G|upstream_gene_variant|MODIFIER|Afu1g01170|Afu1g01170|transcript|Afu1g01170-T|Coding||c.-106C>G|||||106|,G|downstream_gene_variant|MODIFIER|Afu1g01130|Afu1g01130|transcript|Afu1g01130-T|Coding||c.*4594C>G|||||4594|,G|downstream_gene_variant|MODIFIER|Afu1g01175|Afu1g01175|transcript|Afu1g01175-T|Coding||c.*1198G>C|||||1198|WARNING_TRANSCRIPT_MULTIPLE_STOP_CODONS,G|downstream_gene_variant|MODIFIER|Afu1g01180|Afu1g01180|transcript|Afu1g01180-T|Coding||c.*2648G>C|||||2266|WARNING_TRANSCRIPT_MULTIPLE_STOP_CODONS,G|intergenic_region|MODIFIER|Afu1g01160-Afu1g01170|Afu1g01160-Afu1g01170|intergenic_region|Afu1g01160-Afu1g01170|||n.410129C>G||||||	GT:DP:RO:QR:AO:QA:GL	1/1:177:0:0:177:6573:-569.33,-53.2823,0
Chr1_A_fumigatus_Af293	410231	.	T	C	4408.7	.	AB=0;ABP=0;AC=2;AF=1;AN=2;AO=142;CIGAR=1X;DP=143;DPB=143;DPRA=0;EPP=6.92507;EPPR=0;GTI=0;LEN=1;MEANALT=1;MQM=42;MQMR=100;NS=1;NUMALT=1;ODDS=199.513;PAIRED=0.957746;PAIREDR=0;PAO=0;PQA=0;PQR=0;PRO=0;QA=5143;QR=60;RO=0;RPL=89;RPP=22.8288;RPPR=5.18177;RPR=53;RUN=1;SAF=70;SAP=3.07147;SAR=72;SRF=0;SRP=5.18177;SRR=0;TYPE=snp;ANN=C|upstream_gene_variant|MODIFIER|Afu1g01140|Afu1g01140|transcript|Afu1g01140-T|Coding||c.-3545A>G|||||3545|,C|upstream_gene_variant|MODIFIER|Afu1g01160|Afu1g01160|transcript|Afu1g01160-T|Coding||c.-1378A>G|||||1378|WARNING_TRANSCRIPT_MULTIPLE_STOP_CODONS,C|upstream_gene_variant|MODIFIER|Afu1g01170|Afu1g01170|transcript|Afu1g01170-T|Coding||c.-4T>C|||||4|,C|downstream_gene_variant|MODIFIER|Afu1g01130|Afu1g01130|transcript|Afu1g01130-T|Coding||c.*4696T>C|||||4696|,C|downstream_gene_variant|MODIFIER|Afu1g01175|Afu1g01175|transcript|Afu1g01175-T|Coding||c.*1096A>G|||||1096|WARNING_TRANSCRIPT_MULTIPLE_STOP_CODONS,C|downstream_gene_variant|MODIFIER|Afu1g01180|Afu1g01180|transcript|Afu1g01180-T|Coding||c.*2546A>G|||||2164|WARNING_TRANSCRIPT_MULTIPLE_STOP_CODONS,C|intergenic_region|MODIFIER|Afu1g01160-Afu1g01170|Afu1g01160-Afu1g01170|intergenic_region|Afu1g01160-Afu1g01170|||n.410231T>C||||||	GT:DP:RO:QR:AO:QA:GL	1/1:142:0:0:142:5143:-446.78,-42.7463,0
Chr1_A_fumigatus_Af293	410505	.	C	T	5954.23	.	AB=0;ABP=0;AC=2;AF=1;AN=2;AO=186;CIGAR=1X;DP=187;DPB=187;DPRA=0;EPP=14.9651;EPPR=0;GTI=0;LEN=1;MEANALT=1;MQM=42;MQMR=100;NS=1;NUMALT=1;ODDS=260.51;PAIRED=0.946237;PAIREDR=0;PAO=0;PQA=0;PQR=0;PRO=0;QA=6943;QR=60;RO=0;RPL=78;RPP=13.5174;RPPR=5.18177;RPR=108;RUN=1;SAF=93;SAP=3.0103;SAR=93;SRF=0;SRP=5.18177;SRR=0;TYPE=snp;ANN=T|missense_variant|MODERATE|Afu1g01170|Afu1g01170|transcript|Afu1g01170-T|Coding|1/2|c.271C>T|p.Leu91Phe|271/885|271/885|91/294||,T|upstream_gene_variant|MODIFIER|Afu1g01140|Afu1g01140|transcript|Afu1g01140-T|Coding||c.-3819G>A|||||3819|,T|upstream_gene_variant|MODIFIER|Afu1g01160|Afu1g01160|transcript|Afu1g01160-T|Coding||c.-1652G>A|||||1652|WARNING_TRANSCRIPT_MULTIPLE_STOP_CODONS,T|downstream_gene_variant|MODIFIER|Afu1g01130|Afu1g01130|transcript|Afu1g01130-T|Coding||c.*4970C>T|||||4970|,T|downstream_gene_variant|MODIFIER|Afu1g01175|Afu1g01175|transcript|Afu1g01175-T|Coding||c.*822G>A|||||822|WARNING_TRANSCRIPT_MULTIPLE_STOP_CODONS,T|downstream_gene_variant|MODIFIER|Afu1g01180|Afu1g01180|transcript|Afu1g01180-T|Coding||c.*2272G>A|||||1890|WARNING_TRANSCRIPT_MULTIPLE_STOP_CODONS	GT:DP:RO:QR:AO:QA:GL	1/1:186:0:0:186:6943:-601.368,-55.9916,0
Chr1_A_fumigatus_Af293	410723	.	A	G	4656.21	.	AB=0;ABP=0;AC=2;AF=1;AN=2;AO=147;CIGAR=1X;DP=149;DPB=149;DPRA=0;EPP=8.34296;EPPR=0;GTI=0;LEN=1;MEANALT=2;MQM=41.7143;MQMR=100;NS=1;NUMALT=1;ODDS=206.445;PAIRED=0.918367;PAIREDR=0;PAO=0;PQA=0;PQR=0;PRO=0;QA=5503;QR=60;RO=0;RPL=48;RPP=41.4321;RPPR=5.18177;RPR=99;RUN=1;SAF=73;SAP=3.02507;SAR=74;SRF=0;SRP=5.18177;SRR=0;TYPE=snp;ANN=G|splice_region_variant&intron_variant|LOW|Afu1g01170|Afu1g01170|transcript|Afu1g01170-T|Coding|1/1|c.485+4A>G||||||,G|upstream_gene_variant|MODIFIER|Afu1g01140|Afu1g01140|transcript|Afu1g01140-T|Coding||c.-4037T>C|||||4037|,G|upstream_gene_variant|MODIFIER|Afu1g01160|Afu1g01160|transcript|Afu1g01160-T|Coding||c.-1870T>C|||||1870|WARNING_TRANSCRIPT_MULTIPLE_STOP_CODONS,G|downstream_gene_variant|MODIFIER|Afu1g01175|Afu1g01175|transcript|Afu1g01175-T|Coding||c.*604T>C|||||604|WARNING_TRANSCRIPT_MULTIPLE_STOP_CODONS,G|downstream_gene_variant|MODIFIER|Afu1g01180|Afu1g01180|transcript|Afu1g01180-T|Coding||c.*2054T>C|||||1672|WARNING_TRANSCRIPT_MULTIPLE_STOP_CODONS	GT:DP:RO:QR:AO:QA:GL	1/1:148:0:0:147:5503:-473.597,-44.2514,0
Chr1_A_fumigatus_Af293	411185	.	T	G	5243.07	.	AB=0;ABP=0;AC=2;AF=1;AN=2;AO=161;CIGAR=1X;DP=163;DPB=163;DPRA=0;EPP=6.04497;EPPR=7.35324;GTI=0;LEN=1;MEANALT=1;MQM=42;MQMR=71;NS=1;NUMALT=1;ODDS=221.009;PAIRED=0.975155;PAIREDR=0.5;PAO=0;PQA=0;PQR=0;PRO=0;QA=6120;QR=74;RO=1;RPL=81;RPP=3.02379;RPPR=3.0103;RPR=80;RUN=1;SAF=78;SAP=3.34749;SAR=83;SRF=0;SRP=7.35324;SRR=1;TYPE=snp;ANN=G|upstream_gene_variant|MODIFIER|Afu1g01140|Afu1g01140|transcript|Afu1g01140-T|Coding||c.-4499A>C|||||4499|,G|upstream_gene_variant|MODIFIER|Afu1g01160|Afu1g01160|transcript|Afu1g01160-T|Coding||c.-2332A>C|||||2332|WARNING_TRANSCRIPT_MULTIPLE_STOP_CODONS,G|upstream_gene_variant|MODIFIER|Afu1g01190|Afu1g01190|transcript|Afu1g01190-T|Coding||c.-6076T>G|||||4714|,G|downstream_gene_variant|MODIFIER|Afu1g01170|Afu1g01170|transcript|Afu1g01170-T|Coding||c.*53T>G|||||53|,G|downstream_gene_variant|MODIFIER|Afu1g01175|Afu1g01175|transcript|Afu1g01175-T|Coding||c.*142A>C|||||142|WARNING_TRANSCRIPT_MULTIPLE_STOP_CODONS,G|downstream_gene_variant|MODIFIER|Afu1g01180|Afu1g01180|transcript|Afu1g01180-T|Coding||c.*1592A>C|||||1210|WARNING_TRANSCRIPT_MULTIPLE_STOP_CODONS,G|intergenic_region|MODIFIER|Afu1g01170-Afu1g01175|Afu1g01170-Afu1g01175|intergenic_region|Afu1g01170-Afu1g01175|||n.411185T>G||||||	GT:DP:RO:QR:AO:QA:GL	1/1:162:1:14:161:6120:-527.347,-47.3675,0
Chr1_A_fumigatus_Af293	412198	.	T	C	3337.22	.	AB=0;ABP=0;AC=2;AF=1;AN=2;AO=103;CIGAR=1X;DP=104;DPB=104;DPRA=0;EPP=3.20004;EPPR=0;GTI=0;LEN=1;MEANALT=1;MQM=41.9612;MQMR=100;NS=1;NUMALT=1;ODDS=145.448;PAIRED=0.932039;PAIREDR=0;PAO=0;PQA=0;PQR=0;PRO=0;QA=3912;QR=60;RO=0;RPL=60;RPP=9.10307;RPPR=5.18177;RPR=43;RUN=1;SAF=53;SAP=3.20004;SAR=50;SRF=0;SRP=5.18177;SRR=0;TYPE=snp;ANN=C|upstream_gene_variant|MODIFIER|Afu1g01160|Afu1g01160|transcript|Afu1g01160-T|Coding||c.-3345A>G|||||3345|WARNING_TRANSCRIPT_MULTIPLE_STOP_CODONS,C|upstream_gene_variant|MODIFIER|Afu1g01175|Afu1g01175|transcript|Afu1g01175-T|Coding||c.-415A>G|||||75|WARNING_TRANSCRIPT_MULTIPLE_STOP_CODONS,C|upstream_gene_variant|MODIFIER|Afu1g01190|Afu1g01190|transcript|Afu1g01190-T|Coding||c.-5063T>C|||||3701|,C|downstream_gene_variant|MODIFIER|Afu1g01170|Afu1g01170|transcript|Afu1g01170-T|Coding||c.*1066T>C|||||1066|,C|downstream_gene_variant|MODIFIER|Afu1g01180|Afu1g01180|transcript|Afu1g01180-T|Coding||c.*579A>G|||||197|WARNING_TRANSCRIPT_MULTIPLE_STOP_CODONS,C|intergenic_region|MODIFIER|Afu1g01175-Afu1g01180|Afu1g01175-Afu1g01180|intergenic_region|Afu1g01175-Afu1g01180|||n.412198T>C||||||	GT:DP:RO:QR:AO:QA:GL	1/1:103:0:0:103:3912:-337.682,-31.0061,0
Chr1_A_fumigatus_Af293	412553	.	T	G	7047.83	.	AB=0;ABP=0;AC=2;AF=1;AN=2;AO=223;CIGAR=1X;DP=224;DPB=224;DPRA=0;EPP=17.8211;EPPR=0;GTI=0;LEN=1;MEANALT=1;MQM=42;MQMR=100;NS=1;NUMALT=1;ODDS=311.803;PAIRED=0.928251;PAIREDR=0;PAO=0;PQA=0;PQR=0;PRO=0;QA=8243;QR=60;RO=0;RPL=78;RPP=46.7221;RPPR=5.18177;RPR=145;RUN=1;SAF=110;SAP=3.09794;SAR=113;SRF=0;SRP=5.18177;SRR=0;TYPE=snp;ANN=G|3_prime_UTR_variant|MODIFIER|Afu1g01180|Afu1g01180|transcript|Afu1g01180-T|Coding|4/4|c.*224A>C|||||224|WARNING_TRANSCRIPT_MULTIPLE_STOP_CODONS,G|upstream_gene_variant|MODIFIER|Afu1g01160|Afu1g01160|transcript|Afu1g01160-T|Coding||c.-3700A>C|||||3700|WARNING_TRANSCRIPT_MULTIPLE_STOP_CODONS,G|upstream_gene_variant|MODIFIER|Afu1g01175|Afu1g01175|transcript|Afu1g01175-T|Coding||c.-770A>C|||||430|WARNING_TRANSCRIPT_MULTIPLE_STOP_CODONS,G|upstream_gene_variant|MODIFIER|Afu1g01190|Afu1g01190|transcript|Afu1g01190-T|Coding||c.-4708T>G|||||3346|,G|downstream_gene_variant|MODIFIER|Afu1g01170|Afu1g01170|transcript|Afu1g01170-T|Coding||c.*1421T>G|||||1421|	GT:DP:RO:QR:AO:QA:GL	1/1:223:0:0:223:8243:-714.51,-67.1297,0
Chr1_A_fumigatus_Af293	413289	.	G	A	3950.78	.	AB=0;ABP=0;AC=2;AF=1;AN=2;AO=128;CIGAR=1X;DP=129;DPB=129;DPRA=0;EPP=4.09604;EPPR=0;GTI=0;LEN=1;MEANALT=1;MQM=41.9688;MQMR=100;NS=1;NUMALT=1;ODDS=180.105;PAIRED=0.921875;PAIREDR=0;PAO=0;PQA=0;PQR=0;PRO=0;QA=4625;QR=60;RO=0;RPL=83;RPP=27.5072;RPPR=5.18177;RPR=45;RUN=1;SAF=57;SAP=6.33537;SAR=71;SRF=0;SRP=5.18177;SRR=0;TYPE=snp;ANN=A|synonymous_variant|LOW|Afu1g01180|Afu1g01180|transcript|Afu1g01180-T|Coding|4/4|c.1177C>T|p.Leu393Leu|2387/3281|1177/1689|393/562||WARNING_TRANSCRIPT_MULTIPLE_STOP_CODONS,A|upstream_gene_variant|MODIFIER|Afu1g01160|Afu1g01160|transcript|Afu1g01160-T|Coding||c.-4436C>T|||||4436|WARNING_TRANSCRIPT_MULTIPLE_STOP_CODONS,A|upstream_gene_variant|MODIFIER|Afu1g01175|Afu1g01175|transcript|Afu1g01175-T|Coding||c.-1506C>T|||||1166|WARNING_TRANSCRIPT_MULTIPLE_STOP_CODONS,A|upstream_gene_variant|MODIFIER|Afu1g01190|Afu1g01190|transcript|Afu1g01190-T|Coding||c.-3972G>A|||||2610|,A|downstream_gene_variant|MODIFIER|Afu1g01170|Afu1g01170|transcript|Afu1g01170-T|Coding||c.*2157G>A|||||2157|	GT:DP:RO:QR:AO:QA:GL	1/1:128:0:0:128:4625:-401.441,-38.5318,0
Chr1_A_fumigatus_Af293	415028	.	TGGGGGGGGA	TGGGGGGGGGA	4489.0	.	AB=0;ABP=0;AC=2;AF=1;AN=2;AO=159;CIGAR=1M1I9M;DP=172;DPB=194.3;DPRA=0;EPP=3.6795;EPPR=5.18177;GTI=0;LEN=1;MEANALT=5;MQM=42;MQMR=42;NS=1;NUMALT=1;ODDS=230.55;PAIRED=0.943396;PAIREDR=0;PAO=5.5;PQA=169;PQR=169;PRO=5.5;QA=5212;QR=30;RO=1;RPL=58;RPP=28.2622;RPPR=5.18177;RPR=101;RUN=1;SAF=84;SAP=4.11652;SAR=75;SRF=1;SRP=5.18177;SRR=0;TYPE=ins;ANN=TGGGGGGGGGA|5_prime_UTR_variant|MODIFIER|Afu1g01180|Afu1g01180|transcript|Afu1g01180-T|Coding|2/4|c.-443_-442insC|||||443|WARNING_TRANSCRIPT_MULTIPLE_STOP_CODONS,TGGGGGGGGGA|upstream_gene_variant|MODIFIER|Afu1g01175|Afu1g01175|transcript|Afu1g01175-T|Coding||c.-3254_-3253insC|||||2914|WARNING_TRANSCRIPT_MULTIPLE_STOP_CODONS,TGGGGGGGGGA|upstream_gene_variant|MODIFIER|Afu1g01190|Afu1g01190|transcript|Afu1g01190-T|Coding||c.-2225dupG|||||862|,TGGGGGGGGGA|upstream_gene_variant|MODIFIER|Afu1g01200|Afu1g01200|transcript|Afu1g01200-T|Coding||c.-4125dupG|||||4124|,TGGGGGGGGGA|downstream_gene_variant|MODIFIER|Afu1g01170|Afu1g01170|transcript|Afu1g01170-T|Coding||c.*3904dupG|||||3905|	GT:DP:RO:QR:AO:QA:GL	1/1:171:1:30:159:5212:-454.312,-52.1079,0
Chr1_A_fumigatus_Af293	415286	.	T	A	5152.04	.	AB=0;ABP=0;AC=2;AF=1;AN=2;AO=161;CIGAR=1X;DP=162;DPB=162;DPRA=0;EPP=3.67118;EPPR=0;GTI=0;LEN=1;MEANALT=1;MQM=42;MQMR=100;NS=1;NUMALT=1;ODDS=225.853;PAIRED=0.925466;PAIREDR=0;PAO=0;PQA=0;PQR=0;PRO=0;QA=6001;QR=60;RO=0;RPL=73;RPP=6.04497;RPPR=5.18177;RPR=88;RUN=1;SAF=91;SAP=8.95825;SAR=70;SRF=0;SRP=5.18177;SRR=0;TYPE=snp;ANN=A|5_prime_UTR_variant|MODIFIER|Afu1g01180|Afu1g01180|transcript|Afu1g01180-T|Coding|2/4|c.-692A>T|||||692|WARNING_TRANSCRIPT_MULTIPLE_STOP_CODONS,A|upstream_gene_variant|MODIFIER|Afu1g01175|Afu1g01175|transcript|Afu1g01175-T|Coding||c.-3503A>T|||||3163|WARNING_TRANSCRIPT_MULTIPLE_STOP_CODONS,A|upstream_gene_variant|MODIFIER|Afu1g01190|Afu1g01190|transcript|Afu1g01190-T|Coding||c.-1975T>A|||||613|,A|upstream_gene_variant|MODIFIER|Afu1g01200|Afu1g01200|transcript|Afu1g01200-T|Coding||c.-3875T>A|||||3875|,A|downstream_gene_variant|MODIFIER|Afu1g01170|Afu1g01170|transcript|Afu1g01170-T|Coding||c.*4154T>A|||||4154|	GT:DP:RO:QR:AO:QA:GL	1/1:161:0:0:161:6001:-519.771,-48.4658,0
Chr1_A_fumigatus_Af293	415450	.	A	G	3168.31	.	AB=0;ABP=0;AC=2;AF=1;AN=2;AO=103;CIGAR=1X;DP=104;DPB=104;DPRA=0;EPP=12.3076;EPPR=0;GTI=0;LEN=1;MEANALT=1;MQM=42;MQMR=100;NS=1;NUMALT=1;ODDS=145.448;PAIRED=0.951456;PAIREDR=0;PAO=0;PQA=0;PQR=0;PRO=0;QA=3841;QR=60;RO=0;RPL=51;RPP=3.03138;RPPR=5.18177;RPR=52;RUN=1;SAF=17;SAP=103.383;SAR=86;SRF=0;SRP=5.18177;SRR=0;TYPE=snp;ANN=G|5_prime_UTR_variant|MODIFIER|Afu1g01180|Afu1g01180|transcript|Afu1g01180-T|Coding|1/4|c.-769T>C|||||856|WARNING_TRANSCRIPT_MULTIPLE_STOP_CODONS,G|upstream_gene_variant|MODIFIER|Afu1g01175|Afu1g01175|transcript|Afu1g01175-T|Coding||c.-3667T>C|||||3327|WARNING_TRANSCRIPT_MULTIPLE_STOP_CODONS,G|upstream_gene_variant|MODIFIER|Afu1g01190|Afu1g01190|transcript|Afu1g01190-T|Coding||c.-1811A>G|||||449|,G|upstream_gene_variant|MODIFIER|Afu1g01200|Afu1g01200|transcript|Afu1g01200-T|Coding||c.-3711A>G|||||3711|,G|downstream_gene_variant|MODIFIER|Afu1g01170|Afu1g01170|transcript|Afu1g01170-T|Coding||c.*4318A>G|||||4318|	GT:DP:RO:QR:AO:QA:GL	1/1:103:0:0:103:3841:-331.916,-31.0061,0
Chr1_A_fumigatus_Af293	416239	.	C	T	4852.7	.	AB=0;ABP=0;AC=2;AF=1;AN=2;AO=154;CIGAR=1X;DP=157;DPB=157;DPRA=0;EPP=4.42035;EPPR=3.73412;GTI=0;LEN=1;MEANALT=1;MQM=41.8506;MQMR=61.3333;NS=1;NUMALT=1;ODDS=196.467;PAIRED=0.915584;PAIREDR=0.666667;PAO=0;PQA=0;PQR=0;PRO=0;QA=5740;QR=135;RO=2;RPL=89;RPP=11.1322;RPPR=9.52472;RPR=65;RUN=1;SAF=73;SAP=3.91273;SAR=81;SRF=1;SRP=3.73412;SRR=1;TYPE=snp;ANN=T|5_prime_UTR_premature_start_codon_gain_variant|LOW|Afu1g01190|Afu1g01190|transcript|Afu1g01190-T|Coding|1/4|c.-1022C>T||||||,T|5_prime_UTR_variant|MODIFIER|Afu1g01190|Afu1g01190|transcript|Afu1g01190-T|Coding|1/4|c.-1022C>T|||||1022|,T|upstream_gene_variant|MODIFIER|Afu1g01175|Afu1g01175|transcript|Afu1g01175-T|Coding||c.-4456G>A|||||4116|WARNING_TRANSCRIPT_MULTIPLE_STOP_CODONS,T|upstream_gene_variant|MODIFIER|Afu1g01180|Afu1g01180|transcript|Afu1g01180-T|Coding||c.-1645G>A|||||348|WARNING_TRANSCRIPT_MULTIPLE_STOP_CODONS,T|upstream_gene_variant|MODIFIER|Afu1g01200|Afu1g01200|transcript|Afu1g01200-T|Coding||c.-2922C>T|||||2922|,T|downstream_gene_variant|MODIFIER|Afu1g01210|Afu1g01210|transcript|Afu1g01210-T|Coding||c.*4662G>A|||||4662|WARNING_TRANSCRIPT_INCOMPLETE	GT:DP:RO:QR:AO:QA:GL	1/1:156:2:75:154:5740:-488.683,-40.0873,0
Chr1_A_fumigatus_Af293	416519	.	C	T	5097.21	.	AB=0;ABP=0;AC=2;AF=1;AN=2;AO=160;CIGAR=1X;DP=161;DPB=161;DPRA=0;EPP=3.22745;EPPR=0;GTI=0;LEN=1;MEANALT=1;MQM=41.925;MQMR=100;NS=1;NUMALT=1;ODDS=224.466;PAIRED=0.89375;PAIREDR=0;PAO=0;PQA=0;PQR=0;PRO=0;QA=5953;QR=60;RO=0;RPL=59;RPP=26.9508;RPPR=5.18177;RPR=101;RUN=1;SAF=85;SAP=4.36747;SAR=75;SRF=0;SRP=5.18177;SRR=0;TYPE=snp;ANN=T|5_prime_UTR_premature_start_codon_gain_variant|LOW|Afu1g01190|Afu1g01190|transcript|Afu1g01190-T|Coding|1/4|c.-742C>T||||||,T|5_prime_UTR_variant|MODIFIER|Afu1g01190|Afu1g01190|transcript|Afu1g01190-T|Coding|1/4|c.-742C>T|||||742|,T|upstream_gene_variant|MODIFIER|Afu1g01175|Afu1g01175|transcript|Afu1g01175-T|Coding||c.-4736G>A|||||4396|WARNING_TRANSCRIPT_MULTIPLE_STOP_CODONS,T|upstream_gene_variant|MODIFIER|Afu1g01180|Afu1g01180|transcript|Afu1g01180-T|Coding||c.-1925G>A|||||628|WARNING_TRANSCRIPT_MULTIPLE_STOP_CODONS,T|upstream_gene_variant|MODIFIER|Afu1g01200|Afu1g01200|transcript|Afu1g01200-T|Coding||c.-2642C>T|||||2642|,T|downstream_gene_variant|MODIFIER|Afu1g01210|Afu1g01210|transcript|Afu1g01210-T|Coding||c.*4382G>A|||||4382|WARNING_TRANSCRIPT_INCOMPLETE	GT:DP:RO:QR:AO:QA:GL	1/1:160:0:0:160:5953:-515.887,-48.1648,0
Chr1_A_fumigatus_Af293	416634	.	T	C	4957.85	.	AB=0;ABP=0;AC=2;AF=1;AN=2;AO=157;CIGAR=1X;DP=158;DPB=158;DPRA=0;EPP=11.6547;EPPR=0;GTI=0;LEN=1;MEANALT=1;MQM=41.8981;MQMR=100;NS=1;NUMALT=1;ODDS=220.307;PAIRED=0.936306;PAIREDR=0;PAO=0;PQA=0;PQR=0;PRO=0;QA=5791;QR=60;RO=0;RPL=96;RPP=19.9533;RPPR=5.18177;RPR=61;RUN=1;SAF=80;SAP=3.13478;SAR=77;SRF=0;SRP=5.18177;SRR=0;TYPE=snp;ANN=C|5_prime_UTR_variant|MODIFIER|Afu1g01190|Afu1g01190|transcript|Afu1g01190-T|Coding|1/4|c.-627T>C|||||627|,C|upstream_gene_variant|MODIFIER|Afu1g01175|Afu1g01175|transcript|Afu1g01175-T|Coding||c.-4851A>G|||||4511|WARNING_TRANSCRIPT_MULTIPLE_STOP_CODONS,C|upstream_gene_variant|MODIFIER|Afu1g01180|Afu1g01180|transcript|Afu1g01180-T|Coding||c.-2040A>G|||||743|WARNING_TRANSCRIPT_MULTIPLE_STOP_CODONS,C|upstream_gene_variant|MODIFIER|Afu1g01200|Afu1g01200|transcript|Afu1g01200-T|Coding||c.-2527T>C|||||2527|,C|downstream_gene_variant|MODIFIER|Afu1g01210|Afu1g01210|transcript|Afu1g01210-T|Coding||c.*4267A>G|||||4267|WARNING_TRANSCRIPT_INCOMPLETE	GT:DP:RO:QR:AO:QA:GL	1/1:157:0:0:157:5791:-501.947,-47.2617,0
Chr1_A_fumigatus_Af293	416777	.	A	G	5028.78	.	AB=0;ABP=0;AC=2;AF=1;AN=2;AO=167;CIGAR=1X;DP=169;DPB=169;DPRA=0;EPP=5.93594;EPPR=3.0103;GTI=0;LEN=1;MEANALT=1;MQM=41.8323;MQMR=71;NS=1;NUMALT=1;ODDS=228.142;PAIRED=0.916168;PAIREDR=0.5;PAO=0;PQA=0;PQR=0;PRO=0;QA=5826;QR=79;RO=1;RPL=83;RPP=3.0233;RPPR=3.0103;RPR=84;RUN=1;SAF=86;SAP=3.33537;SAR=81;SRF=1;SRP=3.0103;SRR=0;TYPE=snp;ANN=G|5_prime_UTR_variant|MODIFIER|Afu1g01190|Afu1g01190|transcript|Afu1g01190-T|Coding|1/4|c.-484A>G|||||484|,G|upstream_gene_variant|MODIFIER|Afu1g01175|Afu1g01175|transcript|Afu1g01175-T|Coding||c.-4994T>C|||||4654|WARNING_TRANSCRIPT_MULTIPLE_STOP_CODONS,G|upstream_gene_variant|MODIFIER|Afu1g01180|Afu1g01180|transcript|Afu1g01180-T|Coding||c.-2183T>C|||||886|WARNING_TRANSCRIPT_MULTIPLE_STOP_CODONS,G|upstream_gene_variant|MODIFIER|Afu1g01200|Afu1g01200|transcript|Afu1g01200-T|Coding||c.-2384A>G|||||2384|,G|downstream_gene_variant|MODIFIER|Afu1g01210|Afu1g01210|transcript|Afu1g01210-T|Coding||c.*4124T>C|||||4124|WARNING_TRANSCRIPT_INCOMPLETE	GT:DP:RO:QR:AO:QA:GL	1/1:168:1:19:167:5826:-505.93,-48.6752,0
Chr1_A_fumigatus_Af293	416790	.	TCCACCAC	TCCAC	3931.76	.	AB=0;ABP=0;AC=2;AF=1;AN=2;AO=151;CIGAR=1M3D4M;DP=155;DPB=99.125;DPRA=0;EPP=7.1663;EPPR=0;GTI=0;LEN=3;MEANALT=3;MQM=41.8278;MQMR=0;NS=1;NUMALT=1;ODDS=221.694;PAIRED=0.907285;PAIREDR=0;PAO=3.5;PQA=105;PQR=105;PRO=3.5;QA=4545;QR=0;RO=0;RPL=64;RPP=10.6176;RPPR=0;RPR=87;RUN=1;SAF=82;SAP=5.44062;SAR=69;SRF=0;SRP=0;SRR=0;TYPE=del;ANN=TCCAC|5_prime_UTR_variant|MODIFIER|Afu1g01190|Afu1g01190|transcript|Afu1g01190-T|Coding|1/4|c.-465_-463delACC|||||463|INFO_REALIGN_3_PRIME,TCCAC|upstream_gene_variant|MODIFIER|Afu1g01175|Afu1g01175|transcript|Afu1g01175-T|Coding||c.-5014_-5012delGTG|||||4672|WARNING_TRANSCRIPT_MULTIPLE_STOP_CODONS,TCCAC|upstream_gene_variant|MODIFIER|Afu1g01180|Afu1g01180|transcript|Afu1g01180-T|Coding||c.-2203_-2201delGTG|||||904|WARNING_TRANSCRIPT_MULTIPLE_STOP_CODONS,TCCAC|upstream_gene_variant|MODIFIER|Afu1g01200|Afu1g01200|transcript|Afu1g01200-T|Coding||c.-2366_-2364delCAC|||||2366|,TCCAC|downstream_gene_variant|MODIFIER|Afu1g01210|Afu1g01210|transcript|Afu1g01210-T|Coding||c.*4104_*4106delGTG|||||4106|WARNING_TRANSCRIPT_INCOMPLETE	GT:DP:RO:QR:AO:QA:GL	1/1:154:0:0:151:4545:-398.155,-49.6699,0
Chr1_A_fumigatus_Af293	417105	.	A	C	5173.24	.	AB=0;ABP=0;AC=2;AF=1;AN=2;AO=167;CIGAR=1X;DP=168;DPB=168;DPRA=0;EPP=4.06353;EPPR=0;GTI=0;LEN=1;MEANALT=1;MQM=41.8862;MQMR=100;NS=1;NUMALT=1;ODDS=234.17;PAIRED=0.904192;PAIREDR=0;PAO=0;PQA=0;PQR=0;PRO=0;QA=6011;QR=60;RO=0;RPL=81;RPP=3.33537;RPPR=5.18177;RPR=86;RUN=1;SAF=74;SAP=7.70432;SAR=93;SRF=0;SRP=5.18177;SRR=0;TYPE=snp;ANN=C|5_prime_UTR_variant|MODIFIER|Afu1g01190|Afu1g01190|transcript|Afu1g01190-T|Coding|1/4|c.-156A>C|||||156|,C|upstream_gene_variant|MODIFIER|Afu1g01175|Afu1g01175|transcript|Afu1g01175-T|Coding||c.-5322T>G|||||4982|WARNING_TRANSCRIPT_MULTIPLE_STOP_CODONS,C|upstream_gene_variant|MODIFIER|Afu1g01180|Afu1g01180|transcript|Afu1g01180-T|Coding||c.-2511T>G|||||1214|WARNING_TRANSCRIPT_MULTIPLE_STOP_CODONS,C|upstream_gene_variant|MODIFIER|Afu1g01200|Afu1g01200|transcript|Afu1g01200-T|Coding||c.-2056A>C|||||2056|,C|upstream_gene_variant|MODIFIER|Afu1g01220|Afu1g01220|transcript|Afu1g01220-T|Coding||c.-4720A>C|||||4720|,C|downstream_gene_variant|MODIFIER|Afu1g01210|Afu1g01210|transcript|Afu1g01210-T|Coding||c.*3796T>G|||||3796|WARNING_TRANSCRIPT_INCOMPLETE	GT:DP:RO:QR:AO:QA:GL	1/1:167:0:0:167:6011:-521.559,-50.272,0
Chr1_A_fumigatus_Af293	417479	.	G	C	6095.39	.	AB=0;ABP=0;AC=2;AF=1;AN=2;AO=195;CIGAR=1X;DP=196;DPB=196;DPRA=0;EPP=6.22853;EPPR=0;GTI=0;LEN=1;MEANALT=1;MQM=41.8154;MQMR=100;NS=1;NUMALT=1;ODDS=272.987;PAIRED=0.928205;PAIREDR=0;PAO=0;PQA=0;PQR=0;PRO=0;QA=7109;QR=60;RO=0;RPL=83;RPP=12.3755;RPPR=5.18177;RPR=112;RUN=1;SAF=110;SAP=9.97015;SAR=85;SRF=0;SRP=5.18177;SRR=0;TYPE=snp;ANN=C|upstream_gene_variant|MODIFIER|Afu1g01180|Afu1g01180|transcript|Afu1g01180-T|Coding||c.-2885C>G|||||1588|WARNING_TRANSCRIPT_MULTIPLE_STOP_CODONS,C|upstream_gene_variant|MODIFIER|Afu1g01200|Afu1g01200|transcript|Afu1g01200-T|Coding||c.-1682G>C|||||1682|,C|upstream_gene_variant|MODIFIER|Afu1g01220|Afu1g01220|transcript|Afu1g01220-T|Coding||c.-4346G>C|||||4346|,C|downstream_gene_variant|MODIFIER|Afu1g01210|Afu1g01210|transcript|Afu1g01210-T|Coding||c.*3422C>G|||||3422|WARNING_TRANSCRIPT_INCOMPLETE,C|intron_variant|MODIFIER|Afu1g01190|Afu1g01190|transcript|Afu1g01190-T|Coding|1/3|c.172-14G>C||||||	GT:DP:RO:QR:AO:QA:GL	1/1:195:0:0:195:7109:-615.22,-58.7009,0
Chr1_A_fumigatus_Af293	418105	.	T	C	5004.11	.	AB=0;ABP=0;AC=2;AF=1;AN=2;AO=161;CIGAR=1X;DP=162;DPB=162;DPRA=0;EPP=25.6826;EPPR=0;GTI=0;LEN=1;MEANALT=1;MQM=41.9876;MQMR=100;NS=1;NUMALT=1;ODDS=225.853;PAIRED=0.906832;PAIREDR=0;PAO=0;PQA=0;PQR=0;PRO=0;QA=5940;QR=60;RO=0;RPL=47;RPP=63.5553;RPPR=5.18177;RPR=114;RUN=1;SAF=98;SAP=19.5324;SAR=63;SRF=0;SRP=5.18177;SRR=0;TYPE=snp;ANN=C|synonymous_variant|LOW|Afu1g01190|Afu1g01190|transcript|Afu1g01190-T|Coding|4/4|c.687T>C|p.Ser229Ser|2049/2641|687/1134|229/377||,C|upstream_gene_variant|MODIFIER|Afu1g01180|Afu1g01180|transcript|Afu1g01180-T|Coding||c.-3511A>G|||||2214|WARNING_TRANSCRIPT_MULTIPLE_STOP_CODONS,C|upstream_gene_variant|MODIFIER|Afu1g01200|Afu1g01200|transcript|Afu1g01200-T|Coding||c.-1056T>C|||||1056|,C|upstream_gene_variant|MODIFIER|Afu1g01220|Afu1g01220|transcript|Afu1g01220-T|Coding||c.-3720T>C|||||3720|,C|downstream_gene_variant|MODIFIER|Afu1g01210|Afu1g01210|transcript|Afu1g01210-T|Coding||c.*2796A>G|||||2796|WARNING_TRANSCRIPT_INCOMPLETE	GT:DP:RO:QR:AO:QA:GL	1/1:161:0:0:161:5940:-514.152,-48.4658,0
Chr1_A_fumigatus_Af293	418188	.	C	G	5700.79	.	AB=0;ABP=0;AC=2;AF=1;AN=2;AO=189;CIGAR=1X;DP=190;DPB=190;DPRA=0;EPP=3.29753;EPPR=0;GTI=0;LEN=1;MEANALT=1;MQM=42;MQMR=100;NS=1;NUMALT=1;ODDS=264.669;PAIRED=0.920635;PAIREDR=0;PAO=0;PQA=0;PQR=0;PRO=0;QA=6596;QR=60;RO=0;RPL=74;RPP=22.3238;RPPR=5.18177;RPR=115;RUN=1;SAF=102;SAP=5.59539;SAR=87;SRF=0;SRP=5.18177;SRR=0;TYPE=snp;ANN=G|missense_variant|MODERATE|Afu1g01190|Afu1g01190|transcript|Afu1g01190-T|Coding|4/4|c.770C>G|p.Ala257Gly|2132/2641|770/1134|257/377||,G|upstream_gene_variant|MODIFIER|Afu1g01180|Afu1g01180|transcript|Afu1g01180-T|Coding||c.-3594G>C|||||2297|WARNING_TRANSCRIPT_MULTIPLE_STOP_CODONS,G|upstream_gene_variant|MODIFIER|Afu1g01200|Afu1g01200|transcript|Afu1g01200-T|Coding||c.-973C>G|||||973|,G|upstream_gene_variant|MODIFIER|Afu1g01220|Afu1g01220|transcript|Afu1g01220-T|Coding||c.-3637C>G|||||3637|,G|downstream_gene_variant|MODIFIER|Afu1g01210|Afu1g01210|transcript|Afu1g01210-T|Coding||c.*2713G>C|||||2713|WARNING_TRANSCRIPT_INCOMPLETE	GT:DP:RO:QR:AO:QA:GL	1/1:189:0:0:189:6596:-576.012,-56.8947,0
Chr1_A_fumigatus_Af293	418461	.	G	A	6025.95	.	AB=0;ABP=0;AC=2;AF=1;AN=2;AO=193;CIGAR=1X;DP=194;DPB=194;DPRA=0;EPP=3.92164;EPPR=0;GTI=0;LEN=1;MEANALT=1;MQM=42;MQMR=100;NS=1;NUMALT=1;ODDS=270.214;PAIRED=0.901554;PAIREDR=0;PAO=0;PQA=0;PQR=0;PRO=0;QA=6994;QR=60;RO=0;RPL=82;RPP=12.4725;RPPR=5.18177;RPR=111;RUN=1;SAF=103;SAP=4.91174;SAR=90;SRF=0;SRP=5.18177;SRR=0;TYPE=snp;ANN=A|missense_variant|MODERATE|Afu1g01190|Afu1g01190|transcript|Afu1g01190-T|Coding|4/4|c.1043G>A|p.Arg348Gln|2405/2641|1043/1134|348/377||,A|upstream_gene_variant|MODIFIER|Afu1g01180|Afu1g01180|transcript|Afu1g01180-T|Coding||c.-3867C>T|||||2570|WARNING_TRANSCRIPT_MULTIPLE_STOP_CODONS,A|upstream_gene_variant|MODIFIER|Afu1g01200|Afu1g01200|transcript|Afu1g01200-T|Coding||c.-700G>A|||||700|,A|upstream_gene_variant|MODIFIER|Afu1g01220|Afu1g01220|transcript|Afu1g01220-T|Coding||c.-3364G>A|||||3364|,A|downstream_gene_variant|MODIFIER|Afu1g01210|Afu1g01210|transcript|Afu1g01210-T|Coding||c.*2440C>T|||||2440|WARNING_TRANSCRIPT_INCOMPLETE	GT:DP:RO:QR:AO:QA:GL	1/1:193:0:0:193:6994:-607.544,-58.0988,0
Chr1_A_fumigatus_Af293	418819	.	T	C	3324.21	.	AB=0;ABP=0;AC=2;AF=1;AN=2;AO=112;CIGAR=1X;DP=113;DPB=113;DPRA=0;EPP=3.70827;EPPR=0;GTI=0;LEN=1;MEANALT=1;MQM=41.9643;MQMR=100;NS=1;NUMALT=1;ODDS=157.924;PAIRED=0.892857;PAIREDR=0;PAO=0;PQA=0;PQR=0;PRO=0;QA=3856;QR=60;RO=0;RPL=57;RPP=3.08785;RPPR=5.18177;RPR=55;RUN=1;SAF=52;SAP=4.25114;SAR=60;SRF=0;SRP=5.18177;SRR=0;TYPE=snp;ANN=C|upstream_gene_variant|MODIFIER|Afu1g01180|Afu1g01180|transcript|Afu1g01180-T|Coding||c.-4225A>G|||||2928|WARNING_TRANSCRIPT_MULTIPLE_STOP_CODONS,C|upstream_gene_variant|MODIFIER|Afu1g01200|Afu1g01200|transcript|Afu1g01200-T|Coding||c.-342T>C|||||342|,C|upstream_gene_variant|MODIFIER|Afu1g01220|Afu1g01220|transcript|Afu1g01220-T|Coding||c.-3006T>C|||||3006|,C|upstream_gene_variant|MODIFIER|Afu1g01230|Afu1g01230|transcript|Afu1g01230-T|Coding||c.-4742T>C|||||4742|,C|downstream_gene_variant|MODIFIER|Afu1g01190|Afu1g01190|transcript|Afu1g01190-T|Coding||c.*267T>C|||||122|,C|downstream_gene_variant|MODIFIER|Afu1g01210|Afu1g01210|transcript|Afu1g01210-T|Coding||c.*2082A>G|||||2082|WARNING_TRANSCRIPT_INCOMPLETE,C|intergenic_region|MODIFIER|Afu1g01190-Afu1g01200|Afu1g01190-Afu1g01200|intergenic_region|Afu1g01190-Afu1g01200|||n.418819T>C||||||	GT:DP:RO:QR:AO:QA:GL	1/1:112:0:0:112:3856:-335.992,-33.7154,0
Chr1_A_fumigatus_Af293	418949	.	T	C	4066.8	.	AB=0;ABP=0;AC=2;AF=1;AN=2;AO=128;CIGAR=1X;DP=129;DPB=129;DPRA=0;EPP=6.33537;EPPR=0;GTI=0;LEN=1;MEANALT=1;MQM=41.9844;MQMR=100;NS=1;NUMALT=1;ODDS=180.105;PAIRED=0.914062;PAIREDR=0;PAO=0;PQA=0;PQR=0;PRO=0;QA=4732;QR=60;RO=0;RPL=69;RPP=4.70676;RPPR=5.18177;RPR=59;RUN=1;SAF=62;SAP=3.28173;SAR=66;SRF=0;SRP=5.18177;SRR=0;TYPE=snp;ANN=C|upstream_gene_variant|MODIFIER|Afu1g01180|Afu1g01180|transcript|Afu1g01180-T|Coding||c.-4355A>G|||||3058|WARNING_TRANSCRIPT_MULTIPLE_STOP_CODONS,C|upstream_gene_variant|MODIFIER|Afu1g01200|Afu1g01200|transcript|Afu1g01200-T|Coding||c.-212T>C|||||212|,C|upstream_gene_variant|MODIFIER|Afu1g01220|Afu1g01220|transcript|Afu1g01220-T|Coding||c.-2876T>C|||||2876|,C|upstream_gene_variant|MODIFIER|Afu1g01230|Afu1g01230|transcript|Afu1g01230-T|Coding||c.-4612T>C|||||4612|,C|downstream_gene_variant|MODIFIER|Afu1g01190|Afu1g01190|transcript|Afu1g01190-T|Coding||c.*397T>C|||||252|,C|downstream_gene_variant|MODIFIER|Afu1g01210|Afu1g01210|transcript|Afu1g01210-T|Coding||c.*1952A>G|||||1952|WARNING_TRANSCRIPT_INCOMPLETE,C|intergenic_region|MODIFIER|Afu1g01190-Afu1g01200|Afu1g01190-Afu1g01200|intergenic_region|Afu1g01190-Afu1g01200|||n.418949T>C||||||	GT:DP:RO:QR:AO:QA:GL	1/1:128:0:0:128:4732:-410.664,-38.5318,0
Chr1_A_fumigatus_Af293	419471	.	A	T	5124.4	.	AB=0;ABP=0;AC=2;AF=1;AN=2;AO=166;CIGAR=1X;DP=168;DPB=168;DPRA=0;EPP=6.35908;EPPR=0;GTI=0;LEN=1;MEANALT=2;MQM=41.9639;MQMR=100;NS=1;NUMALT=1;ODDS=232.784;PAIRED=0.939759;PAIREDR=0;PAO=0;PQA=0;PQR=0;PRO=0;QA=5956;QR=60;RO=0;RPL=63;RPP=23.9402;RPPR=5.18177;RPR=103;RUN=1;SAF=86;SAP=3.48122;SAR=80;SRF=0;SRP=5.18177;SRR=0;TYPE=snp;ANN=T|missense_variant|MODERATE|Afu1g01200|Afu1g01200|transcript|Afu1g01200-T|Coding|1/2|c.311A>T|p.Asn104Ile|311/1221|311/1221|104/406||,T|upstream_gene_variant|MODIFIER|Afu1g01180|Afu1g01180|transcript|Afu1g01180-T|Coding||c.-4877T>A|||||3580|WARNING_TRANSCRIPT_MULTIPLE_STOP_CODONS,T|upstream_gene_variant|MODIFIER|Afu1g01220|Afu1g01220|transcript|Afu1g01220-T|Coding||c.-2354A>T|||||2354|,T|upstream_gene_variant|MODIFIER|Afu1g01230|Afu1g01230|transcript|Afu1g01230-T|Coding||c.-4090A>T|||||4090|,T|downstream_gene_variant|MODIFIER|Afu1g01190|Afu1g01190|transcript|Afu1g01190-T|Coding||c.*919A>T|||||774|,T|downstream_gene_variant|MODIFIER|Afu1g01210|Afu1g01210|transcript|Afu1g01210-T|Coding||c.*1430T>A|||||1430|WARNING_TRANSCRIPT_INCOMPLETE	GT:DP:RO:QR:AO:QA:GL	1/1:167:0:0:166:5956:-518.548,-49.971,0
Chr1_A_fumigatus_Af293	419483	.	A	G	5261.58	.	AB=0;ABP=0;AC=2;AF=1;AN=2;AO=168;CIGAR=1X;DP=169;DPB=169;DPRA=0;EPP=3.21711;EPPR=0;GTI=0;LEN=1;MEANALT=1;MQM=41.9643;MQMR=100;NS=1;NUMALT=1;ODDS=235.557;PAIRED=0.940476;PAIREDR=0;PAO=0;PQA=0;PQR=0;PRO=0;QA=6110;QR=60;RO=0;RPL=68;RPP=16.2459;RPPR=5.18177;RPR=100;RUN=1;SAF=86;SAP=3.21711;SAR=82;SRF=0;SRP=5.18177;SRR=0;TYPE=snp;ANN=G|missense_variant|MODERATE|Afu1g01200|Afu1g01200|transcript|Afu1g01200-T|Coding|1/2|c.323A>G|p.Glu108Gly|323/1221|323/1221|108/406||,G|upstream_gene_variant|MODIFIER|Afu1g01180|Afu1g01180|transcript|Afu1g01180-T|Coding||c.-4889T>C|||||3592|WARNING_TRANSCRIPT_MULTIPLE_STOP_CODONS,G|upstream_gene_variant|MODIFIER|Afu1g01220|Afu1g01220|transcript|Afu1g01220-T|Coding||c.-2342A>G|||||2342|,G|upstream_gene_variant|MODIFIER|Afu1g01230|Afu1g01230|transcript|Afu1g01230-T|Coding||c.-4078A>G|||||4078|,G|downstream_gene_variant|MODIFIER|Afu1g01190|Afu1g01190|transcript|Afu1g01190-T|Coding||c.*931A>G|||||786|,G|downstream_gene_variant|MODIFIER|Afu1g01210|Afu1g01210|transcript|Afu1g01210-T|Coding||c.*1418T>C|||||1418|WARNING_TRANSCRIPT_INCOMPLETE	GT:DP:RO:QR:AO:QA:GL	1/1:168:0:0:168:6110:-531.157,-50.573,0
Chr1_A_fumigatus_Af293	421474	.	A	C	4967.18	.	AB=0;ABP=0;AC=2;AF=1;AN=2;AO=155;CIGAR=1X;DP=156;DPB=156;DPRA=0;EPP=3.02431;EPPR=0;GTI=0;LEN=1;MEANALT=1;MQM=42;MQMR=100;NS=1;NUMALT=1;ODDS=217.535;PAIRED=0.935484;PAIREDR=0;PAO=0;PQA=0;PQR=0;PRO=0;QA=5792;QR=60;RO=0;RPL=65;RPP=11.7662;RPPR=5.18177;RPR=90;RUN=1;SAF=90;SAP=11.7662;SAR=65;SRF=0;SRP=5.18177;SRR=0;TYPE=snp;ANN=C|upstream_gene_variant|MODIFIER|Afu1g01210|Afu1g01210|transcript|Afu1g01210-T|Coding||c.-70T>G|||||70|WARNING_TRANSCRIPT_INCOMPLETE,C|upstream_gene_variant|MODIFIER|Afu1g01220|Afu1g01220|transcript|Afu1g01220-T|Coding||c.-351A>C|||||351|,C|upstream_gene_variant|MODIFIER|Afu1g01230|Afu1g01230|transcript|Afu1g01230-T|Coding||c.-2087A>C|||||2087|,C|upstream_gene_variant|MODIFIER|Afu1g01240|Afu1g01240|transcript|Afu1g01240-T|Coding||c.-4713A>C|||||4713|,C|downstream_gene_variant|MODIFIER|Afu1g01190|Afu1g01190|transcript|Afu1g01190-T|Coding||c.*2922A>C|||||2777|,C|downstream_gene_variant|MODIFIER|Afu1g01200|Afu1g01200|transcript|Afu1g01200-T|Coding||c.*1041A>C|||||1041|,C|intergenic_region|MODIFIER|Afu1g01210-Afu1g01220|Afu1g01210-Afu1g01220|intergenic_region|Afu1g01210-Afu1g01220|||n.421474A>C||||||	GT:DP:RO:QR:AO:QA:GL	1/1:155:0:0:155:5792:-502.049,-46.6597,0
Chr1_A_fumigatus_Af293	421837	.	T	C	4604.0	.	AB=0;ABP=0;AC=2;AF=1;AN=2;AO=146;CIGAR=1X;DP=149;DPB=149;DPRA=0;EPP=26.8073;EPPR=7.35324;GTI=0;LEN=1;MEANALT=2;MQM=42;MQMR=71;NS=1;NUMALT=1;ODDS=200.634;PAIRED=0.90411;PAIREDR=0.5;PAO=0;PQA=0;PQR=0;PRO=0;QA=5390;QR=74;RO=1;RPL=60;RPP=13.0645;RPPR=7.35324;RPR=86;RUN=1;SAF=75;SAP=3.24827;SAR=71;SRF=1;SRP=3.0103;SRR=0;TYPE=snp;ANN=C|missense_variant|MODERATE|Afu1g01220|Afu1g01220|transcript|Afu1g01220-T|Coding|1/2|c.13T>C|p.Phe5Leu|13/1200|13/1200|5/399||,C|upstream_gene_variant|MODIFIER|Afu1g01210|Afu1g01210|transcript|Afu1g01210-T|Coding||c.-433A>G|||||433|WARNING_TRANSCRIPT_INCOMPLETE,C|upstream_gene_variant|MODIFIER|Afu1g01230|Afu1g01230|transcript|Afu1g01230-T|Coding||c.-1724T>C|||||1724|,C|upstream_gene_variant|MODIFIER|Afu1g01240|Afu1g01240|transcript|Afu1g01240-T|Coding||c.-4350T>C|||||4350|,C|downstream_gene_variant|MODIFIER|Afu1g01190|Afu1g01190|transcript|Afu1g01190-T|Coding||c.*3285T>C|||||3140|,C|downstream_gene_variant|MODIFIER|Afu1g01200|Afu1g01200|transcript|Afu1g01200-T|Coding||c.*1404T>C|||||1404|	GT:DP:RO:QR:AO:QA:GL	1/1:148:1:14:146:5390:-466.46,-42.992,0
Chr1_A_fumigatus_Af293	423903	.	C	A	5708.96	.	AB=0;ABP=0;AC=2;AF=1;AN=2;AO=180;CIGAR=1X;DP=182;DPB=182;DPRA=0;EPP=3.44459;EPPR=7.35324;GTI=0;LEN=1;MEANALT=1;MQM=41.8;MQMR=71;NS=1;NUMALT=1;ODDS=247.008;PAIRED=0.933333;PAIREDR=0.5;PAO=0;PQA=0;PQR=0;PRO=0;QA=6669;QR=75;RO=1;RPL=78;RPP=9.95901;RPPR=7.35324;RPR=102;RUN=1;SAF=91;SAP=3.05855;SAR=89;SRF=1;SRP=3.0103;SRR=0;TYPE=snp;ANN=A|synonymous_variant|LOW|Afu1g01230|Afu1g01230|transcript|Afu1g01230-T|Coding|2/4|c.300C>A|p.Ser100Ser|300/1596|300/1596|100/531||,A|upstream_gene_variant|MODIFIER|Afu1g01210|Afu1g01210|transcript|Afu1g01210-T|Coding||c.-2499G>T|||||2499|WARNING_TRANSCRIPT_INCOMPLETE,A|upstream_gene_variant|MODIFIER|Afu1g01240|Afu1g01240|transcript|Afu1g01240-T|Coding||c.-2284C>A|||||2284|,A|downstream_gene_variant|MODIFIER|Afu1g01200|Afu1g01200|transcript|Afu1g01200-T|Coding||c.*3470C>A|||||3470|,A|downstream_gene_variant|MODIFIER|Afu1g01220|Afu1g01220|transcript|Afu1g01220-T|Coding||c.*829C>A|||||829|,A|downstream_gene_variant|MODIFIER|Afu1g01250|Afu1g01250|transcript|Afu1g01250-T|Coding||c.*4991G>T|||||4991|WARNING_TRANSCRIPT_MULTIPLE_STOP_CODONS	GT:DP:RO:QR:AO:QA:GL	1/1:181:1:15:180:6669:-574.413,-52.9873,0
Chr1_A_fumigatus_Af293	424177	.	G	A	4400.53	.	AB=0;ABP=0;AC=2;AF=1;AN=2;AO=139;CIGAR=1X;DP=142;DPB=142;DPRA=0;EPP=5.65044;EPPR=3.73412;GTI=0;LEN=1;MEANALT=1;MQM=42;MQMR=61.3333;NS=1;NUMALT=1;ODDS=176.648;PAIRED=0.920863;PAIREDR=0.666667;PAO=0;PQA=0;PQR=0;PRO=0;QA=5183;QR=131;RO=2;RPL=73;RPP=3.77578;RPPR=9.52472;RPR=66;RUN=1;SAF=67;SAP=3.40085;SAR=72;SRF=1;SRP=3.73412;SRR=1;TYPE=snp;ANN=A|splice_region_variant&intron_variant|LOW|Afu1g01230|Afu1g01230|transcript|Afu1g01230-T|Coding|2/3|c.568+6G>A||||||,A|upstream_gene_variant|MODIFIER|Afu1g01210|Afu1g01210|transcript|Afu1g01210-T|Coding||c.-2773C>T|||||2773|WARNING_TRANSCRIPT_INCOMPLETE,A|upstream_gene_variant|MODIFIER|Afu1g01240|Afu1g01240|transcript|Afu1g01240-T|Coding||c.-2010G>A|||||2010|,A|downstream_gene_variant|MODIFIER|Afu1g01200|Afu1g01200|transcript|Afu1g01200-T|Coding||c.*3744G>A|||||3744|,A|downstream_gene_variant|MODIFIER|Afu1g01220|Afu1g01220|transcript|Afu1g01220-T|Coding||c.*1103G>A|||||1103|,A|downstream_gene_variant|MODIFIER|Afu1g01250|Afu1g01250|transcript|Afu1g01250-T|Coding||c.*4717C>T|||||4717|WARNING_TRANSCRIPT_MULTIPLE_STOP_CODONS	GT:DP:RO:QR:AO:QA:GL	1/1:141:2:71:139:5183:-442.737,-35.9071,0
Chr1_A_fumigatus_Af293	424795	.	A	G	5484.98	.	AB=0;ABP=0;AC=2;AF=1;AN=2;AO=176;CIGAR=1X;DP=177;DPB=177;DPRA=0;EPP=7.00778;EPPR=0;GTI=0;LEN=1;MEANALT=1;MQM=41.9886;MQMR=100;NS=1;NUMALT=1;ODDS=246.647;PAIRED=0.903409;PAIREDR=0;PAO=0;PQA=0;PQR=0;PRO=0;QA=6461;QR=60;RO=0;RPL=49;RPP=78.0742;RPPR=5.18177;RPR=127;RUN=1;SAF=82;SAP=4.78696;SAR=94;SRF=0;SRP=5.18177;SRR=0;TYPE=snp;ANN=G|synonymous_variant|LOW|Afu1g01230|Afu1g01230|transcript|Afu1g01230-T|Coding|3/4|c.1026A>G|p.Gly342Gly|1026/1596|1026/1596|342/531||,G|upstream_gene_variant|MODIFIER|Afu1g01210|Afu1g01210|transcript|Afu1g01210-T|Coding||c.-3391T>C|||||3391|WARNING_TRANSCRIPT_INCOMPLETE,G|upstream_gene_variant|MODIFIER|Afu1g01240|Afu1g01240|transcript|Afu1g01240-T|Coding||c.-1392A>G|||||1392|,G|downstream_gene_variant|MODIFIER|Afu1g01200|Afu1g01200|transcript|Afu1g01200-T|Coding||c.*4362A>G|||||4362|,G|downstream_gene_variant|MODIFIER|Afu1g01220|Afu1g01220|transcript|Afu1g01220-T|Coding||c.*1721A>G|||||1721|,G|downstream_gene_variant|MODIFIER|Afu1g01250|Afu1g01250|transcript|Afu1g01250-T|Coding||c.*4099T>C|||||4099|WARNING_TRANSCRIPT_MULTIPLE_STOP_CODONS	GT:DP:RO:QR:AO:QA:GL	1/1:176:0:0:176:6461:-560.464,-52.9813,0
Chr1_A_fumigatus_Af293	425076	.	C	A	4781.15	.	AB=0;ABP=0;AC=2;AF=1;AN=2;AO=148;CIGAR=1X;DP=149;DPB=149;DPRA=0;EPP=19.9713;EPPR=0;GTI=0;LEN=1;MEANALT=1;MQM=42;MQMR=100;NS=1;NUMALT=1;ODDS=207.831;PAIRED=0.932432;PAIREDR=0;PAO=0;PQA=0;PQR=0;PRO=0;QA=5602;QR=60;RO=0;RPL=61;RPP=12.9286;RPPR=5.18177;RPR=87;RUN=1;SAF=80;SAP=5.12308;SAR=68;SRF=0;SRP=5.18177;SRR=0;TYPE=snp;ANN=A|upstream_gene_variant|MODIFIER|Afu1g01210|Afu1g01210|transcript|Afu1g01210-T|Coding||c.-3672G>T|||||3672|WARNING_TRANSCRIPT_INCOMPLETE,A|upstream_gene_variant|MODIFIER|Afu1g01240|Afu1g01240|transcript|Afu1g01240-T|Coding||c.-1111C>A|||||1111|,A|downstream_gene_variant|MODIFIER|Afu1g01200|Afu1g01200|transcript|Afu1g01200-T|Coding||c.*4643C>A|||||4643|,A|downstream_gene_variant|MODIFIER|Afu1g01220|Afu1g01220|transcript|Afu1g01220-T|Coding||c.*2002C>A|||||2002|,A|downstream_gene_variant|MODIFIER|Afu1g01250|Afu1g01250|transcript|Afu1g01250-T|Coding||c.*3818G>T|||||3818|WARNING_TRANSCRIPT_MULTIPLE_STOP_CODONS,A|intron_variant|MODIFIER|Afu1g01230|Afu1g01230|transcript|Afu1g01230-T|Coding|3/3|c.1281+26C>A||||||	GT:DP:RO:QR:AO:QA:GL	1/1:148:0:0:148:5602:-484.567,-44.5524,0
Chr1_A_fumigatus_Af293	426777	.	G	A	5013.35	.	AB=0;ABP=0;AC=2;AF=1;AN=2;AO=161;CIGAR=1X;DP=163;DPB=163;DPRA=0;EPP=6.90816;EPPR=0;GTI=0;LEN=1;MEANALT=2;MQM=41.9752;MQMR=100;NS=1;NUMALT=1;ODDS=225.853;PAIRED=0.950311;PAIREDR=0;PAO=0;PQA=0;PQR=0;PRO=0;QA=5849;QR=60;RO=0;RPL=96;RPP=15.9717;RPPR=5.18177;RPR=65;RUN=1;SAF=76;SAP=4.10278;SAR=85;SRF=0;SRP=5.18177;SRR=0;TYPE=snp;ANN=A|synonymous_variant|LOW|Afu1g01240|Afu1g01240|transcript|Afu1g01240-T|Coding|1/3|c.591G>A|p.Glu197Glu|591/2439|591/2439|197/812||,A|upstream_gene_variant|MODIFIER|Afu1g01260|Afu1g01260|transcript|Afu1g01260-T|Coding||c.-4355G>A|||||4279|,A|downstream_gene_variant|MODIFIER|Afu1g01220|Afu1g01220|transcript|Afu1g01220-T|Coding||c.*3703G>A|||||3703|,A|downstream_gene_variant|MODIFIER|Afu1g01230|Afu1g01230|transcript|Afu1g01230-T|Coding||c.*1357G>A|||||1357|,A|downstream_gene_variant|MODIFIER|Afu1g01250|Afu1g01250|transcript|Afu1g01250-T|Coding||c.*2117C>T|||||2117|WARNING_TRANSCRIPT_MULTIPLE_STOP_CODONS	GT:DP:RO:QR:AO:QA:GL	1/1:162:0:0:161:5849:-506.734,-48.4658,0
Chr1_A_fumigatus_Af293	428349	.	T	C	5927.55	.	AB=0;ABP=0;AC=2;AF=1;AN=2;AO=195;CIGAR=1X;DP=196;DPB=196;DPRA=0;EPP=3.9123;EPPR=0;GTI=0;LEN=1;MEANALT=1;MQM=41.8923;MQMR=100;NS=1;NUMALT=1;ODDS=272.987;PAIRED=0.928205;PAIREDR=0;PAO=0;PQA=0;PQR=0;PRO=0;QA=6888;QR=60;RO=0;RPL=117;RPP=19.9478;RPPR=5.18177;RPR=78;RUN=1;SAF=86;SAP=8.90111;SAR=109;SRF=0;SRP=5.18177;SRR=0;TYPE=snp;ANN=C|synonymous_variant|LOW|Afu1g01240|Afu1g01240|transcript|Afu1g01240-T|Coding|2/3|c.2115T>C|p.Asn705Asn|2115/2439|2115/2439|705/812||,C|upstream_gene_variant|MODIFIER|Afu1g01260|Afu1g01260|transcript|Afu1g01260-T|Coding||c.-2783T>C|||||2707|,C|downstream_gene_variant|MODIFIER|Afu1g01230|Afu1g01230|transcript|Afu1g01230-T|Coding||c.*2929T>C|||||2929|,C|downstream_gene_variant|MODIFIER|Afu1g01250|Afu1g01250|transcript|Afu1g01250-T|Coding||c.*545A>G|||||545|WARNING_TRANSCRIPT_MULTIPLE_STOP_CODONS	GT:DP:RO:QR:AO:QA:GL	1/1:195:0:0:195:6888:-598.86,-58.7009,0
Chr1_A_fumigatus_Af293	428491	.	C	T	4656.66	.	AB=0;ABP=0;AC=2;AF=1;AN=2;AO=151;CIGAR=1X;DP=154;DPB=154;DPRA=0;EPP=4.17513;EPPR=3.73412;GTI=0;LEN=1;MEANALT=1;MQM=41.8742;MQMR=61.3333;NS=1;NUMALT=1;ODDS=197.186;PAIRED=0.953642;PAIREDR=0.333333;PAO=0;PQA=0;PQR=0;PRO=0;QA=5481;QR=112;RO=2;RPL=90;RPP=15.1044;RPPR=3.73412;RPR=61;RUN=1;SAF=70;SAP=4.75035;SAR=81;SRF=0;SRP=9.52472;SRR=2;TYPE=snp;ANN=T|missense_variant|MODERATE|Afu1g01240|Afu1g01240|transcript|Afu1g01240-T|Coding|2/3|c.2257C>T|p.Pro753Ser|2257/2439|2257/2439|753/812||,T|upstream_gene_variant|MODIFIER|Afu1g01260|Afu1g01260|transcript|Afu1g01260-T|Coding||c.-2641C>T|||||2565|,T|downstream_gene_variant|MODIFIER|Afu1g01230|Afu1g01230|transcript|Afu1g01230-T|Coding||c.*3071C>T|||||3071|,T|downstream_gene_variant|MODIFIER|Afu1g01250|Afu1g01250|transcript|Afu1g01250-T|Coding||c.*403G>A|||||403|WARNING_TRANSCRIPT_MULTIPLE_STOP_CODONS	GT:DP:RO:QR:AO:QA:GL	1/1:153:2:52:151:5481:-469.524,-41.2857,0
Chr1_A_fumigatus_Af293	430350	.	T	G	5347.37	.	AB=0;ABP=0;AC=2;AF=1;AN=2;AO=168;CIGAR=1X;DP=169;DPB=169;DPRA=0;EPP=3.83753;EPPR=0;GTI=0;LEN=1;MEANALT=1;MQM=41.9762;MQMR=100;NS=1;NUMALT=1;ODDS=235.557;PAIRED=0.89881;PAIREDR=0;PAO=0;PQA=0;PQR=0;PRO=0;QA=6232;QR=60;RO=0;RPL=69;RPP=14.6432;RPPR=5.18177;RPR=99;RUN=1;SAF=89;SAP=4.30284;SAR=79;SRF=0;SRP=5.18177;SRR=0;TYPE=snp;ANN=G|missense_variant|MODERATE|Afu1g01250|Afu1g01250|transcript|Afu1g01250-T|Coding|2/3|c.282A>C|p.Glu94Asp|282/1690|282/1690|94/562||WARNING_TRANSCRIPT_MULTIPLE_STOP_CODONS,G|upstream_gene_variant|MODIFIER|Afu1g01260|Afu1g01260|transcript|Afu1g01260-T|Coding||c.-782T>G|||||706|,G|upstream_gene_variant|MODIFIER|Afu1g01265|Afu1g01265|transcript|Afu1g01265-T|Coding||c.-5265T>G|||||4564|,G|downstream_gene_variant|MODIFIER|Afu1g01230|Afu1g01230|transcript|Afu1g01230-T|Coding||c.*4930T>G|||||4930|,G|downstream_gene_variant|MODIFIER|Afu1g01240|Afu1g01240|transcript|Afu1g01240-T|Coding||c.*1617T>G|||||1617|	GT:DP:RO:QR:AO:QA:GL	1/1:168:0:0:168:6232:-539.745,-50.573,0
Chr1_A_fumigatus_Af293	432982	.	A	G	5770.26	.	AB=0;ABP=0;AC=2;AF=1;AN=2;AO=181;CIGAR=1X;DP=182;DPB=182;DPRA=0;EPP=3.31023;EPPR=0;GTI=0;LEN=1;MEANALT=1;MQM=42;MQMR=100;NS=1;NUMALT=1;ODDS=253.579;PAIRED=0.933702;PAIREDR=0;PAO=0;PQA=0;PQR=0;PRO=0;QA=6695;QR=60;RO=0;RPL=93;RPP=3.31023;RPPR=5.18177;RPR=88;RUN=1;SAF=85;SAP=4.46195;SAR=96;SRF=0;SRP=5.18177;SRR=0;TYPE=snp;ANN=G|synonymous_variant|LOW|Afu1g01260|Afu1g01260|transcript|Afu1g01260-T|Coding|9/9|c.1470A>G|p.Ser490Ser|1546/1657|1470/1581|490/526||,G|upstream_gene_variant|MODIFIER|Afu1g01250|Afu1g01250|transcript|Afu1g01250-T|Coding||c.-2282T>C|||||2282|WARNING_TRANSCRIPT_MULTIPLE_STOP_CODONS,G|upstream_gene_variant|MODIFIER|Afu1g01265|Afu1g01265|transcript|Afu1g01265-T|Coding||c.-2633A>G|||||1932|,G|upstream_gene_variant|MODIFIER|Afu1g01270|Afu1g01270|transcript|Afu1g01270-T|Coding||c.-3447A>G|||||3447|,G|downstream_gene_variant|MODIFIER|Afu1g01240|Afu1g01240|transcript|Afu1g01240-T|Coding||c.*4249A>G|||||4249|	GT:DP:RO:QR:AO:QA:GL	1/1:181:0:0:181:6695:-580.913,-54.4864,0
Chr1_A_fumigatus_Af293	433571	.	T	A	3581.19	.	AB=0;ABP=0;AC=2;AF=1;AN=2;AO=112;CIGAR=1X;DP=113;DPB=113;DPRA=0;EPP=3.70827;EPPR=0;GTI=0;LEN=1;MEANALT=1;MQM=41.8304;MQMR=100;NS=1;NUMALT=1;ODDS=157.924;PAIRED=0.955357;PAIREDR=0;PAO=0;PQA=0;PQR=0;PRO=0;QA=4181;QR=60;RO=0;RPL=52;RPP=4.25114;RPPR=5.18177;RPR=60;RUN=1;SAF=53;SAP=3.70827;SAR=59;SRF=0;SRP=5.18177;SRR=0;TYPE=snp;ANN=A|upstream_gene_variant|MODIFIER|Afu1g01250|Afu1g01250|transcript|Afu1g01250-T|Coding||c.-2871A>T|||||2871|WARNING_TRANSCRIPT_MULTIPLE_STOP_CODONS,A|upstream_gene_variant|MODIFIER|Afu1g01265|Afu1g01265|transcript|Afu1g01265-T|Coding||c.-2044T>A|||||1343|,A|upstream_gene_variant|MODIFIER|Afu1g01270|Afu1g01270|transcript|Afu1g01270-T|Coding||c.-2858T>A|||||2858|,A|downstream_gene_variant|MODIFIER|Afu1g01240|Afu1g01240|transcript|Afu1g01240-T|Coding||c.*4838T>A|||||4838|,A|downstream_gene_variant|MODIFIER|Afu1g01260|Afu1g01260|transcript|Afu1g01260-T|Coding||c.*478T>A|||||478|,A|downstream_gene_variant|MODIFIER|Afu1g01290|Afu1g01290|transcript|Afu1g01290-T|Coding||c.*4608A>T|||||4608|WARNING_TRANSCRIPT_MULTIPLE_STOP_CODONS,A|intergenic_region|MODIFIER|Afu1g01260-Afu1g01265|Afu1g01260-Afu1g01265|intergenic_region|Afu1g01260-Afu1g01265|||n.433571T>A||||||	GT:DP:RO:QR:AO:QA:GL	1/1:112:0:0:112:4181:-361.752,-33.7154,0
Chr1_A_fumigatus_Af293	434538	.	T	C	4424.24	.	AB=0;ABP=0;AC=2;AF=1;AN=2;AO=138;CIGAR=1X;DP=139;DPB=139;DPRA=0;EPP=7.03854;EPPR=0;GTI=0;LEN=1;MEANALT=1;MQM=42;MQMR=100;NS=1;NUMALT=1;ODDS=193.968;PAIRED=0.927536;PAIREDR=0;PAO=0;PQA=0;PQR=0;PRO=0;QA=5159;QR=60;RO=0;RPL=65;RPP=4.01736;RPPR=5.18177;RPR=73;RUN=1;SAF=72;SAP=3.57677;SAR=66;SRF=0;SRP=5.18177;SRR=0;TYPE=snp;ANN=C|upstream_gene_variant|MODIFIER|Afu1g01250|Afu1g01250|transcript|Afu1g01250-T|Coding||c.-3838A>G|||||3838|WARNING_TRANSCRIPT_MULTIPLE_STOP_CODONS,C|upstream_gene_variant|MODIFIER|Afu1g01265|Afu1g01265|transcript|Afu1g01265-T|Coding||c.-1077T>C|||||376|,C|upstream_gene_variant|MODIFIER|Afu1g01270|Afu1g01270|transcript|Afu1g01270-T|Coding||c.-1891T>C|||||1891|,C|upstream_gene_variant|MODIFIER|Afu1g01280|Afu1g01280|transcript|Afu1g01280-T|Coding||c.-4798T>C|||||4798|,C|downstream_gene_variant|MODIFIER|Afu1g01260|Afu1g01260|transcript|Afu1g01260-T|Coding||c.*1445T>C|||||1445|,C|downstream_gene_variant|MODIFIER|Afu1g01290|Afu1g01290|transcript|Afu1g01290-T|Coding||c.*3641A>G|||||3641|WARNING_TRANSCRIPT_MULTIPLE_STOP_CODONS,C|intergenic_region|MODIFIER|Afu1g01260-Afu1g01265|Afu1g01260-Afu1g01265|intergenic_region|Afu1g01260-Afu1g01265|||n.434538T>C||||||	GT:DP:RO:QR:AO:QA:GL	1/1:138:0:0:138:5159:-446.488,-41.5421,0
Chr1_A_fumigatus_Af293	434711	.	ACC	AC	3838.24	.	AB=0;ABP=0;AC=2;AF=1;AN=2;AO=135;CIGAR=1M1D1M;DP=136;DPB=95.6667;DPRA=0;EPP=13.0634;EPPR=0;GTI=0;LEN=1;MEANALT=1;MQM=41.8296;MQMR=0;NS=1;NUMALT=1;ODDS=200.899;PAIRED=0.918519;PAIREDR=0;PAO=4;PQA=141;PQR=141;PRO=4;QA=4498;QR=0;RO=0;RPL=42;RPP=44.8473;RPPR=0;RPR=93;RUN=1;SAF=78;SAP=10.1038;SAR=57;SRF=0;SRP=0;SRR=0;TYPE=del;ANN=AC|upstream_gene_variant|MODIFIER|Afu1g01250|Afu1g01250|transcript|Afu1g01250-T|Coding||c.-4013delG|||||4013|WARNING_TRANSCRIPT_MULTIPLE_STOP_CODONS,AC|upstream_gene_variant|MODIFIER|Afu1g01265|Afu1g01265|transcript|Afu1g01265-T|Coding||c.-902delC|||||201|,AC|upstream_gene_variant|MODIFIER|Afu1g01270|Afu1g01270|transcript|Afu1g01270-T|Coding||c.-1716delC|||||1716|,AC|upstream_gene_variant|MODIFIER|Afu1g01280|Afu1g01280|transcript|Afu1g01280-T|Coding||c.-4623delC|||||4623|,AC|downstream_gene_variant|MODIFIER|Afu1g01260|Afu1g01260|transcript|Afu1g01260-T|Coding||c.*1620delC|||||1620|,AC|downstream_gene_variant|MODIFIER|Afu1g01290|Afu1g01290|transcript|Afu1g01290-T|Coding||c.*3466delG|||||3466|WARNING_TRANSCRIPT_MULTIPLE_STOP_CODONS,AC|intergenic_region|MODIFIER|Afu1g01260-Afu1g01265|Afu1g01260-Afu1g01265|intergenic_region|Afu1g01260-Afu1g01265|||n.434713delC||||||	GT:DP:RO:QR:AO:QA:GL	1/1:135:0:0:135:4498:-393.283,-45.4555,0
Chr1_A_fumigatus_Af293	435151	.	T	C	5292.44	.	AB=0;ABP=0;AC=2;AF=1;AN=2;AO=174;CIGAR=1X;DP=175;DPB=175;DPRA=0;EPP=3.0103;EPPR=0;GTI=0;LEN=1;MEANALT=1;MQM=41.3851;MQMR=100;NS=1;NUMALT=1;ODDS=243.874;PAIRED=0.95977;PAIREDR=0;PAO=0;PQA=0;PQR=0;PRO=0;QA=6193;QR=60;RO=0;RPL=100;RPP=11.4466;RPPR=5.18177;RPR=74;RUN=1;SAF=87;SAP=3.0103;SAR=87;SRF=0;SRP=5.18177;SRR=0;TYPE=snp;ANN=C|5_prime_UTR_variant|MODIFIER|Afu1g01265|Afu1g01265|transcript|Afu1g01265-T|Coding|2/3|c.-464T>C|||||464|,C|upstream_gene_variant|MODIFIER|Afu1g01250|Afu1g01250|transcript|Afu1g01250-T|Coding||c.-4451A>G|||||4451|WARNING_TRANSCRIPT_MULTIPLE_STOP_CODONS,C|upstream_gene_variant|MODIFIER|Afu1g01270|Afu1g01270|transcript|Afu1g01270-T|Coding||c.-1278T>C|||||1278|,C|upstream_gene_variant|MODIFIER|Afu1g01280|Afu1g01280|transcript|Afu1g01280-T|Coding||c.-4185T>C|||||4185|,C|downstream_gene_variant|MODIFIER|Afu1g01260|Afu1g01260|transcript|Afu1g01260-T|Coding||c.*2058T>C|||||2058|,C|downstream_gene_variant|MODIFIER|Afu1g01290|Afu1g01290|transcript|Afu1g01290-T|Coding||c.*3028A>G|||||3028|WARNING_TRANSCRIPT_MULTIPLE_STOP_CODONS	GT:DP:RO:QR:AO:QA:GL	1/1:174:0:0:174:6193:-533.742,-52.3792,0
Chr1_A_fumigatus_Af293	435171	.	GAC	GAAC	4879.66	.	AB=0;ABP=0;AC=2;AF=1;AN=2;AO=154;CIGAR=1M1I2M;DP=160;DPB=210.333;DPRA=0;EPP=3.91273;EPPR=0;GTI=0;LEN=1;MEANALT=3;MQM=41.3052;MQMR=0;NS=1;NUMALT=1;ODDS=218.921;PAIRED=0.954545;PAIREDR=0;PAO=4;PQA=112;PQR=0;PRO=0;QA=5586;QR=0;RO=0;RPL=86;RPP=7.57885;RPPR=0;RPR=68;RUN=1;SAF=77;SAP=3.0103;SAR=77;SRF=0;SRP=0;SRR=0;TYPE=ins;ANN=GAAC|5_prime_UTR_variant|MODIFIER|Afu1g01265|Afu1g01265|transcript|Afu1g01265-T|Coding|2/3|c.-443dupA|||||442|,GAAC|upstream_gene_variant|MODIFIER|Afu1g01250|Afu1g01250|transcript|Afu1g01250-T|Coding||c.-4473_-4472insT|||||4473|WARNING_TRANSCRIPT_MULTIPLE_STOP_CODONS,GAAC|upstream_gene_variant|MODIFIER|Afu1g01270|Afu1g01270|transcript|Afu1g01270-T|Coding||c.-1257dupA|||||1256|,GAAC|upstream_gene_variant|MODIFIER|Afu1g01280|Afu1g01280|transcript|Afu1g01280-T|Coding||c.-4164dupA|||||4163|,GAAC|downstream_gene_variant|MODIFIER|Afu1g01260|Afu1g01260|transcript|Afu1g01260-T|Coding||c.*2079dupA|||||2080|,GAAC|downstream_gene_variant|MODIFIER|Afu1g01290|Afu1g01290|transcript|Afu1g01290-T|Coding||c.*3006_*3007insT|||||3006|WARNING_TRANSCRIPT_MULTIPLE_STOP_CODONS	GT:DP:RO:QR:AO:QA:GL	1/1:159:0:0:154:5586:-492.088,-47.5627,0
Chr1_A_fumigatus_Af293	435179	.	CAA	CA	4970.31	.	AB=0;ABP=0;AC=2;AF=1;AN=2;AO=160;CIGAR=1M1D1M;DP=163;DPB=109;DPRA=0;EPP=5.67035;EPPR=0;GTI=0;LEN=1;MEANALT=2;MQM=41.3312;MQMR=0;NS=1;NUMALT=1;ODDS=224.466;PAIRED=0.95625;PAIREDR=0;PAO=0;PQA=0;PQR=0;PRO=0;QA=5839;QR=0;RO=0;RPL=85;RPP=4.36747;RPPR=0;RPR=75;RUN=1;SAF=82;SAP=3.22745;SAR=78;SRF=0;SRP=0;SRR=0;TYPE=del;ANN=CA|5_prime_UTR_variant|MODIFIER|Afu1g01265|Afu1g01265|transcript|Afu1g01265-T|Coding|2/3|c.-433delA|||||433|INFO_REALIGN_3_PRIME,CA|upstream_gene_variant|MODIFIER|Afu1g01250|Afu1g01250|transcript|Afu1g01250-T|Coding||c.-4481delT|||||4481|WARNING_TRANSCRIPT_MULTIPLE_STOP_CODONS,CA|upstream_gene_variant|MODIFIER|Afu1g01270|Afu1g01270|transcript|Afu1g01270-T|Coding||c.-1248delA|||||1248|,CA|upstream_gene_variant|MODIFIER|Afu1g01280|Afu1g01280|transcript|Afu1g01280-T|Coding||c.-4155delA|||||4155|,CA|downstream_gene_variant|MODIFIER|Afu1g01260|Afu1g01260|transcript|Afu1g01260-T|Coding||c.*2088delA|||||2088|,CA|downstream_gene_variant|MODIFIER|Afu1g01290|Afu1g01290|transcript|Afu1g01290-T|Coding||c.*2998delT|||||2998|WARNING_TRANSCRIPT_MULTIPLE_STOP_CODONS	GT:DP:RO:QR:AO:QA:GL	1/1:162:0:0:160:5839:-501.054,-48.1648,0
Chr1_A_fumigatus_Af293	435339	.	A	C	4878.99	.	AB=0;ABP=0;AC=2;AF=1;AN=2;AO=152;CIGAR=1X;DP=153;DPB=153;DPRA=0;EPP=3.9246;EPPR=0;GTI=0;LEN=1;MEANALT=1;MQM=41.6974;MQMR=100;NS=1;NUMALT=1;ODDS=213.376;PAIRED=0.940789;PAIREDR=0;PAO=0;PQA=0;PQR=0;PRO=0;QA=5720;QR=60;RO=0;RPL=90;RPP=14.2105;RPPR=5.18177;RPR=62;RUN=1;SAF=82;SAP=5.06748;SAR=70;SRF=0;SRP=5.18177;SRR=0;TYPE=snp;ANN=C|5_prime_UTR_variant|MODIFIER|Afu1g01265|Afu1g01265|transcript|Afu1g01265-T|Coding|2/3|c.-276A>C|||||276|,C|upstream_gene_variant|MODIFIER|Afu1g01250|Afu1g01250|transcript|Afu1g01250-T|Coding||c.-4639T>G|||||4639|WARNING_TRANSCRIPT_MULTIPLE_STOP_CODONS,C|upstream_gene_variant|MODIFIER|Afu1g01270|Afu1g01270|transcript|Afu1g01270-T|Coding||c.-1090A>C|||||1090|,C|upstream_gene_variant|MODIFIER|Afu1g01280|Afu1g01280|transcript|Afu1g01280-T|Coding||c.-3997A>C|||||3997|,C|downstream_gene_variant|MODIFIER|Afu1g01260|Afu1g01260|transcript|Afu1g01260-T|Coding||c.*2246A>C|||||2246|,C|downstream_gene_variant|MODIFIER|Afu1g01290|Afu1g01290|transcript|Afu1g01290-T|Coding||c.*2840T>G|||||2840|WARNING_TRANSCRIPT_MULTIPLE_STOP_CODONS	GT:DP:RO:QR:AO:QA:GL	1/1:152:0:0:152:5720:-492.883,-45.7566,0
Chr1_A_fumigatus_Af293	435362	.	T	C	4970.43	.	AB=0;ABP=0;AC=2;AF=1;AN=2;AO=156;CIGAR=1X;DP=157;DPB=157;DPRA=0;EPP=3.0103;EPPR=0;GTI=0;LEN=1;MEANALT=1;MQM=41.641;MQMR=100;NS=1;NUMALT=1;ODDS=218.921;PAIRED=0.935897;PAIREDR=0;PAO=0;PQA=0;PQR=0;PRO=0;QA=5828;QR=60;RO=0;RPL=96;RPP=21.0502;RPPR=5.18177;RPR=60;RUN=1;SAF=80;SAP=3.23302;SAR=76;SRF=0;SRP=5.18177;SRR=0;TYPE=snp;ANN=C|5_prime_UTR_variant|MODIFIER|Afu1g01265|Afu1g01265|transcript|Afu1g01265-T|Coding|2/3|c.-253T>C|||||253|,C|upstream_gene_variant|MODIFIER|Afu1g01250|Afu1g01250|transcript|Afu1g01250-T|Coding||c.-4662A>G|||||4662|WARNING_TRANSCRIPT_MULTIPLE_STOP_CODONS,C|upstream_gene_variant|MODIFIER|Afu1g01270|Afu1g01270|transcript|Afu1g01270-T|Coding||c.-1067T>C|||||1067|,C|upstream_gene_variant|MODIFIER|Afu1g01280|Afu1g01280|transcript|Afu1g01280-T|Coding||c.-3974T>C|||||3974|,C|downstream_gene_variant|MODIFIER|Afu1g01260|Afu1g01260|transcript|Afu1g01260-T|Coding||c.*2269T>C|||||2269|,C|downstream_gene_variant|MODIFIER|Afu1g01290|Afu1g01290|transcript|Afu1g01290-T|Coding||c.*2817A>G|||||2817|WARNING_TRANSCRIPT_MULTIPLE_STOP_CODONS	GT:DP:RO:QR:AO:QA:GL	1/1:156:0:0:156:5828:-502.459,-46.9607,0
Chr1_A_fumigatus_Af293	436505	.	C	T	4588.27	.	AB=0;ABP=0;AC=2;AF=1;AN=2;AO=147;CIGAR=1X;DP=148;DPB=148;DPRA=0;EPP=13.779;EPPR=0;GTI=0;LEN=1;MEANALT=1;MQM=41.6327;MQMR=100;NS=1;NUMALT=1;ODDS=206.445;PAIRED=0.931973;PAIREDR=0;PAO=0;PQA=0;PQR=0;PRO=0;QA=5396;QR=60;RO=0;RPL=89;RPP=17.2061;RPPR=5.18177;RPR=58;RUN=1;SAF=64;SAP=8.34296;SAR=83;SRF=0;SRP=5.18177;SRR=0;TYPE=snp;ANN=T|missense_variant|MODERATE|Afu1g01270|Afu1g01270|transcript|Afu1g01270-T|Coding|1/3|c.77C>T|p.Pro26Leu|77/1650|77/1650|26/549||,T|upstream_gene_variant|MODIFIER|Afu1g01280|Afu1g01280|transcript|Afu1g01280-T|Coding||c.-2831C>T|||||2831|,T|downstream_gene_variant|MODIFIER|Afu1g01260|Afu1g01260|transcript|Afu1g01260-T|Coding||c.*3412C>T|||||3412|,T|downstream_gene_variant|MODIFIER|Afu1g01265|Afu1g01265|transcript|Afu1g01265-T|Coding||c.*347C>T|||||317|,T|downstream_gene_variant|MODIFIER|Afu1g01290|Afu1g01290|transcript|Afu1g01290-T|Coding||c.*1674G>A|||||1674|WARNING_TRANSCRIPT_MULTIPLE_STOP_CODONS	GT:DP:RO:QR:AO:QA:GL	1/1:147:0:0:147:5396:-465.401,-44.2514,0
Chr1_A_fumigatus_Af293	436524	.	A	G	4319.45	.	AB=0;ABP=0;AC=2;AF=1;AN=2;AO=136;CIGAR=1X;DP=137;DPB=137;DPRA=0;EPP=9.39698;EPPR=0;GTI=0;LEN=1;MEANALT=1;MQM=41.5735;MQMR=100;NS=1;NUMALT=1;ODDS=191.195;PAIRED=0.933824;PAIREDR=0;PAO=0;PQA=0;PQR=0;PRO=0;QA=5099;QR=60;RO=0;RPL=81;RPP=13.8038;RPPR=5.18177;RPR=55;RUN=1;SAF=59;SAP=8.18351;SAR=77;SRF=0;SRP=5.18177;SRR=0;TYPE=snp;ANN=G|upstream_gene_variant|MODIFIER|Afu1g01280|Afu1g01280|transcript|Afu1g01280-T|Coding||c.-2812A>G|||||2812|,G|downstream_gene_variant|MODIFIER|Afu1g01260|Afu1g01260|transcript|Afu1g01260-T|Coding||c.*3431A>G|||||3431|,G|downstream_gene_variant|MODIFIER|Afu1g01265|Afu1g01265|transcript|Afu1g01265-T|Coding||c.*366A>G|||||336|,G|downstream_gene_variant|MODIFIER|Afu1g01290|Afu1g01290|transcript|Afu1g01290-T|Coding||c.*1655T>C|||||1655|WARNING_TRANSCRIPT_MULTIPLE_STOP_CODONS,G|intron_variant|MODIFIER|Afu1g01270|Afu1g01270|transcript|Afu1g01270-T|Coding|1/2|c.84+12A>G||||||	GT:DP:RO:QR:AO:QA:GL	1/1:136:0:0:136:5099:-437.671,-40.9401,0
Chr1_A_fumigatus_Af293	436540	.	C	G	4377.27	.	AB=0;ABP=0;AC=2;AF=1;AN=2;AO=139;CIGAR=1X;DP=140;DPB=140;DPRA=0;EPP=6.52527;EPPR=0;GTI=0;LEN=1;MEANALT=1;MQM=41.5683;MQMR=100;NS=1;NUMALT=1;ODDS=195.354;PAIRED=0.928058;PAIREDR=0;PAO=0;PQA=0;PQR=0;PRO=0;QA=5146;QR=60;RO=0;RPL=86;RPP=20.0228;RPPR=5.18177;RPR=53;RUN=1;SAF=61;SAP=7.52509;SAR=78;SRF=0;SRP=5.18177;SRR=0;TYPE=snp;ANN=G|upstream_gene_variant|MODIFIER|Afu1g01280|Afu1g01280|transcript|Afu1g01280-T|Coding||c.-2796C>G|||||2796|,G|downstream_gene_variant|MODIFIER|Afu1g01260|Afu1g01260|transcript|Afu1g01260-T|Coding||c.*3447C>G|||||3447|,G|downstream_gene_variant|MODIFIER|Afu1g01265|Afu1g01265|transcript|Afu1g01265-T|Coding||c.*382C>G|||||352|,G|downstream_gene_variant|MODIFIER|Afu1g01290|Afu1g01290|transcript|Afu1g01290-T|Coding||c.*1639G>C|||||1639|WARNING_TRANSCRIPT_MULTIPLE_STOP_CODONS,G|intron_variant|MODIFIER|Afu1g01270|Afu1g01270|transcript|Afu1g01270-T|Coding|1/2|c.84+28C>G||||||	GT:DP:RO:QR:AO:QA:GL	1/1:139:0:0:139:5146:-443.742,-41.8432,0
Chr1_A_fumigatus_Af293	436894	.	T	C	4890.02	.	AB=0;ABP=0;AC=2;AF=1;AN=2;AO=155;CIGAR=1X;DP=157;DPB=157;DPRA=0;EPP=3.69677;EPPR=0;GTI=0;LEN=1;MEANALT=2;MQM=41.9871;MQMR=100;NS=1;NUMALT=1;ODDS=217.535;PAIRED=0.935484;PAIREDR=0;PAO=0;PQA=0;PQR=0;PRO=0;QA=5668;QR=60;RO=0;RPL=74;RPP=3.69677;RPPR=5.18177;RPR=81;RUN=1;SAF=76;SAP=3.13639;SAR=79;SRF=0;SRP=5.18177;SRR=0;TYPE=snp;ANN=C|missense_variant|MODERATE|Afu1g01270|Afu1g01270|transcript|Afu1g01270-T|Coding|2/3|c.404T>C|p.Val135Ala|404/1650|404/1650|135/549||,C|upstream_gene_variant|MODIFIER|Afu1g01280|Afu1g01280|transcript|Afu1g01280-T|Coding||c.-2442T>C|||||2442|,C|upstream_gene_variant|MODIFIER|Afu1g01300|Afu1g01300|transcript|Afu1g01300-T|Coding||c.-4892T>C|||||4892|,C|downstream_gene_variant|MODIFIER|Afu1g01260|Afu1g01260|transcript|Afu1g01260-T|Coding||c.*3801T>C|||||3801|,C|downstream_gene_variant|MODIFIER|Afu1g01265|Afu1g01265|transcript|Afu1g01265-T|Coding||c.*736T>C|||||706|,C|downstream_gene_variant|MODIFIER|Afu1g01290|Afu1g01290|transcript|Afu1g01290-T|Coding||c.*1285A>G|||||1285|WARNING_TRANSCRIPT_MULTIPLE_STOP_CODONS	GT:DP:RO:QR:AO:QA:GL	1/1:156:0:0:155:5668:-492.733,-46.6597,0
Chr1_A_fumigatus_Af293	436960	.	A	G	5177.53	.	AB=0;ABP=0;AC=2;AF=1;AN=2;AO=167;CIGAR=1X;DP=168;DPB=168;DPRA=0;EPP=3.12733;EPPR=0;GTI=0;LEN=1;MEANALT=1;MQM=41.7246;MQMR=100;NS=1;NUMALT=1;ODDS=234.17;PAIRED=0.91018;PAIREDR=0;PAO=0;PQA=0;PQR=0;PRO=0;QA=6018;QR=60;RO=0;RPL=85;RPP=3.12733;RPPR=5.18177;RPR=82;RUN=1;SAF=83;SAP=3.0233;SAR=84;SRF=0;SRP=5.18177;SRR=0;TYPE=snp;ANN=G|missense_variant|MODERATE|Afu1g01270|Afu1g01270|transcript|Afu1g01270-T|Coding|2/3|c.470A>G|p.His157Arg|470/1650|470/1650|157/549||,G|upstream_gene_variant|MODIFIER|Afu1g01280|Afu1g01280|transcript|Afu1g01280-T|Coding||c.-2376A>G|||||2376|,G|upstream_gene_variant|MODIFIER|Afu1g01300|Afu1g01300|transcript|Afu1g01300-T|Coding||c.-4826A>G|||||4826|,G|downstream_gene_variant|MODIFIER|Afu1g01260|Afu1g01260|transcript|Afu1g01260-T|Coding||c.*3867A>G|||||3867|,G|downstream_gene_variant|MODIFIER|Afu1g01265|Afu1g01265|transcript|Afu1g01265-T|Coding||c.*802A>G|||||772|,G|downstream_gene_variant|MODIFIER|Afu1g01290|Afu1g01290|transcript|Afu1g01290-T|Coding||c.*1219T>C|||||1219|WARNING_TRANSCRIPT_MULTIPLE_STOP_CODONS	GT:DP:RO:QR:AO:QA:GL	1/1:167:0:0:167:6018:-521.408,-50.272,0
Chr1_A_fumigatus_Af293	437066	.	C	A	5080.82	.	AB=0;ABP=0;AC=2;AF=1;AN=2;AO=164;CIGAR=1X;DP=166;DPB=166;DPRA=0;EPP=3.06326;EPPR=3.0103;GTI=0;LEN=1;MEANALT=1;MQM=40.561;MQMR=70;NS=1;NUMALT=1;ODDS=220.258;PAIRED=0.890244;PAIREDR=0;PAO=0;PQA=0;PQR=0;PRO=0;QA=6107;QR=97;RO=1;RPL=84;RPP=3.22215;RPPR=7.35324;RPR=80;RUN=1;SAF=81;SAP=3.06326;SAR=83;SRF=0;SRP=7.35324;SRR=1;TYPE=snp;ANN=A|missense_variant|MODERATE|Afu1g01270|Afu1g01270|transcript|Afu1g01270-T|Coding|2/3|c.576C>A|p.Asn192Lys|576/1650|576/1650|192/549||,A|upstream_gene_variant|MODIFIER|Afu1g01280|Afu1g01280|transcript|Afu1g01280-T|Coding||c.-2270C>A|||||2270|,A|upstream_gene_variant|MODIFIER|Afu1g01300|Afu1g01300|transcript|Afu1g01300-T|Coding||c.-4720C>A|||||4720|,A|downstream_gene_variant|MODIFIER|Afu1g01260|Afu1g01260|transcript|Afu1g01260-T|Coding||c.*3973C>A|||||3973|,A|downstream_gene_variant|MODIFIER|Afu1g01265|Afu1g01265|transcript|Afu1g01265-T|Coding||c.*908C>A|||||878|,A|downstream_gene_variant|MODIFIER|Afu1g01290|Afu1g01290|transcript|Afu1g01290-T|Coding||c.*1113G>T|||||1113|WARNING_TRANSCRIPT_MULTIPLE_STOP_CODONS	GT:DP:RO:QR:AO:QA:GL	1/1:165:1:37:164:6107:-510.829,-46.1464,0
Chr1_A_fumigatus_Af293	437132	.	G	C	4998.56	.	AB=0;ABP=0;AC=2;AF=1;AN=2;AO=164;CIGAR=1X;DP=166;DPB=166;DPRA=0;EPP=3.06326;EPPR=3.0103;GTI=0;LEN=1;MEANALT=1;MQM=39.939;MQMR=62;NS=1;NUMALT=1;ODDS=222.94;PAIRED=0.914634;PAIREDR=0;PAO=0;PQA=0;PQR=0;PRO=0;QA=6037;QR=94;RO=1;RPL=96;RPP=13.391;RPPR=7.35324;RPR=68;RUN=1;SAF=79;SAP=3.48696;SAR=85;SRF=0;SRP=7.35324;SRR=1;TYPE=snp;ANN=C|synonymous_variant|LOW|Afu1g01270|Afu1g01270|transcript|Afu1g01270-T|Coding|2/3|c.642G>C|p.Ser214Ser|642/1650|642/1650|214/549||,C|upstream_gene_variant|MODIFIER|Afu1g01280|Afu1g01280|transcript|Afu1g01280-T|Coding||c.-2204G>C|||||2204|,C|upstream_gene_variant|MODIFIER|Afu1g01300|Afu1g01300|transcript|Afu1g01300-T|Coding||c.-4654G>C|||||4654|,C|downstream_gene_variant|MODIFIER|Afu1g01260|Afu1g01260|transcript|Afu1g01260-T|Coding||c.*4039G>C|||||4039|,C|downstream_gene_variant|MODIFIER|Afu1g01265|Afu1g01265|transcript|Afu1g01265-T|Coding||c.*974G>C|||||944|,C|downstream_gene_variant|MODIFIER|Afu1g01290|Afu1g01290|transcript|Afu1g01290-T|Coding||c.*1047C>G|||||1047|WARNING_TRANSCRIPT_MULTIPLE_STOP_CODONS	GT:DP:RO:QR:AO:QA:GL	1/1:165:1:34:164:6037:-503.66,-47.3112,0
Chr1_A_fumigatus_Af293	437148	.	G	C	5028.88	.	AB=0;ABP=0;AC=2;AF=1;AN=2;AO=164;CIGAR=1X;DP=165;DPB=165;DPRA=0;EPP=3.06326;EPPR=0;GTI=0;LEN=1;MEANALT=1;MQM=39.6951;MQMR=100;NS=1;NUMALT=1;ODDS=230.012;PAIRED=0.926829;PAIREDR=0;PAO=0;PQA=0;PQR=0;PRO=0;QA=6107;QR=60;RO=0;RPL=97;RPP=14.9269;RPPR=5.18177;RPR=67;RUN=1;SAF=80;SAP=3.22215;SAR=84;SRF=0;SRP=5.18177;SRR=0;TYPE=snp;ANN=C|missense_variant|MODERATE|Afu1g01270|Afu1g01270|transcript|Afu1g01270-T|Coding|2/3|c.658G>C|p.Val220Leu|658/1650|658/1650|220/549||,C|upstream_gene_variant|MODIFIER|Afu1g01280|Afu1g01280|transcript|Afu1g01280-T|Coding||c.-2188G>C|||||2188|,C|upstream_gene_variant|MODIFIER|Afu1g01300|Afu1g01300|transcript|Afu1g01300-T|Coding||c.-4638G>C|||||4638|,C|downstream_gene_variant|MODIFIER|Afu1g01260|Afu1g01260|transcript|Afu1g01260-T|Coding||c.*4055G>C|||||4055|,C|downstream_gene_variant|MODIFIER|Afu1g01265|Afu1g01265|transcript|Afu1g01265-T|Coding||c.*990G>C|||||960|,C|downstream_gene_variant|MODIFIER|Afu1g01290|Afu1g01290|transcript|Afu1g01290-T|Coding||c.*1031C>G|||||1031|WARNING_TRANSCRIPT_MULTIPLE_STOP_CODONS	GT:DP:RO:QR:AO:QA:GL	1/1:164:0:0:164:6107:-507.724,-49.3689,0
Chr1_A_fumigatus_Af293	437173	.	AGATGATA	AGATA	3908.75	.	AB=0;ABP=0;AC=2;AF=1;AN=2;AO=131;CIGAR=1M3D4M;DP=133;DPB=87.25;DPRA=0;EPP=3.02688;EPPR=0;GTI=0;LEN=3;MEANALT=2;MQM=39.8473;MQMR=0;NS=1;NUMALT=1;ODDS=198.127;PAIRED=0.916031;PAIREDR=0;PAO=5;PQA=176.5;PQR=176.5;PRO=5;QA=4598;QR=0;RO=0;RPL=74;RPP=7.8008;RPPR=0;RPR=57;RUN=1;SAF=68;SAP=3.4247;SAR=63;SRF=0;SRP=0;SRR=0;TYPE=del;ANN=AGATA|disruptive_inframe_deletion|MODERATE|Afu1g01270|Afu1g01270|transcript|Afu1g01270-T|Coding|2/3|c.687_689delGAT|p.Met229del|687/1650|687/1650|229/549||,AGATA|upstream_gene_variant|MODIFIER|Afu1g01280|Afu1g01280|transcript|Afu1g01280-T|Coding||c.-2159_-2157delGAT|||||2159|,AGATA|upstream_gene_variant|MODIFIER|Afu1g01300|Afu1g01300|transcript|Afu1g01300-T|Coding||c.-4609_-4607delGAT|||||4609|,AGATA|downstream_gene_variant|MODIFIER|Afu1g01260|Afu1g01260|transcript|Afu1g01260-T|Coding||c.*4084_*4086delGAT|||||4084|,AGATA|downstream_gene_variant|MODIFIER|Afu1g01265|Afu1g01265|transcript|Afu1g01265-T|Coding||c.*1019_*1021delGAT|||||989|,AGATA|downstream_gene_variant|MODIFIER|Afu1g01290|Afu1g01290|transcript|Afu1g01290-T|Coding||c.*1000_*1002delATC|||||1002|WARNING_TRANSCRIPT_MULTIPLE_STOP_CODONS	GT:DP:RO:QR:AO:QA:GL	1/1:132:0:0:131:4598:-394.867,-45.4555,0
Chr1_A_fumigatus_Af293	437573	.	G	A	3062.78	.	AB=0;ABP=0;AC=2;AF=1;AN=2;AO=105;CIGAR=1X;DP=106;DPB=106;DPRA=0;EPP=12.1305;EPPR=0;GTI=0;LEN=1;MEANALT=1;MQM=41.6381;MQMR=100;NS=1;NUMALT=1;ODDS=148.22;PAIRED=0.87619;PAIREDR=0;PAO=0;PQA=0;PQR=0;PRO=0;QA=3787;QR=60;RO=0;RPL=94;RPP=145.48;RPPR=5.18177;RPR=11;RUN=1;SAF=43;SAP=10.476;SAR=62;SRF=0;SRP=5.18177;SRR=0;TYPE=snp;ANN=A|synonymous_variant|LOW|Afu1g01270|Afu1g01270|transcript|Afu1g01270-T|Coding|2/3|c.1083G>A|p.Glu361Glu|1083/1650|1083/1650|361/549||,A|upstream_gene_variant|MODIFIER|Afu1g01280|Afu1g01280|transcript|Afu1g01280-T|Coding||c.-1763G>A|||||1763|,A|upstream_gene_variant|MODIFIER|Afu1g01300|Afu1g01300|transcript|Afu1g01300-T|Coding||c.-4213G>A|||||4213|,A|downstream_gene_variant|MODIFIER|Afu1g01260|Afu1g01260|transcript|Afu1g01260-T|Coding||c.*4480G>A|||||4480|,A|downstream_gene_variant|MODIFIER|Afu1g01265|Afu1g01265|transcript|Afu1g01265-T|Coding||c.*1415G>A|||||1385|,A|downstream_gene_variant|MODIFIER|Afu1g01290|Afu1g01290|transcript|Afu1g01290-T|Coding||c.*606C>T|||||606|WARNING_TRANSCRIPT_MULTIPLE_STOP_CODONS	GT:DP:RO:QR:AO:QA:GL	1/1:105:0:0:105:3787:-327.362,-31.6082,0
Chr1_A_fumigatus_Af293	437666	.	A	G	918.856	.	AB=0;ABP=0;AC=2;AF=1;AN=2;AO=34;CIGAR=1X;DP=35;DPB=35;DPRA=0;EPP=4.03217;EPPR=0;GTI=0;LEN=1;MEANALT=1;MQM=39.7647;MQMR=100;NS=1;NUMALT=1;ODDS=49.7933;PAIRED=0.852941;PAIREDR=0;PAO=0;PQA=0;PQR=0;PRO=0;QA=1209;QR=60;RO=0;RPL=32;RPP=60.4905;RPPR=5.18177;RPR=2;RUN=1;SAF=15;SAP=4.03217;SAR=19;SRF=0;SRP=5.18177;SRR=0;TYPE=snp;ANN=G|synonymous_variant|LOW|Afu1g01270|Afu1g01270|transcript|Afu1g01270-T|Coding|2/3|c.1176A>G|p.Thr392Thr|1176/1650|1176/1650|392/549||,G|upstream_gene_variant|MODIFIER|Afu1g01280|Afu1g01280|transcript|Afu1g01280-T|Coding||c.-1670A>G|||||1670|,G|upstream_gene_variant|MODIFIER|Afu1g01300|Afu1g01300|transcript|Afu1g01300-T|Coding||c.-4120A>G|||||4120|,G|downstream_gene_variant|MODIFIER|Afu1g01260|Afu1g01260|transcript|Afu1g01260-T|Coding||c.*4573A>G|||||4573|,G|downstream_gene_variant|MODIFIER|Afu1g01265|Afu1g01265|transcript|Afu1g01265-T|Coding||c.*1508A>G|||||1478|,G|downstream_gene_variant|MODIFIER|Afu1g01290|Afu1g01290|transcript|Afu1g01290-T|Coding||c.*513T>C|||||513|WARNING_TRANSCRIPT_MULTIPLE_STOP_CODONS	GT:DP:RO:QR:AO:QA:GL	1/1:34:0:0:34:1209:-101.305,-10.235,0
Chr1_A_fumigatus_Af293	437831	.	G	A	2183.89	.	AB=0;ABP=0;AC=2;AF=1;AN=2;AO=72;CIGAR=1X;DP=73;DPB=73;DPRA=0;EPP=8.92153;EPPR=0;GTI=0;LEN=1;MEANALT=1;MQM=40.5;MQMR=100;NS=1;NUMALT=1;ODDS=102.472;PAIRED=0.861111;PAIREDR=0;PAO=0;PQA=0;PQR=0;PRO=0;QA=2637;QR=60;RO=0;RPL=27;RPP=12.7819;RPPR=5.18177;RPR=45;RUN=1;SAF=44;SAP=10.7311;SAR=28;SRF=0;SRP=5.18177;SRR=0;TYPE=snp;ANN=A|missense_variant|MODERATE|Afu1g01270|Afu1g01270|transcript|Afu1g01270-T|Coding|3/3|c.1313G>A|p.Arg438Gln|1313/1650|1313/1650|438/549||,A|upstream_gene_variant|MODIFIER|Afu1g01280|Afu1g01280|transcript|Afu1g01280-T|Coding||c.-1505G>A|||||1505|,A|upstream_gene_variant|MODIFIER|Afu1g01300|Afu1g01300|transcript|Afu1g01300-T|Coding||c.-3955G>A|||||3955|,A|downstream_gene_variant|MODIFIER|Afu1g01260|Afu1g01260|transcript|Afu1g01260-T|Coding||c.*4738G>A|||||4738|,A|downstream_gene_variant|MODIFIER|Afu1g01265|Afu1g01265|transcript|Afu1g01265-T|Coding||c.*1673G>A|||||1643|,A|downstream_gene_variant|MODIFIER|Afu1g01290|Afu1g01290|transcript|Afu1g01290-T|Coding||c.*348C>T|||||348|WARNING_TRANSCRIPT_MULTIPLE_STOP_CODONS	GT:DP:RO:QR:AO:QA:GL	1/1:72:0:0:72:2637:-223.801,-21.6742,0
Chr1_A_fumigatus_Af293	437915	.	A	G	3799.88	.	AB=0;ABP=0;AC=2;AF=1;AN=2;AO=138;CIGAR=1X;DP=139;DPB=139;DPRA=0;EPP=3.57677;EPPR=0;GTI=0;LEN=1;MEANALT=1;MQM=36.0652;MQMR=100;NS=1;NUMALT=1;ODDS=193.968;PAIRED=0.934783;PAIREDR=0;PAO=0;PQA=0;PQR=0;PRO=0;QA=5002;QR=60;RO=0;RPL=44;RPP=42.3486;RPPR=5.18177;RPR=94;RUN=1;SAF=88;SAP=25.7321;SAR=50;SRF=0;SRP=5.18177;SRR=0;TYPE=snp;ANN=G|missense_variant|MODERATE|Afu1g01270|Afu1g01270|transcript|Afu1g01270-T|Coding|3/3|c.1397A>G|p.Gln466Arg|1397/1650|1397/1650|466/549||,G|upstream_gene_variant|MODIFIER|Afu1g01280|Afu1g01280|transcript|Afu1g01280-T|Coding||c.-1421A>G|||||1421|,G|upstream_gene_variant|MODIFIER|Afu1g01300|Afu1g01300|transcript|Afu1g01300-T|Coding||c.-3871A>G|||||3871|,G|downstream_gene_variant|MODIFIER|Afu1g01260|Afu1g01260|transcript|Afu1g01260-T|Coding||c.*4822A>G|||||4822|,G|downstream_gene_variant|MODIFIER|Afu1g01265|Afu1g01265|transcript|Afu1g01265-T|Coding||c.*1757A>G|||||1727|,G|downstream_gene_variant|MODIFIER|Afu1g01290|Afu1g01290|transcript|Afu1g01290-T|Coding||c.*264T>C|||||264|WARNING_TRANSCRIPT_MULTIPLE_STOP_CODONS	GT:DP:RO:QR:AO:QA:GL	1/1:138:0:0:138:5002:-389.83,-41.5421,0
Chr1_A_fumigatus_Af293	438061	.	C	T	3850.31	.	AB=0;ABP=0;AC=2;AF=1;AN=2;AO=165;CIGAR=1X;DP=166;DPB=166;DPRA=0;EPP=12.6043;EPPR=0;GTI=0;LEN=1;MEANALT=1;MQM=28.0727;MQMR=100;NS=1;NUMALT=1;ODDS=231.398;PAIRED=0.939394;PAIREDR=0;PAO=0;PQA=0;PQR=0;PRO=0;QA=6196;QR=60;RO=0;RPL=92;RPP=7.76122;RPPR=5.18177;RPR=73;RUN=1;SAF=91;SAP=6.81367;SAR=74;SRF=0;SRP=5.18177;SRR=0;TYPE=snp;ANN=T|stop_gained|HIGH|Afu1g01270|Afu1g01270|transcript|Afu1g01270-T|Coding|3/3|c.1543C>T|p.Gln515*|1543/1650|1543/1650|515/549||,T|upstream_gene_variant|MODIFIER|Afu1g01280|Afu1g01280|transcript|Afu1g01280-T|Coding||c.-1275C>T|||||1275|,T|upstream_gene_variant|MODIFIER|Afu1g01300|Afu1g01300|transcript|Afu1g01300-T|Coding||c.-3725C>T|||||3725|,T|downstream_gene_variant|MODIFIER|Afu1g01260|Afu1g01260|transcript|Afu1g01260-T|Coding||c.*4968C>T|||||4968|,T|downstream_gene_variant|MODIFIER|Afu1g01265|Afu1g01265|transcript|Afu1g01265-T|Coding||c.*1903C>T|||||1873|,T|downstream_gene_variant|MODIFIER|Afu1g01290|Afu1g01290|transcript|Afu1g01290-T|Coding||c.*118G>A|||||118|WARNING_TRANSCRIPT_MULTIPLE_STOP_CODONS,T|downstream_gene_variant|MODIFIER|Afu1g01310|Afu1g01310|transcript|Afu1g01310-T|Coding||c.*4990G>A|||||4990|WARNING_TRANSCRIPT_MULTIPLE_STOP_CODONS	GT:DP:RO:QR:AO:QA:GL	1/1:165:0:0:165:6196:-390.463,-49.67,0
Chr1_A_fumigatus_Af293	438074	.	AAGTTTGTATGGTAGTTTGTATGGTA	AAGTTTGTATGGTA	2615.01	.	AB=0;ABP=0;AC=2;AF=1;AN=2;AO=141;CIGAR=1M12D13M;DP=147;DPB=87.3846;DPRA=0;EPP=9.80193;EPPR=0;GTI=0;LEN=12;MEANALT=5;MQM=26.4468;MQMR=0;NS=1;NUMALT=1;ODDS=209.568;PAIRED=0.929078;PAIREDR=0;PAO=8.5;PQA=297;PQR=363;PRO=10.5;QA=3344;QR=0;RO=0;RPL=81;RPP=9.80193;RPPR=0;RPR=60;RUN=1;SAF=77;SAP=5.61299;SAR=64;SRF=0;SRP=0;SRR=0;TYPE=del;ANN=AAGTTTGTATGGTA|inframe_deletion|MODERATE|Afu1g01270|Afu1g01270|transcript|Afu1g01270-T|Coding|3/3|c.1573_1584delTGTATGGTAGTT|p.Cys525_Val528del|1573/1650|1573/1650|525/549||INFO_REALIGN_3_PRIME,AAGTTTGTATGGTA|upstream_gene_variant|MODIFIER|Afu1g01280|Afu1g01280|transcript|Afu1g01280-T|Coding||c.-1248_-1237delGTTTGTATGGTA|||||1248|,AAGTTTGTATGGTA|upstream_gene_variant|MODIFIER|Afu1g01300|Afu1g01300|transcript|Afu1g01300-T|Coding||c.-3698_-3687delGTTTGTATGGTA|||||3698|,AAGTTTGTATGGTA|downstream_gene_variant|MODIFIER|Afu1g01260|Afu1g01260|transcript|Afu1g01260-T|Coding||c.*4995_*5006delGTTTGTATGGTA|||||4995|,AAGTTTGTATGGTA|downstream_gene_variant|MODIFIER|Afu1g01265|Afu1g01265|transcript|Afu1g01265-T|Coding||c.*1930_*1941delGTTTGTATGGTA|||||1900|,AAGTTTGTATGGTA|downstream_gene_variant|MODIFIER|Afu1g01290|Afu1g01290|transcript|Afu1g01290-T|Coding||c.*80_*91delTACCATACAAAC|||||91|WARNING_TRANSCRIPT_MULTIPLE_STOP_CODONS,AAGTTTGTATGGTA|downstream_gene_variant|MODIFIER|Afu1g01310|Afu1g01310|transcript|Afu1g01310-T|Coding||c.*4952_*4963delTACCATACAAAC|||||4963|WARNING_TRANSCRIPT_MULTIPLE_STOP_CODONS	GT:DP:RO:QR:AO:QA:GL	1/1:146:0:0:141:3344:-266.634,-47.4139,0
Chr1_A_fumigatus_Af293	438105	.	C	T	3814.38	.	AB=0;ABP=0;AC=2;AF=1;AN=2;AO=164;CIGAR=1X;DP=165;DPB=165;DPRA=0;EPP=8.30657;EPPR=0;GTI=0;LEN=1;MEANALT=1;MQM=27.8476;MQMR=100;NS=1;NUMALT=1;ODDS=230.012;PAIRED=0.932927;PAIREDR=0;PAO=0;PQA=0;PQR=0;PRO=0;QA=6162;QR=60;RO=0;RPL=91;RPP=7.30028;RPPR=5.18177;RPR=73;RUN=1;SAF=87;SAP=4.33437;SAR=77;SRF=0;SRP=5.18177;SRR=0;TYPE=snp;ANN=T|synonymous_variant|LOW|Afu1g01270|Afu1g01270|transcript|Afu1g01270-T|Coding|3/3|c.1587C>T|p.His529His|1587/1650|1587/1650|529/549||,T|upstream_gene_variant|MODIFIER|Afu1g01280|Afu1g01280|transcript|Afu1g01280-T|Coding||c.-1231C>T|||||1231|,T|upstream_gene_variant|MODIFIER|Afu1g01300|Afu1g01300|transcript|Afu1g01300-T|Coding||c.-3681C>T|||||3681|,T|downstream_gene_variant|MODIFIER|Afu1g01265|Afu1g01265|transcript|Afu1g01265-T|Coding||c.*1947C>T|||||1917|,T|downstream_gene_variant|MODIFIER|Afu1g01290|Afu1g01290|transcript|Afu1g01290-T|Coding||c.*74G>A|||||74|WARNING_TRANSCRIPT_MULTIPLE_STOP_CODONS,T|downstream_gene_variant|MODIFIER|Afu1g01310|Afu1g01310|transcript|Afu1g01310-T|Coding||c.*4946G>A|||||4946|WARNING_TRANSCRIPT_MULTIPLE_STOP_CODONS	GT:DP:RO:QR:AO:QA:GL	1/1:164:0:0:164:6162:-386.143,-49.3689,0
Chr1_A_fumigatus_Af293	438189	.	T	G	4634.84	.	AB=0;ABP=0;AC=2;AF=1;AN=2;AO=173;CIGAR=1X;DP=174;DPB=174;DPRA=0;EPP=3.62534;EPPR=0;GTI=0;LEN=1;MEANALT=1;MQM=34.185;MQMR=100;NS=1;NUMALT=1;ODDS=242.488;PAIRED=0.924855;PAIREDR=0;PAO=0;PQA=0;PQR=0;PRO=0;QA=6264;QR=60;RO=0;RPL=75;RPP=9.65024;RPPR=5.18177;RPR=98;RUN=1;SAF=85;SAP=3.12327;SAR=88;SRF=0;SRP=5.18177;SRR=0;TYPE=snp;ANN=G|missense_variant|MODERATE|Afu1g01290|Afu1g01290|transcript|Afu1g01290-T|Coding|4/4|c.989A>C|p.Gln330Pro|989/999|989/999|330/332||WARNING_TRANSCRIPT_MULTIPLE_STOP_CODONS,G|upstream_gene_variant|MODIFIER|Afu1g01280|Afu1g01280|transcript|Afu1g01280-T|Coding||c.-1147T>G|||||1147|,G|upstream_gene_variant|MODIFIER|Afu1g01300|Afu1g01300|transcript|Afu1g01300-T|Coding||c.-3597T>G|||||3597|,G|downstream_gene_variant|MODIFIER|Afu1g01265|Afu1g01265|transcript|Afu1g01265-T|Coding||c.*2031T>G|||||2001|,G|downstream_gene_variant|MODIFIER|Afu1g01270|Afu1g01270|transcript|Afu1g01270-T|Coding||c.*21T>G|||||21|,G|downstream_gene_variant|MODIFIER|Afu1g01310|Afu1g01310|transcript|Afu1g01310-T|Coding||c.*4862A>C|||||4862|WARNING_TRANSCRIPT_MULTIPLE_STOP_CODONS	GT:DP:RO:QR:AO:QA:GL	1/1:173:0:0:173:6264:-467.871,-52.0782,0
Chr1_A_fumigatus_Af293	438274	.	T	C	5235.91	.	AB=0;ABP=0;AC=2;AF=1;AN=2;AO=183;CIGAR=1X;DP=184;DPB=184;DPRA=0;EPP=3.11709;EPPR=0;GTI=0;LEN=1;MEANALT=1;MQM=37.071;MQMR=100;NS=1;NUMALT=1;ODDS=256.351;PAIRED=0.928962;PAIREDR=0;PAO=0;PQA=0;PQR=0;PRO=0;QA=6598;QR=60;RO=0;RPL=87;RPP=3.97144;RPPR=5.18177;RPR=96;RUN=1;SAF=96;SAP=3.97144;SAR=87;SRF=0;SRP=5.18177;SRR=0;TYPE=snp;ANN=C|missense_variant|MODERATE|Afu1g01290|Afu1g01290|transcript|Afu1g01290-T|Coding|4/4|c.904A>G|p.Thr302Ala|904/999|904/999|302/332||WARNING_TRANSCRIPT_MULTIPLE_STOP_CODONS,C|upstream_gene_variant|MODIFIER|Afu1g01280|Afu1g01280|transcript|Afu1g01280-T|Coding||c.-1062T>C|||||1062|,C|upstream_gene_variant|MODIFIER|Afu1g01300|Afu1g01300|transcript|Afu1g01300-T|Coding||c.-3512T>C|||||3512|,C|downstream_gene_variant|MODIFIER|Afu1g01265|Afu1g01265|transcript|Afu1g01265-T|Coding||c.*2116T>C|||||2086|,C|downstream_gene_variant|MODIFIER|Afu1g01270|Afu1g01270|transcript|Afu1g01270-T|Coding||c.*106T>C|||||106|,C|downstream_gene_variant|MODIFIER|Afu1g01310|Afu1g01310|transcript|Afu1g01310-T|Coding||c.*4777A>G|||||4777|WARNING_TRANSCRIPT_MULTIPLE_STOP_CODONS	GT:DP:RO:QR:AO:QA:GL	1/1:183:0:0:183:6598:-527.483,-55.0885,0
Chr1_A_fumigatus_Af293	438314	.	A	C	5701.63	.	AB=0;ABP=0;AC=2;AF=1;AN=2;AO=202;CIGAR=1X;DP=203;DPB=203;DPRA=0;EPP=3.1823;EPPR=0;GTI=0;LEN=1;MEANALT=1;MQM=35.7822;MQMR=100;NS=1;NUMALT=1;ODDS=282.691;PAIRED=0.90099;PAIREDR=0;PAO=0;PQA=0;PQR=0;PRO=0;QA=7433;QR=60;RO=0;RPL=113;RPP=9.20222;RPPR=5.18177;RPR=89;RUN=1;SAF=104;SAP=3.3973;SAR=98;SRF=0;SRP=5.18177;SRR=0;TYPE=snp;ANN=C|splice_region_variant&intron_variant|LOW|Afu1g01290|Afu1g01290|transcript|Afu1g01290-T|Coding|3/3|c.867+4T>G||||||WARNING_TRANSCRIPT_MULTIPLE_STOP_CODONS,C|upstream_gene_variant|MODIFIER|Afu1g01280|Afu1g01280|transcript|Afu1g01280-T|Coding||c.-1022A>C|||||1022|,C|upstream_gene_variant|MODIFIER|Afu1g01300|Afu1g01300|transcript|Afu1g01300-T|Coding||c.-3472A>C|||||3472|,C|downstream_gene_variant|MODIFIER|Afu1g01265|Afu1g01265|transcript|Afu1g01265-T|Coding||c.*2156A>C|||||2126|,C|downstream_gene_variant|MODIFIER|Afu1g01270|Afu1g01270|transcript|Afu1g01270-T|Coding||c.*146A>C|||||146|,C|downstream_gene_variant|MODIFIER|Afu1g01310|Afu1g01310|transcript|Afu1g01310-T|Coding||c.*4737T>G|||||4737|WARNING_TRANSCRIPT_MULTIPLE_STOP_CODONS	GT:DP:RO:QR:AO:QA:GL	1/1:202:0:0:202:7433:-574.59,-60.8081,0
Chr1_A_fumigatus_Af293	438367	.	C	T	4997.33	.	AB=0;ABP=0;AC=2;AF=1;AN=2;AO=194;CIGAR=1X;DP=195;DPB=195;DPRA=0;EPP=3.72666;EPPR=0;GTI=0;LEN=1;MEANALT=1;MQM=32.1701;MQMR=100;NS=1;NUMALT=1;ODDS=271.6;PAIRED=0.891753;PAIREDR=0;PAO=0;PQA=0;PQR=0;PRO=0;QA=7011;QR=60;RO=0;RPL=96;RPP=3.05507;RPPR=5.18177;RPR=98;RUN=1;SAF=103;SAP=4.62211;SAR=91;SRF=0;SRP=5.18177;SRR=0;TYPE=snp;ANN=T|missense_variant|MODERATE|Afu1g01290|Afu1g01290|transcript|Afu1g01290-T|Coding|3/4|c.818G>A|p.Gly273Glu|818/999|818/999|273/332||WARNING_TRANSCRIPT_MULTIPLE_STOP_CODONS,T|upstream_gene_variant|MODIFIER|Afu1g01280|Afu1g01280|transcript|Afu1g01280-T|Coding||c.-969C>T|||||969|,T|upstream_gene_variant|MODIFIER|Afu1g01300|Afu1g01300|transcript|Afu1g01300-T|Coding||c.-3419C>T|||||3419|,T|downstream_gene_variant|MODIFIER|Afu1g01265|Afu1g01265|transcript|Afu1g01265-T|Coding||c.*2209C>T|||||2179|,T|downstream_gene_variant|MODIFIER|Afu1g01270|Afu1g01270|transcript|Afu1g01270-T|Coding||c.*199C>T|||||199|,T|downstream_gene_variant|MODIFIER|Afu1g01310|Afu1g01310|transcript|Afu1g01310-T|Coding||c.*4684G>A|||||4684|WARNING_TRANSCRIPT_MULTIPLE_STOP_CODONS	GT:DP:RO:QR:AO:QA:GL	1/1:194:0:0:194:7011:-503.697,-58.3998,0
Chr1_A_fumigatus_Af293	438407	.	AA	ACTGA	4371.0	.	AB=0;ABP=0;AC=2;AF=1;AN=2;AO=188;CIGAR=1M3I1M;DP=200;DPB=482;DPRA=0;EPP=3.19511;EPPR=5.18177;GTI=0;LEN=3;MEANALT=3;MQM=28.7074;MQMR=24;NS=1;NUMALT=1;ODDS=257.986;PAIRED=0.920213;PAIREDR=1;PAO=0.5;PQA=18.5;PQR=18.5;PRO=0.5;QA=6676;QR=36;RO=1;RPL=84;RPP=7.63045;RPPR=5.18177;RPR=104;RUN=1;SAF=88;SAP=4.67356;SAR=100;SRF=0;SRP=5.18177;SRR=1;TYPE=ins;ANN=ACTGA|inframe_insertion|MODERATE|Afu1g01290|Afu1g01290|transcript|Afu1g01290-T|Coding|3/4|c.777_778insCAG|p.Tyr259_Phe260insGln|777/999|777/999|259/332||WARNING_TRANSCRIPT_MULTIPLE_STOP_CODONS,ACTGA|upstream_gene_variant|MODIFIER|Afu1g01280|Afu1g01280|transcript|Afu1g01280-T|Coding||c.-929_-928insCTG|||||928|,ACTGA|upstream_gene_variant|MODIFIER|Afu1g01300|Afu1g01300|transcript|Afu1g01300-T|Coding||c.-3379_-3378insCTG|||||3378|,ACTGA|downstream_gene_variant|MODIFIER|Afu1g01265|Afu1g01265|transcript|Afu1g01265-T|Coding||c.*2249_*2250insCTG|||||2220|,ACTGA|downstream_gene_variant|MODIFIER|Afu1g01270|Afu1g01270|transcript|Afu1g01270-T|Coding||c.*239_*240insCTG|||||240|,ACTGA|downstream_gene_variant|MODIFIER|Afu1g01310|Afu1g01310|transcript|Afu1g01310-T|Coding||c.*4643_*4644insCAG|||||4643|WARNING_TRANSCRIPT_MULTIPLE_STOP_CODONS	GT:DP:RO:QR:AO:QA:GL	1/1:199:1:36:188:6676:-440.548,-55.3658,0
Chr1_A_fumigatus_Af293	438434	.	C	T	4248.97	.	AB=0;ABP=0;AC=2;AF=1;AN=2;AO=184;CIGAR=1X;DP=185;DPB=185;DPRA=0;EPP=5.32339;EPPR=0;GTI=0;LEN=1;MEANALT=1;MQM=27.3207;MQMR=100;NS=1;NUMALT=1;ODDS=257.737;PAIRED=0.918478;PAIREDR=0;PAO=0;PQA=0;PQR=0;PRO=0;QA=6955;QR=60;RO=0;RPL=86;RPP=4.70971;RPPR=5.18177;RPR=98;RUN=1;SAF=85;SAP=5.32339;SAR=99;SRF=0;SRP=5.18177;SRR=0;TYPE=snp;ANN=T|missense_variant|MODERATE|Afu1g01290|Afu1g01290|transcript|Afu1g01290-T|Coding|3/4|c.751G>A|p.Asp251Asn|751/999|751/999|251/332||WARNING_TRANSCRIPT_MULTIPLE_STOP_CODONS,T|upstream_gene_variant|MODIFIER|Afu1g01280|Afu1g01280|transcript|Afu1g01280-T|Coding||c.-902C>T|||||902|,T|upstream_gene_variant|MODIFIER|Afu1g01300|Afu1g01300|transcript|Afu1g01300-T|Coding||c.-3352C>T|||||3352|,T|downstream_gene_variant|MODIFIER|Afu1g01265|Afu1g01265|transcript|Afu1g01265-T|Coding||c.*2276C>T|||||2246|,T|downstream_gene_variant|MODIFIER|Afu1g01270|Afu1g01270|transcript|Afu1g01270-T|Coding||c.*266C>T|||||266|,T|downstream_gene_variant|MODIFIER|Afu1g01310|Afu1g01310|transcript|Afu1g01310-T|Coding||c.*4617G>A|||||4617|WARNING_TRANSCRIPT_MULTIPLE_STOP_CODONS	GT:DP:RO:QR:AO:QA:GL	1/1:184:0:0:184:6955:-429.22,-55.3895,0
Chr1_A_fumigatus_Af293	438463	.	AGTT	CGCC	3880.32	.	AB=0;ABP=0;AC=2;AF=1;AN=2;AO=178;CIGAR=1X1M2X;DP=179;DPB=180.5;DPRA=0;EPP=15.5024;EPPR=0;GTI=0;LEN=4;MEANALT=1;MQM=26.5899;MQMR=0;NS=1;NUMALT=1;ODDS=252.885;PAIRED=0.910112;PAIREDR=0;PAO=5;PQA=158;PQR=0;PRO=0;QA=5962;QR=0;RO=0;RPL=104;RPP=13.9897;RPPR=0;RPR=74;RUN=1;SAF=83;SAP=4.767;SAR=95;SRF=0;SRP=0;SRR=0;TYPE=complex;ANN=CGCC|missense_variant|MODERATE|Afu1g01290|Afu1g01290|transcript|Afu1g01290-T|Coding||c.719_722delAACTinsGGCG|p.GluLeu240GlyArg|722/999|719/999|240/332||WARNING_TRANSCRIPT_MULTIPLE_STOP_CODONS,CGCC|upstream_gene_variant|MODIFIER|Afu1g01280|Afu1g01280|transcript|Afu1g01280-T|Coding||c.-873_-870delAGTTinsCGCC|||||873|,CGCC|upstream_gene_variant|MODIFIER|Afu1g01300|Afu1g01300|transcript|Afu1g01300-T|Coding||c.-3323_-3320delAGTTinsCGCC|||||3323|,CGCC|downstream_gene_variant|MODIFIER|Afu1g01265|Afu1g01265|transcript|Afu1g01265-T|Coding||c.*2305_*2308delAGTTinsCGCC|||||2275|,CGCC|downstream_gene_variant|MODIFIER|Afu1g01270|Afu1g01270|transcript|Afu1g01270-T|Coding||c.*295_*298delAGTTinsCGCC|||||295|,CGCC|downstream_gene_variant|MODIFIER|Afu1g01310|Afu1g01310|transcript|Afu1g01310-T|Coding||c.*4585_*4588delAACTinsGGCG|||||4588|WARNING_TRANSCRIPT_MULTIPLE_STOP_CODONS	GT:DP:RO:QR:AO:QA:GL	1/1:178:0:0:178:5962:-394.224,-55.0885,0
Chr1_A_fumigatus_Af293	438520	.	C	G	3731.97	.	AB=0;ABP=0;AC=2;AF=1;AN=2;AO=160;CIGAR=1X;DP=161;DPB=161;DPRA=0;EPP=3.87889;EPPR=0;GTI=0;LEN=1;MEANALT=1;MQM=28.4625;MQMR=100;NS=1;NUMALT=1;ODDS=224.466;PAIRED=0.91875;PAIREDR=0;PAO=0;PQA=0;PQR=0;PRO=0;QA=5942;QR=60;RO=0;RPL=110;RPP=51.8684;RPPR=5.18177;RPR=50;RUN=1;SAF=74;SAP=4.96463;SAR=86;SRF=0;SRP=5.18177;SRR=0;TYPE=snp;ANN=G|missense_variant|MODERATE|Afu1g01290|Afu1g01290|transcript|Afu1g01290-T|Coding|3/4|c.665G>C|p.Cys222Ser|665/999|665/999|222/332||WARNING_TRANSCRIPT_MULTIPLE_STOP_CODONS,G|upstream_gene_variant|MODIFIER|Afu1g01280|Afu1g01280|transcript|Afu1g01280-T|Coding||c.-816C>G|||||816|,G|upstream_gene_variant|MODIFIER|Afu1g01300|Afu1g01300|transcript|Afu1g01300-T|Coding||c.-3266C>G|||||3266|,G|downstream_gene_variant|MODIFIER|Afu1g01265|Afu1g01265|transcript|Afu1g01265-T|Coding||c.*2362C>G|||||2332|,G|downstream_gene_variant|MODIFIER|Afu1g01270|Afu1g01270|transcript|Afu1g01270-T|Coding||c.*352C>G|||||352|,G|downstream_gene_variant|MODIFIER|Afu1g01310|Afu1g01310|transcript|Afu1g01310-T|Coding||c.*4531G>C|||||4531|WARNING_TRANSCRIPT_MULTIPLE_STOP_CODONS	GT:DP:RO:QR:AO:QA:GL	1/1:160:0:0:160:5942:-382.055,-48.1648,0
Chr1_A_fumigatus_Af293	438534	.	C	T	3750.03	.	AB=0;ABP=0;AC=2;AF=1;AN=2;AO=157;CIGAR=1X;DP=158;DPB=158;DPRA=0;EPP=3.35608;EPPR=0;GTI=0;LEN=1;MEANALT=1;MQM=29.3503;MQMR=100;NS=1;NUMALT=1;ODDS=220.307;PAIRED=0.923567;PAIREDR=0;PAO=0;PQA=0;PQR=0;PRO=0;QA=5885;QR=60;RO=0;RPL=114;RPP=72.7325;RPPR=5.18177;RPR=43;RUN=1;SAF=73;SAP=4.68386;SAR=84;SRF=0;SRP=5.18177;SRR=0;TYPE=snp;ANN=T|synonymous_variant|LOW|Afu1g01290|Afu1g01290|transcript|Afu1g01290-T|Coding|3/4|c.651G>A|p.Leu217Leu|651/999|651/999|217/332||WARNING_TRANSCRIPT_MULTIPLE_STOP_CODONS,T|upstream_gene_variant|MODIFIER|Afu1g01280|Afu1g01280|transcript|Afu1g01280-T|Coding||c.-802C>T|||||802|,T|upstream_gene_variant|MODIFIER|Afu1g01300|Afu1g01300|transcript|Afu1g01300-T|Coding||c.-3252C>T|||||3252|,T|downstream_gene_variant|MODIFIER|Afu1g01265|Afu1g01265|transcript|Afu1g01265-T|Coding||c.*2376C>T|||||2346|,T|downstream_gene_variant|MODIFIER|Afu1g01270|Afu1g01270|transcript|Afu1g01270-T|Coding||c.*366C>T|||||366|,T|downstream_gene_variant|MODIFIER|Afu1g01310|Afu1g01310|transcript|Afu1g01310-T|Coding||c.*4517G>A|||||4517|WARNING_TRANSCRIPT_MULTIPLE_STOP_CODONS	GT:DP:RO:QR:AO:QA:GL	1/1:157:0:0:157:5885:-385.976,-47.2617,0
Chr1_A_fumigatus_Af293	438543	.	G	A	3546.59	.	AB=0;ABP=0;AC=2;AF=1;AN=2;AO=148;CIGAR=1X;DP=149;DPB=149;DPRA=0;EPP=4.47751;EPPR=0;GTI=0;LEN=1;MEANALT=1;MQM=29.7162;MQMR=100;NS=1;NUMALT=1;ODDS=207.831;PAIRED=0.925676;PAIREDR=0;PAO=0;PQA=0;PQR=0;PRO=0;QA=5483;QR=60;RO=0;RPL=103;RPP=52.3673;RPPR=5.18177;RPR=45;RUN=1;SAF=66;SAP=6.76636;SAR=82;SRF=0;SRP=5.18177;SRR=0;TYPE=snp;ANN=A|synonymous_variant|LOW|Afu1g01290|Afu1g01290|transcript|Afu1g01290-T|Coding|3/4|c.642C>T|p.Pro214Pro|642/999|642/999|214/332||WARNING_TRANSCRIPT_MULTIPLE_STOP_CODONS,A|upstream_gene_variant|MODIFIER|Afu1g01280|Afu1g01280|transcript|Afu1g01280-T|Coding||c.-793G>A|||||793|,A|upstream_gene_variant|MODIFIER|Afu1g01300|Afu1g01300|transcript|Afu1g01300-T|Coding||c.-3243G>A|||||3243|,A|downstream_gene_variant|MODIFIER|Afu1g01265|Afu1g01265|transcript|Afu1g01265-T|Coding||c.*2385G>A|||||2355|,A|downstream_gene_variant|MODIFIER|Afu1g01270|Afu1g01270|transcript|Afu1g01270-T|Coding||c.*375G>A|||||375|,A|downstream_gene_variant|MODIFIER|Afu1g01310|Afu1g01310|transcript|Afu1g01310-T|Coding||c.*4508C>T|||||4508|WARNING_TRANSCRIPT_MULTIPLE_STOP_CODONS	GT:DP:RO:QR:AO:QA:GL	1/1:148:0:0:148:5483:-363.765,-44.5524,0
Chr1_A_fumigatus_Af293	438579	.	C	T	3590.13	.	AB=0;ABP=0;AC=2;AF=1;AN=2;AO=131;CIGAR=1X;DP=132;DPB=132;DPRA=0;EPP=21.0617;EPPR=0;GTI=0;LEN=1;MEANALT=1;MQM=34.6718;MQMR=100;NS=1;NUMALT=1;ODDS=184.264;PAIRED=0.938931;PAIREDR=0;PAO=0;PQA=0;PQR=0;PRO=0;QA=4894;QR=60;RO=0;RPL=74;RPP=7.8008;RPPR=5.18177;RPR=57;RUN=1;SAF=56;SAP=8.99428;SAR=75;SRF=0;SRP=5.18177;SRR=0;TYPE=snp;ANN=T|synonymous_variant|LOW|Afu1g01290|Afu1g01290|transcript|Afu1g01290-T|Coding|3/4|c.606G>A|p.Gln202Gln|606/999|606/999|202/332||WARNING_TRANSCRIPT_MULTIPLE_STOP_CODONS,T|upstream_gene_variant|MODIFIER|Afu1g01280|Afu1g01280|transcript|Afu1g01280-T|Coding||c.-757C>T|||||757|,T|upstream_gene_variant|MODIFIER|Afu1g01300|Afu1g01300|transcript|Afu1g01300-T|Coding||c.-3207C>T|||||3207|,T|downstream_gene_variant|MODIFIER|Afu1g01265|Afu1g01265|transcript|Afu1g01265-T|Coding||c.*2421C>T|||||2391|,T|downstream_gene_variant|MODIFIER|Afu1g01270|Afu1g01270|transcript|Afu1g01270-T|Coding||c.*411C>T|||||411|,T|downstream_gene_variant|MODIFIER|Afu1g01310|Afu1g01310|transcript|Afu1g01310-T|Coding||c.*4472G>A|||||4472|WARNING_TRANSCRIPT_MULTIPLE_STOP_CODONS	GT:DP:RO:QR:AO:QA:GL	1/1:131:0:0:131:4894:-365.369,-39.4349,0
Chr1_A_fumigatus_Af293	438661	.	AC	GG	4057.7	.	AB=0;ABP=0;AC=2;AF=1;AN=2;AO=137;CIGAR=2X;DP=138;DPB=137.5;DPRA=0;EPP=5.68898;EPPR=0;GTI=0;LEN=2;MEANALT=1;MQM=40.854;MQMR=0;NS=1;NUMALT=1;ODDS=192.582;PAIRED=0.919708;PAIREDR=0;PAO=0;PQA=0;PQR=0;PRO=0;QA=4859;QR=0;RO=0;RPL=40;RPP=54.5075;RPPR=0;RPR=97;RUN=1;SAF=73;SAP=4.29416;SAR=64;SRF=0;SRP=0;SRR=0;TYPE=mnp;ANN=GG|upstream_gene_variant|MODIFIER|Afu1g01280|Afu1g01280|transcript|Afu1g01280-T|Coding||c.-675_-674delACinsGG|||||675|,GG|upstream_gene_variant|MODIFIER|Afu1g01300|Afu1g01300|transcript|Afu1g01300-T|Coding||c.-3125_-3124delACinsGG|||||3125|,GG|downstream_gene_variant|MODIFIER|Afu1g01265|Afu1g01265|transcript|Afu1g01265-T|Coding||c.*2503_*2504delACinsGG|||||2473|,GG|downstream_gene_variant|MODIFIER|Afu1g01270|Afu1g01270|transcript|Afu1g01270-T|Coding||c.*493_*494delACinsGG|||||493|,GG|downstream_gene_variant|MODIFIER|Afu1g01310|Afu1g01310|transcript|Afu1g01310-T|Coding||c.*4389_*4390delGTinsCC|||||4390|WARNING_TRANSCRIPT_MULTIPLE_STOP_CODONS,GG|intron_variant|MODIFIER|Afu1g01290|Afu1g01290|transcript|Afu1g01290-T|Coding|2/3|c.547-24_547-23delGTinsCC||||||WARNING_TRANSCRIPT_MULTIPLE_STOP_CODONS	GT:DP:RO:QR:AO:QA:GL	1/1:137:0:0:137:4859:-414.934,-41.2411,0
Chr1_A_fumigatus_Af293	438836	.	C	G	6069.79	.	AB=0;ABP=0;AC=2;AF=1;AN=2;AO=192;CIGAR=1X;DP=194;DPB=194;DPRA=0;EPP=3.41745;EPPR=0;GTI=0;LEN=1;MEANALT=2;MQM=41.6562;MQMR=100;NS=1;NUMALT=1;ODDS=268.828;PAIRED=0.880208;PAIREDR=0;PAO=0;PQA=0;PQR=0;PRO=0;QA=7092;QR=60;RO=0;RPL=103;RPP=5.22701;RPPR=5.18177;RPR=89;RUN=1;SAF=96;SAP=3.0103;SAR=96;SRF=0;SRP=5.18177;SRR=0;TYPE=snp;ANN=G|missense_variant|MODERATE|Afu1g01290|Afu1g01290|transcript|Afu1g01290-T|Coding|2/4|c.415G>C|p.Glu139Gln|415/999|415/999|139/332||WARNING_TRANSCRIPT_MULTIPLE_STOP_CODONS,G|upstream_gene_variant|MODIFIER|Afu1g01280|Afu1g01280|transcript|Afu1g01280-T|Coding||c.-500C>G|||||500|,G|upstream_gene_variant|MODIFIER|Afu1g01300|Afu1g01300|transcript|Afu1g01300-T|Coding||c.-2950C>G|||||2950|,G|downstream_gene_variant|MODIFIER|Afu1g01265|Afu1g01265|transcript|Afu1g01265-T|Coding||c.*2678C>G|||||2648|,G|downstream_gene_variant|MODIFIER|Afu1g01270|Afu1g01270|transcript|Afu1g01270-T|Coding||c.*668C>G|||||668|,G|downstream_gene_variant|MODIFIER|Afu1g01310|Afu1g01310|transcript|Afu1g01310-T|Coding||c.*4215G>C|||||4215|WARNING_TRANSCRIPT_MULTIPLE_STOP_CODONS	GT:DP:RO:QR:AO:QA:GL	1/1:193:0:0:192:7092:-610.961,-57.7978,0
Chr1_A_fumigatus_Af293	438867	.	CTCC	GTCG	5601.35	.	AB=0;ABP=0;AC=2;AF=1;AN=2;AO=183;CIGAR=1X2M1X;DP=184;DPB=184.5;DPRA=0;EPP=3.59173;EPPR=0;GTI=0;LEN=4;MEANALT=1;MQM=41.4973;MQMR=0;NS=1;NUMALT=1;ODDS=258.431;PAIRED=0.896175;PAIREDR=0;PAO=3;PQA=108;PQR=0;PRO=0;QA=6392;QR=0;RO=0;RPL=82;RPP=7.29391;RPPR=0;RPR=101;RUN=1;SAF=101;SAP=7.29391;SAR=82;SRF=0;SRP=0;SRR=0;TYPE=complex;ANN=GTCG|missense_variant|MODERATE|Afu1g01290|Afu1g01290|transcript|Afu1g01290-T|Coding||c.381_384delGGAGinsCGAC|p.AlaGlu127AlaAsp|384/999|381/999|127/332||WARNING_TRANSCRIPT_MULTIPLE_STOP_CODONS,GTCG|upstream_gene_variant|MODIFIER|Afu1g01280|Afu1g01280|transcript|Afu1g01280-T|Coding||c.-469_-466delCTCCinsGTCG|||||469|,GTCG|upstream_gene_variant|MODIFIER|Afu1g01300|Afu1g01300|transcript|Afu1g01300-T|Coding||c.-2919_-2916delCTCCinsGTCG|||||2919|,GTCG|downstream_gene_variant|MODIFIER|Afu1g01265|Afu1g01265|transcript|Afu1g01265-T|Coding||c.*2709_*2712delCTCCinsGTCG|||||2679|,GTCG|downstream_gene_variant|MODIFIER|Afu1g01270|Afu1g01270|transcript|Afu1g01270-T|Coding||c.*699_*702delCTCCinsGTCG|||||699|,GTCG|downstream_gene_variant|MODIFIER|Afu1g01310|Afu1g01310|transcript|Afu1g01310-T|Coding||c.*4181_*4184delGGAGinsCGAC|||||4184|WARNING_TRANSCRIPT_MULTIPLE_STOP_CODONS	GT:DP:RO:QR:AO:QA:GL	1/1:183:0:0:183:6392:-564.736,-55.9916,0
Chr1_A_fumigatus_Af293	438984	.	T	C	6212.23	.	AB=0;ABP=0;AC=2;AF=1;AN=2;AO=196;CIGAR=1X;DP=197;DPB=197;DPRA=0;EPP=15.8176;EPPR=0;GTI=0;LEN=1;MEANALT=1;MQM=41.801;MQMR=100;NS=1;NUMALT=1;ODDS=274.373;PAIRED=0.908163;PAIREDR=0;PAO=0;PQA=0;PQR=0;PRO=0;QA=7239;QR=60;RO=0;RPL=101;RPP=3.40914;RPPR=5.18177;RPR=95;RUN=1;SAF=90;SAP=5.84651;SAR=106;SRF=0;SRP=5.18177;SRR=0;TYPE=snp;ANN=C|missense_variant|MODERATE|Afu1g01290|Afu1g01290|transcript|Afu1g01290-T|Coding|2/4|c.267A>G|p.Ile89Met|267/999|267/999|89/332||WARNING_TRANSCRIPT_MULTIPLE_STOP_CODONS,C|upstream_gene_variant|MODIFIER|Afu1g01280|Afu1g01280|transcript|Afu1g01280-T|Coding||c.-352T>C|||||352|,C|upstream_gene_variant|MODIFIER|Afu1g01300|Afu1g01300|transcript|Afu1g01300-T|Coding||c.-2802T>C|||||2802|,C|downstream_gene_variant|MODIFIER|Afu1g01265|Afu1g01265|transcript|Afu1g01265-T|Coding||c.*2826T>C|||||2796|,C|downstream_gene_variant|MODIFIER|Afu1g01270|Afu1g01270|transcript|Afu1g01270-T|Coding||c.*816T>C|||||816|,C|downstream_gene_variant|MODIFIER|Afu1g01310|Afu1g01310|transcript|Afu1g01310-T|Coding||c.*4067A>G|||||4067|WARNING_TRANSCRIPT_MULTIPLE_STOP_CODONS	GT:DP:RO:QR:AO:QA:GL	1/1:196:0:0:196:7239:-626.56,-59.0019,0
Chr1_A_fumigatus_Af293	439042	.	G	C	6223.46	.	AB=0;ABP=0;AC=2;AF=1;AN=2;AO=197;CIGAR=1X;DP=198;DPB=198;DPRA=0;EPP=11.0459;EPPR=0;GTI=0;LEN=1;MEANALT=1;MQM=41.6853;MQMR=100;NS=1;NUMALT=1;ODDS=275.759;PAIRED=0.903553;PAIREDR=0;PAO=0;PQA=0;PQR=0;PRO=0;QA=7260;QR=60;RO=0;RPL=103;RPP=3.90314;RPPR=5.18177;RPR=94;RUN=1;SAF=90;SAP=6.19586;SAR=107;SRF=0;SRP=5.18177;SRR=0;TYPE=snp;ANN=C|missense_variant|MODERATE|Afu1g01290|Afu1g01290|transcript|Afu1g01290-T|Coding|2/4|c.209C>G|p.Ala70Gly|209/999|209/999|70/332||WARNING_TRANSCRIPT_MULTIPLE_STOP_CODONS,C|upstream_gene_variant|MODIFIER|Afu1g01280|Afu1g01280|transcript|Afu1g01280-T|Coding||c.-294G>C|||||294|,C|upstream_gene_variant|MODIFIER|Afu1g01300|Afu1g01300|transcript|Afu1g01300-T|Coding||c.-2744G>C|||||2744|,C|downstream_gene_variant|MODIFIER|Afu1g01265|Afu1g01265|transcript|Afu1g01265-T|Coding||c.*2884G>C|||||2854|,C|downstream_gene_variant|MODIFIER|Afu1g01270|Afu1g01270|transcript|Afu1g01270-T|Coding||c.*874G>C|||||874|,C|downstream_gene_variant|MODIFIER|Afu1g01310|Afu1g01310|transcript|Afu1g01310-T|Coding||c.*4009C>G|||||4009|WARNING_TRANSCRIPT_MULTIPLE_STOP_CODONS	GT:DP:RO:QR:AO:QA:GL	1/1:197:0:0:197:7260:-627.292,-59.3029,0
Chr1_A_fumigatus_Af293	439116	.	A	G	4592.66	.	AB=0;ABP=0;AC=2;AF=1;AN=2;AO=149;CIGAR=1X;DP=150;DPB=150;DPRA=0;EPP=13.6345;EPPR=0;GTI=0;LEN=1;MEANALT=1;MQM=41.3691;MQMR=100;NS=1;NUMALT=1;ODDS=209.217;PAIRED=0.912752;PAIREDR=0;PAO=0;PQA=0;PQR=0;PRO=0;QA=5507;QR=60;RO=0;RPL=110;RPP=76.476;RPPR=5.18177;RPR=39;RUN=1;SAF=60;SAP=15.2667;SAR=89;SRF=0;SRP=5.18177;SRR=0;TYPE=snp;ANN=G|synonymous_variant|LOW|Afu1g01290|Afu1g01290|transcript|Afu1g01290-T|Coding|2/4|c.135T>C|p.Thr45Thr|135/999|135/999|45/332||WARNING_TRANSCRIPT_MULTIPLE_STOP_CODONS,G|upstream_gene_variant|MODIFIER|Afu1g01280|Afu1g01280|transcript|Afu1g01280-T|Coding||c.-220A>G|||||220|,G|upstream_gene_variant|MODIFIER|Afu1g01300|Afu1g01300|transcript|Afu1g01300-T|Coding||c.-2670A>G|||||2670|,G|downstream_gene_variant|MODIFIER|Afu1g01265|Afu1g01265|transcript|Afu1g01265-T|Coding||c.*2958A>G|||||2928|,G|downstream_gene_variant|MODIFIER|Afu1g01270|Afu1g01270|transcript|Afu1g01270-T|Coding||c.*948A>G|||||948|,G|downstream_gene_variant|MODIFIER|Afu1g01310|Afu1g01310|transcript|Afu1g01310-T|Coding||c.*3935T>C|||||3935|WARNING_TRANSCRIPT_MULTIPLE_STOP_CODONS	GT:DP:RO:QR:AO:QA:GL	1/1:149:0:0:149:5507:-472.707,-44.8535,0
Chr1_A_fumigatus_Af293	439129	.	G	T	4491.19	.	AB=0;ABP=0;AC=2;AF=1;AN=2;AO=144;CIGAR=1X;DP=145;DPB=145;DPRA=0;EPP=13.2042;EPPR=0;GTI=0;LEN=1;MEANALT=1;MQM=41.3472;MQMR=100;NS=1;NUMALT=1;ODDS=202.286;PAIRED=0.909722;PAIREDR=0;PAO=0;PQA=0;PQR=0;PRO=0;QA=5385;QR=60;RO=0;RPL=104;RPP=64.7766;RPPR=5.18177;RPR=40;RUN=1;SAF=61;SAP=10.3089;SAR=83;SRF=0;SRP=5.18177;SRR=0;TYPE=snp;ANN=T|upstream_gene_variant|MODIFIER|Afu1g01280|Afu1g01280|transcript|Afu1g01280-T|Coding||c.-207G>T|||||207|,T|upstream_gene_variant|MODIFIER|Afu1g01300|Afu1g01300|transcript|Afu1g01300-T|Coding||c.-2657G>T|||||2657|,T|downstream_gene_variant|MODIFIER|Afu1g01265|Afu1g01265|transcript|Afu1g01265-T|Coding||c.*2971G>T|||||2941|,T|downstream_gene_variant|MODIFIER|Afu1g01270|Afu1g01270|transcript|Afu1g01270-T|Coding||c.*961G>T|||||961|,T|downstream_gene_variant|MODIFIER|Afu1g01310|Afu1g01310|transcript|Afu1g01310-T|Coding||c.*3922C>A|||||3922|WARNING_TRANSCRIPT_MULTIPLE_STOP_CODONS,T|intron_variant|MODIFIER|Afu1g01290|Afu1g01290|transcript|Afu1g01290-T|Coding|1/3|c.132-10C>A||||||WARNING_TRANSCRIPT_MULTIPLE_STOP_CODONS	GT:DP:RO:QR:AO:QA:GL	1/1:144:0:0:144:5385:-460.749,-43.3483,0
Chr1_A_fumigatus_Af293	439164	.	A	G	4201.18	.	AB=0;ABP=0;AC=2;AF=1;AN=2;AO=131;CIGAR=1X;DP=132;DPB=132;DPRA=0;EPP=11.7791;EPPR=0;GTI=0;LEN=1;MEANALT=1;MQM=41.6183;MQMR=100;NS=1;NUMALT=1;ODDS=184.264;PAIRED=0.877863;PAIREDR=0;PAO=0;PQA=0;PQR=0;PRO=0;QA=4971;QR=60;RO=0;RPL=82;RPP=21.0617;RPPR=5.18177;RPR=49;RUN=1;SAF=55;SAP=10.3204;SAR=76;SRF=0;SRP=5.18177;SRR=0;TYPE=snp;ANN=G|upstream_gene_variant|MODIFIER|Afu1g01280|Afu1g01280|transcript|Afu1g01280-T|Coding||c.-172A>G|||||172|,G|upstream_gene_variant|MODIFIER|Afu1g01300|Afu1g01300|transcript|Afu1g01300-T|Coding||c.-2622A>G|||||2622|,G|downstream_gene_variant|MODIFIER|Afu1g01265|Afu1g01265|transcript|Afu1g01265-T|Coding||c.*3006A>G|||||2976|,G|downstream_gene_variant|MODIFIER|Afu1g01270|Afu1g01270|transcript|Afu1g01270-T|Coding||c.*996A>G|||||996|,G|downstream_gene_variant|MODIFIER|Afu1g01310|Afu1g01310|transcript|Afu1g01310-T|Coding||c.*3887T>C|||||3887|WARNING_TRANSCRIPT_MULTIPLE_STOP_CODONS,G|intron_variant|MODIFIER|Afu1g01290|Afu1g01290|transcript|Afu1g01290-T|Coding|1/3|c.132-45T>C||||||WARNING_TRANSCRIPT_MULTIPLE_STOP_CODONS	GT:DP:RO:QR:AO:QA:GL	1/1:131:0:0:131:4971:-427.005,-39.4349,0
Chr1_A_fumigatus_Af293	439244	.	C	T	4611.12	.	AB=0;ABP=0;AC=2;AF=1;AN=2;AO=146;CIGAR=1X;DP=147;DPB=147;DPRA=0;EPP=6.81781;EPPR=0;GTI=0;LEN=1;MEANALT=1;MQM=41.9863;MQMR=100;NS=1;NUMALT=1;ODDS=205.058;PAIRED=0.917808;PAIREDR=0;PAO=0;PQA=0;PQR=0;PRO=0;QA=5401;QR=60;RO=0;RPL=49;RPP=37.2779;RPPR=5.18177;RPR=97;RUN=1;SAF=80;SAP=5.92543;SAR=66;SRF=0;SRP=5.18177;SRR=0;TYPE=snp;ANN=T|upstream_gene_variant|MODIFIER|Afu1g01280|Afu1g01280|transcript|Afu1g01280-T|Coding||c.-92C>T|||||92|,T|upstream_gene_variant|MODIFIER|Afu1g01300|Afu1g01300|transcript|Afu1g01300-T|Coding||c.-2542C>T|||||2542|,T|downstream_gene_variant|MODIFIER|Afu1g01265|Afu1g01265|transcript|Afu1g01265-T|Coding||c.*3086C>T|||||3056|,T|downstream_gene_variant|MODIFIER|Afu1g01270|Afu1g01270|transcript|Afu1g01270-T|Coding||c.*1076C>T|||||1076|,T|downstream_gene_variant|MODIFIER|Afu1g01310|Afu1g01310|transcript|Afu1g01310-T|Coding||c.*3807G>A|||||3807|WARNING_TRANSCRIPT_MULTIPLE_STOP_CODONS,T|intron_variant|MODIFIER|Afu1g01290|Afu1g01290|transcript|Afu1g01290-T|Coding|1/3|c.131+98G>A||||||WARNING_TRANSCRIPT_MULTIPLE_STOP_CODONS	GT:DP:RO:QR:AO:QA:GL	1/1:146:0:0:146:5401:-468.791,-43.9504,0
Chr1_A_fumigatus_Af293	439416	.	G	A	5704.72	.	AB=0;ABP=0;AC=2;AF=1;AN=2;AO=189;CIGAR=1X;DP=191;DPB=191;DPRA=0;EPP=3.29753;EPPR=7.35324;GTI=0;LEN=1;MEANALT=1;MQM=41.8889;MQMR=71;NS=1;NUMALT=1;ODDS=260.125;PAIRED=0.920635;PAIREDR=0.5;PAO=0;PQA=0;PQR=0;PRO=0;QA=6608;QR=72;RO=1;RPL=93;RPP=3.1137;RPPR=3.0103;RPR=96;RUN=1;SAF=101;SAP=4.95199;SAR=88;SRF=0;SRP=7.35324;SRR=1;TYPE=snp;ANN=A|missense_variant|MODERATE|Afu1g01280|Afu1g01280|transcript|Afu1g01280-T|Coding|1/2|c.81G>A|p.Met27Ile|81/1023|81/1023|27/340||,A|synonymous_variant|LOW|Afu1g01290|Afu1g01290|transcript|Afu1g01290-T|Coding|1/4|c.57C>T|p.Gly19Gly|57/999|57/999|19/332||WARNING_TRANSCRIPT_MULTIPLE_STOP_CODONS,A|upstream_gene_variant|MODIFIER|Afu1g01300|Afu1g01300|transcript|Afu1g01300-T|Coding||c.-2370G>A|||||2370|,A|downstream_gene_variant|MODIFIER|Afu1g01265|Afu1g01265|transcript|Afu1g01265-T|Coding||c.*3258G>A|||||3228|,A|downstream_gene_variant|MODIFIER|Afu1g01270|Afu1g01270|transcript|Afu1g01270-T|Coding||c.*1248G>A|||||1248|,A|downstream_gene_variant|MODIFIER|Afu1g01310|Afu1g01310|transcript|Afu1g01310-T|Coding||c.*3635C>T|||||3635|WARNING_TRANSCRIPT_MULTIPLE_STOP_CODONS	GT:DP:RO:QR:AO:QA:GL	1/1:190:1:12:189:6608:-573.512,-55.9961,0
Chr1_A_fumigatus_Af293	439463	.	T	C	6179.17	.	AB=0;ABP=0;AC=2;AF=1;AN=2;AO=197;CIGAR=1X;DP=198;DPB=198;DPRA=0;EPP=3.55041;EPPR=0;GTI=0;LEN=1;MEANALT=1;MQM=41.9036;MQMR=100;NS=1;NUMALT=1;ODDS=275.759;PAIRED=0.928934;PAIREDR=0;PAO=0;PQA=0;PQR=0;PRO=0;QA=7214;QR=60;RO=0;RPL=69;RPP=41.3803;RPPR=5.18177;RPR=128;RUN=1;SAF=101;SAP=3.28587;SAR=96;SRF=0;SRP=5.18177;SRR=0;TYPE=snp;ANN=C|missense_variant|MODERATE|Afu1g01290|Afu1g01290|transcript|Afu1g01290-T|Coding|1/4|c.10A>G|p.Ser4Gly|10/999|10/999|4/332||WARNING_TRANSCRIPT_MULTIPLE_STOP_CODONS,C|missense_variant|MODERATE|Afu1g01280|Afu1g01280|transcript|Afu1g01280-T|Coding|1/2|c.128T>C|p.Leu43Pro|128/1023|128/1023|43/340||,C|upstream_gene_variant|MODIFIER|Afu1g01300|Afu1g01300|transcript|Afu1g01300-T|Coding||c.-2323T>C|||||2323|,C|downstream_gene_variant|MODIFIER|Afu1g01265|Afu1g01265|transcript|Afu1g01265-T|Coding||c.*3305T>C|||||3275|,C|downstream_gene_variant|MODIFIER|Afu1g01270|Afu1g01270|transcript|Afu1g01270-T|Coding||c.*1295T>C|||||1295|,C|downstream_gene_variant|MODIFIER|Afu1g01310|Afu1g01310|transcript|Afu1g01310-T|Coding||c.*3588A>G|||||3588|WARNING_TRANSCRIPT_MULTIPLE_STOP_CODONS	GT:DP:RO:QR:AO:QA:GL	1/1:197:0:0:197:7214:-625.612,-59.3029,0
Chr1_A_fumigatus_Af293	439654	.	GCC	GC	4147.58	.	AB=0;ABP=0;AC=2;AF=1;AN=2;AO=141;CIGAR=1M1D1M;DP=149;DPB=102.333;DPRA=0;EPP=9.80193;EPPR=3.32051;GTI=0;LEN=1;MEANALT=1;MQM=41.8582;MQMR=42;NS=1;NUMALT=1;ODDS=142.778;PAIRED=0.879433;PAIREDR=1;PAO=1;PQA=33;PQR=33;PRO=1;QA=5021;QR=238;RO=7;RPL=72;RPP=3.1489;RPPR=18.2106;RPR=69;RUN=1;SAF=75;SAP=4.25774;SAR=66;SRF=4;SRP=3.32051;SRR=3;TYPE=del;ANN=GC|frameshift_variant|HIGH|Afu1g01280|Afu1g01280|transcript|Afu1g01280-T|Coding|1/2|c.323delC|p.Pro108fs|323/1023|323/1023|108/340||INFO_REALIGN_3_PRIME,GC|upstream_gene_variant|MODIFIER|Afu1g01290|Afu1g01290|transcript|Afu1g01290-T|Coding||c.-184delG|||||184|WARNING_TRANSCRIPT_MULTIPLE_STOP_CODONS,GC|upstream_gene_variant|MODIFIER|Afu1g01300|Afu1g01300|transcript|Afu1g01300-T|Coding||c.-2130delC|||||2130|,GC|downstream_gene_variant|MODIFIER|Afu1g01265|Afu1g01265|transcript|Afu1g01265-T|Coding||c.*3498delC|||||3468|,GC|downstream_gene_variant|MODIFIER|Afu1g01270|Afu1g01270|transcript|Afu1g01270-T|Coding||c.*1488delC|||||1488|,GC|downstream_gene_variant|MODIFIER|Afu1g01310|Afu1g01310|transcript|Afu1g01310-T|Coding||c.*3395delG|||||3395|WARNING_TRANSCRIPT_MULTIPLE_STOP_CODONS;LOF=(Afu1g01280|Afu1g01280|1|1.00)	GT:DP:RO:QR:AO:QA:GL	1/1:148:7:238:141:5021:-415.859,-24.4937,0
Chr1_A_fumigatus_Af293	439689	.	G	A	4768.02	.	AB=0;ABP=0;AC=2;AF=1;AN=2;AO=153;CIGAR=1X;DP=154;DPB=154;DPRA=0;EPP=11.8807;EPPR=0;GTI=0;LEN=1;MEANALT=1;MQM=41.8562;MQMR=100;NS=1;NUMALT=1;ODDS=214.762;PAIRED=0.901961;PAIREDR=0;PAO=0;PQA=0;PQR=0;PRO=0;QA=5574;QR=60;RO=0;RPL=62;RPP=14.9463;RPPR=5.18177;RPR=91;RUN=1;SAF=89;SAP=11.8807;SAR=64;SRF=0;SRP=5.18177;SRR=0;TYPE=snp;ANN=A|synonymous_variant|LOW|Afu1g01280|Afu1g01280|transcript|Afu1g01280-T|Coding|1/2|c.354G>A|p.Lys118Lys|354/1023|354/1023|118/340||,A|upstream_gene_variant|MODIFIER|Afu1g01290|Afu1g01290|transcript|Afu1g01290-T|Coding||c.-217C>T|||||217|WARNING_TRANSCRIPT_MULTIPLE_STOP_CODONS,A|upstream_gene_variant|MODIFIER|Afu1g01300|Afu1g01300|transcript|Afu1g01300-T|Coding||c.-2097G>A|||||2097|,A|downstream_gene_variant|MODIFIER|Afu1g01265|Afu1g01265|transcript|Afu1g01265-T|Coding||c.*3531G>A|||||3501|,A|downstream_gene_variant|MODIFIER|Afu1g01270|Afu1g01270|transcript|Afu1g01270-T|Coding||c.*1521G>A|||||1521|,A|downstream_gene_variant|MODIFIER|Afu1g01310|Afu1g01310|transcript|Afu1g01310-T|Coding||c.*3362C>T|||||3362|WARNING_TRANSCRIPT_MULTIPLE_STOP_CODONS	GT:DP:RO:QR:AO:QA:GL	1/1:153:0:0:153:5574:-483.339,-46.0576,0
Chr1_A_fumigatus_Af293	439744	.	A	G	4862.69	.	AB=0;ABP=0;AC=2;AF=1;AN=2;AO=159;CIGAR=1X;DP=161;DPB=161;DPRA=0;EPP=19.7402;EPPR=3.0103;GTI=0;LEN=1;MEANALT=1;MQM=41.7547;MQMR=70;NS=1;NUMALT=1;ODDS=214.249;PAIRED=0.91195;PAIREDR=0;PAO=0;PQA=0;PQR=0;PRO=0;QA=5784;QR=92;RO=1;RPL=45;RPP=68.0316;RPPR=7.35324;RPR=114;RUN=1;SAF=92;SAP=11.546;SAR=67;SRF=0;SRP=7.35324;SRR=1;TYPE=snp;ANN=G|missense_variant|MODERATE|Afu1g01280|Afu1g01280|transcript|Afu1g01280-T|Coding|1/2|c.409A>G|p.Ser137Gly|409/1023|409/1023|137/340||,G|upstream_gene_variant|MODIFIER|Afu1g01290|Afu1g01290|transcript|Afu1g01290-T|Coding||c.-272T>C|||||272|WARNING_TRANSCRIPT_MULTIPLE_STOP_CODONS,G|upstream_gene_variant|MODIFIER|Afu1g01300|Afu1g01300|transcript|Afu1g01300-T|Coding||c.-2042A>G|||||2042|,G|downstream_gene_variant|MODIFIER|Afu1g01265|Afu1g01265|transcript|Afu1g01265-T|Coding||c.*3586A>G|||||3556|,G|downstream_gene_variant|MODIFIER|Afu1g01270|Afu1g01270|transcript|Afu1g01270-T|Coding||c.*1576A>G|||||1576|,G|downstream_gene_variant|MODIFIER|Afu1g01310|Afu1g01310|transcript|Afu1g01310-T|Coding||c.*3307T>C|||||3307|WARNING_TRANSCRIPT_MULTIPLE_STOP_CODONS	GT:DP:RO:QR:AO:QA:GL	1/1:160:1:32:159:5784:-498.17,-45.0287,0
Chr1_A_fumigatus_Af293	439829	.	T	C	6130.78	.	AB=0;ABP=0;AC=2;AF=1;AN=2;AO=201;CIGAR=1X;DP=202;DPB=202;DPRA=0;EPP=13.3923;EPPR=0;GTI=0;LEN=1;MEANALT=1;MQM=41.8756;MQMR=100;NS=1;NUMALT=1;ODDS=281.304;PAIRED=0.910448;PAIREDR=0;PAO=0;PQA=0;PQR=0;PRO=0;QA=7112;QR=60;RO=0;RPL=88;RPP=9.76239;RPPR=5.18177;RPR=113;RUN=1;SAF=107;SAP=4.83607;SAR=94;SRF=0;SRP=5.18177;SRR=0;TYPE=snp;ANN=C|missense_variant|MODERATE|Afu1g01280|Afu1g01280|transcript|Afu1g01280-T|Coding|1/2|c.494T>C|p.Val165Ala|494/1023|494/1023|165/340||,C|upstream_gene_variant|MODIFIER|Afu1g01290|Afu1g01290|transcript|Afu1g01290-T|Coding||c.-357A>G|||||357|WARNING_TRANSCRIPT_MULTIPLE_STOP_CODONS,C|upstream_gene_variant|MODIFIER|Afu1g01300|Afu1g01300|transcript|Afu1g01300-T|Coding||c.-1957T>C|||||1957|,C|downstream_gene_variant|MODIFIER|Afu1g01265|Afu1g01265|transcript|Afu1g01265-T|Coding||c.*3671T>C|||||3641|,C|downstream_gene_variant|MODIFIER|Afu1g01270|Afu1g01270|transcript|Afu1g01270-T|Coding||c.*1661T>C|||||1661|,C|downstream_gene_variant|MODIFIER|Afu1g01310|Afu1g01310|transcript|Afu1g01310-T|Coding||c.*3222A>G|||||3222|WARNING_TRANSCRIPT_MULTIPLE_STOP_CODONS	GT:DP:RO:QR:AO:QA:GL	1/1:201:0:0:201:7112:-618.721,-60.507,0
Chr1_A_fumigatus_Af293	439948	.	G	A	5951.89	.	AB=0;ABP=0;AC=2;AF=1;AN=2;AO=191;CIGAR=1X;DP=192;DPB=192;DPRA=0;EPP=5.56832;EPPR=0;GTI=0;LEN=1;MEANALT=1;MQM=42;MQMR=100;NS=1;NUMALT=1;ODDS=267.441;PAIRED=0.937173;PAIREDR=0;PAO=0;PQA=0;PQR=0;PRO=0;QA=6957;QR=60;RO=0;RPL=124;RPP=39.9481;RPPR=5.18177;RPR=67;RUN=1;SAF=78;SAP=16.9373;SAR=113;SRF=0;SRP=5.18177;SRR=0;TYPE=snp;ANN=A|missense_variant|MODERATE|Afu1g01280|Afu1g01280|transcript|Afu1g01280-T|Coding|1/2|c.613G>A|p.Ala205Thr|613/1023|613/1023|205/340||,A|upstream_gene_variant|MODIFIER|Afu1g01290|Afu1g01290|transcript|Afu1g01290-T|Coding||c.-476C>T|||||476|WARNING_TRANSCRIPT_MULTIPLE_STOP_CODONS,A|upstream_gene_variant|MODIFIER|Afu1g01300|Afu1g01300|transcript|Afu1g01300-T|Coding||c.-1838G>A|||||1838|,A|downstream_gene_variant|MODIFIER|Afu1g01265|Afu1g01265|transcript|Afu1g01265-T|Coding||c.*3790G>A|||||3760|,A|downstream_gene_variant|MODIFIER|Afu1g01270|Afu1g01270|transcript|Afu1g01270-T|Coding||c.*1780G>A|||||1780|,A|downstream_gene_variant|MODIFIER|Afu1g01310|Afu1g01310|transcript|Afu1g01310-T|Coding||c.*3103C>T|||||3103|WARNING_TRANSCRIPT_MULTIPLE_STOP_CODONS	GT:DP:RO:QR:AO:QA:GL	1/1:191:0:0:191:6957:-604.285,-57.4967,0
Chr1_A_fumigatus_Af293	440315	.	C	T	4597.73	.	AB=0;ABP=0;AC=2;AF=1;AN=2;AO=146;CIGAR=1X;DP=147;DPB=147;DPRA=0;EPP=3.54573;EPPR=0;GTI=0;LEN=1;MEANALT=1;MQM=42;MQMR=100;NS=1;NUMALT=1;ODDS=205.058;PAIRED=0.965753;PAIREDR=0;PAO=0;PQA=0;PQR=0;PRO=0;QA=5382;QR=60;RO=0;RPL=94;RPP=29.2464;RPPR=5.18177;RPR=52;RUN=1;SAF=78;SAP=4.49761;SAR=68;SRF=0;SRP=5.18177;SRR=0;TYPE=snp;ANN=T|missense_variant|MODERATE|Afu1g01280|Afu1g01280|transcript|Afu1g01280-T|Coding|2/2|c.917C>T|p.Ala306Val|917/1023|917/1023|306/340||,T|upstream_gene_variant|MODIFIER|Afu1g01290|Afu1g01290|transcript|Afu1g01290-T|Coding||c.-843G>A|||||843|WARNING_TRANSCRIPT_MULTIPLE_STOP_CODONS,T|upstream_gene_variant|MODIFIER|Afu1g01300|Afu1g01300|transcript|Afu1g01300-T|Coding||c.-1471C>T|||||1471|,T|downstream_gene_variant|MODIFIER|Afu1g01265|Afu1g01265|transcript|Afu1g01265-T|Coding||c.*4157C>T|||||4127|,T|downstream_gene_variant|MODIFIER|Afu1g01270|Afu1g01270|transcript|Afu1g01270-T|Coding||c.*2147C>T|||||2147|,T|downstream_gene_variant|MODIFIER|Afu1g01310|Afu1g01310|transcript|Afu1g01310-T|Coding||c.*2736G>A|||||2736|WARNING_TRANSCRIPT_MULTIPLE_STOP_CODONS,T|downstream_gene_variant|MODIFIER|Afu1g01320|Afu1g01320|transcript|Afu1g01320-T|Coding||c.*4674G>A|||||4674|	GT:DP:RO:QR:AO:QA:GL	1/1:146:0:0:146:5382:-466.159,-43.9504,0
Chr1_A_fumigatus_Af293	440365	.	A	G	4695.05	.	AB=0;ABP=0;AC=2;AF=1;AN=2;AO=147;CIGAR=1X;DP=149;DPB=149;DPRA=0;EPP=4.20683;EPPR=3.0103;GTI=0;LEN=1;MEANALT=1;MQM=41.9864;MQMR=71;NS=1;NUMALT=1;ODDS=200.314;PAIRED=0.965986;PAIREDR=0.5;PAO=0;PQA=0;PQR=0;PRO=0;QA=5484;QR=80;RO=1;RPL=81;RPP=6.33398;RPPR=3.0103;RPR=66;RUN=1;SAF=73;SAP=3.02507;SAR=74;SRF=1;SRP=3.0103;SRR=0;TYPE=snp;ANN=G|missense_variant|MODERATE|Afu1g01280|Afu1g01280|transcript|Afu1g01280-T|Coding|2/2|c.967A>G|p.Met323Val|967/1023|967/1023|323/340||,G|upstream_gene_variant|MODIFIER|Afu1g01290|Afu1g01290|transcript|Afu1g01290-T|Coding||c.-893T>C|||||893|WARNING_TRANSCRIPT_MULTIPLE_STOP_CODONS,G|upstream_gene_variant|MODIFIER|Afu1g01300|Afu1g01300|transcript|Afu1g01300-T|Coding||c.-1421A>G|||||1421|,G|downstream_gene_variant|MODIFIER|Afu1g01265|Afu1g01265|transcript|Afu1g01265-T|Coding||c.*4207A>G|||||4177|,G|downstream_gene_variant|MODIFIER|Afu1g01270|Afu1g01270|transcript|Afu1g01270-T|Coding||c.*2197A>G|||||2197|,G|downstream_gene_variant|MODIFIER|Afu1g01310|Afu1g01310|transcript|Afu1g01310-T|Coding||c.*2686T>C|||||2686|WARNING_TRANSCRIPT_MULTIPLE_STOP_CODONS,G|downstream_gene_variant|MODIFIER|Afu1g01320|Afu1g01320|transcript|Afu1g01320-T|Coding||c.*4624T>C|||||4624|	GT:DP:RO:QR:AO:QA:GL	1/1:148:1:20:147:5484:-472.6,-42.5551,0
Chr1_A_fumigatus_Af293	440601	.	G	A	4633.73	.	AB=0;ABP=0;AC=2;AF=1;AN=2;AO=144;CIGAR=1X;DP=145;DPB=145;DPRA=0;EPP=3.25157;EPPR=0;GTI=0;LEN=1;MEANALT=1;MQM=41.9583;MQMR=100;NS=1;NUMALT=1;ODDS=202.286;PAIRED=0.909722;PAIREDR=0;PAO=0;PQA=0;PQR=0;PRO=0;QA=5406;QR=60;RO=0;RPL=79;RPP=5.96592;RPPR=5.18177;RPR=65;RUN=1;SAF=71;SAP=3.07062;SAR=73;SRF=0;SRP=5.18177;SRR=0;TYPE=snp;ANN=A|upstream_gene_variant|MODIFIER|Afu1g01290|Afu1g01290|transcript|Afu1g01290-T|Coding||c.-1129C>T|||||1129|WARNING_TRANSCRIPT_MULTIPLE_STOP_CODONS,A|upstream_gene_variant|MODIFIER|Afu1g01300|Afu1g01300|transcript|Afu1g01300-T|Coding||c.-1185G>A|||||1185|,A|downstream_gene_variant|MODIFIER|Afu1g01265|Afu1g01265|transcript|Afu1g01265-T|Coding||c.*4443G>A|||||4413|,A|downstream_gene_variant|MODIFIER|Afu1g01270|Afu1g01270|transcript|Afu1g01270-T|Coding||c.*2433G>A|||||2433|,A|downstream_gene_variant|MODIFIER|Afu1g01280|Afu1g01280|transcript|Afu1g01280-T|Coding||c.*180G>A|||||180|,A|downstream_gene_variant|MODIFIER|Afu1g01310|Afu1g01310|transcript|Afu1g01310-T|Coding||c.*2450C>T|||||2450|WARNING_TRANSCRIPT_MULTIPLE_STOP_CODONS,A|downstream_gene_variant|MODIFIER|Afu1g01320|Afu1g01320|transcript|Afu1g01320-T|Coding||c.*4388C>T|||||4388|,A|intergenic_region|MODIFIER|Afu1g01280-Afu1g01300|Afu1g01280-Afu1g01300|intergenic_region|Afu1g01280-Afu1g01300|||n.440601G>A||||||	GT:DP:RO:QR:AO:QA:GL	1/1:144:0:0:144:5406:-467.231,-43.3483,0
Chr1_A_fumigatus_Af293	440625	.	A	G	4456.49	.	AB=0;ABP=0;AC=2;AF=1;AN=2;AO=144;CIGAR=1X;DP=145;DPB=145;DPRA=0;EPP=3.55317;EPPR=0;GTI=0;LEN=1;MEANALT=1;MQM=41.3403;MQMR=100;NS=1;NUMALT=1;ODDS=202.286;PAIRED=0.895833;PAIREDR=0;PAO=0;PQA=0;PQR=0;PRO=0;QA=5249;QR=60;RO=0;RPL=67;RPP=4.51827;RPPR=5.18177;RPR=77;RUN=1;SAF=72;SAP=3.0103;SAR=72;SRF=0;SRP=5.18177;SRR=0;TYPE=snp;ANN=G|upstream_gene_variant|MODIFIER|Afu1g01290|Afu1g01290|transcript|Afu1g01290-T|Coding||c.-1153T>C|||||1153|WARNING_TRANSCRIPT_MULTIPLE_STOP_CODONS,G|upstream_gene_variant|MODIFIER|Afu1g01300|Afu1g01300|transcript|Afu1g01300-T|Coding||c.-1161A>G|||||1161|,G|downstream_gene_variant|MODIFIER|Afu1g01265|Afu1g01265|transcript|Afu1g01265-T|Coding||c.*4467A>G|||||4437|,G|downstream_gene_variant|MODIFIER|Afu1g01270|Afu1g01270|transcript|Afu1g01270-T|Coding||c.*2457A>G|||||2457|,G|downstream_gene_variant|MODIFIER|Afu1g01280|Afu1g01280|transcript|Afu1g01280-T|Coding||c.*204A>G|||||204|,G|downstream_gene_variant|MODIFIER|Afu1g01310|Afu1g01310|transcript|Afu1g01310-T|Coding||c.*2426T>C|||||2426|WARNING_TRANSCRIPT_MULTIPLE_STOP_CODONS,G|downstream_gene_variant|MODIFIER|Afu1g01320|Afu1g01320|transcript|Afu1g01320-T|Coding||c.*4364T>C|||||4364|,G|intergenic_region|MODIFIER|Afu1g01280-Afu1g01300|Afu1g01280-Afu1g01300|intergenic_region|Afu1g01280-Afu1g01300|||n.440625A>G||||||	GT:DP:RO:QR:AO:QA:GL	1/1:144:0:0:144:5249:-449.387,-43.3483,0
Chr1_A_fumigatus_Af293	440679	.	A	G	4639.81	.	AB=0;ABP=0;AC=2;AF=1;AN=2;AO=147;CIGAR=1X;DP=148;DPB=148;DPRA=0;EPP=4.20683;EPPR=0;GTI=0;LEN=1;MEANALT=1;MQM=41.4082;MQMR=100;NS=1;NUMALT=1;ODDS=206.445;PAIRED=0.918367;PAIREDR=0;PAO=0;PQA=0;PQR=0;PRO=0;QA=5479;QR=60;RO=0;RPL=66;RPP=6.33398;RPPR=5.18177;RPR=81;RUN=1;SAF=76;SAP=3.3796;SAR=71;SRF=0;SRP=5.18177;SRR=0;TYPE=snp;ANN=G|upstream_gene_variant|MODIFIER|Afu1g01290|Afu1g01290|transcript|Afu1g01290-T|Coding||c.-1207T>C|||||1207|WARNING_TRANSCRIPT_MULTIPLE_STOP_CODONS,G|upstream_gene_variant|MODIFIER|Afu1g01300|Afu1g01300|transcript|Afu1g01300-T|Coding||c.-1107A>G|||||1107|,G|downstream_gene_variant|MODIFIER|Afu1g01265|Afu1g01265|transcript|Afu1g01265-T|Coding||c.*4521A>G|||||4491|,G|downstream_gene_variant|MODIFIER|Afu1g01270|Afu1g01270|transcript|Afu1g01270-T|Coding||c.*2511A>G|||||2511|,G|downstream_gene_variant|MODIFIER|Afu1g01280|Afu1g01280|transcript|Afu1g01280-T|Coding||c.*258A>G|||||258|,G|downstream_gene_variant|MODIFIER|Afu1g01310|Afu1g01310|transcript|Afu1g01310-T|Coding||c.*2372T>C|||||2372|WARNING_TRANSCRIPT_MULTIPLE_STOP_CODONS,G|downstream_gene_variant|MODIFIER|Afu1g01320|Afu1g01320|transcript|Afu1g01320-T|Coding||c.*4310T>C|||||4310|,G|intergenic_region|MODIFIER|Afu1g01280-Afu1g01300|Afu1g01280-Afu1g01300|intergenic_region|Afu1g01280-Afu1g01300|||n.440679A>G||||||	GT:DP:RO:QR:AO:QA:GL	1/1:147:0:0:147:5479:-468.015,-44.2514,0
Chr1_A_fumigatus_Af293	440988	.	A	G	5651.67	.	AB=0;ABP=0;AC=2;AF=1;AN=2;AO=180;CIGAR=1X;DP=182;DPB=182;DPRA=0;EPP=3.05855;EPPR=0;GTI=0;LEN=1;MEANALT=2;MQM=41.8944;MQMR=100;NS=1;NUMALT=1;ODDS=252.192;PAIRED=0.927778;PAIREDR=0;PAO=0;PQA=0;PQR=0;PRO=0;QA=6578;QR=60;RO=0;RPL=99;RPP=6.91895;RPPR=5.18177;RPR=81;RUN=1;SAF=94;SAP=3.78238;SAR=86;SRF=0;SRP=5.18177;SRR=0;TYPE=snp;ANN=G|upstream_gene_variant|MODIFIER|Afu1g01290|Afu1g01290|transcript|Afu1g01290-T|Coding||c.-1516T>C|||||1516|WARNING_TRANSCRIPT_MULTIPLE_STOP_CODONS,G|upstream_gene_variant|MODIFIER|Afu1g01300|Afu1g01300|transcript|Afu1g01300-T|Coding||c.-798A>G|||||798|,G|downstream_gene_variant|MODIFIER|Afu1g01265|Afu1g01265|transcript|Afu1g01265-T|Coding||c.*4830A>G|||||4800|,G|downstream_gene_variant|MODIFIER|Afu1g01270|Afu1g01270|transcript|Afu1g01270-T|Coding||c.*2820A>G|||||2820|,G|downstream_gene_variant|MODIFIER|Afu1g01280|Afu1g01280|transcript|Afu1g01280-T|Coding||c.*567A>G|||||567|,G|downstream_gene_variant|MODIFIER|Afu1g01310|Afu1g01310|transcript|Afu1g01310-T|Coding||c.*2063T>C|||||2063|WARNING_TRANSCRIPT_MULTIPLE_STOP_CODONS,G|downstream_gene_variant|MODIFIER|Afu1g01320|Afu1g01320|transcript|Afu1g01320-T|Coding||c.*4001T>C|||||4001|,G|intergenic_region|MODIFIER|Afu1g01280-Afu1g01300|Afu1g01280-Afu1g01300|intergenic_region|Afu1g01280-Afu1g01300|||n.440988A>G||||||	GT:DP:RO:QR:AO:QA:GL	1/1:181:0:0:180:6578:-569.317,-54.1854,0
Chr1_A_fumigatus_Af293	441094	.	A	C	5493.6	.	AB=0;ABP=0;AC=2;AF=1;AN=2;AO=172;CIGAR=1X;DP=173;DPB=173;DPRA=0;EPP=8.06024;EPPR=0;GTI=0;LEN=1;MEANALT=1;MQM=41.8779;MQMR=100;NS=1;NUMALT=1;ODDS=241.102;PAIRED=0.936047;PAIREDR=0;PAO=0;PQA=0;PQR=0;PRO=0;QA=6402;QR=60;RO=0;RPL=91;RPP=4.27278;RPPR=5.18177;RPR=81;RUN=1;SAF=83;SAP=3.46479;SAR=89;SRF=0;SRP=5.18177;SRR=0;TYPE=snp;ANN=C|upstream_gene_variant|MODIFIER|Afu1g01290|Afu1g01290|transcript|Afu1g01290-T|Coding||c.-1622T>G|||||1622|WARNING_TRANSCRIPT_MULTIPLE_STOP_CODONS,C|upstream_gene_variant|MODIFIER|Afu1g01300|Afu1g01300|transcript|Afu1g01300-T|Coding||c.-692A>C|||||692|,C|downstream_gene_variant|MODIFIER|Afu1g01265|Afu1g01265|transcript|Afu1g01265-T|Coding||c.*4936A>C|||||4906|,C|downstream_gene_variant|MODIFIER|Afu1g01270|Afu1g01270|transcript|Afu1g01270-T|Coding||c.*2926A>C|||||2926|,C|downstream_gene_variant|MODIFIER|Afu1g01280|Afu1g01280|transcript|Afu1g01280-T|Coding||c.*673A>C|||||673|,C|downstream_gene_variant|MODIFIER|Afu1g01310|Afu1g01310|transcript|Afu1g01310-T|Coding||c.*1957T>G|||||1957|WARNING_TRANSCRIPT_MULTIPLE_STOP_CODONS,C|downstream_gene_variant|MODIFIER|Afu1g01320|Afu1g01320|transcript|Afu1g01320-T|Coding||c.*3895T>G|||||3895|,C|intergenic_region|MODIFIER|Afu1g01280-Afu1g01300|Afu1g01280-Afu1g01300|intergenic_region|Afu1g01280-Afu1g01300|||n.441094A>C||||||	GT:DP:RO:QR:AO:QA:GL	1/1:172:0:0:172:6402:-553.684,-51.7772,0
Chr1_A_fumigatus_Af293	441424	.	T	C	5130.46	.	AB=0;ABP=0;AC=2;AF=1;AN=2;AO=165;CIGAR=1X;DP=166;DPB=166;DPRA=0;EPP=3.12874;EPPR=0;GTI=0;LEN=1;MEANALT=1;MQM=42;MQMR=100;NS=1;NUMALT=1;ODDS=231.398;PAIRED=0.975758;PAIREDR=0;PAO=0;PQA=0;PQR=0;PRO=0;QA=5948;QR=60;RO=0;RPL=83;RPP=3.02346;RPPR=5.18177;RPR=82;RUN=1;SAF=79;SAP=3.65516;SAR=86;SRF=0;SRP=5.18177;SRR=0;TYPE=snp;ANN=C|upstream_gene_variant|MODIFIER|Afu1g01290|Afu1g01290|transcript|Afu1g01290-T|Coding||c.-1952A>G|||||1952|WARNING_TRANSCRIPT_MULTIPLE_STOP_CODONS,C|upstream_gene_variant|MODIFIER|Afu1g01300|Afu1g01300|transcript|Afu1g01300-T|Coding||c.-362T>C|||||362|,C|downstream_gene_variant|MODIFIER|Afu1g01270|Afu1g01270|transcript|Afu1g01270-T|Coding||c.*3256T>C|||||3256|,C|downstream_gene_variant|MODIFIER|Afu1g01280|Afu1g01280|transcript|Afu1g01280-T|Coding||c.*1003T>C|||||1003|,C|downstream_gene_variant|MODIFIER|Afu1g01310|Afu1g01310|transcript|Afu1g01310-T|Coding||c.*1627A>G|||||1627|WARNING_TRANSCRIPT_MULTIPLE_STOP_CODONS,C|downstream_gene_variant|MODIFIER|Afu1g01320|Afu1g01320|transcript|Afu1g01320-T|Coding||c.*3565A>G|||||3565|,C|intergenic_region|MODIFIER|Afu1g01280-Afu1g01300|Afu1g01280-Afu1g01300|intergenic_region|Afu1g01280-Afu1g01300|||n.441424T>C||||||	GT:DP:RO:QR:AO:QA:GL	1/1:165:0:0:165:5948:-516.745,-49.67,0
Chr1_A_fumigatus_Af293	442019	.	C	T	3190.19	.	AB=0;ABP=0;AC=2;AF=1;AN=2;AO=111;CIGAR=1X;DP=112;DPB=112;DPRA=0;EPP=6.31642;EPPR=0;GTI=0;LEN=1;MEANALT=1;MQM=41.8378;MQMR=100;NS=1;NUMALT=1;ODDS=156.538;PAIRED=0.954955;PAIREDR=0;PAO=0;PQA=0;PQR=0;PRO=0;QA=3770;QR=60;RO=0;RPL=79;RPP=46.2246;RPPR=5.18177;RPR=32;RUN=1;SAF=44;SAP=13.359;SAR=67;SRF=0;SRP=5.18177;SRR=0;TYPE=snp;ANN=T|synonymous_variant|LOW|Afu1g01300|Afu1g01300|transcript|Afu1g01300-T|Coding|1/2|c.234C>T|p.Val78Val|234/1207|234/1197|78/398||,T|upstream_gene_variant|MODIFIER|Afu1g01290|Afu1g01290|transcript|Afu1g01290-T|Coding||c.-2547G>A|||||2547|WARNING_TRANSCRIPT_MULTIPLE_STOP_CODONS,T|downstream_gene_variant|MODIFIER|Afu1g01270|Afu1g01270|transcript|Afu1g01270-T|Coding||c.*3851C>T|||||3851|,T|downstream_gene_variant|MODIFIER|Afu1g01280|Afu1g01280|transcript|Afu1g01280-T|Coding||c.*1598C>T|||||1598|,T|downstream_gene_variant|MODIFIER|Afu1g01310|Afu1g01310|transcript|Afu1g01310-T|Coding||c.*1032G>A|||||1032|WARNING_TRANSCRIPT_MULTIPLE_STOP_CODONS,T|downstream_gene_variant|MODIFIER|Afu1g01320|Afu1g01320|transcript|Afu1g01320-T|Coding||c.*2970G>A|||||2970|,T|downstream_gene_variant|MODIFIER|Afu1g01330|Afu1g01330|transcript|Afu1g01330-T|Coding||c.*4888G>A|||||4723|WARNING_TRANSCRIPT_MULTIPLE_STOP_CODONS	GT:DP:RO:QR:AO:QA:GL	1/1:111:0:0:111:3770:-328.164,-33.4143,0
Chr1_A_fumigatus_Af293	445274	.	T	C	5002.94	.	AB=0;ABP=0;AC=2;AF=1;AN=2;AO=157;CIGAR=1X;DP=158;DPB=158;DPRA=0;EPP=10.3269;EPPR=0;GTI=0;LEN=1;MEANALT=1;MQM=41.8854;MQMR=100;NS=1;NUMALT=1;ODDS=220.307;PAIRED=0.917197;PAIREDR=0;PAO=0;PQA=0;PQR=0;PRO=0;QA=5835;QR=60;RO=0;RPL=67;RPP=10.3269;RPPR=5.18177;RPR=90;RUN=1;SAF=76;SAP=3.35608;SAR=81;SRF=0;SRP=5.18177;SRR=0;TYPE=snp;ANN=C|synonymous_variant|LOW|Afu1g01320|Afu1g01320|transcript|Afu1g01320-T|Coding|1/1|c.1182A>G|p.Leu394Leu|1182/1467|1182/1467|394/488||,C|upstream_gene_variant|MODIFIER|Afu1g01310|Afu1g01310|transcript|Afu1g01310-T|Coding||c.-531A>G|||||531|WARNING_TRANSCRIPT_MULTIPLE_STOP_CODONS,C|upstream_gene_variant|MODIFIER|Afu1g01340|Afu1g01340|transcript|Afu1g01340-T|Coding||c.-2924T>C|||||2924|,C|upstream_gene_variant|MODIFIER|Afu1g01350|Afu1g01350|transcript|Afu1g01350-T|Coding||c.-4981T>C|||||4981|,C|downstream_gene_variant|MODIFIER|Afu1g01280|Afu1g01280|transcript|Afu1g01280-T|Coding||c.*4853T>C|||||4853|,C|downstream_gene_variant|MODIFIER|Afu1g01300|Afu1g01300|transcript|Afu1g01300-T|Coding||c.*2244T>C|||||2234|,C|downstream_gene_variant|MODIFIER|Afu1g01330|Afu1g01330|transcript|Afu1g01330-T|Coding||c.*1633A>G|||||1468|WARNING_TRANSCRIPT_MULTIPLE_STOP_CODONS	GT:DP:RO:QR:AO:QA:GL	1/1:157:0:0:157:5835:-505.378,-47.2617,0
Chr1_A_fumigatus_Af293	445641	.	G	C	4644.98	.	AB=0;ABP=0;AC=2;AF=1;AN=2;AO=150;CIGAR=1X;DP=151;DPB=151;DPRA=0;EPP=12.7964;EPPR=0;GTI=0;LEN=1;MEANALT=1;MQM=41.9867;MQMR=100;NS=1;NUMALT=1;ODDS=210.603;PAIRED=0.926667;PAIREDR=0;PAO=0;PQA=0;PQR=0;PRO=0;QA=5383;QR=60;RO=0;RPL=74;RPP=3.06821;RPPR=5.18177;RPR=76;RUN=1;SAF=80;SAP=4.45795;SAR=70;SRF=0;SRP=5.18177;SRR=0;TYPE=snp;ANN=C|missense_variant|MODERATE|Afu1g01320|Afu1g01320|transcript|Afu1g01320-T|Coding|1/1|c.815C>G|p.Ala272Gly|815/1467|815/1467|272/488||,C|upstream_gene_variant|MODIFIER|Afu1g01310|Afu1g01310|transcript|Afu1g01310-T|Coding||c.-898C>G|||||898|WARNING_TRANSCRIPT_MULTIPLE_STOP_CODONS,C|upstream_gene_variant|MODIFIER|Afu1g01340|Afu1g01340|transcript|Afu1g01340-T|Coding||c.-2557G>C|||||2557|,C|upstream_gene_variant|MODIFIER|Afu1g01350|Afu1g01350|transcript|Afu1g01350-T|Coding||c.-4614G>C|||||4614|,C|downstream_gene_variant|MODIFIER|Afu1g01300|Afu1g01300|transcript|Afu1g01300-T|Coding||c.*2611G>C|||||2601|,C|downstream_gene_variant|MODIFIER|Afu1g01330|Afu1g01330|transcript|Afu1g01330-T|Coding||c.*1266C>G|||||1101|WARNING_TRANSCRIPT_MULTIPLE_STOP_CODONS	GT:DP:RO:QR:AO:QA:GL	1/1:150:0:0:150:5383:-469.185,-45.1545,0
Chr1_A_fumigatus_Af293	446369	.	A	G	5160.27	.	AB=0;ABP=0;AC=2;AF=1;AN=2;AO=162;CIGAR=1X;DP=163;DPB=163;DPRA=0;EPP=3.86817;EPPR=0;GTI=0;LEN=1;MEANALT=1;MQM=41.8889;MQMR=100;NS=1;NUMALT=1;ODDS=227.239;PAIRED=0.925926;PAIREDR=0;PAO=0;PQA=0;PQR=0;PRO=0;QA=6024;QR=60;RO=0;RPL=91;RPP=8.37196;RPPR=5.18177;RPR=71;RUN=1;SAF=78;SAP=3.49285;SAR=84;SRF=0;SRP=5.18177;SRR=0;TYPE=snp;ANN=G|synonymous_variant|LOW|Afu1g01320|Afu1g01320|transcript|Afu1g01320-T|Coding|1/1|c.87T>C|p.Ser29Ser|87/1467|87/1467|29/488||,G|upstream_gene_variant|MODIFIER|Afu1g01310|Afu1g01310|transcript|Afu1g01310-T|Coding||c.-1626T>C|||||1626|WARNING_TRANSCRIPT_MULTIPLE_STOP_CODONS,G|upstream_gene_variant|MODIFIER|Afu1g01340|Afu1g01340|transcript|Afu1g01340-T|Coding||c.-1829A>G|||||1829|,G|upstream_gene_variant|MODIFIER|Afu1g01350|Afu1g01350|transcript|Afu1g01350-T|Coding||c.-3886A>G|||||3886|,G|downstream_gene_variant|MODIFIER|Afu1g01300|Afu1g01300|transcript|Afu1g01300-T|Coding||c.*3339A>G|||||3329|,G|downstream_gene_variant|MODIFIER|Afu1g01330|Afu1g01330|transcript|Afu1g01330-T|Coding||c.*538T>C|||||373|WARNING_TRANSCRIPT_MULTIPLE_STOP_CODONS,G|downstream_gene_variant|MODIFIER|Afu1g01360|Afu1g01360|transcript|Afu1g01360-T|Coding||c.*4767T>C|||||4767|	GT:DP:RO:QR:AO:QA:GL	1/1:162:0:0:162:6024:-520.304,-48.7669,0
Chr1_A_fumigatus_Af293	446527	.	T	A	4980.18	.	AB=0;ABP=0;AC=2;AF=1;AN=2;AO=156;CIGAR=1X;DP=157;DPB=157;DPRA=0;EPP=4.40227;EPPR=0;GTI=0;LEN=1;MEANALT=1;MQM=41.9744;MQMR=100;NS=1;NUMALT=1;ODDS=218.921;PAIRED=0.923077;PAIREDR=0;PAO=0;PQA=0;PQR=0;PRO=0;QA=5864;QR=60;RO=0;RPL=49;RPP=49.8362;RPPR=5.18177;RPR=107;RUN=1;SAF=88;SAP=8.57818;SAR=68;SRF=0;SRP=5.18177;SRR=0;TYPE=snp;ANN=A|upstream_gene_variant|MODIFIER|Afu1g01310|Afu1g01310|transcript|Afu1g01310-T|Coding||c.-1784A>T|||||1784|WARNING_TRANSCRIPT_MULTIPLE_STOP_CODONS,A|upstream_gene_variant|MODIFIER|Afu1g01320|Afu1g01320|transcript|Afu1g01320-T|Coding||c.-72A>T|||||72|,A|upstream_gene_variant|MODIFIER|Afu1g01340|Afu1g01340|transcript|Afu1g01340-T|Coding||c.-1671T>A|||||1671|,A|upstream_gene_variant|MODIFIER|Afu1g01350|Afu1g01350|transcript|Afu1g01350-T|Coding||c.-3728T>A|||||3728|,A|downstream_gene_variant|MODIFIER|Afu1g01300|Afu1g01300|transcript|Afu1g01300-T|Coding||c.*3497T>A|||||3487|,A|downstream_gene_variant|MODIFIER|Afu1g01330|Afu1g01330|transcript|Afu1g01330-T|Coding||c.*380A>T|||||215|WARNING_TRANSCRIPT_MULTIPLE_STOP_CODONS,A|downstream_gene_variant|MODIFIER|Afu1g01360|Afu1g01360|transcript|Afu1g01360-T|Coding||c.*4609A>T|||||4609|,A|intergenic_region|MODIFIER|Afu1g01320-Afu1g01330|Afu1g01320-Afu1g01330|intergenic_region|Afu1g01320-Afu1g01330|||n.446527T>A||||||	GT:DP:RO:QR:AO:QA:GL	1/1:156:0:0:156:5864:-507.062,-46.9607,0
Chr1_A_fumigatus_Af293	448358	.	C	T	4161.91	.	AB=0;ABP=0;AC=2;AF=1;AN=2;AO=141;CIGAR=1X;DP=144;DPB=144;DPRA=0;EPP=3.76493;EPPR=7.35324;GTI=0;LEN=1;MEANALT=2;MQM=42;MQMR=71;NS=1;NUMALT=1;ODDS=194.174;PAIRED=0.957447;PAIREDR=0;PAO=0;PQA=0;PQR=0;PRO=0;QA=4817;QR=72;RO=1;RPL=67;RPP=3.76493;RPPR=7.35324;RPR=74;RUN=1;SAF=71;SAP=3.0257;SAR=70;SRF=1;SRP=3.0103;SRR=0;TYPE=snp;ANN=T|missense_variant|MODERATE|Afu1g01340|Afu1g01340|transcript|Afu1g01340-T|Coding|2/2|c.110C>T|p.Ala37Val|110/1500|110/1500|37/499||,T|upstream_gene_variant|MODIFIER|Afu1g01310|Afu1g01310|transcript|Afu1g01310-T|Coding||c.-3615G>A|||||3615|WARNING_TRANSCRIPT_MULTIPLE_STOP_CODONS,T|upstream_gene_variant|MODIFIER|Afu1g01320|Afu1g01320|transcript|Afu1g01320-T|Coding||c.-1903G>A|||||1903|,T|upstream_gene_variant|MODIFIER|Afu1g01330|Afu1g01330|transcript|Afu1g01330-T|Coding||c.-525G>A|||||329|WARNING_TRANSCRIPT_MULTIPLE_STOP_CODONS,T|upstream_gene_variant|MODIFIER|Afu1g01350|Afu1g01350|transcript|Afu1g01350-T|Coding||c.-1897C>T|||||1897|,T|downstream_gene_variant|MODIFIER|Afu1g01360|Afu1g01360|transcript|Afu1g01360-T|Coding||c.*2778G>A|||||2778|,T|downstream_gene_variant|MODIFIER|Afu1g01370|Afu1g01370|transcript|Afu1g01370-T|Coding||c.*3694G>A|||||3694|WARNING_TRANSCRIPT_MULTIPLE_STOP_CODONS,T|downstream_gene_variant|MODIFIER|Afu1g01380|Afu1g01380|transcript|Afu1g01380-T|Coding||c.*4674G>A|||||4674|	GT:DP:RO:QR:AO:QA:GL	1/1:143:1:12:141:4817:-418.96,-41.6766,0
Chr1_A_fumigatus_Af293	448440	.	G	A	5460.04	.	AB=0;ABP=0;AC=2;AF=1;AN=2;AO=173;CIGAR=1X;DP=174;DPB=174;DPRA=0;EPP=3.62534;EPPR=0;GTI=0;LEN=1;MEANALT=1;MQM=42;MQMR=100;NS=1;NUMALT=1;ODDS=242.488;PAIRED=0.947977;PAIREDR=0;PAO=0;PQA=0;PQR=0;PRO=0;QA=6329;QR=60;RO=0;RPL=78;RPP=6.63779;RPPR=5.18177;RPR=95;RUN=1;SAF=86;SAP=3.02285;SAR=87;SRF=0;SRP=5.18177;SRR=0;TYPE=snp;ANN=A|synonymous_variant|LOW|Afu1g01340|Afu1g01340|transcript|Afu1g01340-T|Coding|2/2|c.192G>A|p.Ser64Ser|192/1500|192/1500|64/499||,A|upstream_gene_variant|MODIFIER|Afu1g01310|Afu1g01310|transcript|Afu1g01310-T|Coding||c.-3697C>T|||||3697|WARNING_TRANSCRIPT_MULTIPLE_STOP_CODONS,A|upstream_gene_variant|MODIFIER|Afu1g01320|Afu1g01320|transcript|Afu1g01320-T|Coding||c.-1985C>T|||||1985|,A|upstream_gene_variant|MODIFIER|Afu1g01330|Afu1g01330|transcript|Afu1g01330-T|Coding||c.-607C>T|||||411|WARNING_TRANSCRIPT_MULTIPLE_STOP_CODONS,A|upstream_gene_variant|MODIFIER|Afu1g01350|Afu1g01350|transcript|Afu1g01350-T|Coding||c.-1815G>A|||||1815|,A|downstream_gene_variant|MODIFIER|Afu1g01360|Afu1g01360|transcript|Afu1g01360-T|Coding||c.*2696C>T|||||2696|,A|downstream_gene_variant|MODIFIER|Afu1g01370|Afu1g01370|transcript|Afu1g01370-T|Coding||c.*3612C>T|||||3612|WARNING_TRANSCRIPT_MULTIPLE_STOP_CODONS,A|downstream_gene_variant|MODIFIER|Afu1g01380|Afu1g01380|transcript|Afu1g01380-T|Coding||c.*4592C>T|||||4592|	GT:DP:RO:QR:AO:QA:GL	1/1:173:0:0:173:6329:-550.081,-52.0782,0
Chr1_A_fumigatus_Af293	449484	.	T	C	4391.7	.	AB=0;ABP=0;AC=2;AF=1;AN=2;AO=138;CIGAR=1X;DP=139;DPB=139;DPRA=0;EPP=3.57677;EPPR=0;GTI=0;LEN=1;MEANALT=1;MQM=41.9855;MQMR=100;NS=1;NUMALT=1;ODDS=193.968;PAIRED=0.92029;PAIREDR=0;PAO=0;PQA=0;PQR=0;PRO=0;QA=5118;QR=60;RO=0;RPL=55;RPP=15.3468;RPPR=5.18177;RPR=83;RUN=1;SAF=69;SAP=3.0103;SAR=69;SRF=0;SRP=5.18177;SRR=0;TYPE=snp;ANN=C|synonymous_variant|LOW|Afu1g01340|Afu1g01340|transcript|Afu1g01340-T|Coding|2/2|c.1236T>C|p.Val412Val|1236/1500|1236/1500|412/499||,C|upstream_gene_variant|MODIFIER|Afu1g01310|Afu1g01310|transcript|Afu1g01310-T|Coding||c.-4741A>G|||||4741|WARNING_TRANSCRIPT_MULTIPLE_STOP_CODONS,C|upstream_gene_variant|MODIFIER|Afu1g01320|Afu1g01320|transcript|Afu1g01320-T|Coding||c.-3029A>G|||||3029|,C|upstream_gene_variant|MODIFIER|Afu1g01330|Afu1g01330|transcript|Afu1g01330-T|Coding||c.-1651A>G|||||1455|WARNING_TRANSCRIPT_MULTIPLE_STOP_CODONS,C|upstream_gene_variant|MODIFIER|Afu1g01350|Afu1g01350|transcript|Afu1g01350-T|Coding||c.-771T>C|||||771|,C|downstream_gene_variant|MODIFIER|Afu1g01360|Afu1g01360|transcript|Afu1g01360-T|Coding||c.*1652A>G|||||1652|,C|downstream_gene_variant|MODIFIER|Afu1g01370|Afu1g01370|transcript|Afu1g01370-T|Coding||c.*2568A>G|||||2568|WARNING_TRANSCRIPT_MULTIPLE_STOP_CODONS,C|downstream_gene_variant|MODIFIER|Afu1g01380|Afu1g01380|transcript|Afu1g01380-T|Coding||c.*3548A>G|||||3548|	GT:DP:RO:QR:AO:QA:GL	1/1:138:0:0:138:5118:-443.965,-41.5421,0
Chr1_A_fumigatus_Af293	449742	.	C	T	4943.82	.	AB=0;ABP=0;AC=2;AF=1;AN=2;AO=155;CIGAR=1X;DP=156;DPB=156;DPRA=0;EPP=3.69677;EPPR=0;GTI=0;LEN=1;MEANALT=1;MQM=41.6645;MQMR=100;NS=1;NUMALT=1;ODDS=217.535;PAIRED=0.909677;PAIREDR=0;PAO=0;PQA=0;PQR=0;PRO=0;QA=5789;QR=60;RO=0;RPL=70;RPP=6.16244;RPPR=5.18177;RPR=85;RUN=1;SAF=85;SAP=6.16244;SAR=70;SRF=0;SRP=5.18177;SRR=0;TYPE=snp;ANN=T|synonymous_variant|LOW|Afu1g01340|Afu1g01340|transcript|Afu1g01340-T|Coding|2/2|c.1494C>T|p.Ala498Ala|1494/1500|1494/1500|498/499||,T|upstream_gene_variant|MODIFIER|Afu1g01310|Afu1g01310|transcript|Afu1g01310-T|Coding||c.-4999G>A|||||4999|WARNING_TRANSCRIPT_MULTIPLE_STOP_CODONS,T|upstream_gene_variant|MODIFIER|Afu1g01320|Afu1g01320|transcript|Afu1g01320-T|Coding||c.-3287G>A|||||3287|,T|upstream_gene_variant|MODIFIER|Afu1g01330|Afu1g01330|transcript|Afu1g01330-T|Coding||c.-1909G>A|||||1713|WARNING_TRANSCRIPT_MULTIPLE_STOP_CODONS,T|upstream_gene_variant|MODIFIER|Afu1g01350|Afu1g01350|transcript|Afu1g01350-T|Coding||c.-513C>T|||||513|,T|downstream_gene_variant|MODIFIER|Afu1g01360|Afu1g01360|transcript|Afu1g01360-T|Coding||c.*1394G>A|||||1394|,T|downstream_gene_variant|MODIFIER|Afu1g01370|Afu1g01370|transcript|Afu1g01370-T|Coding||c.*2310G>A|||||2310|WARNING_TRANSCRIPT_MULTIPLE_STOP_CODONS,T|downstream_gene_variant|MODIFIER|Afu1g01380|Afu1g01380|transcript|Afu1g01380-T|Coding||c.*3290G>A|||||3290|	GT:DP:RO:QR:AO:QA:GL	1/1:155:0:0:155:5789:-498.659,-46.6597,0
Chr1_A_fumigatus_Af293	449759	.	T	C	4633.56	.	AB=0;ABP=0;AC=2;AF=1;AN=2;AO=147;CIGAR=1X;DP=148;DPB=148;DPRA=0;EPP=4.20683;EPPR=0;GTI=0;LEN=1;MEANALT=1;MQM=41.6463;MQMR=100;NS=1;NUMALT=1;ODDS=206.445;PAIRED=0.918367;PAIREDR=0;PAO=0;PQA=0;PQR=0;PRO=0;QA=5406;QR=60;RO=0;RPL=74;RPP=3.02507;RPPR=5.18177;RPR=73;RUN=1;SAF=76;SAP=3.3796;SAR=71;SRF=0;SRP=5.18177;SRR=0;TYPE=snp;ANN=C|upstream_gene_variant|MODIFIER|Afu1g01320|Afu1g01320|transcript|Afu1g01320-T|Coding||c.-3304A>G|||||3304|,C|upstream_gene_variant|MODIFIER|Afu1g01330|Afu1g01330|transcript|Afu1g01330-T|Coding||c.-1926A>G|||||1730|WARNING_TRANSCRIPT_MULTIPLE_STOP_CODONS,C|upstream_gene_variant|MODIFIER|Afu1g01350|Afu1g01350|transcript|Afu1g01350-T|Coding||c.-496T>C|||||496|,C|downstream_gene_variant|MODIFIER|Afu1g01340|Afu1g01340|transcript|Afu1g01340-T|Coding||c.*11T>C|||||11|,C|downstream_gene_variant|MODIFIER|Afu1g01360|Afu1g01360|transcript|Afu1g01360-T|Coding||c.*1377A>G|||||1377|,C|downstream_gene_variant|MODIFIER|Afu1g01370|Afu1g01370|transcript|Afu1g01370-T|Coding||c.*2293A>G|||||2293|WARNING_TRANSCRIPT_MULTIPLE_STOP_CODONS,C|downstream_gene_variant|MODIFIER|Afu1g01380|Afu1g01380|transcript|Afu1g01380-T|Coding||c.*3273A>G|||||3273|,C|intergenic_region|MODIFIER|Afu1g01340-Afu1g01350|Afu1g01340-Afu1g01350|intergenic_region|Afu1g01340-Afu1g01350|||n.449759T>C||||||	GT:DP:RO:QR:AO:QA:GL	1/1:147:0:0:147:5406:-467.061,-44.2514,0
Chr1_A_fumigatus_Af293	449778	.	T	C	5198.15	.	AB=0;ABP=0;AC=2;AF=1;AN=2;AO=161;CIGAR=1X;DP=162;DPB=162;DPRA=0;EPP=6.90816;EPPR=0;GTI=0;LEN=1;MEANALT=1;MQM=41.677;MQMR=100;NS=1;NUMALT=1;ODDS=225.853;PAIRED=0.906832;PAIREDR=0;PAO=0;PQA=0;PQR=0;PRO=0;QA=6090;QR=60;RO=0;RPL=81;RPP=3.02379;RPPR=5.18177;RPR=80;RUN=1;SAF=84;SAP=3.67118;SAR=77;SRF=0;SRP=5.18177;SRR=0;TYPE=snp;ANN=C|upstream_gene_variant|MODIFIER|Afu1g01320|Afu1g01320|transcript|Afu1g01320-T|Coding||c.-3323A>G|||||3323|,C|upstream_gene_variant|MODIFIER|Afu1g01330|Afu1g01330|transcript|Afu1g01330-T|Coding||c.-1945A>G|||||1749|WARNING_TRANSCRIPT_MULTIPLE_STOP_CODONS,C|upstream_gene_variant|MODIFIER|Afu1g01350|Afu1g01350|transcript|Afu1g01350-T|Coding||c.-477T>C|||||477|,C|downstream_gene_variant|MODIFIER|Afu1g01340|Afu1g01340|transcript|Afu1g01340-T|Coding||c.*30T>C|||||30|,C|downstream_gene_variant|MODIFIER|Afu1g01360|Afu1g01360|transcript|Afu1g01360-T|Coding||c.*1358A>G|||||1358|,C|downstream_gene_variant|MODIFIER|Afu1g01370|Afu1g01370|transcript|Afu1g01370-T|Coding||c.*2274A>G|||||2274|WARNING_TRANSCRIPT_MULTIPLE_STOP_CODONS,C|downstream_gene_variant|MODIFIER|Afu1g01380|Afu1g01380|transcript|Afu1g01380-T|Coding||c.*3254A>G|||||3254|,C|intergenic_region|MODIFIER|Afu1g01340-Afu1g01350|Afu1g01340-Afu1g01350|intergenic_region|Afu1g01340-Afu1g01350|||n.449778T>C||||||	GT:DP:RO:QR:AO:QA:GL	1/1:161:0:0:161:6090:-523.876,-48.4658,0
Chr1_A_fumigatus_Af293	450015	.	T	C	5241.68	.	AB=0;ABP=0;AC=2;AF=1;AN=2;AO=167;CIGAR=1X;DP=171;DPB=171;DPRA=0;EPP=3.0233;EPPR=3.73412;GTI=0;LEN=1;MEANALT=2;MQM=41.988;MQMR=61.3333;NS=1;NUMALT=1;ODDS=216.03;PAIRED=0.94012;PAIREDR=0.666667;PAO=0;PQA=0;PQR=0;PRO=0;QA=6152;QR=128;RO=2;RPL=81;RPP=3.33537;RPPR=9.52472;RPR=86;RUN=1;SAF=74;SAP=7.70432;SAR=93;SRF=1;SRP=3.73412;SRR=1;TYPE=snp;ANN=C|upstream_gene_variant|MODIFIER|Afu1g01320|Afu1g01320|transcript|Afu1g01320-T|Coding||c.-3560A>G|||||3560|,C|upstream_gene_variant|MODIFIER|Afu1g01330|Afu1g01330|transcript|Afu1g01330-T|Coding||c.-2182A>G|||||1986|WARNING_TRANSCRIPT_MULTIPLE_STOP_CODONS,C|upstream_gene_variant|MODIFIER|Afu1g01350|Afu1g01350|transcript|Afu1g01350-T|Coding||c.-240T>C|||||240|,C|downstream_gene_variant|MODIFIER|Afu1g01340|Afu1g01340|transcript|Afu1g01340-T|Coding||c.*267T>C|||||267|,C|downstream_gene_variant|MODIFIER|Afu1g01360|Afu1g01360|transcript|Afu1g01360-T|Coding||c.*1121A>G|||||1121|,C|downstream_gene_variant|MODIFIER|Afu1g01370|Afu1g01370|transcript|Afu1g01370-T|Coding||c.*2037A>G|||||2037|WARNING_TRANSCRIPT_MULTIPLE_STOP_CODONS,C|downstream_gene_variant|MODIFIER|Afu1g01380|Afu1g01380|transcript|Afu1g01380-T|Coding||c.*3017A>G|||||3017|,C|downstream_gene_variant|MODIFIER|Afu1g01390|Afu1g01390|transcript|Afu1g01390-T|Coding||c.*4895A>G|||||4895|,C|intergenic_region|MODIFIER|Afu1g01340-Afu1g01350|Afu1g01340-Afu1g01350|intergenic_region|Afu1g01340-Afu1g01350|||n.450015T>C||||||	GT:DP:RO:QR:AO:QA:GL	1/1:170:2:68:167:6152:-527.095,-44.7399,0
Chr1_A_fumigatus_Af293	450025	.	T	C	5680.8	.	AB=0;ABP=0;AC=2;AF=1;AN=2;AO=175;CIGAR=1X;DP=176;DPB=176;DPRA=0;EPP=3.12198;EPPR=0;GTI=0;LEN=1;MEANALT=1;MQM=41.9886;MQMR=100;NS=1;NUMALT=1;ODDS=245.261;PAIRED=0.942857;PAIREDR=0;PAO=0;PQA=0;PQR=0;PRO=0;QA=6620;QR=60;RO=0;RPL=89;RPP=3.12198;RPPR=5.18177;RPR=86;RUN=1;SAF=80;SAP=5.80219;SAR=95;SRF=0;SRP=5.18177;SRR=0;TYPE=snp;ANN=C|upstream_gene_variant|MODIFIER|Afu1g01320|Afu1g01320|transcript|Afu1g01320-T|Coding||c.-3570A>G|||||3570|,C|upstream_gene_variant|MODIFIER|Afu1g01330|Afu1g01330|transcript|Afu1g01330-T|Coding||c.-2192A>G|||||1996|WARNING_TRANSCRIPT_MULTIPLE_STOP_CODONS,C|upstream_gene_variant|MODIFIER|Afu1g01350|Afu1g01350|transcript|Afu1g01350-T|Coding||c.-230T>C|||||230|,C|downstream_gene_variant|MODIFIER|Afu1g01340|Afu1g01340|transcript|Afu1g01340-T|Coding||c.*277T>C|||||277|,C|downstream_gene_variant|MODIFIER|Afu1g01360|Afu1g01360|transcript|Afu1g01360-T|Coding||c.*1111A>G|||||1111|,C|downstream_gene_variant|MODIFIER|Afu1g01370|Afu1g01370|transcript|Afu1g01370-T|Coding||c.*2027A>G|||||2027|WARNING_TRANSCRIPT_MULTIPLE_STOP_CODONS,C|downstream_gene_variant|MODIFIER|Afu1g01380|Afu1g01380|transcript|Afu1g01380-T|Coding||c.*3007A>G|||||3007|,C|downstream_gene_variant|MODIFIER|Afu1g01390|Afu1g01390|transcript|Afu1g01390-T|Coding||c.*4885A>G|||||4885|,C|intergenic_region|MODIFIER|Afu1g01340-Afu1g01350|Afu1g01340-Afu1g01350|intergenic_region|Afu1g01340-Afu1g01350|||n.450025T>C||||||	GT:DP:RO:QR:AO:QA:GL	1/1:175:0:0:175:6620:-572.041,-52.6803,0
Chr1_A_fumigatus_Af293	450352	.	A	G	4022.08	.	AB=0;ABP=0;AC=2;AF=1;AN=2;AO=131;CIGAR=1X;DP=132;DPB=132;DPRA=0;EPP=15.0943;EPPR=0;GTI=0;LEN=1;MEANALT=1;MQM=41.9237;MQMR=100;NS=1;NUMALT=1;ODDS=184.264;PAIRED=0.877863;PAIREDR=0;PAO=0;PQA=0;PQR=0;PRO=0;QA=4705;QR=60;RO=0;RPL=58;RPP=6.73993;RPPR=5.18177;RPR=73;RUN=1;SAF=77;SAP=11.7791;SAR=54;SRF=0;SRP=5.18177;SRR=0;TYPE=snp;ANN=G|missense_variant|MODERATE|Afu1g01350|Afu1g01350|transcript|Afu1g01350-T|Coding|1/1|c.98A>G|p.Glu33Gly|98/687|98/621|33/206||,G|upstream_gene_variant|MODIFIER|Afu1g01320|Afu1g01320|transcript|Afu1g01320-T|Coding||c.-3897T>C|||||3897|,G|upstream_gene_variant|MODIFIER|Afu1g01330|Afu1g01330|transcript|Afu1g01330-T|Coding||c.-2519T>C|||||2323|WARNING_TRANSCRIPT_MULTIPLE_STOP_CODONS,G|downstream_gene_variant|MODIFIER|Afu1g01340|Afu1g01340|transcript|Afu1g01340-T|Coding||c.*604A>G|||||604|,G|downstream_gene_variant|MODIFIER|Afu1g01360|Afu1g01360|transcript|Afu1g01360-T|Coding||c.*784T>C|||||784|,G|downstream_gene_variant|MODIFIER|Afu1g01370|Afu1g01370|transcript|Afu1g01370-T|Coding||c.*1700T>C|||||1700|WARNING_TRANSCRIPT_MULTIPLE_STOP_CODONS,G|downstream_gene_variant|MODIFIER|Afu1g01380|Afu1g01380|transcript|Afu1g01380-T|Coding||c.*2680T>C|||||2680|,G|downstream_gene_variant|MODIFIER|Afu1g01390|Afu1g01390|transcript|Afu1g01390-T|Coding||c.*4558T>C|||||4558|	GT:DP:RO:QR:AO:QA:GL	1/1:131:0:0:131:4705:-408.134,-39.4349,0
Chr1_A_fumigatus_Af293	450364	.	A	C	4188.2	.	AB=0;ABP=0;AC=2;AF=1;AN=2;AO=138;CIGAR=1X;DP=139;DPB=139;DPRA=0;EPP=10.6262;EPPR=0;GTI=0;LEN=1;MEANALT=1;MQM=41.8986;MQMR=100;NS=1;NUMALT=1;ODDS=193.968;PAIRED=0.876812;PAIREDR=0;PAO=0;PQA=0;PQR=0;PRO=0;QA=4897;QR=60;RO=0;RPL=74;RPP=4.58383;RPPR=5.18177;RPR=64;RUN=1;SAF=84;SAP=17.1721;SAR=54;SRF=0;SRP=5.18177;SRR=0;TYPE=snp;ANN=C|missense_variant|MODERATE|Afu1g01350|Afu1g01350|transcript|Afu1g01350-T|Coding|1/1|c.110A>C|p.Asp37Ala|110/687|110/621|37/206||,C|upstream_gene_variant|MODIFIER|Afu1g01320|Afu1g01320|transcript|Afu1g01320-T|Coding||c.-3909T>G|||||3909|,C|upstream_gene_variant|MODIFIER|Afu1g01330|Afu1g01330|transcript|Afu1g01330-T|Coding||c.-2531T>G|||||2335|WARNING_TRANSCRIPT_MULTIPLE_STOP_CODONS,C|downstream_gene_variant|MODIFIER|Afu1g01340|Afu1g01340|transcript|Afu1g01340-T|Coding||c.*616A>C|||||616|,C|downstream_gene_variant|MODIFIER|Afu1g01360|Afu1g01360|transcript|Afu1g01360-T|Coding||c.*772T>G|||||772|,C|downstream_gene_variant|MODIFIER|Afu1g01370|Afu1g01370|transcript|Afu1g01370-T|Coding||c.*1688T>G|||||1688|WARNING_TRANSCRIPT_MULTIPLE_STOP_CODONS,C|downstream_gene_variant|MODIFIER|Afu1g01380|Afu1g01380|transcript|Afu1g01380-T|Coding||c.*2668T>G|||||2668|,C|downstream_gene_variant|MODIFIER|Afu1g01390|Afu1g01390|transcript|Afu1g01390-T|Coding||c.*4546T>G|||||4546|	GT:DP:RO:QR:AO:QA:GL	1/1:138:0:0:138:4897:-424.659,-41.5421,0
Chr1_A_fumigatus_Af293	450492	.	G	A	3695.31	.	AB=0;ABP=0;AC=2;AF=1;AN=2;AO=128;CIGAR=1X;DP=129;DPB=129;DPRA=0;EPP=3.28173;EPPR=0;GTI=0;LEN=1;MEANALT=1;MQM=41.5469;MQMR=100;NS=1;NUMALT=1;ODDS=180.105;PAIRED=0.914062;PAIREDR=0;PAO=0;PQA=0;PQR=0;PRO=0;QA=4330;QR=60;RO=0;RPL=71;RPP=6.33537;RPPR=5.18177;RPR=57;RUN=1;SAF=85;SAP=32.9359;SAR=43;SRF=0;SRP=5.18177;SRR=0;TYPE=snp;ANN=A|missense_variant|MODERATE|Afu1g01350|Afu1g01350|transcript|Afu1g01350-T|Coding|1/1|c.238G>A|p.Asp80Asn|238/687|238/621|80/206||,A|upstream_gene_variant|MODIFIER|Afu1g01320|Afu1g01320|transcript|Afu1g01320-T|Coding||c.-4037C>T|||||4037|,A|upstream_gene_variant|MODIFIER|Afu1g01330|Afu1g01330|transcript|Afu1g01330-T|Coding||c.-2659C>T|||||2463|WARNING_TRANSCRIPT_MULTIPLE_STOP_CODONS,A|downstream_gene_variant|MODIFIER|Afu1g01340|Afu1g01340|transcript|Afu1g01340-T|Coding||c.*744G>A|||||744|,A|downstream_gene_variant|MODIFIER|Afu1g01360|Afu1g01360|transcript|Afu1g01360-T|Coding||c.*644C>T|||||644|,A|downstream_gene_variant|MODIFIER|Afu1g01370|Afu1g01370|transcript|Afu1g01370-T|Coding||c.*1560C>T|||||1560|WARNING_TRANSCRIPT_MULTIPLE_STOP_CODONS,A|downstream_gene_variant|MODIFIER|Afu1g01380|Afu1g01380|transcript|Afu1g01380-T|Coding||c.*2540C>T|||||2540|,A|downstream_gene_variant|MODIFIER|Afu1g01390|Afu1g01390|transcript|Afu1g01390-T|Coding||c.*4418C>T|||||4418|	GT:DP:RO:QR:AO:QA:GL	1/1:128:0:0:128:4330:-376.37,-38.5318,0
Chr1_A_fumigatus_Af293	450522	.	C	T	4087.09	.	AB=0;ABP=0;AC=2;AF=1;AN=2;AO=141;CIGAR=1X;DP=143;DPB=143;DPRA=0;EPP=19.7815;EPPR=7.35324;GTI=0;LEN=1;MEANALT=1;MQM=41.6596;MQMR=71;NS=1;NUMALT=1;ODDS=193.875;PAIRED=0.907801;PAIREDR=0.5;PAO=0;PQA=0;PQR=0;PRO=0;QA=4786;QR=72;RO=1;RPL=59;RPP=11.1572;RPPR=3.0103;RPR=82;RUN=1;SAF=71;SAP=3.0257;SAR=70;SRF=0;SRP=7.35324;SRR=1;TYPE=snp;ANN=T|missense_variant|MODERATE|Afu1g01350|Afu1g01350|transcript|Afu1g01350-T|Coding|1/1|c.268C>T|p.Pro90Ser|268/687|268/621|90/206||,T|upstream_gene_variant|MODIFIER|Afu1g01320|Afu1g01320|transcript|Afu1g01320-T|Coding||c.-4067G>A|||||4067|,T|upstream_gene_variant|MODIFIER|Afu1g01330|Afu1g01330|transcript|Afu1g01330-T|Coding||c.-2689G>A|||||2493|WARNING_TRANSCRIPT_MULTIPLE_STOP_CODONS,T|downstream_gene_variant|MODIFIER|Afu1g01340|Afu1g01340|transcript|Afu1g01340-T|Coding||c.*774C>T|||||774|,T|downstream_gene_variant|MODIFIER|Afu1g01360|Afu1g01360|transcript|Afu1g01360-T|Coding||c.*614G>A|||||614|,T|downstream_gene_variant|MODIFIER|Afu1g01370|Afu1g01370|transcript|Afu1g01370-T|Coding||c.*1530G>A|||||1530|WARNING_TRANSCRIPT_MULTIPLE_STOP_CODONS,T|downstream_gene_variant|MODIFIER|Afu1g01380|Afu1g01380|transcript|Afu1g01380-T|Coding||c.*2510G>A|||||2510|,T|downstream_gene_variant|MODIFIER|Afu1g01390|Afu1g01390|transcript|Afu1g01390-T|Coding||c.*4388G>A|||||4388|	GT:DP:RO:QR:AO:QA:GL	1/1:142:1:12:141:4786:-413.821,-41.5467,0
Chr1_A_fumigatus_Af293	450644	.	G	C	4456.55	.	AB=0;ABP=0;AC=2;AF=1;AN=2;AO=141;CIGAR=1X;DP=142;DPB=142;DPRA=0;EPP=3.76493;EPPR=0;GTI=0;LEN=1;MEANALT=1;MQM=41.9433;MQMR=100;NS=1;NUMALT=1;ODDS=198.127;PAIRED=0.907801;PAIREDR=0;PAO=0;PQA=0;PQR=0;PRO=0;QA=5169;QR=60;RO=0;RPL=67;RPP=3.76493;RPPR=5.18177;RPR=74;RUN=1;SAF=68;SAP=3.39531;SAR=73;SRF=0;SRP=5.18177;SRR=0;TYPE=snp;ANN=C|missense_variant|MODERATE|Afu1g01350|Afu1g01350|transcript|Afu1g01350-T|Coding|1/1|c.390G>C|p.Glu130Asp|390/687|390/621|130/206||,C|upstream_gene_variant|MODIFIER|Afu1g01320|Afu1g01320|transcript|Afu1g01320-T|Coding||c.-4189C>G|||||4189|,C|upstream_gene_variant|MODIFIER|Afu1g01330|Afu1g01330|transcript|Afu1g01330-T|Coding||c.-2811C>G|||||2615|WARNING_TRANSCRIPT_MULTIPLE_STOP_CODONS,C|downstream_gene_variant|MODIFIER|Afu1g01340|Afu1g01340|transcript|Afu1g01340-T|Coding||c.*896G>C|||||896|,C|downstream_gene_variant|MODIFIER|Afu1g01360|Afu1g01360|transcript|Afu1g01360-T|Coding||c.*492C>G|||||492|,C|downstream_gene_variant|MODIFIER|Afu1g01370|Afu1g01370|transcript|Afu1g01370-T|Coding||c.*1408C>G|||||1408|WARNING_TRANSCRIPT_MULTIPLE_STOP_CODONS,C|downstream_gene_variant|MODIFIER|Afu1g01380|Afu1g01380|transcript|Afu1g01380-T|Coding||c.*2388C>G|||||2388|,C|downstream_gene_variant|MODIFIER|Afu1g01390|Afu1g01390|transcript|Afu1g01390-T|Coding||c.*4266C>G|||||4266|	GT:DP:RO:QR:AO:QA:GL	1/1:141:0:0:141:5169:-449.363,-42.4452,0
Chr1_A_fumigatus_Af293	450745	.	C	G	4893.18	.	AB=0;ABP=0;AC=2;AF=1;AN=2;AO=156;CIGAR=1X;DP=157;DPB=157;DPRA=0;EPP=5.73856;EPPR=0;GTI=0;LEN=1;MEANALT=1;MQM=41.9615;MQMR=100;NS=1;NUMALT=1;ODDS=218.921;PAIRED=0.910256;PAIREDR=0;PAO=0;PQA=0;PQR=0;PRO=0;QA=5693;QR=60;RO=0;RPL=59;RPP=23.1103;RPPR=5.18177;RPR=97;RUN=1;SAF=74;SAP=3.90116;SAR=82;SRF=0;SRP=5.18177;SRR=0;TYPE=snp;ANN=G|missense_variant|MODERATE|Afu1g01350|Afu1g01350|transcript|Afu1g01350-T|Coding|1/1|c.491C>G|p.Pro164Arg|491/687|491/621|164/206||,G|upstream_gene_variant|MODIFIER|Afu1g01320|Afu1g01320|transcript|Afu1g01320-T|Coding||c.-4290G>C|||||4290|,G|upstream_gene_variant|MODIFIER|Afu1g01330|Afu1g01330|transcript|Afu1g01330-T|Coding||c.-2912G>C|||||2716|WARNING_TRANSCRIPT_MULTIPLE_STOP_CODONS,G|downstream_gene_variant|MODIFIER|Afu1g01340|Afu1g01340|transcript|Afu1g01340-T|Coding||c.*997C>G|||||997|,G|downstream_gene_variant|MODIFIER|Afu1g01360|Afu1g01360|transcript|Afu1g01360-T|Coding||c.*391G>C|||||391|,G|downstream_gene_variant|MODIFIER|Afu1g01370|Afu1g01370|transcript|Afu1g01370-T|Coding||c.*1307G>C|||||1307|WARNING_TRANSCRIPT_MULTIPLE_STOP_CODONS,G|downstream_gene_variant|MODIFIER|Afu1g01380|Afu1g01380|transcript|Afu1g01380-T|Coding||c.*2287G>C|||||2287|,G|downstream_gene_variant|MODIFIER|Afu1g01390|Afu1g01390|transcript|Afu1g01390-T|Coding||c.*4165G>C|||||4165|	GT:DP:RO:QR:AO:QA:GL	1/1:156:0:0:156:5693:-495.281,-46.9607,0
Chr1_A_fumigatus_Af293	450963	.	A	G	3845.31	.	AB=0;ABP=0;AC=2;AF=1;AN=2;AO=121;CIGAR=1X;DP=122;DPB=122;DPRA=0;EPP=5.18177;EPPR=0;GTI=0;LEN=1;MEANALT=1;MQM=42;MQMR=100;NS=1;NUMALT=1;ODDS=170.401;PAIRED=0.933884;PAIREDR=0;PAO=0;PQA=0;PQR=0;PRO=0;QA=4489;QR=60;RO=0;RPL=72;RPP=12.5038;RPPR=5.18177;RPR=49;RUN=1;SAF=56;SAP=4.46393;SAR=65;SRF=0;SRP=5.18177;SRR=0;TYPE=snp;ANN=G|upstream_gene_variant|MODIFIER|Afu1g01320|Afu1g01320|transcript|Afu1g01320-T|Coding||c.-4508T>C|||||4508|,G|upstream_gene_variant|MODIFIER|Afu1g01330|Afu1g01330|transcript|Afu1g01330-T|Coding||c.-3130T>C|||||2934|WARNING_TRANSCRIPT_MULTIPLE_STOP_CODONS,G|downstream_gene_variant|MODIFIER|Afu1g01340|Afu1g01340|transcript|Afu1g01340-T|Coding||c.*1215A>G|||||1215|,G|downstream_gene_variant|MODIFIER|Afu1g01350|Afu1g01350|transcript|Afu1g01350-T|Coding||c.*88A>G|||||22|,G|downstream_gene_variant|MODIFIER|Afu1g01360|Afu1g01360|transcript|Afu1g01360-T|Coding||c.*173T>C|||||173|,G|downstream_gene_variant|MODIFIER|Afu1g01370|Afu1g01370|transcript|Afu1g01370-T|Coding||c.*1089T>C|||||1089|WARNING_TRANSCRIPT_MULTIPLE_STOP_CODONS,G|downstream_gene_variant|MODIFIER|Afu1g01380|Afu1g01380|transcript|Afu1g01380-T|Coding||c.*2069T>C|||||2069|,G|downstream_gene_variant|MODIFIER|Afu1g01390|Afu1g01390|transcript|Afu1g01390-T|Coding||c.*3947T>C|||||3947|,G|intergenic_region|MODIFIER|Afu1g01350-Afu1g01360|Afu1g01350-Afu1g01360|intergenic_region|Afu1g01350-Afu1g01360|||n.450963A>G||||||	GT:DP:RO:QR:AO:QA:GL	1/1:121:0:0:121:4489:-389.259,-36.4246,0
Chr1_A_fumigatus_Af293	451294	.	T	C	710.468	.	AB=0;ABP=0;AC=2;AF=1;AN=2;AO=24;CIGAR=1X;DP=25;DPB=25;DPRA=0;EPP=4.45795;EPPR=0;GTI=0;LEN=1;MEANALT=1;MQM=41.6667;MQMR=100;NS=1;NUMALT=1;ODDS=35.9303;PAIRED=0.958333;PAIREDR=0;PAO=0;PQA=0;PQR=0;PRO=0;QA=843;QR=60;RO=0;RPL=11;RPP=3.37221;RPPR=5.18177;RPR=13;RUN=1;SAF=11;SAP=3.37221;SAR=13;SRF=0;SRP=5.18177;SRR=0;TYPE=snp;ANN=C|missense_variant|MODERATE|Afu1g01360|Afu1g01360|transcript|Afu1g01360-T|Coding|1/1|c.568A>G|p.Met190Val|568/726|568/726|190/241||,C|upstream_gene_variant|MODIFIER|Afu1g01320|Afu1g01320|transcript|Afu1g01320-T|Coding||c.-4839A>G|||||4839|,C|upstream_gene_variant|MODIFIER|Afu1g01330|Afu1g01330|transcript|Afu1g01330-T|Coding||c.-3461A>G|||||3265|WARNING_TRANSCRIPT_MULTIPLE_STOP_CODONS,C|downstream_gene_variant|MODIFIER|Afu1g01340|Afu1g01340|transcript|Afu1g01340-T|Coding||c.*1546T>C|||||1546|,C|downstream_gene_variant|MODIFIER|Afu1g01350|Afu1g01350|transcript|Afu1g01350-T|Coding||c.*419T>C|||||353|,C|downstream_gene_variant|MODIFIER|Afu1g01370|Afu1g01370|transcript|Afu1g01370-T|Coding||c.*758A>G|||||758|WARNING_TRANSCRIPT_MULTIPLE_STOP_CODONS,C|downstream_gene_variant|MODIFIER|Afu1g01380|Afu1g01380|transcript|Afu1g01380-T|Coding||c.*1738A>G|||||1738|,C|downstream_gene_variant|MODIFIER|Afu1g01390|Afu1g01390|transcript|Afu1g01390-T|Coding||c.*3616A>G|||||3616|	GT:DP:RO:QR:AO:QA:GL	1/1:24:0:0:24:843:-73.6339,-7.22472,0
Chr1_A_fumigatus_Af293	451375	.	T	C	1173.61	.	AB=0;ABP=0;AC=2;AF=1;AN=2;AO=41;CIGAR=1X;DP=42;DPB=42;DPRA=0;EPP=47.552;EPPR=0;GTI=0;LEN=1;MEANALT=1;MQM=41.8537;MQMR=100;NS=1;NUMALT=1;ODDS=59.4973;PAIRED=0.926829;PAIREDR=0;PAO=0;PQA=0;PQR=0;PRO=0;QA=1526;QR=60;RO=0;RPL=11;RPP=22.1298;RPPR=5.18177;RPR=30;RUN=1;SAF=36;SAP=53.9075;SAR=5;SRF=0;SRP=5.18177;SRR=0;TYPE=snp;ANN=C|missense_variant|MODERATE|Afu1g01360|Afu1g01360|transcript|Afu1g01360-T|Coding|1/1|c.487A>G|p.Met163Val|487/726|487/726|163/241||,C|upstream_gene_variant|MODIFIER|Afu1g01320|Afu1g01320|transcript|Afu1g01320-T|Coding||c.-4920A>G|||||4920|,C|upstream_gene_variant|MODIFIER|Afu1g01330|Afu1g01330|transcript|Afu1g01330-T|Coding||c.-3542A>G|||||3346|WARNING_TRANSCRIPT_MULTIPLE_STOP_CODONS,C|downstream_gene_variant|MODIFIER|Afu1g01340|Afu1g01340|transcript|Afu1g01340-T|Coding||c.*1627T>C|||||1627|,C|downstream_gene_variant|MODIFIER|Afu1g01350|Afu1g01350|transcript|Afu1g01350-T|Coding||c.*500T>C|||||434|,C|downstream_gene_variant|MODIFIER|Afu1g01370|Afu1g01370|transcript|Afu1g01370-T|Coding||c.*677A>G|||||677|WARNING_TRANSCRIPT_MULTIPLE_STOP_CODONS,C|downstream_gene_variant|MODIFIER|Afu1g01380|Afu1g01380|transcript|Afu1g01380-T|Coding||c.*1657A>G|||||1657|,C|downstream_gene_variant|MODIFIER|Afu1g01390|Afu1g01390|transcript|Afu1g01390-T|Coding||c.*3535A>G|||||3535|	GT:DP:RO:QR:AO:QA:GL	1/1:41:0:0:41:1526:-132.36,-12.3422,0
Chr1_A_fumigatus_Af293	451401	.	GCC	ACT	1098.8	.	AB=0;ABP=0;AC=2;AF=1;AN=2;AO=41;CIGAR=1X1M1X;DP=42;DPB=41.3333;DPRA=0;EPP=53.9075;EPPR=0;GTI=0;LEN=3;MEANALT=1;MQM=41.8537;MQMR=0;NS=1;NUMALT=1;ODDS=59.4973;PAIRED=0.926829;PAIREDR=0;PAO=0;PQA=0;PQR=0;PRO=0;QA=1479;QR=0;RO=0;RPL=8;RPP=36.112;RPPR=0;RPR=33;RUN=1;SAF=38;SAP=67.8897;SAR=3;SRF=0;SRP=0;SRR=0;TYPE=complex;ANN=ACT|missense_variant|MODERATE|Afu1g01360|Afu1g01360|transcript|Afu1g01360-T|Coding||c.459_461delGGCinsAGT|p.LeuAla153LeuVal|461/726|459/726|153/241||,ACT|upstream_gene_variant|MODIFIER|Afu1g01320|Afu1g01320|transcript|Afu1g01320-T|Coding||c.-4948_-4946delGGCinsAGT|||||4946|,ACT|upstream_gene_variant|MODIFIER|Afu1g01330|Afu1g01330|transcript|Afu1g01330-T|Coding||c.-3570_-3568delGGCinsAGT|||||3372|WARNING_TRANSCRIPT_MULTIPLE_STOP_CODONS,ACT|upstream_gene_variant|MODIFIER|Afu1g01400|Afu1g01400|transcript|Afu1g01400-T|Coding||c.-4975_-4973delGCCinsACT|||||4975|,ACT|downstream_gene_variant|MODIFIER|Afu1g01340|Afu1g01340|transcript|Afu1g01340-T|Coding||c.*1653_*1655delGCCinsACT|||||1653|,ACT|downstream_gene_variant|MODIFIER|Afu1g01350|Afu1g01350|transcript|Afu1g01350-T|Coding||c.*526_*528delGCCinsACT|||||460|,ACT|downstream_gene_variant|MODIFIER|Afu1g01370|Afu1g01370|transcript|Afu1g01370-T|Coding||c.*649_*651delGGCinsAGT|||||651|WARNING_TRANSCRIPT_MULTIPLE_STOP_CODONS,ACT|downstream_gene_variant|MODIFIER|Afu1g01380|Afu1g01380|transcript|Afu1g01380-T|Coding||c.*1629_*1631delGGCinsAGT|||||1631|,ACT|downstream_gene_variant|MODIFIER|Afu1g01390|Afu1g01390|transcript|Afu1g01390-T|Coding||c.*3507_*3509delGGCinsAGT|||||3509|	GT:DP:RO:QR:AO:QA:GL	1/1:41:0:0:41:1479:-129.024,-12.3422,0
Chr1_A_fumigatus_Af293	453317	.	C	T	4507.42	.	AB=0;ABP=0;AC=2;AF=1;AN=2;AO=144;CIGAR=1X;DP=145;DPB=145;DPRA=0;EPP=3.55317;EPPR=0;GTI=0;LEN=1;MEANALT=1;MQM=42;MQMR=100;NS=1;NUMALT=1;ODDS=202.286;PAIRED=0.909722;PAIREDR=0;PAO=0;PQA=0;PQR=0;PRO=0;QA=5305;QR=60;RO=0;RPL=41;RPP=60.9765;RPPR=5.18177;RPR=103;RUN=1;SAF=78;SAP=5.18177;SAR=66;SRF=0;SRP=5.18177;SRR=0;TYPE=snp;ANN=T|synonymous_variant|LOW|Afu1g01380|Afu1g01380|transcript|Afu1g01380-T|Coding|1/1|c.630G>A|p.Leu210Leu|630/915|630/915|210/304||,T|upstream_gene_variant|MODIFIER|Afu1g01360|Afu1g01360|transcript|Afu1g01360-T|Coding||c.-1456G>A|||||1456|,T|upstream_gene_variant|MODIFIER|Afu1g01370|Afu1g01370|transcript|Afu1g01370-T|Coding||c.-544G>A|||||544|WARNING_TRANSCRIPT_MULTIPLE_STOP_CODONS,T|upstream_gene_variant|MODIFIER|Afu1g01400|Afu1g01400|transcript|Afu1g01400-T|Coding||c.-3059C>T|||||3059|,T|upstream_gene_variant|MODIFIER|Afu1g01410|Afu1g01410|transcript|Afu1g01410-T|Coding||c.-4178C>T|||||4178|,T|downstream_gene_variant|MODIFIER|Afu1g01340|Afu1g01340|transcript|Afu1g01340-T|Coding||c.*3569C>T|||||3569|,T|downstream_gene_variant|MODIFIER|Afu1g01350|Afu1g01350|transcript|Afu1g01350-T|Coding||c.*2442C>T|||||2376|,T|downstream_gene_variant|MODIFIER|Afu1g01390|Afu1g01390|transcript|Afu1g01390-T|Coding||c.*1593G>A|||||1593|	GT:DP:RO:QR:AO:QA:GL	1/1:144:0:0:144:5305:-460.492,-43.3483,0
Chr1_A_fumigatus_Af293	453337	.	C	A	4739.71	.	AB=0;ABP=0;AC=2;AF=1;AN=2;AO=148;CIGAR=1X;DP=149;DPB=149;DPRA=0;EPP=3.24505;EPPR=0;GTI=0;LEN=1;MEANALT=1;MQM=42;MQMR=100;NS=1;NUMALT=1;ODDS=207.831;PAIRED=0.905405;PAIREDR=0;PAO=0;PQA=0;PQR=0;PRO=0;QA=5564;QR=60;RO=0;RPL=49;RPP=39.6906;RPPR=5.18177;RPR=99;RUN=1;SAF=79;SAP=4.47751;SAR=69;SRF=0;SRP=5.18177;SRR=0;TYPE=snp;ANN=A|missense_variant|MODERATE|Afu1g01380|Afu1g01380|transcript|Afu1g01380-T|Coding|1/1|c.610G>T|p.Val204Leu|610/915|610/915|204/304||,A|upstream_gene_variant|MODIFIER|Afu1g01360|Afu1g01360|transcript|Afu1g01360-T|Coding||c.-1476G>T|||||1476|,A|upstream_gene_variant|MODIFIER|Afu1g01370|Afu1g01370|transcript|Afu1g01370-T|Coding||c.-564G>T|||||564|WARNING_TRANSCRIPT_MULTIPLE_STOP_CODONS,A|upstream_gene_variant|MODIFIER|Afu1g01400|Afu1g01400|transcript|Afu1g01400-T|Coding||c.-3039C>A|||||3039|,A|upstream_gene_variant|MODIFIER|Afu1g01410|Afu1g01410|transcript|Afu1g01410-T|Coding||c.-4158C>A|||||4158|,A|downstream_gene_variant|MODIFIER|Afu1g01340|Afu1g01340|transcript|Afu1g01340-T|Coding||c.*3589C>A|||||3589|,A|downstream_gene_variant|MODIFIER|Afu1g01350|Afu1g01350|transcript|Afu1g01350-T|Coding||c.*2462C>A|||||2396|,A|downstream_gene_variant|MODIFIER|Afu1g01390|Afu1g01390|transcript|Afu1g01390-T|Coding||c.*1573G>T|||||1573|	GT:DP:RO:QR:AO:QA:GL	1/1:148:0:0:148:5564:-481.406,-44.5524,0
Chr1_A_fumigatus_Af293	454499	.	ACC	ACCC	3283.07	.	AB=0;ABP=0;AC=2;AF=1;AN=2;AO=114;CIGAR=1M1I2M;DP=123;DPB=163;DPRA=0;EPP=7.88659;EPPR=5.18177;GTI=0;LEN=1;MEANALT=3;MQM=41.4825;MQMR=42;NS=1;NUMALT=1;ODDS=136.393;PAIRED=0.877193;PAIREDR=1;PAO=2;PQA=69.5;PQR=69.5;PRO=2;QA=3920;QR=124;RO=4;RPL=60;RPP=3.69603;RPPR=11.6962;RPR=54;RUN=1;SAF=49;SAP=7.88659;SAR=65;SRF=3;SRP=5.18177;SRR=1;TYPE=ins;ANN=ACCC|upstream_gene_variant|MODIFIER|Afu1g01360|Afu1g01360|transcript|Afu1g01360-T|Coding||c.-2641_-2640insG|||||2641|,ACCC|upstream_gene_variant|MODIFIER|Afu1g01370|Afu1g01370|transcript|Afu1g01370-T|Coding||c.-1729_-1728insG|||||1729|WARNING_TRANSCRIPT_MULTIPLE_STOP_CODONS,ACCC|upstream_gene_variant|MODIFIER|Afu1g01380|Afu1g01380|transcript|Afu1g01380-T|Coding||c.-556_-555insG|||||556|,ACCC|upstream_gene_variant|MODIFIER|Afu1g01400|Afu1g01400|transcript|Afu1g01400-T|Coding||c.-1875_-1874insC|||||1874|,ACCC|upstream_gene_variant|MODIFIER|Afu1g01410|Afu1g01410|transcript|Afu1g01410-T|Coding||c.-2994_-2993insC|||||2993|,ACCC|downstream_gene_variant|MODIFIER|Afu1g01340|Afu1g01340|transcript|Afu1g01340-T|Coding||c.*4753_*4754insC|||||4754|,ACCC|downstream_gene_variant|MODIFIER|Afu1g01350|Afu1g01350|transcript|Afu1g01350-T|Coding||c.*3626_*3627insC|||||3561|,ACCC|downstream_gene_variant|MODIFIER|Afu1g01390|Afu1g01390|transcript|Afu1g01390-T|Coding||c.*408_*409insG|||||408|,ACCC|intergenic_region|MODIFIER|Afu1g01380-Afu1g01390|Afu1g01380-Afu1g01390|intergenic_region|Afu1g01380-Afu1g01390|||n.454501_454502insC||||||	GT:DP:RO:QR:AO:QA:GL	1/1:122:4:124:114:3920:-330.319,-27.0351,0
Chr1_A_fumigatus_Af293	454592	.	G	A	4176.69	.	AB=0;ABP=0;AC=2;AF=1;AN=2;AO=134;CIGAR=1X;DP=135;DPB=135;DPRA=0;EPP=8.26073;EPPR=0;GTI=0;LEN=1;MEANALT=1;MQM=41.5746;MQMR=100;NS=1;NUMALT=1;ODDS=188.423;PAIRED=0.902985;PAIREDR=0;PAO=0;PQA=0;PQR=0;PRO=0;QA=4934;QR=60;RO=0;RPL=53;RPP=15.715;RPPR=5.18177;RPR=81;RUN=1;SAF=73;SAP=5.34382;SAR=61;SRF=0;SRP=5.18177;SRR=0;TYPE=snp;ANN=A|upstream_gene_variant|MODIFIER|Afu1g01360|Afu1g01360|transcript|Afu1g01360-T|Coding||c.-2731C>T|||||2731|,A|upstream_gene_variant|MODIFIER|Afu1g01370|Afu1g01370|transcript|Afu1g01370-T|Coding||c.-1819C>T|||||1819|WARNING_TRANSCRIPT_MULTIPLE_STOP_CODONS,A|upstream_gene_variant|MODIFIER|Afu1g01380|Afu1g01380|transcript|Afu1g01380-T|Coding||c.-646C>T|||||646|,A|upstream_gene_variant|MODIFIER|Afu1g01400|Afu1g01400|transcript|Afu1g01400-T|Coding||c.-1784G>A|||||1784|,A|upstream_gene_variant|MODIFIER|Afu1g01410|Afu1g01410|transcript|Afu1g01410-T|Coding||c.-2903G>A|||||2903|,A|downstream_gene_variant|MODIFIER|Afu1g01340|Afu1g01340|transcript|Afu1g01340-T|Coding||c.*4844G>A|||||4844|,A|downstream_gene_variant|MODIFIER|Afu1g01350|Afu1g01350|transcript|Afu1g01350-T|Coding||c.*3717G>A|||||3651|,A|downstream_gene_variant|MODIFIER|Afu1g01390|Afu1g01390|transcript|Afu1g01390-T|Coding||c.*318C>T|||||318|,A|intergenic_region|MODIFIER|Afu1g01380-Afu1g01390|Afu1g01380-Afu1g01390|intergenic_region|Afu1g01380-Afu1g01390|||n.454592G>A||||||	GT:DP:RO:QR:AO:QA:GL	1/1:134:0:0:134:4934:-423.182,-40.338,0
Chr1_A_fumigatus_Af293	454897	.	T	C	5381.61	.	AB=0;ABP=0;AC=2;AF=1;AN=2;AO=171;CIGAR=1X;DP=172;DPB=172;DPRA=0;EPP=6.68022;EPPR=0;GTI=0;LEN=1;MEANALT=1;MQM=41.9766;MQMR=100;NS=1;NUMALT=1;ODDS=239.716;PAIRED=0.918129;PAIREDR=0;PAO=0;PQA=0;PQR=0;PRO=0;QA=6257;QR=60;RO=0;RPL=71;RPP=13.6899;RPPR=5.18177;RPR=100;RUN=1;SAF=89;SAP=3.63253;SAR=82;SRF=0;SRP=5.18177;SRR=0;TYPE=snp;ANN=C|upstream_gene_variant|MODIFIER|Afu1g01360|Afu1g01360|transcript|Afu1g01360-T|Coding||c.-3036A>G|||||3036|,C|upstream_gene_variant|MODIFIER|Afu1g01370|Afu1g01370|transcript|Afu1g01370-T|Coding||c.-2124A>G|||||2124|WARNING_TRANSCRIPT_MULTIPLE_STOP_CODONS,C|upstream_gene_variant|MODIFIER|Afu1g01380|Afu1g01380|transcript|Afu1g01380-T|Coding||c.-951A>G|||||951|,C|upstream_gene_variant|MODIFIER|Afu1g01400|Afu1g01400|transcript|Afu1g01400-T|Coding||c.-1479T>C|||||1479|,C|upstream_gene_variant|MODIFIER|Afu1g01410|Afu1g01410|transcript|Afu1g01410-T|Coding||c.-2598T>C|||||2598|,C|downstream_gene_variant|MODIFIER|Afu1g01350|Afu1g01350|transcript|Afu1g01350-T|Coding||c.*4022T>C|||||3956|,C|downstream_gene_variant|MODIFIER|Afu1g01390|Afu1g01390|transcript|Afu1g01390-T|Coding||c.*13A>G|||||13|,C|intergenic_region|MODIFIER|Afu1g01380-Afu1g01390|Afu1g01380-Afu1g01390|intergenic_region|Afu1g01380-Afu1g01390|||n.454897T>C||||||	GT:DP:RO:QR:AO:QA:GL	1/1:171:0:0:171:6257:-543.301,-51.4761,0
Chr1_A_fumigatus_Af293	456181	.	C	T	5328.66	.	AB=0;ABP=0;AC=2;AF=1;AN=2;AO=165;CIGAR=1X;DP=166;DPB=166;DPRA=0;EPP=3.12874;EPPR=0;GTI=0;LEN=1;MEANALT=1;MQM=41.8909;MQMR=100;NS=1;NUMALT=1;ODDS=231.398;PAIRED=0.860606;PAIREDR=0;PAO=0;PQA=0;PQR=0;PRO=0;QA=6235;QR=60;RO=0;RPL=96;RPP=12.6043;RPPR=5.18177;RPR=69;RUN=1;SAF=77;SAP=4.60271;SAR=88;SRF=0;SRP=5.18177;SRR=0;TYPE=snp;ANN=T|upstream_gene_variant|MODIFIER|Afu1g01360|Afu1g01360|transcript|Afu1g01360-T|Coding||c.-4320G>A|||||4320|,T|upstream_gene_variant|MODIFIER|Afu1g01370|Afu1g01370|transcript|Afu1g01370-T|Coding||c.-3408G>A|||||3408|WARNING_TRANSCRIPT_MULTIPLE_STOP_CODONS,T|upstream_gene_variant|MODIFIER|Afu1g01380|Afu1g01380|transcript|Afu1g01380-T|Coding||c.-2235G>A|||||2235|,T|upstream_gene_variant|MODIFIER|Afu1g01390|Afu1g01390|transcript|Afu1g01390-T|Coding||c.-87G>A|||||87|,T|upstream_gene_variant|MODIFIER|Afu1g01400|Afu1g01400|transcript|Afu1g01400-T|Coding||c.-195C>T|||||195|,T|upstream_gene_variant|MODIFIER|Afu1g01410|Afu1g01410|transcript|Afu1g01410-T|Coding||c.-1314C>T|||||1314|,T|downstream_gene_variant|MODIFIER|Afu1g01420|Afu1g01420|transcript|Afu1g01420-T|Coding||c.*4807G>A|||||4807|,T|intergenic_region|MODIFIER|Afu1g01390-Afu1g01400|Afu1g01390-Afu1g01400|intergenic_region|Afu1g01390-Afu1g01400|||n.456181C>T||||||	GT:DP:RO:QR:AO:QA:GL	1/1:165:0:0:165:6235:-537.617,-49.67,0
Chr1_A_fumigatus_Af293	456747	.	C	T	3135.85	.	AB=0;ABP=0;AC=2;AF=1;AN=2;AO=101;CIGAR=1X;DP=102;DPB=102;DPRA=0;EPP=35.7114;EPPR=0;GTI=0;LEN=1;MEANALT=1;MQM=41.7921;MQMR=100;NS=1;NUMALT=1;ODDS=142.675;PAIRED=0.930693;PAIREDR=0;PAO=0;PQA=0;PQR=0;PRO=0;QA=3738;QR=60;RO=0;RPL=38;RPP=16.4476;RPPR=5.18177;RPR=63;RUN=1;SAF=36;SAP=21.0916;SAR=65;SRF=0;SRP=5.18177;SRR=0;TYPE=snp;ANN=T|upstream_gene_variant|MODIFIER|Afu1g01360|Afu1g01360|transcript|Afu1g01360-T|Coding||c.-4886G>A|||||4886|,T|upstream_gene_variant|MODIFIER|Afu1g01370|Afu1g01370|transcript|Afu1g01370-T|Coding||c.-3974G>A|||||3974|WARNING_TRANSCRIPT_MULTIPLE_STOP_CODONS,T|upstream_gene_variant|MODIFIER|Afu1g01380|Afu1g01380|transcript|Afu1g01380-T|Coding||c.-2801G>A|||||2801|,T|upstream_gene_variant|MODIFIER|Afu1g01390|Afu1g01390|transcript|Afu1g01390-T|Coding||c.-653G>A|||||653|,T|upstream_gene_variant|MODIFIER|Afu1g01410|Afu1g01410|transcript|Afu1g01410-T|Coding||c.-748C>T|||||748|,T|downstream_gene_variant|MODIFIER|Afu1g01400|Afu1g01400|transcript|Afu1g01400-T|Coding||c.*171C>T|||||171|,T|downstream_gene_variant|MODIFIER|Afu1g01420|Afu1g01420|transcript|Afu1g01420-T|Coding||c.*4241G>A|||||4241|,T|intergenic_region|MODIFIER|Afu1g01400-Afu1g01410|Afu1g01400-Afu1g01410|intergenic_region|Afu1g01400-Afu1g01410|||n.456747C>T||||||	GT:DP:RO:QR:AO:QA:GL	1/1:101:0:0:101:3738:-323.37,-30.404,0
Chr1_A_fumigatus_Af293	456958	.	A	G	4408.87	.	AB=0;ABP=0;AC=2;AF=1;AN=2;AO=141;CIGAR=1X;DP=142;DPB=142;DPRA=0;EPP=3.1489;EPPR=0;GTI=0;LEN=1;MEANALT=1;MQM=42;MQMR=100;NS=1;NUMALT=1;ODDS=198.127;PAIRED=0.921986;PAIREDR=0;PAO=0;PQA=0;PQR=0;PRO=0;QA=5104;QR=60;RO=0;RPL=72;RPP=3.1489;RPPR=5.18177;RPR=69;RUN=1;SAF=73;SAP=3.39531;SAR=68;SRF=0;SRP=5.18177;SRR=0;TYPE=snp;ANN=G|upstream_gene_variant|MODIFIER|Afu1g01370|Afu1g01370|transcript|Afu1g01370-T|Coding||c.-4185T>C|||||4185|WARNING_TRANSCRIPT_MULTIPLE_STOP_CODONS,G|upstream_gene_variant|MODIFIER|Afu1g01380|Afu1g01380|transcript|Afu1g01380-T|Coding||c.-3012T>C|||||3012|,G|upstream_gene_variant|MODIFIER|Afu1g01390|Afu1g01390|transcript|Afu1g01390-T|Coding||c.-864T>C|||||864|,G|upstream_gene_variant|MODIFIER|Afu1g01410|Afu1g01410|transcript|Afu1g01410-T|Coding||c.-537A>G|||||537|,G|downstream_gene_variant|MODIFIER|Afu1g01400|Afu1g01400|transcript|Afu1g01400-T|Coding||c.*382A>G|||||382|,G|downstream_gene_variant|MODIFIER|Afu1g01420|Afu1g01420|transcript|Afu1g01420-T|Coding||c.*4030T>C|||||4030|,G|intergenic_region|MODIFIER|Afu1g01400-Afu1g01410|Afu1g01400-Afu1g01410|intergenic_region|Afu1g01400-Afu1g01410|||n.456958A>G||||||	GT:DP:RO:QR:AO:QA:GL	1/1:141:0:0:141:5104:-444.473,-42.4452,0
Chr1_A_fumigatus_Af293	457049	.	G	A	4159.56	.	AB=0;ABP=0;AC=2;AF=1;AN=2;AO=135;CIGAR=1X;DP=136;DPB=136;DPRA=0;EPP=7.65886;EPPR=0;GTI=0;LEN=1;MEANALT=1;MQM=41.8593;MQMR=100;NS=1;NUMALT=1;ODDS=189.809;PAIRED=0.918519;PAIREDR=0;PAO=0;PQA=0;PQR=0;PRO=0;QA=4853;QR=60;RO=0;RPL=73;RPP=4.95658;RPPR=5.18177;RPR=62;RUN=1;SAF=62;SAP=4.95658;SAR=73;SRF=0;SRP=5.18177;SRR=0;TYPE=snp;ANN=A|upstream_gene_variant|MODIFIER|Afu1g01370|Afu1g01370|transcript|Afu1g01370-T|Coding||c.-4276C>T|||||4276|WARNING_TRANSCRIPT_MULTIPLE_STOP_CODONS,A|upstream_gene_variant|MODIFIER|Afu1g01380|Afu1g01380|transcript|Afu1g01380-T|Coding||c.-3103C>T|||||3103|,A|upstream_gene_variant|MODIFIER|Afu1g01390|Afu1g01390|transcript|Afu1g01390-T|Coding||c.-955C>T|||||955|,A|upstream_gene_variant|MODIFIER|Afu1g01410|Afu1g01410|transcript|Afu1g01410-T|Coding||c.-446G>A|||||446|,A|downstream_gene_variant|MODIFIER|Afu1g01400|Afu1g01400|transcript|Afu1g01400-T|Coding||c.*473G>A|||||473|,A|downstream_gene_variant|MODIFIER|Afu1g01420|Afu1g01420|transcript|Afu1g01420-T|Coding||c.*3939C>T|||||3939|,A|intergenic_region|MODIFIER|Afu1g01400-Afu1g01410|Afu1g01400-Afu1g01410|intergenic_region|Afu1g01400-Afu1g01410|||n.457049G>A||||||	GT:DP:RO:QR:AO:QA:GL	1/1:135:0:0:135:4853:-420.297,-40.6391,0
Chr1_A_fumigatus_Af293	458358	.	GCG	GCCG	5768.36	.	AB=0;ABP=0;AC=2;AF=1;AN=2;AO=193;CIGAR=1M1I2M;DP=195;DPB=259.333;DPRA=0;EPP=4.91174;EPPR=0;GTI=0;LEN=1;MEANALT=2;MQM=41.9689;MQMR=0;NS=1;NUMALT=1;ODDS=271.6;PAIRED=0.958549;PAIREDR=0;PAO=0.5;PQA=16.5;PQR=16.5;PRO=0.5;QA=6709;QR=0;RO=0;RPL=124;RPP=37.045;RPPR=0;RPR=69;RUN=1;SAF=88;SAP=6.26188;SAR=105;SRF=0;SRP=0;SRR=0;TYPE=ins;ANN=GCCG|frameshift_variant|HIGH|Afu1g01410|Afu1g01410|transcript|Afu1g01410-T|Coding|3/6|c.733dupC|p.Arg245fs|734/1545|734/1545|245/514||,GCCG|upstream_gene_variant|MODIFIER|Afu1g01380|Afu1g01380|transcript|Afu1g01380-T|Coding||c.-4414_-4413insG|||||4414|,GCCG|upstream_gene_variant|MODIFIER|Afu1g01390|Afu1g01390|transcript|Afu1g01390-T|Coding||c.-2266_-2265insG|||||2266|,GCCG|downstream_gene_variant|MODIFIER|Afu1g01400|Afu1g01400|transcript|Afu1g01400-T|Coding||c.*1783dupC|||||1784|,GCCG|downstream_gene_variant|MODIFIER|Afu1g01420|Afu1g01420|transcript|Afu1g01420-T|Coding||c.*2628_*2629insG|||||2628|,GCCG|downstream_gene_variant|MODIFIER|Afu1g01430|Afu1g01430|transcript|Afu1g01430-T|Coding||c.*4799_*4800insG|||||4724|WARNING_TRANSCRIPT_MULTIPLE_STOP_CODONS;LOF=(Afu1g01410|Afu1g01410|1|1.00)	GT:DP:RO:QR:AO:QA:GL	1/1:194:0:0:193:6709:-584.507,-58.7008,0
Chr1_A_fumigatus_Af293	458900	.	G	A	5671.7	.	AB=0;ABP=0;AC=2;AF=1;AN=2;AO=180;CIGAR=1X;DP=181;DPB=181;DPRA=0;EPP=3.05855;EPPR=0;GTI=0;LEN=1;MEANALT=1;MQM=41.7944;MQMR=100;NS=1;NUMALT=1;ODDS=252.192;PAIRED=0.911111;PAIREDR=0;PAO=0;PQA=0;PQR=0;PRO=0;QA=6638;QR=60;RO=0;RPL=102;RPP=9.95901;RPPR=5.18177;RPR=78;RUN=1;SAF=75;SAP=13.8677;SAR=105;SRF=0;SRP=5.18177;SRR=0;TYPE=snp;ANN=A|missense_variant|MODERATE|Afu1g01410|Afu1g01410|transcript|Afu1g01410-T|Coding|5/6|c.1118G>A|p.Ser373Asn|1118/1545|1118/1545|373/514||,A|upstream_gene_variant|MODIFIER|Afu1g01380|Afu1g01380|transcript|Afu1g01380-T|Coding||c.-4954C>T|||||4954|,A|upstream_gene_variant|MODIFIER|Afu1g01390|Afu1g01390|transcript|Afu1g01390-T|Coding||c.-2806C>T|||||2806|,A|downstream_gene_variant|MODIFIER|Afu1g01400|Afu1g01400|transcript|Afu1g01400-T|Coding||c.*2324G>A|||||2324|,A|downstream_gene_variant|MODIFIER|Afu1g01420|Afu1g01420|transcript|Afu1g01420-T|Coding||c.*2088C>T|||||2088|,A|downstream_gene_variant|MODIFIER|Afu1g01430|Afu1g01430|transcript|Afu1g01430-T|Coding||c.*4259C>T|||||4184|WARNING_TRANSCRIPT_MULTIPLE_STOP_CODONS	GT:DP:RO:QR:AO:QA:GL	1/1:180:0:0:180:6638:-572.631,-54.1854,0
Chr1_A_fumigatus_Af293	459217	.	AATATATC	AATATC	5687.03	.	AB=0;ABP=0;AC=2;AF=1;AN=2;AO=184;CIGAR=1M2D5M;DP=189;DPB=147.375;DPRA=0;EPP=12.2627;EPPR=0;GTI=0;LEN=2;MEANALT=3;MQM=42;MQMR=0;NS=1;NUMALT=1;ODDS=264.669;PAIRED=0.934783;PAIREDR=0;PAO=2.5;PQA=86;PQR=86;PRO=2.5;QA=6649;QR=0;RO=0;RPL=119;RPP=37.4234;RPPR=0;RPR=65;RUN=1;SAF=89;SAP=3.43515;SAR=95;SRF=0;SRP=0;SRR=0;TYPE=del;ANN=AATATC|frameshift_variant|HIGH|Afu1g01410|Afu1g01410|transcript|Afu1g01410-T|Coding|6/6|c.1393_1394delAT|p.Ile465fs|1393/1545|1393/1545|465/514||,AATATC|upstream_gene_variant|MODIFIER|Afu1g01390|Afu1g01390|transcript|Afu1g01390-T|Coding||c.-3129_-3128delAT|||||3128|,AATATC|downstream_gene_variant|MODIFIER|Afu1g01400|Afu1g01400|transcript|Afu1g01400-T|Coding||c.*2646_*2647delAT|||||2646|,AATATC|downstream_gene_variant|MODIFIER|Afu1g01420|Afu1g01420|transcript|Afu1g01420-T|Coding||c.*1765_*1766delAT|||||1766|,AATATC|downstream_gene_variant|MODIFIER|Afu1g01430|Afu1g01430|transcript|Afu1g01430-T|Coding||c.*3936_*3937delAT|||||3862|WARNING_TRANSCRIPT_MULTIPLE_STOP_CODONS;LOF=(Afu1g01410|Afu1g01410|1|1.00)	GT:DP:RO:QR:AO:QA:GL	1/1:188:0:0:184:6649:-576.836,-58.3998,0
Chr1_A_fumigatus_Af293	459848	.	A	G	4185.38	.	AB=0;ABP=0;AC=2;AF=1;AN=2;AO=132;CIGAR=1X;DP=133;DPB=133;DPRA=0;EPP=3.27351;EPPR=0;GTI=0;LEN=1;MEANALT=1;MQM=41.9697;MQMR=100;NS=1;NUMALT=1;ODDS=185.65;PAIRED=0.916667;PAIREDR=0;PAO=0;PQA=0;PQR=0;PRO=0;QA=4878;QR=60;RO=0;RPL=55;RPP=10.9724;RPPR=5.18177;RPR=77;RUN=1;SAF=65;SAP=3.0761;SAR=67;SRF=0;SRP=5.18177;SRR=0;TYPE=snp;ANN=G|upstream_gene_variant|MODIFIER|Afu1g01390|Afu1g01390|transcript|Afu1g01390-T|Coding||c.-3754T>C|||||3754|,G|downstream_gene_variant|MODIFIER|Afu1g01400|Afu1g01400|transcript|Afu1g01400-T|Coding||c.*3272A>G|||||3272|,G|downstream_gene_variant|MODIFIER|Afu1g01410|Afu1g01410|transcript|Afu1g01410-T|Coding||c.*474A>G|||||474|,G|downstream_gene_variant|MODIFIER|Afu1g01420|Afu1g01420|transcript|Afu1g01420-T|Coding||c.*1140T>C|||||1140|,G|downstream_gene_variant|MODIFIER|Afu1g01430|Afu1g01430|transcript|Afu1g01430-T|Coding||c.*3311T>C|||||3236|WARNING_TRANSCRIPT_MULTIPLE_STOP_CODONS,G|intergenic_region|MODIFIER|Afu1g01410-Afu1g01420|Afu1g01410-Afu1g01420|intergenic_region|Afu1g01410-Afu1g01420|||n.459848A>G||||||	GT:DP:RO:QR:AO:QA:GL	1/1:132:0:0:132:4878:-422.842,-39.736,0
Chr1_A_fumigatus_Af293	460662	.	G	A	3992.92	.	AB=0;ABP=0;AC=2;AF=1;AN=2;AO=125;CIGAR=1X;DP=126;DPB=126;DPRA=0;EPP=4.41741;EPPR=0;GTI=0;LEN=1;MEANALT=1;MQM=42;MQMR=100;NS=1;NUMALT=1;ODDS=175.946;PAIRED=0.952;PAIREDR=0;PAO=0;PQA=0;PQR=0;PRO=0;QA=4645;QR=60;RO=0;RPL=61;RPP=3.16665;RPPR=5.18177;RPR=64;RUN=1;SAF=64;SAP=3.16665;SAR=61;SRF=0;SRP=5.18177;SRR=0;TYPE=snp;ANN=A|upstream_gene_variant|MODIFIER|Afu1g01390|Afu1g01390|transcript|Afu1g01390-T|Coding||c.-4568C>T|||||4568|,A|downstream_gene_variant|MODIFIER|Afu1g01400|Afu1g01400|transcript|Afu1g01400-T|Coding||c.*4086G>A|||||4086|,A|downstream_gene_variant|MODIFIER|Afu1g01410|Afu1g01410|transcript|Afu1g01410-T|Coding||c.*1288G>A|||||1288|,A|downstream_gene_variant|MODIFIER|Afu1g01420|Afu1g01420|transcript|Afu1g01420-T|Coding||c.*326C>T|||||326|,A|downstream_gene_variant|MODIFIER|Afu1g01430|Afu1g01430|transcript|Afu1g01430-T|Coding||c.*2497C>T|||||2422|WARNING_TRANSCRIPT_MULTIPLE_STOP_CODONS,A|intergenic_region|MODIFIER|Afu1g01410-Afu1g01420|Afu1g01410-Afu1g01420|intergenic_region|Afu1g01410-Afu1g01420|||n.460662G>A||||||	GT:DP:RO:QR:AO:QA:GL	1/1:125:0:0:125:4645:-402.904,-37.6288,0
Chr1_A_fumigatus_Af293	460724	.	CTT	CT	4840.02	.	AB=0;ABP=0;AC=2;AF=1;AN=2;AO=159;CIGAR=1M1D1M;DP=161;DPB=108.667;DPRA=0;EPP=5.31834;EPPR=5.18177;GTI=0;LEN=1;MEANALT=1;MQM=41.7736;MQMR=42;NS=1;NUMALT=1;ODDS=219.536;PAIRED=0.930818;PAIREDR=1;PAO=2;PQA=66;PQR=66;PRO=2;QA=5755;QR=33;RO=1;RPL=38;RPP=97.0938;RPPR=5.18177;RPR=121;RUN=1;SAF=86;SAP=5.31834;SAR=73;SRF=1;SRP=5.18177;SRR=0;TYPE=del;ANN=CT|upstream_gene_variant|MODIFIER|Afu1g01390|Afu1g01390|transcript|Afu1g01390-T|Coding||c.-4632delA|||||4632|,CT|downstream_gene_variant|MODIFIER|Afu1g01400|Afu1g01400|transcript|Afu1g01400-T|Coding||c.*4150delT|||||4150|,CT|downstream_gene_variant|MODIFIER|Afu1g01410|Afu1g01410|transcript|Afu1g01410-T|Coding||c.*1352delT|||||1352|,CT|downstream_gene_variant|MODIFIER|Afu1g01420|Afu1g01420|transcript|Afu1g01420-T|Coding||c.*262delA|||||262|,CT|downstream_gene_variant|MODIFIER|Afu1g01430|Afu1g01430|transcript|Afu1g01430-T|Coding||c.*2433delA|||||2358|WARNING_TRANSCRIPT_MULTIPLE_STOP_CODONS,CT|intergenic_region|MODIFIER|Afu1g01410-Afu1g01420|Afu1g01410-Afu1g01420|intergenic_region|Afu1g01410-Afu1g01420|||n.460726delT||||||	GT:DP:RO:QR:AO:QA:GL	1/1:160:1:33:159:5755:-496.978,-47.3245,0
Chr1_A_fumigatus_Af293	460817	.	C	T	6421.67	.	AB=0;ABP=0;AC=2;AF=1;AN=2;AO=200;CIGAR=1X;DP=201;DPB=201;DPRA=0;EPP=15.5614;EPPR=0;GTI=0;LEN=1;MEANALT=1;MQM=41.82;MQMR=100;NS=1;NUMALT=1;ODDS=279.918;PAIRED=0.945;PAIREDR=0;PAO=0;PQA=0;PQR=0;PRO=0;QA=7500;QR=60;RO=0;RPL=106;RPP=4.57376;RPPR=5.18177;RPR=94;RUN=1;SAF=99;SAP=3.05373;SAR=101;SRF=0;SRP=5.18177;SRR=0;TYPE=snp;ANN=T|upstream_gene_variant|MODIFIER|Afu1g01390|Afu1g01390|transcript|Afu1g01390-T|Coding||c.-4723G>A|||||4723|,T|downstream_gene_variant|MODIFIER|Afu1g01400|Afu1g01400|transcript|Afu1g01400-T|Coding||c.*4241C>T|||||4241|,T|downstream_gene_variant|MODIFIER|Afu1g01410|Afu1g01410|transcript|Afu1g01410-T|Coding||c.*1443C>T|||||1443|,T|downstream_gene_variant|MODIFIER|Afu1g01420|Afu1g01420|transcript|Afu1g01420-T|Coding||c.*171G>A|||||171|,T|downstream_gene_variant|MODIFIER|Afu1g01430|Afu1g01430|transcript|Afu1g01430-T|Coding||c.*2342G>A|||||2267|WARNING_TRANSCRIPT_MULTIPLE_STOP_CODONS,T|intergenic_region|MODIFIER|Afu1g01410-Afu1g01420|Afu1g01410-Afu1g01420|intergenic_region|Afu1g01410-Afu1g01420|||n.460817C>T||||||	GT:DP:RO:QR:AO:QA:GL	1/1:200:0:0:200:7500:-647.329,-60.206,0
Chr1_A_fumigatus_Af293	460883	.	C	T	5200.25	.	AB=0;ABP=0;AC=2;AF=1;AN=2;AO=165;CIGAR=1X;DP=167;DPB=167;DPRA=0;EPP=3.12874;EPPR=0;GTI=0;LEN=1;MEANALT=2;MQM=41.8909;MQMR=100;NS=1;NUMALT=1;ODDS=231.398;PAIRED=0.933333;PAIREDR=0;PAO=0;PQA=0;PQR=0;PRO=0;QA=6162;QR=60;RO=0;RPL=123;RPP=89.3559;RPPR=5.18177;RPR=42;RUN=1;SAF=85;SAP=3.33931;SAR=80;SRF=0;SRP=5.18177;SRR=0;TYPE=snp;ANN=T|upstream_gene_variant|MODIFIER|Afu1g01390|Afu1g01390|transcript|Afu1g01390-T|Coding||c.-4789G>A|||||4789|,T|upstream_gene_variant|MODIFIER|Afu1g01440|Afu1g01440|transcript|Afu1g01440-T|Coding||c.-4951C>T|||||4951|,T|downstream_gene_variant|MODIFIER|Afu1g01400|Afu1g01400|transcript|Afu1g01400-T|Coding||c.*4307C>T|||||4307|,T|downstream_gene_variant|MODIFIER|Afu1g01410|Afu1g01410|transcript|Afu1g01410-T|Coding||c.*1509C>T|||||1509|,T|downstream_gene_variant|MODIFIER|Afu1g01420|Afu1g01420|transcript|Afu1g01420-T|Coding||c.*105G>A|||||105|,T|downstream_gene_variant|MODIFIER|Afu1g01430|Afu1g01430|transcript|Afu1g01430-T|Coding||c.*2276G>A|||||2201|WARNING_TRANSCRIPT_MULTIPLE_STOP_CODONS,T|intergenic_region|MODIFIER|Afu1g01410-Afu1g01420|Afu1g01410-Afu1g01420|intergenic_region|Afu1g01410-Afu1g01420|||n.460883C>T||||||	GT:DP:RO:QR:AO:QA:GL	1/1:166:0:0:165:6162:-532.652,-49.67,0
Chr1_A_fumigatus_Af293	461138	.	T	C	4406.89	.	AB=0;ABP=0;AC=2;AF=1;AN=2;AO=138;CIGAR=1X;DP=139;DPB=139;DPRA=0;EPP=3.07324;EPPR=0;GTI=0;LEN=1;MEANALT=1;MQM=42;MQMR=100;NS=1;NUMALT=1;ODDS=193.968;PAIRED=0.971014;PAIREDR=0;PAO=0;PQA=0;PQR=0;PRO=0;QA=5118;QR=60;RO=0;RPL=75;RPP=5.27618;RPPR=5.18177;RPR=63;RUN=1;SAF=73;SAP=4.01736;SAR=65;SRF=0;SRP=5.18177;SRR=0;TYPE=snp;ANN=C|synonymous_variant|LOW|Afu1g01420|Afu1g01420|transcript|Afu1g01420-T|Coding|1/1|c.1344A>G|p.Arg448Arg|1344/1494|1344/1494|448/497||,C|upstream_gene_variant|MODIFIER|Afu1g01440|Afu1g01440|transcript|Afu1g01440-T|Coding||c.-4696T>C|||||4696|,C|downstream_gene_variant|MODIFIER|Afu1g01400|Afu1g01400|transcript|Afu1g01400-T|Coding||c.*4562T>C|||||4562|,C|downstream_gene_variant|MODIFIER|Afu1g01410|Afu1g01410|transcript|Afu1g01410-T|Coding||c.*1764T>C|||||1764|,C|downstream_gene_variant|MODIFIER|Afu1g01430|Afu1g01430|transcript|Afu1g01430-T|Coding||c.*2021A>G|||||1946|WARNING_TRANSCRIPT_MULTIPLE_STOP_CODONS	GT:DP:RO:QR:AO:QA:GL	1/1:138:0:0:138:5118:-444.527,-41.5421,0
Chr1_A_fumigatus_Af293	461942	.	G	A	4409.74	.	AB=0;ABP=0;AC=2;AF=1;AN=2;AO=141;CIGAR=1X;DP=142;DPB=142;DPRA=0;EPP=5.61299;EPPR=0;GTI=0;LEN=1;MEANALT=1;MQM=41.844;MQMR=100;NS=1;NUMALT=1;ODDS=198.127;PAIRED=0.950355;PAIREDR=0;PAO=0;PQA=0;PQR=0;PRO=0;QA=5179;QR=60;RO=0;RPL=92;RPP=31.4858;RPPR=5.18177;RPR=49;RUN=1;SAF=61;SAP=8.56989;SAR=80;SRF=0;SRP=5.18177;SRR=0;TYPE=snp;ANN=A|synonymous_variant|LOW|Afu1g01420|Afu1g01420|transcript|Afu1g01420-T|Coding|1/1|c.540C>T|p.Val180Val|540/1494|540/1494|180/497||,A|upstream_gene_variant|MODIFIER|Afu1g01440|Afu1g01440|transcript|Afu1g01440-T|Coding||c.-3892G>A|||||3892|,A|downstream_gene_variant|MODIFIER|Afu1g01410|Afu1g01410|transcript|Afu1g01410-T|Coding||c.*2568G>A|||||2568|,A|downstream_gene_variant|MODIFIER|Afu1g01430|Afu1g01430|transcript|Afu1g01430-T|Coding||c.*1217C>T|||||1142|WARNING_TRANSCRIPT_MULTIPLE_STOP_CODONS	GT:DP:RO:QR:AO:QA:GL	1/1:141:0:0:141:5179:-448.179,-42.4452,0
Chr1_A_fumigatus_Af293	461950	.	T	A	4534.71	.	AB=0;ABP=0;AC=2;AF=1;AN=2;AO=145;CIGAR=1X;DP=147;DPB=147;DPRA=0;EPP=4.82236;EPPR=0;GTI=0;LEN=1;MEANALT=2;MQM=41.8483;MQMR=100;NS=1;NUMALT=1;ODDS=203.672;PAIRED=0.951724;PAIREDR=0;PAO=0;PQA=0;PQR=0;PRO=0;QA=5299;QR=60;RO=0;RPL=88;RPP=17.4019;RPPR=5.18177;RPR=57;RUN=1;SAF=64;SAP=7.33827;SAR=81;SRF=0;SRP=5.18177;SRR=0;TYPE=snp;ANN=A|missense_variant|MODERATE|Afu1g01420|Afu1g01420|transcript|Afu1g01420-T|Coding|1/1|c.532A>T|p.Thr178Ser|532/1494|532/1494|178/497||,A|upstream_gene_variant|MODIFIER|Afu1g01440|Afu1g01440|transcript|Afu1g01440-T|Coding||c.-3884T>A|||||3884|,A|downstream_gene_variant|MODIFIER|Afu1g01410|Afu1g01410|transcript|Afu1g01410-T|Coding||c.*2576T>A|||||2576|,A|downstream_gene_variant|MODIFIER|Afu1g01430|Afu1g01430|transcript|Afu1g01430-T|Coding||c.*1209A>T|||||1134|WARNING_TRANSCRIPT_MULTIPLE_STOP_CODONS	GT:DP:RO:QR:AO:QA:GL	1/1:146:0:0:145:5299:-459.06,-43.6494,0
Chr1_A_fumigatus_Af293	462147	.	A	G	5291.37	.	AB=0;ABP=0;AC=2;AF=1;AN=2;AO=170;CIGAR=1X;DP=171;DPB=171;DPRA=0;EPP=4.28764;EPPR=0;GTI=0;LEN=1;MEANALT=1;MQM=41.7882;MQMR=100;NS=1;NUMALT=1;ODDS=238.329;PAIRED=0.970588;PAIREDR=0;PAO=0;PQA=0;PQR=0;PRO=0;QA=6170;QR=60;RO=0;RPL=107;RPP=27.7395;RPPR=5.18177;RPR=63;RUN=1;SAF=83;SAP=3.21467;SAR=87;SRF=0;SRP=5.18177;SRR=0;TYPE=snp;ANN=G|missense_variant|MODERATE|Afu1g01420|Afu1g01420|transcript|Afu1g01420-T|Coding|1/1|c.335T>C|p.Leu112Pro|335/1494|335/1494|112/497||,G|upstream_gene_variant|MODIFIER|Afu1g01440|Afu1g01440|transcript|Afu1g01440-T|Coding||c.-3687A>G|||||3687|,G|upstream_gene_variant|MODIFIER|Afu1g01450|Afu1g01450|transcript|Afu1g01450-T|Coding||c.-4986A>G|||||4986|,G|downstream_gene_variant|MODIFIER|Afu1g01410|Afu1g01410|transcript|Afu1g01410-T|Coding||c.*2773A>G|||||2773|,G|downstream_gene_variant|MODIFIER|Afu1g01430|Afu1g01430|transcript|Afu1g01430-T|Coding||c.*1012T>C|||||937|WARNING_TRANSCRIPT_MULTIPLE_STOP_CODONS	GT:DP:RO:QR:AO:QA:GL	1/1:170:0:0:170:6170:-535.412,-51.1751,0
Chr1_A_fumigatus_Af293	463841	.	A	T	4356.51	.	AB=0;ABP=0;AC=2;AF=1;AN=2;AO=146;CIGAR=1X;DP=147;DPB=147;DPRA=0;EPP=3.24827;EPPR=0;GTI=0;LEN=1;MEANALT=1;MQM=41.9726;MQMR=100;NS=1;NUMALT=1;ODDS=205.058;PAIRED=0.890411;PAIREDR=0;PAO=0;PQA=0;PQR=0;PRO=0;QA=5064;QR=60;RO=0;RPL=96;RPP=34.4818;RPPR=5.18177;RPR=50;RUN=1;SAF=71;SAP=3.24827;SAR=75;SRF=0;SRP=5.18177;SRR=0;TYPE=snp;ANN=T|missense_variant|MODERATE|Afu1g01430|Afu1g01430|transcript|Afu1g01430-T|Coding|4/4|c.950T>A|p.Met317Lys|973/1730|950/1632|317/543||WARNING_TRANSCRIPT_MULTIPLE_STOP_CODONS,T|upstream_gene_variant|MODIFIER|Afu1g01420|Afu1g01420|transcript|Afu1g01420-T|Coding||c.-1360T>A|||||1360|,T|upstream_gene_variant|MODIFIER|Afu1g01440|Afu1g01440|transcript|Afu1g01440-T|Coding||c.-1993A>T|||||1993|,T|upstream_gene_variant|MODIFIER|Afu1g01450|Afu1g01450|transcript|Afu1g01450-T|Coding||c.-3292A>T|||||3292|,T|downstream_gene_variant|MODIFIER|Afu1g01410|Afu1g01410|transcript|Afu1g01410-T|Coding||c.*4467A>T|||||4467|	GT:DP:RO:QR:AO:QA:GL	1/1:146:0:0:146:5064:-442.42,-43.9504,0
Chr1_A_fumigatus_Af293	464282	.	A	G	5746.64	.	AB=0;ABP=0;AC=2;AF=1;AN=2;AO=185;CIGAR=1X;DP=186;DPB=186;DPRA=0;EPP=9.21954;EPPR=0;GTI=0;LEN=1;MEANALT=1;MQM=41.9027;MQMR=100;NS=1;NUMALT=1;ODDS=259.124;PAIRED=0.92973;PAIREDR=0;PAO=0;PQA=0;PQR=0;PRO=0;QA=6702;QR=60;RO=0;RPL=77;RPP=14.2902;RPPR=5.18177;RPR=108;RUN=1;SAF=86;SAP=4.99397;SAR=99;SRF=0;SRP=5.18177;SRR=0;TYPE=snp;ANN=G|upstream_gene_variant|MODIFIER|Afu1g01420|Afu1g01420|transcript|Afu1g01420-T|Coding||c.-1801T>C|||||1801|,G|upstream_gene_variant|MODIFIER|Afu1g01440|Afu1g01440|transcript|Afu1g01440-T|Coding||c.-1552A>G|||||1552|,G|upstream_gene_variant|MODIFIER|Afu1g01450|Afu1g01450|transcript|Afu1g01450-T|Coding||c.-2851A>G|||||2851|,G|downstream_gene_variant|MODIFIER|Afu1g01410|Afu1g01410|transcript|Afu1g01410-T|Coding||c.*4908A>G|||||4908|,G|downstream_gene_variant|MODIFIER|Afu1g01460|Afu1g01460|transcript|Afu1g01460-T|Coding||c.*4697T>C|||||4579|,G|intron_variant|MODIFIER|Afu1g01430|Afu1g01430|transcript|Afu1g01430-T|Coding|2/3|c.580-19T>C||||||WARNING_TRANSCRIPT_MULTIPLE_STOP_CODONS	GT:DP:RO:QR:AO:QA:GL	1/1:185:0:0:185:6702:-580.304,-55.6906,0
Chr1_A_fumigatus_Af293	464555	.	T	G	4636.61	.	AB=0;ABP=0;AC=2;AF=1;AN=2;AO=151;CIGAR=1X;DP=152;DPB=152;DPRA=0;EPP=4.17513;EPPR=0;GTI=0;LEN=1;MEANALT=1;MQM=42;MQMR=100;NS=1;NUMALT=1;ODDS=211.99;PAIRED=0.92053;PAIREDR=0;PAO=0;PQA=0;PQR=0;PRO=0;QA=5408;QR=60;RO=0;RPL=55;RPP=27.1841;RPPR=5.18177;RPR=96;RUN=1;SAF=88;SAP=11.9982;SAR=63;SRF=0;SRP=5.18177;SRR=0;TYPE=snp;ANN=G|missense_variant|MODERATE|Afu1g01430|Afu1g01430|transcript|Afu1g01430-T|Coding|2/4|c.339A>C|p.Leu113Phe|362/1730|339/1632|113/543||WARNING_TRANSCRIPT_MULTIPLE_STOP_CODONS,G|upstream_gene_variant|MODIFIER|Afu1g01420|Afu1g01420|transcript|Afu1g01420-T|Coding||c.-2074A>C|||||2074|,G|upstream_gene_variant|MODIFIER|Afu1g01440|Afu1g01440|transcript|Afu1g01440-T|Coding||c.-1279T>G|||||1279|,G|upstream_gene_variant|MODIFIER|Afu1g01450|Afu1g01450|transcript|Afu1g01450-T|Coding||c.-2578T>G|||||2578|,G|downstream_gene_variant|MODIFIER|Afu1g01460|Afu1g01460|transcript|Afu1g01460-T|Coding||c.*4424A>C|||||4306|	GT:DP:RO:QR:AO:QA:GL	1/1:151:0:0:151:5408:-470.67,-45.4555,0
Chr1_A_fumigatus_Af293	465015	.	T	C	1995.33	.	AB=0;ABP=0;AC=2;AF=1;AN=2;AO=71;CIGAR=1X;DP=72;DPB=72;DPRA=0;EPP=25.3061;EPPR=0;GTI=0;LEN=1;MEANALT=1;MQM=41.9437;MQMR=100;NS=1;NUMALT=1;ODDS=101.086;PAIRED=0.901408;PAIREDR=0;PAO=0;PQA=0;PQR=0;PRO=0;QA=2493;QR=60;RO=0;RPL=63;RPP=95.5273;RPPR=5.18177;RPR=8;RUN=1;SAF=22;SAP=25.3061;SAR=49;SRF=0;SRP=5.18177;SRR=0;TYPE=snp;ANN=C|upstream_gene_variant|MODIFIER|Afu1g01420|Afu1g01420|transcript|Afu1g01420-T|Coding||c.-2534A>G|||||2534|,C|upstream_gene_variant|MODIFIER|Afu1g01430|Afu1g01430|transcript|Afu1g01430-T|Coding||c.-76A>G|||||53|WARNING_TRANSCRIPT_MULTIPLE_STOP_CODONS,C|upstream_gene_variant|MODIFIER|Afu1g01440|Afu1g01440|transcript|Afu1g01440-T|Coding||c.-819T>C|||||819|,C|upstream_gene_variant|MODIFIER|Afu1g01450|Afu1g01450|transcript|Afu1g01450-T|Coding||c.-2118T>C|||||2118|,C|downstream_gene_variant|MODIFIER|Afu1g01460|Afu1g01460|transcript|Afu1g01460-T|Coding||c.*3964A>G|||||3846|,C|intergenic_region|MODIFIER|Afu1g01430-Afu1g01440|Afu1g01430-Afu1g01440|intergenic_region|Afu1g01430-Afu1g01440|||n.465015T>C||||||	GT:DP:RO:QR:AO:QA:GL	1/1:71:0:0:71:2493:-217.436,-21.3731,0
Chr1_A_fumigatus_Af293	465356	.	C	T	4157.45	.	AB=0;ABP=0;AC=2;AF=1;AN=2;AO=129;CIGAR=1X;DP=130;DPB=130;DPRA=0;EPP=3.02713;EPPR=0;GTI=0;LEN=1;MEANALT=1;MQM=41.4729;MQMR=100;NS=1;NUMALT=1;ODDS=181.491;PAIRED=0.976744;PAIREDR=0;PAO=0;PQA=0;PQR=0;PRO=0;QA=4876;QR=60;RO=0;RPL=64;RPP=3.02713;RPPR=5.18177;RPR=65;RUN=1;SAF=61;SAP=3.83512;SAR=68;SRF=0;SRP=5.18177;SRR=0;TYPE=snp;ANN=T|upstream_gene_variant|MODIFIER|Afu1g01420|Afu1g01420|transcript|Afu1g01420-T|Coding||c.-2875G>A|||||2875|,T|upstream_gene_variant|MODIFIER|Afu1g01430|Afu1g01430|transcript|Afu1g01430-T|Coding||c.-417G>A|||||394|WARNING_TRANSCRIPT_MULTIPLE_STOP_CODONS,T|upstream_gene_variant|MODIFIER|Afu1g01440|Afu1g01440|transcript|Afu1g01440-T|Coding||c.-478C>T|||||478|,T|upstream_gene_variant|MODIFIER|Afu1g01450|Afu1g01450|transcript|Afu1g01450-T|Coding||c.-1777C>T|||||1777|,T|downstream_gene_variant|MODIFIER|Afu1g01460|Afu1g01460|transcript|Afu1g01460-T|Coding||c.*3623G>A|||||3505|,T|intergenic_region|MODIFIER|Afu1g01430-Afu1g01440|Afu1g01430-Afu1g01440|intergenic_region|Afu1g01430-Afu1g01440|||n.465356C>T||||||	GT:DP:RO:QR:AO:QA:GL	1/1:129:0:0:129:4876:-419.293,-38.8329,0
Chr1_A_fumigatus_Af293	465382	.	G	A	4371.25	.	AB=0;ABP=0;AC=2;AF=1;AN=2;AO=136;CIGAR=1X;DP=137;DPB=137;DPRA=0;EPP=3.07417;EPPR=0;GTI=0;LEN=1;MEANALT=1;MQM=41.2647;MQMR=100;NS=1;NUMALT=1;ODDS=191.195;PAIRED=0.985294;PAIREDR=0;PAO=0;PQA=0;PQR=0;PRO=0;QA=5141;QR=60;RO=0;RPL=56;RPP=12.2071;RPPR=5.18177;RPR=80;RUN=1;SAF=61;SAP=6.13977;SAR=75;SRF=0;SRP=5.18177;SRR=0;TYPE=snp;ANN=A|upstream_gene_variant|MODIFIER|Afu1g01420|Afu1g01420|transcript|Afu1g01420-T|Coding||c.-2901C>T|||||2901|,A|upstream_gene_variant|MODIFIER|Afu1g01430|Afu1g01430|transcript|Afu1g01430-T|Coding||c.-443C>T|||||420|WARNING_TRANSCRIPT_MULTIPLE_STOP_CODONS,A|upstream_gene_variant|MODIFIER|Afu1g01440|Afu1g01440|transcript|Afu1g01440-T|Coding||c.-452G>A|||||452|,A|upstream_gene_variant|MODIFIER|Afu1g01450|Afu1g01450|transcript|Afu1g01450-T|Coding||c.-1751G>A|||||1751|,A|downstream_gene_variant|MODIFIER|Afu1g01460|Afu1g01460|transcript|Afu1g01460-T|Coding||c.*3597C>T|||||3479|,A|intergenic_region|MODIFIER|Afu1g01430-Afu1g01440|Afu1g01430-Afu1g01440|intergenic_region|Afu1g01430-Afu1g01440|||n.465382G>A||||||	GT:DP:RO:QR:AO:QA:GL	1/1:136:0:0:136:5141:-441.857,-40.9401,0
Chr1_A_fumigatus_Af293	465414	.	A	C	3932.53	.	AB=0;ABP=0;AC=2;AF=1;AN=2;AO=122;CIGAR=1X;DP=123;DPB=123;DPRA=0;EPP=3.29508;EPPR=0;GTI=0;LEN=1;MEANALT=1;MQM=41.1475;MQMR=100;NS=1;NUMALT=1;ODDS=171.787;PAIRED=0.983607;PAIREDR=0;PAO=0;PQA=0;PQR=0;PRO=0;QA=4633;QR=60;RO=0;RPL=53;RPP=7.56683;RPPR=5.18177;RPR=69;RUN=1;SAF=58;SAP=3.65106;SAR=64;SRF=0;SRP=5.18177;SRR=0;TYPE=snp;ANN=C|upstream_gene_variant|MODIFIER|Afu1g01420|Afu1g01420|transcript|Afu1g01420-T|Coding||c.-2933T>G|||||2933|,C|upstream_gene_variant|MODIFIER|Afu1g01430|Afu1g01430|transcript|Afu1g01430-T|Coding||c.-475T>G|||||452|WARNING_TRANSCRIPT_MULTIPLE_STOP_CODONS,C|upstream_gene_variant|MODIFIER|Afu1g01440|Afu1g01440|transcript|Afu1g01440-T|Coding||c.-420A>C|||||420|,C|upstream_gene_variant|MODIFIER|Afu1g01450|Afu1g01450|transcript|Afu1g01450-T|Coding||c.-1719A>C|||||1719|,C|downstream_gene_variant|MODIFIER|Afu1g01460|Afu1g01460|transcript|Afu1g01460-T|Coding||c.*3565T>G|||||3447|,C|intergenic_region|MODIFIER|Afu1g01430-Afu1g01440|Afu1g01430-Afu1g01440|intergenic_region|Afu1g01430-Afu1g01440|||n.465414A>C||||||	GT:DP:RO:QR:AO:QA:GL	1/1:122:0:0:122:4633:-397.224,-36.7257,0
Chr1_A_fumigatus_Af293	465464	.	G	C	4190.98	.	AB=0;ABP=0;AC=2;AF=1;AN=2;AO=134;CIGAR=1X;DP=135;DPB=135;DPRA=0;EPP=4.6308;EPPR=0;GTI=0;LEN=1;MEANALT=1;MQM=41.2239;MQMR=100;NS=1;NUMALT=1;ODDS=188.423;PAIRED=0.955224;PAIREDR=0;PAO=0;PQA=0;PQR=0;PRO=0;QA=4907;QR=60;RO=0;RPL=64;RPP=3.59368;RPPR=5.18177;RPR=70;RUN=1;SAF=68;SAP=3.07512;SAR=66;SRF=0;SRP=5.18177;SRR=0;TYPE=snp;ANN=C|upstream_gene_variant|MODIFIER|Afu1g01420|Afu1g01420|transcript|Afu1g01420-T|Coding||c.-2983C>G|||||2983|,C|upstream_gene_variant|MODIFIER|Afu1g01430|Afu1g01430|transcript|Afu1g01430-T|Coding||c.-525C>G|||||502|WARNING_TRANSCRIPT_MULTIPLE_STOP_CODONS,C|upstream_gene_variant|MODIFIER|Afu1g01440|Afu1g01440|transcript|Afu1g01440-T|Coding||c.-370G>C|||||370|,C|upstream_gene_variant|MODIFIER|Afu1g01450|Afu1g01450|transcript|Afu1g01450-T|Coding||c.-1669G>C|||||1669|,C|downstream_gene_variant|MODIFIER|Afu1g01460|Afu1g01460|transcript|Afu1g01460-T|Coding||c.*3515C>G|||||3397|,C|intergenic_region|MODIFIER|Afu1g01430-Afu1g01440|Afu1g01430-Afu1g01440|intergenic_region|Afu1g01430-Afu1g01440|||n.465464G>C||||||	GT:DP:RO:QR:AO:QA:GL	1/1:134:0:0:134:4907:-422.811,-40.338,0
Chr1_A_fumigatus_Af293	465509	.	G	A	4283.87	.	AB=0;ABP=0;AC=2;AF=1;AN=2;AO=136;CIGAR=1X;DP=137;DPB=137;DPRA=0;EPP=3.5851;EPPR=0;GTI=0;LEN=1;MEANALT=1;MQM=41.3088;MQMR=100;NS=1;NUMALT=1;ODDS=191.195;PAIRED=0.955882;PAIREDR=0;PAO=0;PQA=0;PQR=0;PRO=0;QA=5037;QR=60;RO=0;RPL=82;RPP=15.5282;RPPR=5.18177;RPR=54;RUN=1;SAF=63;SAP=4.60697;SAR=73;SRF=0;SRP=5.18177;SRR=0;TYPE=snp;ANN=A|upstream_gene_variant|MODIFIER|Afu1g01420|Afu1g01420|transcript|Afu1g01420-T|Coding||c.-3028C>T|||||3028|,A|upstream_gene_variant|MODIFIER|Afu1g01430|Afu1g01430|transcript|Afu1g01430-T|Coding||c.-570C>T|||||547|WARNING_TRANSCRIPT_MULTIPLE_STOP_CODONS,A|upstream_gene_variant|MODIFIER|Afu1g01440|Afu1g01440|transcript|Afu1g01440-T|Coding||c.-325G>A|||||325|,A|upstream_gene_variant|MODIFIER|Afu1g01450|Afu1g01450|transcript|Afu1g01450-T|Coding||c.-1624G>A|||||1624|,A|downstream_gene_variant|MODIFIER|Afu1g01460|Afu1g01460|transcript|Afu1g01460-T|Coding||c.*3470C>T|||||3352|,A|intergenic_region|MODIFIER|Afu1g01430-Afu1g01440|Afu1g01430-Afu1g01440|intergenic_region|Afu1g01430-Afu1g01440|||n.465509G>A||||||	GT:DP:RO:QR:AO:QA:GL	1/1:136:0:0:136:5037:-433.351,-40.9401,0
Chr1_A_fumigatus_Af293	465530	.	TA	CG	3900.3	.	AB=0;ABP=0;AC=2;AF=1;AN=2;AO=123;CIGAR=2X;DP=124;DPB=124.5;DPRA=0;EPP=3.02795;EPPR=0;GTI=0;LEN=2;MEANALT=1;MQM=41.3333;MQMR=0;NS=1;NUMALT=1;ODDS=174.56;PAIRED=0.934959;PAIREDR=0;PAO=2;PQA=73;PQR=0;PRO=0;QA=4473;QR=0;RO=0;RPL=57;RPP=4.44029;RPPR=0;RPR=66;RUN=1;SAF=57;SAP=4.44029;SAR=66;SRF=0;SRP=0;SRR=0;TYPE=mnp;ANN=CG|upstream_gene_variant|MODIFIER|Afu1g01420|Afu1g01420|transcript|Afu1g01420-T|Coding||c.-3050_-3049delTAinsCG|||||3049|,CG|upstream_gene_variant|MODIFIER|Afu1g01430|Afu1g01430|transcript|Afu1g01430-T|Coding||c.-592_-591delTAinsCG|||||568|WARNING_TRANSCRIPT_MULTIPLE_STOP_CODONS,CG|upstream_gene_variant|MODIFIER|Afu1g01440|Afu1g01440|transcript|Afu1g01440-T|Coding||c.-304_-303delTAinsCG|||||304|,CG|upstream_gene_variant|MODIFIER|Afu1g01450|Afu1g01450|transcript|Afu1g01450-T|Coding||c.-1603_-1602delTAinsCG|||||1603|,CG|downstream_gene_variant|MODIFIER|Afu1g01460|Afu1g01460|transcript|Afu1g01460-T|Coding||c.*3448_*3449delTAinsCG|||||3331|,CG|intergenic_region|MODIFIER|Afu1g01430-Afu1g01440|Afu1g01430-Afu1g01440|intergenic_region|Afu1g01430-Afu1g01440|||n.465530_465531delTAinsCG||||||	GT:DP:RO:QR:AO:QA:GL	1/1:123:0:0:123:4473:-393.747,-37.6288,0
Chr1_A_fumigatus_Af293	465688	.	G	T	3483.83	.	AB=0;ABP=0;AC=2;AF=1;AN=2;AO=110;CIGAR=1X;DP=111;DPB=111;DPRA=0;EPP=5.85295;EPPR=0;GTI=0;LEN=1;MEANALT=1;MQM=41.8273;MQMR=100;NS=1;NUMALT=1;ODDS=155.152;PAIRED=0.918182;PAIREDR=0;PAO=0;PQA=0;PQR=0;PRO=0;QA=4076;QR=60;RO=0;RPL=57;RPP=3.32615;RPPR=5.18177;RPR=53;RUN=1;SAF=54;SAP=3.08926;SAR=56;SRF=0;SRP=5.18177;SRR=0;TYPE=snp;ANN=T|upstream_gene_variant|MODIFIER|Afu1g01420|Afu1g01420|transcript|Afu1g01420-T|Coding||c.-3207C>A|||||3207|,T|upstream_gene_variant|MODIFIER|Afu1g01430|Afu1g01430|transcript|Afu1g01430-T|Coding||c.-749C>A|||||726|WARNING_TRANSCRIPT_MULTIPLE_STOP_CODONS,T|upstream_gene_variant|MODIFIER|Afu1g01440|Afu1g01440|transcript|Afu1g01440-T|Coding||c.-146G>T|||||146|,T|upstream_gene_variant|MODIFIER|Afu1g01450|Afu1g01450|transcript|Afu1g01450-T|Coding||c.-1445G>T|||||1445|,T|downstream_gene_variant|MODIFIER|Afu1g01460|Afu1g01460|transcript|Afu1g01460-T|Coding||c.*3291C>A|||||3173|,T|intergenic_region|MODIFIER|Afu1g01430-Afu1g01440|Afu1g01430-Afu1g01440|intergenic_region|Afu1g01430-Afu1g01440|||n.465688G>T||||||	GT:DP:RO:QR:AO:QA:GL	1/1:110:0:0:110:4076:-352.063,-33.1133,0
Chr1_A_fumigatus_Af293	465749	.	T	A	3787.84	.	AB=0;ABP=0;AC=2;AF=1;AN=2;AO=122;CIGAR=1X;DP=123;DPB=123;DPRA=0;EPP=4.14943;EPPR=0;GTI=0;LEN=1;MEANALT=1;MQM=41.6967;MQMR=100;NS=1;NUMALT=1;ODDS=171.787;PAIRED=0.942623;PAIREDR=0;PAO=0;PQA=0;PQR=0;PRO=0;QA=4499;QR=60;RO=0;RPL=31;RPP=67.0865;RPPR=5.18177;RPR=91;RUN=1;SAF=72;SAP=11.625;SAR=50;SRF=0;SRP=5.18177;SRR=0;TYPE=snp;ANN=A|upstream_gene_variant|MODIFIER|Afu1g01420|Afu1g01420|transcript|Afu1g01420-T|Coding||c.-3268A>T|||||3268|,A|upstream_gene_variant|MODIFIER|Afu1g01430|Afu1g01430|transcript|Afu1g01430-T|Coding||c.-810A>T|||||787|WARNING_TRANSCRIPT_MULTIPLE_STOP_CODONS,A|upstream_gene_variant|MODIFIER|Afu1g01440|Afu1g01440|transcript|Afu1g01440-T|Coding||c.-85T>A|||||85|,A|upstream_gene_variant|MODIFIER|Afu1g01450|Afu1g01450|transcript|Afu1g01450-T|Coding||c.-1384T>A|||||1384|,A|downstream_gene_variant|MODIFIER|Afu1g01460|Afu1g01460|transcript|Afu1g01460-T|Coding||c.*3230A>T|||||3112|,A|intergenic_region|MODIFIER|Afu1g01430-Afu1g01440|Afu1g01430-Afu1g01440|intergenic_region|Afu1g01430-Afu1g01440|||n.465749T>A||||||	GT:DP:RO:QR:AO:QA:GL	1/1:122:0:0:122:4499:-389.818,-36.7257,0
Chr1_A_fumigatus_Af293	465803	.	C	T	4738.85	.	AB=0;ABP=0;AC=2;AF=1;AN=2;AO=150;CIGAR=1X;DP=152;DPB=152;DPRA=0;EPP=3.06821;EPPR=7.35324;GTI=0;LEN=1;MEANALT=1;MQM=41.6267;MQMR=71;NS=1;NUMALT=1;ODDS=205.83;PAIRED=0.946667;PAIREDR=0.5;PAO=0;PQA=0;PQR=0;PRO=0;QA=5597;QR=74;RO=1;RPL=50;RPP=39.2015;RPPR=3.0103;RPR=100;RUN=1;SAF=80;SAP=4.45795;SAR=70;SRF=0;SRP=7.35324;SRR=1;TYPE=snp;ANN=T|upstream_gene_variant|MODIFIER|Afu1g01420|Afu1g01420|transcript|Afu1g01420-T|Coding||c.-3322G>A|||||3322|,T|upstream_gene_variant|MODIFIER|Afu1g01430|Afu1g01430|transcript|Afu1g01430-T|Coding||c.-864G>A|||||841|WARNING_TRANSCRIPT_MULTIPLE_STOP_CODONS,T|upstream_gene_variant|MODIFIER|Afu1g01440|Afu1g01440|transcript|Afu1g01440-T|Coding||c.-31C>T|||||31|,T|upstream_gene_variant|MODIFIER|Afu1g01450|Afu1g01450|transcript|Afu1g01450-T|Coding||c.-1330C>T|||||1330|,T|downstream_gene_variant|MODIFIER|Afu1g01460|Afu1g01460|transcript|Afu1g01460-T|Coding||c.*3176G>A|||||3058|,T|intergenic_region|MODIFIER|Afu1g01430-Afu1g01440|Afu1g01430-Afu1g01440|intergenic_region|Afu1g01430-Afu1g01440|||n.465803C>T||||||	GT:DP:RO:QR:AO:QA:GL	1/1:151:1:14:150:5597:-480.356,-44.0562,0
Chr1_A_fumigatus_Af293	465985	.	G	A	4867.62	.	AB=0;ABP=0;AC=2;AF=1;AN=2;AO=153;CIGAR=1X;DP=154;DPB=154;DPRA=0;EPP=5.40885;EPPR=0;GTI=0;LEN=1;MEANALT=1;MQM=41.7451;MQMR=100;NS=1;NUMALT=1;ODDS=214.762;PAIRED=0.928105;PAIREDR=0;PAO=0;PQA=0;PQR=0;PRO=0;QA=5686;QR=60;RO=0;RPL=71;RPP=4.72761;RPPR=5.18177;RPR=82;RUN=1;SAF=76;SAP=3.02449;SAR=77;SRF=0;SRP=5.18177;SRR=0;TYPE=snp;ANN=A|splice_region_variant&intron_variant|LOW|Afu1g01440|Afu1g01440|transcript|Afu1g01440-T|Coding|1/1|c.148+4G>A||||||,A|upstream_gene_variant|MODIFIER|Afu1g01420|Afu1g01420|transcript|Afu1g01420-T|Coding||c.-3504C>T|||||3504|,A|upstream_gene_variant|MODIFIER|Afu1g01430|Afu1g01430|transcript|Afu1g01430-T|Coding||c.-1046C>T|||||1023|WARNING_TRANSCRIPT_MULTIPLE_STOP_CODONS,A|upstream_gene_variant|MODIFIER|Afu1g01450|Afu1g01450|transcript|Afu1g01450-T|Coding||c.-1148G>A|||||1148|,A|downstream_gene_variant|MODIFIER|Afu1g01460|Afu1g01460|transcript|Afu1g01460-T|Coding||c.*2994C>T|||||2876|	GT:DP:RO:QR:AO:QA:GL	1/1:153:0:0:153:5686:-490.746,-46.0576,0
Chr1_A_fumigatus_Af293	466188	.	G	A	5857.53	.	AB=0;ABP=0;AC=2;AF=1;AN=2;AO=187;CIGAR=1X;DP=188;DPB=188;DPRA=0;EPP=3.02191;EPPR=0;GTI=0;LEN=1;MEANALT=1;MQM=41.5722;MQMR=100;NS=1;NUMALT=1;ODDS=261.896;PAIRED=0.930481;PAIREDR=0;PAO=0;PQA=0;PQR=0;PRO=0;QA=6833;QR=60;RO=0;RPL=86;RPP=5.62303;RPPR=5.18177;RPR=101;RUN=1;SAF=90;SAP=3.5793;SAR=97;SRF=0;SRP=5.18177;SRR=0;TYPE=snp;ANN=A|upstream_gene_variant|MODIFIER|Afu1g01420|Afu1g01420|transcript|Afu1g01420-T|Coding||c.-3707C>T|||||3707|,A|upstream_gene_variant|MODIFIER|Afu1g01430|Afu1g01430|transcript|Afu1g01430-T|Coding||c.-1249C>T|||||1226|WARNING_TRANSCRIPT_MULTIPLE_STOP_CODONS,A|upstream_gene_variant|MODIFIER|Afu1g01450|Afu1g01450|transcript|Afu1g01450-T|Coding||c.-945G>A|||||945|,A|downstream_gene_variant|MODIFIER|Afu1g01440|Afu1g01440|transcript|Afu1g01440-T|Coding||c.*119G>A|||||119|,A|downstream_gene_variant|MODIFIER|Afu1g01460|Afu1g01460|transcript|Afu1g01460-T|Coding||c.*2791C>T|||||2673|,A|downstream_gene_variant|MODIFIER|Afu1g01480|Afu1g01480|transcript|Afu1g01480-T|Coding||c.*4859C>T|||||4859|WARNING_TRANSCRIPT_MULTIPLE_STOP_CODONS,A|intergenic_region|MODIFIER|Afu1g01440-Afu1g01450|Afu1g01440-Afu1g01450|intergenic_region|Afu1g01440-Afu1g01450|||n.466188G>A||||||	GT:DP:RO:QR:AO:QA:GL	1/1:187:0:0:187:6833:-589.775,-56.2926,0
Chr1_A_fumigatus_Af293	466199	.	T	C	5819.45	.	AB=0;ABP=0;AC=2;AF=1;AN=2;AO=186;CIGAR=1X;DP=187;DPB=187;DPRA=0;EPP=3.43058;EPPR=0;GTI=0;LEN=1;MEANALT=1;MQM=41.5699;MQMR=100;NS=1;NUMALT=1;ODDS=260.51;PAIRED=0.930108;PAIREDR=0;PAO=0;PQA=0;PQR=0;PRO=0;QA=6777;QR=60;RO=0;RPL=98;RPP=4.17776;RPPR=5.18177;RPR=88;RUN=1;SAF=88;SAP=4.17776;SAR=98;SRF=0;SRP=5.18177;SRR=0;TYPE=snp;ANN=C|upstream_gene_variant|MODIFIER|Afu1g01420|Afu1g01420|transcript|Afu1g01420-T|Coding||c.-3718A>G|||||3718|,C|upstream_gene_variant|MODIFIER|Afu1g01430|Afu1g01430|transcript|Afu1g01430-T|Coding||c.-1260A>G|||||1237|WARNING_TRANSCRIPT_MULTIPLE_STOP_CODONS,C|upstream_gene_variant|MODIFIER|Afu1g01450|Afu1g01450|transcript|Afu1g01450-T|Coding||c.-934T>C|||||934|,C|downstream_gene_variant|MODIFIER|Afu1g01440|Afu1g01440|transcript|Afu1g01440-T|Coding||c.*130T>C|||||130|,C|downstream_gene_variant|MODIFIER|Afu1g01460|Afu1g01460|transcript|Afu1g01460-T|Coding||c.*2780A>G|||||2662|,C|downstream_gene_variant|MODIFIER|Afu1g01480|Afu1g01480|transcript|Afu1g01480-T|Coding||c.*4848A>G|||||4848|WARNING_TRANSCRIPT_MULTIPLE_STOP_CODONS,C|intergenic_region|MODIFIER|Afu1g01440-Afu1g01450|Afu1g01440-Afu1g01450|intergenic_region|Afu1g01440-Afu1g01450|||n.466199T>C||||||	GT:DP:RO:QR:AO:QA:GL	1/1:186:0:0:186:6777:-585.919,-55.9916,0
Chr1_A_fumigatus_Af293	466221	.	T	G	5981.51	.	AB=0;ABP=0;AC=2;AF=1;AN=2;AO=190;CIGAR=1X;DP=191;DPB=191;DPRA=0;EPP=3.0103;EPPR=0;GTI=0;LEN=1;MEANALT=1;MQM=41.5579;MQMR=100;NS=1;NUMALT=1;ODDS=266.055;PAIRED=0.936842;PAIREDR=0;PAO=0;PQA=0;PQR=0;PRO=0;QA=7017;QR=60;RO=0;RPL=115;RPP=21.2964;RPPR=5.18177;RPR=75;RUN=1;SAF=90;SAP=4.15318;SAR=100;SRF=0;SRP=5.18177;SRR=0;TYPE=snp;ANN=G|upstream_gene_variant|MODIFIER|Afu1g01420|Afu1g01420|transcript|Afu1g01420-T|Coding||c.-3740A>C|||||3740|,G|upstream_gene_variant|MODIFIER|Afu1g01430|Afu1g01430|transcript|Afu1g01430-T|Coding||c.-1282A>C|||||1259|WARNING_TRANSCRIPT_MULTIPLE_STOP_CODONS,G|upstream_gene_variant|MODIFIER|Afu1g01450|Afu1g01450|transcript|Afu1g01450-T|Coding||c.-912T>G|||||912|,G|downstream_gene_variant|MODIFIER|Afu1g01440|Afu1g01440|transcript|Afu1g01440-T|Coding||c.*152T>G|||||152|,G|downstream_gene_variant|MODIFIER|Afu1g01460|Afu1g01460|transcript|Afu1g01460-T|Coding||c.*2758A>C|||||2640|,G|downstream_gene_variant|MODIFIER|Afu1g01480|Afu1g01480|transcript|Afu1g01480-T|Coding||c.*4826A>C|||||4826|WARNING_TRANSCRIPT_MULTIPLE_STOP_CODONS,G|intergenic_region|MODIFIER|Afu1g01440-Afu1g01450|Afu1g01440-Afu1g01450|intergenic_region|Afu1g01440-Afu1g01450|||n.466221T>G||||||	GT:DP:RO:QR:AO:QA:GL	1/1:190:0:0:190:7017:-603.811,-57.1957,0
Chr1_A_fumigatus_Af293	466252	.	C	T	5675.59	.	AB=0;ABP=0;AC=2;AF=1;AN=2;AO=179;CIGAR=1X;DP=180;DPB=180;DPRA=0;EPP=4.47817;EPPR=0;GTI=0;LEN=1;MEANALT=1;MQM=41.6313;MQMR=100;NS=1;NUMALT=1;ODDS=250.806;PAIRED=0.949721;PAIREDR=0;PAO=0;PQA=0;PQR=0;PRO=0;QA=6654;QR=60;RO=0;RPL=105;RPP=14.6683;RPPR=5.18177;RPR=74;RUN=1;SAF=91;SAP=3.11948;SAR=88;SRF=0;SRP=5.18177;SRR=0;TYPE=snp;ANN=T|upstream_gene_variant|MODIFIER|Afu1g01420|Afu1g01420|transcript|Afu1g01420-T|Coding||c.-3771G>A|||||3771|,T|upstream_gene_variant|MODIFIER|Afu1g01430|Afu1g01430|transcript|Afu1g01430-T|Coding||c.-1313G>A|||||1290|WARNING_TRANSCRIPT_MULTIPLE_STOP_CODONS,T|upstream_gene_variant|MODIFIER|Afu1g01450|Afu1g01450|transcript|Afu1g01450-T|Coding||c.-881C>T|||||881|,T|downstream_gene_variant|MODIFIER|Afu1g01440|Afu1g01440|transcript|Afu1g01440-T|Coding||c.*183C>T|||||183|,T|downstream_gene_variant|MODIFIER|Afu1g01460|Afu1g01460|transcript|Afu1g01460-T|Coding||c.*2727G>A|||||2609|,T|downstream_gene_variant|MODIFIER|Afu1g01480|Afu1g01480|transcript|Afu1g01480-T|Coding||c.*4795G>A|||||4795|WARNING_TRANSCRIPT_MULTIPLE_STOP_CODONS,T|intergenic_region|MODIFIER|Afu1g01440-Afu1g01450|Afu1g01440-Afu1g01450|intergenic_region|Afu1g01440-Afu1g01450|||n.466252C>T||||||	GT:DP:RO:QR:AO:QA:GL	1/1:179:0:0:179:6654:-572.556,-53.8844,0
Chr1_A_fumigatus_Af293	466475	.	C	A	5192.38	.	AB=0;ABP=0;AC=2;AF=1;AN=2;AO=164;CIGAR=1X;DP=165;DPB=165;DPRA=0;EPP=3.06326;EPPR=0;GTI=0;LEN=1;MEANALT=1;MQM=41.5366;MQMR=100;NS=1;NUMALT=1;ODDS=230.012;PAIRED=0.902439;PAIREDR=0;PAO=0;PQA=0;PQR=0;PRO=0;QA=6097;QR=60;RO=0;RPL=94;RPP=10.6369;RPPR=5.18177;RPR=70;RUN=1;SAF=77;SAP=4.33437;SAR=87;SRF=0;SRP=5.18177;SRR=0;TYPE=snp;ANN=A|upstream_gene_variant|MODIFIER|Afu1g01420|Afu1g01420|transcript|Afu1g01420-T|Coding||c.-3994G>T|||||3994|,A|upstream_gene_variant|MODIFIER|Afu1g01430|Afu1g01430|transcript|Afu1g01430-T|Coding||c.-1536G>T|||||1513|WARNING_TRANSCRIPT_MULTIPLE_STOP_CODONS,A|upstream_gene_variant|MODIFIER|Afu1g01450|Afu1g01450|transcript|Afu1g01450-T|Coding||c.-658C>A|||||658|,A|downstream_gene_variant|MODIFIER|Afu1g01440|Afu1g01440|transcript|Afu1g01440-T|Coding||c.*406C>A|||||406|,A|downstream_gene_variant|MODIFIER|Afu1g01460|Afu1g01460|transcript|Afu1g01460-T|Coding||c.*2504G>T|||||2386|,A|downstream_gene_variant|MODIFIER|Afu1g01480|Afu1g01480|transcript|Afu1g01480-T|Coding||c.*4572G>T|||||4572|WARNING_TRANSCRIPT_MULTIPLE_STOP_CODONS,A|intergenic_region|MODIFIER|Afu1g01440-Afu1g01450|Afu1g01440-Afu1g01450|intergenic_region|Afu1g01440-Afu1g01450|||n.466475C>A||||||	GT:DP:RO:QR:AO:QA:GL	1/1:164:0:0:164:6097:-523.754,-49.3689,0
Chr1_A_fumigatus_Af293	466521	.	ACTC	AC	4164.55	.	AB=0;ABP=0;AC=2;AF=1;AN=2;AO=142;CIGAR=1M2D1M;DP=145;DPB=75;DPRA=0;EPP=3.07147;EPPR=0;GTI=0;LEN=2;MEANALT=2;MQM=41.1972;MQMR=0;NS=1;NUMALT=1;ODDS=205.058;PAIRED=0.929577;PAIREDR=0;PAO=2;PQA=69.5;PQR=69.5;PRO=2;QA=4884;QR=0;RO=0;RPL=81;RPP=9.12712;RPPR=0;RPR=61;RUN=1;SAF=71;SAP=3.0103;SAR=71;SRF=0;SRP=0;SRR=0;TYPE=del;ANN=AC|upstream_gene_variant|MODIFIER|Afu1g01420|Afu1g01420|transcript|Afu1g01420-T|Coding||c.-4043_-4042delGA|||||4042|,AC|upstream_gene_variant|MODIFIER|Afu1g01430|Afu1g01430|transcript|Afu1g01430-T|Coding||c.-1585_-1584delGA|||||1561|WARNING_TRANSCRIPT_MULTIPLE_STOP_CODONS,AC|upstream_gene_variant|MODIFIER|Afu1g01450|Afu1g01450|transcript|Afu1g01450-T|Coding||c.-610_-609delTC|||||610|,AC|downstream_gene_variant|MODIFIER|Afu1g01440|Afu1g01440|transcript|Afu1g01440-T|Coding||c.*454_*455delTC|||||454|,AC|downstream_gene_variant|MODIFIER|Afu1g01460|Afu1g01460|transcript|Afu1g01460-T|Coding||c.*2455_*2456delGA|||||2338|,AC|downstream_gene_variant|MODIFIER|Afu1g01480|Afu1g01480|transcript|Afu1g01480-T|Coding||c.*4523_*4524delGA|||||4524|WARNING_TRANSCRIPT_MULTIPLE_STOP_CODONS,AC|intergenic_region|MODIFIER|Afu1g01440-Afu1g01450|Afu1g01440-Afu1g01450|intergenic_region|Afu1g01440-Afu1g01450|||n.466523_466524delTC||||||	GT:DP:RO:QR:AO:QA:GL	1/1:144:0:0:142:4884:-420.595,-45.1545,0
Chr1_A_fumigatus_Af293	466612	.	G	T	4917.12	.	AB=0;ABP=0;AC=2;AF=1;AN=2;AO=158;CIGAR=1X;DP=160;DPB=160;DPRA=0;EPP=4.98936;EPPR=0;GTI=0;LEN=1;MEANALT=2;MQM=41.9241;MQMR=100;NS=1;NUMALT=1;ODDS=221.694;PAIRED=0.917722;PAIREDR=0;PAO=0;PQA=0;PQR=0;PRO=0;QA=5721;QR=60;RO=0;RPL=74;RPP=4.38465;RPPR=5.18177;RPR=84;RUN=1;SAF=83;SAP=3.88988;SAR=75;SRF=0;SRP=5.18177;SRR=0;TYPE=snp;ANN=T|upstream_gene_variant|MODIFIER|Afu1g01420|Afu1g01420|transcript|Afu1g01420-T|Coding||c.-4131C>A|||||4131|,T|upstream_gene_variant|MODIFIER|Afu1g01430|Afu1g01430|transcript|Afu1g01430-T|Coding||c.-1673C>A|||||1650|WARNING_TRANSCRIPT_MULTIPLE_STOP_CODONS,T|upstream_gene_variant|MODIFIER|Afu1g01450|Afu1g01450|transcript|Afu1g01450-T|Coding||c.-521G>T|||||521|,T|downstream_gene_variant|MODIFIER|Afu1g01440|Afu1g01440|transcript|Afu1g01440-T|Coding||c.*543G>T|||||543|,T|downstream_gene_variant|MODIFIER|Afu1g01460|Afu1g01460|transcript|Afu1g01460-T|Coding||c.*2367C>A|||||2249|,T|downstream_gene_variant|MODIFIER|Afu1g01480|Afu1g01480|transcript|Afu1g01480-T|Coding||c.*4435C>A|||||4435|WARNING_TRANSCRIPT_MULTIPLE_STOP_CODONS,T|intergenic_region|MODIFIER|Afu1g01440-Afu1g01450|Afu1g01440-Afu1g01450|intergenic_region|Afu1g01440-Afu1g01450|||n.466612G>T||||||	GT:DP:RO:QR:AO:QA:GL	1/1:159:0:0:158:5721:-495.728,-47.5627,0
Chr1_A_fumigatus_Af293	466672	.	G	T	4987.56	.	AB=0;ABP=0;AC=2;AF=1;AN=2;AO=154;CIGAR=1X;DP=155;DPB=155;DPRA=0;EPP=3.91273;EPPR=0;GTI=0;LEN=1;MEANALT=1;MQM=41.9481;MQMR=100;NS=1;NUMALT=1;ODDS=216.149;PAIRED=0.922078;PAIREDR=0;PAO=0;PQA=0;PQR=0;PRO=0;QA=5812;QR=60;RO=0;RPL=74;RPP=3.51792;RPPR=5.18177;RPR=80;RUN=1;SAF=79;SAP=3.23591;SAR=75;SRF=0;SRP=5.18177;SRR=0;TYPE=snp;ANN=T|upstream_gene_variant|MODIFIER|Afu1g01420|Afu1g01420|transcript|Afu1g01420-T|Coding||c.-4191C>A|||||4191|,T|upstream_gene_variant|MODIFIER|Afu1g01430|Afu1g01430|transcript|Afu1g01430-T|Coding||c.-1733C>A|||||1710|WARNING_TRANSCRIPT_MULTIPLE_STOP_CODONS,T|upstream_gene_variant|MODIFIER|Afu1g01450|Afu1g01450|transcript|Afu1g01450-T|Coding||c.-461G>T|||||461|,T|downstream_gene_variant|MODIFIER|Afu1g01440|Afu1g01440|transcript|Afu1g01440-T|Coding||c.*603G>T|||||603|,T|downstream_gene_variant|MODIFIER|Afu1g01460|Afu1g01460|transcript|Afu1g01460-T|Coding||c.*2307C>A|||||2189|,T|downstream_gene_variant|MODIFIER|Afu1g01480|Afu1g01480|transcript|Afu1g01480-T|Coding||c.*4375C>A|||||4375|WARNING_TRANSCRIPT_MULTIPLE_STOP_CODONS,T|intergenic_region|MODIFIER|Afu1g01440-Afu1g01450|Afu1g01440-Afu1g01450|intergenic_region|Afu1g01440-Afu1g01450|||n.466672G>T||||||	GT:DP:RO:QR:AO:QA:GL	1/1:154:0:0:154:5812:-502.496,-46.3586,0
Chr1_A_fumigatus_Af293	466862	.	T	C	4774.74	.	AB=0;ABP=0;AC=2;AF=1;AN=2;AO=157;CIGAR=1X;DP=158;DPB=158;DPRA=0;EPP=3.02413;EPPR=0;GTI=0;LEN=1;MEANALT=1;MQM=42;MQMR=100;NS=1;NUMALT=1;ODDS=220.307;PAIRED=0.89172;PAIREDR=0;PAO=0;PQA=0;PQR=0;PRO=0;QA=5523;QR=60;RO=0;RPL=86;RPP=6.12228;RPPR=5.18177;RPR=71;RUN=1;SAF=75;SAP=3.68802;SAR=82;SRF=0;SRP=5.18177;SRR=0;TYPE=snp;ANN=C|upstream_gene_variant|MODIFIER|Afu1g01420|Afu1g01420|transcript|Afu1g01420-T|Coding||c.-4381A>G|||||4381|,C|upstream_gene_variant|MODIFIER|Afu1g01430|Afu1g01430|transcript|Afu1g01430-T|Coding||c.-1923A>G|||||1900|WARNING_TRANSCRIPT_MULTIPLE_STOP_CODONS,C|upstream_gene_variant|MODIFIER|Afu1g01450|Afu1g01450|transcript|Afu1g01450-T|Coding||c.-271T>C|||||271|,C|downstream_gene_variant|MODIFIER|Afu1g01440|Afu1g01440|transcript|Afu1g01440-T|Coding||c.*793T>C|||||793|,C|downstream_gene_variant|MODIFIER|Afu1g01460|Afu1g01460|transcript|Afu1g01460-T|Coding||c.*2117A>G|||||1999|,C|downstream_gene_variant|MODIFIER|Afu1g01480|Afu1g01480|transcript|Afu1g01480-T|Coding||c.*4185A>G|||||4185|WARNING_TRANSCRIPT_MULTIPLE_STOP_CODONS,C|intergenic_region|MODIFIER|Afu1g01440-Afu1g01450|Afu1g01440-Afu1g01450|intergenic_region|Afu1g01440-Afu1g01450|||n.466862T>C||||||	GT:DP:RO:QR:AO:QA:GL	1/1:157:0:0:157:5523:-481.442,-47.2617,0
Chr1_A_fumigatus_Af293	467385	.	T	G	4515.81	.	AB=0;ABP=0;AC=2;AF=1;AN=2;AO=142;CIGAR=1X;DP=143;DPB=143;DPRA=0;EPP=3.0103;EPPR=0;GTI=0;LEN=1;MEANALT=1;MQM=41.8732;MQMR=100;NS=1;NUMALT=1;ODDS=199.513;PAIRED=0.915493;PAIREDR=0;PAO=0;PQA=0;PQR=0;PRO=0;QA=5287;QR=60;RO=0;RPL=76;RPP=4.53951;RPPR=5.18177;RPR=66;RUN=1;SAF=87;SAP=18.6694;SAR=55;SRF=0;SRP=5.18177;SRR=0;TYPE=snp;ANN=G|stop_gained|HIGH|Afu1g01450|Afu1g01450|transcript|Afu1g01450-T|Coding|2/4|c.210T>G|p.Tyr70*|210/1266|210/1266|70/421||,G|upstream_gene_variant|MODIFIER|Afu1g01420|Afu1g01420|transcript|Afu1g01420-T|Coding||c.-4904A>C|||||4904|,G|upstream_gene_variant|MODIFIER|Afu1g01430|Afu1g01430|transcript|Afu1g01430-T|Coding||c.-2446A>C|||||2423|WARNING_TRANSCRIPT_MULTIPLE_STOP_CODONS,G|downstream_gene_variant|MODIFIER|Afu1g01440|Afu1g01440|transcript|Afu1g01440-T|Coding||c.*1316T>G|||||1316|,G|downstream_gene_variant|MODIFIER|Afu1g01460|Afu1g01460|transcript|Afu1g01460-T|Coding||c.*1594A>C|||||1476|,G|downstream_gene_variant|MODIFIER|Afu1g01480|Afu1g01480|transcript|Afu1g01480-T|Coding||c.*3662A>C|||||3662|WARNING_TRANSCRIPT_MULTIPLE_STOP_CODONS;LOF=(Afu1g01450|Afu1g01450|1|1.00);NMD=(Afu1g01450|Afu1g01450|1|1.00)	GT:DP:RO:QR:AO:QA:GL	1/1:142:0:0:142:5287:-456.826,-42.7463,0
Chr1_A_fumigatus_Af293	467963	.	T	C	4063.72	.	AB=0;ABP=0;AC=2;AF=1;AN=2;AO=126;CIGAR=1X;DP=127;DPB=127;DPRA=0;EPP=4.11327;EPPR=0;GTI=0;LEN=1;MEANALT=1;MQM=41.6905;MQMR=100;NS=1;NUMALT=1;ODDS=177.332;PAIRED=0.880952;PAIREDR=0;PAO=0;PQA=0;PQR=0;PRO=0;QA=4759;QR=60;RO=0;RPL=69;RPP=5.49198;RPPR=5.18177;RPR=57;RUN=1;SAF=60;SAP=3.63072;SAR=66;SRF=0;SRP=5.18177;SRR=0;TYPE=snp;ANN=C|missense_variant|MODERATE|Afu1g01450|Afu1g01450|transcript|Afu1g01450-T|Coding|4/4|c.682T>C|p.Tyr228His|682/1266|682/1266|228/421||,C|upstream_gene_variant|MODIFIER|Afu1g01430|Afu1g01430|transcript|Afu1g01430-T|Coding||c.-3024A>G|||||3001|WARNING_TRANSCRIPT_MULTIPLE_STOP_CODONS,C|downstream_gene_variant|MODIFIER|Afu1g01440|Afu1g01440|transcript|Afu1g01440-T|Coding||c.*1894T>C|||||1894|,C|downstream_gene_variant|MODIFIER|Afu1g01460|Afu1g01460|transcript|Afu1g01460-T|Coding||c.*1016A>G|||||898|,C|downstream_gene_variant|MODIFIER|Afu1g01480|Afu1g01480|transcript|Afu1g01480-T|Coding||c.*3084A>G|||||3084|WARNING_TRANSCRIPT_MULTIPLE_STOP_CODONS	GT:DP:RO:QR:AO:QA:GL	1/1:126:0:0:126:4759:-410.237,-37.9298,0
Chr1_A_fumigatus_Af293	468051	.	G	C	3890.74	.	AB=0;ABP=0;AC=2;AF=1;AN=2;AO=123;CIGAR=1X;DP=124;DPB=124;DPRA=0;EPP=9.38348;EPPR=0;GTI=0;LEN=1;MEANALT=1;MQM=42;MQMR=100;NS=1;NUMALT=1;ODDS=173.173;PAIRED=0.926829;PAIREDR=0;PAO=0;PQA=0;PQR=0;PRO=0;QA=4536;QR=60;RO=0;RPL=49;RPP=14.0442;RPPR=5.18177;RPR=74;RUN=1;SAF=58;SAP=3.87536;SAR=65;SRF=0;SRP=5.18177;SRR=0;TYPE=snp;ANN=C|missense_variant|MODERATE|Afu1g01450|Afu1g01450|transcript|Afu1g01450-T|Coding|4/4|c.770G>C|p.Arg257Pro|770/1266|770/1266|257/421||,C|upstream_gene_variant|MODIFIER|Afu1g01430|Afu1g01430|transcript|Afu1g01430-T|Coding||c.-3112C>G|||||3089|WARNING_TRANSCRIPT_MULTIPLE_STOP_CODONS,C|downstream_gene_variant|MODIFIER|Afu1g01440|Afu1g01440|transcript|Afu1g01440-T|Coding||c.*1982G>C|||||1982|,C|downstream_gene_variant|MODIFIER|Afu1g01460|Afu1g01460|transcript|Afu1g01460-T|Coding||c.*928C>G|||||810|,C|downstream_gene_variant|MODIFIER|Afu1g01480|Afu1g01480|transcript|Afu1g01480-T|Coding||c.*2996C>G|||||2996|WARNING_TRANSCRIPT_MULTIPLE_STOP_CODONS	GT:DP:RO:QR:AO:QA:GL	1/1:123:0:0:123:4536:-394.328,-37.0267,0
Chr1_A_fumigatus_Af293	468172	.	C	G	4420.01	.	AB=0;ABP=0;AC=2;AF=1;AN=2;AO=141;CIGAR=1X;DP=143;DPB=143;DPRA=0;EPP=3.1489;EPPR=0;GTI=0;LEN=1;MEANALT=2;MQM=41.7943;MQMR=100;NS=1;NUMALT=1;ODDS=198.127;PAIRED=0.93617;PAIREDR=0;PAO=0;PQA=0;PQR=0;PRO=0;QA=5151;QR=60;RO=0;RPL=77;RPP=5.61299;RPPR=5.18177;RPR=64;RUN=1;SAF=74;SAP=3.76493;SAR=67;SRF=0;SRP=5.18177;SRR=0;TYPE=snp;ANN=G|synonymous_variant|LOW|Afu1g01450|Afu1g01450|transcript|Afu1g01450-T|Coding|4/4|c.891C>G|p.Pro297Pro|891/1266|891/1266|297/421||,G|upstream_gene_variant|MODIFIER|Afu1g01430|Afu1g01430|transcript|Afu1g01430-T|Coding||c.-3233G>C|||||3210|WARNING_TRANSCRIPT_MULTIPLE_STOP_CODONS,G|downstream_gene_variant|MODIFIER|Afu1g01440|Afu1g01440|transcript|Afu1g01440-T|Coding||c.*2103C>G|||||2103|,G|downstream_gene_variant|MODIFIER|Afu1g01460|Afu1g01460|transcript|Afu1g01460-T|Coding||c.*807G>C|||||689|,G|downstream_gene_variant|MODIFIER|Afu1g01480|Afu1g01480|transcript|Afu1g01480-T|Coding||c.*2875G>C|||||2875|WARNING_TRANSCRIPT_MULTIPLE_STOP_CODONS	GT:DP:RO:QR:AO:QA:GL	1/1:142:0:0:141:5151:-445.869,-42.4452,0
Chr1_A_fumigatus_Af293	468220	.	T	C	4060.22	.	AB=0;ABP=0;AC=2;AF=1;AN=2;AO=132;CIGAR=1X;DP=133;DPB=133;DPRA=0;EPP=3.0761;EPPR=0;GTI=0;LEN=1;MEANALT=1;MQM=41.6742;MQMR=100;NS=1;NUMALT=1;ODDS=185.65;PAIRED=0.939394;PAIREDR=0;PAO=0;PQA=0;PQR=0;PRO=0;QA=4742;QR=60;RO=0;RPL=62;RPP=4.06314;RPPR=5.18177;RPR=70;RUN=1;SAF=73;SAP=6.23461;SAR=59;SRF=0;SRP=5.18177;SRR=0;TYPE=snp;ANN=C|synonymous_variant|LOW|Afu1g01450|Afu1g01450|transcript|Afu1g01450-T|Coding|4/4|c.939T>C|p.Leu313Leu|939/1266|939/1266|313/421||,C|upstream_gene_variant|MODIFIER|Afu1g01430|Afu1g01430|transcript|Afu1g01430-T|Coding||c.-3281A>G|||||3258|WARNING_TRANSCRIPT_MULTIPLE_STOP_CODONS,C|downstream_gene_variant|MODIFIER|Afu1g01440|Afu1g01440|transcript|Afu1g01440-T|Coding||c.*2151T>C|||||2151|,C|downstream_gene_variant|MODIFIER|Afu1g01460|Afu1g01460|transcript|Afu1g01460-T|Coding||c.*759A>G|||||641|,C|downstream_gene_variant|MODIFIER|Afu1g01480|Afu1g01480|transcript|Afu1g01480-T|Coding||c.*2827A>G|||||2827|WARNING_TRANSCRIPT_MULTIPLE_STOP_CODONS	GT:DP:RO:QR:AO:QA:GL	1/1:132:0:0:132:4742:-409.931,-39.736,0
Chr1_A_fumigatus_Af293	468270	.	T	C	4855.15	.	AB=0;ABP=0;AC=2;AF=1;AN=2;AO=156;CIGAR=1X;DP=157;DPB=157;DPRA=0;EPP=3.23302;EPPR=0;GTI=0;LEN=1;MEANALT=1;MQM=41.7244;MQMR=100;NS=1;NUMALT=1;ODDS=218.921;PAIRED=0.948718;PAIREDR=0;PAO=0;PQA=0;PQR=0;PRO=0;QA=5661;QR=60;RO=0;RPL=80;RPP=3.23302;RPPR=5.18177;RPR=76;RUN=1;SAF=86;SAP=6.57374;SAR=70;SRF=0;SRP=5.18177;SRR=0;TYPE=snp;ANN=C|missense_variant|MODERATE|Afu1g01450|Afu1g01450|transcript|Afu1g01450-T|Coding|4/4|c.989T>C|p.Ile330Thr|989/1266|989/1266|330/421||,C|upstream_gene_variant|MODIFIER|Afu1g01430|Afu1g01430|transcript|Afu1g01430-T|Coding||c.-3331A>G|||||3308|WARNING_TRANSCRIPT_MULTIPLE_STOP_CODONS,C|downstream_gene_variant|MODIFIER|Afu1g01440|Afu1g01440|transcript|Afu1g01440-T|Coding||c.*2201T>C|||||2201|,C|downstream_gene_variant|MODIFIER|Afu1g01460|Afu1g01460|transcript|Afu1g01460-T|Coding||c.*709A>G|||||591|,C|downstream_gene_variant|MODIFIER|Afu1g01480|Afu1g01480|transcript|Afu1g01480-T|Coding||c.*2777A>G|||||2777|WARNING_TRANSCRIPT_MULTIPLE_STOP_CODONS	GT:DP:RO:QR:AO:QA:GL	1/1:156:0:0:156:5661:-489.5,-46.9607,0
Chr1_A_fumigatus_Af293	468468	.	TCG	TCCG	5155.18	.	AB=0;ABP=0;AC=2;AF=1;AN=2;AO=172;CIGAR=1M1I2M;DP=177;DPB=234;DPRA=0;EPP=10.2822;EPPR=0;GTI=0;LEN=1;MEANALT=3;MQM=40.7791;MQMR=0;NS=1;NUMALT=1;ODDS=242.488;PAIRED=0.930233;PAIREDR=0;PAO=0.5;PQA=16;PQR=16;PRO=0.5;QA=6069;QR=0;RO=0;RPL=115;RPP=45.4803;RPPR=0;RPR=57;RUN=1;SAF=77;SAP=7.10075;SAR=95;SRF=0;SRP=0;SRR=0;TYPE=ins;ANN=TCCG|frameshift_variant|HIGH|Afu1g01450|Afu1g01450|transcript|Afu1g01450-T|Coding|4/4|c.1188dupC|p.Gly397fs|1189/1266|1189/1266|397/421||,TCCG|upstream_gene_variant|MODIFIER|Afu1g01430|Afu1g01430|transcript|Afu1g01430-T|Coding||c.-3531_-3530insG|||||3508|WARNING_TRANSCRIPT_MULTIPLE_STOP_CODONS,TCCG|downstream_gene_variant|MODIFIER|Afu1g01440|Afu1g01440|transcript|Afu1g01440-T|Coding||c.*2400dupC|||||2401|,TCCG|downstream_gene_variant|MODIFIER|Afu1g01460|Afu1g01460|transcript|Afu1g01460-T|Coding||c.*509_*510insG|||||391|,TCCG|downstream_gene_variant|MODIFIER|Afu1g01480|Afu1g01480|transcript|Afu1g01480-T|Coding||c.*2577_*2578insG|||||2577|WARNING_TRANSCRIPT_MULTIPLE_STOP_CODONS;LOF=(Afu1g01450|Afu1g01450|1|1.00)	GT:DP:RO:QR:AO:QA:GL	1/1:176:0:0:172:6069:-524.606,-52.3792,0
Chr1_A_fumigatus_Af293	468480	.	GAG	GG	5330.99	.	AB=0;ABP=0;AC=2;AF=1;AN=2;AO=171;CIGAR=1M1D1M;DP=174;DPB=118.667;DPRA=0;EPP=6.68022;EPPR=0;GTI=0;LEN=1;MEANALT=3;MQM=40.7368;MQMR=0;NS=1;NUMALT=1;ODDS=243.181;PAIRED=0.935673;PAIREDR=0;PAO=3.5;PQA=116;PQR=16;PRO=0.5;QA=6239;QR=0;RO=0;RPL=111;RPP=36.0395;RPPR=0;RPR=60;RUN=1;SAF=77;SAP=6.68022;SAR=94;SRF=0;SRP=0;SRR=0;TYPE=del;ANN=GG|frameshift_variant|HIGH|Afu1g01450|Afu1g01450|transcript|Afu1g01450-T|Coding|4/4|c.1200delA|p.Ala401fs|1200/1266|1200/1266|400/421||,GG|upstream_gene_variant|MODIFIER|Afu1g01430|Afu1g01430|transcript|Afu1g01430-T|Coding||c.-3542delT|||||3519|WARNING_TRANSCRIPT_MULTIPLE_STOP_CODONS,GG|downstream_gene_variant|MODIFIER|Afu1g01440|Afu1g01440|transcript|Afu1g01440-T|Coding||c.*2412delA|||||2412|,GG|downstream_gene_variant|MODIFIER|Afu1g01460|Afu1g01460|transcript|Afu1g01460-T|Coding||c.*498delT|||||380|,GG|downstream_gene_variant|MODIFIER|Afu1g01480|Afu1g01480|transcript|Afu1g01480-T|Coding||c.*2566delT|||||2566|WARNING_TRANSCRIPT_MULTIPLE_STOP_CODONS;LOF=(Afu1g01450|Afu1g01450|1|1.00)	GT:DP:RO:QR:AO:QA:GL	1/1:173:0:0:171:6239:-540.809,-52.9813,0
Chr1_A_fumigatus_Af293	468492	.	G	A	5419.18	.	AB=0;ABP=0;AC=2;AF=1;AN=2;AO=176;CIGAR=1X;DP=178;DPB=178;DPRA=0;EPP=6.16881;EPPR=0;GTI=0;LEN=1;MEANALT=2;MQM=40.7841;MQMR=100;NS=1;NUMALT=1;ODDS=246.647;PAIRED=0.943182;PAIREDR=0;PAO=0;PQA=0;PQR=0;PRO=0;QA=6443;QR=60;RO=0;RPL=114;RPP=36.372;RPPR=5.18177;RPR=62;RUN=1;SAF=80;SAP=6.16881;SAR=96;SRF=0;SRP=5.18177;SRR=0;TYPE=snp;ANN=A|missense_variant|MODERATE|Afu1g01450|Afu1g01450|transcript|Afu1g01450-T|Coding|4/4|c.1211G>A|p.Arg404His|1211/1266|1211/1266|404/421||,A|upstream_gene_variant|MODIFIER|Afu1g01430|Afu1g01430|transcript|Afu1g01430-T|Coding||c.-3553C>T|||||3530|WARNING_TRANSCRIPT_MULTIPLE_STOP_CODONS,A|downstream_gene_variant|MODIFIER|Afu1g01440|Afu1g01440|transcript|Afu1g01440-T|Coding||c.*2423G>A|||||2423|,A|downstream_gene_variant|MODIFIER|Afu1g01460|Afu1g01460|transcript|Afu1g01460-T|Coding||c.*487C>T|||||369|,A|downstream_gene_variant|MODIFIER|Afu1g01480|Afu1g01480|transcript|Afu1g01480-T|Coding||c.*2555C>T|||||2555|WARNING_TRANSCRIPT_MULTIPLE_STOP_CODONS	GT:DP:RO:QR:AO:QA:GL	1/1:177:0:0:176:6443:-549.578,-52.9813,0
Chr1_A_fumigatus_Af293	468543	.	T	G	5180.93	.	AB=0;ABP=0;AC=2;AF=1;AN=2;AO=165;CIGAR=1X;DP=166;DPB=166;DPRA=0;EPP=6.81367;EPPR=0;GTI=0;LEN=1;MEANALT=1;MQM=41.3939;MQMR=100;NS=1;NUMALT=1;ODDS=231.398;PAIRED=0.939394;PAIREDR=0;PAO=0;PQA=0;PQR=0;PRO=0;QA=6066;QR=60;RO=0;RPL=92;RPP=7.76122;RPPR=5.18177;RPR=73;RUN=1;SAF=73;SAP=7.76122;SAR=92;SRF=0;SRP=5.18177;SRR=0;TYPE=snp;ANN=G|missense_variant|MODERATE|Afu1g01450|Afu1g01450|transcript|Afu1g01450-T|Coding|4/4|c.1262T>G|p.Leu421Arg|1262/1266|1262/1266|421/421||,G|upstream_gene_variant|MODIFIER|Afu1g01430|Afu1g01430|transcript|Afu1g01430-T|Coding||c.-3604A>C|||||3581|WARNING_TRANSCRIPT_MULTIPLE_STOP_CODONS,G|downstream_gene_variant|MODIFIER|Afu1g01440|Afu1g01440|transcript|Afu1g01440-T|Coding||c.*2474T>G|||||2474|,G|downstream_gene_variant|MODIFIER|Afu1g01460|Afu1g01460|transcript|Afu1g01460-T|Coding||c.*436A>C|||||318|,G|downstream_gene_variant|MODIFIER|Afu1g01480|Afu1g01480|transcript|Afu1g01480-T|Coding||c.*2504A>C|||||2504|WARNING_TRANSCRIPT_MULTIPLE_STOP_CODONS	GT:DP:RO:QR:AO:QA:GL	1/1:165:0:0:165:6066:-523.041,-49.67,0
Chr1_A_fumigatus_Af293	468597	.	T	A	4949.6	.	AB=0;ABP=0;AC=2;AF=1;AN=2;AO=155;CIGAR=1X;DP=156;DPB=156;DPRA=0;EPP=3.13639;EPPR=0;GTI=0;LEN=1;MEANALT=1;MQM=41.4581;MQMR=100;NS=1;NUMALT=1;ODDS=217.535;PAIRED=0.948387;PAIREDR=0;PAO=0;PQA=0;PQR=0;PRO=0;QA=5795;QR=60;RO=0;RPL=63;RPP=14.7923;RPPR=5.18177;RPR=92;RUN=1;SAF=80;SAP=3.36054;SAR=75;SRF=0;SRP=5.18177;SRR=0;TYPE=snp;ANN=A|upstream_gene_variant|MODIFIER|Afu1g01430|Afu1g01430|transcript|Afu1g01430-T|Coding||c.-3658A>T|||||3635|WARNING_TRANSCRIPT_MULTIPLE_STOP_CODONS,A|downstream_gene_variant|MODIFIER|Afu1g01440|Afu1g01440|transcript|Afu1g01440-T|Coding||c.*2528T>A|||||2528|,A|downstream_gene_variant|MODIFIER|Afu1g01450|Afu1g01450|transcript|Afu1g01450-T|Coding||c.*50T>A|||||50|,A|downstream_gene_variant|MODIFIER|Afu1g01460|Afu1g01460|transcript|Afu1g01460-T|Coding||c.*382A>T|||||264|,A|downstream_gene_variant|MODIFIER|Afu1g01480|Afu1g01480|transcript|Afu1g01480-T|Coding||c.*2450A>T|||||2450|WARNING_TRANSCRIPT_MULTIPLE_STOP_CODONS,A|intergenic_region|MODIFIER|Afu1g01450-Afu1g01460|Afu1g01450-Afu1g01460|intergenic_region|Afu1g01450-Afu1g01460|||n.468597T>A||||||	GT:DP:RO:QR:AO:QA:GL	1/1:155:0:0:155:5795:-499.767,-46.6597,0
Chr1_A_fumigatus_Af293	468779	.	G	A	5070.1	.	AB=0;ABP=0;AC=2;AF=1;AN=2;AO=157;CIGAR=1X;DP=158;DPB=158;DPRA=0;EPP=3.02413;EPPR=0;GTI=0;LEN=1;MEANALT=1;MQM=41.9745;MQMR=100;NS=1;NUMALT=1;ODDS=220.307;PAIRED=0.961783;PAIREDR=0;PAO=0;PQA=0;PQR=0;PRO=0;QA=5922;QR=60;RO=0;RPL=97;RPP=21.945;RPPR=5.18177;RPR=60;RUN=1;SAF=77;SAP=3.13478;SAR=80;SRF=0;SRP=5.18177;SRR=0;TYPE=snp;ANN=A|upstream_gene_variant|MODIFIER|Afu1g01430|Afu1g01430|transcript|Afu1g01430-T|Coding||c.-3840C>T|||||3817|WARNING_TRANSCRIPT_MULTIPLE_STOP_CODONS,A|downstream_gene_variant|MODIFIER|Afu1g01440|Afu1g01440|transcript|Afu1g01440-T|Coding||c.*2710G>A|||||2710|,A|downstream_gene_variant|MODIFIER|Afu1g01450|Afu1g01450|transcript|Afu1g01450-T|Coding||c.*232G>A|||||232|,A|downstream_gene_variant|MODIFIER|Afu1g01460|Afu1g01460|transcript|Afu1g01460-T|Coding||c.*200C>T|||||82|,A|downstream_gene_variant|MODIFIER|Afu1g01480|Afu1g01480|transcript|Afu1g01480-T|Coding||c.*2268C>T|||||2268|WARNING_TRANSCRIPT_MULTIPLE_STOP_CODONS,A|intergenic_region|MODIFIER|Afu1g01450-Afu1g01460|Afu1g01450-Afu1g01460|intergenic_region|Afu1g01450-Afu1g01460|||n.468779G>A||||||	GT:DP:RO:QR:AO:QA:GL	1/1:157:0:0:157:5922:-512.513,-47.2617,0
Chr1_A_fumigatus_Af293	468786	.	T	A	4791.59	.	AB=0;ABP=0;AC=2;AF=1;AN=2;AO=148;CIGAR=1X;DP=149;DPB=149;DPRA=0;EPP=3.0103;EPPR=0;GTI=0;LEN=1;MEANALT=1;MQM=41.973;MQMR=100;NS=1;NUMALT=1;ODDS=207.831;PAIRED=0.966216;PAIREDR=0;PAO=0;PQA=0;PQR=0;PRO=0;QA=5602;QR=60;RO=0;RPL=90;RPP=18.0345;RPPR=5.18177;RPR=58;RUN=1;SAF=72;SAP=3.24505;SAR=76;SRF=0;SRP=5.18177;SRR=0;TYPE=snp;ANN=A|upstream_gene_variant|MODIFIER|Afu1g01430|Afu1g01430|transcript|Afu1g01430-T|Coding||c.-3847A>T|||||3824|WARNING_TRANSCRIPT_MULTIPLE_STOP_CODONS,A|downstream_gene_variant|MODIFIER|Afu1g01440|Afu1g01440|transcript|Afu1g01440-T|Coding||c.*2717T>A|||||2717|,A|downstream_gene_variant|MODIFIER|Afu1g01450|Afu1g01450|transcript|Afu1g01450-T|Coding||c.*239T>A|||||239|,A|downstream_gene_variant|MODIFIER|Afu1g01460|Afu1g01460|transcript|Afu1g01460-T|Coding||c.*193A>T|||||75|,A|downstream_gene_variant|MODIFIER|Afu1g01480|Afu1g01480|transcript|Afu1g01480-T|Coding||c.*2261A>T|||||2261|WARNING_TRANSCRIPT_MULTIPLE_STOP_CODONS,A|intergenic_region|MODIFIER|Afu1g01450-Afu1g01460|Afu1g01450-Afu1g01460|intergenic_region|Afu1g01450-Afu1g01460|||n.468786T>A||||||	GT:DP:RO:QR:AO:QA:GL	1/1:148:0:0:148:5602:-484.238,-44.5524,0
Chr1_A_fumigatus_Af293	468963	.	C	T	4712.84	.	AB=0;ABP=0;AC=2;AF=1;AN=2;AO=154;CIGAR=1X;DP=158;DPB=158;DPRA=0;EPP=5.77399;EPPR=7.35324;GTI=0;LEN=1;MEANALT=2;MQM=42;MQMR=71;NS=1;NUMALT=1;ODDS=212.104;PAIRED=0.974026;PAIREDR=0.5;PAO=0;PQA=0;PQR=0;PRO=0;QA=5468;QR=72;RO=1;RPL=63;RPP=14.0651;RPPR=7.35324;RPR=91;RUN=1;SAF=83;SAP=5.04077;SAR=71;SRF=1;SRP=3.0103;SRR=0;TYPE=snp;ANN=T|3_prime_UTR_variant|MODIFIER|Afu1g01460|Afu1g01460|transcript|Afu1g01460-T|Coding|1/1|c.*16G>A|||||16|,T|upstream_gene_variant|MODIFIER|Afu1g01430|Afu1g01430|transcript|Afu1g01430-T|Coding||c.-4024G>A|||||4001|WARNING_TRANSCRIPT_MULTIPLE_STOP_CODONS,T|downstream_gene_variant|MODIFIER|Afu1g01440|Afu1g01440|transcript|Afu1g01440-T|Coding||c.*2894C>T|||||2894|,T|downstream_gene_variant|MODIFIER|Afu1g01450|Afu1g01450|transcript|Afu1g01450-T|Coding||c.*416C>T|||||416|,T|downstream_gene_variant|MODIFIER|Afu1g01480|Afu1g01480|transcript|Afu1g01480-T|Coding||c.*2084G>A|||||2084|WARNING_TRANSCRIPT_MULTIPLE_STOP_CODONS	GT:DP:RO:QR:AO:QA:GL	1/1:157:1:12:154:5468:-475.54,-45.5883,0
Chr1_A_fumigatus_Af293	469145	.	A	G	4488.05	.	AB=0;ABP=0;AC=2;AF=1;AN=2;AO=142;CIGAR=1X;DP=143;DPB=143;DPRA=0;EPP=3.0103;EPPR=0;GTI=0;LEN=1;MEANALT=1;MQM=42;MQMR=100;NS=1;NUMALT=1;ODDS=199.513;PAIRED=0.93662;PAIREDR=0;PAO=0;PQA=0;PQR=0;PRO=0;QA=5198;QR=60;RO=0;RPL=76;RPP=4.53951;RPPR=5.18177;RPR=66;RUN=1;SAF=67;SAP=3.98899;SAR=75;SRF=0;SRP=5.18177;SRR=0;TYPE=snp;ANN=G|missense_variant|MODERATE|Afu1g01460|Afu1g01460|transcript|Afu1g01460-T|Coding|1/1|c.638T>C|p.Val213Ala|1179/1463|638/804|213/267||,G|upstream_gene_variant|MODIFIER|Afu1g01430|Afu1g01430|transcript|Afu1g01430-T|Coding||c.-4206T>C|||||4183|WARNING_TRANSCRIPT_MULTIPLE_STOP_CODONS,G|downstream_gene_variant|MODIFIER|Afu1g01440|Afu1g01440|transcript|Afu1g01440-T|Coding||c.*3076A>G|||||3076|,G|downstream_gene_variant|MODIFIER|Afu1g01450|Afu1g01450|transcript|Afu1g01450-T|Coding||c.*598A>G|||||598|,G|downstream_gene_variant|MODIFIER|Afu1g01480|Afu1g01480|transcript|Afu1g01480-T|Coding||c.*1902T>C|||||1902|WARNING_TRANSCRIPT_MULTIPLE_STOP_CODONS	GT:DP:RO:QR:AO:QA:GL	1/1:142:0:0:142:5198:-452.579,-42.7463,0
Chr1_A_fumigatus_Af293	469456	.	G	A	5107.22	.	AB=0;ABP=0;AC=2;AF=1;AN=2;AO=163;CIGAR=1X;DP=164;DPB=164;DPRA=0;EPP=7.81951;EPPR=0;GTI=0;LEN=1;MEANALT=1;MQM=42;MQMR=100;NS=1;NUMALT=1;ODDS=228.625;PAIRED=0.883436;PAIREDR=0;PAO=0;PQA=0;PQR=0;PRO=0;QA=5933;QR=60;RO=0;RPL=84;RPP=3.34335;RPPR=5.18177;RPR=79;RUN=1;SAF=88;SAP=5.2617;SAR=75;SRF=0;SRP=5.18177;SRR=0;TYPE=snp;ANN=A|synonymous_variant|LOW|Afu1g01460|Afu1g01460|transcript|Afu1g01460-T|Coding|1/1|c.327C>T|p.Pro109Pro|868/1463|327/804|109/267||,A|upstream_gene_variant|MODIFIER|Afu1g01430|Afu1g01430|transcript|Afu1g01430-T|Coding||c.-4517C>T|||||4494|WARNING_TRANSCRIPT_MULTIPLE_STOP_CODONS,A|downstream_gene_variant|MODIFIER|Afu1g01440|Afu1g01440|transcript|Afu1g01440-T|Coding||c.*3387G>A|||||3387|,A|downstream_gene_variant|MODIFIER|Afu1g01450|Afu1g01450|transcript|Afu1g01450-T|Coding||c.*909G>A|||||909|,A|downstream_gene_variant|MODIFIER|Afu1g01480|Afu1g01480|transcript|Afu1g01480-T|Coding||c.*1591C>T|||||1591|WARNING_TRANSCRIPT_MULTIPLE_STOP_CODONS	GT:DP:RO:QR:AO:QA:GL	1/1:163:0:0:163:5933:-515.073,-49.0679,0
Chr1_A_fumigatus_Af293	470611	.	C	T	5255.18	.	AB=0;ABP=0;AC=2;AF=1;AN=2;AO=166;CIGAR=1X;DP=167;DPB=167;DPRA=0;EPP=3.2196;EPPR=0;GTI=0;LEN=1;MEANALT=1;MQM=41.8735;MQMR=100;NS=1;NUMALT=1;ODDS=232.784;PAIRED=0.939759;PAIREDR=0;PAO=0;PQA=0;PQR=0;PRO=0;QA=6119;QR=60;RO=0;RPL=74;RPP=7.2486;RPPR=5.18177;RPR=92;RUN=1;SAF=89;SAP=4.89399;SAR=77;SRF=0;SRP=5.18177;SRR=0;TYPE=snp;ANN=T|upstream_gene_variant|MODIFIER|Afu1g01460|Afu1g01460|transcript|Afu1g01460-T|Coding||c.-829G>A|||||288|,T|upstream_gene_variant|MODIFIER|Afu1g01490|Afu1g01490|transcript|Afu1g01490-T|Coding||c.-5265C>T|||||4284|,T|downstream_gene_variant|MODIFIER|Afu1g01440|Afu1g01440|transcript|Afu1g01440-T|Coding||c.*4542C>T|||||4542|,T|downstream_gene_variant|MODIFIER|Afu1g01450|Afu1g01450|transcript|Afu1g01450-T|Coding||c.*2064C>T|||||2064|,T|downstream_gene_variant|MODIFIER|Afu1g01480|Afu1g01480|transcript|Afu1g01480-T|Coding||c.*436G>A|||||436|WARNING_TRANSCRIPT_MULTIPLE_STOP_CODONS,T|intergenic_region|MODIFIER|Afu1g01460-Afu1g01480|Afu1g01460-Afu1g01480|intergenic_region|Afu1g01460-Afu1g01480|||n.470611C>T||||||	GT:DP:RO:QR:AO:QA:GL	1/1:166:0:0:166:6119:-529.774,-49.971,0
Chr1_A_fumigatus_Af293	470710	.	C	T	6571.79	.	AB=0;ABP=0;AC=2;AF=1;AN=2;AO=206;CIGAR=1X;DP=207;DPB=207;DPRA=0;EPP=8.11221;EPPR=0;GTI=0;LEN=1;MEANALT=1;MQM=41.9903;MQMR=100;NS=1;NUMALT=1;ODDS=288.236;PAIRED=0.941748;PAIREDR=0;PAO=0;PQA=0;PQR=0;PRO=0;QA=7659;QR=60;RO=0;RPL=93;RPP=7.22675;RPPR=5.18177;RPR=113;RUN=1;SAF=97;SAP=4.52822;SAR=109;SRF=0;SRP=5.18177;SRR=0;TYPE=snp;ANN=T|upstream_gene_variant|MODIFIER|Afu1g01460|Afu1g01460|transcript|Afu1g01460-T|Coding||c.-928G>A|||||387|,T|upstream_gene_variant|MODIFIER|Afu1g01490|Afu1g01490|transcript|Afu1g01490-T|Coding||c.-5166C>T|||||4185|,T|downstream_gene_variant|MODIFIER|Afu1g01440|Afu1g01440|transcript|Afu1g01440-T|Coding||c.*4641C>T|||||4641|,T|downstream_gene_variant|MODIFIER|Afu1g01450|Afu1g01450|transcript|Afu1g01450-T|Coding||c.*2163C>T|||||2163|,T|downstream_gene_variant|MODIFIER|Afu1g01480|Afu1g01480|transcript|Afu1g01480-T|Coding||c.*337G>A|||||337|WARNING_TRANSCRIPT_MULTIPLE_STOP_CODONS,T|intergenic_region|MODIFIER|Afu1g01460-Afu1g01480|Afu1g01460-Afu1g01480|intergenic_region|Afu1g01460-Afu1g01480|||n.470710C>T||||||	GT:DP:RO:QR:AO:QA:GL	1/1:206:0:0:206:7659:-662.025,-62.0122,0
Chr1_A_fumigatus_Af293	470777	.	A	C	5863.18	.	AB=0;ABP=0;AC=2;AF=1;AN=2;AO=184;CIGAR=1X;DP=186;DPB=186;DPRA=0;EPP=3.43515;EPPR=7.35324;GTI=0;LEN=1;MEANALT=1;MQM=41.9891;MQMR=71;NS=1;NUMALT=1;ODDS=252.072;PAIRED=0.945652;PAIREDR=0.5;PAO=0;PQA=0;PQR=0;PRO=0;QA=6822;QR=77;RO=1;RPL=105;RPP=10.9881;RPPR=7.35324;RPR=79;RUN=1;SAF=88;SAP=3.76559;SAR=96;SRF=1;SRP=3.0103;SRR=0;TYPE=snp;ANN=C|upstream_gene_variant|MODIFIER|Afu1g01460|Afu1g01460|transcript|Afu1g01460-T|Coding||c.-995T>G|||||454|,C|upstream_gene_variant|MODIFIER|Afu1g01490|Afu1g01490|transcript|Afu1g01490-T|Coding||c.-5099A>C|||||4118|,C|downstream_gene_variant|MODIFIER|Afu1g01440|Afu1g01440|transcript|Afu1g01440-T|Coding||c.*4708A>C|||||4708|,C|downstream_gene_variant|MODIFIER|Afu1g01450|Afu1g01450|transcript|Afu1g01450-T|Coding||c.*2230A>C|||||2230|,C|downstream_gene_variant|MODIFIER|Afu1g01480|Afu1g01480|transcript|Afu1g01480-T|Coding||c.*270T>G|||||270|WARNING_TRANSCRIPT_MULTIPLE_STOP_CODONS,C|intergenic_region|MODIFIER|Afu1g01460-Afu1g01480|Afu1g01460-Afu1g01480|intergenic_region|Afu1g01460-Afu1g01480|||n.470777A>C||||||	GT:DP:RO:QR:AO:QA:GL	1/1:185:1:17:184:6822:-590.021,-53.9919,0
Chr1_A_fumigatus_Af293	470973	.	C	T	3859.29	.	AB=0;ABP=0;AC=2;AF=1;AN=2;AO=120;CIGAR=1X;DP=121;DPB=121;DPRA=0;EPP=15.2429;EPPR=0;GTI=0;LEN=1;MEANALT=1;MQM=42;MQMR=100;NS=1;NUMALT=1;ODDS=169.015;PAIRED=0.966667;PAIREDR=0;PAO=0;PQA=0;PQR=0;PRO=0;QA=4541;QR=60;RO=0;RPL=46;RPP=17.1973;RPPR=5.18177;RPR=74;RUN=1;SAF=65;SAP=4.81986;SAR=55;SRF=0;SRP=5.18177;SRR=0;TYPE=snp;ANN=T|upstream_gene_variant|MODIFIER|Afu1g01460|Afu1g01460|transcript|Afu1g01460-T|Coding||c.-1191G>A|||||650|,T|upstream_gene_variant|MODIFIER|Afu1g01490|Afu1g01490|transcript|Afu1g01490-T|Coding||c.-4903C>T|||||3922|,T|downstream_gene_variant|MODIFIER|Afu1g01440|Afu1g01440|transcript|Afu1g01440-T|Coding||c.*4904C>T|||||4904|,T|downstream_gene_variant|MODIFIER|Afu1g01450|Afu1g01450|transcript|Afu1g01450-T|Coding||c.*2426C>T|||||2426|,T|downstream_gene_variant|MODIFIER|Afu1g01480|Afu1g01480|transcript|Afu1g01480-T|Coding||c.*74G>A|||||74|WARNING_TRANSCRIPT_MULTIPLE_STOP_CODONS,T|intergenic_region|MODIFIER|Afu1g01460-Afu1g01480|Afu1g01460-Afu1g01480|intergenic_region|Afu1g01460-Afu1g01480|||n.470973C>T||||||	GT:DP:RO:QR:AO:QA:GL	1/1:120:0:0:120:4541:-392.167,-36.1236,0
Chr1_A_fumigatus_Af293	471014	.	CAA	CAAA	4538.65	.	AB=0;ABP=0;AC=2;AF=1;AN=2;AO=144;CIGAR=1M1I2M;DP=147;DPB=194.667;DPRA=0;EPP=3.9754;EPPR=0;GTI=0;LEN=1;MEANALT=2;MQM=41.9722;MQMR=0;NS=1;NUMALT=1;ODDS=203.672;PAIRED=0.951389;PAIREDR=0;PAO=0.5;PQA=17;PQR=17;PRO=0.5;QA=5307;QR=0;RO=0;RPL=57;RPP=16.582;RPPR=0;RPR=87;RUN=1;SAF=81;SAP=7.89611;SAR=63;SRF=0;SRP=0;SRR=0;TYPE=ins;ANN=CAAA|upstream_gene_variant|MODIFIER|Afu1g01460|Afu1g01460|transcript|Afu1g01460-T|Coding||c.-1235_-1234insT|||||694|,CAAA|upstream_gene_variant|MODIFIER|Afu1g01490|Afu1g01490|transcript|Afu1g01490-T|Coding||c.-4860_-4859insA|||||3878|,CAAA|downstream_gene_variant|MODIFIER|Afu1g01440|Afu1g01440|transcript|Afu1g01440-T|Coding||c.*4947_*4948insA|||||4948|,CAAA|downstream_gene_variant|MODIFIER|Afu1g01450|Afu1g01450|transcript|Afu1g01450-T|Coding||c.*2469_*2470insA|||||2470|,CAAA|downstream_gene_variant|MODIFIER|Afu1g01480|Afu1g01480|transcript|Afu1g01480-T|Coding||c.*30_*31insT|||||30|WARNING_TRANSCRIPT_MULTIPLE_STOP_CODONS,CAAA|intergenic_region|MODIFIER|Afu1g01460-Afu1g01480|Afu1g01460-Afu1g01480|intergenic_region|Afu1g01460-Afu1g01480|||n.471016_471017insA||||||	GT:DP:RO:QR:AO:QA:GL	1/1:146:0:0:144:5307:-459.339,-43.9504,0
Chr1_A_fumigatus_Af293	472931	.	G	A	3184.1	.	AB=0;ABP=0;AC=2;AF=1;AN=2;AO=104;CIGAR=1X;DP=107;DPB=107;DPRA=0;EPP=5.09825;EPPR=3.73412;GTI=0;LEN=1;MEANALT=1;MQM=42;MQMR=55.3333;NS=1;NUMALT=1;ODDS=137.282;PAIRED=0.951923;PAIREDR=0.333333;PAO=0;PQA=0;PQR=0;PRO=0;QA=3717;QR=90;RO=2;RPL=54;RPP=3.34437;RPPR=9.52472;RPR=50;RUN=1;SAF=61;SAP=9.77527;SAR=43;SRF=1;SRP=3.73412;SRR=1;TYPE=snp;ANN=A|synonymous_variant|LOW|Afu1g01480|Afu1g01480|transcript|Afu1g01480-T|Coding|3/13|c.225C>T|p.Gly75Gly|1817/3142|225/1550|75/515||WARNING_TRANSCRIPT_MULTIPLE_STOP_CODONS,A|upstream_gene_variant|MODIFIER|Afu1g01460|Afu1g01460|transcript|Afu1g01460-T|Coding||c.-3149C>T|||||2608|,A|upstream_gene_variant|MODIFIER|Afu1g01490|Afu1g01490|transcript|Afu1g01490-T|Coding||c.-2945G>A|||||1964|,A|downstream_gene_variant|MODIFIER|Afu1g01450|Afu1g01450|transcript|Afu1g01450-T|Coding||c.*4384G>A|||||4384|	GT:DP:RO:QR:AO:QA:GL	1/1:106:2:30:104:3717:-321.443,-29.098,0
Chr1_A_fumigatus_Af293	473621	.	G	A	4547.81	.	AB=0;ABP=0;AC=2;AF=1;AN=2;AO=141;CIGAR=1X;DP=142;DPB=142;DPRA=0;EPP=4.87376;EPPR=0;GTI=0;LEN=1;MEANALT=1;MQM=41.8723;MQMR=100;NS=1;NUMALT=1;ODDS=198.127;PAIRED=0.950355;PAIREDR=0;PAO=0;PQA=0;PQR=0;PRO=0;QA=5328;QR=60;RO=0;RPL=59;RPP=11.1572;RPPR=5.18177;RPR=82;RUN=1;SAF=68;SAP=3.39531;SAR=73;SRF=0;SRP=5.18177;SRR=0;TYPE=snp;ANN=A|5_prime_UTR_premature_start_codon_gain_variant|LOW|Afu1g01480|Afu1g01480|transcript|Afu1g01480-T|Coding|2/13|c.-418C>T||||||WARNING_TRANSCRIPT_MULTIPLE_STOP_CODONS,A|5_prime_UTR_variant|MODIFIER|Afu1g01480|Afu1g01480|transcript|Afu1g01480-T|Coding|2/13|c.-418C>T|||||418|WARNING_TRANSCRIPT_MULTIPLE_STOP_CODONS,A|upstream_gene_variant|MODIFIER|Afu1g01460|Afu1g01460|transcript|Afu1g01460-T|Coding||c.-3839C>T|||||3298|,A|upstream_gene_variant|MODIFIER|Afu1g01490|Afu1g01490|transcript|Afu1g01490-T|Coding||c.-2255G>A|||||1274|	GT:DP:RO:QR:AO:QA:GL	1/1:141:0:0:141:5328:-459.337,-42.4452,0
Chr1_A_fumigatus_Af293	473798	.	C	T	4830.65	.	AB=0;ABP=0;AC=2;AF=1;AN=2;AO=151;CIGAR=1X;DP=153;DPB=153;DPRA=0;EPP=10.6176;EPPR=0;GTI=0;LEN=1;MEANALT=2;MQM=41.8742;MQMR=100;NS=1;NUMALT=1;ODDS=211.99;PAIRED=0.92053;PAIREDR=0;PAO=0;PQA=0;PQR=0;PRO=0;QA=5647;QR=60;RO=0;RPL=84;RPP=7.1663;RPPR=5.18177;RPR=67;RUN=1;SAF=79;SAP=3.71495;SAR=72;SRF=0;SRP=5.18177;SRR=0;TYPE=snp;ANN=T|5_prime_UTR_variant|MODIFIER|Afu1g01480|Afu1g01480|transcript|Afu1g01480-T|Coding|2/13|c.-595G>A|||||595|WARNING_TRANSCRIPT_MULTIPLE_STOP_CODONS,T|upstream_gene_variant|MODIFIER|Afu1g01460|Afu1g01460|transcript|Afu1g01460-T|Coding||c.-4016G>A|||||3475|,T|upstream_gene_variant|MODIFIER|Afu1g01490|Afu1g01490|transcript|Afu1g01490-T|Coding||c.-2078C>T|||||1097|	GT:DP:RO:QR:AO:QA:GL	1/1:152:0:0:151:5647:-487.872,-45.4555,0
Chr1_A_fumigatus_Af293	474293	.	ATC	AA	5577.4	.	AB=0;ABP=0;AC=2;AF=1;AN=2;AO=176;CIGAR=1M1D1X;DP=179;DPB=120.333;DPRA=0;EPP=3.20771;EPPR=0;GTI=0;LEN=2;MEANALT=2;MQM=41.6932;MQMR=0;NS=1;NUMALT=1;ODDS=247.34;PAIRED=0.903409;PAIREDR=0;PAO=1;PQA=34;PQR=0;PRO=0;QA=6475;QR=0;RO=0;RPL=88;RPP=3.0103;RPPR=0;RPR=88;RUN=1;SAF=90;SAP=3.20771;SAR=86;SRF=0;SRP=0;SRR=0;TYPE=complex;ANN=AA|5_prime_UTR_variant|MODIFIER|Afu1g01480|Afu1g01480|transcript|Afu1g01480-T|Coding|2/13|c.-1092_-1091delGAinsT|||||1091|WARNING_TRANSCRIPT_MULTIPLE_STOP_CODONS,AA|upstream_gene_variant|MODIFIER|Afu1g01460|Afu1g01460|transcript|Afu1g01460-T|Coding||c.-4513_-4512delGAinsT|||||3971|,AA|upstream_gene_variant|MODIFIER|Afu1g01490|Afu1g01490|transcript|Afu1g01490-T|Coding||c.-1582_-1581delTCinsA|||||601|	GT:DP:RO:QR:AO:QA:GL	1/1:178:0:0:176:6475:-561.443,-53.2823,0
Chr1_A_fumigatus_Af293	474676	.	TGG	TG	4835.09	.	AB=0;ABP=0;AC=2;AF=1;AN=2;AO=155;CIGAR=1M1D1M;DP=162;DPB=111.333;DPRA=0;EPP=8.06773;EPPR=0;GTI=0;LEN=1;MEANALT=3;MQM=42;MQMR=0;NS=1;NUMALT=1;ODDS=217.535;PAIRED=0.916129;PAIREDR=0;PAO=0;PQA=0;PQR=0;PRO=0;QA=5636;QR=0;RO=0;RPL=86;RPP=7.05905;RPPR=0;RPR=69;RUN=1;SAF=68;SAP=8.06773;SAR=87;SRF=0;SRP=0;SRR=0;TYPE=del;ANN=TG|5_prime_UTR_variant|MODIFIER|Afu1g01480|Afu1g01480|transcript|Afu1g01480-T|Coding|1/13|c.-1422delC|||||1475|WARNING_TRANSCRIPT_MULTIPLE_STOP_CODONS,TG|upstream_gene_variant|MODIFIER|Afu1g01460|Afu1g01460|transcript|Afu1g01460-T|Coding||c.-4896delC|||||4355|,TG|upstream_gene_variant|MODIFIER|Afu1g01490|Afu1g01490|transcript|Afu1g01490-T|Coding||c.-1198delG|||||217|	GT:DP:RO:QR:AO:QA:GL	1/1:161:0:0:155:5636:-488.501,-46.6597,0
Chr1_A_fumigatus_Af293	475246	.	C	A	4124.03	.	AB=0;ABP=0;AC=2;AF=1;AN=2;AO=130;CIGAR=1X;DP=131;DPB=131;DPRA=0;EPP=4.07933;EPPR=0;GTI=0;LEN=1;MEANALT=1;MQM=41.9846;MQMR=100;NS=1;NUMALT=1;ODDS=182.878;PAIRED=0.953846;PAIREDR=0;PAO=0;PQA=0;PQR=0;PRO=0;QA=4804;QR=60;RO=0;RPL=64;RPP=3.07711;RPPR=5.18177;RPR=66;RUN=1;SAF=69;SAP=4.07933;SAR=61;SRF=0;SRP=5.18177;SRR=0;TYPE=snp;ANN=A|5_prime_UTR_variant|MODIFIER|Afu1g01490|Afu1g01490|transcript|Afu1g01490-T|Coding|1/3|c.-630C>A|||||630|,A|upstream_gene_variant|MODIFIER|Afu1g01460|Afu1g01460|transcript|Afu1g01460-T|Coding||c.-5464G>T|||||4923|,A|upstream_gene_variant|MODIFIER|Afu1g01480|Afu1g01480|transcript|Afu1g01480-T|Coding||c.-2043G>T|||||398|WARNING_TRANSCRIPT_MULTIPLE_STOP_CODONS	GT:DP:RO:QR:AO:QA:GL	1/1:130:0:0:130:4804:-416.089,-39.1339,0
Chr1_A_fumigatus_Af293	475324	.	A	G	5058.48	.	AB=0;ABP=0;AC=2;AF=1;AN=2;AO=161;CIGAR=1X;DP=162;DPB=162;DPRA=0;EPP=3.67118;EPPR=0;GTI=0;LEN=1;MEANALT=1;MQM=41.9876;MQMR=100;NS=1;NUMALT=1;ODDS=225.853;PAIRED=0.956522;PAIREDR=0;PAO=0;PQA=0;PQR=0;PRO=0;QA=5888;QR=60;RO=0;RPL=64;RPP=17.6981;RPPR=5.18177;RPR=97;RUN=1;SAF=83;SAP=3.34749;SAR=78;SRF=0;SRP=5.18177;SRR=0;TYPE=snp;ANN=G|5_prime_UTR_variant|MODIFIER|Afu1g01490|Afu1g01490|transcript|Afu1g01490-T|Coding|1/3|c.-552A>G|||||552|,G|upstream_gene_variant|MODIFIER|Afu1g01480|Afu1g01480|transcript|Afu1g01480-T|Coding||c.-2121T>C|||||476|WARNING_TRANSCRIPT_MULTIPLE_STOP_CODONS	GT:DP:RO:QR:AO:QA:GL	1/1:161:0:0:161:5888:-511.023,-48.4658,0
Chr1_A_fumigatus_Af293	477908	.	A	G	3589.31	.	AB=0;ABP=0;AC=2;AF=1;AN=2;AO=121;CIGAR=1X;DP=122;DPB=122;DPRA=0;EPP=7.04816;EPPR=0;GTI=0;LEN=1;MEANALT=1;MQM=41.9835;MQMR=100;NS=1;NUMALT=1;ODDS=170.401;PAIRED=0.900826;PAIREDR=0;PAO=0;PQA=0;PQR=0;PRO=0;QA=4151;QR=60;RO=0;RPL=57;RPP=3.88966;RPPR=5.18177;RPR=64;RUN=1;SAF=59;SAP=3.17181;SAR=62;SRF=0;SRP=5.18177;SRR=0;TYPE=snp;ANN=G|missense_variant|MODERATE|Afu1g01490|Afu1g01490|transcript|Afu1g01490-T|Coding|2/3|c.1988A>G|p.Asp663Gly|2969/7072|1988/5976|663/1991||,G|upstream_gene_variant|MODIFIER|Afu1g01480|Afu1g01480|transcript|Afu1g01480-T|Coding||c.-4705T>C|||||3060|WARNING_TRANSCRIPT_MULTIPLE_STOP_CODONS,G|upstream_gene_variant|MODIFIER|Afu1g01500|Afu1g01500|transcript|Afu1g01500-T|Coding||c.-4460A>G|||||4287|	GT:DP:RO:QR:AO:QA:GL	1/1:121:0:0:121:4151:-362.856,-36.4246,0
Chr1_A_fumigatus_Af293	479124	.	T	G	2960.0	.	AB=0;ABP=0;AC=2;AF=1;AN=2;AO=96;CIGAR=1X;DP=97;DPB=97;DPRA=0;EPP=10.339;EPPR=0;GTI=0;LEN=1;MEANALT=1;MQM=41.8125;MQMR=100;NS=1;NUMALT=1;ODDS=135.744;PAIRED=0.875;PAIREDR=0;PAO=0;PQA=0;PQR=0;PRO=0;QA=3504;QR=60;RO=0;RPL=70;RPP=46.8017;RPPR=5.18177;RPR=26;RUN=1;SAF=41;SAP=7.44372;SAR=55;SRF=0;SRP=5.18177;SRR=0;TYPE=snp;ANN=G|synonymous_variant|LOW|Afu1g01490|Afu1g01490|transcript|Afu1g01490-T|Coding|2/3|c.3204T>G|p.Gly1068Gly|4185/7072|3204/5976|1068/1991||,G|upstream_gene_variant|MODIFIER|Afu1g01480|Afu1g01480|transcript|Afu1g01480-T|Coding||c.-5921A>C|||||4276|WARNING_TRANSCRIPT_MULTIPLE_STOP_CODONS,G|upstream_gene_variant|MODIFIER|Afu1g01500|Afu1g01500|transcript|Afu1g01500-T|Coding||c.-3244T>G|||||3071|,G|downstream_gene_variant|MODIFIER|Afu1g01520|Afu1g01520|transcript|Afu1g01520-T|Coding||c.*4152A>C|||||4001|WARNING_TRANSCRIPT_MULTIPLE_STOP_CODONS	GT:DP:RO:QR:AO:QA:GL	1/1:96:0:0:96:3504:-304.937,-28.8989,0
Chr1_A_fumigatus_Af293	480057	.	G	A	5445.86	.	AB=0;ABP=0;AC=2;AF=1;AN=2;AO=170;CIGAR=1X;DP=171;DPB=171;DPRA=0;EPP=5.51388;EPPR=0;GTI=0;LEN=1;MEANALT=1;MQM=41.8882;MQMR=100;NS=1;NUMALT=1;ODDS=238.329;PAIRED=0.929412;PAIREDR=0;PAO=0;PQA=0;PQR=0;PRO=0;QA=6346;QR=60;RO=0;RPL=84;RPP=3.06139;RPPR=5.18177;RPR=86;RUN=1;SAF=96;SAP=9.19261;SAR=74;SRF=0;SRP=5.18177;SRR=0;TYPE=snp;ANN=A|synonymous_variant|LOW|Afu1g01490|Afu1g01490|transcript|Afu1g01490-T|Coding|2/3|c.4137G>A|p.Glu1379Glu|5118/7072|4137/5976|1379/1991||,A|upstream_gene_variant|MODIFIER|Afu1g01500|Afu1g01500|transcript|Afu1g01500-T|Coding||c.-2311G>A|||||2138|,A|downstream_gene_variant|MODIFIER|Afu1g01520|Afu1g01520|transcript|Afu1g01520-T|Coding||c.*3219C>T|||||3068|WARNING_TRANSCRIPT_MULTIPLE_STOP_CODONS	GT:DP:RO:QR:AO:QA:GL	1/1:170:0:0:170:6346:-549.098,-51.1751,0
Chr1_A_fumigatus_Af293	481383	.	T	C	5950.47	.	AB=0;ABP=0;AC=2;AF=1;AN=2;AO=189;CIGAR=1X;DP=190;DPB=190;DPRA=0;EPP=3.57327;EPPR=0;GTI=0;LEN=1;MEANALT=1;MQM=41.9471;MQMR=100;NS=1;NUMALT=1;ODDS=264.669;PAIRED=0.878307;PAIREDR=0;PAO=0;PQA=0;PQR=0;PRO=0;QA=6956;QR=60;RO=0;RPL=67;RPP=37.7653;RPPR=5.18177;RPR=122;RUN=1;SAF=98;SAP=3.57327;SAR=91;SRF=0;SRP=5.18177;SRR=0;TYPE=snp;ANN=C|missense_variant|MODERATE|Afu1g01490|Afu1g01490|transcript|Afu1g01490-T|Coding|3/3|c.5405T>C|p.Phe1802Ser|6386/7072|5405/5976|1802/1991||,C|upstream_gene_variant|MODIFIER|Afu1g01500|Afu1g01500|transcript|Afu1g01500-T|Coding||c.-985T>C|||||812|,C|upstream_gene_variant|MODIFIER|Afu1g01530|Afu1g01530|transcript|Afu1g01530-T|Coding||c.-4510T>C|||||3786|,C|downstream_gene_variant|MODIFIER|Afu1g01520|Afu1g01520|transcript|Afu1g01520-T|Coding||c.*1893A>G|||||1742|WARNING_TRANSCRIPT_MULTIPLE_STOP_CODONS	GT:DP:RO:QR:AO:QA:GL	1/1:189:0:0:189:6956:-602.376,-56.8947,0
Chr1_A_fumigatus_Af293	481389	.	T	C	5677.96	.	AB=0;ABP=0;AC=2;AF=1;AN=2;AO=185;CIGAR=1X;DP=186;DPB=186;DPRA=0;EPP=3.02204;EPPR=0;GTI=0;LEN=1;MEANALT=1;MQM=41.9459;MQMR=100;NS=1;NUMALT=1;ODDS=259.124;PAIRED=0.875676;PAIREDR=0;PAO=0;PQA=0;PQR=0;PRO=0;QA=6588;QR=60;RO=0;RPL=72;RPP=22.7414;RPPR=5.18177;RPR=113;RUN=1;SAF=96;SAP=3.58545;SAR=89;SRF=0;SRP=5.18177;SRR=0;TYPE=snp;ANN=C|missense_variant|MODERATE|Afu1g01490|Afu1g01490|transcript|Afu1g01490-T|Coding|3/3|c.5411T>C|p.Met1804Thr|6392/7072|5411/5976|1804/1991||,C|upstream_gene_variant|MODIFIER|Afu1g01500|Afu1g01500|transcript|Afu1g01500-T|Coding||c.-979T>C|||||806|,C|upstream_gene_variant|MODIFIER|Afu1g01530|Afu1g01530|transcript|Afu1g01530-T|Coding||c.-4504T>C|||||3780|,C|downstream_gene_variant|MODIFIER|Afu1g01520|Afu1g01520|transcript|Afu1g01520-T|Coding||c.*1887A>G|||||1736|WARNING_TRANSCRIPT_MULTIPLE_STOP_CODONS	GT:DP:RO:QR:AO:QA:GL	1/1:185:0:0:185:6588:-573.529,-55.6906,0
Chr1_A_fumigatus_Af293	481465	.	T	C	5455.09	.	AB=0;ABP=0;AC=2;AF=1;AN=2;AO=177;CIGAR=1X;DP=178;DPB=178;DPRA=0;EPP=9.50018;EPPR=0;GTI=0;LEN=1;MEANALT=1;MQM=41.9435;MQMR=100;NS=1;NUMALT=1;ODDS=248.033;PAIRED=0.909605;PAIREDR=0;PAO=0;PQA=0;PQR=0;PRO=0;QA=6407;QR=60;RO=0;RPL=125;RPP=68.3876;RPPR=5.18177;RPR=52;RUN=1;SAF=90;SAP=3.12071;SAR=87;SRF=0;SRP=5.18177;SRR=0;TYPE=snp;ANN=C|synonymous_variant|LOW|Afu1g01490|Afu1g01490|transcript|Afu1g01490-T|Coding|3/3|c.5487T>C|p.Gly1829Gly|6468/7072|5487/5976|1829/1991||,C|upstream_gene_variant|MODIFIER|Afu1g01500|Afu1g01500|transcript|Afu1g01500-T|Coding||c.-903T>C|||||730|,C|upstream_gene_variant|MODIFIER|Afu1g01530|Afu1g01530|transcript|Afu1g01530-T|Coding||c.-4428T>C|||||3704|,C|downstream_gene_variant|MODIFIER|Afu1g01520|Afu1g01520|transcript|Afu1g01520-T|Coding||c.*1811A>G|||||1660|WARNING_TRANSCRIPT_MULTIPLE_STOP_CODONS	GT:DP:RO:QR:AO:QA:GL	1/1:177:0:0:177:6407:-556.532,-53.2823,0
Chr1_A_fumigatus_Af293	484453	.	G	A	5176.9	.	AB=0;ABP=0;AC=2;AF=1;AN=2;AO=164;CIGAR=1X;DP=165;DPB=165;DPRA=0;EPP=3.06326;EPPR=0;GTI=0;LEN=1;MEANALT=1;MQM=41.9878;MQMR=100;NS=1;NUMALT=1;ODDS=230.012;PAIRED=0.908537;PAIREDR=0;PAO=0;PQA=0;PQR=0;PRO=0;QA=6014;QR=60;RO=0;RPL=78;RPP=3.8577;RPPR=5.18177;RPR=86;RUN=1;SAF=85;SAP=3.48696;SAR=79;SRF=0;SRP=5.18177;SRR=0;TYPE=snp;ANN=A|5_prime_UTR_variant|MODIFIER|Afu1g01520|Afu1g01520|transcript|Afu1g01520-T|Coding|1/4|c.-485C>T|||||485|WARNING_TRANSCRIPT_MULTIPLE_STOP_CODONS,A|upstream_gene_variant|MODIFIER|Afu1g01530|Afu1g01530|transcript|Afu1g01530-T|Coding||c.-1440G>A|||||716|,A|downstream_gene_variant|MODIFIER|Afu1g01490|Afu1g01490|transcript|Afu1g01490-T|Coding||c.*2499G>A|||||2384|,A|downstream_gene_variant|MODIFIER|Afu1g01500|Afu1g01500|transcript|Afu1g01500-T|Coding||c.*1519G>A|||||1519|,A|downstream_gene_variant|MODIFIER|Afu1g01540|Afu1g01540|transcript|Afu1g01540-T|Coding||c.*2404C>T|||||2404|WARNING_TRANSCRIPT_MULTIPLE_STOP_CODONS,A|downstream_gene_variant|MODIFIER|Afu1g01550|Afu1g01550|transcript|Afu1g01550-T|Coding||c.*5112C>T|||||4553|	GT:DP:RO:QR:AO:QA:GL	1/1:164:0:0:164:6014:-521.445,-49.3689,0
Chr1_A_fumigatus_Af293	484784	.	T	G	5809.0	.	AB=0;ABP=0;AC=2;AF=1;AN=2;AO=185;CIGAR=1X;DP=188;DPB=188;DPRA=0;EPP=3.96105;EPPR=3.73412;GTI=0;LEN=1;MEANALT=1;MQM=41.9784;MQMR=61.3333;NS=1;NUMALT=1;ODDS=239.24;PAIRED=0.962162;PAIREDR=0.666667;PAO=0;PQA=0;PQR=0;PRO=0;QA=6851;QR=134;RO=2;RPL=118;RPP=33.54;RPPR=9.52472;RPR=67;RUN=1;SAF=81;SAP=9.21954;SAR=104;SRF=1;SRP=3.73412;SRR=1;TYPE=snp;ANN=G|5_prime_UTR_variant|MODIFIER|Afu1g01520|Afu1g01520|transcript|Afu1g01520-T|Coding|1/4|c.-816A>C|||||816|WARNING_TRANSCRIPT_MULTIPLE_STOP_CODONS,G|upstream_gene_variant|MODIFIER|Afu1g01530|Afu1g01530|transcript|Afu1g01530-T|Coding||c.-1109T>G|||||385|,G|downstream_gene_variant|MODIFIER|Afu1g01490|Afu1g01490|transcript|Afu1g01490-T|Coding||c.*2830T>G|||||2715|,G|downstream_gene_variant|MODIFIER|Afu1g01500|Afu1g01500|transcript|Afu1g01500-T|Coding||c.*1850T>G|||||1850|,G|downstream_gene_variant|MODIFIER|Afu1g01540|Afu1g01540|transcript|Afu1g01540-T|Coding||c.*2073A>C|||||2073|WARNING_TRANSCRIPT_MULTIPLE_STOP_CODONS,G|downstream_gene_variant|MODIFIER|Afu1g01550|Afu1g01550|transcript|Afu1g01550-T|Coding||c.*4781A>C|||||4222|	GT:DP:RO:QR:AO:QA:GL	1/1:187:2:74:185:6851:-587.182,-49.4893,0
Chr1_A_fumigatus_Af293	484867	.	A	G	4774.31	.	AB=0;ABP=0;AC=2;AF=1;AN=2;AO=154;CIGAR=1X;DP=156;DPB=156;DPRA=0;EPP=11.1322;EPPR=3.0103;GTI=0;LEN=1;MEANALT=1;MQM=41.974;MQMR=70;NS=1;NUMALT=1;ODDS=206.966;PAIRED=0.948052;PAIREDR=0;PAO=0;PQA=0;PQR=0;PRO=0;QA=5635;QR=94;RO=1;RPL=101;RPP=35.4978;RPPR=7.35324;RPR=53;RUN=1;SAF=70;SAP=5.77399;SAR=84;SRF=0;SRP=7.35324;SRR=1;TYPE=snp;ANN=G|5_prime_UTR_variant|MODIFIER|Afu1g01520|Afu1g01520|transcript|Afu1g01520-T|Coding|1/4|c.-899T>C|||||899|WARNING_TRANSCRIPT_MULTIPLE_STOP_CODONS,G|upstream_gene_variant|MODIFIER|Afu1g01530|Afu1g01530|transcript|Afu1g01530-T|Coding||c.-1026A>G|||||302|,G|downstream_gene_variant|MODIFIER|Afu1g01490|Afu1g01490|transcript|Afu1g01490-T|Coding||c.*2913A>G|||||2798|,G|downstream_gene_variant|MODIFIER|Afu1g01500|Afu1g01500|transcript|Afu1g01500-T|Coding||c.*1933A>G|||||1933|,G|downstream_gene_variant|MODIFIER|Afu1g01540|Afu1g01540|transcript|Afu1g01540-T|Coding||c.*1990T>C|||||1990|WARNING_TRANSCRIPT_MULTIPLE_STOP_CODONS,G|downstream_gene_variant|MODIFIER|Afu1g01550|Afu1g01550|transcript|Afu1g01550-T|Coding||c.*4698T>C|||||4139|	GT:DP:RO:QR:AO:QA:GL	1/1:155:1:34:154:5635:-484.472,-43.3569,0
Chr1_A_fumigatus_Af293	485517	.	T	C	5311.67	.	AB=0;ABP=0;AC=2;AF=1;AN=2;AO=167;CIGAR=1X;DP=168;DPB=168;DPRA=0;EPP=5.93594;EPPR=0;GTI=0;LEN=1;MEANALT=1;MQM=41.976;MQMR=100;NS=1;NUMALT=1;ODDS=234.17;PAIRED=0.946108;PAIREDR=0;PAO=0;PQA=0;PQR=0;PRO=0;QA=6176;QR=60;RO=0;RPL=87;RPP=3.64744;RPPR=5.18177;RPR=80;RUN=1;SAF=79;SAP=4.06353;SAR=88;SRF=0;SRP=5.18177;SRR=0;TYPE=snp;ANN=C|5_prime_UTR_variant|MODIFIER|Afu1g01530|Afu1g01530|transcript|Afu1g01530-T|Coding|1/1|c.-376T>C|||||376|,C|upstream_gene_variant|MODIFIER|Afu1g01520|Afu1g01520|transcript|Afu1g01520-T|Coding||c.-1549A>G|||||539|WARNING_TRANSCRIPT_MULTIPLE_STOP_CODONS,C|downstream_gene_variant|MODIFIER|Afu1g01490|Afu1g01490|transcript|Afu1g01490-T|Coding||c.*3563T>C|||||3448|,C|downstream_gene_variant|MODIFIER|Afu1g01500|Afu1g01500|transcript|Afu1g01500-T|Coding||c.*2583T>C|||||2583|,C|downstream_gene_variant|MODIFIER|Afu1g01540|Afu1g01540|transcript|Afu1g01540-T|Coding||c.*1340A>G|||||1340|WARNING_TRANSCRIPT_MULTIPLE_STOP_CODONS,C|downstream_gene_variant|MODIFIER|Afu1g01550|Afu1g01550|transcript|Afu1g01550-T|Coding||c.*4048A>G|||||3489|	GT:DP:RO:QR:AO:QA:GL	1/1:167:0:0:167:6176:-535.257,-50.272,0
Chr1_A_fumigatus_Af293	485603	.	C	A	4744.52	.	AB=0;ABP=0;AC=2;AF=1;AN=2;AO=148;CIGAR=1X;DP=149;DPB=149;DPRA=0;EPP=3.94932;EPPR=0;GTI=0;LEN=1;MEANALT=1;MQM=42;MQMR=100;NS=1;NUMALT=1;ODDS=207.831;PAIRED=0.972973;PAIREDR=0;PAO=0;PQA=0;PQR=0;PRO=0;QA=5548;QR=60;RO=0;RPL=92;RPP=22.0254;RPPR=5.18177;RPR=56;RUN=1;SAF=72;SAP=3.24505;SAR=76;SRF=0;SRP=5.18177;SRR=0;TYPE=snp;ANN=A|5_prime_UTR_variant|MODIFIER|Afu1g01530|Afu1g01530|transcript|Afu1g01530-T|Coding|1/1|c.-290C>A|||||290|,A|upstream_gene_variant|MODIFIER|Afu1g01520|Afu1g01520|transcript|Afu1g01520-T|Coding||c.-1635G>T|||||625|WARNING_TRANSCRIPT_MULTIPLE_STOP_CODONS,A|downstream_gene_variant|MODIFIER|Afu1g01490|Afu1g01490|transcript|Afu1g01490-T|Coding||c.*3649C>A|||||3534|,A|downstream_gene_variant|MODIFIER|Afu1g01500|Afu1g01500|transcript|Afu1g01500-T|Coding||c.*2669C>A|||||2669|,A|downstream_gene_variant|MODIFIER|Afu1g01540|Afu1g01540|transcript|Afu1g01540-T|Coding||c.*1254G>T|||||1254|WARNING_TRANSCRIPT_MULTIPLE_STOP_CODONS,A|downstream_gene_variant|MODIFIER|Afu1g01550|Afu1g01550|transcript|Afu1g01550-T|Coding||c.*3962G>T|||||3403|	GT:DP:RO:QR:AO:QA:GL	1/1:148:0:0:148:5548:-480.028,-44.5524,0
Chr1_A_fumigatus_Af293	485691	.	C	G	4034.04	.	AB=0;ABP=0;AC=2;AF=1;AN=2;AO=124;CIGAR=1X;DP=125;DPB=125;DPRA=0;EPP=6.44263;EPPR=0;GTI=0;LEN=1;MEANALT=1;MQM=42;MQMR=100;NS=1;NUMALT=1;ODDS=174.56;PAIRED=0.983871;PAIREDR=0;PAO=0;PQA=0;PQR=0;PRO=0;QA=4725;QR=60;RO=0;RPL=71;RPP=8.68415;RPPR=5.18177;RPR=53;RUN=1;SAF=54;SAP=7.49334;SAR=70;SRF=0;SRP=5.18177;SRR=0;TYPE=snp;ANN=G|5_prime_UTR_variant|MODIFIER|Afu1g01530|Afu1g01530|transcript|Afu1g01530-T|Coding|1/1|c.-202C>G|||||202|,G|upstream_gene_variant|MODIFIER|Afu1g01520|Afu1g01520|transcript|Afu1g01520-T|Coding||c.-1723G>C|||||713|WARNING_TRANSCRIPT_MULTIPLE_STOP_CODONS,G|downstream_gene_variant|MODIFIER|Afu1g01490|Afu1g01490|transcript|Afu1g01490-T|Coding||c.*3737C>G|||||3622|,G|downstream_gene_variant|MODIFIER|Afu1g01500|Afu1g01500|transcript|Afu1g01500-T|Coding||c.*2757C>G|||||2757|,G|downstream_gene_variant|MODIFIER|Afu1g01540|Afu1g01540|transcript|Afu1g01540-T|Coding||c.*1166G>C|||||1166|WARNING_TRANSCRIPT_MULTIPLE_STOP_CODONS,G|downstream_gene_variant|MODIFIER|Afu1g01550|Afu1g01550|transcript|Afu1g01550-T|Coding||c.*3874G>C|||||3315|	GT:DP:RO:QR:AO:QA:GL	1/1:124:0:0:124:4725:-408.193,-37.3277,0
Chr1_A_fumigatus_Af293	485935	.	C	T	3585.61	.	AB=0;ABP=0;AC=2;AF=1;AN=2;AO=113;CIGAR=1X;DP=114;DPB=114;DPRA=0;EPP=3.18325;EPPR=0;GTI=0;LEN=1;MEANALT=1;MQM=41.9823;MQMR=100;NS=1;NUMALT=1;ODDS=159.311;PAIRED=0.911504;PAIREDR=0;PAO=0;PQA=0;PQR=0;PRO=0;QA=4182;QR=60;RO=0;RPL=57;RPP=3.02952;RPPR=5.18177;RPR=56;RUN=1;SAF=57;SAP=3.02952;SAR=56;SRF=0;SRP=5.18177;SRR=0;TYPE=snp;ANN=T|stop_gained|HIGH|Afu1g01530|Afu1g01530|transcript|Afu1g01530-T|Coding|1/1|c.43C>T|p.Arg15*|767/1528|43/804|15/267||,T|upstream_gene_variant|MODIFIER|Afu1g01520|Afu1g01520|transcript|Afu1g01520-T|Coding||c.-1967G>A|||||957|WARNING_TRANSCRIPT_MULTIPLE_STOP_CODONS,T|downstream_gene_variant|MODIFIER|Afu1g01490|Afu1g01490|transcript|Afu1g01490-T|Coding||c.*3981C>T|||||3866|,T|downstream_gene_variant|MODIFIER|Afu1g01500|Afu1g01500|transcript|Afu1g01500-T|Coding||c.*3001C>T|||||3001|,T|downstream_gene_variant|MODIFIER|Afu1g01540|Afu1g01540|transcript|Afu1g01540-T|Coding||c.*922G>A|||||922|WARNING_TRANSCRIPT_MULTIPLE_STOP_CODONS,T|downstream_gene_variant|MODIFIER|Afu1g01550|Afu1g01550|transcript|Afu1g01550-T|Coding||c.*3630G>A|||||3071|	GT:DP:RO:QR:AO:QA:GL	1/1:113:0:0:113:4182:-361.958,-34.0164,0
Chr1_A_fumigatus_Af293	486596	.	AG	GC	4748.61	.	AB=0;ABP=0;AC=2;AF=1;AN=2;AO=159;CIGAR=2X;DP=160;DPB=161;DPRA=0;EPP=5.31834;EPPR=0;GTI=0;LEN=2;MEANALT=1;MQM=41.9748;MQMR=0;NS=1;NUMALT=1;ODDS=225.16;PAIRED=0.90566;PAIREDR=0;PAO=3;PQA=81;PQR=0;PRO=0;QA=5407;QR=0;RO=0;RPL=90;RPP=9.03306;RPPR=0;RPR=69;RUN=1;SAF=82;SAP=3.35173;SAR=77;SRF=0;SRP=0;SRR=0;TYPE=mnp;ANN=GC|missense_variant|MODERATE|Afu1g01530|Afu1g01530|transcript|Afu1g01530-T|Coding||c.704_705delAGinsGC|p.Gln235Arg|1428/1528|704/804|235/267||,GC|upstream_gene_variant|MODIFIER|Afu1g01520|Afu1g01520|transcript|Afu1g01520-T|Coding||c.-2629_-2628delCTinsGC|||||1618|WARNING_TRANSCRIPT_MULTIPLE_STOP_CODONS,GC|downstream_gene_variant|MODIFIER|Afu1g01490|Afu1g01490|transcript|Afu1g01490-T|Coding||c.*4642_*4643delAGinsGC|||||4527|,GC|downstream_gene_variant|MODIFIER|Afu1g01500|Afu1g01500|transcript|Afu1g01500-T|Coding||c.*3662_*3663delAGinsGC|||||3662|,GC|downstream_gene_variant|MODIFIER|Afu1g01540|Afu1g01540|transcript|Afu1g01540-T|Coding||c.*260_*261delCTinsGC|||||261|WARNING_TRANSCRIPT_MULTIPLE_STOP_CODONS,GC|downstream_gene_variant|MODIFIER|Afu1g01550|Afu1g01550|transcript|Afu1g01550-T|Coding||c.*2968_*2969delCTinsGC|||||2410|	GT:DP:RO:QR:AO:QA:GL	1/1:159:0:0:159:5407:-479.323,-48.7669,0
Chr1_A_fumigatus_Af293	486824	.	A	T	5472.19	.	AB=0;ABP=0;AC=2;AF=1;AN=2;AO=181;CIGAR=1X;DP=182;DPB=182;DPRA=0;EPP=5.03781;EPPR=0;GTI=0;LEN=1;MEANALT=1;MQM=41.989;MQMR=100;NS=1;NUMALT=1;ODDS=253.579;PAIRED=0.955801;PAIREDR=0;PAO=0;PQA=0;PQR=0;PRO=0;QA=6335;QR=60;RO=0;RPL=76;RPP=13.0998;RPPR=5.18177;RPR=105;RUN=1;SAF=93;SAP=3.31023;SAR=88;SRF=0;SRP=5.18177;SRR=0;TYPE=snp;ANN=T|upstream_gene_variant|MODIFIER|Afu1g01520|Afu1g01520|transcript|Afu1g01520-T|Coding||c.-2856T>A|||||1846|WARNING_TRANSCRIPT_MULTIPLE_STOP_CODONS,T|downstream_gene_variant|MODIFIER|Afu1g01490|Afu1g01490|transcript|Afu1g01490-T|Coding||c.*4870A>T|||||4755|,T|downstream_gene_variant|MODIFIER|Afu1g01500|Afu1g01500|transcript|Afu1g01500-T|Coding||c.*3890A>T|||||3890|,T|downstream_gene_variant|MODIFIER|Afu1g01530|Afu1g01530|transcript|Afu1g01530-T|Coding||c.*128A>T|||||128|,T|downstream_gene_variant|MODIFIER|Afu1g01540|Afu1g01540|transcript|Afu1g01540-T|Coding||c.*33T>A|||||33|WARNING_TRANSCRIPT_MULTIPLE_STOP_CODONS,T|downstream_gene_variant|MODIFIER|Afu1g01550|Afu1g01550|transcript|Afu1g01550-T|Coding||c.*2741T>A|||||2182|,T|intergenic_region|MODIFIER|Afu1g01530-Afu1g01540|Afu1g01530-Afu1g01540|intergenic_region|Afu1g01530-Afu1g01540|||n.486824A>T||||||	GT:DP:RO:QR:AO:QA:GL	1/1:181:0:0:181:6335:-552.141,-54.4864,0
Chr1_A_fumigatus_Af293	486849	.	C	A	5782.13	.	AB=0;ABP=0;AC=2;AF=1;AN=2;AO=184;CIGAR=1X;DP=185;DPB=185;DPRA=0;EPP=4.70971;EPPR=0;GTI=0;LEN=1;MEANALT=1;MQM=41.9783;MQMR=100;NS=1;NUMALT=1;ODDS=257.737;PAIRED=0.940217;PAIREDR=0;PAO=0;PQA=0;PQR=0;PRO=0;QA=6737;QR=60;RO=0;RPL=71;RPP=23.8281;RPPR=5.18177;RPR=113;RUN=1;SAF=93;SAP=3.05751;SAR=91;SRF=0;SRP=5.18177;SRR=0;TYPE=snp;ANN=A|upstream_gene_variant|MODIFIER|Afu1g01520|Afu1g01520|transcript|Afu1g01520-T|Coding||c.-2881G>T|||||1871|WARNING_TRANSCRIPT_MULTIPLE_STOP_CODONS,A|downstream_gene_variant|MODIFIER|Afu1g01490|Afu1g01490|transcript|Afu1g01490-T|Coding||c.*4895C>A|||||4780|,A|downstream_gene_variant|MODIFIER|Afu1g01500|Afu1g01500|transcript|Afu1g01500-T|Coding||c.*3915C>A|||||3915|,A|downstream_gene_variant|MODIFIER|Afu1g01530|Afu1g01530|transcript|Afu1g01530-T|Coding||c.*153C>A|||||153|,A|downstream_gene_variant|MODIFIER|Afu1g01540|Afu1g01540|transcript|Afu1g01540-T|Coding||c.*8G>T|||||8|WARNING_TRANSCRIPT_MULTIPLE_STOP_CODONS,A|downstream_gene_variant|MODIFIER|Afu1g01550|Afu1g01550|transcript|Afu1g01550-T|Coding||c.*2716G>T|||||2157|,A|intergenic_region|MODIFIER|Afu1g01530-Afu1g01540|Afu1g01530-Afu1g01540|intergenic_region|Afu1g01530-Afu1g01540|||n.486849C>A||||||	GT:DP:RO:QR:AO:QA:GL	1/1:184:0:0:184:6737:-584.169,-55.3895,0
Chr1_A_fumigatus_Af293	487061	.	T	C	3922.98	.	AB=0;ABP=0;AC=2;AF=1;AN=2;AO=126;CIGAR=1X;DP=127;DPB=127;DPRA=0;EPP=5.49198;EPPR=0;GTI=0;LEN=1;MEANALT=1;MQM=41.9365;MQMR=100;NS=1;NUMALT=1;ODDS=177.332;PAIRED=0.896825;PAIREDR=0;PAO=0;PQA=0;PQR=0;PRO=0;QA=4571;QR=60;RO=0;RPL=79;RPP=20.6578;RPPR=5.18177;RPR=47;RUN=1;SAF=56;SAP=6.38815;SAR=70;SRF=0;SRP=5.18177;SRR=0;TYPE=snp;ANN=C|missense_variant|MODERATE|Afu1g01540|Afu1g01540|transcript|Afu1g01540-T|Coding|5/5|c.1111A>G|p.Lys371Glu|1111/1315|1111/1315|371/437||WARNING_TRANSCRIPT_MULTIPLE_STOP_CODONS,C|upstream_gene_variant|MODIFIER|Afu1g01520|Afu1g01520|transcript|Afu1g01520-T|Coding||c.-3093A>G|||||2083|WARNING_TRANSCRIPT_MULTIPLE_STOP_CODONS,C|downstream_gene_variant|MODIFIER|Afu1g01490|Afu1g01490|transcript|Afu1g01490-T|Coding||c.*5107T>C|||||4992|,C|downstream_gene_variant|MODIFIER|Afu1g01500|Afu1g01500|transcript|Afu1g01500-T|Coding||c.*4127T>C|||||4127|,C|downstream_gene_variant|MODIFIER|Afu1g01530|Afu1g01530|transcript|Afu1g01530-T|Coding||c.*365T>C|||||365|,C|downstream_gene_variant|MODIFIER|Afu1g01550|Afu1g01550|transcript|Afu1g01550-T|Coding||c.*2504A>G|||||1945|	GT:DP:RO:QR:AO:QA:GL	1/1:126:0:0:126:4571:-398.097,-37.9298,0
Chr1_A_fumigatus_Af293	487211	.	T	C	3816.93	.	AB=0;ABP=0;AC=2;AF=1;AN=2;AO=121;CIGAR=1X;DP=123;DPB=123;DPRA=0;EPP=5.18177;EPPR=0;GTI=0;LEN=1;MEANALT=2;MQM=41.9504;MQMR=100;NS=1;NUMALT=1;ODDS=170.401;PAIRED=0.892562;PAIREDR=0;PAO=0;PQA=0;PQR=0;PRO=0;QA=4457;QR=60;RO=0;RPL=47;RPP=16.093;RPPR=5.18177;RPR=74;RUN=1;SAF=59;SAP=3.17181;SAR=62;SRF=0;SRP=5.18177;SRR=0;TYPE=snp;ANN=C|missense_variant|MODERATE|Afu1g01540|Afu1g01540|transcript|Afu1g01540-T|Coding|5/5|c.961A>G|p.Lys321Glu|961/1315|961/1315|321/437||WARNING_TRANSCRIPT_MULTIPLE_STOP_CODONS,C|upstream_gene_variant|MODIFIER|Afu1g01520|Afu1g01520|transcript|Afu1g01520-T|Coding||c.-3243A>G|||||2233|WARNING_TRANSCRIPT_MULTIPLE_STOP_CODONS,C|downstream_gene_variant|MODIFIER|Afu1g01500|Afu1g01500|transcript|Afu1g01500-T|Coding||c.*4277T>C|||||4277|,C|downstream_gene_variant|MODIFIER|Afu1g01530|Afu1g01530|transcript|Afu1g01530-T|Coding||c.*515T>C|||||515|,C|downstream_gene_variant|MODIFIER|Afu1g01550|Afu1g01550|transcript|Afu1g01550-T|Coding||c.*2354A>G|||||1795|	GT:DP:RO:QR:AO:QA:GL	1/1:122:0:0:121:4457:-386.654,-36.4246,0
Chr1_A_fumigatus_Af293	487265	.	T	C	4081.13	.	AB=0;ABP=0;AC=2;AF=1;AN=2;AO=128;CIGAR=1X;DP=130;DPB=130;DPRA=0;EPP=4.70676;EPPR=0;GTI=0;LEN=1;MEANALT=2;MQM=42;MQMR=100;NS=1;NUMALT=1;ODDS=180.105;PAIRED=0.921875;PAIREDR=0;PAO=0;PQA=0;PQR=0;PRO=0;QA=4756;QR=60;RO=0;RPL=61;RPP=3.62103;RPPR=5.18177;RPR=67;RUN=1;SAF=66;SAP=3.28173;SAR=62;SRF=0;SRP=5.18177;SRR=0;TYPE=snp;ANN=C|splice_region_variant&intron_variant|LOW|Afu1g01540|Afu1g01540|transcript|Afu1g01540-T|Coding|4/4|c.914-7A>G||||||WARNING_TRANSCRIPT_MULTIPLE_STOP_CODONS,C|upstream_gene_variant|MODIFIER|Afu1g01520|Afu1g01520|transcript|Afu1g01520-T|Coding||c.-3297A>G|||||2287|WARNING_TRANSCRIPT_MULTIPLE_STOP_CODONS,C|upstream_gene_variant|MODIFIER|Afu1g01560|Afu1g01560|transcript|Afu1g01560-T|Coding||c.-5534T>C|||||4958|,C|downstream_gene_variant|MODIFIER|Afu1g01500|Afu1g01500|transcript|Afu1g01500-T|Coding||c.*4331T>C|||||4331|,C|downstream_gene_variant|MODIFIER|Afu1g01530|Afu1g01530|transcript|Afu1g01530-T|Coding||c.*569T>C|||||569|,C|downstream_gene_variant|MODIFIER|Afu1g01550|Afu1g01550|transcript|Afu1g01550-T|Coding||c.*2300A>G|||||1741|	GT:DP:RO:QR:AO:QA:GL	1/1:129:0:0:128:4756:-411.826,-38.5318,0
Chr1_A_fumigatus_Af293	487924	.	C	G	5261.13	.	AB=0;ABP=0;AC=2;AF=1;AN=2;AO=167;CIGAR=1X;DP=168;DPB=168;DPRA=0;EPP=5.93594;EPPR=0;GTI=0;LEN=1;MEANALT=1;MQM=41.8922;MQMR=100;NS=1;NUMALT=1;ODDS=234.17;PAIRED=0.892216;PAIREDR=0;PAO=0;PQA=0;PQR=0;PRO=0;QA=6117;QR=60;RO=0;RPL=94;RPP=8.74455;RPPR=5.18177;RPR=73;RUN=1;SAF=88;SAP=4.06353;SAR=79;SRF=0;SRP=5.18177;SRR=0;TYPE=snp;ANN=G|missense_variant|MODERATE|Afu1g01540|Afu1g01540|transcript|Afu1g01540-T|Coding|2/5|c.416G>C|p.Arg139Thr|416/1315|416/1315|139/437||WARNING_TRANSCRIPT_MULTIPLE_STOP_CODONS,G|upstream_gene_variant|MODIFIER|Afu1g01520|Afu1g01520|transcript|Afu1g01520-T|Coding||c.-3956G>C|||||2946|WARNING_TRANSCRIPT_MULTIPLE_STOP_CODONS,G|upstream_gene_variant|MODIFIER|Afu1g01560|Afu1g01560|transcript|Afu1g01560-T|Coding||c.-4875C>G|||||4299|,G|downstream_gene_variant|MODIFIER|Afu1g01500|Afu1g01500|transcript|Afu1g01500-T|Coding||c.*4990C>G|||||4990|,G|downstream_gene_variant|MODIFIER|Afu1g01530|Afu1g01530|transcript|Afu1g01530-T|Coding||c.*1228C>G|||||1228|,G|downstream_gene_variant|MODIFIER|Afu1g01550|Afu1g01550|transcript|Afu1g01550-T|Coding||c.*1641G>C|||||1082|	GT:DP:RO:QR:AO:QA:GL	1/1:167:0:0:167:6117:-530.71,-50.272,0
Chr1_A_fumigatus_Af293	488346	.	A	T	5034.59	.	AB=0;ABP=0;AC=2;AF=1;AN=2;AO=173;CIGAR=1X;DP=174;DPB=174;DPRA=0;EPP=5.13156;EPPR=0;GTI=0;LEN=1;MEANALT=1;MQM=41.896;MQMR=100;NS=1;NUMALT=1;ODDS=242.488;PAIRED=0.930636;PAIREDR=0;PAO=0;PQA=0;PQR=0;PRO=0;QA=5867;QR=60;RO=0;RPL=105;RPP=20.1938;RPPR=5.18177;RPR=68;RUN=1;SAF=80;SAP=5.13156;SAR=93;SRF=0;SRP=5.18177;SRR=0;TYPE=snp;ANN=T|synonymous_variant|LOW|Afu1g01540|Afu1g01540|transcript|Afu1g01540-T|Coding|1/5|c.39T>A|p.Pro13Pro|39/1315|39/1315|13/437||WARNING_TRANSCRIPT_MULTIPLE_STOP_CODONS,T|upstream_gene_variant|MODIFIER|Afu1g01520|Afu1g01520|transcript|Afu1g01520-T|Coding||c.-4378T>A|||||3368|WARNING_TRANSCRIPT_MULTIPLE_STOP_CODONS,T|upstream_gene_variant|MODIFIER|Afu1g01560|Afu1g01560|transcript|Afu1g01560-T|Coding||c.-4453A>T|||||3877|,T|downstream_gene_variant|MODIFIER|Afu1g01530|Afu1g01530|transcript|Afu1g01530-T|Coding||c.*1650A>T|||||1650|,T|downstream_gene_variant|MODIFIER|Afu1g01550|Afu1g01550|transcript|Afu1g01550-T|Coding||c.*1219T>A|||||660|	GT:DP:RO:QR:AO:QA:GL	1/1:173:0:0:173:5867:-509.256,-52.0782,0
Chr1_A_fumigatus_Af293	488371	.	G	T	5097.39	.	AB=0;ABP=0;AC=2;AF=1;AN=2;AO=167;CIGAR=1X;DP=170;DPB=170;DPRA=0;EPP=6.76812;EPPR=7.35324;GTI=0;LEN=1;MEANALT=2;MQM=41.8922;MQMR=71;NS=1;NUMALT=1;ODDS=227.223;PAIRED=0.946108;PAIREDR=0.5;PAO=0;PQA=0;PQR=0;PRO=0;QA=5967;QR=85;RO=1;RPL=97;RPP=12.4894;RPPR=7.35324;RPR=70;RUN=1;SAF=73;SAP=8.74455;SAR=94;SRF=1;SRP=3.0103;SRR=0;TYPE=snp;ANN=T|missense_variant|MODERATE|Afu1g01540|Afu1g01540|transcript|Afu1g01540-T|Coding|1/5|c.14C>A|p.Pro5His|14/1315|14/1315|5/437||WARNING_TRANSCRIPT_MULTIPLE_STOP_CODONS,T|upstream_gene_variant|MODIFIER|Afu1g01520|Afu1g01520|transcript|Afu1g01520-T|Coding||c.-4403C>A|||||3393|WARNING_TRANSCRIPT_MULTIPLE_STOP_CODONS,T|upstream_gene_variant|MODIFIER|Afu1g01560|Afu1g01560|transcript|Afu1g01560-T|Coding||c.-4428G>T|||||3852|,T|downstream_gene_variant|MODIFIER|Afu1g01530|Afu1g01530|transcript|Afu1g01530-T|Coding||c.*1675G>T|||||1675|,T|downstream_gene_variant|MODIFIER|Afu1g01550|Afu1g01550|transcript|Afu1g01550-T|Coding||c.*1194C>A|||||635|	GT:DP:RO:QR:AO:QA:GL	1/1:169:1:25:167:5967:-514.358,-48.2761,0
Chr1_A_fumigatus_Af293	488927	.	A	C	4874.61	.	AB=0;ABP=0;AC=2;AF=1;AN=2;AO=156;CIGAR=1X;DP=157;DPB=157;DPRA=0;EPP=5.73856;EPPR=0;GTI=0;LEN=1;MEANALT=1;MQM=42;MQMR=100;NS=1;NUMALT=1;ODDS=218.921;PAIRED=0.903846;PAIREDR=0;PAO=0;PQA=0;PQR=0;PRO=0;QA=5740;QR=60;RO=0;RPL=110;RPP=60.0254;RPPR=5.18177;RPR=46;RUN=1;SAF=69;SAP=7.52028;SAR=87;SRF=0;SRP=5.18177;SRR=0;TYPE=snp;ANN=C|upstream_gene_variant|MODIFIER|Afu1g01520|Afu1g01520|transcript|Afu1g01520-T|Coding||c.-4959T>G|||||3949|WARNING_TRANSCRIPT_MULTIPLE_STOP_CODONS,C|upstream_gene_variant|MODIFIER|Afu1g01540|Afu1g01540|transcript|Afu1g01540-T|Coding||c.-543T>G|||||543|WARNING_TRANSCRIPT_MULTIPLE_STOP_CODONS,C|upstream_gene_variant|MODIFIER|Afu1g01560|Afu1g01560|transcript|Afu1g01560-T|Coding||c.-3872A>C|||||3296|,C|downstream_gene_variant|MODIFIER|Afu1g01530|Afu1g01530|transcript|Afu1g01530-T|Coding||c.*2231A>C|||||2231|,C|downstream_gene_variant|MODIFIER|Afu1g01550|Afu1g01550|transcript|Afu1g01550-T|Coding||c.*638T>G|||||79|,C|intergenic_region|MODIFIER|Afu1g01540-Afu1g01550|Afu1g01540-Afu1g01550|intergenic_region|Afu1g01540-Afu1g01550|||n.488927A>C||||||	GT:DP:RO:QR:AO:QA:GL	1/1:156:0:0:156:5740:-497.601,-46.9607,0
Chr1_A_fumigatus_Af293	488959	.	T	G	5021.35	.	AB=0;ABP=0;AC=2;AF=1;AN=2;AO=156;CIGAR=1X;DP=157;DPB=157;DPRA=0;EPP=3.06598;EPPR=0;GTI=0;LEN=1;MEANALT=1;MQM=42;MQMR=100;NS=1;NUMALT=1;ODDS=218.921;PAIRED=0.929487;PAIREDR=0;PAO=0;PQA=0;PQR=0;PRO=0;QA=5871;QR=60;RO=0;RPL=96;RPP=21.0502;RPPR=5.18177;RPR=60;RUN=1;SAF=69;SAP=7.52028;SAR=87;SRF=0;SRP=5.18177;SRR=0;TYPE=snp;ANN=G|upstream_gene_variant|MODIFIER|Afu1g01520|Afu1g01520|transcript|Afu1g01520-T|Coding||c.-4991A>C|||||3981|WARNING_TRANSCRIPT_MULTIPLE_STOP_CODONS,G|upstream_gene_variant|MODIFIER|Afu1g01540|Afu1g01540|transcript|Afu1g01540-T|Coding||c.-575A>C|||||575|WARNING_TRANSCRIPT_MULTIPLE_STOP_CODONS,G|upstream_gene_variant|MODIFIER|Afu1g01560|Afu1g01560|transcript|Afu1g01560-T|Coding||c.-3840T>G|||||3264|,G|downstream_gene_variant|MODIFIER|Afu1g01530|Afu1g01530|transcript|Afu1g01530-T|Coding||c.*2263T>G|||||2263|,G|downstream_gene_variant|MODIFIER|Afu1g01550|Afu1g01550|transcript|Afu1g01550-T|Coding||c.*606A>C|||||47|,G|intergenic_region|MODIFIER|Afu1g01540-Afu1g01550|Afu1g01540-Afu1g01550|intergenic_region|Afu1g01540-Afu1g01550|||n.488959T>G||||||	GT:DP:RO:QR:AO:QA:GL	1/1:156:0:0:156:5871:-507.985,-46.9607,0
Chr1_A_fumigatus_Af293	489060	.	C	G	4293.58	.	AB=0;ABP=0;AC=2;AF=1;AN=2;AO=137;CIGAR=1X;DP=139;DPB=139;DPRA=0;EPP=3.15295;EPPR=0;GTI=0;LEN=1;MEANALT=2;MQM=42;MQMR=100;NS=1;NUMALT=1;ODDS=192.582;PAIRED=0.948905;PAIREDR=0;PAO=0;PQA=0;PQR=0;PRO=0;QA=5006;QR=60;RO=0;RPL=50;RPP=24.7092;RPPR=5.18177;RPR=87;RUN=1;SAF=67;SAP=3.15295;SAR=70;SRF=0;SRP=5.18177;SRR=0;TYPE=snp;ANN=G|3_prime_UTR_variant|MODIFIER|Afu1g01550|Afu1g01550|transcript|Afu1g01550-T|Coding|2/2|c.*505G>C|||||505|,G|upstream_gene_variant|MODIFIER|Afu1g01520|Afu1g01520|transcript|Afu1g01520-T|Coding||c.-5092G>C|||||4082|WARNING_TRANSCRIPT_MULTIPLE_STOP_CODONS,G|upstream_gene_variant|MODIFIER|Afu1g01540|Afu1g01540|transcript|Afu1g01540-T|Coding||c.-676G>C|||||676|WARNING_TRANSCRIPT_MULTIPLE_STOP_CODONS,G|upstream_gene_variant|MODIFIER|Afu1g01560|Afu1g01560|transcript|Afu1g01560-T|Coding||c.-3739C>G|||||3163|,G|downstream_gene_variant|MODIFIER|Afu1g01530|Afu1g01530|transcript|Afu1g01530-T|Coding||c.*2364C>G|||||2364|	GT:DP:RO:QR:AO:QA:GL	1/1:138:0:0:137:5006:-435.069,-41.2411,0
Chr1_A_fumigatus_Af293	489182	.	T	C	4143.31	.	AB=0;ABP=0;AC=2;AF=1;AN=2;AO=132;CIGAR=1X;DP=135;DPB=135;DPRA=0;EPP=3.0761;EPPR=9.52472;GTI=0;LEN=1;MEANALT=1;MQM=42;MQMR=61.3333;NS=1;NUMALT=1;ODDS=171.715;PAIRED=0.969697;PAIREDR=0.666667;PAO=0;PQA=0;PQR=0;PRO=0;QA=4917;QR=108;RO=2;RPL=93;RPP=50.9801;RPPR=3.73412;RPR=39;RUN=1;SAF=60;SAP=5.37918;SAR=72;SRF=1;SRP=3.73412;SRR=1;TYPE=snp;ANN=C|3_prime_UTR_variant|MODIFIER|Afu1g01550|Afu1g01550|transcript|Afu1g01550-T|Coding|2/2|c.*383A>G|||||383|,C|upstream_gene_variant|MODIFIER|Afu1g01520|Afu1g01520|transcript|Afu1g01520-T|Coding||c.-5214A>G|||||4204|WARNING_TRANSCRIPT_MULTIPLE_STOP_CODONS,C|upstream_gene_variant|MODIFIER|Afu1g01540|Afu1g01540|transcript|Afu1g01540-T|Coding||c.-798A>G|||||798|WARNING_TRANSCRIPT_MULTIPLE_STOP_CODONS,C|upstream_gene_variant|MODIFIER|Afu1g01560|Afu1g01560|transcript|Afu1g01560-T|Coding||c.-3617T>C|||||3041|,C|downstream_gene_variant|MODIFIER|Afu1g01530|Afu1g01530|transcript|Afu1g01530-T|Coding||c.*2486T>C|||||2486|	GT:DP:RO:QR:AO:QA:GL	1/1:134:2:48:132:4917:-421.747,-35.8277,0
Chr1_A_fumigatus_Af293	489220	.	T	C	3478.45	.	AB=0;ABP=0;AC=2;AF=1;AN=2;AO=108;CIGAR=1X;DP=109;DPB=109;DPRA=0;EPP=3.09072;EPPR=0;GTI=0;LEN=1;MEANALT=1;MQM=42;MQMR=100;NS=1;NUMALT=1;ODDS=152.379;PAIRED=0.962963;PAIREDR=0;PAO=0;PQA=0;PQR=0;PRO=0;QA=4083;QR=60;RO=0;RPL=69;RPP=21.1059;RPPR=5.18177;RPR=39;RUN=1;SAF=52;SAP=3.332;SAR=56;SRF=0;SRP=5.18177;SRR=0;TYPE=snp;ANN=C|3_prime_UTR_variant|MODIFIER|Afu1g01550|Afu1g01550|transcript|Afu1g01550-T|Coding|2/2|c.*345A>G|||||345|,C|upstream_gene_variant|MODIFIER|Afu1g01520|Afu1g01520|transcript|Afu1g01520-T|Coding||c.-5252A>G|||||4242|WARNING_TRANSCRIPT_MULTIPLE_STOP_CODONS,C|upstream_gene_variant|MODIFIER|Afu1g01540|Afu1g01540|transcript|Afu1g01540-T|Coding||c.-836A>G|||||836|WARNING_TRANSCRIPT_MULTIPLE_STOP_CODONS,C|upstream_gene_variant|MODIFIER|Afu1g01560|Afu1g01560|transcript|Afu1g01560-T|Coding||c.-3579T>C|||||3003|,C|downstream_gene_variant|MODIFIER|Afu1g01530|Afu1g01530|transcript|Afu1g01530-T|Coding||c.*2524T>C|||||2524|	GT:DP:RO:QR:AO:QA:GL	1/1:108:0:0:108:4083:-353.048,-32.5112,0
Chr1_A_fumigatus_Af293	489393	.	C	A	3861.95	.	AB=0;ABP=0;AC=2;AF=1;AN=2;AO=122;CIGAR=1X;DP=123;DPB=123;DPRA=0;EPP=3.0815;EPPR=0;GTI=0;LEN=1;MEANALT=1;MQM=41.9672;MQMR=100;NS=1;NUMALT=1;ODDS=171.787;PAIRED=0.95082;PAIREDR=0;PAO=0;PQA=0;PQR=0;PRO=0;QA=4501;QR=60;RO=0;RPL=54;RPP=6.49889;RPPR=5.18177;RPR=68;RUN=1;SAF=68;SAP=6.49889;SAR=54;SRF=0;SRP=5.18177;SRR=0;TYPE=snp;ANN=A|3_prime_UTR_variant|MODIFIER|Afu1g01550|Afu1g01550|transcript|Afu1g01550-T|Coding|2/2|c.*172G>T|||||172|,A|upstream_gene_variant|MODIFIER|Afu1g01520|Afu1g01520|transcript|Afu1g01520-T|Coding||c.-5425G>T|||||4415|WARNING_TRANSCRIPT_MULTIPLE_STOP_CODONS,A|upstream_gene_variant|MODIFIER|Afu1g01540|Afu1g01540|transcript|Afu1g01540-T|Coding||c.-1009G>T|||||1009|WARNING_TRANSCRIPT_MULTIPLE_STOP_CODONS,A|upstream_gene_variant|MODIFIER|Afu1g01560|Afu1g01560|transcript|Afu1g01560-T|Coding||c.-3406C>A|||||2830|,A|downstream_gene_variant|MODIFIER|Afu1g01530|Afu1g01530|transcript|Afu1g01530-T|Coding||c.*2697C>A|||||2697|	GT:DP:RO:QR:AO:QA:GL	1/1:122:0:0:122:4501:-390.322,-36.7257,0
Chr1_A_fumigatus_Af293	489430	.	G	T	3587.62	.	AB=0;ABP=0;AC=2;AF=1;AN=2;AO=116;CIGAR=1X;DP=117;DPB=117;DPRA=0;EPP=3.08518;EPPR=0;GTI=0;LEN=1;MEANALT=1;MQM=41.931;MQMR=100;NS=1;NUMALT=1;ODDS=163.469;PAIRED=0.948276;PAIREDR=0;PAO=0;PQA=0;PQR=0;PRO=0;QA=4178;QR=60;RO=0;RPL=53;RPP=4.88226;RPPR=5.18177;RPR=63;RUN=1;SAF=66;SAP=7.80251;SAR=50;SRF=0;SRP=5.18177;SRR=0;TYPE=snp;ANN=T|3_prime_UTR_variant|MODIFIER|Afu1g01550|Afu1g01550|transcript|Afu1g01550-T|Coding|2/2|c.*135C>A|||||135|,T|upstream_gene_variant|MODIFIER|Afu1g01520|Afu1g01520|transcript|Afu1g01520-T|Coding||c.-5462C>A|||||4452|WARNING_TRANSCRIPT_MULTIPLE_STOP_CODONS,T|upstream_gene_variant|MODIFIER|Afu1g01540|Afu1g01540|transcript|Afu1g01540-T|Coding||c.-1046C>A|||||1046|WARNING_TRANSCRIPT_MULTIPLE_STOP_CODONS,T|upstream_gene_variant|MODIFIER|Afu1g01560|Afu1g01560|transcript|Afu1g01560-T|Coding||c.-3369G>T|||||2793|,T|downstream_gene_variant|MODIFIER|Afu1g01530|Afu1g01530|transcript|Afu1g01530-T|Coding||c.*2734G>T|||||2734|	GT:DP:RO:QR:AO:QA:GL	1/1:116:0:0:116:4178:-362.825,-34.9195,0
Chr1_A_fumigatus_Af293	489749	.	A	G	3759.17	.	AB=0;ABP=0;AC=2;AF=1;AN=2;AO=120;CIGAR=1X;DP=121;DPB=121;DPRA=0;EPP=3.08268;EPPR=0;GTI=0;LEN=1;MEANALT=1;MQM=42;MQMR=100;NS=1;NUMALT=1;ODDS=169.015;PAIRED=0.95;PAIREDR=0;PAO=0;PQA=0;PQR=0;PRO=0;QA=4357;QR=60;RO=0;RPL=61;RPP=3.08268;RPPR=5.18177;RPR=59;RUN=1;SAF=60;SAP=3.0103;SAR=60;SRF=0;SRP=5.18177;SRR=0;TYPE=snp;ANN=G|missense_variant|MODERATE|Afu1g01550|Afu1g01550|transcript|Afu1g01550-T|Coding|2/2|c.896T>C|p.Ile299Thr|2008/2751|896/1080|299/359||,G|upstream_gene_variant|MODIFIER|Afu1g01520|Afu1g01520|transcript|Afu1g01520-T|Coding||c.-5781T>C|||||4771|WARNING_TRANSCRIPT_MULTIPLE_STOP_CODONS,G|upstream_gene_variant|MODIFIER|Afu1g01540|Afu1g01540|transcript|Afu1g01540-T|Coding||c.-1365T>C|||||1365|WARNING_TRANSCRIPT_MULTIPLE_STOP_CODONS,G|upstream_gene_variant|MODIFIER|Afu1g01560|Afu1g01560|transcript|Afu1g01560-T|Coding||c.-3050A>G|||||2474|,G|downstream_gene_variant|MODIFIER|Afu1g01530|Afu1g01530|transcript|Afu1g01530-T|Coding||c.*3053A>G|||||3053|,G|downstream_gene_variant|MODIFIER|Afu1g01570|Afu1g01570|transcript|Afu1g01570-T|Coding||c.*5140T>C|||||4756|WARNING_TRANSCRIPT_MULTIPLE_STOP_CODONS	GT:DP:RO:QR:AO:QA:GL	1/1:120:0:0:120:4357:-379.347,-36.1236,0
Chr1_A_fumigatus_Af293	489814	.	C	T	3508.06	.	AB=0;ABP=0;AC=2;AF=1;AN=2;AO=113;CIGAR=1X;DP=114;DPB=114;DPRA=0;EPP=3.49071;EPPR=0;GTI=0;LEN=1;MEANALT=1;MQM=42;MQMR=100;NS=1;NUMALT=1;ODDS=159.311;PAIRED=0.920354;PAIREDR=0;PAO=0;PQA=0;PQR=0;PRO=0;QA=4139;QR=60;RO=0;RPL=33;RPP=45.4597;RPPR=5.18177;RPR=80;RUN=1;SAF=66;SAP=9.94748;SAR=47;SRF=0;SRP=5.18177;SRR=0;TYPE=snp;ANN=T|synonymous_variant|LOW|Afu1g01550|Afu1g01550|transcript|Afu1g01550-T|Coding|2/2|c.831G>A|p.Pro277Pro|1943/2751|831/1080|277/359||,T|upstream_gene_variant|MODIFIER|Afu1g01520|Afu1g01520|transcript|Afu1g01520-T|Coding||c.-5846G>A|||||4836|WARNING_TRANSCRIPT_MULTIPLE_STOP_CODONS,T|upstream_gene_variant|MODIFIER|Afu1g01540|Afu1g01540|transcript|Afu1g01540-T|Coding||c.-1430G>A|||||1430|WARNING_TRANSCRIPT_MULTIPLE_STOP_CODONS,T|upstream_gene_variant|MODIFIER|Afu1g01560|Afu1g01560|transcript|Afu1g01560-T|Coding||c.-2985C>T|||||2409|,T|downstream_gene_variant|MODIFIER|Afu1g01530|Afu1g01530|transcript|Afu1g01530-T|Coding||c.*3118C>T|||||3118|,T|downstream_gene_variant|MODIFIER|Afu1g01570|Afu1g01570|transcript|Afu1g01570-T|Coding||c.*5075G>A|||||4691|WARNING_TRANSCRIPT_MULTIPLE_STOP_CODONS	GT:DP:RO:QR:AO:QA:GL	1/1:113:0:0:113:4139:-359.257,-34.0164,0
Chr1_A_fumigatus_Af293	489948	.	C	T	4587.09	.	AB=0;ABP=0;AC=2;AF=1;AN=2;AO=150;CIGAR=1X;DP=151;DPB=151;DPRA=0;EPP=4.45795;EPPR=0;GTI=0;LEN=1;MEANALT=1;MQM=41.9467;MQMR=100;NS=1;NUMALT=1;ODDS=210.603;PAIRED=0.913333;PAIREDR=0;PAO=0;PQA=0;PQR=0;PRO=0;QA=5326;QR=60;RO=0;RPL=63;RPP=11.3488;RPPR=5.18177;RPR=87;RUN=1;SAF=93;SAP=21.7718;SAR=57;SRF=0;SRP=5.18177;SRR=0;TYPE=snp;ANN=T|missense_variant|MODERATE|Afu1g01550|Afu1g01550|transcript|Afu1g01550-T|Coding|2/2|c.697G>A|p.Ala233Thr|1809/2751|697/1080|233/359||,T|upstream_gene_variant|MODIFIER|Afu1g01520|Afu1g01520|transcript|Afu1g01520-T|Coding||c.-5980G>A|||||4970|WARNING_TRANSCRIPT_MULTIPLE_STOP_CODONS,T|upstream_gene_variant|MODIFIER|Afu1g01540|Afu1g01540|transcript|Afu1g01540-T|Coding||c.-1564G>A|||||1564|WARNING_TRANSCRIPT_MULTIPLE_STOP_CODONS,T|upstream_gene_variant|MODIFIER|Afu1g01560|Afu1g01560|transcript|Afu1g01560-T|Coding||c.-2851C>T|||||2275|,T|downstream_gene_variant|MODIFIER|Afu1g01530|Afu1g01530|transcript|Afu1g01530-T|Coding||c.*3252C>T|||||3252|,T|downstream_gene_variant|MODIFIER|Afu1g01570|Afu1g01570|transcript|Afu1g01570-T|Coding||c.*4941G>A|||||4557|WARNING_TRANSCRIPT_MULTIPLE_STOP_CODONS	GT:DP:RO:QR:AO:QA:GL	1/1:150:0:0:150:5326:-465.127,-45.1545,0
Chr1_A_fumigatus_Af293	490023	.	C	T	5248.93	.	AB=0;ABP=0;AC=2;AF=1;AN=2;AO=170;CIGAR=1X;DP=172;DPB=172;DPRA=0;EPP=9.19261;EPPR=0;GTI=0;LEN=1;MEANALT=2;MQM=41.9529;MQMR=100;NS=1;NUMALT=1;ODDS=238.329;PAIRED=0.917647;PAIREDR=0;PAO=0;PQA=0;PQR=0;PRO=0;QA=6142;QR=60;RO=0;RPL=61;RPP=32.4401;RPPR=5.18177;RPR=109;RUN=1;SAF=95;SAP=8.11965;SAR=75;SRF=0;SRP=5.18177;SRR=0;TYPE=snp;ANN=T|missense_variant|MODERATE|Afu1g01550|Afu1g01550|transcript|Afu1g01550-T|Coding|2/2|c.622G>A|p.Val208Ile|1734/2751|622/1080|208/359||,T|upstream_gene_variant|MODIFIER|Afu1g01540|Afu1g01540|transcript|Afu1g01540-T|Coding||c.-1639G>A|||||1639|WARNING_TRANSCRIPT_MULTIPLE_STOP_CODONS,T|upstream_gene_variant|MODIFIER|Afu1g01560|Afu1g01560|transcript|Afu1g01560-T|Coding||c.-2776C>T|||||2200|,T|downstream_gene_variant|MODIFIER|Afu1g01530|Afu1g01530|transcript|Afu1g01530-T|Coding||c.*3327C>T|||||3327|,T|downstream_gene_variant|MODIFIER|Afu1g01570|Afu1g01570|transcript|Afu1g01570-T|Coding||c.*4866G>A|||||4482|WARNING_TRANSCRIPT_MULTIPLE_STOP_CODONS	GT:DP:RO:QR:AO:QA:GL	1/1:171:0:0:170:6142:-532.625,-51.1751,0
Chr1_A_fumigatus_Af293	490055	.	C	T	5015.22	.	AB=0;ABP=0;AC=2;AF=1;AN=2;AO=162;CIGAR=1X;DP=163;DPB=163;DPRA=0;EPP=3.86817;EPPR=0;GTI=0;LEN=1;MEANALT=1;MQM=41.9506;MQMR=100;NS=1;NUMALT=1;ODDS=227.239;PAIRED=0.938272;PAIREDR=0;PAO=0;PQA=0;PQR=0;PRO=0;QA=5824;QR=60;RO=0;RPL=66;RPP=15.074;RPPR=5.18177;RPR=96;RUN=1;SAF=85;SAP=3.86817;SAR=77;SRF=0;SRP=5.18177;SRR=0;TYPE=snp;ANN=T|missense_variant|MODERATE|Afu1g01550|Afu1g01550|transcript|Afu1g01550-T|Coding|2/2|c.590G>A|p.Arg197Gln|1702/2751|590/1080|197/359||,T|upstream_gene_variant|MODIFIER|Afu1g01540|Afu1g01540|transcript|Afu1g01540-T|Coding||c.-1671G>A|||||1671|WARNING_TRANSCRIPT_MULTIPLE_STOP_CODONS,T|upstream_gene_variant|MODIFIER|Afu1g01560|Afu1g01560|transcript|Afu1g01560-T|Coding||c.-2744C>T|||||2168|,T|downstream_gene_variant|MODIFIER|Afu1g01530|Afu1g01530|transcript|Afu1g01530-T|Coding||c.*3359C>T|||||3359|,T|downstream_gene_variant|MODIFIER|Afu1g01570|Afu1g01570|transcript|Afu1g01570-T|Coding||c.*4834G>A|||||4450|WARNING_TRANSCRIPT_MULTIPLE_STOP_CODONS	GT:DP:RO:QR:AO:QA:GL	1/1:162:0:0:162:5824:-506.509,-48.7669,0
Chr1_A_fumigatus_Af293	490085	.	C	T	5320.31	.	AB=0;ABP=0;AC=2;AF=1;AN=2;AO=179;CIGAR=1X;DP=180;DPB=180;DPRA=0;EPP=23.4027;EPPR=0;GTI=0;LEN=1;MEANALT=1;MQM=41.9777;MQMR=100;NS=1;NUMALT=1;ODDS=250.806;PAIRED=0.944134;PAIREDR=0;PAO=0;PQA=0;PQR=0;PRO=0;QA=6153;QR=60;RO=0;RPL=86;RPP=3.60473;RPPR=5.18177;RPR=93;RUN=1;SAF=93;SAP=3.60473;SAR=86;SRF=0;SRP=5.18177;SRR=0;TYPE=snp;ANN=T|missense_variant|MODERATE|Afu1g01550|Afu1g01550|transcript|Afu1g01550-T|Coding|2/2|c.560G>A|p.Arg187His|1672/2751|560/1080|187/359||,T|upstream_gene_variant|MODIFIER|Afu1g01540|Afu1g01540|transcript|Afu1g01540-T|Coding||c.-1701G>A|||||1701|WARNING_TRANSCRIPT_MULTIPLE_STOP_CODONS,T|upstream_gene_variant|MODIFIER|Afu1g01560|Afu1g01560|transcript|Afu1g01560-T|Coding||c.-2714C>T|||||2138|,T|downstream_gene_variant|MODIFIER|Afu1g01530|Afu1g01530|transcript|Afu1g01530-T|Coding||c.*3389C>T|||||3389|,T|downstream_gene_variant|MODIFIER|Afu1g01570|Afu1g01570|transcript|Afu1g01570-T|Coding||c.*4804G>A|||||4420|WARNING_TRANSCRIPT_MULTIPLE_STOP_CODONS	GT:DP:RO:QR:AO:QA:GL	1/1:179:0:0:179:6153:-537.871,-53.8844,0
Chr1_A_fumigatus_Af293	491401	.	A	G	4564.87	.	AB=0;ABP=0;AC=2;AF=1;AN=2;AO=148;CIGAR=1X;DP=149;DPB=149;DPRA=0;EPP=3.06899;EPPR=0;GTI=0;LEN=1;MEANALT=1;MQM=41.6014;MQMR=100;NS=1;NUMALT=1;ODDS=207.831;PAIRED=0.878378;PAIREDR=0;PAO=0;PQA=0;PQR=0;PRO=0;QA=5343;QR=60;RO=0;RPL=67;RPP=5.88603;RPPR=5.18177;RPR=81;RUN=1;SAF=84;SAP=8.87914;SAR=64;SRF=0;SRP=5.18177;SRR=0;TYPE=snp;ANN=G|5_prime_UTR_premature_start_codon_gain_variant|LOW|Afu1g01550|Afu1g01550|transcript|Afu1g01550-T|Coding|1/2|c.-675T>C||||||,G|5_prime_UTR_variant|MODIFIER|Afu1g01550|Afu1g01550|transcript|Afu1g01550-T|Coding|1/2|c.-675T>C|||||757|,G|upstream_gene_variant|MODIFIER|Afu1g01540|Afu1g01540|transcript|Afu1g01540-T|Coding||c.-3017T>C|||||3017|WARNING_TRANSCRIPT_MULTIPLE_STOP_CODONS,G|upstream_gene_variant|MODIFIER|Afu1g01560|Afu1g01560|transcript|Afu1g01560-T|Coding||c.-1398A>G|||||822|,G|downstream_gene_variant|MODIFIER|Afu1g01530|Afu1g01530|transcript|Afu1g01530-T|Coding||c.*4705A>G|||||4705|,G|downstream_gene_variant|MODIFIER|Afu1g01570|Afu1g01570|transcript|Afu1g01570-T|Coding||c.*3488T>C|||||3104|WARNING_TRANSCRIPT_MULTIPLE_STOP_CODONS	GT:DP:RO:QR:AO:QA:GL	1/1:148:0:0:148:5343:-460.915,-44.5524,0
Chr1_A_fumigatus_Af293	491918	.	T	C	4079.16	.	AB=0;ABP=0;AC=2;AF=1;AN=2;AO=132;CIGAR=1X;DP=133;DPB=133;DPRA=0;EPP=3.60252;EPPR=0;GTI=0;LEN=1;MEANALT=1;MQM=41.25;MQMR=100;NS=1;NUMALT=1;ODDS=185.65;PAIRED=0.901515;PAIREDR=0;PAO=0;PQA=0;PQR=0;PRO=0;QA=4800;QR=60;RO=0;RPL=63;RPP=3.60252;RPPR=5.18177;RPR=69;RUN=1;SAF=60;SAP=5.37918;SAR=72;SRF=0;SRP=5.18177;SRR=0;TYPE=snp;ANN=C|upstream_gene_variant|MODIFIER|Afu1g01540|Afu1g01540|transcript|Afu1g01540-T|Coding||c.-3534A>G|||||3534|WARNING_TRANSCRIPT_MULTIPLE_STOP_CODONS,C|upstream_gene_variant|MODIFIER|Afu1g01550|Afu1g01550|transcript|Afu1g01550-T|Coding||c.-1274A>G|||||80|,C|upstream_gene_variant|MODIFIER|Afu1g01560|Afu1g01560|transcript|Afu1g01560-T|Coding||c.-881T>C|||||305|,C|downstream_gene_variant|MODIFIER|Afu1g01570|Afu1g01570|transcript|Afu1g01570-T|Coding||c.*2971A>G|||||2587|WARNING_TRANSCRIPT_MULTIPLE_STOP_CODONS,C|intergenic_region|MODIFIER|Afu1g01550-Afu1g01560|Afu1g01550-Afu1g01560|intergenic_region|Afu1g01550-Afu1g01560|||n.491918T>C||||||	GT:DP:RO:QR:AO:QA:GL	1/1:132:0:0:132:4800:-411.746,-39.736,0
Chr1_A_fumigatus_Af293	492181	.	GCCACCAC	GG	434.427	.	AB=0;ABP=0;AC=2;AF=1;AN=2;AO=36;CIGAR=1M6D1X;DP=47;DPB=19.125;DPRA=0;EPP=3.25157;EPPR=0;GTI=0;LEN=7;MEANALT=3;MQM=20.3333;MQMR=0;NS=1;NUMALT=1;ODDS=52.5659;PAIRED=0.861111;PAIREDR=0;PAO=0;PQA=0;PQR=0;PRO=0;QA=1014;QR=0;RO=0;RPL=30;RPP=37.7539;RPPR=0;RPR=6;RUN=1;SAF=13;SAP=9.04217;SAR=23;SRF=0;SRP=0;SRR=0;TYPE=complex;ANN=GG|upstream_gene_variant|MODIFIER|Afu1g01540|Afu1g01540|transcript|Afu1g01540-T|Coding||c.-3804_-3798delGTGGTGGinsC|||||3798|WARNING_TRANSCRIPT_MULTIPLE_STOP_CODONS,GG|upstream_gene_variant|MODIFIER|Afu1g01550|Afu1g01550|transcript|Afu1g01550-T|Coding||c.-1544_-1538delGTGGTGGinsC|||||344|,GG|upstream_gene_variant|MODIFIER|Afu1g01560|Afu1g01560|transcript|Afu1g01560-T|Coding||c.-617_-611delCCACCACinsG|||||41|,GG|upstream_gene_variant|MODIFIER|Afu1g01580|Afu1g01580|transcript|Afu1g01580-T|Coding||c.-4999_-4993delCCACCACinsG|||||4999|,GG|downstream_gene_variant|MODIFIER|Afu1g01570|Afu1g01570|transcript|Afu1g01570-T|Coding||c.*2701_*2707delGTGGTGGinsC|||||2323|WARNING_TRANSCRIPT_MULTIPLE_STOP_CODONS,GG|intergenic_region|MODIFIER|Afu1g01550-Afu1g01560|Afu1g01550-Afu1g01560|intergenic_region|Afu1g01550-Afu1g01560|||n.492182_492188delCCACCACinsG||||||	GT:DP:RO:QR:AO:QA:GL	1/1:46:0:0:36:1014:-50.3662,-10.8371,0
Chr1_A_fumigatus_Af293	492199	.	A	C	505.378	.	AB=0;ABP=0;AC=2;AF=1;AN=2;AO=38;CIGAR=1X;DP=41;DPB=41;DPRA=0;EPP=3.23888;EPPR=7.35324;GTI=0;LEN=1;MEANALT=2;MQM=19.2895;MQMR=71;NS=1;NUMALT=1;ODDS=49.2082;PAIRED=0.868421;PAIREDR=0;PAO=0;PQA=0;PQR=0;PRO=0;QA=1356;QR=88;RO=1;RPL=33;RPP=47.8112;RPPR=7.35324;RPR=5;RUN=1;SAF=15;SAP=6.66752;SAR=23;SRF=1;SRP=3.0103;SRR=0;TYPE=snp;ANN=C|upstream_gene_variant|MODIFIER|Afu1g01540|Afu1g01540|transcript|Afu1g01540-T|Coding||c.-3815T>G|||||3815|WARNING_TRANSCRIPT_MULTIPLE_STOP_CODONS,C|upstream_gene_variant|MODIFIER|Afu1g01550|Afu1g01550|transcript|Afu1g01550-T|Coding||c.-1555T>G|||||361|,C|upstream_gene_variant|MODIFIER|Afu1g01560|Afu1g01560|transcript|Afu1g01560-T|Coding||c.-600A>C|||||24|,C|upstream_gene_variant|MODIFIER|Afu1g01580|Afu1g01580|transcript|Afu1g01580-T|Coding||c.-4982A>C|||||4982|,C|downstream_gene_variant|MODIFIER|Afu1g01570|Afu1g01570|transcript|Afu1g01570-T|Coding||c.*2690T>G|||||2306|WARNING_TRANSCRIPT_MULTIPLE_STOP_CODONS,C|intergenic_region|MODIFIER|Afu1g01550-Afu1g01560|Afu1g01550-Afu1g01560|intergenic_region|Afu1g01550-Afu1g01560|||n.492199A>C||||||	GT:DP:RO:QR:AO:QA:GL	1/1:40:1:28:38:1356:-57.5359,-9.16377,0
Chr1_A_fumigatus_Af293	492222	.	TC	TCCTACGCGGAGAGCAGAGTGCTTCGCTACTCC	161.685	.	AB=0;ABP=0;AC=2;AF=1;AN=2;AO=14;CIGAR=1M31I1M;DP=17;DPB=233.5;DPRA=0;EPP=5.49198;EPPR=0;GTI=0;LEN=31;MEANALT=2;MQM=12.2857;MQMR=0;NS=1;NUMALT=1;ODDS=31.0783;PAIRED=0.928571;PAIREDR=0;PAO=13;PQA=433;PQR=0;PRO=0;QA=416;QR=0;RO=0;RPL=10;RPP=8.59409;RPPR=0;RPR=4;RUN=1;SAF=1;SAP=25.3454;SAR=13;SRF=0;SRP=0;SRR=0;TYPE=ins;ANN=TCCTACGCGGAGAGCAGAGTGCTTCGCTACTCC|5_prime_UTR_variant|MODIFIER|Afu1g01560|Afu1g01560|transcript|Afu1g01560-T|Coding|1/3|c.-576_-575insCTACGCGGAGAGCAGAGTGCTTCGCTACTCC|||||575|,TCCTACGCGGAGAGCAGAGTGCTTCGCTACTCC|upstream_gene_variant|MODIFIER|Afu1g01540|Afu1g01540|transcript|Afu1g01540-T|Coding||c.-3840_-3839insGGAGTAGCGAAGCACTCTGCTCTCCGCGTAG|||||3840|WARNING_TRANSCRIPT_MULTIPLE_STOP_CODONS,TCCTACGCGGAGAGCAGAGTGCTTCGCTACTCC|upstream_gene_variant|MODIFIER|Afu1g01550|Afu1g01550|transcript|Afu1g01550-T|Coding||c.-1580_-1579insGGAGTAGCGAAGCACTCTGCTCTCCGCGTAG|||||386|,TCCTACGCGGAGAGCAGAGTGCTTCGCTACTCC|upstream_gene_variant|MODIFIER|Afu1g01580|Afu1g01580|transcript|Afu1g01580-T|Coding||c.-4958_-4957insCTACGCGGAGAGCAGAGTGCTTCGCTACTCC|||||4957|,TCCTACGCGGAGAGCAGAGTGCTTCGCTACTCC|downstream_gene_variant|MODIFIER|Afu1g01570|Afu1g01570|transcript|Afu1g01570-T|Coding||c.*2665_*2666insGGAGTAGCGAAGCACTCTGCTCTCCGCGTAG|||||2281|WARNING_TRANSCRIPT_MULTIPLE_STOP_CODONS	GT:DP:RO:QR:AO:QA:GL	1/1:16:0:0:14:416:-21.3638,-8.12781,0
Chr1_A_fumigatus_Af293	492334	.	C	G	1061.84	.	AB=0;ABP=0;AC=2;AF=1;AN=2;AO=40;CIGAR=1X;DP=41;DPB=41;DPRA=0;EPP=4.96463;EPPR=0;GTI=0;LEN=1;MEANALT=1;MQM=37.85;MQMR=100;NS=1;NUMALT=1;ODDS=58.111;PAIRED=0.9;PAIREDR=0;PAO=0;PQA=0;PQR=0;PRO=0;QA=1355;QR=60;RO=0;RPL=23;RPP=4.96463;RPPR=5.18177;RPR=17;RUN=1;SAF=24;SAP=6.48466;SAR=16;SRF=0;SRP=5.18177;SRR=0;TYPE=snp;ANN=G|5_prime_UTR_variant|MODIFIER|Afu1g01560|Afu1g01560|transcript|Afu1g01560-T|Coding|1/3|c.-465C>G|||||465|,G|upstream_gene_variant|MODIFIER|Afu1g01540|Afu1g01540|transcript|Afu1g01540-T|Coding||c.-3950G>C|||||3950|WARNING_TRANSCRIPT_MULTIPLE_STOP_CODONS,G|upstream_gene_variant|MODIFIER|Afu1g01550|Afu1g01550|transcript|Afu1g01550-T|Coding||c.-1690G>C|||||496|,G|upstream_gene_variant|MODIFIER|Afu1g01580|Afu1g01580|transcript|Afu1g01580-T|Coding||c.-4847C>G|||||4847|,G|downstream_gene_variant|MODIFIER|Afu1g01570|Afu1g01570|transcript|Afu1g01570-T|Coding||c.*2555G>C|||||2171|WARNING_TRANSCRIPT_MULTIPLE_STOP_CODONS	GT:DP:RO:QR:AO:QA:GL	1/1:40:0:0:40:1355:-109.613,-12.0412,0
Chr1_A_fumigatus_Af293	492421	.	TCCCCCCCCCG	TCCCCCCCCCCCG	397.075	.	AB=0;ABP=0;AC=2;AF=1;AN=2;AO=22;CIGAR=1M2I10M;DP=33;DPB=45.1818;DPRA=0;EPP=6.56362;EPPR=0;GTI=0;LEN=2;MEANALT=6;MQM=40.2727;MQMR=0;NS=1;NUMALT=1;ODDS=48.407;PAIRED=1;PAIREDR=0;PAO=5.5;PQA=176.5;PQR=176.5;PRO=5.5;QA=483;QR=0;RO=0;RPL=11;RPP=3.0103;RPPR=0;RPR=11;RUN=1;SAF=13;SAP=4.58955;SAR=9;SRF=0;SRP=0;SRR=0;TYPE=ins;ANN=TCCCCCCCCCCCG|5_prime_UTR_variant|MODIFIER|Afu1g01560|Afu1g01560|transcript|Afu1g01560-T|Coding|1/3|c.-370_-369dupCC|||||368|,TCCCCCCCCCCCG|upstream_gene_variant|MODIFIER|Afu1g01540|Afu1g01540|transcript|Afu1g01540-T|Coding||c.-4047_-4046insGG|||||4047|WARNING_TRANSCRIPT_MULTIPLE_STOP_CODONS,TCCCCCCCCCCCG|upstream_gene_variant|MODIFIER|Afu1g01550|Afu1g01550|transcript|Afu1g01550-T|Coding||c.-1787_-1786insGG|||||593|,TCCCCCCCCCCCG|upstream_gene_variant|MODIFIER|Afu1g01580|Afu1g01580|transcript|Afu1g01580-T|Coding||c.-4752_-4751dupCC|||||4750|,TCCCCCCCCCCCG|downstream_gene_variant|MODIFIER|Afu1g01570|Afu1g01570|transcript|Afu1g01570-T|Coding||c.*2458_*2459insGG|||||2074|WARNING_TRANSCRIPT_MULTIPLE_STOP_CODONS,TCCCCCCCCCCCG|downstream_gene_variant|MODIFIER|Afu1g01590|Afu1g01590|transcript|Afu1g01590-T|Coding||c.*4908_*4909insGG|||||4908|WARNING_TRANSCRIPT_MULTIPLE_STOP_CODONS	GT:DP:RO:QR:AO:QA:GL	1/1:32:0:0:22:483:-42.5254,-13.2453,0
Chr1_A_fumigatus_Af293	493616	.	C	T	300.2	.	AB=0.878049;ABP=53.9075;AC=1;AF=0.5;AN=2;AO=36;CIGAR=1X;DP=42;DPB=42;DPRA=0;EPP=81.1833;EPPR=8.80089;GTI=0;LEN=1;MEANALT=1;MQM=31.4167;MQMR=51.3333;NS=1;NUMALT=1;ODDS=15.8614;PAIRED=0.888889;PAIREDR=0.833333;PAO=0;PQA=0;PQR=0;PRO=0;QA=975;QR=242;RO=5;RPL=0;RPP=81.1833;RPPR=16.0391;RPR=36;RUN=1;SAF=0;SAP=81.1833;SAR=36;SRF=4;SRP=4.45795;SRR=1;TYPE=snp;ANN=T|upstream_gene_variant|MODIFIER|Afu1g01550|Afu1g01550|transcript|Afu1g01550-T|Coding||c.-2972G>A|||||1778|,T|upstream_gene_variant|MODIFIER|Afu1g01580|Afu1g01580|transcript|Afu1g01580-T|Coding||c.-3565C>T|||||3565|,T|downstream_gene_variant|MODIFIER|Afu1g01570|Afu1g01570|transcript|Afu1g01570-T|Coding||c.*1273G>A|||||889|WARNING_TRANSCRIPT_MULTIPLE_STOP_CODONS,T|downstream_gene_variant|MODIFIER|Afu1g01590|Afu1g01590|transcript|Afu1g01590-T|Coding||c.*3723G>A|||||3723|WARNING_TRANSCRIPT_MULTIPLE_STOP_CODONS,T|intron_variant|MODIFIER|Afu1g01560|Afu1g01560|transcript|Afu1g01560-T|Coding|2/2|c.747+19C>T||||||	GT:DP:RO:QR:AO:QA:GL	0/1:41:5:182:36:975:-63.2652,0,-3.85142
Chr1_A_fumigatus_Af293	493809	.	A	G	3180.05	.	AB=0;ABP=0;AC=2;AF=1;AN=2;AO=110;CIGAR=1X;DP=111;DPB=111;DPRA=0;EPP=14.3809;EPPR=0;GTI=0;LEN=1;MEANALT=1;MQM=39.6;MQMR=100;NS=1;NUMALT=1;ODDS=155.152;PAIRED=0.845455;PAIREDR=0;PAO=0;PQA=0;PQR=0;PRO=0;QA=3884;QR=60;RO=0;RPL=58;RPP=3.72096;RPPR=5.18177;RPR=52;RUN=1;SAF=47;SAP=8.06391;SAR=63;SRF=0;SRP=5.18177;SRR=0;TYPE=snp;ANN=G|synonymous_variant|LOW|Afu1g01560|Afu1g01560|transcript|Afu1g01560-T|Coding|3/3|c.891A>G|p.Gly297Gly|1467/2162|891/1503|297/500||,G|upstream_gene_variant|MODIFIER|Afu1g01550|Afu1g01550|transcript|Afu1g01550-T|Coding||c.-3165T>C|||||1971|,G|upstream_gene_variant|MODIFIER|Afu1g01580|Afu1g01580|transcript|Afu1g01580-T|Coding||c.-3372A>G|||||3372|,G|downstream_gene_variant|MODIFIER|Afu1g01570|Afu1g01570|transcript|Afu1g01570-T|Coding||c.*1080T>C|||||696|WARNING_TRANSCRIPT_MULTIPLE_STOP_CODONS,G|downstream_gene_variant|MODIFIER|Afu1g01590|Afu1g01590|transcript|Afu1g01590-T|Coding||c.*3530T>C|||||3530|WARNING_TRANSCRIPT_MULTIPLE_STOP_CODONS	GT:DP:RO:QR:AO:QA:GL	1/1:110:0:0:110:3884:-323.073,-33.1133,0
Chr1_A_fumigatus_Af293	493968	.	T	A	4905.34	.	AB=0;ABP=0;AC=2;AF=1;AN=2;AO=163;CIGAR=1X;DP=165;DPB=165;DPRA=0;EPP=14.214;EPPR=0;GTI=0;LEN=1;MEANALT=2;MQM=41.5153;MQMR=100;NS=1;NUMALT=1;ODDS=228.625;PAIRED=0.889571;PAIREDR=0;PAO=0;PQA=0;PQR=0;PRO=0;QA=5734;QR=60;RO=0;RPL=71;RPP=8.88527;RPPR=5.18177;RPR=92;RUN=1;SAF=84;SAP=3.34335;SAR=79;SRF=0;SRP=5.18177;SRR=0;TYPE=snp;ANN=A|synonymous_variant|LOW|Afu1g01560|Afu1g01560|transcript|Afu1g01560-T|Coding|3/3|c.1050T>A|p.Ala350Ala|1626/2162|1050/1503|350/500||,A|upstream_gene_variant|MODIFIER|Afu1g01550|Afu1g01550|transcript|Afu1g01550-T|Coding||c.-3324A>T|||||2130|,A|upstream_gene_variant|MODIFIER|Afu1g01580|Afu1g01580|transcript|Afu1g01580-T|Coding||c.-3213T>A|||||3213|,A|downstream_gene_variant|MODIFIER|Afu1g01570|Afu1g01570|transcript|Afu1g01570-T|Coding||c.*921A>T|||||537|WARNING_TRANSCRIPT_MULTIPLE_STOP_CODONS,A|downstream_gene_variant|MODIFIER|Afu1g01590|Afu1g01590|transcript|Afu1g01590-T|Coding||c.*3371A>T|||||3371|WARNING_TRANSCRIPT_MULTIPLE_STOP_CODONS	GT:DP:RO:QR:AO:QA:GL	1/1:164:0:0:163:5734:-495.887,-49.0679,0
Chr1_A_fumigatus_Af293	493981	.	A	G	4871.66	.	AB=0;ABP=0;AC=2;AF=1;AN=2;AO=160;CIGAR=1X;DP=161;DPB=161;DPRA=0;EPP=10.8276;EPPR=0;GTI=0;LEN=1;MEANALT=1;MQM=41.5063;MQMR=100;NS=1;NUMALT=1;ODDS=224.466;PAIRED=0.86875;PAIREDR=0;PAO=0;PQA=0;PQR=0;PRO=0;QA=5676;QR=60;RO=0;RPL=68;RPP=10.8276;RPPR=5.18177;RPR=92;RUN=1;SAF=86;SAP=4.96463;SAR=74;SRF=0;SRP=5.18177;SRR=0;TYPE=snp;ANN=G|missense_variant|MODERATE|Afu1g01560|Afu1g01560|transcript|Afu1g01560-T|Coding|3/3|c.1063A>G|p.Thr355Ala|1639/2162|1063/1503|355/500||,G|upstream_gene_variant|MODIFIER|Afu1g01550|Afu1g01550|transcript|Afu1g01550-T|Coding||c.-3337T>C|||||2143|,G|upstream_gene_variant|MODIFIER|Afu1g01580|Afu1g01580|transcript|Afu1g01580-T|Coding||c.-3200A>G|||||3200|,G|downstream_gene_variant|MODIFIER|Afu1g01570|Afu1g01570|transcript|Afu1g01570-T|Coding||c.*908T>C|||||524|WARNING_TRANSCRIPT_MULTIPLE_STOP_CODONS,G|downstream_gene_variant|MODIFIER|Afu1g01590|Afu1g01590|transcript|Afu1g01590-T|Coding||c.*3358T>C|||||3358|WARNING_TRANSCRIPT_MULTIPLE_STOP_CODONS	GT:DP:RO:QR:AO:QA:GL	1/1:160:0:0:160:5676:-492.522,-48.1648,0
Chr1_A_fumigatus_Af293	494144	.	T	C	3959.54	.	AB=0;ABP=0;AC=2;AF=1;AN=2;AO=126;CIGAR=1X;DP=127;DPB=127;DPRA=0;EPP=12.937;EPPR=0;GTI=0;LEN=1;MEANALT=1;MQM=41.8492;MQMR=100;NS=1;NUMALT=1;ODDS=177.332;PAIRED=0.904762;PAIREDR=0;PAO=0;PQA=0;PQR=0;PRO=0;QA=4630;QR=60;RO=0;RPL=68;RPP=4.73369;RPPR=5.18177;RPR=58;RUN=1;SAF=69;SAP=5.49198;SAR=57;SRF=0;SRP=5.18177;SRR=0;TYPE=snp;ANN=C|missense_variant|MODERATE|Afu1g01560|Afu1g01560|transcript|Afu1g01560-T|Coding|3/3|c.1226T>C|p.Ile409Thr|1802/2162|1226/1503|409/500||,C|upstream_gene_variant|MODIFIER|Afu1g01550|Afu1g01550|transcript|Afu1g01550-T|Coding||c.-3500A>G|||||2306|,C|upstream_gene_variant|MODIFIER|Afu1g01580|Afu1g01580|transcript|Afu1g01580-T|Coding||c.-3037T>C|||||3037|,C|downstream_gene_variant|MODIFIER|Afu1g01570|Afu1g01570|transcript|Afu1g01570-T|Coding||c.*745A>G|||||361|WARNING_TRANSCRIPT_MULTIPLE_STOP_CODONS,C|downstream_gene_variant|MODIFIER|Afu1g01590|Afu1g01590|transcript|Afu1g01590-T|Coding||c.*3195A>G|||||3195|WARNING_TRANSCRIPT_MULTIPLE_STOP_CODONS	GT:DP:RO:QR:AO:QA:GL	1/1:126:0:0:126:4630:-400.81,-37.9298,0
Chr1_A_fumigatus_Af293	494467	.	T	A	2878.97	.	AB=0;ABP=0;AC=2;AF=1;AN=2;AO=98;CIGAR=1X;DP=99;DPB=99;DPRA=0;EPP=31.7269;EPPR=0;GTI=0;LEN=1;MEANALT=1;MQM=40.5612;MQMR=100;NS=1;NUMALT=1;ODDS=138.516;PAIRED=0.928571;PAIREDR=0;PAO=0;PQA=0;PQR=0;PRO=0;QA=3693;QR=60;RO=0;RPL=84;RPP=111.584;RPPR=5.18177;RPR=14;RUN=1;SAF=29;SAP=38.4629;SAR=69;SRF=0;SRP=5.18177;SRR=0;TYPE=snp;ANN=A|3_prime_UTR_variant|MODIFIER|Afu1g01560|Afu1g01560|transcript|Afu1g01560-T|Coding|3/3|c.*46T>A|||||46|,A|upstream_gene_variant|MODIFIER|Afu1g01550|Afu1g01550|transcript|Afu1g01550-T|Coding||c.-3823A>T|||||2629|,A|upstream_gene_variant|MODIFIER|Afu1g01580|Afu1g01580|transcript|Afu1g01580-T|Coding||c.-2714T>A|||||2714|,A|downstream_gene_variant|MODIFIER|Afu1g01570|Afu1g01570|transcript|Afu1g01570-T|Coding||c.*422A>T|||||38|WARNING_TRANSCRIPT_MULTIPLE_STOP_CODONS,A|downstream_gene_variant|MODIFIER|Afu1g01590|Afu1g01590|transcript|Afu1g01590-T|Coding||c.*2872A>T|||||2872|WARNING_TRANSCRIPT_MULTIPLE_STOP_CODONS	GT:DP:RO:QR:AO:QA:GL	1/1:98:0:0:98:3693:-309.594,-29.5009,0
Chr1_A_fumigatus_Af293	494504	.	G	A	354.222	.	AB=0.407895;ABP=8.61041;AC=1;AF=0.5;AN=2;AO=31;CIGAR=1X;DP=77;DPB=77;DPRA=0;EPP=14.8483;EPPR=21.8927;GTI=0;LEN=1;MEANALT=1;MQM=32.3548;MQMR=40.1957;NS=1;NUMALT=1;ODDS=81.5625;PAIRED=0.935484;PAIREDR=0.891304;PAO=0;PQA=0;PQR=0;PRO=0;QA=1025;QR=1718;RO=45;RPL=0;RPP=70.3259;RPPR=94.401;RPR=31;RUN=1;SAF=22;SAP=14.8483;SAR=9;SRF=11;SRP=30.2009;SRR=34;TYPE=snp;ANN=A|splice_region_variant|LOW|Afu1g01560|Afu1g01560|transcript|Afu1g01560-T|Coding|3/3|c.*83G>A||||||,A|3_prime_UTR_variant|MODIFIER|Afu1g01560|Afu1g01560|transcript|Afu1g01560-T|Coding|3/3|c.*83G>A|||||83|,A|upstream_gene_variant|MODIFIER|Afu1g01550|Afu1g01550|transcript|Afu1g01550-T|Coding||c.-3860C>T|||||2666|,A|upstream_gene_variant|MODIFIER|Afu1g01580|Afu1g01580|transcript|Afu1g01580-T|Coding||c.-2677G>A|||||2677|,A|downstream_gene_variant|MODIFIER|Afu1g01570|Afu1g01570|transcript|Afu1g01570-T|Coding||c.*385C>T|||||1|WARNING_TRANSCRIPT_MULTIPLE_STOP_CODONS,A|downstream_gene_variant|MODIFIER|Afu1g01590|Afu1g01590|transcript|Afu1g01590-T|Coding||c.*2835C>T|||||2835|WARNING_TRANSCRIPT_MULTIPLE_STOP_CODONS	GT:DP:RO:QR:AO:QA:GL	0/1:76:45:1658:31:1025:-51.5595,0,-111.911
Chr1_A_fumigatus_Af293	494508	.	ATATGTATGT	ATATGTATGTATGT	321.513	.	AB=0;ABP=0;AC=2;AF=1;AN=2;AO=16;CIGAR=1M4I9M;DP=53;DPB=91.7;DPRA=0;EPP=11.6962;EPPR=0;GTI=0;LEN=4;MEANALT=8;MQM=32.6875;MQMR=0;NS=1;NUMALT=1;ODDS=2.36178;PAIRED=0.9375;PAIREDR=0;PAO=20.3333;PQA=638.5;PQR=638.5;PRO=20.3333;QA=476;QR=0;RO=0;RPL=0;RPP=37.7539;RPPR=0;RPR=16;RUN=1;SAF=12;SAP=11.6962;SAR=4;SRF=0;SRP=0;SRR=0;TYPE=ins;ANN=ATATGTATGTATGT|3_prime_UTR_variant|MODIFIER|Afu1g01570|Afu1g01570|transcript|Afu1g01570-T|Coding|2/2|c.*371_*372insACAT|||||371|WARNING_TRANSCRIPT_MULTIPLE_STOP_CODONS,ATATGTATGTATGT|upstream_gene_variant|MODIFIER|Afu1g01550|Afu1g01550|transcript|Afu1g01550-T|Coding||c.-3874_-3873insACAT|||||2680|,ATATGTATGTATGT|upstream_gene_variant|MODIFIER|Afu1g01580|Afu1g01580|transcript|Afu1g01580-T|Coding||c.-2667_-2664dupATGT|||||2663|,ATATGTATGTATGT|downstream_gene_variant|MODIFIER|Afu1g01560|Afu1g01560|transcript|Afu1g01560-T|Coding||c.*93_*96dupATGT|||||14|,ATATGTATGTATGT|downstream_gene_variant|MODIFIER|Afu1g01590|Afu1g01590|transcript|Afu1g01590-T|Coding||c.*2821_*2822insACAT|||||2821|WARNING_TRANSCRIPT_MULTIPLE_STOP_CODONS	GT:DP:RO:QR:AO:QA:GL	1/1:52:0:0:16:476:-40.0415,-40.338,0
Chr1_A_fumigatus_Af293	494625	.	T	C	3306.42	.	AB=0;ABP=0;AC=2;AF=1;AN=2;AO=131;CIGAR=1X;DP=132;DPB=132;DPRA=0;EPP=16.9508;EPPR=0;GTI=0;LEN=1;MEANALT=1;MQM=32.8015;MQMR=100;NS=1;NUMALT=1;ODDS=184.264;PAIRED=0.89313;PAIREDR=0;PAO=0;PQA=0;PQR=0;PRO=0;QA=4934;QR=60;RO=0;RPL=34;RPP=68.8009;RPPR=5.18177;RPR=97;RUN=1;SAF=82;SAP=21.0617;SAR=49;SRF=0;SRP=5.18177;SRR=0;TYPE=snp;ANN=C|3_prime_UTR_variant|MODIFIER|Afu1g01570|Afu1g01570|transcript|Afu1g01570-T|Coding|2/2|c.*264A>G|||||264|WARNING_TRANSCRIPT_MULTIPLE_STOP_CODONS,C|upstream_gene_variant|MODIFIER|Afu1g01550|Afu1g01550|transcript|Afu1g01550-T|Coding||c.-3981A>G|||||2787|,C|upstream_gene_variant|MODIFIER|Afu1g01580|Afu1g01580|transcript|Afu1g01580-T|Coding||c.-2556T>C|||||2556|,C|downstream_gene_variant|MODIFIER|Afu1g01560|Afu1g01560|transcript|Afu1g01560-T|Coding||c.*204T>C|||||121|,C|downstream_gene_variant|MODIFIER|Afu1g01590|Afu1g01590|transcript|Afu1g01590-T|Coding||c.*2714A>G|||||2714|WARNING_TRANSCRIPT_MULTIPLE_STOP_CODONS	GT:DP:RO:QR:AO:QA:GL	1/1:131:0:0:131:4934:-344.122,-39.4349,0
Chr1_A_fumigatus_Af293	494680	.	CGG	CGGG	3006.12	.	AB=0;ABP=0;AC=2;AF=1;AN=2;AO=142;CIGAR=1M1I2M;DP=144;DPB=190.667;DPRA=0;EPP=3.0103;EPPR=0;GTI=0;LEN=1;MEANALT=2;MQM=28.9648;MQMR=0;NS=1;NUMALT=1;ODDS=199.513;PAIRED=0.915493;PAIREDR=0;PAO=0;PQA=0;PQR=0;PRO=0;QA=3674;QR=0;RO=0;RPL=75;RPP=3.98899;RPPR=0;RPR=67;RUN=1;SAF=92;SAP=29.9855;SAR=50;SRF=0;SRP=0;SRR=0;TYPE=ins;ANN=CGGG|3_prime_UTR_variant|MODIFIER|Afu1g01570|Afu1g01570|transcript|Afu1g01570-T|Coding|2/2|c.*206_*207insC|||||206|WARNING_TRANSCRIPT_MULTIPLE_STOP_CODONS,CGGG|upstream_gene_variant|MODIFIER|Afu1g01550|Afu1g01550|transcript|Afu1g01550-T|Coding||c.-4039_-4038insC|||||2845|,CGGG|upstream_gene_variant|MODIFIER|Afu1g01580|Afu1g01580|transcript|Afu1g01580-T|Coding||c.-2499dupG|||||2498|,CGGG|downstream_gene_variant|MODIFIER|Afu1g01560|Afu1g01560|transcript|Afu1g01560-T|Coding||c.*261dupG|||||179|,CGGG|downstream_gene_variant|MODIFIER|Afu1g01590|Afu1g01590|transcript|Afu1g01590-T|Coding||c.*2656_*2657insC|||||2656|WARNING_TRANSCRIPT_MULTIPLE_STOP_CODONS	GT:DP:RO:QR:AO:QA:GL	1/1:143:0:0:142:3674:-306.952,-42.7463,0
Chr1_A_fumigatus_Af293	494697	.	C	T	3364.01	.	AB=0;ABP=0;AC=2;AF=1;AN=2;AO=155;CIGAR=1X;DP=156;DPB=156;DPRA=0;EPP=7.05905;EPPR=0;GTI=0;LEN=1;MEANALT=1;MQM=27.0968;MQMR=100;NS=1;NUMALT=1;ODDS=217.535;PAIRED=0.922581;PAIREDR=0;PAO=0;PQA=0;PQR=0;PRO=0;QA=5845;QR=60;RO=0;RPL=87;RPP=8.06773;RPPR=5.18177;RPR=68;RUN=1;SAF=92;SAP=14.7923;SAR=63;SRF=0;SRP=5.18177;SRR=0;TYPE=snp;ANN=T|3_prime_UTR_variant|MODIFIER|Afu1g01570|Afu1g01570|transcript|Afu1g01570-T|Coding|2/2|c.*192G>A|||||192|WARNING_TRANSCRIPT_MULTIPLE_STOP_CODONS,T|upstream_gene_variant|MODIFIER|Afu1g01550|Afu1g01550|transcript|Afu1g01550-T|Coding||c.-4053G>A|||||2859|,T|upstream_gene_variant|MODIFIER|Afu1g01580|Afu1g01580|transcript|Afu1g01580-T|Coding||c.-2484C>T|||||2484|,T|downstream_gene_variant|MODIFIER|Afu1g01560|Afu1g01560|transcript|Afu1g01560-T|Coding||c.*276C>T|||||193|,T|downstream_gene_variant|MODIFIER|Afu1g01590|Afu1g01590|transcript|Afu1g01590-T|Coding||c.*2642G>A|||||2642|WARNING_TRANSCRIPT_MULTIPLE_STOP_CODONS	GT:DP:RO:QR:AO:QA:GL	1/1:155:0:0:155:5845:-342.067,-46.6597,0
Chr1_A_fumigatus_Af293	494756	.	C	T	2511.93	.	AB=0;ABP=0;AC=2;AF=1;AN=2;AO=152;CIGAR=1X;DP=153;DPB=153;DPRA=0;EPP=11.239;EPPR=0;GTI=0;LEN=1;MEANALT=1;MQM=20.8026;MQMR=100;NS=1;NUMALT=1;ODDS=213.376;PAIRED=0.934211;PAIREDR=0;PAO=0;PQA=0;PQR=0;PRO=0;QA=5618;QR=60;RO=0;RPL=74;RPP=3.23888;RPPR=5.18177;RPR=78;RUN=1;SAF=82;SAP=5.06748;SAR=70;SRF=0;SRP=5.18177;SRR=0;TYPE=snp;ANN=T|3_prime_UTR_variant|MODIFIER|Afu1g01570|Afu1g01570|transcript|Afu1g01570-T|Coding|2/2|c.*133G>A|||||133|WARNING_TRANSCRIPT_MULTIPLE_STOP_CODONS,T|upstream_gene_variant|MODIFIER|Afu1g01550|Afu1g01550|transcript|Afu1g01550-T|Coding||c.-4112G>A|||||2918|,T|upstream_gene_variant|MODIFIER|Afu1g01580|Afu1g01580|transcript|Afu1g01580-T|Coding||c.-2425C>T|||||2425|,T|downstream_gene_variant|MODIFIER|Afu1g01560|Afu1g01560|transcript|Afu1g01560-T|Coding||c.*335C>T|||||252|,T|downstream_gene_variant|MODIFIER|Afu1g01590|Afu1g01590|transcript|Afu1g01590-T|Coding||c.*2583G>A|||||2583|WARNING_TRANSCRIPT_MULTIPLE_STOP_CODONS	GT:DP:RO:QR:AO:QA:GL	1/1:152:0:0:152:5618:-255.81,-45.7566,0
Chr1_A_fumigatus_Af293	494816	.	GGAAAAAAAAAAAAAAAAAAAAAAAAAA	GA	843.607	.	AB=0;ABP=0;AC=2;AF=1;AN=2;AO=97;CIGAR=1M26D1M;DP=99;DPB=8.28571;DPRA=0;EPP=4.82359;EPPR=0;GTI=0;LEN=26;MEANALT=2;MQM=9.48454;MQMR=0;NS=1;NUMALT=1;ODDS=141.289;PAIRED=0.958763;PAIREDR=0;PAO=4.5;PQA=135;PQR=0;PRO=0.5;QA=3211;QR=0;RO=0;RPL=42;RPP=6.79359;RPPR=0;RPR=55;RUN=1;SAF=44;SAP=4.82359;SAR=53;SRF=0;SRP=0;SRR=0;TYPE=del;ANN=GA|3_prime_UTR_variant|MODIFIER|Afu1g01570|Afu1g01570|transcript|Afu1g01570-T|Coding|2/2|c.*47_*72delTTTTTTTTTTTTTTTTTTTTTTTTTC|||||47|WARNING_TRANSCRIPT_MULTIPLE_STOP_CODONS,GA|upstream_gene_variant|MODIFIER|Afu1g01550|Afu1g01550|transcript|Afu1g01550-T|Coding||c.-4198_-4173delTTTTTTTTTTTTTTTTTTTTTTTTTC|||||2979|,GA|upstream_gene_variant|MODIFIER|Afu1g01580|Afu1g01580|transcript|Afu1g01580-T|Coding||c.-2364_-2339delGAAAAAAAAAAAAAAAAAAAAAAAAA|||||2364|,GA|downstream_gene_variant|MODIFIER|Afu1g01560|Afu1g01560|transcript|Afu1g01560-T|Coding||c.*396_*421delGAAAAAAAAAAAAAAAAAAAAAAAAA|||||313|,GA|downstream_gene_variant|MODIFIER|Afu1g01590|Afu1g01590|transcript|Afu1g01590-T|Coding||c.*2497_*2522delTTTTTTTTTTTTTTTTTTTTTTTTTC|||||2522|WARNING_TRANSCRIPT_MULTIPLE_STOP_CODONS	GT:DP:RO:QR:AO:QA:GL	1/1:98:0:0:97:3211:-88.3734,-31.0061,0
Chr1_A_fumigatus_Af293	494850	.	C	A	981.13	.	AB=0;ABP=0;AC=2;AF=1;AN=2;AO=108;CIGAR=1X;DP=109;DPB=109;DPRA=0;EPP=4.2971;EPPR=0;GTI=0;LEN=1;MEANALT=1;MQM=10.8611;MQMR=100;NS=1;NUMALT=1;ODDS=152.379;PAIRED=0.962963;PAIREDR=0;PAO=0;PQA=0;PQR=0;PRO=0;QA=3879;QR=60;RO=0;RPL=53;RPP=3.09072;RPPR=5.18177;RPR=55;RUN=1;SAF=47;SAP=6.95112;SAR=61;SRF=0;SRP=5.18177;SRR=0;TYPE=snp;ANN=A|3_prime_UTR_variant|MODIFIER|Afu1g01570|Afu1g01570|transcript|Afu1g01570-T|Coding|2/2|c.*39G>T|||||39|WARNING_TRANSCRIPT_MULTIPLE_STOP_CODONS,A|upstream_gene_variant|MODIFIER|Afu1g01550|Afu1g01550|transcript|Afu1g01550-T|Coding||c.-4206G>T|||||3012|,A|upstream_gene_variant|MODIFIER|Afu1g01580|Afu1g01580|transcript|Afu1g01580-T|Coding||c.-2331C>A|||||2331|,A|downstream_gene_variant|MODIFIER|Afu1g01560|Afu1g01560|transcript|Afu1g01560-T|Coding||c.*429C>A|||||346|,A|downstream_gene_variant|MODIFIER|Afu1g01590|Afu1g01590|transcript|Afu1g01590-T|Coding||c.*2489G>T|||||2489|WARNING_TRANSCRIPT_MULTIPLE_STOP_CODONS	GT:DP:RO:QR:AO:QA:GL	1/1:108:0:0:108:3879:-101.987,-32.5112,0
Chr1_A_fumigatus_Af293	495316	.	G	C	1888.97	.	AB=0;ABP=0;AC=2;AF=1;AN=2;AO=73;CIGAR=1X;DP=74;DPB=74;DPRA=0;EPP=16.1284;EPPR=0;GTI=0;LEN=1;MEANALT=1;MQM=41.7397;MQMR=100;NS=1;NUMALT=1;ODDS=103.859;PAIRED=0.90411;PAIREDR=0;PAO=0;PQA=0;PQR=0;PRO=0;QA=2471;QR=60;RO=0;RPL=0;RPP=161.528;RPPR=5.18177;RPR=73;RUN=1;SAF=47;SAP=16.1284;SAR=26;SRF=0;SRP=5.18177;SRR=0;TYPE=snp;ANN=C|synonymous_variant|LOW|Afu1g01570|Afu1g01570|transcript|Afu1g01570-T|Coding|2/2|c.669C>G|p.Gly223Gly|1229/2040|669/1096|223/364||WARNING_TRANSCRIPT_MULTIPLE_STOP_CODONS,C|upstream_gene_variant|MODIFIER|Afu1g01550|Afu1g01550|transcript|Afu1g01550-T|Coding||c.-4672C>G|||||3478|,C|upstream_gene_variant|MODIFIER|Afu1g01580|Afu1g01580|transcript|Afu1g01580-T|Coding||c.-1865G>C|||||1865|,C|downstream_gene_variant|MODIFIER|Afu1g01560|Afu1g01560|transcript|Afu1g01560-T|Coding||c.*895G>C|||||812|,C|downstream_gene_variant|MODIFIER|Afu1g01590|Afu1g01590|transcript|Afu1g01590-T|Coding||c.*2023C>G|||||2023|WARNING_TRANSCRIPT_MULTIPLE_STOP_CODONS	GT:DP:RO:QR:AO:QA:GL	1/1:73:0:0:73:2471:-215.559,-21.9752,0
Chr1_A_fumigatus_Af293	495647	.	T	G	4091.95	.	AB=0;ABP=0;AC=2;AF=1;AN=2;AO=135;CIGAR=1X;DP=136;DPB=136;DPRA=0;EPP=3.02638;EPPR=0;GTI=0;LEN=1;MEANALT=1;MQM=39.6222;MQMR=100;NS=1;NUMALT=1;ODDS=189.809;PAIRED=0.903704;PAIREDR=0;PAO=0;PQA=0;PQR=0;PRO=0;QA=5016;QR=60;RO=0;RPL=88;RPP=30.0492;RPPR=5.18177;RPR=47;RUN=1;SAF=64;SAP=3.79846;SAR=71;SRF=0;SRP=5.18177;SRR=0;TYPE=snp;ANN=G|upstream_gene_variant|MODIFIER|Afu1g01550|Afu1g01550|transcript|Afu1g01550-T|Coding||c.-5003A>C|||||3809|,G|upstream_gene_variant|MODIFIER|Afu1g01580|Afu1g01580|transcript|Afu1g01580-T|Coding||c.-1534T>G|||||1534|,G|downstream_gene_variant|MODIFIER|Afu1g01560|Afu1g01560|transcript|Afu1g01560-T|Coding||c.*1226T>G|||||1143|,G|downstream_gene_variant|MODIFIER|Afu1g01590|Afu1g01590|transcript|Afu1g01590-T|Coding||c.*1692A>C|||||1692|WARNING_TRANSCRIPT_MULTIPLE_STOP_CODONS,G|intron_variant|MODIFIER|Afu1g01570|Afu1g01570|transcript|Afu1g01570-T|Coding|1/1|c.368+28A>C||||||WARNING_TRANSCRIPT_MULTIPLE_STOP_CODONS	GT:DP:RO:QR:AO:QA:GL	1/1:135:0:0:135:5016:-415.493,-40.6391,0
Chr1_A_fumigatus_Af293	495750	.	TCCATTCCCATTCCCATTCCCATTCCCATTCC	TCCATTCCCATTCCCATTCC	1686.81	.	AB=0;ABP=0;AC=2;AF=1;AN=2;AO=76;CIGAR=1M12D19M;DP=81;DPB=61.7812;DPRA=0;EPP=3.46745;EPPR=0;GTI=0;LEN=12;MEANALT=4;MQM=33.5263;MQMR=0;NS=1;NUMALT=1;ODDS=153.765;PAIRED=0.921053;PAIREDR=0;PAO=16.5;PQA=570.5;PQR=570.5;PRO=16.5;QA=2036;QR=0;RO=0;RPL=31;RPP=8.61041;RPPR=0;RPR=45;RUN=1;SAF=41;SAP=4.03889;SAR=35;SRF=0;SRP=0;SRR=0;TYPE=del;ANN=TCCATTCCCATTCCCATTCC|inframe_deletion|MODERATE|Afu1g01570|Afu1g01570|transcript|Afu1g01570-T|Coding|1/2|c.262_273delGGAATGGGAATG|p.Gly88_Met91del|833/2040|262/1096|88/364||WARNING_TRANSCRIPT_MULTIPLE_STOP_CODONS,TCCATTCCCATTCCCATTCC|upstream_gene_variant|MODIFIER|Afu1g01550|Afu1g01550|transcript|Afu1g01550-T|Coding||c.-5137_-5126delGGAATGGGAATG|||||3932|,TCCATTCCCATTCCCATTCC|upstream_gene_variant|MODIFIER|Afu1g01580|Afu1g01580|transcript|Afu1g01580-T|Coding||c.-1411_-1400delCATTCCCATTCC|||||1411|,TCCATTCCCATTCCCATTCC|downstream_gene_variant|MODIFIER|Afu1g01560|Afu1g01560|transcript|Afu1g01560-T|Coding||c.*1349_*1360delCATTCCCATTCC|||||1266|,TCCATTCCCATTCCCATTCC|downstream_gene_variant|MODIFIER|Afu1g01590|Afu1g01590|transcript|Afu1g01590-T|Coding||c.*1558_*1569delGGAATGGGAATG|||||1569|WARNING_TRANSCRIPT_MULTIPLE_STOP_CODONS	GT:DP:RO:QR:AO:QA:GL	1/1:80:0:0:76:2036:-172.503,-42.7463,0
Chr1_A_fumigatus_Af293	496131	.	GCC	GC	1767.84	.	AB=0;ABP=0;AC=2;AF=1;AN=2;AO=66;CIGAR=1M1D1M;DP=69;DPB=46.3333;DPRA=0;EPP=28.8048;EPPR=7.35324;GTI=0;LEN=1;MEANALT=1;MQM=37.3788;MQMR=42;NS=1;NUMALT=1;ODDS=79.3397;PAIRED=0.833333;PAIREDR=1;PAO=0;PQA=0;PQR=0;PRO=0;QA=2318;QR=65;RO=2;RPL=41;RPP=11.433;RPPR=7.35324;RPR=25;RUN=1;SAF=34;SAP=3.1419;SAR=32;SRF=0;SRP=7.35324;SRR=2;TYPE=del;ANN=GC|5_prime_UTR_variant|MODIFIER|Afu1g01570|Afu1g01570|transcript|Afu1g01570-T|Coding|1/2|c.-91delG|||||91|WARNING_TRANSCRIPT_MULTIPLE_STOP_CODONS,GC|upstream_gene_variant|MODIFIER|Afu1g01550|Afu1g01550|transcript|Afu1g01550-T|Coding||c.-5489delG|||||4295|,GC|upstream_gene_variant|MODIFIER|Afu1g01580|Afu1g01580|transcript|Afu1g01580-T|Coding||c.-1048delC|||||1048|,GC|downstream_gene_variant|MODIFIER|Afu1g01560|Afu1g01560|transcript|Afu1g01560-T|Coding||c.*1712delC|||||1629|,GC|downstream_gene_variant|MODIFIER|Afu1g01590|Afu1g01590|transcript|Afu1g01590-T|Coding||c.*1206delG|||||1206|WARNING_TRANSCRIPT_MULTIPLE_STOP_CODONS,GC|downstream_gene_variant|MODIFIER|Afu1g01600|Afu1g01600|transcript|Afu1g01600-T|Coding||c.*4670delG|||||4670|WARNING_TRANSCRIPT_MULTIPLE_STOP_CODONS	GT:DP:RO:QR:AO:QA:GL	1/1:68:2:65:66:2318:-181.478,-14.3832,0
Chr1_A_fumigatus_Af293	496264	.	CAACATCAC	AAAAAAAAA,AAACATCAC	246.792	.	AB=0.525424,0.474576;ABP=3.34154,3.34154;AC=1,1;AF=0.5,0.5;AN=2;AO=31,28;CIGAR=1X2M1X1M2X1M1X,1X8M;DP=60;DPB=62.4444;DPRA=0,0;EPP=70.3259,55.4358;EPPR=0;GTI=0;LEN=9,1;MEANALT=2,2;MQM=21.4194,21.8214;MQMR=0;NS=1;NUMALT=2;ODDS=1.73659;PAIRED=0.645161,0.714286;PAIREDR=0;PAO=3,2;PQA=84,61;PQR=34;PRO=1;QA=918,577;QR=0;RO=0;RPL=31,0;RPP=70.3259,63.8115;RPPR=0;RPR=0,28;RUN=1,1;SAF=31,1;SAP=70.3259,55.4358;SAR=0,27;SRF=0;SRP=0;SRR=0;TYPE=complex,snp;ANN=AAACATCAC|5_prime_UTR_variant|MODIFIER|Afu1g01570|Afu1g01570|transcript|Afu1g01570-T|Coding|1/2|c.-222G>T|||||222|WARNING_TRANSCRIPT_MULTIPLE_STOP_CODONS,AAAAAAAAA|5_prime_UTR_variant|MODIFIER|Afu1g01570|Afu1g01570|transcript|Afu1g01570-T|Coding|1/2|c.-230_-222delGTGATGTTGinsTTTTTTTTT|||||222|WARNING_TRANSCRIPT_MULTIPLE_STOP_CODONS,AAACATCAC|upstream_gene_variant|MODIFIER|Afu1g01550|Afu1g01550|transcript|Afu1g01550-T|Coding||c.-5620G>T|||||4426|,AAAAAAAAA|upstream_gene_variant|MODIFIER|Afu1g01550|Afu1g01550|transcript|Afu1g01550-T|Coding||c.-5628_-5620delGTGATGTTGinsTTTTTTTTT|||||4426|,AAACATCAC|upstream_gene_variant|MODIFIER|Afu1g01580|Afu1g01580|transcript|Afu1g01580-T|Coding||c.-917C>A|||||917|,AAAAAAAAA|upstream_gene_variant|MODIFIER|Afu1g01580|Afu1g01580|transcript|Afu1g01580-T|Coding||c.-917_-909delCAACATCACinsAAAAAAAAA|||||917|,AAACATCAC|downstream_gene_variant|MODIFIER|Afu1g01560|Afu1g01560|transcript|Afu1g01560-T|Coding||c.*1843C>A|||||1760|,AAAAAAAAA|downstream_gene_variant|MODIFIER|Afu1g01560|Afu1g01560|transcript|Afu1g01560-T|Coding||c.*1843_*1851delCAACATCACinsAAAAAAAAA|||||1760|,AAACATCAC|downstream_gene_variant|MODIFIER|Afu1g01590|Afu1g01590|transcript|Afu1g01590-T|Coding||c.*1075G>T|||||1075|WARNING_TRANSCRIPT_MULTIPLE_STOP_CODONS,AAAAAAAAA|downstream_gene_variant|MODIFIER|Afu1g01590|Afu1g01590|transcript|Afu1g01590-T|Coding||c.*1067_*1075delGTGATGTTGinsTTTTTTTTT|||||1075|WARNING_TRANSCRIPT_MULTIPLE_STOP_CODONS,AAACATCAC|downstream_gene_variant|MODIFIER|Afu1g01600|Afu1g01600|transcript|Afu1g01600-T|Coding||c.*4539G>T|||||4539|WARNING_TRANSCRIPT_MULTIPLE_STOP_CODONS,AAAAAAAAA|downstream_gene_variant|MODIFIER|Afu1g01600|Afu1g01600|transcript|Afu1g01600-T|Coding||c.*4531_*4539delGTGATGTTGinsTTTTTTTTT|||||4539|WARNING_TRANSCRIPT_MULTIPLE_STOP_CODONS	GT:DP:RO:QR:AO:QA:GL	1/2:59:0:0:31,28:918,577:-77.1391,-37.7783,-25.3192,-42.0734,0,-31.2363
Chr1_A_fumigatus_Af293	496896	.	GG	TA	4316.42	.	AB=0;ABP=0;AC=2;AF=1;AN=2;AO=132;CIGAR=2X;DP=133;DPB=135.5;DPRA=0;EPP=4.65535;EPPR=0;GTI=0;LEN=2;MEANALT=1;MQM=41.8333;MQMR=0;NS=1;NUMALT=1;ODDS=189.809;PAIRED=0.969697;PAIREDR=0;PAO=6;PQA=214;PQR=0;PRO=0;QA=4811;QR=0;RO=0;RPL=73;RPP=6.23461;RPPR=0;RPR=59;RUN=1;SAF=60;SAP=5.37918;SAR=72;SRF=0;SRP=0;SRR=0;TYPE=mnp;ANN=TA|upstream_gene_variant|MODIFIER|Afu1g01570|Afu1g01570|transcript|Afu1g01570-T|Coding||c.-855_-854delCCinsTA|||||294|WARNING_TRANSCRIPT_MULTIPLE_STOP_CODONS,TA|upstream_gene_variant|MODIFIER|Afu1g01580|Afu1g01580|transcript|Afu1g01580-T|Coding||c.-285_-284delGGinsTA|||||285|,TA|downstream_gene_variant|MODIFIER|Afu1g01560|Afu1g01560|transcript|Afu1g01560-T|Coding||c.*2475_*2476delGGinsTA|||||2392|,TA|downstream_gene_variant|MODIFIER|Afu1g01590|Afu1g01590|transcript|Afu1g01590-T|Coding||c.*442_*443delCCinsTA|||||443|WARNING_TRANSCRIPT_MULTIPLE_STOP_CODONS,TA|downstream_gene_variant|MODIFIER|Afu1g01600|Afu1g01600|transcript|Afu1g01600-T|Coding||c.*3906_*3907delCCinsTA|||||3907|WARNING_TRANSCRIPT_MULTIPLE_STOP_CODONS,TA|intergenic_region|MODIFIER|Afu1g01570-Afu1g01580|Afu1g01570-Afu1g01580|intergenic_region|Afu1g01570-Afu1g01580|||n.496896_496897delGGinsTA||||||	GT:DP:RO:QR:AO:QA:GL	1/1:132:0:0:132:4811:-435.839,-41.5421,0
Chr1_A_fumigatus_Af293	497054	.	A	G	3178.92	.	AB=0;ABP=0;AC=2;AF=1;AN=2;AO=100;CIGAR=1X;DP=101;DPB=101;DPRA=0;EPP=15.518;EPPR=0;GTI=0;LEN=1;MEANALT=1;MQM=42;MQMR=100;NS=1;NUMALT=1;ODDS=141.289;PAIRED=0.91;PAIREDR=0;PAO=0;PQA=0;PQR=0;PRO=0;QA=3719;QR=60;RO=0;RPL=52;RPP=3.35774;RPPR=5.18177;RPR=48;RUN=1;SAF=56;SAP=6.13722;SAR=44;SRF=0;SRP=5.18177;SRR=0;TYPE=snp;ANN=G|upstream_gene_variant|MODIFIER|Afu1g01570|Afu1g01570|transcript|Afu1g01570-T|Coding||c.-1012T>C|||||452|WARNING_TRANSCRIPT_MULTIPLE_STOP_CODONS,G|upstream_gene_variant|MODIFIER|Afu1g01580|Afu1g01580|transcript|Afu1g01580-T|Coding||c.-127A>G|||||127|,G|downstream_gene_variant|MODIFIER|Afu1g01560|Afu1g01560|transcript|Afu1g01560-T|Coding||c.*2633A>G|||||2550|,G|downstream_gene_variant|MODIFIER|Afu1g01590|Afu1g01590|transcript|Afu1g01590-T|Coding||c.*285T>C|||||285|WARNING_TRANSCRIPT_MULTIPLE_STOP_CODONS,G|downstream_gene_variant|MODIFIER|Afu1g01600|Afu1g01600|transcript|Afu1g01600-T|Coding||c.*3749T>C|||||3749|WARNING_TRANSCRIPT_MULTIPLE_STOP_CODONS,G|intergenic_region|MODIFIER|Afu1g01570-Afu1g01580|Afu1g01570-Afu1g01580|intergenic_region|Afu1g01570-Afu1g01580|||n.497054A>G||||||	GT:DP:RO:QR:AO:QA:GL	1/1:100:0:0:100:3719:-322.785,-30.103,0
Chr1_A_fumigatus_Af293	497636	.	A	G	4861.72	.	AB=0;ABP=0;AC=2;AF=1;AN=2;AO=153;CIGAR=1X;DP=154;DPB=154;DPRA=0;EPP=3.02449;EPPR=0;GTI=0;LEN=1;MEANALT=1;MQM=41.9739;MQMR=100;NS=1;NUMALT=1;ODDS=214.762;PAIRED=0.908497;PAIREDR=0;PAO=0;PQA=0;PQR=0;PRO=0;QA=5664;QR=60;RO=0;RPL=76;RPP=3.02449;RPPR=5.18177;RPR=77;RUN=1;SAF=63;SAP=13.3567;SAR=90;SRF=0;SRP=5.18177;SRR=0;TYPE=snp;ANN=G|synonymous_variant|LOW|Afu1g01590|Afu1g01590|transcript|Afu1g01590-T|Coding|3/3|c.2218T>C|p.Leu740Leu|2482/2779|2218/2515|740/837||WARNING_TRANSCRIPT_MULTIPLE_STOP_CODONS,G|upstream_gene_variant|MODIFIER|Afu1g01570|Afu1g01570|transcript|Afu1g01570-T|Coding||c.-1594T>C|||||1034|WARNING_TRANSCRIPT_MULTIPLE_STOP_CODONS,G|downstream_gene_variant|MODIFIER|Afu1g01560|Afu1g01560|transcript|Afu1g01560-T|Coding||c.*3215A>G|||||3132|,G|downstream_gene_variant|MODIFIER|Afu1g01580|Afu1g01580|transcript|Afu1g01580-T|Coding||c.*300A>G|||||300|,G|downstream_gene_variant|MODIFIER|Afu1g01600|Afu1g01600|transcript|Afu1g01600-T|Coding||c.*3167T>C|||||3167|WARNING_TRANSCRIPT_MULTIPLE_STOP_CODONS	GT:DP:RO:QR:AO:QA:GL	1/1:153:0:0:153:5664:-490.781,-46.0576,0
Chr1_A_fumigatus_Af293	498408	.	T	C	5274.6	.	AB=0;ABP=0;AC=2;AF=1;AN=2;AO=167;CIGAR=1X;DP=168;DPB=168;DPRA=0;EPP=3.64744;EPPR=0;GTI=0;LEN=1;MEANALT=1;MQM=41.988;MQMR=100;NS=1;NUMALT=1;ODDS=234.17;PAIRED=0.922156;PAIREDR=0;PAO=0;PQA=0;PQR=0;PRO=0;QA=6136;QR=60;RO=0;RPL=67;RPP=17.1704;RPPR=5.18177;RPR=100;RUN=1;SAF=94;SAP=8.74455;SAR=73;SRF=0;SRP=5.18177;SRR=0;TYPE=snp;ANN=C|synonymous_variant|LOW|Afu1g01590|Afu1g01590|transcript|Afu1g01590-T|Coding|3/3|c.1446A>G|p.Pro482Pro|1710/2779|1446/2515|482/837||WARNING_TRANSCRIPT_MULTIPLE_STOP_CODONS,C|upstream_gene_variant|MODIFIER|Afu1g01570|Afu1g01570|transcript|Afu1g01570-T|Coding||c.-2366A>G|||||1806|WARNING_TRANSCRIPT_MULTIPLE_STOP_CODONS,C|downstream_gene_variant|MODIFIER|Afu1g01560|Afu1g01560|transcript|Afu1g01560-T|Coding||c.*3987T>C|||||3904|,C|downstream_gene_variant|MODIFIER|Afu1g01580|Afu1g01580|transcript|Afu1g01580-T|Coding||c.*1072T>C|||||1072|,C|downstream_gene_variant|MODIFIER|Afu1g01600|Afu1g01600|transcript|Afu1g01600-T|Coding||c.*2395A>G|||||2395|WARNING_TRANSCRIPT_MULTIPLE_STOP_CODONS	GT:DP:RO:QR:AO:QA:GL	1/1:167:0:0:167:6136:-533.142,-50.272,0
Chr1_A_fumigatus_Af293	498648	.	C	T	5421.76	.	AB=0;ABP=0;AC=2;AF=1;AN=2;AO=169;CIGAR=1X;DP=170;DPB=170;DPRA=0;EPP=5.90131;EPPR=0;GTI=0;LEN=1;MEANALT=1;MQM=42;MQMR=100;NS=1;NUMALT=1;ODDS=236.943;PAIRED=0.905325;PAIREDR=0;PAO=0;PQA=0;PQR=0;PRO=0;QA=6322;QR=60;RO=0;RPL=93;RPP=6.72365;RPPR=5.18177;RPR=76;RUN=1;SAF=71;SAP=12.3772;SAR=98;SRF=0;SRP=5.18177;SRR=0;TYPE=snp;ANN=T|upstream_gene_variant|MODIFIER|Afu1g01570|Afu1g01570|transcript|Afu1g01570-T|Coding||c.-2606G>A|||||2046|WARNING_TRANSCRIPT_MULTIPLE_STOP_CODONS,T|downstream_gene_variant|MODIFIER|Afu1g01560|Afu1g01560|transcript|Afu1g01560-T|Coding||c.*4227C>T|||||4144|,T|downstream_gene_variant|MODIFIER|Afu1g01580|Afu1g01580|transcript|Afu1g01580-T|Coding||c.*1312C>T|||||1312|,T|downstream_gene_variant|MODIFIER|Afu1g01600|Afu1g01600|transcript|Afu1g01600-T|Coding||c.*2155G>A|||||2155|WARNING_TRANSCRIPT_MULTIPLE_STOP_CODONS,T|intron_variant|MODIFIER|Afu1g01590|Afu1g01590|transcript|Afu1g01590-T|Coding|2/2|c.1250+10G>A||||||WARNING_TRANSCRIPT_MULTIPLE_STOP_CODONS	GT:DP:RO:QR:AO:QA:GL	1/1:169:0:0:169:6322:-547.407,-50.8741,0
Chr1_A_fumigatus_Af293	499900	.	G	A	3931.01	.	AB=0;ABP=0;AC=2;AF=1;AN=2;AO=126;CIGAR=1X;DP=127;DPB=127;DPRA=0;EPP=14.6604;EPPR=0;GTI=0;LEN=1;MEANALT=1;MQM=41.9841;MQMR=100;NS=1;NUMALT=1;ODDS=177.332;PAIRED=0.880952;PAIREDR=0;PAO=0;PQA=0;PQR=0;PRO=0;QA=4574;QR=60;RO=0;RPL=63;RPP=3.0103;RPPR=5.18177;RPR=63;RUN=1;SAF=65;SAP=3.28604;SAR=61;SRF=0;SRP=5.18177;SRR=0;TYPE=snp;ANN=A|missense_variant|MODERATE|Afu1g01590|Afu1g01590|transcript|Afu1g01590-T|Coding|2/3|c.8C>T|p.Pro3Leu|272/2779|8/2515|3/837||WARNING_TRANSCRIPT_MULTIPLE_STOP_CODONS,A|upstream_gene_variant|MODIFIER|Afu1g01570|Afu1g01570|transcript|Afu1g01570-T|Coding||c.-3858C>T|||||3298|WARNING_TRANSCRIPT_MULTIPLE_STOP_CODONS,A|upstream_gene_variant|MODIFIER|Afu1g01610|Afu1g01610|transcript|Afu1g01610-T|Coding||c.-4047G>A|||||4047|,A|downstream_gene_variant|MODIFIER|Afu1g01580|Afu1g01580|transcript|Afu1g01580-T|Coding||c.*2564G>A|||||2564|,A|downstream_gene_variant|MODIFIER|Afu1g01600|Afu1g01600|transcript|Afu1g01600-T|Coding||c.*903C>T|||||903|WARNING_TRANSCRIPT_MULTIPLE_STOP_CODONS	GT:DP:RO:QR:AO:QA:GL	1/1:126:0:0:126:4574:-397.74,-37.9298,0
Chr1_A_fumigatus_Af293	499928	.	G	A	3818.0	.	AB=0;ABP=0;AC=2;AF=1;AN=2;AO=122;CIGAR=1X;DP=123;DPB=123;DPRA=0;EPP=31.4886;EPPR=0;GTI=0;LEN=1;MEANALT=1;MQM=41.9836;MQMR=100;NS=1;NUMALT=1;ODDS=171.787;PAIRED=0.868852;PAIREDR=0;PAO=0;PQA=0;PQR=0;PRO=0;QA=4480;QR=60;RO=0;RPL=58;RPP=3.65106;RPPR=5.18177;RPR=64;RUN=1;SAF=71;SAP=10.1299;SAR=51;SRF=0;SRP=5.18177;SRR=0;TYPE=snp;ANN=A|5_prime_UTR_variant|MODIFIER|Afu1g01590|Afu1g01590|transcript|Afu1g01590-T|Coding|2/3|c.-21C>T|||||21|WARNING_TRANSCRIPT_MULTIPLE_STOP_CODONS,A|upstream_gene_variant|MODIFIER|Afu1g01570|Afu1g01570|transcript|Afu1g01570-T|Coding||c.-3886C>T|||||3326|WARNING_TRANSCRIPT_MULTIPLE_STOP_CODONS,A|upstream_gene_variant|MODIFIER|Afu1g01610|Afu1g01610|transcript|Afu1g01610-T|Coding||c.-4019G>A|||||4019|,A|downstream_gene_variant|MODIFIER|Afu1g01580|Afu1g01580|transcript|Afu1g01580-T|Coding||c.*2592G>A|||||2592|,A|downstream_gene_variant|MODIFIER|Afu1g01600|Afu1g01600|transcript|Afu1g01600-T|Coding||c.*875C>T|||||875|WARNING_TRANSCRIPT_MULTIPLE_STOP_CODONS	GT:DP:RO:QR:AO:QA:GL	1/1:122:0:0:122:4480:-388.876,-36.7257,0
Chr1_A_fumigatus_Af293	500025	.	C	G	6019.91	.	AB=0;ABP=0;AC=2;AF=1;AN=2;AO=196;CIGAR=1X;DP=197;DPB=197;DPRA=0;EPP=3.0103;EPPR=0;GTI=0;LEN=1;MEANALT=1;MQM=41.7092;MQMR=100;NS=1;NUMALT=1;ODDS=274.373;PAIRED=0.903061;PAIREDR=0;PAO=0;PQA=0;PQR=0;PRO=0;QA=7068;QR=60;RO=0;RPL=62;RPP=60.4435;RPPR=5.18177;RPR=134;RUN=1;SAF=112;SAP=11.6962;SAR=84;SRF=0;SRP=5.18177;SRR=0;TYPE=snp;ANN=G|splice_region_variant&intron_variant|LOW|Afu1g01590|Afu1g01590|transcript|Afu1g01590-T|Coding|1/2|c.-44+7G>C||||||WARNING_TRANSCRIPT_MULTIPLE_STOP_CODONS,G|upstream_gene_variant|MODIFIER|Afu1g01570|Afu1g01570|transcript|Afu1g01570-T|Coding||c.-3983G>C|||||3423|WARNING_TRANSCRIPT_MULTIPLE_STOP_CODONS,G|upstream_gene_variant|MODIFIER|Afu1g01610|Afu1g01610|transcript|Afu1g01610-T|Coding||c.-3922C>G|||||3922|,G|downstream_gene_variant|MODIFIER|Afu1g01580|Afu1g01580|transcript|Afu1g01580-T|Coding||c.*2689C>G|||||2689|,G|downstream_gene_variant|MODIFIER|Afu1g01600|Afu1g01600|transcript|Afu1g01600-T|Coding||c.*778G>C|||||778|WARNING_TRANSCRIPT_MULTIPLE_STOP_CODONS	GT:DP:RO:QR:AO:QA:GL	1/1:196:0:0:196:7068:-612.441,-59.0019,0
Chr1_A_fumigatus_Af293	500117	.	G	A	6789.07	.	AB=0;ABP=0;AC=2;AF=1;AN=2;AO=213;CIGAR=1X;DP=214;DPB=214;DPRA=0;EPP=21.8603;EPPR=0;GTI=0;LEN=1;MEANALT=1;MQM=41.6009;MQMR=100;NS=1;NUMALT=1;ODDS=297.94;PAIRED=0.938967;PAIREDR=0;PAO=0;PQA=0;PQR=0;PRO=0;QA=7954;QR=60;RO=0;RPL=111;RPP=3.83607;RPPR=5.18177;RPR=102;RUN=1;SAF=112;SAP=4.24386;SAR=101;SRF=0;SRP=5.18177;SRR=0;TYPE=snp;ANN=A|5_prime_UTR_variant|MODIFIER|Afu1g01590|Afu1g01590|transcript|Afu1g01590-T|Coding|1/3|c.-129C>T|||||210|WARNING_TRANSCRIPT_MULTIPLE_STOP_CODONS,A|upstream_gene_variant|MODIFIER|Afu1g01570|Afu1g01570|transcript|Afu1g01570-T|Coding||c.-4075C>T|||||3515|WARNING_TRANSCRIPT_MULTIPLE_STOP_CODONS,A|upstream_gene_variant|MODIFIER|Afu1g01610|Afu1g01610|transcript|Afu1g01610-T|Coding||c.-3830G>A|||||3830|,A|downstream_gene_variant|MODIFIER|Afu1g01580|Afu1g01580|transcript|Afu1g01580-T|Coding||c.*2781G>A|||||2781|,A|downstream_gene_variant|MODIFIER|Afu1g01600|Afu1g01600|transcript|Afu1g01600-T|Coding||c.*686C>T|||||686|WARNING_TRANSCRIPT_MULTIPLE_STOP_CODONS	GT:DP:RO:QR:AO:QA:GL	1/1:213:0:0:213:7954:-684.789,-64.1194,0
Chr1_A_fumigatus_Af293	500161	.	C	T	6531.71	.	AB=0;ABP=0;AC=2;AF=1;AN=2;AO=213;CIGAR=1X;DP=214;DPB=214;DPRA=0;EPP=9.38199;EPPR=0;GTI=0;LEN=1;MEANALT=1;MQM=41.6244;MQMR=100;NS=1;NUMALT=1;ODDS=297.94;PAIRED=0.934272;PAIREDR=0;PAO=0;PQA=0;PQR=0;PRO=0;QA=7662;QR=60;RO=0;RPL=136;RPP=38.4981;RPPR=5.18177;RPR=77;RUN=1;SAF=102;SAP=3.83607;SAR=111;SRF=0;SRP=5.18177;SRR=0;TYPE=snp;ANN=T|5_prime_UTR_variant|MODIFIER|Afu1g01590|Afu1g01590|transcript|Afu1g01590-T|Coding|1/3|c.-173G>A|||||254|WARNING_TRANSCRIPT_MULTIPLE_STOP_CODONS,T|upstream_gene_variant|MODIFIER|Afu1g01570|Afu1g01570|transcript|Afu1g01570-T|Coding||c.-4119G>A|||||3559|WARNING_TRANSCRIPT_MULTIPLE_STOP_CODONS,T|upstream_gene_variant|MODIFIER|Afu1g01610|Afu1g01610|transcript|Afu1g01610-T|Coding||c.-3786C>T|||||3786|,T|downstream_gene_variant|MODIFIER|Afu1g01580|Afu1g01580|transcript|Afu1g01580-T|Coding||c.*2825C>T|||||2825|,T|downstream_gene_variant|MODIFIER|Afu1g01600|Afu1g01600|transcript|Afu1g01600-T|Coding||c.*642G>A|||||642|WARNING_TRANSCRIPT_MULTIPLE_STOP_CODONS	GT:DP:RO:QR:AO:QA:GL	1/1:213:0:0:213:7662:-661.255,-64.1194,0
Chr1_A_fumigatus_Af293	500214	.	A	G	5785.0	.	AB=0;ABP=0;AC=2;AF=1;AN=2;AO=185;CIGAR=1X;DP=186;DPB=186;DPRA=0;EPP=11.5671;EPPR=0;GTI=0;LEN=1;MEANALT=1;MQM=41.5459;MQMR=100;NS=1;NUMALT=1;ODDS=259.124;PAIRED=0.913514;PAIREDR=0;PAO=0;PQA=0;PQR=0;PRO=0;QA=6786;QR=60;RO=0;RPL=106;RPP=11.5671;RPPR=5.18177;RPR=79;RUN=1;SAF=79;SAP=11.5671;SAR=106;SRF=0;SRP=5.18177;SRR=0;TYPE=snp;ANN=G|5_prime_UTR_variant|MODIFIER|Afu1g01590|Afu1g01590|transcript|Afu1g01590-T|Coding|1/3|c.-226T>C|||||307|WARNING_TRANSCRIPT_MULTIPLE_STOP_CODONS,G|upstream_gene_variant|MODIFIER|Afu1g01570|Afu1g01570|transcript|Afu1g01570-T|Coding||c.-4172T>C|||||3612|WARNING_TRANSCRIPT_MULTIPLE_STOP_CODONS,G|upstream_gene_variant|MODIFIER|Afu1g01610|Afu1g01610|transcript|Afu1g01610-T|Coding||c.-3733A>G|||||3733|,G|downstream_gene_variant|MODIFIER|Afu1g01580|Afu1g01580|transcript|Afu1g01580-T|Coding||c.*2878A>G|||||2878|,G|downstream_gene_variant|MODIFIER|Afu1g01600|Afu1g01600|transcript|Afu1g01600-T|Coding||c.*589T>C|||||589|WARNING_TRANSCRIPT_MULTIPLE_STOP_CODONS	GT:DP:RO:QR:AO:QA:GL	1/1:185:0:0:185:6786:-584.759,-55.6906,0
Chr1_A_fumigatus_Af293	500353	.	G	T	5342.87	.	AB=0;ABP=0;AC=2;AF=1;AN=2;AO=176;CIGAR=1X;DP=177;DPB=177;DPRA=0;EPP=14.1144;EPPR=0;GTI=0;LEN=1;MEANALT=1;MQM=39.0057;MQMR=100;NS=1;NUMALT=1;ODDS=246.647;PAIRED=0.880682;PAIREDR=0;PAO=0;PQA=0;PQR=0;PRO=0;QA=6598;QR=60;RO=0;RPL=89;RPP=3.05965;RPPR=5.18177;RPR=87;RUN=1;SAF=78;SAP=7.94546;SAR=98;SRF=0;SRP=5.18177;SRR=0;TYPE=snp;ANN=T|upstream_gene_variant|MODIFIER|Afu1g01570|Afu1g01570|transcript|Afu1g01570-T|Coding||c.-4311C>A|||||3751|WARNING_TRANSCRIPT_MULTIPLE_STOP_CODONS,T|upstream_gene_variant|MODIFIER|Afu1g01590|Afu1g01590|transcript|Afu1g01590-T|Coding||c.-446C>A|||||101|WARNING_TRANSCRIPT_MULTIPLE_STOP_CODONS,T|upstream_gene_variant|MODIFIER|Afu1g01610|Afu1g01610|transcript|Afu1g01610-T|Coding||c.-3594G>T|||||3594|,T|downstream_gene_variant|MODIFIER|Afu1g01580|Afu1g01580|transcript|Afu1g01580-T|Coding||c.*3017G>T|||||3017|,T|downstream_gene_variant|MODIFIER|Afu1g01600|Afu1g01600|transcript|Afu1g01600-T|Coding||c.*450C>A|||||450|WARNING_TRANSCRIPT_MULTIPLE_STOP_CODONS,T|intergenic_region|MODIFIER|Afu1g01590-Afu1g01600|Afu1g01590-Afu1g01600|intergenic_region|Afu1g01590-Afu1g01600|||n.500353G>T||||||	GT:DP:RO:QR:AO:QA:GL	1/1:176:0:0:176:6598:-539.557,-52.9813,0
Chr1_A_fumigatus_Af293	500550	.	TC	TGCCAGAATTAGTGGCACTCAGGC	1592.85	.	AB=0;ABP=0;AC=2;AF=1;AN=2;AO=129;CIGAR=1M22I1M;DP=136;DPB=1563;DPRA=0;EPP=10.4337;EPPR=0;GTI=0;LEN=22;MEANALT=5;MQM=16.3566;MQMR=0;NS=1;NUMALT=1;ODDS=188.423;PAIRED=0.922481;PAIREDR=0;PAO=2.5;PQA=85.5;PQR=85.5;PRO=2.5;QA=4297;QR=0;RO=0;RPL=98;RPP=78.5742;RPPR=0;RPR=31;RUN=1;SAF=61;SAP=3.83512;SAR=68;SRF=0;SRP=0;SRR=0;TYPE=ins;ANN=TGCCAGAATTAGTGGCACTCAGGC|upstream_gene_variant|MODIFIER|Afu1g01570|Afu1g01570|transcript|Afu1g01570-T|Coding||c.-4509_-4508insCCTGAGTGCCACTAATTCTGGC|||||3949|WARNING_TRANSCRIPT_MULTIPLE_STOP_CODONS,TGCCAGAATTAGTGGCACTCAGGC|upstream_gene_variant|MODIFIER|Afu1g01590|Afu1g01590|transcript|Afu1g01590-T|Coding||c.-644_-643insCCTGAGTGCCACTAATTCTGGC|||||299|WARNING_TRANSCRIPT_MULTIPLE_STOP_CODONS,TGCCAGAATTAGTGGCACTCAGGC|upstream_gene_variant|MODIFIER|Afu1g01610|Afu1g01610|transcript|Afu1g01610-T|Coding||c.-3397_-3396insGCCAGAATTAGTGGCACTCAGG|||||3396|,TGCCAGAATTAGTGGCACTCAGGC|downstream_gene_variant|MODIFIER|Afu1g01580|Afu1g01580|transcript|Afu1g01580-T|Coding||c.*3214_*3215insGCCAGAATTAGTGGCACTCAGG|||||3215|,TGCCAGAATTAGTGGCACTCAGGC|downstream_gene_variant|MODIFIER|Afu1g01600|Afu1g01600|transcript|Afu1g01600-T|Coding||c.*252_*253insCCTGAGTGCCACTAATTCTGGC|||||252|WARNING_TRANSCRIPT_MULTIPLE_STOP_CODONS,TGCCAGAATTAGTGGCACTCAGGC|intergenic_region|MODIFIER|Afu1g01590-Afu1g01600|Afu1g01590-Afu1g01600|intergenic_region|Afu1g01590-Afu1g01600|||n.500550_500551insGCCAGAATTAGTGGCACTCAGG||||||	GT:DP:RO:QR:AO:QA:GL	1/1:135:0:0:129:4297:-171.441,-41.8432,0
Chr1_A_fumigatus_Af293	500628	.	G	C	3539.85	.	AB=0;ABP=0;AC=2;AF=1;AN=2;AO=149;CIGAR=1X;DP=150;DPB=150;DPRA=0;EPP=4.77371;EPPR=0;GTI=0;LEN=1;MEANALT=1;MQM=31.0872;MQMR=100;NS=1;NUMALT=1;ODDS=209.217;PAIRED=0.946309;PAIREDR=0;PAO=0;PQA=0;PQR=0;PRO=0;QA=5492;QR=60;RO=0;RPL=42;RPP=64.5839;RPPR=5.18177;RPR=107;RUN=1;SAF=84;SAP=8.27138;SAR=65;SRF=0;SRP=5.18177;SRR=0;TYPE=snp;ANN=C|upstream_gene_variant|MODIFIER|Afu1g01570|Afu1g01570|transcript|Afu1g01570-T|Coding||c.-4586C>G|||||4026|WARNING_TRANSCRIPT_MULTIPLE_STOP_CODONS,C|upstream_gene_variant|MODIFIER|Afu1g01590|Afu1g01590|transcript|Afu1g01590-T|Coding||c.-721C>G|||||376|WARNING_TRANSCRIPT_MULTIPLE_STOP_CODONS,C|upstream_gene_variant|MODIFIER|Afu1g01610|Afu1g01610|transcript|Afu1g01610-T|Coding||c.-3319G>C|||||3319|,C|downstream_gene_variant|MODIFIER|Afu1g01580|Afu1g01580|transcript|Afu1g01580-T|Coding||c.*3292G>C|||||3292|,C|downstream_gene_variant|MODIFIER|Afu1g01600|Afu1g01600|transcript|Afu1g01600-T|Coding||c.*175C>G|||||175|WARNING_TRANSCRIPT_MULTIPLE_STOP_CODONS,C|intergenic_region|MODIFIER|Afu1g01590-Afu1g01600|Afu1g01590-Afu1g01600|intergenic_region|Afu1g01590-Afu1g01600|||n.500628G>C||||||	GT:DP:RO:QR:AO:QA:GL	1/1:149:0:0:149:5492:-364.564,-44.8535,0
Chr1_A_fumigatus_Af293	500650	.	G	T	4299.5	.	AB=0;ABP=0;AC=2;AF=1;AN=2;AO=164;CIGAR=1X;DP=165;DPB=165;DPRA=0;EPP=3.0103;EPPR=0;GTI=0;LEN=1;MEANALT=1;MQM=34.0915;MQMR=100;NS=1;NUMALT=1;ODDS=230.012;PAIRED=0.920732;PAIREDR=0;PAO=0;PQA=0;PQR=0;PRO=0;QA=6156;QR=60;RO=0;RPL=40;RPP=96.4366;RPPR=5.18177;RPR=124;RUN=1;SAF=90;SAP=6.39992;SAR=74;SRF=0;SRP=5.18177;SRR=0;TYPE=snp;ANN=T|upstream_gene_variant|MODIFIER|Afu1g01570|Afu1g01570|transcript|Afu1g01570-T|Coding||c.-4608C>A|||||4048|WARNING_TRANSCRIPT_MULTIPLE_STOP_CODONS,T|upstream_gene_variant|MODIFIER|Afu1g01590|Afu1g01590|transcript|Afu1g01590-T|Coding||c.-743C>A|||||398|WARNING_TRANSCRIPT_MULTIPLE_STOP_CODONS,T|upstream_gene_variant|MODIFIER|Afu1g01610|Afu1g01610|transcript|Afu1g01610-T|Coding||c.-3297G>T|||||3297|,T|downstream_gene_variant|MODIFIER|Afu1g01580|Afu1g01580|transcript|Afu1g01580-T|Coding||c.*3314G>T|||||3314|,T|downstream_gene_variant|MODIFIER|Afu1g01600|Afu1g01600|transcript|Afu1g01600-T|Coding||c.*153C>A|||||153|WARNING_TRANSCRIPT_MULTIPLE_STOP_CODONS,T|intergenic_region|MODIFIER|Afu1g01590-Afu1g01600|Afu1g01590-Afu1g01600|intergenic_region|Afu1g01590-Afu1g01600|||n.500650G>T||||||	GT:DP:RO:QR:AO:QA:GL	1/1:164:0:0:164:6156:-443.641,-49.3689,0
Chr1_A_fumigatus_Af293	500674	.	A	G	4319.95	.	AB=0;ABP=0;AC=2;AF=1;AN=2;AO=159;CIGAR=1X;DP=160;DPB=160;DPRA=0;EPP=3.35173;EPPR=0;GTI=0;LEN=1;MEANALT=1;MQM=35.5786;MQMR=100;NS=1;NUMALT=1;ODDS=223.08;PAIRED=0.91195;PAIREDR=0;PAO=0;PQA=0;PQR=0;PRO=0;QA=5879;QR=60;RO=0;RPL=46;RPP=64.3168;RPPR=5.18177;RPR=113;RUN=1;SAF=84;SAP=4.11652;SAR=75;SRF=0;SRP=5.18177;SRR=0;TYPE=snp;ANN=G|upstream_gene_variant|MODIFIER|Afu1g01570|Afu1g01570|transcript|Afu1g01570-T|Coding||c.-4632T>C|||||4072|WARNING_TRANSCRIPT_MULTIPLE_STOP_CODONS,G|upstream_gene_variant|MODIFIER|Afu1g01590|Afu1g01590|transcript|Afu1g01590-T|Coding||c.-767T>C|||||422|WARNING_TRANSCRIPT_MULTIPLE_STOP_CODONS,G|upstream_gene_variant|MODIFIER|Afu1g01610|Afu1g01610|transcript|Afu1g01610-T|Coding||c.-3273A>G|||||3273|,G|downstream_gene_variant|MODIFIER|Afu1g01580|Afu1g01580|transcript|Afu1g01580-T|Coding||c.*3338A>G|||||3338|,G|downstream_gene_variant|MODIFIER|Afu1g01600|Afu1g01600|transcript|Afu1g01600-T|Coding||c.*129T>C|||||129|WARNING_TRANSCRIPT_MULTIPLE_STOP_CODONS,G|intergenic_region|MODIFIER|Afu1g01590-Afu1g01600|Afu1g01590-Afu1g01600|intergenic_region|Afu1g01590-Afu1g01600|||n.500674A>G||||||	GT:DP:RO:QR:AO:QA:GL	1/1:159:0:0:159:5879:-442.021,-47.8638,0
Chr1_A_fumigatus_Af293	500789	.	G	A	4839.9	.	AB=0;ABP=0;AC=2;AF=1;AN=2;AO=159;CIGAR=1X;DP=161;DPB=161;DPRA=0;EPP=11.546;EPPR=0;GTI=0;LEN=1;MEANALT=2;MQM=40.1195;MQMR=100;NS=1;NUMALT=1;ODDS=223.08;PAIRED=0.937107;PAIREDR=0;PAO=0;PQA=0;PQR=0;PRO=0;QA=5906;QR=60;RO=0;RPL=110;RPP=53.8282;RPPR=5.18177;RPR=49;RUN=1;SAF=75;SAP=4.11652;SAR=84;SRF=0;SRP=5.18177;SRR=0;TYPE=snp;ANN=A|upstream_gene_variant|MODIFIER|Afu1g01570|Afu1g01570|transcript|Afu1g01570-T|Coding||c.-4747C>T|||||4187|WARNING_TRANSCRIPT_MULTIPLE_STOP_CODONS,A|upstream_gene_variant|MODIFIER|Afu1g01590|Afu1g01590|transcript|Afu1g01590-T|Coding||c.-882C>T|||||537|WARNING_TRANSCRIPT_MULTIPLE_STOP_CODONS,A|upstream_gene_variant|MODIFIER|Afu1g01610|Afu1g01610|transcript|Afu1g01610-T|Coding||c.-3158G>A|||||3158|,A|downstream_gene_variant|MODIFIER|Afu1g01580|Afu1g01580|transcript|Afu1g01580-T|Coding||c.*3453G>A|||||3453|,A|downstream_gene_variant|MODIFIER|Afu1g01600|Afu1g01600|transcript|Afu1g01600-T|Coding||c.*14C>T|||||14|WARNING_TRANSCRIPT_MULTIPLE_STOP_CODONS,A|intergenic_region|MODIFIER|Afu1g01590-Afu1g01600|Afu1g01590-Afu1g01600|intergenic_region|Afu1g01590-Afu1g01600|||n.500789G>A||||||	GT:DP:RO:QR:AO:QA:GL	1/1:160:0:0:159:5906:-493.73,-47.8638,0
Chr1_A_fumigatus_Af293	501120	.	T	C	2683.72	.	AB=0;ABP=0;AC=2;AF=1;AN=2;AO=87;CIGAR=1X;DP=88;DPB=88;DPRA=0;EPP=3.23494;EPPR=0;GTI=0;LEN=1;MEANALT=1;MQM=42;MQMR=100;NS=1;NUMALT=1;ODDS=123.267;PAIRED=0.896552;PAIREDR=0;PAO=0;PQA=0;PQR=0;PRO=0;QA=3160;QR=60;RO=0;RPL=27;RPP=30.1911;RPPR=5.18177;RPR=60;RUN=1;SAF=53;SAP=12.0207;SAR=34;SRF=0;SRP=5.18177;SRR=0;TYPE=snp;ANN=C|missense_variant|MODERATE|Afu1g01600|Afu1g01600|transcript|Afu1g01600-T|Coding|3/3|c.1442A>G|p.Asp481Gly|1700/2017|1442/1759|481/585||WARNING_TRANSCRIPT_MULTIPLE_STOP_CODONS,C|upstream_gene_variant|MODIFIER|Afu1g01570|Afu1g01570|transcript|Afu1g01570-T|Coding||c.-5078A>G|||||4518|WARNING_TRANSCRIPT_MULTIPLE_STOP_CODONS,C|upstream_gene_variant|MODIFIER|Afu1g01590|Afu1g01590|transcript|Afu1g01590-T|Coding||c.-1213A>G|||||868|WARNING_TRANSCRIPT_MULTIPLE_STOP_CODONS,C|upstream_gene_variant|MODIFIER|Afu1g01610|Afu1g01610|transcript|Afu1g01610-T|Coding||c.-2827T>C|||||2827|,C|downstream_gene_variant|MODIFIER|Afu1g01580|Afu1g01580|transcript|Afu1g01580-T|Coding||c.*3784T>C|||||3784|	GT:DP:RO:QR:AO:QA:GL	1/1:87:0:0:87:3160:-275.253,-26.1896,0
Chr1_A_fumigatus_Af293	502072	.	T	C	6015.84	.	AB=0;ABP=0;AC=2;AF=1;AN=2;AO=195;CIGAR=1X;DP=196;DPB=196;DPRA=0;EPP=3.11052;EPPR=0;GTI=0;LEN=1;MEANALT=1;MQM=41.8769;MQMR=100;NS=1;NUMALT=1;ODDS=272.987;PAIRED=0.912821;PAIREDR=0;PAO=0;PQA=0;PQR=0;PRO=0;QA=6948;QR=60;RO=0;RPL=97;RPP=3.02144;RPPR=5.18177;RPR=98;RUN=1;SAF=97;SAP=3.02144;SAR=98;SRF=0;SRP=5.18177;SRR=0;TYPE=snp;ANN=C|synonymous_variant|LOW|Afu1g01600|Afu1g01600|transcript|Afu1g01600-T|Coding|2/3|c.540A>G|p.Gln180Gln|798/2017|540/1759|180/585||WARNING_TRANSCRIPT_MULTIPLE_STOP_CODONS,C|upstream_gene_variant|MODIFIER|Afu1g01590|Afu1g01590|transcript|Afu1g01590-T|Coding||c.-2165A>G|||||1820|WARNING_TRANSCRIPT_MULTIPLE_STOP_CODONS,C|upstream_gene_variant|MODIFIER|Afu1g01610|Afu1g01610|transcript|Afu1g01610-T|Coding||c.-1875T>C|||||1875|,C|upstream_gene_variant|MODIFIER|Afu1g01620|Afu1g01620|transcript|Afu1g01620-T|Coding||c.-4269T>C|||||4269|,C|downstream_gene_variant|MODIFIER|Afu1g01580|Afu1g01580|transcript|Afu1g01580-T|Coding||c.*4736T>C|||||4736|	GT:DP:RO:QR:AO:QA:GL	1/1:195:0:0:195:6948:-605.327,-58.7009,0
Chr1_A_fumigatus_Af293	502439	.	T	G	5338.54	.	AB=0;ABP=0;AC=2;AF=1;AN=2;AO=176;CIGAR=1X;DP=177;DPB=177;DPRA=0;EPP=3.79993;EPPR=0;GTI=0;LEN=1;MEANALT=1;MQM=41.9886;MQMR=100;NS=1;NUMALT=1;ODDS=246.647;PAIRED=0.903409;PAIREDR=0;PAO=0;PQA=0;PQR=0;PRO=0;QA=6248;QR=60;RO=0;RPL=54;RPP=60.0608;RPPR=5.18177;RPR=122;RUN=1;SAF=102;SAP=12.6832;SAR=74;SRF=0;SRP=5.18177;SRR=0;TYPE=snp;ANN=G|missense_variant|MODERATE|Afu1g01600|Afu1g01600|transcript|Afu1g01600-T|Coding|2/3|c.173A>C|p.Glu58Ala|431/2017|173/1759|58/585||WARNING_TRANSCRIPT_MULTIPLE_STOP_CODONS,G|upstream_gene_variant|MODIFIER|Afu1g01590|Afu1g01590|transcript|Afu1g01590-T|Coding||c.-2532A>C|||||2187|WARNING_TRANSCRIPT_MULTIPLE_STOP_CODONS,G|upstream_gene_variant|MODIFIER|Afu1g01610|Afu1g01610|transcript|Afu1g01610-T|Coding||c.-1508T>G|||||1508|,G|upstream_gene_variant|MODIFIER|Afu1g01620|Afu1g01620|transcript|Afu1g01620-T|Coding||c.-3902T>G|||||3902|	GT:DP:RO:QR:AO:QA:GL	1/1:176:0:0:176:6248:-544.384,-52.9813,0
Chr1_A_fumigatus_Af293	503382	.	G	A	5908.7	.	AB=0;ABP=0;AC=2;AF=1;AN=2;AO=184;CIGAR=1X;DP=185;DPB=185;DPRA=0;EPP=3.0103;EPPR=0;GTI=0;LEN=1;MEANALT=1;MQM=42;MQMR=100;NS=1;NUMALT=1;ODDS=257.737;PAIRED=0.951087;PAIREDR=0;PAO=0;PQA=0;PQR=0;PRO=0;QA=6856;QR=60;RO=0;RPL=92;RPP=3.0103;RPPR=5.18177;RPR=92;RUN=1;SAF=90;SAP=3.19912;SAR=94;SRF=0;SRP=5.18177;SRR=0;TYPE=snp;ANN=A|upstream_gene_variant|MODIFIER|Afu1g01590|Afu1g01590|transcript|Afu1g01590-T|Coding||c.-3475C>T|||||3130|WARNING_TRANSCRIPT_MULTIPLE_STOP_CODONS,A|upstream_gene_variant|MODIFIER|Afu1g01600|Afu1g01600|transcript|Afu1g01600-T|Coding||c.-771C>T|||||452|WARNING_TRANSCRIPT_MULTIPLE_STOP_CODONS,A|upstream_gene_variant|MODIFIER|Afu1g01610|Afu1g01610|transcript|Afu1g01610-T|Coding||c.-565G>A|||||565|,A|upstream_gene_variant|MODIFIER|Afu1g01620|Afu1g01620|transcript|Afu1g01620-T|Coding||c.-2959G>A|||||2959|,A|intergenic_region|MODIFIER|Afu1g01600-Afu1g01610|Afu1g01600-Afu1g01610|intergenic_region|Afu1g01600-Afu1g01610|||n.503382G>A||||||	GT:DP:RO:QR:AO:QA:GL	1/1:184:0:0:184:6856:-594.582,-55.3895,0
Chr1_A_fumigatus_Af293	503598	.	AA	GG	5625.63	.	AB=0;ABP=0;AC=2;AF=1;AN=2;AO=174;CIGAR=2X;DP=176;DPB=178.5;DPRA=0;EPP=3.06022;EPPR=0;GTI=0;LEN=2;MEANALT=2;MQM=41.9885;MQMR=0;NS=1;NUMALT=1;ODDS=248.033;PAIRED=0.91954;PAIREDR=0;PAO=6;PQA=209;PQR=0;PRO=0;QA=6331;QR=0;RO=0;RPL=107;RPP=22.9779;RPPR=0;RPR=67;RUN=1;SAF=85;SAP=3.20998;SAR=89;SRF=0;SRP=0;SRR=0;TYPE=mnp;ANN=GG|upstream_gene_variant|MODIFIER|Afu1g01590|Afu1g01590|transcript|Afu1g01590-T|Coding||c.-3692_-3691delTTinsCC|||||3346|WARNING_TRANSCRIPT_MULTIPLE_STOP_CODONS,GG|upstream_gene_variant|MODIFIER|Afu1g01600|Afu1g01600|transcript|Afu1g01600-T|Coding||c.-988_-987delTTinsCC|||||668|WARNING_TRANSCRIPT_MULTIPLE_STOP_CODONS,GG|upstream_gene_variant|MODIFIER|Afu1g01610|Afu1g01610|transcript|Afu1g01610-T|Coding||c.-349_-348delAAinsGG|||||349|,GG|upstream_gene_variant|MODIFIER|Afu1g01620|Afu1g01620|transcript|Afu1g01620-T|Coding||c.-2743_-2742delAAinsGG|||||2743|,GG|intergenic_region|MODIFIER|Afu1g01600-Afu1g01610|Afu1g01600-Afu1g01610|intergenic_region|Afu1g01600-Afu1g01610|||n.503598_503599delAAinsGG||||||	GT:DP:RO:QR:AO:QA:GL	1/1:175:0:0:174:6331:-568.248,-54.1854,0
[truncated: 57,425,829 more chars]
