# Supplementary material for: Revealing the Virulence Potential of Clinical and Environmental Aspergillus fumigatus Isolates Using Whole-Genome Sequencing
Source: Front Microbiol. 2019 Sep 4;10:1970. doi: 10.3389/fmicb.2019.01970 (PMC6737835; doi:10.3389/fmicb.2019.01970)
Supplement: Supplementary file 4 [file Data_Sheet_4.ZIP]

Archive with 1 entries (1 files):
- Supplementary Table 8 P2CS.vcf
