# Supplementary material for: Revealing the Virulence Potential of Clinical and Environmental Aspergillus fumigatus Isolates Using Whole-Genome Sequencing
Source: Front Microbiol. 2019 Sep 4;10:1970. doi: 10.3389/fmicb.2019.01970 (PMC6737835; doi:10.3389/fmicb.2019.01970)
Supplement: Supplementary file 4 [file Data_Sheet_4.ZIP › Supplementary Table 8 P2CS.vcf]

##fileformat=VCFv4.1
##fileDate=20180525
##source=freeBayes v0.9.21-19-gc003c1e
##reference=/mnt/galaxyIndices2/genomes/FungiDB-29_AfumigatusAf293_Genome/seq/FungiDB-29_AfumigatusAf293_Genome.fasta
##phasing=none
##commandline="freebayes --bam localbam_0.bam --fasta-reference /mnt/galaxyIndices2/genomes/FungiDB-29_AfumigatusAf293_Genome/seq/FungiDB-29_AfumigatusAf293_Genome.fasta --vcf /scratch/galaxy/files/033/dataset_33132.dat --use-reference-allele --reference-quality 100,60"
##INFO=<ID=NS,Number=1,Type=Integer,Description="Number of samples with data">
##INFO=<ID=DP,Number=1,Type=Integer,Description="Total read depth at the locus">
##INFO=<ID=DPB,Number=1,Type=Float,Description="Total read depth per bp at the locus; bases in reads overlapping / bases in haplotype">
##INFO=<ID=AC,Number=A,Type=Integer,Description="Total number of alternate alleles in called genotypes">
##INFO=<ID=AN,Number=1,Type=Integer,Description="Total number of alleles in called genotypes">
##INFO=<ID=AF,Number=A,Type=Float,Description="Estimated allele frequency in the range (0,1]">
##INFO=<ID=RO,Number=1,Type=Integer,Description="Reference allele observation count, with partial observations recorded fractionally">
##INFO=<ID=AO,Number=A,Type=Integer,Description="Alternate allele observations, with partial observations recorded fractionally">
##INFO=<ID=PRO,Number=1,Type=Float,Description="Reference allele observation count, with partial observations recorded fractionally">
##INFO=<ID=PAO,Number=A,Type=Float,Description="Alternate allele observations, with partial observations recorded fractionally">
##INFO=<ID=QR,Number=1,Type=Integer,Description="Reference allele quality sum in phred">
##INFO=<ID=QA,Number=A,Type=Integer,Description="Alternate allele quality sum in phred">
##INFO=<ID=PQR,Number=1,Type=Float,Description="Reference allele quality sum in phred for partial observations">
##INFO=<ID=PQA,Number=A,Type=Float,Description="Alternate allele quality sum in phred for partial observations">
##INFO=<ID=SRF,Number=1,Type=Integer,Description="Number of reference observations on the forward strand">
##INFO=<ID=SRR,Number=1,Type=Integer,Description="Number of reference observations on the reverse strand">
##INFO=<ID=SAF,Number=A,Type=Integer,Description="Number of alternate observations on the forward strand">
##INFO=<ID=SAR,Number=A,Type=Integer,Description="Number of alternate observations on the reverse strand">
##INFO=<ID=SRP,Number=1,Type=Float,Description="Strand balance probability for the reference allele: Phred-scaled upper-bounds estimate of the probability of observing the deviation between SRF and SRR given E(SRF/SRR) ~ 0.5, derived using Hoeffding's inequality">
##INFO=<ID=SAP,Number=A,Type=Float,Description="Strand balance probability for the alternate allele: Phred-scaled upper-bounds estimate of the probability of observing the deviation between SAF and SAR given E(SAF/SAR) ~ 0.5, derived using Hoeffding's inequality">
##INFO=<ID=AB,Number=A,Type=Float,Description="Allele balance at heterozygous sites: a number between 0 and 1 representing the ratio of reads showing the reference allele to all reads, considering only reads from individuals called as heterozygous">
##INFO=<ID=ABP,Number=A,Type=Float,Description="Allele balance probability at heterozygous sites: Phred-scaled upper-bounds estimate of the probability of observing the deviation between ABR and ABA given E(ABR/ABA) ~ 0.5, derived using Hoeffding's inequality">
##INFO=<ID=RUN,Number=A,Type=Integer,Description="Run length: the number of consecutive repeats of the alternate allele in the reference genome">
##INFO=<ID=RPP,Number=A,Type=Float,Description="Read Placement Probability: Phred-scaled upper-bounds estimate of the probability of observing the deviation between RPL and RPR given E(RPL/RPR) ~ 0.5, derived using Hoeffding's inequality">
##INFO=<ID=RPPR,Number=1,Type=Float,Description="Read Placement Probability for reference observations: Phred-scaled upper-bounds estimate of the probability of observing the deviation between RPL and RPR given E(RPL/RPR) ~ 0.5, derived using Hoeffding's inequality">
##INFO=<ID=RPL,Number=A,Type=Float,Description="Reads Placed Left: number of reads supporting the alternate balanced to the left (5') of the alternate allele">
##INFO=<ID=RPR,Number=A,Type=Float,Description="Reads Placed Right: number of reads supporting the alternate balanced to the right (3') of the alternate allele">
##INFO=<ID=EPP,Number=A,Type=Float,Description="End Placement Probability: Phred-scaled upper-bounds estimate of the probability of observing the deviation between EL and ER given E(EL/ER) ~ 0.5, derived using Hoeffding's inequality">
##INFO=<ID=EPPR,Number=1,Type=Float,Description="End Placement Probability for reference observations: Phred-scaled upper-bounds estimate of the probability of observing the deviation between EL and ER given E(EL/ER) ~ 0.5, derived using Hoeffding's inequality">
##INFO=<ID=DPRA,Number=A,Type=Float,Description="Alternate allele depth ratio.  Ratio between depth in samples with each called alternate allele and those without.">
##INFO=<ID=ODDS,Number=1,Type=Float,Description="The log odds ratio of the best genotype combination to the second-best.">
##INFO=<ID=GTI,Number=1,Type=Integer,Description="Number of genotyping iterations required to reach convergence or bailout.">
##INFO=<ID=TYPE,Number=A,Type=String,Description="The type of allele, either snp, mnp, ins, del, or complex.">
##INFO=<ID=CIGAR,Number=A,Type=String,Description="The extended CIGAR representation of each alternate allele, with the exception that '=' is replaced by 'M' to ease VCF parsing.  Note that INDEL alleles do not have the first matched base (which is provided by default, per the spec) referred to by the CIGAR.">
##INFO=<ID=NUMALT,Number=1,Type=Integer,Description="Number of unique non-reference alleles in called genotypes at this position.">
##INFO=<ID=MEANALT,Number=A,Type=Float,Description="Mean number of unique non-reference allele observations per sample with the corresponding alternate alleles.">
##INFO=<ID=LEN,Number=A,Type=Integer,Description="allele length">
##INFO=<ID=MQM,Number=A,Type=Float,Description="Mean mapping quality of observed alternate alleles">
##INFO=<ID=MQMR,Number=1,Type=Float,Description="Mean mapping quality of observed reference alleles">
##INFO=<ID=PAIRED,Number=A,Type=Float,Description="Proportion of observed alternate alleles which are supported by properly paired read fragments">
##INFO=<ID=PAIREDR,Number=1,Type=Float,Description="Proportion of observed reference alleles which are supported by properly paired read fragments">
##FORMAT=<ID=GT,Number=1,Type=String,Description="Genotype">
##FORMAT=<ID=GQ,Number=1,Type=Float,Description="Genotype Quality, the Phred-scaled marginal (or unconditional) probability of the called genotype">
##FORMAT=<ID=GL,Number=G,Type=Float,Description="Genotype Likelihood, log10-scaled likelihoods of the data given the called genotype for each possible genotype generated from the reference and alternate alleles given the sample ploidy">
##FORMAT=<ID=DP,Number=1,Type=Integer,Description="Read Depth">
##FORMAT=<ID=RO,Number=1,Type=Integer,Description="Reference allele observation count">
##FORMAT=<ID=QR,Number=1,Type=Integer,Description="Sum of quality of the reference observations">
##FORMAT=<ID=AO,Number=A,Type=Integer,Description="Alternate allele observation count">
##FORMAT=<ID=QA,Number=A,Type=Integer,Description="Sum of quality of the alternate observations">
##SnpEffVersion="4.1l (build 2015-10-03), by Pablo Cingolani"
##SnpEffCmd="SnpEff  -i vcf -o vcf -stats /scratch/galaxy/files/033/dataset_33135.dat FungiDB-29_AfumigatusAf293_Genome /scratch/galaxy/files/033/dataset_33133.dat "
##INFO=<ID=ANN,Number=.,Type=String,Description="Functional annotations: 'Allele | Annotation | Annotation_Impact | Gene_Name | Gene_ID | Feature_Type | Feature_ID | Transcript_BioType | Rank | HGVS.c | HGVS.p | cDNA.pos / cDNA.length | CDS.pos / CDS.length | AA.pos / AA.length | Distance | ERRORS / WARNINGS / INFO' ">
##INFO=<ID=LOF,Number=.,Type=String,Description="Predicted loss of function effects for this variant. Format: 'Gene_Name | Gene_ID | Number_of_transcripts_in_gene | Percent_of_transcripts_affected' ">
##INFO=<ID=NMD,Number=.,Type=String,Description="Predicted nonsense mediated decay effects for this variant. Format: 'Gene_Name | Gene_ID | Number_of_transcripts_in_gene | Percent_of_transcripts_affected' ">
#CHROM	POS	ID	REF	ALT	QUAL	FILTER	INFO	FORMAT	unknown
Chr1_A_fumigatus_Af293	113	.	ACCCTAA	GTTCTATA	139.139	.	AB=0;ABP=0;AC=2;AF=1;AN=2;AO=10;CIGAR=3X3M1I1M;DP=21;DPB=33.1429;DPRA=0;EPP=10.8276;EPPR=0;GTI=0;LEN=8;MEANALT=7;MQM=19.2;MQMR=0;NS=1;NUMALT=1;ODDS=19.1613;PAIRED=0.7;PAIREDR=0;PAO=3;PQA=93;PQR=0;PRO=0;QA=325;QR=0;RO=0;RPL=0;RPP=24.725;RPPR=0;RPR=10;RUN=1;SAF=8;SAP=10.8276;SAR=2;SRF=0;SRP=0;SRR=0;TYPE=complex;ANN=GTTCTATA|upstream_gene_variant|MODIFIER|Afu1g00100|Afu1g00100|transcript|Afu1g00100-T|Coding||c.-103_-97delACCCTAAinsGTTCTATA|||||103|,GTTCTATA|upstream_gene_variant|MODIFIER|Afu1g00110|Afu1g00110|transcript|Afu1g00110-T|Coding||c.-3839_-3833delACCCTAAinsGTTCTATA|||||3639|,GTTCTATA|intergenic_region|MODIFIER|Afu1g00100|Afu1g00100|intergenic_region|Afu1g00100|||n.113_119delACCCTAAinsGTTCTATA||||||	GT:DP:RO:QR:AO:QA:GL	1/1:20:0:0:10:325:-19.6384,-3.91339,0
Chr1_A_fumigatus_Af293	122	.	CT	CAATTATGT	252.676	.	AB=0;ABP=0;AC=2;AF=1;AN=2;AO=24;CIGAR=1M7I1M;DP=26;DPB=110.5;DPRA=0;EPP=8.80089;EPPR=0;GTI=0;LEN=7;MEANALT=2;MQM=14.8333;MQMR=0;NS=1;NUMALT=1;ODDS=38.5694;PAIRED=0.625;PAIREDR=0;PAO=3;PQA=81;PQR=0;PRO=0;QA=732;QR=0;RO=0;RPL=0;RPP=55.1256;RPPR=0;RPR=24;RUN=1;SAF=16;SAP=8.80089;SAR=8;SRF=0;SRP=0;SRR=0;TYPE=ins;ANN=CAATTATGT|upstream_gene_variant|MODIFIER|Afu1g00100|Afu1g00100|transcript|Afu1g00100-T|Coding||c.-94_-93insAATTATG|||||93|,CAATTATGT|upstream_gene_variant|MODIFIER|Afu1g00110|Afu1g00110|transcript|Afu1g00110-T|Coding||c.-3830_-3829insAATTATG|||||3629|,CAATTATGT|intergenic_region|MODIFIER|Afu1g00100|Afu1g00100|intergenic_region|Afu1g00100|||n.122_123insAATTATG||||||	GT:DP:RO:QR:AO:QA:GL	1/1:25:0:0:24:732:-35.2086,-8.12781,0
Chr1_A_fumigatus_Af293	126	.	A	C	308.567	.	AB=0;ABP=0;AC=2;AF=1;AN=2;AO=29;CIGAR=1X;DP=30;DPB=30;DPRA=0;EPP=3.68421;EPPR=0;GTI=0;LEN=1;MEANALT=1;MQM=17.5172;MQMR=100;NS=1;NUMALT=1;ODDS=43.4214;PAIRED=0.517241;PAIREDR=0;PAO=0;PQA=0;PQR=0;PRO=0;QA=1024;QR=60;RO=0;RPL=0;RPP=65.983;RPPR=5.18177;RPR=29;RUN=1;SAF=16;SAP=3.68421;SAR=13;SRF=0;SRP=5.18177;SRR=0;TYPE=snp;ANN=C|upstream_gene_variant|MODIFIER|Afu1g00100|Afu1g00100|transcript|Afu1g00100-T|Coding||c.-90A>C|||||90|,C|upstream_gene_variant|MODIFIER|Afu1g00110|Afu1g00110|transcript|Afu1g00110-T|Coding||c.-3826A>C|||||3626|,C|intergenic_region|MODIFIER|Afu1g00100|Afu1g00100|intergenic_region|Afu1g00100|||n.126A>C||||||	GT:DP:RO:QR:AO:QA:GL	1/1:29:0:0:29:1024:-41.3831,-8.72987,0
Chr1_A_fumigatus_Af293	139	.	T	C	441.125	.	AB=0;ABP=0;AC=2;AF=1;AN=2;AO=35;CIGAR=1X;DP=36;DPB=36;DPRA=0;EPP=3.56868;EPPR=0;GTI=0;LEN=1;MEANALT=1;MQM=21.6571;MQMR=100;NS=1;NUMALT=1;ODDS=51.7392;PAIRED=0.428571;PAIREDR=0;PAO=0;PQA=0;PQR=0;PRO=0;QA=1155;QR=60;RO=0;RPL=0;RPP=79.0118;RPPR=5.18177;RPR=35;RUN=1;SAF=16;SAP=3.56868;SAR=19;SRF=0;SRP=5.18177;SRR=0;TYPE=snp;ANN=C|upstream_gene_variant|MODIFIER|Afu1g00100|Afu1g00100|transcript|Afu1g00100-T|Coding||c.-77T>C|||||77|,C|upstream_gene_variant|MODIFIER|Afu1g00110|Afu1g00110|transcript|Afu1g00110-T|Coding||c.-3813T>C|||||3613|,C|intergenic_region|MODIFIER|Afu1g00100|Afu1g00100|intergenic_region|Afu1g00100|||n.139T>C||||||	GT:DP:RO:QR:AO:QA:GL	1/1:35:0:0:35:1155:-56.5036,-10.5361,0
Chr1_A_fumigatus_Af293	147	.	A	G	558.478	.	AB=0;ABP=0;AC=2;AF=1;AN=2;AO=38;CIGAR=1X;DP=39;DPB=39;DPRA=0;EPP=3.23888;EPPR=0;GTI=0;LEN=1;MEANALT=1;MQM=23.2632;MQMR=100;NS=1;NUMALT=1;ODDS=55.8981;PAIRED=0.421053;PAIREDR=0;PAO=0;PQA=0;PQR=0;PRO=0;QA=1342;QR=60;RO=0;RPL=0;RPP=85.5263;RPPR=5.18177;RPR=38;RUN=1;SAF=18;SAP=3.23888;SAR=20;SRF=0;SRP=5.18177;SRR=0;TYPE=snp;ANN=G|upstream_gene_variant|MODIFIER|Afu1g00100|Afu1g00100|transcript|Afu1g00100-T|Coding||c.-69A>G|||||69|,G|upstream_gene_variant|MODIFIER|Afu1g00110|Afu1g00110|transcript|Afu1g00110-T|Coding||c.-3805A>G|||||3605|,G|intergenic_region|MODIFIER|Afu1g00100|Afu1g00100|intergenic_region|Afu1g00100|||n.147A>G||||||	GT:DP:RO:QR:AO:QA:GL	1/1:38:0:0:38:1342:-69.1131,-11.4391,0
Chr1_A_fumigatus_Af293	162	.	A	G	718.782	.	AB=0;ABP=0;AC=2;AF=1;AN=2;AO=47;CIGAR=1X;DP=49;DPB=49;DPRA=0;EPP=4.16534;EPPR=0;GTI=0;LEN=1;MEANALT=2;MQM=27.5745;MQMR=100;NS=1;NUMALT=1;ODDS=68.3747;PAIRED=0.425532;PAIREDR=0;PAO=0;PQA=0;PQR=0;PRO=0;QA=1502;QR=60;RO=0;RPL=0;RPP=105.07;RPPR=5.18177;RPR=47;RUN=1;SAF=21;SAP=4.16534;SAR=26;SRF=0;SRP=5.18177;SRR=0;TYPE=snp;ANN=G|upstream_gene_variant|MODIFIER|Afu1g00100|Afu1g00100|transcript|Afu1g00100-T|Coding||c.-54A>G|||||54|,G|upstream_gene_variant|MODIFIER|Afu1g00110|Afu1g00110|transcript|Afu1g00110-T|Coding||c.-3790A>G|||||3590|,G|intergenic_region|MODIFIER|Afu1g00100|Afu1g00100|intergenic_region|Afu1g00100|||n.162A>G||||||	GT:DP:RO:QR:AO:QA:GL	1/1:48:0:0:47:1502:-88.1261,-14.1484,0
Chr1_A_fumigatus_Af293	289	.	T	C	2824.95	.	AB=0;ABP=0;AC=2;AF=1;AN=2;AO=113;CIGAR=1X;DP=114;DPB=114;DPRA=0;EPP=3.02952;EPPR=0;GTI=0;LEN=1;MEANALT=1;MQM=34.3451;MQMR=100;NS=1;NUMALT=1;ODDS=159.87;PAIRED=0.495575;PAIREDR=0;PAO=0;PQA=0;PQR=0;PRO=0;QA=3831;QR=60;RO=0;RPL=54;RPP=3.49071;RPPR=5.18177;RPR=59;RUN=1;SAF=48;SAP=8.56389;SAR=65;SRF=0;SRP=5.18177;SRR=0;TYPE=snp;ANN=C|missense_variant|MODERATE|Afu1g00100|Afu1g00100|transcript|Afu1g00100-T|Coding|1/1|c.74T>C|p.Met25Thr|74/656|74/621|25/206||,C|upstream_gene_variant|MODIFIER|Afu1g00110|Afu1g00110|transcript|Afu1g00110-T|Coding||c.-3663T>C|||||3463|	GT:DP:RO:QR:AO:QA:GL	1/1:113:0:0:113:3831:-286.474,-34.0164,0
Chr1_A_fumigatus_Af293	350	.	C	T	3558.18	.	AB=0;ABP=0;AC=2;AF=1;AN=2;AO=121;CIGAR=1X;DP=122;DPB=122;DPRA=0;EPP=3.88966;EPPR=0;GTI=0;LEN=1;MEANALT=1;MQM=38.4545;MQMR=100;NS=1;NUMALT=1;ODDS=170.96;PAIRED=0.487603;PAIREDR=0;PAO=0;PQA=0;PQR=0;PRO=0;QA=4444;QR=60;RO=0;RPL=60;RPP=3.02825;RPPR=5.18177;RPR=61;RUN=1;SAF=51;SAP=9.48883;SAR=70;SRF=0;SRP=5.18177;SRR=0;TYPE=snp;ANN=T|synonymous_variant|LOW|Afu1g00100|Afu1g00100|transcript|Afu1g00100-T|Coding|1/1|c.135C>T|p.Ile45Ile|135/656|135/621|45/206||,T|upstream_gene_variant|MODIFIER|Afu1g00110|Afu1g00110|transcript|Afu1g00110-T|Coding||c.-3602C>T|||||3402|	GT:DP:RO:QR:AO:QA:GL	1/1:121:0:0:121:4444:-359.974,-36.4246,0
Chr1_A_fumigatus_Af293	453	.	A	C	3278.43	.	AB=0;ABP=0;AC=2;AF=1;AN=2;AO=112;CIGAR=1X;DP=114;DPB=114;DPRA=0;EPP=5.80219;EPPR=7.35324;GTI=0;LEN=1;MEANALT=1;MQM=39.9286;MQMR=71;NS=1;NUMALT=1;ODDS=153.77;PAIRED=0.660714;PAIREDR=0.5;PAO=0;PQA=0;PQR=0;PRO=0;QA=3998;QR=75;RO=1;RPL=74;RPP=28.1373;RPPR=3.0103;RPR=38;RUN=1;SAF=50;SAP=5.80219;SAR=62;SRF=0;SRP=7.35324;SRR=1;TYPE=snp;ANN=C|missense_variant|MODERATE|Afu1g00100|Afu1g00100|transcript|Afu1g00100-T|Coding|1/1|c.238A>C|p.Ile80Leu|238/656|238/621|80/206||,C|upstream_gene_variant|MODIFIER|Afu1g00110|Afu1g00110|transcript|Afu1g00110-T|Coding||c.-3499A>C|||||3299|	GT:DP:RO:QR:AO:QA:GL	1/1:113:1:15:112:3998:-333.4,-32.5172,0
Chr1_A_fumigatus_Af293	552	.	C	G	2777.33	.	AB=0;ABP=0;AC=2;AF=1;AN=2;AO=93;CIGAR=1X;DP=94;DPB=94;DPRA=0;EPP=4.15441;EPPR=0;GTI=0;LEN=1;MEANALT=1;MQM=41.0215;MQMR=100;NS=1;NUMALT=1;ODDS=132.144;PAIRED=0.709677;PAIREDR=0;PAO=0;PQA=0;PQR=0;PRO=0;QA=3299;QR=60;RO=0;RPL=34;RPP=17.6035;RPPR=5.18177;RPR=59;RUN=1;SAF=47;SAP=3.03365;SAR=46;SRF=0;SRP=5.18177;SRR=0;TYPE=snp;ANN=G|missense_variant|MODERATE|Afu1g00100|Afu1g00100|transcript|Afu1g00100-T|Coding|1/1|c.337C>G|p.Pro113Ala|337/656|337/621|113/206||,G|upstream_gene_variant|MODIFIER|Afu1g00110|Afu1g00110|transcript|Afu1g00110-T|Coding||c.-3400C>G|||||3200|	GT:DP:RO:QR:AO:QA:GL	1/1:93:0:0:93:3299:-282.56,-27.9958,0
Chr1_A_fumigatus_Af293	634	.	T	C	3315.9	.	AB=0;ABP=0;AC=2;AF=1;AN=2;AO=107;CIGAR=1X;DP=108;DPB=108;DPRA=0;EPP=3.03059;EPPR=0;GTI=0;LEN=1;MEANALT=1;MQM=41.0935;MQMR=100;NS=1;NUMALT=1;ODDS=151.552;PAIRED=0.738318;PAIREDR=0;PAO=0;PQA=0;PQR=0;PRO=0;QA=3905;QR=60;RO=0;RPL=53;RPP=3.03059;RPPR=5.18177;RPR=54;RUN=1;SAF=51;SAP=3.51765;SAR=56;SRF=0;SRP=5.18177;SRR=0;TYPE=snp;ANN=C|missense_variant|MODERATE|Afu1g00100|Afu1g00100|transcript|Afu1g00100-T|Coding|1/1|c.419T>C|p.Leu140Pro|419/656|419/621|140/206||,C|upstream_gene_variant|MODIFIER|Afu1g00110|Afu1g00110|transcript|Afu1g00110-T|Coding||c.-3318T>C|||||3118|	GT:DP:RO:QR:AO:QA:GL	1/1:107:0:0:107:3905:-334.985,-32.2102,0
Chr1_A_fumigatus_Af293	723	.	G	A	3458.17	.	AB=0;ABP=0;AC=2;AF=1;AN=2;AO=113;CIGAR=1X;DP=115;DPB=115;DPRA=0;EPP=3.18325;EPPR=0;GTI=0;LEN=1;MEANALT=2;MQM=41.4513;MQMR=100;NS=1;NUMALT=1;ODDS=159.87;PAIRED=0.79646;PAIREDR=0;PAO=0;PQA=0;PQR=0;PRO=0;QA=4041;QR=60;RO=0;RPL=67;RPP=11.4848;RPPR=5.18177;RPR=46;RUN=1;SAF=56;SAP=3.02952;SAR=57;SRF=0;SRP=5.18177;SRR=0;TYPE=snp;ANN=A|missense_variant|MODERATE|Afu1g00100|Afu1g00100|transcript|Afu1g00100-T|Coding|1/1|c.508G>A|p.Val170Ile|508/656|508/621|170/206||,A|upstream_gene_variant|MODIFIER|Afu1g00110|Afu1g00110|transcript|Afu1g00110-T|Coding||c.-3229G>A|||||3029|	GT:DP:RO:QR:AO:QA:GL	1/1:114:0:0:113:4041:-350.057,-34.0164,0
Chr1_A_fumigatus_Af293	821	.	A	G	3391.65	.	AB=0;ABP=0;AC=2;AF=1;AN=2;AO=107;CIGAR=1X;DP=109;DPB=109;DPRA=0;EPP=4.00471;EPPR=0;GTI=0;LEN=1;MEANALT=2;MQM=41.8037;MQMR=100;NS=1;NUMALT=1;ODDS=151.552;PAIRED=0.766355;PAIREDR=0;PAO=0;PQA=0;PQR=0;PRO=0;QA=4005;QR=60;RO=0;RPL=37;RPP=25.1106;RPPR=5.18177;RPR=70;RUN=1;SAF=47;SAP=6.44001;SAR=60;SRF=0;SRP=5.18177;SRR=0;TYPE=snp;ANN=G|synonymous_variant|LOW|Afu1g00100|Afu1g00100|transcript|Afu1g00100-T|Coding|1/1|c.606A>G|p.Lys202Lys|606/656|606/621|202/206||,G|upstream_gene_variant|MODIFIER|Afu1g00110|Afu1g00110|transcript|Afu1g00110-T|Coding||c.-3131A>G|||||2931|	GT:DP:RO:QR:AO:QA:GL	1/1:108:0:0:107:4005:-345.17,-32.2102,0
Chr1_A_fumigatus_Af293	862	.	T	A	3449.15	.	AB=0;ABP=0;AC=2;AF=1;AN=2;AO=107;CIGAR=1X;DP=108;DPB=108;DPRA=0;EPP=3.03059;EPPR=0;GTI=0;LEN=1;MEANALT=1;MQM=41.6449;MQMR=100;NS=1;NUMALT=1;ODDS=151.552;PAIRED=0.747664;PAIREDR=0;PAO=0;PQA=0;PQR=0;PRO=0;QA=4060;QR=60;RO=0;RPL=47;RPP=6.44001;RPPR=5.18177;RPR=60;RUN=1;SAF=51;SAP=3.51765;SAR=56;SRF=0;SRP=5.18177;SRR=0;TYPE=snp;ANN=A|3_prime_UTR_variant|MODIFIER|Afu1g00100|Afu1g00100|transcript|Afu1g00100-T|Coding|1/1|c.*26T>A|||||26|,A|upstream_gene_variant|MODIFIER|Afu1g00110|Afu1g00110|transcript|Afu1g00110-T|Coding||c.-3090T>A|||||2890|	GT:DP:RO:QR:AO:QA:GL	1/1:107:0:0:107:4060:-348.65,-32.2102,0
Chr1_A_fumigatus_Af293	988	.	C	T	3624.49	.	AB=0;ABP=0;AC=2;AF=1;AN=2;AO=115;CIGAR=1X;DP=116;DPB=116;DPRA=0;EPP=5.29507;EPPR=0;GTI=0;LEN=1;MEANALT=1;MQM=41.7652;MQMR=100;NS=1;NUMALT=1;ODDS=162.643;PAIRED=0.713043;PAIREDR=0;PAO=0;PQA=0;PQR=0;PRO=0;QA=4242;QR=60;RO=0;RPL=62;RPP=4.53977;RPPR=5.18177;RPR=53;RUN=1;SAF=63;SAP=5.29507;SAR=52;SRF=0;SRP=5.18177;SRR=0;TYPE=snp;ANN=T|upstream_gene_variant|MODIFIER|Afu1g00110|Afu1g00110|transcript|Afu1g00110-T|Coding||c.-2964C>T|||||2764|,T|downstream_gene_variant|MODIFIER|Afu1g00100|Afu1g00100|transcript|Afu1g00100-T|Coding||c.*152C>T|||||117|,T|intergenic_region|MODIFIER|Afu1g00100-Afu1g00110|Afu1g00100-Afu1g00110|intergenic_region|Afu1g00100-Afu1g00110|||n.988C>T||||||	GT:DP:RO:QR:AO:QA:GL	1/1:115:0:0:115:4242:-366.442,-34.6185,0
Chr1_A_fumigatus_Af293	1137	.	G	A	3865.83	.	AB=0;ABP=0;AC=2;AF=1;AN=2;AO=127;CIGAR=1X;DP=128;DPB=128;DPRA=0;EPP=9.18275;EPPR=0;GTI=0;LEN=1;MEANALT=1;MQM=40.8661;MQMR=100;NS=1;NUMALT=1;ODDS=179.278;PAIRED=0.732283;PAIREDR=0;PAO=0;PQA=0;PQR=0;PRO=0;QA=4568;QR=60;RO=0;RPL=69;RPP=5.07918;RPPR=5.18177;RPR=58;RUN=1;SAF=65;SAP=3.16418;SAR=62;SRF=0;SRP=5.18177;SRR=0;TYPE=snp;ANN=A|upstream_gene_variant|MODIFIER|Afu1g00110|Afu1g00110|transcript|Afu1g00110-T|Coding||c.-2815G>A|||||2615|,A|downstream_gene_variant|MODIFIER|Afu1g00100|Afu1g00100|transcript|Afu1g00100-T|Coding||c.*301G>A|||||266|,A|intergenic_region|MODIFIER|Afu1g00100-Afu1g00110|Afu1g00100-Afu1g00110|intergenic_region|Afu1g00100-Afu1g00110|||n.1137G>A||||||	GT:DP:RO:QR:AO:QA:GL	1/1:127:0:0:127:4568:-390.871,-38.2308,0
Chr1_A_fumigatus_Af293	1145	.	C	G	3855.38	.	AB=0;ABP=0;AC=2;AF=1;AN=2;AO=126;CIGAR=1X;DP=127;DPB=127;DPRA=0;EPP=12.937;EPPR=0;GTI=0;LEN=1;MEANALT=1;MQM=40.8571;MQMR=100;NS=1;NUMALT=1;ODDS=177.892;PAIRED=0.730159;PAIREDR=0;PAO=0;PQA=0;PQR=0;PRO=0;QA=4576;QR=60;RO=0;RPL=74;RPP=11.3515;RPPR=5.18177;RPR=52;RUN=1;SAF=65;SAP=3.28604;SAR=61;SRF=0;SRP=5.18177;SRR=0;TYPE=snp;ANN=G|upstream_gene_variant|MODIFIER|Afu1g00110|Afu1g00110|transcript|Afu1g00110-T|Coding||c.-2807C>G|||||2607|,G|downstream_gene_variant|MODIFIER|Afu1g00100|Afu1g00100|transcript|Afu1g00100-T|Coding||c.*309C>G|||||274|,G|intergenic_region|MODIFIER|Afu1g00100-Afu1g00110|Afu1g00100-Afu1g00110|intergenic_region|Afu1g00100-Afu1g00110|||n.1145C>G||||||	GT:DP:RO:QR:AO:QA:GL	1/1:126:0:0:126:4576:-390.835,-37.9298,0
Chr1_A_fumigatus_Af293	1169	.	A	G	3471.64	.	AB=0;ABP=0;AC=2;AF=1;AN=2;AO=117;CIGAR=1X;DP=119;DPB=119;DPRA=0;EPP=16.5402;EPPR=7.35324;GTI=0;LEN=1;MEANALT=1;MQM=40.7692;MQMR=61.5;NS=1;NUMALT=1;ODDS=161.001;PAIRED=0.726496;PAIREDR=0;PAO=0;PQA=0;PQR=0;PRO=0;QA=4125;QR=74;RO=1;RPL=68;RPP=9.71031;RPPR=3.0103;RPR=49;RUN=1;SAF=59;SAP=3.02886;SAR=58;SRF=0;SRP=7.35324;SRR=1;TYPE=snp;ANN=G|upstream_gene_variant|MODIFIER|Afu1g00110|Afu1g00110|transcript|Afu1g00110-T|Coding||c.-2783A>G|||||2583|,G|downstream_gene_variant|MODIFIER|Afu1g00100|Afu1g00100|transcript|Afu1g00100-T|Coding||c.*333A>G|||||298|,G|intergenic_region|MODIFIER|Afu1g00100-Afu1g00110|Afu1g00100-Afu1g00110|intergenic_region|Afu1g00100-Afu1g00110|||n.1169A>G||||||	GT:DP:RO:QR:AO:QA:GL	1/1:118:1:14:117:4125:-351.682,-34.1711,0
Chr1_A_fumigatus_Af293	1191	.	G	A	3924.36	.	AB=0;ABP=0;AC=2;AF=1;AN=2;AO=126;CIGAR=1X;DP=127;DPB=127;DPRA=0;EPP=27.8961;EPPR=0;GTI=0;LEN=1;MEANALT=1;MQM=40.6746;MQMR=100;NS=1;NUMALT=1;ODDS=177.892;PAIRED=0.706349;PAIREDR=0;PAO=0;PQA=0;PQR=0;PRO=0;QA=4690;QR=60;RO=0;RPL=67;RPP=4.11327;RPPR=5.18177;RPR=59;RUN=1;SAF=59;SAP=4.11327;SAR=67;SRF=0;SRP=5.18177;SRR=0;TYPE=snp;ANN=A|upstream_gene_variant|MODIFIER|Afu1g00110|Afu1g00110|transcript|Afu1g00110-T|Coding||c.-2761G>A|||||2561|,A|downstream_gene_variant|MODIFIER|Afu1g00100|Afu1g00100|transcript|Afu1g00100-T|Coding||c.*355G>A|||||320|,A|intergenic_region|MODIFIER|Afu1g00100-Afu1g00110|Afu1g00100-Afu1g00110|intergenic_region|Afu1g00100-Afu1g00110|||n.1191G>A||||||	GT:DP:RO:QR:AO:QA:GL	1/1:126:0:0:126:4690:-398.61,-37.9298,0
Chr1_A_fumigatus_Af293	1216	.	C	A	3772.78	.	AB=0;ABP=0;AC=2;AF=1;AN=2;AO=126;CIGAR=1X;DP=127;DPB=127;DPRA=0;EPP=11.3515;EPPR=0;GTI=0;LEN=1;MEANALT=1;MQM=40.6905;MQMR=100;NS=1;NUMALT=1;ODDS=177.892;PAIRED=0.690476;PAIREDR=0;PAO=0;PQA=0;PQR=0;PRO=0;QA=4459;QR=60;RO=0;RPL=63;RPP=3.0103;RPPR=5.18177;RPR=63;RUN=1;SAF=63;SAP=3.0103;SAR=63;SRF=0;SRP=5.18177;SRR=0;TYPE=snp;ANN=A|upstream_gene_variant|MODIFIER|Afu1g00110|Afu1g00110|transcript|Afu1g00110-T|Coding||c.-2736C>A|||||2536|,A|downstream_gene_variant|MODIFIER|Afu1g00100|Afu1g00100|transcript|Afu1g00100-T|Coding||c.*380C>A|||||345|,A|intergenic_region|MODIFIER|Afu1g00100-Afu1g00110|Afu1g00100-Afu1g00110|intergenic_region|Afu1g00100-Afu1g00110|||n.1216C>A||||||	GT:DP:RO:QR:AO:QA:GL	1/1:126:0:0:126:4459:-381.557,-37.9298,0
Chr1_A_fumigatus_Af293	1245	.	T	A	3902.54	.	AB=0;ABP=0;AC=2;AF=1;AN=2;AO=131;CIGAR=1X;DP=133;DPB=133;DPRA=0;EPP=4.35297;EPPR=0;GTI=0;LEN=1;MEANALT=2;MQM=41.0763;MQMR=100;NS=1;NUMALT=1;ODDS=184.823;PAIRED=0.725191;PAIREDR=0;PAO=0;PQA=0;PQR=0;PRO=0;QA=4559;QR=60;RO=0;RPL=57;RPP=7.8008;RPPR=5.18177;RPR=74;RUN=1;SAF=64;SAP=3.15949;SAR=67;SRF=0;SRP=5.18177;SRR=0;TYPE=snp;ANN=A|upstream_gene_variant|MODIFIER|Afu1g00110|Afu1g00110|transcript|Afu1g00110-T|Coding||c.-2707T>A|||||2507|,A|downstream_gene_variant|MODIFIER|Afu1g00100|Afu1g00100|transcript|Afu1g00100-T|Coding||c.*409T>A|||||374|,A|intergenic_region|MODIFIER|Afu1g00100-Afu1g00110|Afu1g00100-Afu1g00110|intergenic_region|Afu1g00100-Afu1g00110|||n.1245T>A||||||	GT:DP:RO:QR:AO:QA:GL	1/1:132:0:0:131:4559:-394.351,-39.4349,0
Chr1_A_fumigatus_Af293	1359	.	A	G	4702.36	.	AB=0;ABP=0;AC=2;AF=1;AN=2;AO=154;CIGAR=1X;DP=155;DPB=155;DPRA=0;EPP=3.0103;EPPR=0;GTI=0;LEN=1;MEANALT=1;MQM=41.6688;MQMR=100;NS=1;NUMALT=1;ODDS=216.708;PAIRED=0.753247;PAIREDR=0;PAO=0;PQA=0;PQR=0;PRO=0;QA=5466;QR=60;RO=0;RPL=83;RPP=5.04077;RPPR=5.18177;RPR=71;RUN=1;SAF=68;SAP=7.57885;SAR=86;SRF=0;SRP=5.18177;SRR=0;TYPE=snp;ANN=G|upstream_gene_variant|MODIFIER|Afu1g00110|Afu1g00110|transcript|Afu1g00110-T|Coding||c.-2593A>G|||||2393|,G|downstream_gene_variant|MODIFIER|Afu1g00100|Afu1g00100|transcript|Afu1g00100-T|Coding||c.*523A>G|||||488|,G|intergenic_region|MODIFIER|Afu1g00100-Afu1g00110|Afu1g00100-Afu1g00110|intergenic_region|Afu1g00100-Afu1g00110|||n.1359A>G||||||	GT:DP:RO:QR:AO:QA:GL	1/1:154:0:0:154:5466:-474.471,-46.3586,0
Chr1_A_fumigatus_Af293	1383	.	T	G	4789.3	.	AB=0;ABP=0;AC=2;AF=1;AN=2;AO=153;CIGAR=1X;DP=154;DPB=154;DPRA=0;EPP=6.20364;EPPR=0;GTI=0;LEN=1;MEANALT=1;MQM=41.817;MQMR=100;NS=1;NUMALT=1;ODDS=215.322;PAIRED=0.777778;PAIREDR=0;PAO=0;PQA=0;PQR=0;PRO=0;QA=5576;QR=60;RO=0;RPL=77;RPP=3.02449;RPPR=5.18177;RPR=76;RUN=1;SAF=78;SAP=3.13803;SAR=75;SRF=0;SRP=5.18177;SRR=0;TYPE=snp;ANN=G|upstream_gene_variant|MODIFIER|Afu1g00110|Afu1g00110|transcript|Afu1g00110-T|Coding||c.-2569T>G|||||2369|,G|downstream_gene_variant|MODIFIER|Afu1g00100|Afu1g00100|transcript|Afu1g00100-T|Coding||c.*547T>G|||||512|,G|intergenic_region|MODIFIER|Afu1g00100-Afu1g00110|Afu1g00100-Afu1g00110|intergenic_region|Afu1g00100-Afu1g00110|||n.1383T>G||||||	GT:DP:RO:QR:AO:QA:GL	1/1:153:0:0:153:5576:-482.835,-46.0576,0
Chr1_A_fumigatus_Af293	1653	.	T	C	3856.61	.	AB=0;ABP=0;AC=2;AF=1;AN=2;AO=125;CIGAR=1X;DP=126;DPB=126;DPRA=0;EPP=5.11229;EPPR=0;GTI=0;LEN=1;MEANALT=1;MQM=41.84;MQMR=100;NS=1;NUMALT=1;ODDS=176.506;PAIRED=0.752;PAIREDR=0;PAO=0;PQA=0;PQR=0;PRO=0;QA=4517;QR=60;RO=0;RPL=73;RPP=10.6713;RPPR=5.18177;RPR=52;RUN=1;SAF=59;SAP=3.86152;SAR=66;SRF=0;SRP=5.18177;SRR=0;TYPE=snp;ANN=C|upstream_gene_variant|MODIFIER|Afu1g00110|Afu1g00110|transcript|Afu1g00110-T|Coding||c.-2299T>C|||||2099|,C|downstream_gene_variant|MODIFIER|Afu1g00100|Afu1g00100|transcript|Afu1g00100-T|Coding||c.*817T>C|||||782|,C|intergenic_region|MODIFIER|Afu1g00100-Afu1g00110|Afu1g00100-Afu1g00110|intergenic_region|Afu1g00100-Afu1g00110|||n.1653T>C||||||	GT:DP:RO:QR:AO:QA:GL	1/1:125:0:0:125:4517:-390.16,-37.6288,0
Chr1_A_fumigatus_Af293	1763	.	G	T	3737.65	.	AB=0;ABP=0;AC=2;AF=1;AN=2;AO=117;CIGAR=1X;DP=118;DPB=118;DPRA=0;EPP=3.02886;EPPR=0;GTI=0;LEN=1;MEANALT=1;MQM=41.8462;MQMR=100;NS=1;NUMALT=1;ODDS=165.415;PAIRED=0.777778;PAIREDR=0;PAO=0;PQA=0;PQR=0;PRO=0;QA=4378;QR=60;RO=0;RPL=49;RPP=9.71031;RPPR=5.18177;RPR=68;RUN=1;SAF=57;SAP=3.17734;SAR=60;SRF=0;SRP=5.18177;SRR=0;TYPE=snp;ANN=T|upstream_gene_variant|MODIFIER|Afu1g00110|Afu1g00110|transcript|Afu1g00110-T|Coding||c.-2189G>T|||||1989|,T|downstream_gene_variant|MODIFIER|Afu1g00100|Afu1g00100|transcript|Afu1g00100-T|Coding||c.*927G>T|||||892|,T|intergenic_region|MODIFIER|Afu1g00100-Afu1g00110|Afu1g00100-Afu1g00110|intergenic_region|Afu1g00100-Afu1g00110|||n.1763G>T||||||	GT:DP:RO:QR:AO:QA:GL	1/1:117:0:0:117:4378:-377.85,-35.2205,0
Chr1_A_fumigatus_Af293	1814	.	G	T	3389.47	.	AB=0;ABP=0;AC=2;AF=1;AN=2;AO=109;CIGAR=1X;DP=110;DPB=110;DPRA=0;EPP=3.1896;EPPR=0;GTI=0;LEN=1;MEANALT=1;MQM=41.6697;MQMR=100;NS=1;NUMALT=1;ODDS=154.325;PAIRED=0.761468;PAIREDR=0;PAO=0;PQA=0;PQR=0;PRO=0;QA=3984;QR=60;RO=0;RPL=55;RPP=3.03022;RPPR=5.18177;RPR=54;RUN=1;SAF=60;SAP=5.42083;SAR=49;SRF=0;SRP=5.18177;SRR=0;TYPE=snp;ANN=T|upstream_gene_variant|MODIFIER|Afu1g00110|Afu1g00110|transcript|Afu1g00110-T|Coding||c.-2138G>T|||||1938|,T|downstream_gene_variant|MODIFIER|Afu1g00100|Afu1g00100|transcript|Afu1g00100-T|Coding||c.*978G>T|||||943|,T|downstream_gene_variant|MODIFIER|Afu1g00120|Afu1g00120|transcript|Afu1g00120-T|Coding||c.*4991C>A|||||4991|WARNING_TRANSCRIPT_INCOMPLETE,T|intergenic_region|MODIFIER|Afu1g00100-Afu1g00110|Afu1g00100-Afu1g00110|intergenic_region|Afu1g00100-Afu1g00110|||n.1814G>T||||||	GT:DP:RO:QR:AO:QA:GL	1/1:109:0:0:109:3984:-342.559,-32.8123,0
Chr1_A_fumigatus_Af293	1880	.	T	C	3124.77	.	AB=0;ABP=0;AC=2;AF=1;AN=2;AO=101;CIGAR=1X;DP=102;DPB=102;DPRA=0;EPP=4.75178;EPPR=0;GTI=0;LEN=1;MEANALT=1;MQM=41.6238;MQMR=100;NS=1;NUMALT=1;ODDS=143.235;PAIRED=0.782178;PAIREDR=0;PAO=0;PQA=0;PQR=0;PRO=0;QA=3675;QR=60;RO=0;RPL=64;RPP=18.6836;RPPR=5.18177;RPR=37;RUN=1;SAF=51;SAP=3.0318;SAR=50;SRF=0;SRP=5.18177;SRR=0;TYPE=snp;ANN=C|upstream_gene_variant|MODIFIER|Afu1g00110|Afu1g00110|transcript|Afu1g00110-T|Coding||c.-2072T>C|||||1872|,C|downstream_gene_variant|MODIFIER|Afu1g00100|Afu1g00100|transcript|Afu1g00100-T|Coding||c.*1044T>C|||||1009|,C|downstream_gene_variant|MODIFIER|Afu1g00120|Afu1g00120|transcript|Afu1g00120-T|Coding||c.*4925A>G|||||4925|WARNING_TRANSCRIPT_INCOMPLETE,C|intergenic_region|MODIFIER|Afu1g00100-Afu1g00110|Afu1g00100-Afu1g00110|intergenic_region|Afu1g00100-Afu1g00110|||n.1880T>C||||||	GT:DP:RO:QR:AO:QA:GL	1/1:101:0:0:101:3675:-317.527,-30.404,0
Chr1_A_fumigatus_Af293	1956	.	T	C	3540.87	.	AB=0;ABP=0;AC=2;AF=1;AN=2;AO=114;CIGAR=1X;DP=116;DPB=116;DPRA=0;EPP=7.88659;EPPR=0;GTI=0;LEN=1;MEANALT=2;MQM=41.8246;MQMR=100;NS=1;NUMALT=1;ODDS=161.256;PAIRED=0.868421;PAIREDR=0;PAO=0;PQA=0;PQR=0;PRO=0;QA=4152;QR=60;RO=0;RPL=50;RPP=6.74371;RPPR=5.18177;RPR=64;RUN=1;SAF=69;SAP=13.982;SAR=45;SRF=0;SRP=5.18177;SRR=0;TYPE=snp;ANN=C|upstream_gene_variant|MODIFIER|Afu1g00110|Afu1g00110|transcript|Afu1g00110-T|Coding||c.-1996T>C|||||1796|,C|downstream_gene_variant|MODIFIER|Afu1g00100|Afu1g00100|transcript|Afu1g00100-T|Coding||c.*1120T>C|||||1085|,C|downstream_gene_variant|MODIFIER|Afu1g00120|Afu1g00120|transcript|Afu1g00120-T|Coding||c.*4849A>G|||||4849|WARNING_TRANSCRIPT_INCOMPLETE,C|intergenic_region|MODIFIER|Afu1g00100-Afu1g00110|Afu1g00100-Afu1g00110|intergenic_region|Afu1g00100-Afu1g00110|||n.1956T>C||||||	GT:DP:RO:QR:AO:QA:GL	1/1:115:0:0:114:4152:-359.421,-34.3174,0
Chr1_A_fumigatus_Af293	2196	.	T	A	4509.39	.	AB=0;ABP=0;AC=2;AF=1;AN=2;AO=144;CIGAR=1X;DP=145;DPB=145;DPRA=0;EPP=7.89611;EPPR=0;GTI=0;LEN=1;MEANALT=1;MQM=41.8472;MQMR=100;NS=1;NUMALT=1;ODDS=202.845;PAIRED=0.784722;PAIREDR=0;PAO=0;PQA=0;PQR=0;PRO=0;QA=5273;QR=60;RO=0;RPL=77;RPP=4.51827;RPPR=5.18177;RPR=67;RUN=1;SAF=58;SAP=14.8328;SAR=86;SRF=0;SRP=5.18177;SRR=0;TYPE=snp;ANN=A|upstream_gene_variant|MODIFIER|Afu1g00110|Afu1g00110|transcript|Afu1g00110-T|Coding||c.-1756T>A|||||1556|,A|downstream_gene_variant|MODIFIER|Afu1g00100|Afu1g00100|transcript|Afu1g00100-T|Coding||c.*1360T>A|||||1325|,A|downstream_gene_variant|MODIFIER|Afu1g00120|Afu1g00120|transcript|Afu1g00120-T|Coding||c.*4609A>T|||||4609|WARNING_TRANSCRIPT_INCOMPLETE,A|intergenic_region|MODIFIER|Afu1g00100-Afu1g00110|Afu1g00100-Afu1g00110|intergenic_region|Afu1g00100-Afu1g00110|||n.2196T>A||||||	GT:DP:RO:QR:AO:QA:GL	1/1:144:0:0:144:5273:-456.29,-43.3483,0
Chr1_A_fumigatus_Af293	2314	.	C	T	3847.62	.	AB=0;ABP=0;AC=2;AF=1;AN=2;AO=128;CIGAR=1X;DP=130;DPB=130;DPRA=0;EPP=14.4784;EPPR=0;GTI=0;LEN=1;MEANALT=2;MQM=41.7031;MQMR=100;NS=1;NUMALT=1;ODDS=180.665;PAIRED=0.75;PAIREDR=0;PAO=0;PQA=0;PQR=0;PRO=0;QA=4498;QR=60;RO=0;RPL=72;RPP=7.35324;RPPR=5.18177;RPR=56;RUN=1;SAF=57;SAP=6.33537;SAR=71;SRF=0;SRP=5.18177;SRR=0;TYPE=snp;ANN=T|upstream_gene_variant|MODIFIER|Afu1g00110|Afu1g00110|transcript|Afu1g00110-T|Coding||c.-1638C>T|||||1438|,T|downstream_gene_variant|MODIFIER|Afu1g00100|Afu1g00100|transcript|Afu1g00100-T|Coding||c.*1478C>T|||||1443|,T|downstream_gene_variant|MODIFIER|Afu1g00120|Afu1g00120|transcript|Afu1g00120-T|Coding||c.*4491G>A|||||4491|WARNING_TRANSCRIPT_INCOMPLETE,T|intergenic_region|MODIFIER|Afu1g00100-Afu1g00110|Afu1g00100-Afu1g00110|intergenic_region|Afu1g00100-Afu1g00110|||n.2314C>T||||||	GT:DP:RO:QR:AO:QA:GL	1/1:129:0:0:128:4498:-390.128,-38.5318,0
Chr1_A_fumigatus_Af293	2536	.	G	A	3636.77	.	AB=0;ABP=0;AC=2;AF=1;AN=2;AO=115;CIGAR=1X;DP=116;DPB=116;DPRA=0;EPP=3.48236;EPPR=0;GTI=0;LEN=1;MEANALT=1;MQM=41.9304;MQMR=100;NS=1;NUMALT=1;ODDS=162.643;PAIRED=0.747826;PAIREDR=0;PAO=0;PQA=0;PQR=0;PRO=0;QA=4247;QR=60;RO=0;RPL=61;RPP=3.93554;RPPR=5.18177;RPR=54;RUN=1;SAF=70;SAP=14.8118;SAR=45;SRF=0;SRP=5.18177;SRR=0;TYPE=snp;ANN=A|upstream_gene_variant|MODIFIER|Afu1g00110|Afu1g00110|transcript|Afu1g00110-T|Coding||c.-1416G>A|||||1216|,A|downstream_gene_variant|MODIFIER|Afu1g00100|Afu1g00100|transcript|Afu1g00100-T|Coding||c.*1700G>A|||||1665|,A|downstream_gene_variant|MODIFIER|Afu1g00120|Afu1g00120|transcript|Afu1g00120-T|Coding||c.*4269C>T|||||4269|WARNING_TRANSCRIPT_INCOMPLETE,A|intergenic_region|MODIFIER|Afu1g00100-Afu1g00110|Afu1g00100-Afu1g00110|intergenic_region|Afu1g00100-Afu1g00110|||n.2536G>A||||||	GT:DP:RO:QR:AO:QA:GL	1/1:115:0:0:115:4247:-368.383,-34.6185,0
Chr1_A_fumigatus_Af293	2576	.	A	C	3981.98	.	AB=0;ABP=0;AC=2;AF=1;AN=2;AO=130;CIGAR=1X;DP=131;DPB=131;DPRA=0;EPP=14.302;EPPR=0;GTI=0;LEN=1;MEANALT=1;MQM=41.8769;MQMR=100;NS=1;NUMALT=1;ODDS=183.437;PAIRED=0.769231;PAIREDR=0;PAO=0;PQA=0;PQR=0;PRO=0;QA=4644;QR=60;RO=0;RPL=70;RPP=4.68066;RPPR=5.18177;RPR=60;RUN=1;SAF=74;SAP=8.42228;SAR=56;SRF=0;SRP=5.18177;SRR=0;TYPE=snp;ANN=C|upstream_gene_variant|MODIFIER|Afu1g00110|Afu1g00110|transcript|Afu1g00110-T|Coding||c.-1376A>C|||||1176|,C|downstream_gene_variant|MODIFIER|Afu1g00100|Afu1g00100|transcript|Afu1g00100-T|Coding||c.*1740A>C|||||1705|,C|downstream_gene_variant|MODIFIER|Afu1g00120|Afu1g00120|transcript|Afu1g00120-T|Coding||c.*4229T>G|||||4229|WARNING_TRANSCRIPT_INCOMPLETE,C|intergenic_region|MODIFIER|Afu1g00100-Afu1g00110|Afu1g00100-Afu1g00110|intergenic_region|Afu1g00100-Afu1g00110|||n.2576A>C||||||	GT:DP:RO:QR:AO:QA:GL	1/1:130:0:0:130:4644:-403.498,-39.1339,0
Chr1_A_fumigatus_Af293	2598	.	G	T	3825.37	.	AB=0;ABP=0;AC=2;AF=1;AN=2;AO=123;CIGAR=1X;DP=124;DPB=124;DPRA=0;EPP=15.8802;EPPR=0;GTI=0;LEN=1;MEANALT=1;MQM=41.8862;MQMR=100;NS=1;NUMALT=1;ODDS=173.733;PAIRED=0.764228;PAIREDR=0;PAO=0;PQA=0;PQR=0;PRO=0;QA=4473;QR=60;RO=0;RPL=68;RPP=5.99387;RPPR=5.18177;RPR=55;RUN=1;SAF=66;SAP=4.44029;SAR=57;SRF=0;SRP=5.18177;SRR=0;TYPE=snp;ANN=T|upstream_gene_variant|MODIFIER|Afu1g00110|Afu1g00110|transcript|Afu1g00110-T|Coding||c.-1354G>T|||||1154|,T|downstream_gene_variant|MODIFIER|Afu1g00100|Afu1g00100|transcript|Afu1g00100-T|Coding||c.*1762G>T|||||1727|,T|downstream_gene_variant|MODIFIER|Afu1g00120|Afu1g00120|transcript|Afu1g00120-T|Coding||c.*4207C>A|||||4207|WARNING_TRANSCRIPT_INCOMPLETE,T|intergenic_region|MODIFIER|Afu1g00100-Afu1g00110|Afu1g00100-Afu1g00110|intergenic_region|Afu1g00100-Afu1g00110|||n.2598G>T||||||	GT:DP:RO:QR:AO:QA:GL	1/1:123:0:0:123:4473:-387.694,-37.0267,0
Chr1_A_fumigatus_Af293	2638	.	A	G	3697.34	.	AB=0;ABP=0;AC=2;AF=1;AN=2;AO=120;CIGAR=1X;DP=121;DPB=121;DPRA=0;EPP=13.4334;EPPR=0;GTI=0;LEN=1;MEANALT=1;MQM=41.8667;MQMR=100;NS=1;NUMALT=1;ODDS=169.574;PAIRED=0.766667;PAIREDR=0;PAO=0;PQA=0;PQR=0;PRO=0;QA=4312;QR=60;RO=0;RPL=65;RPP=4.81986;RPPR=5.18177;RPR=55;RUN=1;SAF=65;SAP=4.81986;SAR=55;SRF=0;SRP=5.18177;SRR=0;TYPE=snp;ANN=G|upstream_gene_variant|MODIFIER|Afu1g00110|Afu1g00110|transcript|Afu1g00110-T|Coding||c.-1314A>G|||||1114|,G|downstream_gene_variant|MODIFIER|Afu1g00100|Afu1g00100|transcript|Afu1g00100-T|Coding||c.*1802A>G|||||1767|,G|downstream_gene_variant|MODIFIER|Afu1g00120|Afu1g00120|transcript|Afu1g00120-T|Coding||c.*4167T>C|||||4167|WARNING_TRANSCRIPT_INCOMPLETE,G|intergenic_region|MODIFIER|Afu1g00100-Afu1g00110|Afu1g00100-Afu1g00110|intergenic_region|Afu1g00100-Afu1g00110|||n.2638A>G||||||	GT:DP:RO:QR:AO:QA:GL	1/1:120:0:0:120:4312:-374.55,-36.1236,0
Chr1_A_fumigatus_Af293	2685	.	T	A	3155.58	.	AB=0;ABP=0;AC=2;AF=1;AN=2;AO=102;CIGAR=1X;DP=103;DPB=103;DPRA=0;EPP=15.2727;EPPR=0;GTI=0;LEN=1;MEANALT=1;MQM=41.6667;MQMR=100;NS=1;NUMALT=1;ODDS=144.621;PAIRED=0.754902;PAIREDR=0;PAO=0;PQA=0;PQR=0;PRO=0;QA=3704;QR=60;RO=0;RPL=52;RPP=3.09546;RPPR=5.18177;RPR=50;RUN=1;SAF=43;SAP=8.46027;SAR=59;SRF=0;SRP=5.18177;SRR=0;TYPE=snp;ANN=A|upstream_gene_variant|MODIFIER|Afu1g00110|Afu1g00110|transcript|Afu1g00110-T|Coding||c.-1267T>A|||||1067|,A|downstream_gene_variant|MODIFIER|Afu1g00100|Afu1g00100|transcript|Afu1g00100-T|Coding||c.*1849T>A|||||1814|,A|downstream_gene_variant|MODIFIER|Afu1g00120|Afu1g00120|transcript|Afu1g00120-T|Coding||c.*4120A>T|||||4120|WARNING_TRANSCRIPT_INCOMPLETE,A|intergenic_region|MODIFIER|Afu1g00100-Afu1g00110|Afu1g00100-Afu1g00110|intergenic_region|Afu1g00100-Afu1g00110|||n.2685T>A||||||	GT:DP:RO:QR:AO:QA:GL	1/1:102:0:0:102:3704:-320.645,-30.7051,0
Chr1_A_fumigatus_Af293	2700	.	G	A	3126.79	.	AB=0;ABP=0;AC=2;AF=1;AN=2;AO=99;CIGAR=1X;DP=100;DPB=100;DPRA=0;EPP=4.78696;EPPR=0;GTI=0;LEN=1;MEANALT=1;MQM=41.6566;MQMR=100;NS=1;NUMALT=1;ODDS=140.462;PAIRED=0.757576;PAIREDR=0;PAO=0;PQA=0;PQR=0;PRO=0;QA=3677;QR=60;RO=0;RPL=62;RPP=16.7191;RPPR=5.18177;RPR=37;RUN=1;SAF=41;SAP=9.34924;SAR=58;SRF=0;SRP=5.18177;SRR=0;TYPE=snp;ANN=A|upstream_gene_variant|MODIFIER|Afu1g00110|Afu1g00110|transcript|Afu1g00110-T|Coding||c.-1252G>A|||||1052|,A|downstream_gene_variant|MODIFIER|Afu1g00100|Afu1g00100|transcript|Afu1g00100-T|Coding||c.*1864G>A|||||1829|,A|downstream_gene_variant|MODIFIER|Afu1g00120|Afu1g00120|transcript|Afu1g00120-T|Coding||c.*4105C>T|||||4105|WARNING_TRANSCRIPT_INCOMPLETE,A|intergenic_region|MODIFIER|Afu1g00100-Afu1g00110|Afu1g00100-Afu1g00110|intergenic_region|Afu1g00100-Afu1g00110|||n.2700G>A||||||	GT:DP:RO:QR:AO:QA:GL	1/1:99:0:0:99:3677:-318.148,-29.802,0
Chr1_A_fumigatus_Af293	2784	.	T	A	2817.34	.	AB=0;ABP=0;AC=2;AF=1;AN=2;AO=98;CIGAR=1X;DP=99;DPB=99;DPRA=0;EPP=3.09893;EPPR=0;GTI=0;LEN=1;MEANALT=1;MQM=41.7551;MQMR=100;NS=1;NUMALT=1;ODDS=139.076;PAIRED=0.704082;PAIREDR=0;PAO=0;PQA=0;PQR=0;PRO=0;QA=3325;QR=60;RO=0;RPL=61;RPP=15.7732;RPPR=5.18177;RPR=37;RUN=1;SAF=35;SAP=20.3821;SAR=63;SRF=0;SRP=5.18177;SRR=0;TYPE=snp;ANN=A|upstream_gene_variant|MODIFIER|Afu1g00110|Afu1g00110|transcript|Afu1g00110-T|Coding||c.-1168T>A|||||968|,A|downstream_gene_variant|MODIFIER|Afu1g00100|Afu1g00100|transcript|Afu1g00100-T|Coding||c.*1948T>A|||||1913|,A|downstream_gene_variant|MODIFIER|Afu1g00120|Afu1g00120|transcript|Afu1g00120-T|Coding||c.*4021A>T|||||4021|WARNING_TRANSCRIPT_INCOMPLETE,A|intergenic_region|MODIFIER|Afu1g00100-Afu1g00110|Afu1g00100-Afu1g00110|intergenic_region|Afu1g00100-Afu1g00110|||n.2784T>A||||||	GT:DP:RO:QR:AO:QA:GL	1/1:98:0:0:98:3325:-288.046,-29.5009,0
Chr1_A_fumigatus_Af293	2914	.	G	T	2956.83	.	AB=0;ABP=0;AC=2;AF=1;AN=2;AO=99;CIGAR=1X;DP=100;DPB=100;DPRA=0;EPP=19.0002;EPPR=0;GTI=0;LEN=1;MEANALT=1;MQM=41.8182;MQMR=100;NS=1;NUMALT=1;ODDS=140.462;PAIRED=0.636364;PAIREDR=0;PAO=0;PQA=0;PQR=0;PRO=0;QA=3490;QR=60;RO=0;RPL=53;RPP=4.08507;RPPR=5.18177;RPR=46;RUN=1;SAF=34;SAP=24.0889;SAR=65;SRF=0;SRP=5.18177;SRR=0;TYPE=snp;ANN=T|upstream_gene_variant|MODIFIER|Afu1g00110|Afu1g00110|transcript|Afu1g00110-T|Coding||c.-1038G>T|||||838|,T|downstream_gene_variant|MODIFIER|Afu1g00100|Afu1g00100|transcript|Afu1g00100-T|Coding||c.*2078G>T|||||2043|,T|downstream_gene_variant|MODIFIER|Afu1g00120|Afu1g00120|transcript|Afu1g00120-T|Coding||c.*3891C>A|||||3891|WARNING_TRANSCRIPT_INCOMPLETE,T|intergenic_region|MODIFIER|Afu1g00100-Afu1g00110|Afu1g00100-Afu1g00110|intergenic_region|Afu1g00100-Afu1g00110|||n.2914G>T||||||	GT:DP:RO:QR:AO:QA:GL	1/1:99:0:0:99:3490:-302.804,-29.802,0
Chr1_A_fumigatus_Af293	3033	.	T	C	3502.18	.	AB=0;ABP=0;AC=2;AF=1;AN=2;AO=116;CIGAR=1X;DP=117;DPB=117;DPRA=0;EPP=36.0317;EPPR=0;GTI=0;LEN=1;MEANALT=1;MQM=41.9483;MQMR=100;NS=1;NUMALT=1;ODDS=164.029;PAIRED=0.689655;PAIREDR=0;PAO=0;PQA=0;PQR=0;PRO=0;QA=4100;QR=60;RO=0;RPL=52;RPP=5.70592;RPPR=5.18177;RPR=64;RUN=1;SAF=65;SAP=6.67934;SAR=51;SRF=0;SRP=5.18177;SRR=0;TYPE=snp;ANN=C|upstream_gene_variant|MODIFIER|Afu1g00110|Afu1g00110|transcript|Afu1g00110-T|Coding||c.-919T>C|||||719|,C|downstream_gene_variant|MODIFIER|Afu1g00100|Afu1g00100|transcript|Afu1g00100-T|Coding||c.*2197T>C|||||2162|,C|downstream_gene_variant|MODIFIER|Afu1g00120|Afu1g00120|transcript|Afu1g00120-T|Coding||c.*3772A>G|||||3772|WARNING_TRANSCRIPT_INCOMPLETE,C|intergenic_region|MODIFIER|Afu1g00100-Afu1g00110|Afu1g00100-Afu1g00110|intergenic_region|Afu1g00100-Afu1g00110|||n.3033T>C||||||	GT:DP:RO:QR:AO:QA:GL	1/1:116:0:0:116:4100:-357.592,-34.9195,0
Chr1_A_fumigatus_Af293	3124	.	C	T	4173.4	.	AB=0;ABP=0;AC=2;AF=1;AN=2;AO=137;CIGAR=1X;DP=138;DPB=138;DPRA=0;EPP=8.73221;EPPR=0;GTI=0;LEN=1;MEANALT=1;MQM=41.6569;MQMR=100;NS=1;NUMALT=1;ODDS=193.141;PAIRED=0.729927;PAIREDR=0;PAO=0;PQA=0;PQR=0;PRO=0;QA=4968;QR=60;RO=0;RPL=38;RPP=61.9888;RPPR=5.18177;RPR=99;RUN=1;SAF=84;SAP=18.2423;SAR=53;SRF=0;SRP=5.18177;SRR=0;TYPE=snp;ANN=T|upstream_gene_variant|MODIFIER|Afu1g00110|Afu1g00110|transcript|Afu1g00110-T|Coding||c.-828C>T|||||628|,T|downstream_gene_variant|MODIFIER|Afu1g00100|Afu1g00100|transcript|Afu1g00100-T|Coding||c.*2288C>T|||||2253|,T|downstream_gene_variant|MODIFIER|Afu1g00120|Afu1g00120|transcript|Afu1g00120-T|Coding||c.*3681G>A|||||3681|WARNING_TRANSCRIPT_INCOMPLETE,T|intergenic_region|MODIFIER|Afu1g00100-Afu1g00110|Afu1g00100-Afu1g00110|intergenic_region|Afu1g00100-Afu1g00110|||n.3124C>T||||||	GT:DP:RO:QR:AO:QA:GL	1/1:137:0:0:137:4968:-428.999,-41.2411,0
Chr1_A_fumigatus_Af293	3165	.	C	T	4414.46	.	AB=0;ABP=0;AC=2;AF=1;AN=2;AO=142;CIGAR=1X;DP=143;DPB=143;DPRA=0;EPP=7.96493;EPPR=0;GTI=0;LEN=1;MEANALT=1;MQM=41.669;MQMR=100;NS=1;NUMALT=1;ODDS=200.073;PAIRED=0.78169;PAIREDR=0;PAO=0;PQA=0;PQR=0;PRO=0;QA=5210;QR=60;RO=0;RPL=56;RPP=16.7732;RPPR=5.18177;RPR=86;RUN=1;SAF=90;SAP=25.092;SAR=52;SRF=0;SRP=5.18177;SRR=0;TYPE=snp;ANN=T|upstream_gene_variant|MODIFIER|Afu1g00110|Afu1g00110|transcript|Afu1g00110-T|Coding||c.-787C>T|||||587|,T|downstream_gene_variant|MODIFIER|Afu1g00100|Afu1g00100|transcript|Afu1g00100-T|Coding||c.*2329C>T|||||2294|,T|downstream_gene_variant|MODIFIER|Afu1g00120|Afu1g00120|transcript|Afu1g00120-T|Coding||c.*3640G>A|||||3640|WARNING_TRANSCRIPT_INCOMPLETE,T|intergenic_region|MODIFIER|Afu1g00100-Afu1g00110|Afu1g00100-Afu1g00110|intergenic_region|Afu1g00100-Afu1g00110|||n.3165C>T||||||	GT:DP:RO:QR:AO:QA:GL	1/1:142:0:0:142:5210:-449.06,-42.7463,0
Chr1_A_fumigatus_Af293	3399	.	ACAGC	GCAGCTTTTCCCC	2473.62	.	AB=0;ABP=0;AC=2;AF=1;AN=2;AO=92;CIGAR=1X3M8I1M;DP=95;DPB=246.2;DPRA=0;EPP=7.63648;EPPR=0;GTI=0;LEN=13;MEANALT=3;MQM=39.0217;MQMR=0;NS=1;NUMALT=1;ODDS=132.144;PAIRED=0.815217;PAIREDR=0;PAO=2;PQA=58;PQR=0;PRO=0;QA=2956;QR=0;RO=0;RPL=53;RPP=7.63648;RPPR=0;RPR=39;RUN=1;SAF=40;SAP=6.40913;SAR=52;SRF=0;SRP=0;SRR=0;TYPE=complex;ANN=GCAGCTTTTCCCC|upstream_gene_variant|MODIFIER|Afu1g00110|Afu1g00110|transcript|Afu1g00110-T|Coding||c.-553_-549delACAGCinsGCAGCTTTTCCCC|||||353|,GCAGCTTTTCCCC|downstream_gene_variant|MODIFIER|Afu1g00100|Afu1g00100|transcript|Afu1g00100-T|Coding||c.*2563_*2567delACAGCinsGCAGCTTTTCCCC|||||2528|,GCAGCTTTTCCCC|downstream_gene_variant|MODIFIER|Afu1g00120|Afu1g00120|transcript|Afu1g00120-T|Coding||c.*3402_*3406delGCTGTinsGGGGAAAAGCTGC|||||3406|WARNING_TRANSCRIPT_INCOMPLETE,GCAGCTTTTCCCC|intergenic_region|MODIFIER|Afu1g00100-Afu1g00110|Afu1g00100-Afu1g00110|intergenic_region|Afu1g00100-Afu1g00110|||n.3399_3403delACAGCinsGCAGCTTTTCCCC||||||	GT:DP:RO:QR:AO:QA:GL	1/1:94:0:0:92:2956:-251.861,-28.2968,0
Chr1_A_fumigatus_Af293	3515	.	C	A	3356.42	.	AB=0;ABP=0;AC=2;AF=1;AN=2;AO=112;CIGAR=1X;DP=113;DPB=113;DPRA=0;EPP=22.8638;EPPR=0;GTI=0;LEN=1;MEANALT=1;MQM=40.7232;MQMR=100;NS=1;NUMALT=1;ODDS=158.484;PAIRED=0.669643;PAIREDR=0;PAO=0;PQA=0;PQR=0;PRO=0;QA=4025;QR=60;RO=0;RPL=41;RPP=20.4596;RPPR=5.18177;RPR=71;RUN=1;SAF=43;SAP=16.1167;SAR=69;SRF=0;SRP=5.18177;SRR=0;TYPE=snp;ANN=A|upstream_gene_variant|MODIFIER|Afu1g00110|Afu1g00110|transcript|Afu1g00110-T|Coding||c.-437C>A|||||237|,A|downstream_gene_variant|MODIFIER|Afu1g00100|Afu1g00100|transcript|Afu1g00100-T|Coding||c.*2679C>A|||||2644|,A|downstream_gene_variant|MODIFIER|Afu1g00120|Afu1g00120|transcript|Afu1g00120-T|Coding||c.*3290G>T|||||3290|WARNING_TRANSCRIPT_INCOMPLETE,A|intergenic_region|MODIFIER|Afu1g00100-Afu1g00110|Afu1g00100-Afu1g00110|intergenic_region|Afu1g00100-Afu1g00110|||n.3515C>A||||||	GT:DP:RO:QR:AO:QA:GL	1/1:112:0:0:112:4025:-344.069,-33.7154,0
Chr1_A_fumigatus_Af293	3638	.	C	T	2814.21	.	AB=0;ABP=0;AC=2;AF=1;AN=2;AO=99;CIGAR=1X;DP=100;DPB=100;DPRA=0;EPP=24.0889;EPPR=0;GTI=0;LEN=1;MEANALT=1;MQM=41.3434;MQMR=100;NS=1;NUMALT=1;ODDS=140.462;PAIRED=0.656566;PAIREDR=0;PAO=0;PQA=0;PQR=0;PRO=0;QA=3420;QR=60;RO=0;RPL=75;RPP=60.0608;RPPR=5.18177;RPR=24;RUN=1;SAF=34;SAP=24.0889;SAR=65;SRF=0;SRP=5.18177;SRR=0;TYPE=snp;ANN=T|upstream_gene_variant|MODIFIER|Afu1g00110|Afu1g00110|transcript|Afu1g00110-T|Coding||c.-314C>T|||||114|,T|downstream_gene_variant|MODIFIER|Afu1g00100|Afu1g00100|transcript|Afu1g00100-T|Coding||c.*2802C>T|||||2767|,T|downstream_gene_variant|MODIFIER|Afu1g00120|Afu1g00120|transcript|Afu1g00120-T|Coding||c.*3167G>A|||||3167|WARNING_TRANSCRIPT_INCOMPLETE,T|intergenic_region|MODIFIER|Afu1g00100-Afu1g00110|Afu1g00100-Afu1g00110|intergenic_region|Afu1g00100-Afu1g00110|||n.3638C>T||||||	GT:DP:RO:QR:AO:QA:GL	1/1:99:0:0:99:3420:-294.877,-29.802,0
Chr1_A_fumigatus_Af293	3895	.	G	A	3958.9	.	AB=0;ABP=0;AC=2;AF=1;AN=2;AO=133;CIGAR=1X;DP=134;DPB=134;DPRA=0;EPP=3.41847;EPPR=0;GTI=0;LEN=1;MEANALT=1;MQM=41.6842;MQMR=100;NS=1;NUMALT=1;ODDS=187.596;PAIRED=0.669173;PAIREDR=0;PAO=0;PQA=0;PQR=0;PRO=0;QA=4709;QR=60;RO=0;RPL=39;RPP=52.3991;RPPR=5.18177;RPR=94;RUN=1;SAF=88;SAP=33.1987;SAR=45;SRF=0;SRP=5.18177;SRR=0;TYPE=snp;ANN=A|5_prime_UTR_variant|MODIFIER|Afu1g00110|Afu1g00110|transcript|Afu1g00110-T|Coding|1/2|c.-57G>A|||||57|,A|downstream_gene_variant|MODIFIER|Afu1g00100|Afu1g00100|transcript|Afu1g00100-T|Coding||c.*3059G>A|||||3024|,A|downstream_gene_variant|MODIFIER|Afu1g00120|Afu1g00120|transcript|Afu1g00120-T|Coding||c.*2910C>T|||||2910|WARNING_TRANSCRIPT_INCOMPLETE	GT:DP:RO:QR:AO:QA:GL	1/1:133:0:0:133:4709:-407.513,-40.037,0
Chr1_A_fumigatus_Af293	3928	.	C	A	4810.76	.	AB=0;ABP=0;AC=2;AF=1;AN=2;AO=161;CIGAR=1X;DP=163;DPB=163;DPRA=0;EPP=10.1451;EPPR=7.35324;GTI=0;LEN=1;MEANALT=1;MQM=41.7391;MQMR=71;NS=1;NUMALT=1;ODDS=222.028;PAIRED=0.714286;PAIREDR=0;PAO=0;PQA=0;PQR=0;PRO=0;QA=5641;QR=72;RO=1;RPL=69;RPP=10.1451;RPPR=3.0103;RPR=92;RUN=1;SAF=96;SAP=15.9717;SAR=65;SRF=0;SRP=7.35324;SRR=1;TYPE=snp;ANN=A|5_prime_UTR_variant|MODIFIER|Afu1g00110|Afu1g00110|transcript|Afu1g00110-T|Coding|1/2|c.-24C>A|||||24|,A|downstream_gene_variant|MODIFIER|Afu1g00100|Afu1g00100|transcript|Afu1g00100-T|Coding||c.*3092C>A|||||3057|,A|downstream_gene_variant|MODIFIER|Afu1g00120|Afu1g00120|transcript|Afu1g00120-T|Coding||c.*2877G>T|||||2877|WARNING_TRANSCRIPT_INCOMPLETE	GT:DP:RO:QR:AO:QA:GL	1/1:162:1:12:161:5641:-486.499,-47.5673,0
Chr1_A_fumigatus_Af293	4311	.	C	T	4856.38	.	AB=0;ABP=0;AC=2;AF=1;AN=2;AO=153;CIGAR=1X;DP=154;DPB=154;DPRA=0;EPP=3.02449;EPPR=0;GTI=0;LEN=1;MEANALT=1;MQM=42;MQMR=100;NS=1;NUMALT=1;ODDS=215.322;PAIRED=0.732026;PAIREDR=0;PAO=0;PQA=0;PQR=0;PRO=0;QA=5675;QR=60;RO=0;RPL=93;RPP=18.4661;RPPR=5.18177;RPR=60;RUN=1;SAF=64;SAP=11.8807;SAR=89;SRF=0;SRP=5.18177;SRR=0;TYPE=snp;ANN=T|downstream_gene_variant|MODIFIER|Afu1g00100|Afu1g00100|transcript|Afu1g00100-T|Coding||c.*3475C>T|||||3440|,T|downstream_gene_variant|MODIFIER|Afu1g00120|Afu1g00120|transcript|Afu1g00120-T|Coding||c.*2494G>A|||||2494|WARNING_TRANSCRIPT_INCOMPLETE,T|intron_variant|MODIFIER|Afu1g00110|Afu1g00110|transcript|Afu1g00110-T|Coding|1/1|c.303-24C>T||||||	GT:DP:RO:QR:AO:QA:GL	1/1:153:0:0:153:5675:-491.645,-46.0576,0
Chr1_A_fumigatus_Af293	4400	.	T	G	4508.52	.	AB=0;ABP=0;AC=2;AF=1;AN=2;AO=145;CIGAR=1X;DP=146;DPB=146;DPRA=0;EPP=5.54119;EPPR=0;GTI=0;LEN=1;MEANALT=1;MQM=42;MQMR=100;NS=1;NUMALT=1;ODDS=204.232;PAIRED=0.786207;PAIREDR=0;PAO=0;PQA=0;PQR=0;PRO=0;QA=5244;QR=60;RO=0;RPL=67;RPP=4.82236;RPPR=5.18177;RPR=78;RUN=1;SAF=66;SAP=5.54119;SAR=79;SRF=0;SRP=5.18177;SRR=0;TYPE=snp;ANN=G|missense_variant|MODERATE|Afu1g00110|Afu1g00110|transcript|Afu1g00110-T|Coding|2/2|c.368T>G|p.Val123Gly|568/663|368/429|123/142||,G|downstream_gene_variant|MODIFIER|Afu1g00100|Afu1g00100|transcript|Afu1g00100-T|Coding||c.*3564T>G|||||3529|,G|downstream_gene_variant|MODIFIER|Afu1g00120|Afu1g00120|transcript|Afu1g00120-T|Coding||c.*2405A>C|||||2405|WARNING_TRANSCRIPT_INCOMPLETE	GT:DP:RO:QR:AO:QA:GL	1/1:145:0:0:145:5244:-455.074,-43.6494,0
Chr1_A_fumigatus_Af293	4542	.	A	G	4420.26	.	AB=0;ABP=0;AC=2;AF=1;AN=2;AO=140;CIGAR=1X;DP=141;DPB=141;DPRA=0;EPP=10.5174;EPPR=0;GTI=0;LEN=1;MEANALT=1;MQM=41.9857;MQMR=100;NS=1;NUMALT=1;ODDS=197.3;PAIRED=0.792857;PAIREDR=0;PAO=0;PQA=0;PQR=0;PRO=0;QA=5149;QR=60;RO=0;RPL=69;RPP=3.07234;RPPR=5.18177;RPR=71;RUN=1;SAF=64;SAP=5.24381;SAR=76;SRF=0;SRP=5.18177;SRR=0;TYPE=snp;ANN=G|downstream_gene_variant|MODIFIER|Afu1g00100|Afu1g00100|transcript|Afu1g00100-T|Coding||c.*3706A>G|||||3671|,G|downstream_gene_variant|MODIFIER|Afu1g00110|Afu1g00110|transcript|Afu1g00110-T|Coding||c.*81A>G|||||47|,G|downstream_gene_variant|MODIFIER|Afu1g00120|Afu1g00120|transcript|Afu1g00120-T|Coding||c.*2263T>C|||||2263|WARNING_TRANSCRIPT_INCOMPLETE,G|intergenic_region|MODIFIER|Afu1g00110-Afu1g00120|Afu1g00110-Afu1g00120|intergenic_region|Afu1g00110-Afu1g00120|||n.4542A>G||||||	GT:DP:RO:QR:AO:QA:GL	1/1:140:0:0:140:5149:-446.518,-42.1442,0
Chr1_A_fumigatus_Af293	4548	.	G	A	4128.51	.	AB=0;ABP=0;AC=2;AF=1;AN=2;AO=134;CIGAR=1X;DP=136;DPB=136;DPRA=0;EPP=13.9649;EPPR=3.0103;GTI=0;LEN=1;MEANALT=1;MQM=41.9851;MQMR=71;NS=1;NUMALT=1;ODDS=183.861;PAIRED=0.80597;PAIREDR=0;PAO=0;PQA=0;PQR=0;PRO=0;QA=4811;QR=76;RO=1;RPL=66;RPP=3.07512;RPPR=7.35324;RPR=68;RUN=1;SAF=64;SAP=3.59368;SAR=70;SRF=0;SRP=7.35324;SRR=1;TYPE=snp;ANN=A|downstream_gene_variant|MODIFIER|Afu1g00100|Afu1g00100|transcript|Afu1g00100-T|Coding||c.*3712G>A|||||3677|,A|downstream_gene_variant|MODIFIER|Afu1g00110|Afu1g00110|transcript|Afu1g00110-T|Coding||c.*87G>A|||||53|,A|downstream_gene_variant|MODIFIER|Afu1g00120|Afu1g00120|transcript|Afu1g00120-T|Coding||c.*2257C>T|||||2257|WARNING_TRANSCRIPT_INCOMPLETE,A|intergenic_region|MODIFIER|Afu1g00110-Afu1g00120|Afu1g00110-Afu1g00120|intergenic_region|Afu1g00110-Afu1g00120|||n.4548G>A||||||	GT:DP:RO:QR:AO:QA:GL	1/1:135:1:16:134:4811:-416.593,-39.0401,0
Chr1_A_fumigatus_Af293	4613	.	C	T	3456.3	.	AB=0;ABP=0;AC=2;AF=1;AN=2;AO=115;CIGAR=1X;DP=116;DPB=116;DPRA=0;EPP=12.9991;EPPR=0;GTI=0;LEN=1;MEANALT=1;MQM=41.8261;MQMR=100;NS=1;NUMALT=1;ODDS=162.643;PAIRED=0.704348;PAIREDR=0;PAO=0;PQA=0;PQR=0;PRO=0;QA=4012;QR=60;RO=0;RPL=64;RPP=6.20142;RPPR=5.18177;RPR=51;RUN=1;SAF=55;SAP=3.48236;SAR=60;SRF=0;SRP=5.18177;SRR=0;TYPE=snp;ANN=T|downstream_gene_variant|MODIFIER|Afu1g00100|Afu1g00100|transcript|Afu1g00100-T|Coding||c.*3777C>T|||||3742|,T|downstream_gene_variant|MODIFIER|Afu1g00110|Afu1g00110|transcript|Afu1g00110-T|Coding||c.*152C>T|||||118|,T|downstream_gene_variant|MODIFIER|Afu1g00120|Afu1g00120|transcript|Afu1g00120-T|Coding||c.*2192G>A|||||2192|WARNING_TRANSCRIPT_INCOMPLETE,T|intergenic_region|MODIFIER|Afu1g00110-Afu1g00120|Afu1g00110-Afu1g00120|intergenic_region|Afu1g00110-Afu1g00120|||n.4613C>T||||||	GT:DP:RO:QR:AO:QA:GL	1/1:115:0:0:115:4012:-350.378,-34.6185,0
Chr1_A_fumigatus_Af293	4694	.	G	A	3233.5	.	AB=0;ABP=0;AC=2;AF=1;AN=2;AO=112;CIGAR=1X;DP=114;DPB=114;DPRA=0;EPP=14.1779;EPPR=0;GTI=0;LEN=1;MEANALT=2;MQM=41.5089;MQMR=100;NS=1;NUMALT=1;ODDS=158.484;PAIRED=0.723214;PAIREDR=0;PAO=0;PQA=0;PQR=0;PRO=0;QA=3789;QR=60;RO=0;RPL=60;RPP=4.25114;RPPR=5.18177;RPR=52;RUN=1;SAF=62;SAP=5.80219;SAR=50;SRF=0;SRP=5.18177;SRR=0;TYPE=snp;ANN=A|downstream_gene_variant|MODIFIER|Afu1g00100|Afu1g00100|transcript|Afu1g00100-T|Coding||c.*3858G>A|||||3823|,A|downstream_gene_variant|MODIFIER|Afu1g00110|Afu1g00110|transcript|Afu1g00110-T|Coding||c.*233G>A|||||199|,A|downstream_gene_variant|MODIFIER|Afu1g00120|Afu1g00120|transcript|Afu1g00120-T|Coding||c.*2111C>T|||||2111|WARNING_TRANSCRIPT_INCOMPLETE,A|intergenic_region|MODIFIER|Afu1g00110-Afu1g00120|Afu1g00110-Afu1g00120|intergenic_region|Afu1g00110-Afu1g00120|||n.4694G>A||||||	GT:DP:RO:QR:AO:QA:GL	1/1:113:0:0:112:3789:-328.236,-33.7154,0
Chr1_A_fumigatus_Af293	4893	.	T	A	3871.23	.	AB=0;ABP=0;AC=2;AF=1;AN=2;AO=126;CIGAR=1X;DP=127;DPB=127;DPRA=0;EPP=8.59409;EPPR=0;GTI=0;LEN=1;MEANALT=1;MQM=41.7619;MQMR=100;NS=1;NUMALT=1;ODDS=177.892;PAIRED=0.746032;PAIREDR=0;PAO=0;PQA=0;PQR=0;PRO=0;QA=4561;QR=60;RO=0;RPL=82;RPP=27.8961;RPPR=5.18177;RPR=44;RUN=1;SAF=58;SAP=4.73369;SAR=68;SRF=0;SRP=5.18177;SRR=0;TYPE=snp;ANN=A|downstream_gene_variant|MODIFIER|Afu1g00100|Afu1g00100|transcript|Afu1g00100-T|Coding||c.*4057T>A|||||4022|,A|downstream_gene_variant|MODIFIER|Afu1g00110|Afu1g00110|transcript|Afu1g00110-T|Coding||c.*432T>A|||||398|,A|downstream_gene_variant|MODIFIER|Afu1g00120|Afu1g00120|transcript|Afu1g00120-T|Coding||c.*1912A>T|||||1912|WARNING_TRANSCRIPT_INCOMPLETE,A|intergenic_region|MODIFIER|Afu1g00110-Afu1g00120|Afu1g00110-Afu1g00120|intergenic_region|Afu1g00110-Afu1g00120|||n.4893T>A||||||	GT:DP:RO:QR:AO:QA:GL	1/1:126:0:0:126:4561:-393.804,-37.9298,0
Chr1_A_fumigatus_Af293	4933	.	T	C	3528.69	.	AB=0;ABP=0;AC=2;AF=1;AN=2;AO=117;CIGAR=1X;DP=118;DPB=118;DPRA=0;EPP=3.47429;EPPR=0;GTI=0;LEN=1;MEANALT=1;MQM=41.094;MQMR=100;NS=1;NUMALT=1;ODDS=165.415;PAIRED=0.752137;PAIREDR=0;PAO=0;PQA=0;PQR=0;PRO=0;QA=4154;QR=60;RO=0;RPL=61;RPP=3.47429;RPPR=5.18177;RPR=56;RUN=1;SAF=55;SAP=3.91972;SAR=62;SRF=0;SRP=5.18177;SRR=0;TYPE=snp;ANN=C|downstream_gene_variant|MODIFIER|Afu1g00100|Afu1g00100|transcript|Afu1g00100-T|Coding||c.*4097T>C|||||4062|,C|downstream_gene_variant|MODIFIER|Afu1g00110|Afu1g00110|transcript|Afu1g00110-T|Coding||c.*472T>C|||||438|,C|downstream_gene_variant|MODIFIER|Afu1g00120|Afu1g00120|transcript|Afu1g00120-T|Coding||c.*1872A>G|||||1872|WARNING_TRANSCRIPT_INCOMPLETE,C|intergenic_region|MODIFIER|Afu1g00110-Afu1g00120|Afu1g00110-Afu1g00120|intergenic_region|Afu1g00110-Afu1g00120|||n.4933T>C||||||	GT:DP:RO:QR:AO:QA:GL	1/1:117:0:0:117:4154:-356.451,-35.2205,0
Chr1_A_fumigatus_Af293	4988	.	CTG	TTT	3695.01	.	AB=0;ABP=0;AC=2;AF=1;AN=2;AO=122;CIGAR=1X1M1X;DP=123;DPB=123;DPRA=0;EPP=7.56683;EPPR=0;GTI=0;LEN=3;MEANALT=1;MQM=40.8279;MQMR=0;NS=1;NUMALT=1;ODDS=173.04;PAIRED=0.672131;PAIREDR=0;PAO=1;PQA=34;PQR=0;PRO=0;QA=4317;QR=0;RO=0;RPL=59;RPP=3.29508;RPPR=0;RPR=63;RUN=1;SAF=66;SAP=4.7902;SAR=56;SRF=0;SRP=0;SRR=0;TYPE=complex;ANN=TTT|downstream_gene_variant|MODIFIER|Afu1g00100|Afu1g00100|transcript|Afu1g00100-T|Coding||c.*4152_*4154delCTGinsTTT|||||4117|,TTT|downstream_gene_variant|MODIFIER|Afu1g00110|Afu1g00110|transcript|Afu1g00110-T|Coding||c.*527_*529delCTGinsTTT|||||493|,TTT|downstream_gene_variant|MODIFIER|Afu1g00120|Afu1g00120|transcript|Afu1g00120-T|Coding||c.*1815_*1817delCAGinsAAA|||||1817|WARNING_TRANSCRIPT_INCOMPLETE,TTT|intergenic_region|MODIFIER|Afu1g00110-Afu1g00120|Afu1g00110-Afu1g00120|intergenic_region|Afu1g00110-Afu1g00120|||n.4988_4990delCTGinsTTT||||||	GT:DP:RO:QR:AO:QA:GL	1/1:122:0:0:122:4317:-373.586,-37.0267,0
Chr1_A_fumigatus_Af293	4999	.	G	A	3863.59	.	AB=0;ABP=0;AC=2;AF=1;AN=2;AO=124;CIGAR=1X;DP=125;DPB=125;DPRA=0;EPP=14.8483;EPPR=0;GTI=0;LEN=1;MEANALT=1;MQM=40.9919;MQMR=100;NS=1;NUMALT=1;ODDS=175.119;PAIRED=0.677419;PAIREDR=0;PAO=0;PQA=0;PQR=0;PRO=0;QA=4595;QR=60;RO=0;RPL=57;RPP=4.76149;RPPR=5.18177;RPR=67;RUN=1;SAF=64;SAP=3.29049;SAR=60;SRF=0;SRP=5.18177;SRR=0;TYPE=snp;ANN=A|downstream_gene_variant|MODIFIER|Afu1g00100|Afu1g00100|transcript|Afu1g00100-T|Coding||c.*4163G>A|||||4128|,A|downstream_gene_variant|MODIFIER|Afu1g00110|Afu1g00110|transcript|Afu1g00110-T|Coding||c.*538G>A|||||504|,A|downstream_gene_variant|MODIFIER|Afu1g00120|Afu1g00120|transcript|Afu1g00120-T|Coding||c.*1806C>T|||||1806|WARNING_TRANSCRIPT_INCOMPLETE,A|intergenic_region|MODIFIER|Afu1g00110-Afu1g00120|Afu1g00110-Afu1g00120|intergenic_region|Afu1g00110-Afu1g00120|||n.4999G>A||||||	GT:DP:RO:QR:AO:QA:GL	1/1:124:0:0:124:4595:-391.181,-37.3277,0
Chr1_A_fumigatus_Af293	5037	.	T	C	3892.12	.	AB=0;ABP=0;AC=2;AF=1;AN=2;AO=130;CIGAR=1X;DP=131;DPB=131;DPRA=0;EPP=18.0436;EPPR=0;GTI=0;LEN=1;MEANALT=1;MQM=41.0769;MQMR=100;NS=1;NUMALT=1;ODDS=183.437;PAIRED=0.638462;PAIREDR=0;PAO=0;PQA=0;PQR=0;PRO=0;QA=4635;QR=60;RO=0;RPL=43;RPP=35.3485;RPPR=5.18177;RPR=87;RUN=1;SAF=67;SAP=3.27756;SAR=63;SRF=0;SRP=5.18177;SRR=0;TYPE=snp;ANN=C|downstream_gene_variant|MODIFIER|Afu1g00100|Afu1g00100|transcript|Afu1g00100-T|Coding||c.*4201T>C|||||4166|,C|downstream_gene_variant|MODIFIER|Afu1g00110|Afu1g00110|transcript|Afu1g00110-T|Coding||c.*576T>C|||||542|,C|downstream_gene_variant|MODIFIER|Afu1g00120|Afu1g00120|transcript|Afu1g00120-T|Coding||c.*1768A>G|||||1768|WARNING_TRANSCRIPT_INCOMPLETE,C|intergenic_region|MODIFIER|Afu1g00110-Afu1g00120|Afu1g00110-Afu1g00120|intergenic_region|Afu1g00110-Afu1g00120|||n.5037T>C||||||	GT:DP:RO:QR:AO:QA:GL	1/1:130:0:0:130:4635:-397.483,-39.1339,0
Chr1_A_fumigatus_Af293	5387	.	A	G	4485.38	.	AB=0;ABP=0;AC=2;AF=1;AN=2;AO=144;CIGAR=1X;DP=145;DPB=145;DPRA=0;EPP=7.89611;EPPR=0;GTI=0;LEN=1;MEANALT=1;MQM=41.4514;MQMR=100;NS=1;NUMALT=1;ODDS=202.845;PAIRED=0.708333;PAIREDR=0;PAO=0;PQA=0;PQR=0;PRO=0;QA=5266;QR=60;RO=0;RPL=70;RPP=3.25157;RPPR=5.18177;RPR=74;RUN=1;SAF=77;SAP=4.51827;SAR=67;SRF=0;SRP=5.18177;SRR=0;TYPE=snp;ANN=G|upstream_gene_variant|MODIFIER|Afu1g00130|Afu1g00130|transcript|Afu1g00130-T|Coding||c.-4831A>G|||||4831|,G|downstream_gene_variant|MODIFIER|Afu1g00100|Afu1g00100|transcript|Afu1g00100-T|Coding||c.*4551A>G|||||4516|,G|downstream_gene_variant|MODIFIER|Afu1g00110|Afu1g00110|transcript|Afu1g00110-T|Coding||c.*926A>G|||||892|,G|downstream_gene_variant|MODIFIER|Afu1g00120|Afu1g00120|transcript|Afu1g00120-T|Coding||c.*1418T>C|||||1418|WARNING_TRANSCRIPT_INCOMPLETE,G|intergenic_region|MODIFIER|Afu1g00110-Afu1g00120|Afu1g00110-Afu1g00120|intergenic_region|Afu1g00110-Afu1g00120|||n.5387A>G||||||	GT:DP:RO:QR:AO:QA:GL	1/1:144:0:0:144:5266:-452.733,-43.3483,0
Chr1_A_fumigatus_Af293	5436	.	G	A	4941.61	.	AB=0;ABP=0;AC=2;AF=1;AN=2;AO=163;CIGAR=1X;DP=164;DPB=164;DPRA=0;EPP=3.34335;EPPR=0;GTI=0;LEN=1;MEANALT=1;MQM=41.3988;MQMR=100;NS=1;NUMALT=1;ODDS=229.185;PAIRED=0.668712;PAIREDR=0;PAO=0;PQA=0;PQR=0;PRO=0;QA=5757;QR=60;RO=0;RPL=70;RPP=10.0576;RPPR=5.18177;RPR=93;RUN=1;SAF=85;SAP=3.66307;SAR=78;SRF=0;SRP=5.18177;SRR=0;TYPE=snp;ANN=A|upstream_gene_variant|MODIFIER|Afu1g00130|Afu1g00130|transcript|Afu1g00130-T|Coding||c.-4782G>A|||||4782|,A|downstream_gene_variant|MODIFIER|Afu1g00100|Afu1g00100|transcript|Afu1g00100-T|Coding||c.*4600G>A|||||4565|,A|downstream_gene_variant|MODIFIER|Afu1g00110|Afu1g00110|transcript|Afu1g00110-T|Coding||c.*975G>A|||||941|,A|downstream_gene_variant|MODIFIER|Afu1g00120|Afu1g00120|transcript|Afu1g00120-T|Coding||c.*1369C>T|||||1369|WARNING_TRANSCRIPT_INCOMPLETE,A|intergenic_region|MODIFIER|Afu1g00110-Afu1g00120|Afu1g00110-Afu1g00120|intergenic_region|Afu1g00110-Afu1g00120|||n.5436G>A||||||	GT:DP:RO:QR:AO:QA:GL	1/1:163:0:0:163:5757:-498.576,-49.0679,0
Chr1_A_fumigatus_Af293	5541	.	G	A	4200.75	.	AB=0;ABP=0;AC=2;AF=1;AN=2;AO=133;CIGAR=1X;DP=135;DPB=135;DPRA=0;EPP=3.81032;EPPR=0;GTI=0;LEN=1;MEANALT=2;MQM=41.0827;MQMR=100;NS=1;NUMALT=1;ODDS=187.596;PAIRED=0.631579;PAIREDR=0;PAO=0;PQA=0;PQR=0;PRO=0;QA=5012;QR=60;RO=0;RPL=86;RPP=27.8435;RPPR=5.18177;RPR=47;RUN=1;SAF=70;SAP=3.81032;SAR=63;SRF=0;SRP=5.18177;SRR=0;TYPE=snp;ANN=A|upstream_gene_variant|MODIFIER|Afu1g00130|Afu1g00130|transcript|Afu1g00130-T|Coding||c.-4677G>A|||||4677|,A|downstream_gene_variant|MODIFIER|Afu1g00100|Afu1g00100|transcript|Afu1g00100-T|Coding||c.*4705G>A|||||4670|,A|downstream_gene_variant|MODIFIER|Afu1g00110|Afu1g00110|transcript|Afu1g00110-T|Coding||c.*1080G>A|||||1046|,A|downstream_gene_variant|MODIFIER|Afu1g00120|Afu1g00120|transcript|Afu1g00120-T|Coding||c.*1264C>T|||||1264|WARNING_TRANSCRIPT_INCOMPLETE,A|intergenic_region|MODIFIER|Afu1g00110-Afu1g00120|Afu1g00110-Afu1g00120|intergenic_region|Afu1g00110-Afu1g00120|||n.5541G>A||||||	GT:DP:RO:QR:AO:QA:GL	1/1:134:0:0:133:5012:-426.218,-40.037,0
Chr1_A_fumigatus_Af293	5560	.	A	G	3979.23	.	AB=0;ABP=0;AC=2;AF=1;AN=2;AO=134;CIGAR=1X;DP=137;DPB=137;DPRA=0;EPP=3.07512;EPPR=3.0103;GTI=0;LEN=1;MEANALT=2;MQM=41.3657;MQMR=62;NS=1;NUMALT=1;ODDS=182.664;PAIRED=0.649254;PAIREDR=0;PAO=0;PQA=0;PQR=0;PRO=0;QA=4725;QR=93;RO=1;RPL=86;RPP=26.4103;RPPR=7.35324;RPR=48;RUN=1;SAF=70;SAP=3.59368;SAR=64;SRF=0;SRP=7.35324;SRR=1;TYPE=snp;ANN=G|upstream_gene_variant|MODIFIER|Afu1g00130|Afu1g00130|transcript|Afu1g00130-T|Coding||c.-4658A>G|||||4658|,G|downstream_gene_variant|MODIFIER|Afu1g00100|Afu1g00100|transcript|Afu1g00100-T|Coding||c.*4724A>G|||||4689|,G|downstream_gene_variant|MODIFIER|Afu1g00110|Afu1g00110|transcript|Afu1g00110-T|Coding||c.*1099A>G|||||1065|,G|downstream_gene_variant|MODIFIER|Afu1g00120|Afu1g00120|transcript|Afu1g00120-T|Coding||c.*1245T>C|||||1245|WARNING_TRANSCRIPT_INCOMPLETE,G|intergenic_region|MODIFIER|Afu1g00110-Afu1g00120|Afu1g00110-Afu1g00120|intergenic_region|Afu1g00110-Afu1g00120|||n.5560A>G||||||	GT:DP:RO:QR:AO:QA:GL	1/1:136:1:33:134:4725:-402.926,-38.5202,0
Chr1_A_fumigatus_Af293	5825	.	C	T	4522.48	.	AB=0;ABP=0;AC=2;AF=1;AN=2;AO=161;CIGAR=1X;DP=165;DPB=165;DPRA=0;EPP=3.67118;EPPR=0;GTI=0;LEN=1;MEANALT=3;MQM=41.4161;MQMR=100;NS=1;NUMALT=1;ODDS=226.412;PAIRED=0.745342;PAIREDR=0;PAO=0;PQA=0;PQR=0;PRO=0;QA=5327;QR=60;RO=0;RPL=102;RPP=27.9485;RPPR=5.18177;RPR=59;RUN=1;SAF=57;SAP=32.804;SAR=104;SRF=0;SRP=5.18177;SRR=0;TYPE=snp;ANN=T|upstream_gene_variant|MODIFIER|Afu1g00130|Afu1g00130|transcript|Afu1g00130-T|Coding||c.-4393C>T|||||4393|,T|downstream_gene_variant|MODIFIER|Afu1g00100|Afu1g00100|transcript|Afu1g00100-T|Coding||c.*4989C>T|||||4954|,T|downstream_gene_variant|MODIFIER|Afu1g00110|Afu1g00110|transcript|Afu1g00110-T|Coding||c.*1364C>T|||||1330|,T|downstream_gene_variant|MODIFIER|Afu1g00120|Afu1g00120|transcript|Afu1g00120-T|Coding||c.*980G>A|||||980|WARNING_TRANSCRIPT_INCOMPLETE,T|intergenic_region|MODIFIER|Afu1g00110-Afu1g00120|Afu1g00110-Afu1g00120|intergenic_region|Afu1g00110-Afu1g00120|||n.5825C>T||||||	GT:DP:RO:QR:AO:QA:GL	1/1:164:0:0:161:5327:-461.433,-48.4658,0
Chr1_A_fumigatus_Af293	5871	.	G	T	4557.1	.	AB=0;ABP=0;AC=2;AF=1;AN=2;AO=158;CIGAR=1X;DP=159;DPB=159;DPRA=0;EPP=6.52863;EPPR=0;GTI=0;LEN=1;MEANALT=1;MQM=41.481;MQMR=100;NS=1;NUMALT=1;ODDS=222.253;PAIRED=0.772152;PAIREDR=0;PAO=0;PQA=0;PQR=0;PRO=0;QA=5505;QR=60;RO=0;RPL=123;RPP=109.44;RPPR=5.18177;RPR=35;RUN=1;SAF=52;SAP=43.0863;SAR=106;SRF=0;SRP=5.18177;SRR=0;TYPE=snp;ANN=T|upstream_gene_variant|MODIFIER|Afu1g00130|Afu1g00130|transcript|Afu1g00130-T|Coding||c.-4347G>T|||||4347|,T|downstream_gene_variant|MODIFIER|Afu1g00100|Afu1g00100|transcript|Afu1g00100-T|Coding||c.*5035G>T|||||5000|,T|downstream_gene_variant|MODIFIER|Afu1g00110|Afu1g00110|transcript|Afu1g00110-T|Coding||c.*1410G>T|||||1376|,T|downstream_gene_variant|MODIFIER|Afu1g00120|Afu1g00120|transcript|Afu1g00120-T|Coding||c.*934C>A|||||934|WARNING_TRANSCRIPT_INCOMPLETE,T|intergenic_region|MODIFIER|Afu1g00110-Afu1g00120|Afu1g00110-Afu1g00120|intergenic_region|Afu1g00110-Afu1g00120|||n.5871G>T||||||	GT:DP:RO:QR:AO:QA:GL	1/1:158:0:0:158:5505:-474.913,-47.5627,0
Chr1_A_fumigatus_Af293	5940	.	CCTTT	CCTTCTTT	2404.31	.	AB=0;ABP=0;AC=2;AF=1;AN=2;AO=91;CIGAR=1M3I4M;DP=93;DPB=147.4;DPRA=0;EPP=17.9243;EPPR=0;GTI=0;LEN=3;MEANALT=2;MQM=39.9341;MQMR=0;NS=1;NUMALT=1;ODDS=130.758;PAIRED=0.747253;PAIREDR=0;PAO=0.5;PQA=16;PQR=16;PRO=0.5;QA=2892;QR=0;RO=0;RPL=63;RPP=32.2417;RPPR=0;RPR=28;RUN=1;SAF=31;SAP=23.0785;SAR=60;SRF=0;SRP=0;SRR=0;TYPE=ins;ANN=CCTTCTTT|upstream_gene_variant|MODIFIER|Afu1g00130|Afu1g00130|transcript|Afu1g00130-T|Coding||c.-4275_-4274insCTT|||||4274|,CCTTCTTT|downstream_gene_variant|MODIFIER|Afu1g00110|Afu1g00110|transcript|Afu1g00110-T|Coding||c.*1482_*1483insCTT|||||1449|,CCTTCTTT|downstream_gene_variant|MODIFIER|Afu1g00120|Afu1g00120|transcript|Afu1g00120-T|Coding||c.*861_*862insAAG|||||861|WARNING_TRANSCRIPT_INCOMPLETE,CCTTCTTT|intergenic_region|MODIFIER|Afu1g00110-Afu1g00120|Afu1g00110-Afu1g00120|intergenic_region|Afu1g00110-Afu1g00120|||n.5943_5944insCTT||||||	GT:DP:RO:QR:AO:QA:GL	1/1:92:0:0:91:2892:-250.145,-27.9958,0
Chr1_A_fumigatus_Af293	5962	.	C	T	2428.98	.	AB=0;ABP=0;AC=2;AF=1;AN=2;AO=83;CIGAR=1X;DP=85;DPB=85;DPRA=0;EPP=38.8265;EPPR=3.0103;GTI=0;LEN=1;MEANALT=1;MQM=39.759;MQMR=71;NS=1;NUMALT=1;ODDS=109.635;PAIRED=0.710843;PAIREDR=0.5;PAO=0;PQA=0;PQR=0;PRO=0;QA=3133;QR=94;RO=1;RPL=62;RPP=46.9892;RPPR=7.35324;RPR=21;RUN=1;SAF=24;SAP=35.0591;SAR=59;SRF=0;SRP=7.35324;SRR=1;TYPE=snp;ANN=T|upstream_gene_variant|MODIFIER|Afu1g00130|Afu1g00130|transcript|Afu1g00130-T|Coding||c.-4256C>T|||||4256|,T|downstream_gene_variant|MODIFIER|Afu1g00110|Afu1g00110|transcript|Afu1g00110-T|Coding||c.*1501C>T|||||1467|,T|downstream_gene_variant|MODIFIER|Afu1g00120|Afu1g00120|transcript|Afu1g00120-T|Coding||c.*843G>A|||||843|WARNING_TRANSCRIPT_INCOMPLETE,T|intergenic_region|MODIFIER|Afu1g00110-Afu1g00120|Afu1g00110-Afu1g00120|intergenic_region|Afu1g00110-Afu1g00120|||n.5962C>T||||||	GT:DP:RO:QR:AO:QA:GL	1/1:84:1:34:83:3133:-256.636,-21.9504,0
Chr1_A_fumigatus_Af293	6047	.	T	A	2072.47	.	AB=0;ABP=0;AC=2;AF=1;AN=2;AO=67;CIGAR=1X;DP=68;DPB=68;DPRA=0;EPP=10.3026;EPPR=0;GTI=0;LEN=1;MEANALT=1;MQM=41.0299;MQMR=100;NS=1;NUMALT=1;ODDS=96.1006;PAIRED=0.761194;PAIREDR=0;PAO=0;PQA=0;PQR=0;PRO=0;QA=2512;QR=60;RO=0;RPL=23;RPP=17.3031;RPPR=5.18177;RPR=44;RUN=1;SAF=40;SAP=8.4876;SAR=27;SRF=0;SRP=5.18177;SRR=0;TYPE=snp;ANN=A|upstream_gene_variant|MODIFIER|Afu1g00130|Afu1g00130|transcript|Afu1g00130-T|Coding||c.-4171T>A|||||4171|,A|downstream_gene_variant|MODIFIER|Afu1g00110|Afu1g00110|transcript|Afu1g00110-T|Coding||c.*1586T>A|||||1552|,A|downstream_gene_variant|MODIFIER|Afu1g00120|Afu1g00120|transcript|Afu1g00120-T|Coding||c.*758A>T|||||758|WARNING_TRANSCRIPT_INCOMPLETE,A|intergenic_region|MODIFIER|Afu1g00110-Afu1g00120|Afu1g00110-Afu1g00120|intergenic_region|Afu1g00110-Afu1g00120|||n.6047T>A||||||	GT:DP:RO:QR:AO:QA:GL	1/1:67:0:0:67:2512:-212.984,-20.169,0
Chr1_A_fumigatus_Af293	6190	.	A	G	2751.07	.	AB=0;ABP=0;AC=2;AF=1;AN=2;AO=91;CIGAR=1X;DP=92;DPB=92;DPRA=0;EPP=9.90651;EPPR=0;GTI=0;LEN=1;MEANALT=1;MQM=41.3187;MQMR=100;NS=1;NUMALT=1;ODDS=129.372;PAIRED=0.747253;PAIREDR=0;PAO=0;PQA=0;PQR=0;PRO=0;QA=3262;QR=60;RO=0;RPL=41;RPP=4.94315;RPPR=5.18177;RPR=50;RUN=1;SAF=52;SAP=7.04303;SAR=39;SRF=0;SRP=5.18177;SRR=0;TYPE=snp;ANN=G|upstream_gene_variant|MODIFIER|Afu1g00130|Afu1g00130|transcript|Afu1g00130-T|Coding||c.-4028A>G|||||4028|,G|downstream_gene_variant|MODIFIER|Afu1g00110|Afu1g00110|transcript|Afu1g00110-T|Coding||c.*1729A>G|||||1695|,G|downstream_gene_variant|MODIFIER|Afu1g00120|Afu1g00120|transcript|Afu1g00120-T|Coding||c.*615T>C|||||615|WARNING_TRANSCRIPT_INCOMPLETE,G|intergenic_region|MODIFIER|Afu1g00110-Afu1g00120|Afu1g00110-Afu1g00120|intergenic_region|Afu1g00110-Afu1g00120|||n.6190A>G||||||	GT:DP:RO:QR:AO:QA:GL	1/1:91:0:0:91:3262:-279.621,-27.3937,0
Chr1_A_fumigatus_Af293	6211	.	T	A	2919.54	.	AB=0;ABP=0;AC=2;AF=1;AN=2;AO=97;CIGAR=1X;DP=98;DPB=98;DPRA=0;EPP=3.03269;EPPR=0;GTI=0;LEN=1;MEANALT=1;MQM=41.1546;MQMR=100;NS=1;NUMALT=1;ODDS=137.689;PAIRED=0.721649;PAIREDR=0;PAO=0;PQA=0;PQR=0;PRO=0;QA=3478;QR=60;RO=0;RPL=44;RPP=4.82359;RPPR=5.18177;RPR=53;RUN=1;SAF=58;SAP=11.0918;SAR=39;SRF=0;SRP=5.18177;SRR=0;TYPE=snp;ANN=A|upstream_gene_variant|MODIFIER|Afu1g00130|Afu1g00130|transcript|Afu1g00130-T|Coding||c.-4007T>A|||||4007|,A|downstream_gene_variant|MODIFIER|Afu1g00110|Afu1g00110|transcript|Afu1g00110-T|Coding||c.*1750T>A|||||1716|,A|downstream_gene_variant|MODIFIER|Afu1g00120|Afu1g00120|transcript|Afu1g00120-T|Coding||c.*594A>T|||||594|WARNING_TRANSCRIPT_INCOMPLETE,A|intergenic_region|MODIFIER|Afu1g00110-Afu1g00120|Afu1g00110-Afu1g00120|intergenic_region|Afu1g00110-Afu1g00120|||n.6211T>A||||||	GT:DP:RO:QR:AO:QA:GL	1/1:97:0:0:97:3478:-296.219,-29.1999,0
Chr1_A_fumigatus_Af293	6223	.	C	T	2982.92	.	AB=0;ABP=0;AC=2;AF=1;AN=2;AO=95;CIGAR=1X;DP=97;DPB=97;DPRA=0;EPP=3.03316;EPPR=0;GTI=0;LEN=1;MEANALT=2;MQM=41.1368;MQMR=100;NS=1;NUMALT=1;ODDS=134.917;PAIRED=0.715789;PAIREDR=0;PAO=0;PQA=0;PQR=0;PRO=0;QA=3552;QR=60;RO=0;RPL=48;RPP=3.03316;RPPR=5.18177;RPR=47;RUN=1;SAF=56;SAP=9.61615;SAR=39;SRF=0;SRP=5.18177;SRR=0;TYPE=snp;ANN=T|upstream_gene_variant|MODIFIER|Afu1g00130|Afu1g00130|transcript|Afu1g00130-T|Coding||c.-3995C>T|||||3995|,T|downstream_gene_variant|MODIFIER|Afu1g00110|Afu1g00110|transcript|Afu1g00110-T|Coding||c.*1762C>T|||||1728|,T|downstream_gene_variant|MODIFIER|Afu1g00120|Afu1g00120|transcript|Afu1g00120-T|Coding||c.*582G>A|||||582|WARNING_TRANSCRIPT_INCOMPLETE,T|intergenic_region|MODIFIER|Afu1g00110-Afu1g00120|Afu1g00110-Afu1g00120|intergenic_region|Afu1g00110-Afu1g00120|||n.6223C>T||||||	GT:DP:RO:QR:AO:QA:GL	1/1:96:0:0:95:3552:-302.218,-28.5979,0
Chr1_A_fumigatus_Af293	6462	.	AT	AAAATT	155.473	.	AB=0;ABP=0;AC=2;AF=1;AN=2;AO=6;CIGAR=1M4I1M;DP=10;DPB=21.5;DPRA=0;EPP=16.0391;EPPR=5.18177;GTI=0;LEN=4;MEANALT=2;MQM=29;MQMR=8;NS=1;NUMALT=1;ODDS=3.60092;PAIRED=1;PAIREDR=0;PAO=2;PQA=73;PQR=0;PRO=0;QA=216;QR=39;RO=1;RPL=6;RPP=16.0391;RPPR=5.18177;RPR=0;RUN=1;SAF=0;SAP=16.0391;SAR=6;SRF=0;SRP=5.18177;SRR=1;TYPE=ins;ANN=AAAATT|upstream_gene_variant|MODIFIER|Afu1g00130|Afu1g00130|transcript|Afu1g00130-T|Coding||c.-3756_-3755insAAAT|||||3755|,AAAATT|downstream_gene_variant|MODIFIER|Afu1g00110|Afu1g00110|transcript|Afu1g00110-T|Coding||c.*2001_*2002insAAAT|||||1968|,AAAATT|downstream_gene_variant|MODIFIER|Afu1g00120|Afu1g00120|transcript|Afu1g00120-T|Coding||c.*342_*343insATTT|||||342|WARNING_TRANSCRIPT_INCOMPLETE,AAAATT|intergenic_region|MODIFIER|Afu1g00110-Afu1g00120|Afu1g00110-Afu1g00120|intergenic_region|Afu1g00110-Afu1g00120|||n.6462_6463insAAAT||||||	GT:DP:RO:QR:AO:QA:GL	1/1:9:1:39:6:216:-20.0511,-2.05328,0
Chr1_A_fumigatus_Af293	6465	.	T	A	146.452	.	AB=0.9;ABP=16.9077;AC=1;AF=0.5;AN=2;AO=9;CIGAR=1X;DP=11;DPB=11;DPRA=0;EPP=9.04217;EPPR=3.0103;GTI=0;LEN=1;MEANALT=1;MQM=31.2222;MQMR=71;NS=1;NUMALT=1;ODDS=9.17695;PAIRED=0.888889;PAIREDR=0.5;PAO=0;PQA=0;PQR=0;PRO=0;QA=287;QR=94;RO=1;RPL=9;RPP=22.5536;RPPR=7.35324;RPR=0;RUN=1;SAF=2;SAP=9.04217;SAR=7;SRF=0;SRP=7.35324;SRR=1;TYPE=snp;ANN=A|upstream_gene_variant|MODIFIER|Afu1g00130|Afu1g00130|transcript|Afu1g00130-T|Coding||c.-3753T>A|||||3753|,A|downstream_gene_variant|MODIFIER|Afu1g00110|Afu1g00110|transcript|Afu1g00110-T|Coding||c.*2004T>A|||||1970|,A|downstream_gene_variant|MODIFIER|Afu1g00120|Afu1g00120|transcript|Afu1g00120-T|Coding||c.*340A>T|||||340|WARNING_TRANSCRIPT_INCOMPLETE,A|intergenic_region|MODIFIER|Afu1g00110-Afu1g00120|Afu1g00110-Afu1g00120|intergenic_region|Afu1g00110-Afu1g00120|||n.6465T>A||||||	GT:DP:RO:QR:AO:QA:GL	0/1:10:1:34:9:287:-19.0831,0,-0.325832
Chr1_A_fumigatus_Af293	6466	.	TCGCGAAACTTGCGCAATC	TCTCCAGTAATAGCAGTCTGACCTTCCATTATA	95.0122	.	AB=0;ABP=0;AC=2;AF=1;AN=2;AO=2;CIGAR=2M1X1M1X1M14I1M1X3M1X1M3X2M1X;DP=4;DPB=7.68421;DPRA=0;EPP=7.35324;EPPR=0;GTI=0;LEN=33;MEANALT=2;MQM=23;MQMR=0;NS=1;NUMALT=1;ODDS=9.4572;PAIRED=1;PAIREDR=0;PAO=3.5;PQA=100.5;PQR=16.5;PRO=0.5;QA=66;QR=0;RO=0;RPL=2;RPP=7.35324;RPPR=0;RPR=0;RUN=1;SAF=0;SAP=7.35324;SAR=2;SRF=0;SRP=0;SRR=0;TYPE=complex;ANN=TCTCCAGTAATAGCAGTCTGACCTTCCATTATA|upstream_gene_variant|MODIFIER|Afu1g00130|Afu1g00130|transcript|Afu1g00130-T|Coding||c.-3750_-3734delGCGAAACTTGCGCAATCinsTCCAGTAATAGCAGTCTGACCTTCCATTATA|||||3750|,TCTCCAGTAATAGCAGTCTGACCTTCCATTATA|downstream_gene_variant|MODIFIER|Afu1g00110|Afu1g00110|transcript|Afu1g00110-T|Coding||c.*2007_*2023delGCGAAACTTGCGCAATCinsTCCAGTAATAGCAGTCTGACCTTCCATTATA|||||1973|,TCTCCAGTAATAGCAGTCTGACCTTCCATTATA|downstream_gene_variant|MODIFIER|Afu1g00120|Afu1g00120|transcript|Afu1g00120-T|Coding||c.*321_*337delGATTGCGCAAGTTTCGCinsTATAATGGAAGGTCAGACTGCTATTACTGGA|||||337|WARNING_TRANSCRIPT_INCOMPLETE,TCTCCAGTAATAGCAGTCTGACCTTCCATTATA|intergenic_region|MODIFIER|Afu1g00110-Afu1g00120|Afu1g00110-Afu1g00120|intergenic_region|Afu1g00110-Afu1g00120|||n.6468_6484delGCGAAACTTGCGCAATCinsTCCAGTAATAGCAGTCTGACCTTCCATTATA||||||	GT:DP:RO:QR:AO:QA:GL	1/1:3:0:0:2:66:-11.3074,-2.10721,0
Chr1_A_fumigatus_Af293	13694	.	C	T	51.6789	.	AB=0;ABP=0;AC=0;AF=0;AN=2;AO=4;CIGAR=1X;DP=16;DPB=16;DPRA=0;EPP=3.0103;EPPR=14.5915;GTI=0;LEN=1;MEANALT=1;MQM=1;MQMR=9.25;NS=1;NUMALT=1;ODDS=11.8995;PAIRED=1;PAIREDR=0.833333;PAO=0;PQA=0;PQR=0;PRO=0;QA=156;QR=448;RO=11;RPL=4;RPP=11.6962;RPPR=29.068;RPR=0;RUN=1;SAF=2;SAP=3.0103;SAR=2;SRF=1;SRP=21.1059;SRR=10;TYPE=snp;ANN=T|downstream_gene_variant|MODIFIER|Afu1g00130|Afu1g00130|transcript|Afu1g00130-T|Coding||c.*2588C>T|||||2588|,T|intron_variant|MODIFIER|Afu1g00140|Afu1g00140|transcript|Afu1g00140-T|Coding|1/4|c.564+110C>T||||||	GT:DP:RO:QR:AO:QA:GL	0/0:15:11:388:4:156:0,-4.1455,-0.627257
Chr1_A_fumigatus_Af293	14139	.	T	C	79.5351	.	AB=0;ABP=0;AC=2;AF=1;AN=2;AO=50;CIGAR=1X;DP=93;DPB=93;DPRA=0;EPP=3.18402;EPPR=7.10075;GTI=0;LEN=1;MEANALT=1;MQM=2;MQMR=3.97674;NS=1;NUMALT=1;ODDS=18.3136;PAIRED=0.44;PAIREDR=0.837209;PAO=0;PQA=0;PQR=0;PRO=0;QA=1873;QR=1555;RO=42;RPL=12;RPP=32.3686;RPPR=64.872;RPR=38;RUN=1;SAF=30;SAP=7.35324;SAR=20;SRF=27;SRP=9.12072;SRR=15;TYPE=snp;ANN=C|downstream_gene_variant|MODIFIER|Afu1g00130|Afu1g00130|transcript|Afu1g00130-T|Coding||c.*3033T>C|||||3033|,C|intron_variant|MODIFIER|Afu1g00140|Afu1g00140|transcript|Afu1g00140-T|Coding|1/4|c.565-145T>C||||||	GT:DP:RO:QR:AO:QA:GL	1/1:92:42:1495:50:1873:-2.61155,-21.297,0
Chr1_A_fumigatus_Af293	14184	.	T	A	135.814	.	AB=0;ABP=0;AC=0;AF=0;AN=2;AO=49;CIGAR=1X;DP=128;DPB=128;DPRA=0;EPP=3.40914;EPPR=5.23675;GTI=0;LEN=1;MEANALT=1;MQM=2;MQMR=2.62025;NS=1;NUMALT=1;ODDS=31.2723;PAIRED=0.428571;PAIREDR=0.810127;PAO=0;PQA=0;PQR=0;PRO=0;QA=1851;QR=2871;RO=78;RPL=18;RPP=10.4997;RPPR=119.143;RPR=31;RUN=1;SAF=29;SAP=6.59988;SAR=20;SRF=48;SRP=10.954;SRR=30;TYPE=snp;ANN=A|downstream_gene_variant|MODIFIER|Afu1g00130|Afu1g00130|transcript|Afu1g00130-T|Coding||c.*3078T>A|||||3078|,A|intron_variant|MODIFIER|Afu1g00140|Afu1g00140|transcript|Afu1g00140-T|Coding|1/4|c.565-100T>A||||||	GT:DP:RO:QR:AO:QA:GL	0/0:127:78:2811:49:1851:0,-29.3935,-0.783034
Chr1_A_fumigatus_Af293	14216	.	GAACA	AGACC	167.375	.	AB=0;ABP=0;AC=0;AF=0;AN=2;AO=44;CIGAR=2X2M1X;DP=139;DPB=140.6;DPRA=0;EPP=3.20771;EPPR=4.94315;GTI=0;LEN=5;MEANALT=4;MQM=2;MQMR=1.16484;NS=1;NUMALT=1;ODDS=38.5395;PAIRED=0.431818;PAIREDR=0.813187;PAO=0;PQA=0;PQR=107;PRO=3;QA=1583;QR=3320;RO=91;RPL=31;RPP=19.0002;RPPR=167.398;RPR=13;RUN=1;SAF=26;SAP=6.16881;SAR=18;SRF=50;SRP=4.94315;SRR=41;TYPE=complex;ANN=AGACC|downstream_gene_variant|MODIFIER|Afu1g00130|Afu1g00130|transcript|Afu1g00130-T|Coding||c.*3110_*3114delGAACAinsAGACC|||||3110|,AGACC|intron_variant|MODIFIER|Afu1g00140|Afu1g00140|transcript|Afu1g00140-T|Coding|1/4|c.565-68_565-64delGAACAinsAGACC||||||	GT:DP:RO:QR:AO:QA:GL	0/0:138:91:3320:44:1583:0,-33.6225,-2.06553
Chr1_A_fumigatus_Af293	28917	.	C	T	91.0155	.	AB=0;ABP=0;AC=2;AF=1;AN=2;AO=26;CIGAR=1X;DP=27;DPB=27;DPRA=0;EPP=4.34659;EPPR=0;GTI=0;LEN=1;MEANALT=1;MQM=8.96154;MQMR=100;NS=1;NUMALT=1;ODDS=20.9571;PAIRED=0.346154;PAIREDR=0;PAO=0;PQA=0;PQR=0;PRO=0;QA=912;QR=60;RO=0;RPL=0;RPP=59.4686;RPPR=5.18177;RPR=26;RUN=1;SAF=15;SAP=4.34659;SAR=11;SRF=0;SRP=5.18177;SRR=0;TYPE=snp;ANN=T|upstream_gene_variant|MODIFIER|Afu1g00160|Afu1g00160|transcript|Afu1g00160-T|Coding||c.-681C>T|||||681|,T|upstream_gene_variant|MODIFIER|Afu1g00170|Afu1g00170|transcript|Afu1g00170-T|Coding||c.-1363C>T|||||1363|,T|upstream_gene_variant|MODIFIER|Afu1g00180|Afu1g00180|transcript|Afu1g00180-T|Coding||c.-2643C>T|||||2643|,T|downstream_gene_variant|MODIFIER|Afu1g00150|Afu1g00150|transcript|Afu1g00150-T|Coding||c.*1900C>T|||||1900|,T|intergenic_region|MODIFIER|Afu1g00150-Afu1g00160|Afu1g00150-Afu1g00160|intergenic_region|Afu1g00150-Afu1g00160|||n.28917C>T||||||	GT:DP:RO:QR:AO:QA:GL	1/1:26:0:0:26:912:-18.806,-7.82678,0
Chr1_A_fumigatus_Af293	28937	.	TAT	TAAC	227.819	.	AB=0;ABP=0;AC=2;AF=1;AN=2;AO=35;CIGAR=1M1I1M1X;DP=37;DPB=48;DPRA=0;EPP=3.56868;EPPR=0;GTI=0;LEN=2;MEANALT=2;MQM=11.2857;MQMR=0;NS=1;NUMALT=1;ODDS=52.4323;PAIRED=0.428571;PAIREDR=0;PAO=1;PQA=34;PQR=0;PRO=0;QA=1237;QR=0;RO=0;RPL=0;RPP=79.0118;RPPR=0;RPR=35;RUN=1;SAF=19;SAP=3.56868;SAR=16;SRF=0;SRP=0;SRR=0;TYPE=complex;ANN=TAAC|upstream_gene_variant|MODIFIER|Afu1g00160|Afu1g00160|transcript|Afu1g00160-T|Coding||c.-659delTinsAC|||||659|,TAAC|upstream_gene_variant|MODIFIER|Afu1g00170|Afu1g00170|transcript|Afu1g00170-T|Coding||c.-1341delTinsAC|||||1341|,TAAC|upstream_gene_variant|MODIFIER|Afu1g00180|Afu1g00180|transcript|Afu1g00180-T|Coding||c.-2621delTinsAC|||||2621|,TAAC|downstream_gene_variant|MODIFIER|Afu1g00150|Afu1g00150|transcript|Afu1g00150-T|Coding||c.*1922delTinsAC|||||1922|,TAAC|intergenic_region|MODIFIER|Afu1g00150-Afu1g00160|Afu1g00150-Afu1g00160|intergenic_region|Afu1g00150-Afu1g00160|||n.28939delTinsAC||||||	GT:DP:RO:QR:AO:QA:GL	1/1:36:0:0:35:1237:-35.173,-10.8371,0
Chr1_A_fumigatus_Af293	28955	.	G	A	321.881	.	AB=0;ABP=0;AC=2;AF=1;AN=2;AO=47;CIGAR=1X;DP=48;DPB=48;DPRA=0;EPP=3.0565;EPPR=0;GTI=0;LEN=1;MEANALT=1;MQM=12.3617;MQMR=100;NS=1;NUMALT=1;ODDS=68.3747;PAIRED=0.510638;PAIREDR=0;PAO=0;PQA=0;PQR=0;PRO=0;QA=1576;QR=60;RO=0;RPL=0;RPP=105.07;RPPR=5.18177;RPR=47;RUN=1;SAF=23;SAP=3.0565;SAR=24;SRF=0;SRP=5.18177;SRR=0;TYPE=snp;ANN=A|upstream_gene_variant|MODIFIER|Afu1g00160|Afu1g00160|transcript|Afu1g00160-T|Coding||c.-643G>A|||||643|,A|upstream_gene_variant|MODIFIER|Afu1g00170|Afu1g00170|transcript|Afu1g00170-T|Coding||c.-1325G>A|||||1325|,A|upstream_gene_variant|MODIFIER|Afu1g00180|Afu1g00180|transcript|Afu1g00180-T|Coding||c.-2605G>A|||||2605|,A|downstream_gene_variant|MODIFIER|Afu1g00150|Afu1g00150|transcript|Afu1g00150-T|Coding||c.*1938G>A|||||1938|,A|intergenic_region|MODIFIER|Afu1g00150-Afu1g00160|Afu1g00150-Afu1g00160|intergenic_region|Afu1g00150-Afu1g00160|||n.28955G>A||||||	GT:DP:RO:QR:AO:QA:GL	1/1:47:0:0:47:1576:-48.2184,-14.1484,0
Chr1_A_fumigatus_Af293	28961	.	G	T	443.595	.	AB=0;ABP=0;AC=2;AF=1;AN=2;AO=52;CIGAR=1X;DP=53;DPB=53;DPRA=0;EPP=3.67845;EPPR=0;GTI=0;LEN=1;MEANALT=1;MQM=13.4038;MQMR=100;NS=1;NUMALT=1;ODDS=75.3062;PAIRED=0.480769;PAIREDR=0;PAO=0;PQA=0;PQR=0;PRO=0;QA=1809;QR=60;RO=0;RPL=1;RPP=107.408;RPPR=5.18177;RPR=51;RUN=1;SAF=27;SAP=3.17734;SAR=25;SRF=0;SRP=5.18177;SRR=0;TYPE=snp;ANN=T|upstream_gene_variant|MODIFIER|Afu1g00160|Afu1g00160|transcript|Afu1g00160-T|Coding||c.-637G>T|||||637|,T|upstream_gene_variant|MODIFIER|Afu1g00170|Afu1g00170|transcript|Afu1g00170-T|Coding||c.-1319G>T|||||1319|,T|upstream_gene_variant|MODIFIER|Afu1g00180|Afu1g00180|transcript|Afu1g00180-T|Coding||c.-2599G>T|||||2599|,T|downstream_gene_variant|MODIFIER|Afu1g00150|Afu1g00150|transcript|Afu1g00150-T|Coding||c.*1944G>T|||||1944|,T|intergenic_region|MODIFIER|Afu1g00150-Afu1g00160|Afu1g00150-Afu1g00160|intergenic_region|Afu1g00150-Afu1g00160|||n.28961G>T||||||	GT:DP:RO:QR:AO:QA:GL	1/1:52:0:0:52:1809:-60.2953,-15.6536,0
Chr1_A_fumigatus_Af293	28977	.	T	C	870.691	.	AB=0;ABP=0;AC=2;AF=1;AN=2;AO=74;CIGAR=1X;DP=75;DPB=75;DPRA=0;EPP=4.88833;EPPR=0;GTI=0;LEN=1;MEANALT=1;MQM=16.3378;MQMR=100;NS=1;NUMALT=1;ODDS=105.805;PAIRED=0.513514;PAIREDR=0;PAO=0;PQA=0;PQR=0;PRO=0;QA=2595;QR=60;RO=0;RPL=5;RPP=123.204;RPPR=5.18177;RPR=69;RUN=1;SAF=44;SAP=8.76177;SAR=30;SRF=0;SRP=5.18177;SRR=0;TYPE=snp;ANN=C|upstream_gene_variant|MODIFIER|Afu1g00160|Afu1g00160|transcript|Afu1g00160-T|Coding||c.-621T>C|||||621|,C|upstream_gene_variant|MODIFIER|Afu1g00170|Afu1g00170|transcript|Afu1g00170-T|Coding||c.-1303T>C|||||1303|,C|upstream_gene_variant|MODIFIER|Afu1g00180|Afu1g00180|transcript|Afu1g00180-T|Coding||c.-2583T>C|||||2583|,C|downstream_gene_variant|MODIFIER|Afu1g00150|Afu1g00150|transcript|Afu1g00150-T|Coding||c.*1960T>C|||||1960|,C|intergenic_region|MODIFIER|Afu1g00150-Afu1g00160|Afu1g00150-Afu1g00160|intergenic_region|Afu1g00150-Afu1g00160|||n.28977T>C||||||	GT:DP:RO:QR:AO:QA:GL	1/1:74:0:0:74:2595:-104.963,-22.2762,0
Chr1_A_fumigatus_Af293	28991	.	G	A	1115.2	.	AB=0;ABP=0;AC=2;AF=1;AN=2;AO=87;CIGAR=1X;DP=88;DPB=88;DPRA=0;EPP=3.63429;EPPR=0;GTI=0;LEN=1;MEANALT=1;MQM=17.1609;MQMR=100;NS=1;NUMALT=1;ODDS=123.826;PAIRED=0.528736;PAIREDR=0;PAO=0;PQA=0;PQR=0;PRO=0;QA=3045;QR=60;RO=0;RPL=8;RPP=128.831;RPPR=5.18177;RPR=79;RUN=1;SAF=47;SAP=4.23331;SAR=40;SRF=0;SRP=5.18177;SRR=0;TYPE=snp;ANN=A|upstream_gene_variant|MODIFIER|Afu1g00160|Afu1g00160|transcript|Afu1g00160-T|Coding||c.-607G>A|||||607|,A|upstream_gene_variant|MODIFIER|Afu1g00170|Afu1g00170|transcript|Afu1g00170-T|Coding||c.-1289G>A|||||1289|,A|upstream_gene_variant|MODIFIER|Afu1g00180|Afu1g00180|transcript|Afu1g00180-T|Coding||c.-2569G>A|||||2569|,A|downstream_gene_variant|MODIFIER|Afu1g00150|Afu1g00150|transcript|Afu1g00150-T|Coding||c.*1974G>A|||||1974|,A|intergenic_region|MODIFIER|Afu1g00150-Afu1g00160|Afu1g00150-Afu1g00160|intergenic_region|Afu1g00150-Afu1g00160|||n.28991G>A||||||	GT:DP:RO:QR:AO:QA:GL	1/1:87:0:0:87:3045:-129.263,-26.1896,0
Chr1_A_fumigatus_Af293	29014	.	A	C	1326.63	.	AB=0;ABP=0;AC=2;AF=1;AN=2;AO=97;CIGAR=1X;DP=98;DPB=98;DPRA=0;EPP=4.82359;EPPR=0;GTI=0;LEN=1;MEANALT=1;MQM=17.6186;MQMR=100;NS=1;NUMALT=1;ODDS=137.689;PAIRED=0.536082;PAIREDR=0;PAO=0;PQA=0;PQR=0;PRO=0;QA=3330;QR=60;RO=0;RPL=20;RPP=75.7434;RPPR=5.18177;RPR=77;RUN=1;SAF=52;SAP=4.10723;SAR=45;SRF=0;SRP=5.18177;SRR=0;TYPE=snp;ANN=C|upstream_gene_variant|MODIFIER|Afu1g00160|Afu1g00160|transcript|Afu1g00160-T|Coding||c.-584A>C|||||584|,C|upstream_gene_variant|MODIFIER|Afu1g00170|Afu1g00170|transcript|Afu1g00170-T|Coding||c.-1266A>C|||||1266|,C|upstream_gene_variant|MODIFIER|Afu1g00180|Afu1g00180|transcript|Afu1g00180-T|Coding||c.-2546A>C|||||2546|,C|downstream_gene_variant|MODIFIER|Afu1g00150|Afu1g00150|transcript|Afu1g00150-T|Coding||c.*1997A>C|||||1997|,C|intergenic_region|MODIFIER|Afu1g00150-Afu1g00160|Afu1g00150-Afu1g00160|intergenic_region|Afu1g00150-Afu1g00160|||n.29014A>C||||||	GT:DP:RO:QR:AO:QA:GL	1/1:97:0:0:97:3330:-143.901,-29.1999,0
Chr1_A_fumigatus_Af293	29047	.	T	A	1649.7	.	AB=0;ABP=0;AC=2;AF=1;AN=2;AO=109;CIGAR=1X;DP=110;DPB=110;DPRA=0;EPP=3.98647;EPPR=0;GTI=0;LEN=1;MEANALT=1;MQM=18.4312;MQMR=100;NS=1;NUMALT=1;ODDS=154.325;PAIRED=0.577982;PAIREDR=0;PAO=0;PQA=0;PQR=0;PRO=0;QA=3864;QR=60;RO=0;RPL=31;RPP=47.0175;RPPR=5.18177;RPR=78;RUN=1;SAF=59;SAP=4.62396;SAR=50;SRF=0;SRP=5.18177;SRR=0;TYPE=snp;ANN=A|upstream_gene_variant|MODIFIER|Afu1g00160|Afu1g00160|transcript|Afu1g00160-T|Coding||c.-551T>A|||||551|,A|upstream_gene_variant|MODIFIER|Afu1g00170|Afu1g00170|transcript|Afu1g00170-T|Coding||c.-1233T>A|||||1233|,A|upstream_gene_variant|MODIFIER|Afu1g00180|Afu1g00180|transcript|Afu1g00180-T|Coding||c.-2513T>A|||||2513|,A|downstream_gene_variant|MODIFIER|Afu1g00150|Afu1g00150|transcript|Afu1g00150-T|Coding||c.*2030T>A|||||2030|,A|intergenic_region|MODIFIER|Afu1g00150-Afu1g00160|Afu1g00150-Afu1g00160|intergenic_region|Afu1g00150-Afu1g00160|||n.29047T>A||||||	GT:DP:RO:QR:AO:QA:GL	1/1:109:0:0:109:3864:-173.084,-32.8123,0
Chr1_A_fumigatus_Af293	29070	.	GTT	GT	1852.58	.	AB=0;ABP=0;AC=2;AF=1;AN=2;AO=120;CIGAR=1M1D1M;DP=122;DPB=81.3333;DPRA=0;EPP=3.29983;EPPR=0;GTI=0;LEN=1;MEANALT=2;MQM=18.4667;MQMR=0;NS=1;NUMALT=1;ODDS=169.574;PAIRED=0.616667;PAIREDR=0;PAO=0;PQA=0;PQR=0;PRO=0;QA=4024;QR=0;RO=0;RPL=45;RPP=19.2963;RPPR=0;RPR=75;RUN=1;SAF=65;SAP=4.81986;SAR=55;SRF=0;SRP=0;SRR=0;TYPE=del;ANN=GT|upstream_gene_variant|MODIFIER|Afu1g00160|Afu1g00160|transcript|Afu1g00160-T|Coding||c.-526delT|||||526|,GT|upstream_gene_variant|MODIFIER|Afu1g00170|Afu1g00170|transcript|Afu1g00170-T|Coding||c.-1208delT|||||1208|,GT|upstream_gene_variant|MODIFIER|Afu1g00180|Afu1g00180|transcript|Afu1g00180-T|Coding||c.-2488delT|||||2488|,GT|downstream_gene_variant|MODIFIER|Afu1g00150|Afu1g00150|transcript|Afu1g00150-T|Coding||c.*2055delT|||||2055|,GT|intergenic_region|MODIFIER|Afu1g00150-Afu1g00160|Afu1g00150-Afu1g00160|intergenic_region|Afu1g00150-Afu1g00160|||n.29072delT||||||	GT:DP:RO:QR:AO:QA:GL	1/1:121:0:0:120:4024:-190.514,-36.1236,0
Chr1_A_fumigatus_Af293	29096	.	A	G	2131.42	.	AB=0;ABP=0;AC=2;AF=1;AN=2;AO=129;CIGAR=1X;DP=131;DPB=131;DPRA=0;EPP=5.8551;EPPR=0;GTI=0;LEN=1;MEANALT=2;MQM=19.4496;MQMR=100;NS=1;NUMALT=1;ODDS=182.051;PAIRED=0.627907;PAIREDR=0;PAO=0;PQA=0;PQR=0;PRO=0;QA=4544;QR=60;RO=0;RPL=74;RPP=9.08706;RPPR=5.18177;RPR=55;RUN=1;SAF=70;SAP=5.04711;SAR=59;SRF=0;SRP=5.18177;SRR=0;TYPE=snp;ANN=G|upstream_gene_variant|MODIFIER|Afu1g00160|Afu1g00160|transcript|Afu1g00160-T|Coding||c.-502A>G|||||502|,G|upstream_gene_variant|MODIFIER|Afu1g00170|Afu1g00170|transcript|Afu1g00170-T|Coding||c.-1184A>G|||||1184|,G|upstream_gene_variant|MODIFIER|Afu1g00180|Afu1g00180|transcript|Afu1g00180-T|Coding||c.-2464A>G|||||2464|,G|downstream_gene_variant|MODIFIER|Afu1g00150|Afu1g00150|transcript|Afu1g00150-T|Coding||c.*2079A>G|||||2079|,G|intergenic_region|MODIFIER|Afu1g00150-Afu1g00160|Afu1g00150-Afu1g00160|intergenic_region|Afu1g00150-Afu1g00160|||n.29096A>G||||||	GT:DP:RO:QR:AO:QA:GL	1/1:130:0:0:129:4544:-217.694,-38.8329,0
Chr1_A_fumigatus_Af293	29133	.	C	A	2358.92	.	AB=0;ABP=0;AC=2;AF=1;AN=2;AO=130;CIGAR=1X;DP=131;DPB=131;DPRA=0;EPP=4.07933;EPPR=0;GTI=0;LEN=1;MEANALT=1;MQM=21.0615;MQMR=100;NS=1;NUMALT=1;ODDS=183.437;PAIRED=0.669231;PAIREDR=0;PAO=0;PQA=0;PQR=0;PRO=0;QA=4764;QR=60;RO=0;RPL=77;RPP=12.6316;RPPR=5.18177;RPR=53;RUN=1;SAF=66;SAP=3.07711;SAR=64;SRF=0;SRP=5.18177;SRR=0;TYPE=snp;ANN=A|upstream_gene_variant|MODIFIER|Afu1g00160|Afu1g00160|transcript|Afu1g00160-T|Coding||c.-465C>A|||||465|,A|upstream_gene_variant|MODIFIER|Afu1g00170|Afu1g00170|transcript|Afu1g00170-T|Coding||c.-1147C>A|||||1147|,A|upstream_gene_variant|MODIFIER|Afu1g00180|Afu1g00180|transcript|Afu1g00180-T|Coding||c.-2427C>A|||||2427|,A|downstream_gene_variant|MODIFIER|Afu1g00150|Afu1g00150|transcript|Afu1g00150-T|Coding||c.*2116C>A|||||2116|,A|intergenic_region|MODIFIER|Afu1g00150-Afu1g00160|Afu1g00150-Afu1g00160|intergenic_region|Afu1g00150-Afu1g00160|||n.29133C>A||||||	GT:DP:RO:QR:AO:QA:GL	1/1:130:0:0:130:4764:-240.433,-39.1339,0
Chr1_A_fumigatus_Af293	29138	.	T	C	2311.96	.	AB=0;ABP=0;AC=2;AF=1;AN=2;AO=128;CIGAR=1X;DP=129;DPB=129;DPRA=0;EPP=4.09604;EPPR=0;GTI=0;LEN=1;MEANALT=1;MQM=21.3047;MQMR=100;NS=1;NUMALT=1;ODDS=180.665;PAIRED=0.679688;PAIREDR=0;PAO=0;PQA=0;PQR=0;PRO=0;QA=4589;QR=60;RO=0;RPL=80;RPP=20.3821;RPPR=5.18177;RPR=48;RUN=1;SAF=66;SAP=3.28173;SAR=62;SRF=0;SRP=5.18177;SRR=0;TYPE=snp;ANN=C|upstream_gene_variant|MODIFIER|Afu1g00160|Afu1g00160|transcript|Afu1g00160-T|Coding||c.-460T>C|||||460|,C|upstream_gene_variant|MODIFIER|Afu1g00170|Afu1g00170|transcript|Afu1g00170-T|Coding||c.-1142T>C|||||1142|,C|upstream_gene_variant|MODIFIER|Afu1g00180|Afu1g00180|transcript|Afu1g00180-T|Coding||c.-2422T>C|||||2422|,C|downstream_gene_variant|MODIFIER|Afu1g00150|Afu1g00150|transcript|Afu1g00150-T|Coding||c.*2121T>C|||||2121|,C|intergenic_region|MODIFIER|Afu1g00150-Afu1g00160|Afu1g00150-Afu1g00160|intergenic_region|Afu1g00150-Afu1g00160|||n.29138T>C||||||	GT:DP:RO:QR:AO:QA:GL	1/1:128:0:0:128:4589:-236.531,-38.5318,0
Chr1_A_fumigatus_Af293	29158	.	T	A	2418.3	.	AB=0;ABP=0;AC=2;AF=1;AN=2;AO=131;CIGAR=1X;DP=133;DPB=133;DPRA=0;EPP=3.15949;EPPR=0;GTI=0;LEN=1;MEANALT=2;MQM=21.5115;MQMR=100;NS=1;NUMALT=1;ODDS=184.823;PAIRED=0.70229;PAIREDR=0;PAO=0;PQA=0;PQR=0;PRO=0;QA=4791;QR=60;RO=0;RPL=80;RPP=16.9508;RPPR=5.18177;RPR=51;RUN=1;SAF=71;SAP=5.01601;SAR=60;SRF=0;SRP=5.18177;SRR=0;TYPE=snp;ANN=A|upstream_gene_variant|MODIFIER|Afu1g00160|Afu1g00160|transcript|Afu1g00160-T|Coding||c.-440T>A|||||440|,A|upstream_gene_variant|MODIFIER|Afu1g00170|Afu1g00170|transcript|Afu1g00170-T|Coding||c.-1122T>A|||||1122|,A|upstream_gene_variant|MODIFIER|Afu1g00180|Afu1g00180|transcript|Afu1g00180-T|Coding||c.-2402T>A|||||2402|,A|downstream_gene_variant|MODIFIER|Afu1g00150|Afu1g00150|transcript|Afu1g00150-T|Coding||c.*2141T>A|||||2141|,A|intergenic_region|MODIFIER|Afu1g00150-Afu1g00160|Afu1g00150-Afu1g00160|intergenic_region|Afu1g00150-Afu1g00160|||n.29158T>A||||||	GT:DP:RO:QR:AO:QA:GL	1/1:132:0:0:131:4791:-246.912,-39.4349,0
Chr1_A_fumigatus_Af293	29171	.	CAG	TAT	2807.01	.	AB=0;ABP=0;AC=2;AF=1;AN=2;AO=147;CIGAR=1X1M1X;DP=148;DPB=147.333;DPRA=0;EPP=4.20683;EPPR=0;GTI=0;LEN=3;MEANALT=1;MQM=22.8776;MQMR=0;NS=1;NUMALT=1;ODDS=207.004;PAIRED=0.761905;PAIREDR=0;PAO=0;PQA=0;PQR=0;PRO=0;QA=5017;QR=0;RO=0;RPL=79;RPP=4.7977;RPPR=0;RPR=68;RUN=1;SAF=87;SAP=13.779;SAR=60;SRF=0;SRP=0;SRR=0;TYPE=complex;ANN=TAT|upstream_gene_variant|MODIFIER|Afu1g00160|Afu1g00160|transcript|Afu1g00160-T|Coding||c.-427_-425delCAGinsTAT|||||427|,TAT|upstream_gene_variant|MODIFIER|Afu1g00170|Afu1g00170|transcript|Afu1g00170-T|Coding||c.-1109_-1107delCAGinsTAT|||||1109|,TAT|upstream_gene_variant|MODIFIER|Afu1g00180|Afu1g00180|transcript|Afu1g00180-T|Coding||c.-2389_-2387delCAGinsTAT|||||2389|,TAT|downstream_gene_variant|MODIFIER|Afu1g00150|Afu1g00150|transcript|Afu1g00150-T|Coding||c.*2154_*2156delCAGinsTAT|||||2154|,TAT|intergenic_region|MODIFIER|Afu1g00150-Afu1g00160|Afu1g00150-Afu1g00160|intergenic_region|Afu1g00150-Afu1g00160|||n.29171_29173delCAGinsTAT||||||	GT:DP:RO:QR:AO:QA:GL	1/1:147:0:0:147:5017:-285.62,-44.2514,0
Chr1_A_fumigatus_Af293	29194	.	G	C	2669.01	.	AB=0;ABP=0;AC=2;AF=1;AN=2;AO=135;CIGAR=1X;DP=136;DPB=136;DPRA=0;EPP=3.15506;EPPR=0;GTI=0;LEN=1;MEANALT=1;MQM=24.3852;MQMR=100;NS=1;NUMALT=1;ODDS=190.369;PAIRED=0.777778;PAIREDR=0;PAO=0;PQA=0;PQR=0;PRO=0;QA=4539;QR=60;RO=0;RPL=71;RPP=3.79846;RPPR=5.18177;RPR=64;RUN=1;SAF=80;SAP=13.0634;SAR=55;SRF=0;SRP=5.18177;SRR=0;TYPE=snp;ANN=C|upstream_gene_variant|MODIFIER|Afu1g00160|Afu1g00160|transcript|Afu1g00160-T|Coding||c.-404G>C|||||404|,C|upstream_gene_variant|MODIFIER|Afu1g00170|Afu1g00170|transcript|Afu1g00170-T|Coding||c.-1086G>C|||||1086|,C|upstream_gene_variant|MODIFIER|Afu1g00180|Afu1g00180|transcript|Afu1g00180-T|Coding||c.-2366G>C|||||2366|,C|downstream_gene_variant|MODIFIER|Afu1g00150|Afu1g00150|transcript|Afu1g00150-T|Coding||c.*2177G>C|||||2177|,C|intergenic_region|MODIFIER|Afu1g00150-Afu1g00160|Afu1g00150-Afu1g00160|intergenic_region|Afu1g00150-Afu1g00160|||n.29194G>C||||||	GT:DP:RO:QR:AO:QA:GL	1/1:135:0:0:135:4539:-271.49,-40.6391,0
Chr1_A_fumigatus_Af293	29214	.	A	T	2709.41	.	AB=0;ABP=0;AC=2;AF=1;AN=2;AO=130;CIGAR=1X;DP=131;DPB=131;DPRA=0;EPP=3.07711;EPPR=0;GTI=0;LEN=1;MEANALT=1;MQM=25.2308;MQMR=100;NS=1;NUMALT=1;ODDS=183.437;PAIRED=0.807692;PAIREDR=0;PAO=0;PQA=0;PQR=0;PRO=0;QA=4652;QR=60;RO=0;RPL=68;RPP=3.61163;RPPR=5.18177;RPR=62;RUN=1;SAF=78;SAP=14.302;SAR=52;SRF=0;SRP=5.18177;SRR=0;TYPE=snp;ANN=T|upstream_gene_variant|MODIFIER|Afu1g00160|Afu1g00160|transcript|Afu1g00160-T|Coding||c.-384A>T|||||384|,T|upstream_gene_variant|MODIFIER|Afu1g00170|Afu1g00170|transcript|Afu1g00170-T|Coding||c.-1066A>T|||||1066|,T|upstream_gene_variant|MODIFIER|Afu1g00180|Afu1g00180|transcript|Afu1g00180-T|Coding||c.-2346A>T|||||2346|,T|downstream_gene_variant|MODIFIER|Afu1g00150|Afu1g00150|transcript|Afu1g00150-T|Coding||c.*2197A>T|||||2197|,T|intergenic_region|MODIFIER|Afu1g00150-Afu1g00160|Afu1g00150-Afu1g00160|intergenic_region|Afu1g00150-Afu1g00160|||n.29214A>T||||||	GT:DP:RO:QR:AO:QA:GL	1/1:130:0:0:130:4652:-275.603,-39.1339,0
Chr1_A_fumigatus_Af293	29231	.	A	G	3135.88	.	AB=0;ABP=0;AC=2;AF=1;AN=2;AO=139;CIGAR=1X;DP=140;DPB=140;DPRA=0;EPP=4.90057;EPPR=0;GTI=0;LEN=1;MEANALT=1;MQM=27.2878;MQMR=100;NS=1;NUMALT=1;ODDS=195.914;PAIRED=0.827338;PAIREDR=0;PAO=0;PQA=0;PQR=0;PRO=0;QA=5009;QR=60;RO=0;RPL=60;RPP=8.64988;RPPR=5.18177;RPR=79;RUN=1;SAF=75;SAP=4.90057;SAR=64;SRF=0;SRP=5.18177;SRR=0;TYPE=snp;ANN=G|upstream_gene_variant|MODIFIER|Afu1g00160|Afu1g00160|transcript|Afu1g00160-T|Coding||c.-367A>G|||||367|,G|upstream_gene_variant|MODIFIER|Afu1g00170|Afu1g00170|transcript|Afu1g00170-T|Coding||c.-1049A>G|||||1049|,G|upstream_gene_variant|MODIFIER|Afu1g00180|Afu1g00180|transcript|Afu1g00180-T|Coding||c.-2329A>G|||||2329|,G|downstream_gene_variant|MODIFIER|Afu1g00150|Afu1g00150|transcript|Afu1g00150-T|Coding||c.*2214A>G|||||2214|,G|intergenic_region|MODIFIER|Afu1g00150-Afu1g00160|Afu1g00150-Afu1g00160|intergenic_region|Afu1g00150-Afu1g00160|||n.29231A>G||||||	GT:DP:RO:QR:AO:QA:GL	1/1:139:0:0:139:5009:-318.036,-41.8432,0
Chr1_A_fumigatus_Af293	29253	.	T	C	3049.85	.	AB=0;ABP=0;AC=2;AF=1;AN=2;AO=131;CIGAR=1X;DP=132;DPB=132;DPRA=0;EPP=3.4247;EPPR=0;GTI=0;LEN=1;MEANALT=1;MQM=28.0687;MQMR=100;NS=1;NUMALT=1;ODDS=184.823;PAIRED=0.847328;PAIREDR=0;PAO=0;PQA=0;PQR=0;PRO=0;QA=4825;QR=60;RO=0;RPL=54;RPP=11.7791;RPPR=5.18177;RPR=77;RUN=1;SAF=72;SAP=5.81167;SAR=59;SRF=0;SRP=5.18177;SRR=0;TYPE=snp;ANN=C|upstream_gene_variant|MODIFIER|Afu1g00160|Afu1g00160|transcript|Afu1g00160-T|Coding||c.-345T>C|||||345|,C|upstream_gene_variant|MODIFIER|Afu1g00170|Afu1g00170|transcript|Afu1g00170-T|Coding||c.-1027T>C|||||1027|,C|upstream_gene_variant|MODIFIER|Afu1g00180|Afu1g00180|transcript|Afu1g00180-T|Coding||c.-2307T>C|||||2307|,C|downstream_gene_variant|MODIFIER|Afu1g00150|Afu1g00150|transcript|Afu1g00150-T|Coding||c.*2236T>C|||||2236|,C|intergenic_region|MODIFIER|Afu1g00150-Afu1g00160|Afu1g00150-Afu1g00160|intergenic_region|Afu1g00150-Afu1g00160|||n.29253T>C||||||	GT:DP:RO:QR:AO:QA:GL	1/1:131:0:0:131:4825:-309.652,-39.4349,0
Chr1_A_fumigatus_Af293	29258	.	G	A	3289.89	.	AB=0;ABP=0;AC=2;AF=1;AN=2;AO=141;CIGAR=1X;DP=143;DPB=143;DPRA=0;EPP=3.1489;EPPR=0;GTI=0;LEN=1;MEANALT=2;MQM=28.3475;MQMR=100;NS=1;NUMALT=1;ODDS=198.686;PAIRED=0.851064;PAIREDR=0;PAO=0;PQA=0;PQR=0;PRO=0;QA=5176;QR=60;RO=0;RPL=54;RPP=19.7815;RPPR=5.18177;RPR=87;RUN=1;SAF=73;SAP=3.39531;SAR=68;SRF=0;SRP=5.18177;SRR=0;TYPE=snp;ANN=A|upstream_gene_variant|MODIFIER|Afu1g00160|Afu1g00160|transcript|Afu1g00160-T|Coding||c.-340G>A|||||340|,A|upstream_gene_variant|MODIFIER|Afu1g00170|Afu1g00170|transcript|Afu1g00170-T|Coding||c.-1022G>A|||||1022|,A|upstream_gene_variant|MODIFIER|Afu1g00180|Afu1g00180|transcript|Afu1g00180-T|Coding||c.-2302G>A|||||2302|,A|downstream_gene_variant|MODIFIER|Afu1g00150|Afu1g00150|transcript|Afu1g00150-T|Coding||c.*2241G>A|||||2241|,A|intergenic_region|MODIFIER|Afu1g00150-Afu1g00160|Afu1g00150-Afu1g00160|intergenic_region|Afu1g00150-Afu1g00160|||n.29258G>A||||||	GT:DP:RO:QR:AO:QA:GL	1/1:142:0:0:141:5176:-334.242,-42.4452,0
Chr1_A_fumigatus_Af293	29314	.	AGG	GGA	3129.77	.	AB=0;ABP=0;AC=2;AF=1;AN=2;AO=130;CIGAR=1X1M1X;DP=133;DPB=133;DPRA=0;EPP=27.1303;EPPR=0;GTI=0;LEN=3;MEANALT=3;MQM=30.9;MQMR=0;NS=1;NUMALT=1;ODDS=184.823;PAIRED=0.815385;PAIREDR=0;PAO=2;PQA=70;PQR=0;PRO=0;QA=4455;QR=0;RO=0;RPL=60;RPP=4.68066;RPPR=0;RPR=70;RUN=1;SAF=60;SAP=4.68066;SAR=70;SRF=0;SRP=0;SRR=0;TYPE=complex;ANN=GGA|upstream_gene_variant|MODIFIER|Afu1g00160|Afu1g00160|transcript|Afu1g00160-T|Coding||c.-284_-282delAGGinsGGA|||||284|,GGA|upstream_gene_variant|MODIFIER|Afu1g00170|Afu1g00170|transcript|Afu1g00170-T|Coding||c.-966_-964delAGGinsGGA|||||966|,GGA|upstream_gene_variant|MODIFIER|Afu1g00180|Afu1g00180|transcript|Afu1g00180-T|Coding||c.-2246_-2244delAGGinsGGA|||||2246|,GGA|downstream_gene_variant|MODIFIER|Afu1g00150|Afu1g00150|transcript|Afu1g00150-T|Coding||c.*2297_*2299delAGGinsGGA|||||2297|,GGA|intergenic_region|MODIFIER|Afu1g00150-Afu1g00160|Afu1g00150-Afu1g00160|intergenic_region|Afu1g00150-Afu1g00160|||n.29314_29316delAGGinsGGA||||||	GT:DP:RO:QR:AO:QA:GL	1/1:132:0:0:130:4455:-319.205,-39.736,0
Chr1_A_fumigatus_Af293	29340	.	A	C	3365.92	.	AB=0;ABP=0;AC=2;AF=1;AN=2;AO=139;CIGAR=1X;DP=140;DPB=140;DPRA=0;EPP=40.519;EPPR=0;GTI=0;LEN=1;MEANALT=1;MQM=31.5108;MQMR=100;NS=1;NUMALT=1;ODDS=195.914;PAIRED=0.820144;PAIREDR=0;PAO=0;PQA=0;PQR=0;PRO=0;QA=4836;QR=60;RO=0;RPL=61;RPP=7.52509;RPPR=5.18177;RPR=78;RUN=1;SAF=58;SAP=11.2744;SAR=81;SRF=0;SRP=5.18177;SRR=0;TYPE=snp;ANN=C|upstream_gene_variant|MODIFIER|Afu1g00160|Afu1g00160|transcript|Afu1g00160-T|Coding||c.-258A>C|||||258|,C|upstream_gene_variant|MODIFIER|Afu1g00170|Afu1g00170|transcript|Afu1g00170-T|Coding||c.-940A>C|||||940|,C|upstream_gene_variant|MODIFIER|Afu1g00180|Afu1g00180|transcript|Afu1g00180-T|Coding||c.-2220A>C|||||2220|,C|downstream_gene_variant|MODIFIER|Afu1g00150|Afu1g00150|transcript|Afu1g00150-T|Coding||c.*2323A>C|||||2323|,C|intergenic_region|MODIFIER|Afu1g00150-Afu1g00160|Afu1g00150-Afu1g00160|intergenic_region|Afu1g00150-Afu1g00160|||n.29340A>C||||||	GT:DP:RO:QR:AO:QA:GL	1/1:139:0:0:139:4836:-345.181,-41.8432,0
Chr1_A_fumigatus_Af293	29434	.	A	G	2873.47	.	AB=0;ABP=0;AC=2;AF=1;AN=2;AO=119;CIGAR=1X;DP=121;DPB=121;DPRA=0;EPP=3.17453;EPPR=7.35324;GTI=0;LEN=1;MEANALT=1;MQM=32.8992;MQMR=61.5;NS=1;NUMALT=1;ODDS=163.555;PAIRED=0.747899;PAIREDR=0.5;PAO=0;PQA=0;PQR=0;PRO=0;QA=3955;QR=75;RO=1;RPL=78;RPP=27.9914;RPPR=3.0103;RPR=41;RUN=1;SAF=38;SAP=36.7502;SAR=81;SRF=0;SRP=7.35324;SRR=1;TYPE=snp;ANN=G|upstream_gene_variant|MODIFIER|Afu1g00160|Afu1g00160|transcript|Afu1g00160-T|Coding||c.-164A>G|||||164|,G|upstream_gene_variant|MODIFIER|Afu1g00170|Afu1g00170|transcript|Afu1g00170-T|Coding||c.-846A>G|||||846|,G|upstream_gene_variant|MODIFIER|Afu1g00180|Afu1g00180|transcript|Afu1g00180-T|Coding||c.-2126A>G|||||2126|,G|downstream_gene_variant|MODIFIER|Afu1g00150|Afu1g00150|transcript|Afu1g00150-T|Coding||c.*2417A>G|||||2417|,G|intergenic_region|MODIFIER|Afu1g00150-Afu1g00160|Afu1g00150-Afu1g00160|intergenic_region|Afu1g00150-Afu1g00160|||n.29434A>G||||||	GT:DP:RO:QR:AO:QA:GL	1/1:120:1:15:119:3955:-295.81,-34.6856,0
Chr1_A_fumigatus_Af293	29453	.	A	C	2933.14	.	AB=0;ABP=0;AC=2;AF=1;AN=2;AO=115;CIGAR=1X;DP=116;DPB=116;DPRA=0;EPP=6.20142;EPPR=0;GTI=0;LEN=1;MEANALT=1;MQM=32.6435;MQMR=100;NS=1;NUMALT=1;ODDS=162.643;PAIRED=0.73913;PAIREDR=0;PAO=0;PQA=0;PQR=0;PRO=0;QA=4195;QR=60;RO=0;RPL=79;RPP=37.9238;RPPR=5.18177;RPR=36;RUN=1;SAF=33;SAP=48.3469;SAR=82;SRF=0;SRP=5.18177;SRR=0;TYPE=snp;ANN=C|upstream_gene_variant|MODIFIER|Afu1g00160|Afu1g00160|transcript|Afu1g00160-T|Coding||c.-145A>C|||||145|,C|upstream_gene_variant|MODIFIER|Afu1g00170|Afu1g00170|transcript|Afu1g00170-T|Coding||c.-827A>C|||||827|,C|upstream_gene_variant|MODIFIER|Afu1g00180|Afu1g00180|transcript|Afu1g00180-T|Coding||c.-2107A>C|||||2107|,C|downstream_gene_variant|MODIFIER|Afu1g00150|Afu1g00150|transcript|Afu1g00150-T|Coding||c.*2436A>C|||||2436|,C|intergenic_region|MODIFIER|Afu1g00150-Afu1g00160|Afu1g00150-Afu1g00160|intergenic_region|Afu1g00150-Afu1g00160|||n.29453A>C||||||	GT:DP:RO:QR:AO:QA:GL	1/1:115:0:0:115:4195:-305.203,-34.6185,0
Chr1_A_fumigatus_Af293	29506	.	GTAGG	ATAG	1796.72	.	AB=0;ABP=0;AC=2;AF=1;AN=2;AO=85;CIGAR=1X2M1D1M;DP=95;DPB=77.6;DPRA=0;EPP=54.7424;EPPR=0;GTI=0;LEN=4;MEANALT=4;MQM=27.6706;MQMR=0;NS=1;NUMALT=1;ODDS=121.747;PAIRED=0.694118;PAIREDR=0;PAO=1;PQA=16;PQR=0;PRO=0;QA=2887;QR=0;RO=0;RPL=46;RPP=4.26209;RPPR=0;RPR=39;RUN=1;SAF=37;SAP=6.10145;SAR=48;SRF=0;SRP=0;SRR=0;TYPE=complex;ANN=ATAG|upstream_gene_variant|MODIFIER|Afu1g00160|Afu1g00160|transcript|Afu1g00160-T|Coding||c.-92_-88delGTAGGinsATAG|||||92|,ATAG|upstream_gene_variant|MODIFIER|Afu1g00170|Afu1g00170|transcript|Afu1g00170-T|Coding||c.-774_-770delGTAGGinsATAG|||||774|,ATAG|upstream_gene_variant|MODIFIER|Afu1g00180|Afu1g00180|transcript|Afu1g00180-T|Coding||c.-2054_-2050delGTAGGinsATAG|||||2054|,ATAG|downstream_gene_variant|MODIFIER|Afu1g00150|Afu1g00150|transcript|Afu1g00150-T|Coding||c.*2489_*2493delGTAGGinsATAG|||||2489|,ATAG|intergenic_region|MODIFIER|Afu1g00150-Afu1g00160|Afu1g00150-Afu1g00160|intergenic_region|Afu1g00150-Afu1g00160|||n.29506_29510delGTAGGinsATAG||||||	GT:DP:RO:QR:AO:QA:GL	1/1:94:0:0:85:2887:-188.67,-25.8886,0
Chr1_A_fumigatus_Af293	29550	.	T	C	1675.36	.	AB=0;ABP=0;AC=2;AF=1;AN=2;AO=81;CIGAR=1X;DP=82;DPB=82;DPRA=0;EPP=52.5788;EPPR=0;GTI=0;LEN=1;MEANALT=1;MQM=25.679;MQMR=100;NS=1;NUMALT=1;ODDS=115.509;PAIRED=0.703704;PAIREDR=0;PAO=0;PQA=0;PQR=0;PRO=0;QA=2951;QR=60;RO=0;RPL=47;RPP=7.5409;RPPR=5.18177;RPR=34;RUN=1;SAF=39;SAP=3.25157;SAR=42;SRF=0;SRP=5.18177;SRR=0;TYPE=snp;ANN=C|upstream_gene_variant|MODIFIER|Afu1g00160|Afu1g00160|transcript|Afu1g00160-T|Coding||c.-48T>C|||||48|,C|upstream_gene_variant|MODIFIER|Afu1g00170|Afu1g00170|transcript|Afu1g00170-T|Coding||c.-730T>C|||||730|,C|upstream_gene_variant|MODIFIER|Afu1g00180|Afu1g00180|transcript|Afu1g00180-T|Coding||c.-2010T>C|||||2010|,C|downstream_gene_variant|MODIFIER|Afu1g00150|Afu1g00150|transcript|Afu1g00150-T|Coding||c.*2533T>C|||||2533|,C|intergenic_region|MODIFIER|Afu1g00150-Afu1g00160|Afu1g00150-Afu1g00160|intergenic_region|Afu1g00150-Afu1g00160|||n.29550T>C||||||	GT:DP:RO:QR:AO:QA:GL	1/1:81:0:0:81:2951:-176.32,-24.3834,0
Chr1_A_fumigatus_Af293	29566	.	AGCCC	TGCCA	1774.2	.	AB=0;ABP=0;AC=2;AF=1;AN=2;AO=87;CIGAR=1X3M1X;DP=89;DPB=88.4;DPRA=0;EPP=40.9736;EPPR=0;GTI=0;LEN=5;MEANALT=2;MQM=25.7241;MQMR=0;NS=1;NUMALT=1;ODDS=124.52;PAIRED=0.735632;PAIREDR=0;PAO=1;PQA=32;PQR=0;PRO=0;QA=2956;QR=0;RO=0;RPL=41;RPP=3.63429;RPPR=0;RPR=46;RUN=1;SAF=44;SAP=3.03526;SAR=43;SRF=0;SRP=0;SRR=0;TYPE=complex;ANN=TGCCA|upstream_gene_variant|MODIFIER|Afu1g00160|Afu1g00160|transcript|Afu1g00160-T|Coding||c.-32_-28delAGCCCinsTGCCA|||||32|,TGCCA|upstream_gene_variant|MODIFIER|Afu1g00170|Afu1g00170|transcript|Afu1g00170-T|Coding||c.-714_-710delAGCCCinsTGCCA|||||714|,TGCCA|upstream_gene_variant|MODIFIER|Afu1g00180|Afu1g00180|transcript|Afu1g00180-T|Coding||c.-1994_-1990delAGCCCinsTGCCA|||||1994|,TGCCA|downstream_gene_variant|MODIFIER|Afu1g00150|Afu1g00150|transcript|Afu1g00150-T|Coding||c.*2549_*2553delAGCCCinsTGCCA|||||2549|,TGCCA|intergenic_region|MODIFIER|Afu1g00150-Afu1g00160|Afu1g00150-Afu1g00160|intergenic_region|Afu1g00150-Afu1g00160|||n.29566_29570delAGCCCinsTGCCA||||||	GT:DP:RO:QR:AO:QA:GL	1/1:88:0:0:87:2956:-184.578,-26.4906,0
Chr1_A_fumigatus_Af293	29612	.	G	A	2028.95	.	AB=0;ABP=0;AC=2;AF=1;AN=2;AO=102;CIGAR=1X;DP=104;DPB=104;DPRA=0;EPP=15.2727;EPPR=0;GTI=0;LEN=1;MEANALT=2;MQM=26.0588;MQMR=100;NS=1;NUMALT=1;ODDS=144.621;PAIRED=0.764706;PAIREDR=0;PAO=0;PQA=0;PQR=0;PRO=0;QA=3557;QR=60;RO=0;RPL=28;RPP=48.0577;RPPR=5.18177;RPR=74;RUN=1;SAF=69;SAP=30.6008;SAR=33;SRF=0;SRP=5.18177;SRR=0;TYPE=snp;ANN=A|synonymous_variant|LOW|Afu1g00160|Afu1g00160|transcript|Afu1g00160-T|Coding|1/1|c.15G>A|p.Ser5Ser|15/384|15/384|5/127||,A|upstream_gene_variant|MODIFIER|Afu1g00170|Afu1g00170|transcript|Afu1g00170-T|Coding||c.-668G>A|||||668|,A|upstream_gene_variant|MODIFIER|Afu1g00180|Afu1g00180|transcript|Afu1g00180-T|Coding||c.-1948G>A|||||1948|,A|downstream_gene_variant|MODIFIER|Afu1g00150|Afu1g00150|transcript|Afu1g00150-T|Coding||c.*2595G>A|||||2595|	GT:DP:RO:QR:AO:QA:GL	1/1:103:0:0:102:3557:-214.844,-30.7051,0
Chr1_A_fumigatus_Af293	29657	.	C	T	2497.56	.	AB=0;ABP=0;AC=2;AF=1;AN=2;AO=117;CIGAR=1X;DP=118;DPB=118;DPRA=0;EPP=3.47429;EPPR=0;GTI=0;LEN=1;MEANALT=1;MQM=26.8376;MQMR=100;NS=1;NUMALT=1;ODDS=165.415;PAIRED=0.777778;PAIREDR=0;PAO=0;PQA=0;PQR=0;PRO=0;QA=4191;QR=60;RO=0;RPL=39;RPP=31.2394;RPPR=5.18177;RPR=78;RUN=1;SAF=79;SAP=34.209;SAR=38;SRF=0;SRP=5.18177;SRR=0;TYPE=snp;ANN=T|synonymous_variant|LOW|Afu1g00160|Afu1g00160|transcript|Afu1g00160-T|Coding|1/1|c.60C>T|p.Asp20Asp|60/384|60/384|20/127||,T|upstream_gene_variant|MODIFIER|Afu1g00170|Afu1g00170|transcript|Afu1g00170-T|Coding||c.-623C>T|||||623|,T|upstream_gene_variant|MODIFIER|Afu1g00180|Afu1g00180|transcript|Afu1g00180-T|Coding||c.-1903C>T|||||1903|,T|downstream_gene_variant|MODIFIER|Afu1g00150|Afu1g00150|transcript|Afu1g00150-T|Coding||c.*2640C>T|||||2640|	GT:DP:RO:QR:AO:QA:GL	1/1:117:0:0:117:4191:-259.212,-35.2205,0
Chr1_A_fumigatus_Af293	29673	.	G	A	2585.91	.	AB=0;ABP=0;AC=2;AF=1;AN=2;AO=116;CIGAR=1X;DP=117;DPB=117;DPRA=0;EPP=3.30981;EPPR=0;GTI=0;LEN=1;MEANALT=1;MQM=27.8879;MQMR=100;NS=1;NUMALT=1;ODDS=164.029;PAIRED=0.810345;PAIREDR=0;PAO=0;PQA=0;PQR=0;PRO=0;QA=4305;QR=60;RO=0;RPL=33;RPP=49.8093;RPPR=5.18177;RPR=83;RUN=1;SAF=79;SAP=36.0317;SAR=37;SRF=0;SRP=5.18177;SRR=0;TYPE=snp;ANN=A|missense_variant|MODERATE|Afu1g00160|Afu1g00160|transcript|Afu1g00160-T|Coding|1/1|c.76G>A|p.Gly26Ser|76/384|76/384|26/127||,A|upstream_gene_variant|MODIFIER|Afu1g00170|Afu1g00170|transcript|Afu1g00170-T|Coding||c.-607G>A|||||607|,A|upstream_gene_variant|MODIFIER|Afu1g00180|Afu1g00180|transcript|Afu1g00180-T|Coding||c.-1887G>A|||||1887|,A|downstream_gene_variant|MODIFIER|Afu1g00150|Afu1g00150|transcript|Afu1g00150-T|Coding||c.*2656G>A|||||2656|	GT:DP:RO:QR:AO:QA:GL	1/1:116:0:0:116:4305:-270.155,-34.9195,0
Chr1_A_fumigatus_Af293	29678	.	T	C	2545.37	.	AB=0;ABP=0;AC=2;AF=1;AN=2;AO=117;CIGAR=1X;DP=118;DPB=118;DPRA=0;EPP=3.17734;EPPR=0;GTI=0;LEN=1;MEANALT=1;MQM=27.9915;MQMR=100;NS=1;NUMALT=1;ODDS=165.415;PAIRED=0.811966;PAIREDR=0;PAO=0;PQA=0;PQR=0;PRO=0;QA=4158;QR=60;RO=0;RPL=34;RPP=47.5719;RPPR=5.18177;RPR=83;RUN=1;SAF=80;SAP=37.327;SAR=37;SRF=0;SRP=5.18177;SRR=0;TYPE=snp;ANN=C|synonymous_variant|LOW|Afu1g00160|Afu1g00160|transcript|Afu1g00160-T|Coding|1/1|c.81T>C|p.Gly27Gly|81/384|81/384|27/127||,C|upstream_gene_variant|MODIFIER|Afu1g00170|Afu1g00170|transcript|Afu1g00170-T|Coding||c.-602T>C|||||602|,C|upstream_gene_variant|MODIFIER|Afu1g00180|Afu1g00180|transcript|Afu1g00180-T|Coding||c.-1882T>C|||||1882|,C|downstream_gene_variant|MODIFIER|Afu1g00150|Afu1g00150|transcript|Afu1g00150-T|Coding||c.*2661T>C|||||2661|	GT:DP:RO:QR:AO:QA:GL	1/1:117:0:0:117:4158:-265.99,-35.2205,0
Chr1_A_fumigatus_Af293	29696	.	C	T	3014.79	.	AB=0;ABP=0;AC=2;AF=1;AN=2;AO=134;CIGAR=1X;DP=135;DPB=135;DPRA=0;EPP=3.59368;EPPR=0;GTI=0;LEN=1;MEANALT=1;MQM=28.8358;MQMR=100;NS=1;NUMALT=1;ODDS=188.982;PAIRED=0.813433;PAIREDR=0;PAO=0;PQA=0;PQR=0;PRO=0;QA=4681;QR=60;RO=0;RPL=50;RPP=21.7433;RPPR=5.18177;RPR=84;RUN=1;SAF=84;SAP=21.7433;SAR=50;SRF=0;SRP=5.18177;SRR=0;TYPE=snp;ANN=T|synonymous_variant|LOW|Afu1g00160|Afu1g00160|transcript|Afu1g00160-T|Coding|1/1|c.99C>T|p.Leu33Leu|99/384|99/384|33/127||,T|upstream_gene_variant|MODIFIER|Afu1g00170|Afu1g00170|transcript|Afu1g00170-T|Coding||c.-584C>T|||||584|,T|upstream_gene_variant|MODIFIER|Afu1g00180|Afu1g00180|transcript|Afu1g00180-T|Coding||c.-1864C>T|||||1864|,T|downstream_gene_variant|MODIFIER|Afu1g00150|Afu1g00150|transcript|Afu1g00150-T|Coding||c.*2679C>T|||||2679|	GT:DP:RO:QR:AO:QA:GL	1/1:134:0:0:134:4681:-308.783,-40.338,0
Chr1_A_fumigatus_Af293	29735	.	A	C	3419.38	.	AB=0;ABP=0;AC=2;AF=1;AN=2;AO=140;CIGAR=1X;DP=141;DPB=141;DPRA=0;EPP=27.8271;EPPR=0;GTI=0;LEN=1;MEANALT=1;MQM=30.7714;MQMR=100;NS=1;NUMALT=1;ODDS=197.3;PAIRED=0.828571;PAIREDR=0;PAO=0;PQA=0;PQR=0;PRO=0;QA=5015;QR=60;RO=0;RPL=74;RPP=4.00297;RPPR=5.18177;RPR=66;RUN=1;SAF=80;SAP=9.21451;SAR=60;SRF=0;SRP=5.18177;SRR=0;TYPE=snp;ANN=C|synonymous_variant|LOW|Afu1g00160|Afu1g00160|transcript|Afu1g00160-T|Coding|1/1|c.138A>C|p.Thr46Thr|138/384|138/384|46/127||,C|upstream_gene_variant|MODIFIER|Afu1g00170|Afu1g00170|transcript|Afu1g00170-T|Coding||c.-545A>C|||||545|,C|upstream_gene_variant|MODIFIER|Afu1g00180|Afu1g00180|transcript|Afu1g00180-T|Coding||c.-1825A>C|||||1825|,C|downstream_gene_variant|MODIFIER|Afu1g00150|Afu1g00150|transcript|Afu1g00150-T|Coding||c.*2718A>C|||||2718|	GT:DP:RO:QR:AO:QA:GL	1/1:140:0:0:140:5015:-348.668,-42.1442,0
Chr1_A_fumigatus_Af293	29741	.	A	G	3632.75	.	AB=0;ABP=0;AC=2;AF=1;AN=2;AO=146;CIGAR=1X;DP=147;DPB=147;DPRA=0;EPP=24.4871;EPPR=0;GTI=0;LEN=1;MEANALT=1;MQM=31.1781;MQMR=100;NS=1;NUMALT=1;ODDS=205.618;PAIRED=0.828767;PAIREDR=0;PAO=0;PQA=0;PQR=0;PRO=0;QA=5323;QR=60;RO=0;RPL=79;RPP=5.15203;RPPR=5.18177;RPR=67;RUN=1;SAF=83;SAP=8.95954;SAR=63;SRF=0;SRP=5.18177;SRR=0;TYPE=snp;ANN=G|synonymous_variant|LOW|Afu1g00160|Afu1g00160|transcript|Afu1g00160-T|Coding|1/1|c.144A>G|p.Arg48Arg|144/384|144/384|48/127||,G|upstream_gene_variant|MODIFIER|Afu1g00170|Afu1g00170|transcript|Afu1g00170-T|Coding||c.-539A>G|||||539|,G|upstream_gene_variant|MODIFIER|Afu1g00180|Afu1g00180|transcript|Afu1g00180-T|Coding||c.-1819A>G|||||1819|,G|downstream_gene_variant|MODIFIER|Afu1g00150|Afu1g00150|transcript|Afu1g00150-T|Coding||c.*2724A>G|||||2724|	GT:DP:RO:QR:AO:QA:GL	1/1:146:0:0:146:5323:-369.781,-43.9504,0
Chr1_A_fumigatus_Af293	29749	.	A	G	3474.43	.	AB=0;ABP=0;AC=2;AF=1;AN=2;AO=140;CIGAR=1X;DP=141;DPB=141;DPRA=0;EPP=20.9405;EPPR=0;GTI=0;LEN=1;MEANALT=1;MQM=31.6071;MQMR=100;NS=1;NUMALT=1;ODDS=197.3;PAIRED=0.814286;PAIREDR=0;PAO=0;PQA=0;PQR=0;PRO=0;QA=5034;QR=60;RO=0;RPL=71;RPP=3.07234;RPPR=5.18177;RPR=69;RUN=1;SAF=74;SAP=4.00297;SAR=66;SRF=0;SRP=5.18177;SRR=0;TYPE=snp;ANN=G|missense_variant|MODERATE|Afu1g00160|Afu1g00160|transcript|Afu1g00160-T|Coding|1/1|c.152A>G|p.Lys51Arg|152/384|152/384|51/127||,G|upstream_gene_variant|MODIFIER|Afu1g00170|Afu1g00170|transcript|Afu1g00170-T|Coding||c.-531A>G|||||531|,G|upstream_gene_variant|MODIFIER|Afu1g00180|Afu1g00180|transcript|Afu1g00180-T|Coding||c.-1811A>G|||||1811|,G|downstream_gene_variant|MODIFIER|Afu1g00150|Afu1g00150|transcript|Afu1g00150-T|Coding||c.*2732A>G|||||2732|	GT:DP:RO:QR:AO:QA:GL	1/1:140:0:0:140:5034:-352.861,-42.1442,0
Chr1_A_fumigatus_Af293	29930	.	GG	AA	1727.88	.	AB=0;ABP=0;AC=2;AF=1;AN=2;AO=92;CIGAR=2X;DP=93;DPB=92.5;DPRA=0;EPP=3.86001;EPPR=0;GTI=0;LEN=2;MEANALT=1;MQM=24.587;MQMR=0;NS=1;NUMALT=1;ODDS=130.758;PAIRED=0.706522;PAIREDR=0;PAO=0;PQA=0;PQR=0;PRO=0;QA=3226;QR=0;RO=0;RPL=60;RPP=21.515;RPPR=0;RPR=32;RUN=1;SAF=29;SAP=30.2953;SAR=63;SRF=0;SRP=0;SRR=0;TYPE=mnp;ANN=AA|missense_variant|MODERATE|Afu1g00160|Afu1g00160|transcript|Afu1g00160-T|Coding||c.333_334delGGinsAA|p.LeuGly111LeuSer|333/384|333/384|111/127||,AA|upstream_gene_variant|MODIFIER|Afu1g00170|Afu1g00170|transcript|Afu1g00170-T|Coding||c.-350_-349delGGinsAA|||||350|,AA|upstream_gene_variant|MODIFIER|Afu1g00180|Afu1g00180|transcript|Afu1g00180-T|Coding||c.-1630_-1629delGGinsAA|||||1630|,AA|downstream_gene_variant|MODIFIER|Afu1g00150|Afu1g00150|transcript|Afu1g00150-T|Coding||c.*2913_*2914delGGinsAA|||||2913|	GT:DP:RO:QR:AO:QA:GL	1/1:92:0:0:92:3226:-180.737,-27.6948,0
Chr1_A_fumigatus_Af293	29936	.	G	A	1576.69	.	AB=0;ABP=0;AC=2;AF=1;AN=2;AO=86;CIGAR=1X;DP=87;DPB=87;DPRA=0;EPP=6.64625;EPPR=0;GTI=0;LEN=1;MEANALT=1;MQM=23.6977;MQMR=100;NS=1;NUMALT=1;ODDS=122.44;PAIRED=0.697674;PAIREDR=0;PAO=0;PQA=0;PQR=0;PRO=0;QA=3140;QR=60;RO=0;RPL=54;RPP=15.2311;RPPR=5.18177;RPR=32;RUN=1;SAF=29;SAP=22.806;SAR=57;SRF=0;SRP=5.18177;SRR=0;TYPE=snp;ANN=A|synonymous_variant|LOW|Afu1g00160|Afu1g00160|transcript|Afu1g00160-T|Coding|1/1|c.339G>A|p.Leu113Leu|339/384|339/384|113/127||,A|upstream_gene_variant|MODIFIER|Afu1g00170|Afu1g00170|transcript|Afu1g00170-T|Coding||c.-344G>A|||||344|,A|upstream_gene_variant|MODIFIER|Afu1g00180|Afu1g00180|transcript|Afu1g00180-T|Coding||c.-1624G>A|||||1624|,A|downstream_gene_variant|MODIFIER|Afu1g00150|Afu1g00150|transcript|Afu1g00150-T|Coding||c.*2919G>A|||||2919|	GT:DP:RO:QR:AO:QA:GL	1/1:86:0:0:86:3140:-164.443,-25.8886,0
Chr1_A_fumigatus_Af293	29987	.	ATTA	CCGC	552.542	.	AB=0;ABP=0;AC=2;AF=1;AN=2;AO=52;CIGAR=4X;DP=53;DPB=52.75;DPRA=0;EPP=4.51363;EPPR=0;GTI=0;LEN=4;MEANALT=1;MQM=15.6538;MQMR=0;NS=1;NUMALT=1;ODDS=75.9993;PAIRED=0.634615;PAIREDR=0;PAO=1;PQA=33;PQR=0;PRO=0;QA=1672;QR=0;RO=0;RPL=44;RPP=57.1301;RPPR=0;RPR=8;RUN=1;SAF=15;SAP=23.2217;SAR=37;SRF=0;SRP=0;SRR=0;TYPE=mnp;ANN=CCGC|upstream_gene_variant|MODIFIER|Afu1g00170|Afu1g00170|transcript|Afu1g00170-T|Coding||c.-293_-290delATTAinsCCGC|||||293|,CCGC|upstream_gene_variant|MODIFIER|Afu1g00180|Afu1g00180|transcript|Afu1g00180-T|Coding||c.-1573_-1570delATTAinsCCGC|||||1573|,CCGC|downstream_gene_variant|MODIFIER|Afu1g00150|Afu1g00150|transcript|Afu1g00150-T|Coding||c.*2970_*2973delATTAinsCCGC|||||2970|,CCGC|downstream_gene_variant|MODIFIER|Afu1g00160|Afu1g00160|transcript|Afu1g00160-T|Coding||c.*6_*9delATTAinsCCGC|||||6|,CCGC|intergenic_region|MODIFIER|Afu1g00160-Afu1g00170|Afu1g00160-Afu1g00170|intergenic_region|Afu1g00160-Afu1g00170|||n.29987_29990delATTAinsCCGC||||||	GT:DP:RO:QR:AO:QA:GL	1/1:52:0:0:52:1672:-66.1393,-15.9546,0
Chr1_A_fumigatus_Af293	29997	.	A	G	473.183	.	AB=0;ABP=0;AC=2;AF=1;AN=2;AO=47;CIGAR=1X;DP=48;DPB=48;DPRA=0;EPP=6.75262;EPPR=0;GTI=0;LEN=1;MEANALT=1;MQM=14.1064;MQMR=100;NS=1;NUMALT=1;ODDS=68.3747;PAIRED=0.638298;PAIREDR=0;PAO=0;PQA=0;PQR=0;PRO=0;QA=1777;QR=60;RO=0;RPL=40;RPP=53.3238;RPPR=5.18177;RPR=7;RUN=1;SAF=12;SAP=27.4509;SAR=35;SRF=0;SRP=5.18177;SRR=0;TYPE=snp;ANN=G|upstream_gene_variant|MODIFIER|Afu1g00170|Afu1g00170|transcript|Afu1g00170-T|Coding||c.-283A>G|||||283|,G|upstream_gene_variant|MODIFIER|Afu1g00180|Afu1g00180|transcript|Afu1g00180-T|Coding||c.-1563A>G|||||1563|,G|downstream_gene_variant|MODIFIER|Afu1g00150|Afu1g00150|transcript|Afu1g00150-T|Coding||c.*2980A>G|||||2980|,G|downstream_gene_variant|MODIFIER|Afu1g00160|Afu1g00160|transcript|Afu1g00160-T|Coding||c.*16A>G|||||16|,G|intergenic_region|MODIFIER|Afu1g00160-Afu1g00170|Afu1g00160-Afu1g00170|intergenic_region|Afu1g00160-Afu1g00170|||n.29997A>G||||||	GT:DP:RO:QR:AO:QA:GL	1/1:47:0:0:47:1777:-58.4034,-14.1484,0
Chr1_A_fumigatus_Af293	30007	.	G	T	462.791	.	AB=0;ABP=0;AC=2;AF=1;AN=2;AO=46;CIGAR=1X;DP=47;DPB=47;DPRA=0;EPP=9.80795;EPPR=0;GTI=0;LEN=1;MEANALT=1;MQM=14.2391;MQMR=100;NS=1;NUMALT=1;ODDS=66.9884;PAIRED=0.652174;PAIREDR=0;PAO=0;PQA=0;PQR=0;PRO=0;QA=1748;QR=60;RO=0;RPL=40;RPP=57.5803;RPPR=5.18177;RPR=6;RUN=1;SAF=11;SAP=30.2009;SAR=35;SRF=0;SRP=5.18177;SRR=0;TYPE=snp;ANN=T|upstream_gene_variant|MODIFIER|Afu1g00170|Afu1g00170|transcript|Afu1g00170-T|Coding||c.-273G>T|||||273|,T|upstream_gene_variant|MODIFIER|Afu1g00180|Afu1g00180|transcript|Afu1g00180-T|Coding||c.-1553G>T|||||1553|,T|downstream_gene_variant|MODIFIER|Afu1g00150|Afu1g00150|transcript|Afu1g00150-T|Coding||c.*2990G>T|||||2990|,T|downstream_gene_variant|MODIFIER|Afu1g00160|Afu1g00160|transcript|Afu1g00160-T|Coding||c.*26G>T|||||26|,T|intergenic_region|MODIFIER|Afu1g00160-Afu1g00170|Afu1g00160-Afu1g00170|intergenic_region|Afu1g00160-Afu1g00170|||n.30007G>T||||||	GT:DP:RO:QR:AO:QA:GL	1/1:46:0:0:46:1748:-58.4815,-13.8474,0
Chr1_A_fumigatus_Af293	30014	.	T	G	446.101	.	AB=0;ABP=0;AC=2;AF=1;AN=2;AO=46;CIGAR=1X;DP=47;DPB=47;DPRA=0;EPP=9.80795;EPPR=0;GTI=0;LEN=1;MEANALT=1;MQM=14.2391;MQMR=100;NS=1;NUMALT=1;ODDS=66.9884;PAIRED=0.652174;PAIREDR=0;PAO=0;PQA=0;PQR=0;PRO=0;QA=1625;QR=60;RO=0;RPL=40;RPP=57.5803;RPPR=5.18177;RPR=6;RUN=1;SAF=11;SAP=30.2009;SAR=35;SRF=0;SRP=5.18177;SRR=0;TYPE=snp;ANN=G|upstream_gene_variant|MODIFIER|Afu1g00170|Afu1g00170|transcript|Afu1g00170-T|Coding||c.-266T>G|||||266|,G|upstream_gene_variant|MODIFIER|Afu1g00180|Afu1g00180|transcript|Afu1g00180-T|Coding||c.-1546T>G|||||1546|,G|downstream_gene_variant|MODIFIER|Afu1g00150|Afu1g00150|transcript|Afu1g00150-T|Coding||c.*2997T>G|||||2997|,G|downstream_gene_variant|MODIFIER|Afu1g00160|Afu1g00160|transcript|Afu1g00160-T|Coding||c.*33T>G|||||33|,G|intergenic_region|MODIFIER|Afu1g00160-Afu1g00170|Afu1g00160-Afu1g00170|intergenic_region|Afu1g00160-Afu1g00170|||n.30014T>G||||||	GT:DP:RO:QR:AO:QA:GL	1/1:46:0:0:46:1625:-56.8125,-13.8474,0
Chr1_A_fumigatus_Af293	30024	.	G	T	327.243	.	AB=0;ABP=0;AC=2;AF=1;AN=2;AO=41;CIGAR=1X;DP=42;DPB=42;DPRA=0;EPP=26.3669;EPPR=0;GTI=0;LEN=1;MEANALT=1;MQM=13.8537;MQMR=100;NS=1;NUMALT=1;ODDS=60.0569;PAIRED=0.634146;PAIREDR=0;PAO=0;PQA=0;PQR=0;PRO=0;QA=1551;QR=60;RO=0;RPL=40;RPP=83.5666;RPPR=5.18177;RPR=1;RUN=1;SAF=9;SAP=31.0276;SAR=32;SRF=0;SRP=5.18177;SRR=0;TYPE=snp;ANN=T|upstream_gene_variant|MODIFIER|Afu1g00170|Afu1g00170|transcript|Afu1g00170-T|Coding||c.-256G>T|||||256|,T|upstream_gene_variant|MODIFIER|Afu1g00180|Afu1g00180|transcript|Afu1g00180-T|Coding||c.-1536G>T|||||1536|,T|downstream_gene_variant|MODIFIER|Afu1g00150|Afu1g00150|transcript|Afu1g00150-T|Coding||c.*3007G>T|||||3007|,T|downstream_gene_variant|MODIFIER|Afu1g00160|Afu1g00160|transcript|Afu1g00160-T|Coding||c.*43G>T|||||43|,T|intergenic_region|MODIFIER|Afu1g00160-Afu1g00170|Afu1g00160-Afu1g00170|intergenic_region|Afu1g00160-Afu1g00170|||n.30024G>T||||||	GT:DP:RO:QR:AO:QA:GL	1/1:41:0:0:41:1551:-50.5441,-12.3422,0
Chr1_A_fumigatus_Af293	30032	.	ACACGAC	GCATGAA	236.482	.	AB=0;ABP=0;AC=2;AF=1;AN=2;AO=35;CIGAR=1X2M1X2M1X;DP=36;DPB=36.8571;DPRA=0;EPP=30.3709;EPPR=0;GTI=0;LEN=7;MEANALT=1;MQM=12.1429;MQMR=0;NS=1;NUMALT=1;ODDS=53.8186;PAIRED=0.6;PAIREDR=0;PAO=3;PQA=84;PQR=0;PRO=0;QA=1243;QR=0;RO=0;RPL=35;RPP=79.0118;RPPR=0;RPR=0;RUN=1;SAF=7;SAP=30.3709;SAR=28;SRF=0;SRP=0;SRR=0;TYPE=complex;ANN=GCATGAA|upstream_gene_variant|MODIFIER|Afu1g00170|Afu1g00170|transcript|Afu1g00170-T|Coding||c.-248_-242delACACGACinsGCATGAA|||||248|,GCATGAA|upstream_gene_variant|MODIFIER|Afu1g00180|Afu1g00180|transcript|Afu1g00180-T|Coding||c.-1528_-1522delACACGACinsGCATGAA|||||1528|,GCATGAA|downstream_gene_variant|MODIFIER|Afu1g00150|Afu1g00150|transcript|Afu1g00150-T|Coding||c.*3015_*3021delACACGACinsGCATGAA|||||3015|,GCATGAA|downstream_gene_variant|MODIFIER|Afu1g00160|Afu1g00160|transcript|Afu1g00160-T|Coding||c.*51_*57delACACGACinsGCATGAA|||||51|,GCATGAA|intergenic_region|MODIFIER|Afu1g00160-Afu1g00170|Afu1g00160-Afu1g00170|intergenic_region|Afu1g00160-Afu1g00170|||n.30032_30038delACACGACinsGCATGAA||||||	GT:DP:RO:QR:AO:QA:GL	1/1:35:0:0:35:1243:-41.601,-11.4391,0
Chr1_A_fumigatus_Af293	30043	.	C	T	172.366	.	AB=0;ABP=0;AC=2;AF=1;AN=2;AO=32;CIGAR=1X;DP=33;DPB=33;DPRA=0;EPP=35.8538;EPPR=0;GTI=0;LEN=1;MEANALT=1;MQM=12.375;MQMR=100;NS=1;NUMALT=1;ODDS=39.6887;PAIRED=0.59375;PAIREDR=0;PAO=0;PQA=0;PQR=0;PRO=0;QA=1196;QR=60;RO=0;RPL=32;RPP=72.4974;RPPR=5.18177;RPR=0;RUN=1;SAF=5;SAP=35.8538;SAR=27;SRF=0;SRP=5.18177;SRR=0;TYPE=snp;ANN=T|upstream_gene_variant|MODIFIER|Afu1g00170|Afu1g00170|transcript|Afu1g00170-T|Coding||c.-237C>T|||||237|,T|upstream_gene_variant|MODIFIER|Afu1g00180|Afu1g00180|transcript|Afu1g00180-T|Coding||c.-1517C>T|||||1517|,T|downstream_gene_variant|MODIFIER|Afu1g00150|Afu1g00150|transcript|Afu1g00150-T|Coding||c.*3026C>T|||||3026|,T|downstream_gene_variant|MODIFIER|Afu1g00160|Afu1g00160|transcript|Afu1g00160-T|Coding||c.*62C>T|||||62|,T|intergenic_region|MODIFIER|Afu1g00160-Afu1g00170|Afu1g00160-Afu1g00170|intergenic_region|Afu1g00160-Afu1g00170|||n.30043C>T||||||	GT:DP:RO:QR:AO:QA:GL	1/1:32:0:0:32:1196:-35.5274,-9.63296,0
Chr1_A_fumigatus_Af293	30062	.	G	A	125.829	.	AB=0;ABP=0;AC=2;AF=1;AN=2;AO=28;CIGAR=1X;DP=29;DPB=29;DPRA=0;EPP=34.0313;EPPR=0;GTI=0;LEN=1;MEANALT=1;MQM=11.8929;MQMR=100;NS=1;NUMALT=1;ODDS=28.9732;PAIRED=0.571429;PAIREDR=0;PAO=0;PQA=0;PQR=0;PRO=0;QA=976;QR=60;RO=0;RPL=28;RPP=63.8115;RPPR=5.18177;RPR=0;RUN=1;SAF=4;SAP=34.0313;SAR=24;SRF=0;SRP=5.18177;SRR=0;TYPE=snp;ANN=A|upstream_gene_variant|MODIFIER|Afu1g00170|Afu1g00170|transcript|Afu1g00170-T|Coding||c.-218G>A|||||218|,A|upstream_gene_variant|MODIFIER|Afu1g00180|Afu1g00180|transcript|Afu1g00180-T|Coding||c.-1498G>A|||||1498|,A|downstream_gene_variant|MODIFIER|Afu1g00150|Afu1g00150|transcript|Afu1g00150-T|Coding||c.*3045G>A|||||3045|,A|downstream_gene_variant|MODIFIER|Afu1g00160|Afu1g00160|transcript|Afu1g00160-T|Coding||c.*81G>A|||||81|,A|intergenic_region|MODIFIER|Afu1g00160-Afu1g00170|Afu1g00160-Afu1g00170|intergenic_region|Afu1g00160-Afu1g00170|||n.30062G>A||||||	GT:DP:RO:QR:AO:QA:GL	1/1:28:0:0:28:976:-29.247,-8.42884,0
Chr1_A_fumigatus_Af293	30067	.	TGTACTAC	TATAT	180.866	.	AB=0;ABP=0;AC=2;AF=1;AN=2;AO=12;CIGAR=1M3D1X2M1X;DP=13;DPB=16.125;DPRA=0;EPP=14.5915;EPPR=0;GTI=0;LEN=7;MEANALT=1;MQM=5.5;MQMR=0;NS=1;NUMALT=1;ODDS=29.5585;PAIRED=0.166667;PAIREDR=0;PAO=14;PQA=435;PQR=0;PRO=0;QA=444;QR=0;RO=0;RPL=12;RPP=29.068;RPPR=0;RPR=0;RUN=1;SAF=2;SAP=14.5915;SAR=10;SRF=0;SRP=0;SRR=0;TYPE=complex;ANN=TATAT|upstream_gene_variant|MODIFIER|Afu1g00170|Afu1g00170|transcript|Afu1g00170-T|Coding||c.-212_-206delGTACTACinsATAT|||||212|,TATAT|upstream_gene_variant|MODIFIER|Afu1g00180|Afu1g00180|transcript|Afu1g00180-T|Coding||c.-1492_-1486delGTACTACinsATAT|||||1492|,TATAT|downstream_gene_variant|MODIFIER|Afu1g00150|Afu1g00150|transcript|Afu1g00150-T|Coding||c.*3051_*3057delGTACTACinsATAT|||||3051|,TATAT|downstream_gene_variant|MODIFIER|Afu1g00160|Afu1g00160|transcript|Afu1g00160-T|Coding||c.*87_*93delGTACTACinsATAT|||||87|,TATAT|intergenic_region|MODIFIER|Afu1g00160-Afu1g00170|Afu1g00160-Afu1g00170|intergenic_region|Afu1g00160-Afu1g00170|||n.30068_30074delGTACTACinsATAT||||||	GT:DP:RO:QR:AO:QA:GL	1/1:12:0:0:12:444:-25.2846,-7.82678,0
Chr1_A_fumigatus_Af293	30253	.	T	C	54.1242	.	AB=0;ABP=0;AC=2;AF=1;AN=2;AO=21;CIGAR=1X;DP=22;DPB=22;DPRA=0;EPP=5.59539;EPPR=0;GTI=0;LEN=1;MEANALT=1;MQM=7.04762;MQMR=100;NS=1;NUMALT=1;ODDS=12.4626;PAIRED=0.285714;PAIREDR=0;PAO=0;PQA=0;PQR=0;PRO=0;QA=709;QR=60;RO=0;RPL=1;RPP=40.3389;RPPR=5.18177;RPR=20;RUN=1;SAF=12;SAP=3.94093;SAR=9;SRF=0;SRP=5.18177;SRR=0;TYPE=snp;ANN=C|upstream_gene_variant|MODIFIER|Afu1g00170|Afu1g00170|transcript|Afu1g00170-T|Coding||c.-27T>C|||||27|,C|upstream_gene_variant|MODIFIER|Afu1g00180|Afu1g00180|transcript|Afu1g00180-T|Coding||c.-1307T>C|||||1307|,C|downstream_gene_variant|MODIFIER|Afu1g00150|Afu1g00150|transcript|Afu1g00150-T|Coding||c.*3236T>C|||||3236|,C|downstream_gene_variant|MODIFIER|Afu1g00160|Afu1g00160|transcript|Afu1g00160-T|Coding||c.*272T>C|||||272|,C|intergenic_region|MODIFIER|Afu1g00160-Afu1g00170|Afu1g00160-Afu1g00170|intergenic_region|Afu1g00160-Afu1g00170|||n.30253T>C||||||	GT:DP:RO:QR:AO:QA:GL	1/1:21:0:0:21:709:-12.2783,-6.32163,0
Chr1_A_fumigatus_Af293	30258	.	TGGCA	GGGTC	88.5979	.	AB=0;ABP=0;AC=2;AF=1;AN=2;AO=21;CIGAR=1X2M2X;DP=22;DPB=23.4;DPRA=0;EPP=5.59539;EPPR=0;GTI=0;LEN=5;MEANALT=1;MQM=7.04762;MQMR=0;NS=1;NUMALT=1;ODDS=20.4004;PAIRED=0.285714;PAIREDR=0;PAO=9;PQA=310;PQR=0;PRO=0;QA=606;QR=0;RO=0;RPL=1;RPP=40.3389;RPPR=0;RPR=20;RUN=1;SAF=12;SAP=3.94093;SAR=9;SRF=0;SRP=0;SRR=0;TYPE=complex;ANN=GGGTC|upstream_gene_variant|MODIFIER|Afu1g00170|Afu1g00170|transcript|Afu1g00170-T|Coding||c.-22_-18delTGGCAinsGGGTC|||||22|,GGGTC|upstream_gene_variant|MODIFIER|Afu1g00180|Afu1g00180|transcript|Afu1g00180-T|Coding||c.-1302_-1298delTGGCAinsGGGTC|||||1302|,GGGTC|downstream_gene_variant|MODIFIER|Afu1g00150|Afu1g00150|transcript|Afu1g00150-T|Coding||c.*3241_*3245delTGGCAinsGGGTC|||||3241|,GGGTC|downstream_gene_variant|MODIFIER|Afu1g00160|Afu1g00160|transcript|Afu1g00160-T|Coding||c.*277_*281delTGGCAinsGGGTC|||||277|,GGGTC|intergenic_region|MODIFIER|Afu1g00160-Afu1g00170|Afu1g00160-Afu1g00170|intergenic_region|Afu1g00160-Afu1g00170|||n.30258_30262delTGGCAinsGGGTC||||||	GT:DP:RO:QR:AO:QA:GL	1/1:21:0:0:21:606:-15.7257,-9.0309,0
Chr1_A_fumigatus_Af293	30274	.	TCA	TA	86.0921	.	AB=0;ABP=0;AC=2;AF=1;AN=2;AO=38;CIGAR=1M1D1M;DP=40;DPB=26.6667;DPRA=0;EPP=6.66752;EPPR=0;GTI=0;LEN=1;MEANALT=2;MQM=6.02632;MQMR=0;NS=1;NUMALT=1;ODDS=19.8234;PAIRED=0.447368;PAIREDR=0;PAO=0;PQA=0;PQR=0;PRO=0;QA=1299;QR=0;RO=0;RPL=2;RPP=69.0688;RPPR=0;RPR=36;RUN=1;SAF=21;SAP=3.9246;SAR=17;SRF=0;SRP=0;SRR=0;TYPE=del;ANN=TA|upstream_gene_variant|MODIFIER|Afu1g00170|Afu1g00170|transcript|Afu1g00170-T|Coding||c.-5delC|||||5|,TA|upstream_gene_variant|MODIFIER|Afu1g00180|Afu1g00180|transcript|Afu1g00180-T|Coding||c.-1285delC|||||1285|,TA|downstream_gene_variant|MODIFIER|Afu1g00150|Afu1g00150|transcript|Afu1g00150-T|Coding||c.*3258delC|||||3258|,TA|downstream_gene_variant|MODIFIER|Afu1g00160|Afu1g00160|transcript|Afu1g00160-T|Coding||c.*294delC|||||294|,TA|intergenic_region|MODIFIER|Afu1g00160-Afu1g00170|Afu1g00160-Afu1g00170|intergenic_region|Afu1g00160-Afu1g00170|||n.30275delC||||||	GT:DP:RO:QR:AO:QA:GL	1/1:39:0:0:38:1299:-19.431,-11.4391,0
Chr1_A_fumigatus_Af293	30279	.	A	G	107.11	.	AB=0;ABP=0;AC=2;AF=1;AN=2;AO=39;CIGAR=1X;DP=40;DPB=40;DPRA=0;EPP=7.52028;EPPR=0;GTI=0;LEN=1;MEANALT=1;MQM=5.94872;MQMR=100;NS=1;NUMALT=1;ODDS=24.6631;PAIRED=0.435897;PAIREDR=0;PAO=0;PQA=0;PQR=0;PRO=0;QA=1404;QR=60;RO=0;RPL=3;RPP=63.6445;RPPR=5.18177;RPR=36;RUN=1;SAF=21;SAP=3.51141;SAR=18;SRF=0;SRP=5.18177;SRR=0;TYPE=snp;ANN=G|upstream_gene_variant|MODIFIER|Afu1g00170|Afu1g00170|transcript|Afu1g00170-T|Coding||c.-1A>G|||||1|,G|upstream_gene_variant|MODIFIER|Afu1g00180|Afu1g00180|transcript|Afu1g00180-T|Coding||c.-1281A>G|||||1281|,G|downstream_gene_variant|MODIFIER|Afu1g00150|Afu1g00150|transcript|Afu1g00150-T|Coding||c.*3262A>G|||||3262|,G|downstream_gene_variant|MODIFIER|Afu1g00160|Afu1g00160|transcript|Afu1g00160-T|Coding||c.*298A>G|||||298|,G|intergenic_region|MODIFIER|Afu1g00160-Afu1g00170|Afu1g00160-Afu1g00170|intergenic_region|Afu1g00160-Afu1g00170|||n.30279A>G||||||	GT:DP:RO:QR:AO:QA:GL	1/1:39:0:0:39:1404:-20.7754,-11.7402,0
Chr1_A_fumigatus_Af293	30285	.	G	C	93.6989	.	AB=0;ABP=0;AC=2;AF=1;AN=2;AO=40;CIGAR=1X;DP=41;DPB=41;DPRA=0;EPP=6.48466;EPPR=0;GTI=0;LEN=1;MEANALT=1;MQM=5.875;MQMR=100;NS=1;NUMALT=1;ODDS=21.575;PAIRED=0.425;PAIREDR=0;PAO=0;PQA=0;PQR=0;PRO=0;QA=1313;QR=60;RO=0;RPL=3;RPP=65.7659;RPPR=5.18177;RPR=37;RUN=1;SAF=21;SAP=3.22745;SAR=19;SRF=0;SRP=5.18177;SRR=0;TYPE=snp;ANN=C|synonymous_variant|LOW|Afu1g00170|Afu1g00170|transcript|Afu1g00170-T|Coding|1/4|c.6G>C|p.Ala2Ala|6/369|6/369|2/122||,C|upstream_gene_variant|MODIFIER|Afu1g00180|Afu1g00180|transcript|Afu1g00180-T|Coding||c.-1275G>C|||||1275|,C|downstream_gene_variant|MODIFIER|Afu1g00150|Afu1g00150|transcript|Afu1g00150-T|Coding||c.*3268G>C|||||3268|,C|downstream_gene_variant|MODIFIER|Afu1g00160|Afu1g00160|transcript|Afu1g00160-T|Coding||c.*304G>C|||||304|	GT:DP:RO:QR:AO:QA:GL	1/1:40:0:0:40:1313:-19.5822,-12.0412,0
Chr1_A_fumigatus_Af293	30300	.	A	G	166.677	.	AB=0;ABP=0;AC=2;AF=1;AN=2;AO=49;CIGAR=1X;DP=50;DPB=50;DPRA=0;EPP=3.40914;EPPR=0;GTI=0;LEN=1;MEANALT=1;MQM=5.95918;MQMR=100;NS=1;NUMALT=1;ODDS=38.3788;PAIRED=0.428571;PAIREDR=0;PAO=0;PQA=0;PQR=0;PRO=0;QA=1758;QR=60;RO=0;RPL=6;RPP=63.6786;RPPR=5.18177;RPR=43;RUN=1;SAF=24;SAP=3.05462;SAR=25;SRF=0;SRP=5.18177;SRR=0;TYPE=snp;ANN=G|synonymous_variant|LOW|Afu1g00170|Afu1g00170|transcript|Afu1g00170-T|Coding|1/4|c.21A>G|p.Ser7Ser|21/369|21/369|7/122||,G|upstream_gene_variant|MODIFIER|Afu1g00180|Afu1g00180|transcript|Afu1g00180-T|Coding||c.-1260A>G|||||1260|,G|downstream_gene_variant|MODIFIER|Afu1g00150|Afu1g00150|transcript|Afu1g00150-T|Coding||c.*3283A>G|||||3283|,G|downstream_gene_variant|MODIFIER|Afu1g00160|Afu1g00160|transcript|Afu1g00160-T|Coding||c.*319A>G|||||319|	GT:DP:RO:QR:AO:QA:GL	1/1:49:0:0:49:1758:-26.2067,-14.7505,0
Chr1_A_fumigatus_Af293	30339	.	T	C	298.137	.	AB=0;ABP=0;AC=2;AF=1;AN=2;AO=68;CIGAR=1X;DP=69;DPB=69;DPRA=0;EPP=11.1853;EPPR=0;GTI=0;LEN=1;MEANALT=1;MQM=6.89706;MQMR=100;NS=1;NUMALT=1;ODDS=68.6486;PAIRED=0.485294;PAIREDR=0;PAO=0;PQA=0;PQR=0;PRO=0;QA=2357;QR=60;RO=0;RPL=11;RPP=70.5814;RPPR=5.18177;RPR=57;RUN=1;SAF=37;SAP=4.1599;SAR=31;SRF=0;SRP=5.18177;SRR=0;TYPE=snp;ANN=C|synonymous_variant|LOW|Afu1g00170|Afu1g00170|transcript|Afu1g00170-T|Coding|1/4|c.60T>C|p.Asp20Asp|60/369|60/369|20/122||,C|upstream_gene_variant|MODIFIER|Afu1g00180|Afu1g00180|transcript|Afu1g00180-T|Coding||c.-1221T>C|||||1221|,C|downstream_gene_variant|MODIFIER|Afu1g00150|Afu1g00150|transcript|Afu1g00150-T|Coding||c.*3322T>C|||||3322|,C|downstream_gene_variant|MODIFIER|Afu1g00160|Afu1g00160|transcript|Afu1g00160-T|Coding||c.*358T>C|||||358|	GT:DP:RO:QR:AO:QA:GL	1/1:68:0:0:68:2357:-41.0564,-20.47,0
Chr1_A_fumigatus_Af293	30355	.	C	T	322.24	.	AB=0;ABP=0;AC=2;AF=1;AN=2;AO=81;CIGAR=1X;DP=82;DPB=82;DPRA=0;EPP=14.8328;EPPR=0;GTI=0;LEN=1;MEANALT=1;MQM=6.64198;MQMR=100;NS=1;NUMALT=1;ODDS=74.1985;PAIRED=0.518519;PAIREDR=0;PAO=0;PQA=0;PQR=0;PRO=0;QA=2811;QR=60;RO=0;RPL=13;RPP=84.1054;RPPR=5.18177;RPR=68;RUN=1;SAF=48;SAP=9.04217;SAR=33;SRF=0;SRP=5.18177;SRR=0;TYPE=snp;ANN=T|upstream_gene_variant|MODIFIER|Afu1g00180|Afu1g00180|transcript|Afu1g00180-T|Coding||c.-1205C>T|||||1205|,T|downstream_gene_variant|MODIFIER|Afu1g00150|Afu1g00150|transcript|Afu1g00150-T|Coding||c.*3338C>T|||||3338|,T|downstream_gene_variant|MODIFIER|Afu1g00160|Afu1g00160|transcript|Afu1g00160-T|Coding||c.*374C>T|||||374|,T|intron_variant|MODIFIER|Afu1g00170|Afu1g00170|transcript|Afu1g00170-T|Coding|1/3|c.64+12C>T||||||	GT:DP:RO:QR:AO:QA:GL	1/1:81:0:0:81:2811:-45.9203,-24.3834,0
Chr1_A_fumigatus_Af293	30366	.	TGAACAC	TC	359.184	.	AB=0;ABP=0;AC=2;AF=1;AN=2;AO=80;CIGAR=1M5D1M;DP=81;DPB=23.1429;DPRA=0;EPP=8.33041;EPPR=0;GTI=0;LEN=5;MEANALT=1;MQM=6.625;MQMR=0;NS=1;NUMALT=1;ODDS=82.7051;PAIRED=0.525;PAIREDR=0;PAO=0.5;PQA=14.5;PQR=14.5;PRO=0.5;QA=2542;QR=0;RO=0;RPL=21;RPP=42.2054;RPPR=0;RPR=59;RUN=1;SAF=48;SAP=9.95901;SAR=32;SRF=0;SRP=0;SRR=0;TYPE=del;ANN=TC|upstream_gene_variant|MODIFIER|Afu1g00180|Afu1g00180|transcript|Afu1g00180-T|Coding||c.-1193_-1189delGAACA|||||1193|,TC|downstream_gene_variant|MODIFIER|Afu1g00150|Afu1g00150|transcript|Afu1g00150-T|Coding||c.*3350_*3354delGAACA|||||3350|,TC|downstream_gene_variant|MODIFIER|Afu1g00160|Afu1g00160|transcript|Afu1g00160-T|Coding||c.*386_*390delGAACA|||||386|,TC|intron_variant|MODIFIER|Afu1g00170|Afu1g00170|transcript|Afu1g00170-T|Coding|1/3|c.64+24_64+28delGAACA||||||	GT:DP:RO:QR:AO:QA:GL	1/1:80:0:0:80:2542:-44.3172,-24.6845,0
Chr1_A_fumigatus_Af293	30393	.	C	T	569.481	.	AB=0;ABP=0;AC=2;AF=1;AN=2;AO=98;CIGAR=1X;DP=99;DPB=99;DPRA=0;EPP=7.35324;EPPR=0;GTI=0;LEN=1;MEANALT=1;MQM=7.42857;MQMR=100;NS=1;NUMALT=1;ODDS=131.128;PAIRED=0.571429;PAIREDR=0;PAO=0;PQA=0;PQR=0;PRO=0;QA=3480;QR=60;RO=0;RPL=36;RPP=17.989;RPPR=5.18177;RPR=62;RUN=1;SAF=62;SAP=17.989;SAR=36;SRF=0;SRP=5.18177;SRR=0;TYPE=snp;ANN=T|splice_region_variant&intron_variant|LOW|Afu1g00170|Afu1g00170|transcript|Afu1g00170-T|Coding|1/3|c.65-8C>T||||||,T|upstream_gene_variant|MODIFIER|Afu1g00180|Afu1g00180|transcript|Afu1g00180-T|Coding||c.-1167C>T|||||1167|,T|downstream_gene_variant|MODIFIER|Afu1g00150|Afu1g00150|transcript|Afu1g00150-T|Coding||c.*3376C>T|||||3376|,T|downstream_gene_variant|MODIFIER|Afu1g00160|Afu1g00160|transcript|Afu1g00160-T|Coding||c.*412C>T|||||412|	GT:DP:RO:QR:AO:QA:GL	1/1:98:0:0:98:3480:-63.6642,-29.5009,0
Chr1_A_fumigatus_Af293	30398	.	T	C	576.677	.	AB=0;ABP=0;AC=2;AF=1;AN=2;AO=99;CIGAR=1X;DP=100;DPB=100;DPRA=0;EPP=5.66432;EPPR=0;GTI=0;LEN=1;MEANALT=1;MQM=7.48485;MQMR=100;NS=1;NUMALT=1;ODDS=132.785;PAIRED=0.575758;PAIREDR=0;PAO=0;PQA=0;PQR=0;PRO=0;QA=3478;QR=60;RO=0;RPL=37;RPP=16.7191;RPPR=5.18177;RPR=62;RUN=1;SAF=64;SAP=21.4568;SAR=35;SRF=0;SRP=5.18177;SRR=0;TYPE=snp;ANN=C|splice_region_variant&intron_variant|LOW|Afu1g00170|Afu1g00170|transcript|Afu1g00170-T|Coding|1/3|c.65-3T>C||||||,C|upstream_gene_variant|MODIFIER|Afu1g00180|Afu1g00180|transcript|Afu1g00180-T|Coding||c.-1162T>C|||||1162|,C|downstream_gene_variant|MODIFIER|Afu1g00150|Afu1g00150|transcript|Afu1g00150-T|Coding||c.*3381T>C|||||3381|,C|downstream_gene_variant|MODIFIER|Afu1g00160|Afu1g00160|transcript|Afu1g00160-T|Coding||c.*417T>C|||||417|	GT:DP:RO:QR:AO:QA:GL	1/1:99:0:0:99:3478:-64.4461,-29.802,0
Chr1_A_fumigatus_Af293	30450	.	C	T	735.714	.	AB=0;ABP=0;AC=2;AF=1;AN=2;AO=117;CIGAR=1X;DP=118;DPB=118;DPRA=0;EPP=5.25601;EPPR=0;GTI=0;LEN=1;MEANALT=1;MQM=7.69231;MQMR=100;NS=1;NUMALT=1;ODDS=165.415;PAIRED=0.666667;PAIREDR=0;PAO=0;PQA=0;PQR=0;PRO=0;QA=4273;QR=60;RO=0;RPL=53;RPP=5.25601;RPPR=5.18177;RPR=64;RUN=1;SAF=77;SAP=28.4184;SAR=40;SRF=0;SRP=5.18177;SRR=0;TYPE=snp;ANN=T|synonymous_variant|LOW|Afu1g00170|Afu1g00170|transcript|Afu1g00170-T|Coding|2/4|c.114C>T|p.Thr38Thr|114/369|114/369|38/122||,T|upstream_gene_variant|MODIFIER|Afu1g00180|Afu1g00180|transcript|Afu1g00180-T|Coding||c.-1110C>T|||||1110|,T|downstream_gene_variant|MODIFIER|Afu1g00150|Afu1g00150|transcript|Afu1g00150-T|Coding||c.*3433C>T|||||3433|,T|downstream_gene_variant|MODIFIER|Afu1g00160|Afu1g00160|transcript|Afu1g00160-T|Coding||c.*469C>T|||||469|	GT:DP:RO:QR:AO:QA:GL	1/1:117:0:0:117:4273:-79.9788,-35.2205,0
Chr1_A_fumigatus_Af293	30496	.	A	G	798.197	.	AB=0;ABP=0;AC=2;AF=1;AN=2;AO=129;CIGAR=1X;DP=130;DPB=130;DPRA=0;EPP=3.02713;EPPR=0;GTI=0;LEN=1;MEANALT=1;MQM=7.37984;MQMR=100;NS=1;NUMALT=1;ODDS=182.051;PAIRED=0.689922;PAIREDR=0;PAO=0;PQA=0;PQR=0;PRO=0;QA=4557;QR=60;RO=0;RPL=57;RPP=6.79775;RPPR=5.18177;RPR=72;RUN=1;SAF=78;SAP=15.2816;SAR=51;SRF=0;SRP=5.18177;SRR=0;TYPE=snp;ANN=G|splice_region_variant&intron_variant|LOW|Afu1g00170|Afu1g00170|transcript|Afu1g00170-T|Coding|2/3|c.153+7A>G||||||,G|upstream_gene_variant|MODIFIER|Afu1g00180|Afu1g00180|transcript|Afu1g00180-T|Coding||c.-1064A>G|||||1064|,G|downstream_gene_variant|MODIFIER|Afu1g00150|Afu1g00150|transcript|Afu1g00150-T|Coding||c.*3479A>G|||||3479|,G|downstream_gene_variant|MODIFIER|Afu1g00160|Afu1g00160|transcript|Afu1g00160-T|Coding||c.*515A>G|||||515|	GT:DP:RO:QR:AO:QA:GL	1/1:129:0:0:129:4557:-84.8872,-38.8329,0
Chr1_A_fumigatus_Af293	30502	.	GCAGG	AGAGA	827.767	.	AB=0;ABP=0;AC=2;AF=1;AN=2;AO=133;CIGAR=2X2M1X;DP=134;DPB=133.2;DPRA=0;EPP=3.41847;EPPR=0;GTI=0;LEN=5;MEANALT=1;MQM=7.43609;MQMR=0;NS=1;NUMALT=1;ODDS=187.596;PAIRED=0.706767;PAIREDR=0;PAO=0;PQA=0;PQR=0;PRO=0;QA=4579;QR=0;RO=0;RPL=58;RPP=7.72876;RPPR=0;RPR=75;RUN=1;SAF=78;SAP=11.6472;SAR=55;SRF=0;SRP=0;SRR=0;TYPE=complex;ANN=AGAGA|upstream_gene_variant|MODIFIER|Afu1g00180|Afu1g00180|transcript|Afu1g00180-T|Coding||c.-1058_-1054delGCAGGinsAGAGA|||||1058|,AGAGA|downstream_gene_variant|MODIFIER|Afu1g00150|Afu1g00150|transcript|Afu1g00150-T|Coding||c.*3485_*3489delGCAGGinsAGAGA|||||3485|,AGAGA|downstream_gene_variant|MODIFIER|Afu1g00160|Afu1g00160|transcript|Afu1g00160-T|Coding||c.*521_*525delGCAGGinsAGAGA|||||521|,AGAGA|intron_variant|MODIFIER|Afu1g00170|Afu1g00170|transcript|Afu1g00170-T|Coding|2/3|c.153+13_153+17delGCAGGinsAGAGA||||||	GT:DP:RO:QR:AO:QA:GL	1/1:133:0:0:133:4579:-87.6307,-40.037,0
Chr1_A_fumigatus_Af293	30513	.	T	C	928.332	.	AB=0;ABP=0;AC=2;AF=1;AN=2;AO=136;CIGAR=1X;DP=137;DPB=137;DPRA=0;EPP=4.60697;EPPR=0;GTI=0;LEN=1;MEANALT=1;MQM=8;MQMR=100;NS=1;NUMALT=1;ODDS=191.755;PAIRED=0.713235;PAIREDR=0;PAO=0;PQA=0;PQR=0;PRO=0;QA=4845;QR=60;RO=0;RPL=69;RPP=3.07417;RPPR=5.18177;RPR=67;RUN=1;SAF=80;SAP=12.2071;SAR=56;SRF=0;SRP=5.18177;SRR=0;TYPE=snp;ANN=C|upstream_gene_variant|MODIFIER|Afu1g00180|Afu1g00180|transcript|Afu1g00180-T|Coding||c.-1047T>C|||||1047|,C|downstream_gene_variant|MODIFIER|Afu1g00150|Afu1g00150|transcript|Afu1g00150-T|Coding||c.*3496T>C|||||3496|,C|downstream_gene_variant|MODIFIER|Afu1g00160|Afu1g00160|transcript|Afu1g00160-T|Coding||c.*532T>C|||||532|,C|intron_variant|MODIFIER|Afu1g00170|Afu1g00170|transcript|Afu1g00170-T|Coding|2/3|c.153+24T>C||||||	GT:DP:RO:QR:AO:QA:GL	1/1:136:0:0:136:4845:-97.4128,-40.9401,0
Chr1_A_fumigatus_Af293	30519	.	AC	GT	897.66	.	AB=0;ABP=0;AC=2;AF=1;AN=2;AO=127;CIGAR=2X;DP=128;DPB=130.5;DPRA=0;EPP=9.18275;EPPR=0;GTI=0;LEN=2;MEANALT=1;MQM=8.19685;MQMR=0;NS=1;NUMALT=1;ODDS=183.437;PAIRED=0.732283;PAIREDR=0;PAO=6;PQA=191;PQR=0;PRO=0;QA=4506;QR=0;RO=0;RPL=64;RPP=3.0274;RPPR=0;RPR=63;RUN=1;SAF=76;SAP=13.6967;SAR=51;SRF=0;SRP=0;SRR=0;TYPE=mnp;ANN=GT|upstream_gene_variant|MODIFIER|Afu1g00180|Afu1g00180|transcript|Afu1g00180-T|Coding||c.-1041_-1040delACinsGT|||||1041|,GT|downstream_gene_variant|MODIFIER|Afu1g00150|Afu1g00150|transcript|Afu1g00150-T|Coding||c.*3502_*3503delACinsGT|||||3502|,GT|downstream_gene_variant|MODIFIER|Afu1g00160|Afu1g00160|transcript|Afu1g00160-T|Coding||c.*538_*539delACinsGT|||||538|,GT|intron_variant|MODIFIER|Afu1g00170|Afu1g00170|transcript|Afu1g00170-T|Coding|2/3|c.154-21_154-20delACinsGT||||||	GT:DP:RO:QR:AO:QA:GL	1/1:127:0:0:127:4506:-94.902,-40.037,0
Chr1_A_fumigatus_Af293	30532	.	T	C	1032.01	.	AB=0;ABP=0;AC=2;AF=1;AN=2;AO=132;CIGAR=1X;DP=134;DPB=134;DPRA=0;EPP=9.59052;EPPR=0;GTI=0;LEN=1;MEANALT=2;MQM=9.31818;MQMR=100;NS=1;NUMALT=1;ODDS=186.21;PAIRED=0.719697;PAIREDR=0;PAO=0;PQA=0;PQR=0;PRO=0;QA=4724;QR=60;RO=0;RPL=60;RPP=5.37918;RPPR=5.18177;RPR=72;RUN=1;SAF=76;SAP=9.59052;SAR=56;SRF=0;SRP=5.18177;SRR=0;TYPE=snp;ANN=C|splice_region_variant&intron_variant|LOW|Afu1g00170|Afu1g00170|transcript|Afu1g00170-T|Coding|2/3|c.154-8T>C||||||,C|upstream_gene_variant|MODIFIER|Afu1g00180|Afu1g00180|transcript|Afu1g00180-T|Coding||c.-1028T>C|||||1028|,C|downstream_gene_variant|MODIFIER|Afu1g00150|Afu1g00150|transcript|Afu1g00150-T|Coding||c.*3515T>C|||||3515|,C|downstream_gene_variant|MODIFIER|Afu1g00160|Afu1g00160|transcript|Afu1g00160-T|Coding||c.*551T>C|||||551|	GT:DP:RO:QR:AO:QA:GL	1/1:133:0:0:132:4724:-108.225,-39.736,0
Chr1_A_fumigatus_Af293	30557	.	A	G	1369.56	.	AB=0;ABP=0;AC=2;AF=1;AN=2;AO=144;CIGAR=1X;DP=145;DPB=145;DPRA=0;EPP=20.4424;EPPR=0;GTI=0;LEN=1;MEANALT=1;MQM=11.2639;MQMR=100;NS=1;NUMALT=1;ODDS=202.845;PAIRED=0.75;PAIREDR=0;PAO=0;PQA=0;PQR=0;PRO=0;QA=5002;QR=60;RO=0;RPL=64;RPP=6.8707;RPPR=5.18177;RPR=80;RUN=1;SAF=85;SAP=13.2042;SAR=59;SRF=0;SRP=5.18177;SRR=0;TYPE=snp;ANN=G|synonymous_variant|LOW|Afu1g00170|Afu1g00170|transcript|Afu1g00170-T|Coding|3/4|c.171A>G|p.Ser57Ser|171/369|171/369|57/122||,G|upstream_gene_variant|MODIFIER|Afu1g00180|Afu1g00180|transcript|Afu1g00180-T|Coding||c.-1003A>G|||||1003|,G|downstream_gene_variant|MODIFIER|Afu1g00150|Afu1g00150|transcript|Afu1g00150-T|Coding||c.*3540A>G|||||3540|,G|downstream_gene_variant|MODIFIER|Afu1g00160|Afu1g00160|transcript|Afu1g00160-T|Coding||c.*576A>G|||||576|	GT:DP:RO:QR:AO:QA:GL	1/1:144:0:0:144:5002:-143.639,-43.3483,0
Chr1_A_fumigatus_Af293	30563	.	TTGT	CTGC	1395.96	.	AB=0;ABP=0;AC=2;AF=1;AN=2;AO=148;CIGAR=1X2M1X;DP=151;DPB=151;DPRA=0;EPP=28.8919;EPPR=0;GTI=0;LEN=4;MEANALT=3;MQM=11.5135;MQMR=0;NS=1;NUMALT=1;ODDS=209.084;PAIRED=0.75;PAIREDR=0;PAO=1;PQA=8;PQR=0;PRO=0;QA=4995;QR=0;RO=0;RPL=65;RPP=7.76406;RPPR=0;RPR=83;RUN=1;SAF=82;SAP=6.76636;SAR=66;SRF=0;SRP=0;SRR=0;TYPE=complex;ANN=CTGC|synonymous_variant|LOW|Afu1g00170|Afu1g00170|transcript|Afu1g00170-T|Coding||c.177_180delTTGTinsCTGC|p.GlyCys59GlyCys|177/369|177/369|59/122||,CTGC|upstream_gene_variant|MODIFIER|Afu1g00180|Afu1g00180|transcript|Afu1g00180-T|Coding||c.-997_-994delTTGTinsCTGC|||||997|,CTGC|downstream_gene_variant|MODIFIER|Afu1g00150|Afu1g00150|transcript|Afu1g00150-T|Coding||c.*3546_*3549delTTGTinsCTGC|||||3546|,CTGC|downstream_gene_variant|MODIFIER|Afu1g00160|Afu1g00160|transcript|Afu1g00160-T|Coding||c.*582_*585delTTGTinsCTGC|||||582|	GT:DP:RO:QR:AO:QA:GL	1/1:150:0:0:148:4995:-146.601,-44.8535,0
Chr1_A_fumigatus_Af293	30587	.	C	T	1646.91	.	AB=0;ABP=0;AC=2;AF=1;AN=2;AO=145;CIGAR=1X;DP=146;DPB=146;DPRA=0;EPP=23.512;EPPR=0;GTI=0;LEN=1;MEANALT=1;MQM=13.4138;MQMR=100;NS=1;NUMALT=1;ODDS=204.232;PAIRED=0.731034;PAIREDR=0;PAO=0;PQA=0;PQR=0;PRO=0;QA=5186;QR=60;RO=0;RPL=72;RPP=3.02528;RPPR=5.18177;RPR=73;RUN=1;SAF=80;SAP=6.37983;SAR=65;SRF=0;SRP=5.18177;SRR=0;TYPE=snp;ANN=T|synonymous_variant|LOW|Afu1g00170|Afu1g00170|transcript|Afu1g00170-T|Coding|3/4|c.201C>T|p.Ile67Ile|201/369|201/369|67/122||,T|upstream_gene_variant|MODIFIER|Afu1g00180|Afu1g00180|transcript|Afu1g00180-T|Coding||c.-973C>T|||||973|,T|downstream_gene_variant|MODIFIER|Afu1g00150|Afu1g00150|transcript|Afu1g00150-T|Coding||c.*3570C>T|||||3570|,T|downstream_gene_variant|MODIFIER|Afu1g00160|Afu1g00160|transcript|Afu1g00160-T|Coding||c.*606C>T|||||606|	GT:DP:RO:QR:AO:QA:GL	1/1:145:0:0:145:5186:-170.625,-43.6494,0
Chr1_A_fumigatus_Af293	30602	.	A	G	1657.88	.	AB=0;ABP=0;AC=2;AF=1;AN=2;AO=139;CIGAR=1X;DP=140;DPB=140;DPRA=0;EPP=16.1485;EPPR=0;GTI=0;LEN=1;MEANALT=1;MQM=14.0935;MQMR=100;NS=1;NUMALT=1;ODDS=195.914;PAIRED=0.733813;PAIREDR=0;PAO=0;PQA=0;PQR=0;PRO=0;QA=4881;QR=60;RO=0;RPL=67;RPP=3.40085;RPPR=5.18177;RPR=72;RUN=1;SAF=74;SAP=4.27569;SAR=65;SRF=0;SRP=5.18177;SRR=0;TYPE=snp;ANN=G|synonymous_variant|LOW|Afu1g00170|Afu1g00170|transcript|Afu1g00170-T|Coding|3/4|c.216A>G|p.Arg72Arg|216/369|216/369|72/122||,G|upstream_gene_variant|MODIFIER|Afu1g00180|Afu1g00180|transcript|Afu1g00180-T|Coding||c.-958A>G|||||958|,G|downstream_gene_variant|MODIFIER|Afu1g00150|Afu1g00150|transcript|Afu1g00150-T|Coding||c.*3585A>G|||||3585|,G|downstream_gene_variant|MODIFIER|Afu1g00160|Afu1g00160|transcript|Afu1g00160-T|Coding||c.*621A>G|||||621|	GT:DP:RO:QR:AO:QA:GL	1/1:139:0:0:139:4881:-170.777,-41.8432,0
Chr1_A_fumigatus_Af293	30626	.	T	C	1836.59	.	AB=0;ABP=0;AC=2;AF=1;AN=2;AO=146;CIGAR=1X;DP=147;DPB=147;DPRA=0;EPP=7.82918;EPPR=0;GTI=0;LEN=1;MEANALT=1;MQM=14.5137;MQMR=100;NS=1;NUMALT=1;ODDS=205.618;PAIRED=0.705479;PAIREDR=0;PAO=0;PQA=0;PQR=0;PRO=0;QA=5391;QR=60;RO=0;RPL=75;RPP=3.24827;RPPR=5.18177;RPR=71;RUN=1;SAF=73;SAP=3.0103;SAR=73;SRF=0;SRP=5.18177;SRR=0;TYPE=snp;ANN=C|synonymous_variant|LOW|Afu1g00170|Afu1g00170|transcript|Afu1g00170-T|Coding|3/4|c.240T>C|p.Tyr80Tyr|240/369|240/369|80/122||,C|upstream_gene_variant|MODIFIER|Afu1g00180|Afu1g00180|transcript|Afu1g00180-T|Coding||c.-934T>C|||||934|,C|downstream_gene_variant|MODIFIER|Afu1g00150|Afu1g00150|transcript|Afu1g00150-T|Coding||c.*3609T>C|||||3609|,C|downstream_gene_variant|MODIFIER|Afu1g00160|Afu1g00160|transcript|Afu1g00160-T|Coding||c.*645T>C|||||645|	GT:DP:RO:QR:AO:QA:GL	1/1:146:0:0:146:5391:-187.705,-43.9504,0
Chr1_A_fumigatus_Af293	30638	.	T	C	1857.03	.	AB=0;ABP=0;AC=2;AF=1;AN=2;AO=142;CIGAR=1X;DP=143;DPB=143;DPRA=0;EPP=14.9993;EPPR=0;GTI=0;LEN=1;MEANALT=1;MQM=15.7113;MQMR=100;NS=1;NUMALT=1;ODDS=200.073;PAIRED=0.71831;PAIREDR=0;PAO=0;PQA=0;PQR=0;PRO=0;QA=5046;QR=60;RO=0;RPL=71;RPP=3.0103;RPPR=5.18177;RPR=71;RUN=1;SAF=64;SAP=6.00754;SAR=78;SRF=0;SRP=5.18177;SRR=0;TYPE=snp;ANN=C|splice_donor_variant&intron_variant|HIGH|Afu1g00170|Afu1g00170|transcript|Afu1g00170-T|Coding|3/3|c.250+2T>C||||||,C|upstream_gene_variant|MODIFIER|Afu1g00180|Afu1g00180|transcript|Afu1g00180-T|Coding||c.-922T>C|||||922|,C|downstream_gene_variant|MODIFIER|Afu1g00150|Afu1g00150|transcript|Afu1g00150-T|Coding||c.*3621T>C|||||3621|,C|downstream_gene_variant|MODIFIER|Afu1g00160|Afu1g00160|transcript|Afu1g00160-T|Coding||c.*657T>C|||||657|;LOF=(Afu1g00170|Afu1g00170|1|1.00)	GT:DP:RO:QR:AO:QA:GL	1/1:142:0:0:142:5046:-190.724,-42.7463,0
Chr1_A_fumigatus_Af293	30691	.	A	G	1863.58	.	AB=0;ABP=0;AC=2;AF=1;AN=2;AO=143;CIGAR=1X;DP=144;DPB=144;DPRA=0;EPP=3.38993;EPPR=0;GTI=0;LEN=1;MEANALT=1;MQM=15.6853;MQMR=100;NS=1;NUMALT=1;ODDS=201.459;PAIRED=0.678322;PAIREDR=0;PAO=0;PQA=0;PQR=0;PRO=0;QA=5126;QR=60;RO=0;RPL=79;RPP=6.42695;RPPR=5.18177;RPR=64;RUN=1;SAF=56;SAP=17.6032;SAR=87;SRF=0;SRP=5.18177;SRR=0;TYPE=snp;ANN=G|missense_variant|MODERATE|Afu1g00170|Afu1g00170|transcript|Afu1g00170-T|Coding|4/4|c.278A>G|p.His93Arg|278/369|278/369|93/122||,G|upstream_gene_variant|MODIFIER|Afu1g00180|Afu1g00180|transcript|Afu1g00180-T|Coding||c.-869A>G|||||869|,G|downstream_gene_variant|MODIFIER|Afu1g00150|Afu1g00150|transcript|Afu1g00150-T|Coding||c.*3674A>G|||||3674|,G|downstream_gene_variant|MODIFIER|Afu1g00160|Afu1g00160|transcript|Afu1g00160-T|Coding||c.*710A>G|||||710|	GT:DP:RO:QR:AO:QA:GL	1/1:143:0:0:143:5126:-191.725,-43.0473,0
Chr1_A_fumigatus_Af293	30713	.	A	G	1661.97	.	AB=0;ABP=0;AC=2;AF=1;AN=2;AO=127;CIGAR=1X;DP=128;DPB=128;DPRA=0;EPP=5.07918;EPPR=0;GTI=0;LEN=1;MEANALT=1;MQM=16.2598;MQMR=100;NS=1;NUMALT=1;ODDS=179.278;PAIRED=0.661417;PAIREDR=0;PAO=0;PQA=0;PQR=0;PRO=0;QA=4457;QR=60;RO=0;RPL=80;RPP=21.6302;RPPR=5.18177;RPR=47;RUN=1;SAF=48;SAP=19.4417;SAR=79;SRF=0;SRP=5.18177;SRR=0;TYPE=snp;ANN=G|synonymous_variant|LOW|Afu1g00170|Afu1g00170|transcript|Afu1g00170-T|Coding|4/4|c.300A>G|p.Lys100Lys|300/369|300/369|100/122||,G|upstream_gene_variant|MODIFIER|Afu1g00180|Afu1g00180|transcript|Afu1g00180-T|Coding||c.-847A>G|||||847|,G|downstream_gene_variant|MODIFIER|Afu1g00150|Afu1g00150|transcript|Afu1g00150-T|Coding||c.*3696A>G|||||3696|,G|downstream_gene_variant|MODIFIER|Afu1g00160|Afu1g00160|transcript|Afu1g00160-T|Coding||c.*732A>G|||||732|	GT:DP:RO:QR:AO:QA:GL	1/1:127:0:0:127:4457:-173.37,-38.2308,0
Chr1_A_fumigatus_Af293	30779	.	A	C	950.439	.	AB=0;ABP=0;AC=2;AF=1;AN=2;AO=87;CIGAR=1X;DP=88;DPB=88;DPRA=0;EPP=4.23331;EPPR=0;GTI=0;LEN=1;MEANALT=1;MQM=15.7471;MQMR=100;NS=1;NUMALT=1;ODDS=123.826;PAIRED=0.62069;PAIREDR=0;PAO=0;PQA=0;PQR=0;PRO=0;QA=3005;QR=60;RO=0;RPL=79;RPP=128.831;RPPR=5.18177;RPR=8;RUN=1;SAF=32;SAP=16.2139;SAR=55;SRF=0;SRP=5.18177;SRR=0;TYPE=snp;ANN=C|missense_variant|MODERATE|Afu1g00170|Afu1g00170|transcript|Afu1g00170-T|Coding|4/4|c.366A>C|p.Lys122Asn|366/369|366/369|122/122||,C|upstream_gene_variant|MODIFIER|Afu1g00180|Afu1g00180|transcript|Afu1g00180-T|Coding||c.-781A>C|||||781|,C|downstream_gene_variant|MODIFIER|Afu1g00150|Afu1g00150|transcript|Afu1g00150-T|Coding||c.*3762A>C|||||3762|,C|downstream_gene_variant|MODIFIER|Afu1g00160|Afu1g00160|transcript|Afu1g00160-T|Coding||c.*798A>C|||||798|	GT:DP:RO:QR:AO:QA:GL	1/1:87:0:0:87:3005:-114.047,-26.1896,0
Chr1_A_fumigatus_Af293	30791	.	CCAATC	GCAATATC	458.189	.	AB=0;ABP=0;AC=2;AF=1;AN=2;AO=69;CIGAR=1X2M2I3M;DP=75;DPB=97.5;DPRA=0;EPP=16.8888;EPPR=0;GTI=0;LEN=8;MEANALT=2;MQM=13.3333;MQMR=0;NS=1;NUMALT=1;ODDS=100.259;PAIRED=0.623188;PAIREDR=0;PAO=2;PQA=70;PQR=0;PRO=0;QA=868;QR=0;RO=0;RPL=66;RPP=127.917;RPPR=0;RPR=3;RUN=1;SAF=21;SAP=25.9524;SAR=48;SRF=0;SRP=0;SRR=0;TYPE=complex;ANN=GCAATATC|upstream_gene_variant|MODIFIER|Afu1g00180|Afu1g00180|transcript|Afu1g00180-T|Coding||c.-769_-764delCCAATCinsGCAATATC|||||769|,GCAATATC|downstream_gene_variant|MODIFIER|Afu1g00150|Afu1g00150|transcript|Afu1g00150-T|Coding||c.*3774_*3779delCCAATCinsGCAATATC|||||3774|,GCAATATC|downstream_gene_variant|MODIFIER|Afu1g00160|Afu1g00160|transcript|Afu1g00160-T|Coding||c.*810_*815delCCAATCinsGCAATATC|||||810|,GCAATATC|downstream_gene_variant|MODIFIER|Afu1g00170|Afu1g00170|transcript|Afu1g00170-T|Coding||c.*9_*14delCCAATCinsGCAATATC|||||9|,GCAATATC|intergenic_region|MODIFIER|Afu1g00170-Afu1g00180|Afu1g00170-Afu1g00180|intergenic_region|Afu1g00170-Afu1g00180|||n.30791_30796delCCAATCinsGCAATATC||||||	GT:DP:RO:QR:AO:QA:GL	1/1:74:0:0:69:868:-67.619,-21.3731,0
Chr1_A_fumigatus_Af293	30803	.	C	A	520.504	.	AB=0;ABP=0;AC=2;AF=1;AN=2;AO=66;CIGAR=1X;DP=67;DPB=67;DPRA=0;EPP=18.9344;EPPR=0;GTI=0;LEN=1;MEANALT=1;MQM=12.8939;MQMR=100;NS=1;NUMALT=1;ODDS=94.7143;PAIRED=0.621212;PAIREDR=0;PAO=0;PQA=0;PQR=0;PRO=0;QA=2412;QR=60;RO=0;RPL=64;RPP=129.482;RPPR=5.18177;RPR=2;RUN=1;SAF=20;SAP=25.2514;SAR=46;SRF=0;SRP=5.18177;SRR=0;TYPE=snp;ANN=A|upstream_gene_variant|MODIFIER|Afu1g00180|Afu1g00180|transcript|Afu1g00180-T|Coding||c.-757C>A|||||757|,A|downstream_gene_variant|MODIFIER|Afu1g00150|Afu1g00150|transcript|Afu1g00150-T|Coding||c.*3786C>A|||||3786|,A|downstream_gene_variant|MODIFIER|Afu1g00160|Afu1g00160|transcript|Afu1g00160-T|Coding||c.*822C>A|||||822|,A|downstream_gene_variant|MODIFIER|Afu1g00170|Afu1g00170|transcript|Afu1g00170-T|Coding||c.*21C>A|||||21|,A|intergenic_region|MODIFIER|Afu1g00170-Afu1g00180|Afu1g00170-Afu1g00180|intergenic_region|Afu1g00170-Afu1g00180|||n.30803C>A||||||	GT:DP:RO:QR:AO:QA:GL	1/1:66:0:0:66:2412:-74.4532,-19.868,0
Chr1_A_fumigatus_Af293	30812	.	G	A	382.083	.	AB=0;ABP=0;AC=2;AF=1;AN=2;AO=54;CIGAR=1X;DP=55;DPB=55;DPRA=0;EPP=13.3047;EPPR=0;GTI=0;LEN=1;MEANALT=1;MQM=12;MQMR=100;NS=1;NUMALT=1;ODDS=78.0788;PAIRED=0.611111;PAIREDR=0;PAO=0;PQA=0;PQR=0;PRO=0;QA=1977;QR=60;RO=0;RPL=53;RPP=111.745;RPPR=5.18177;RPR=1;RUN=1;SAF=18;SAP=16.0391;SAR=36;SRF=0;SRP=5.18177;SRR=0;TYPE=snp;ANN=A|upstream_gene_variant|MODIFIER|Afu1g00180|Afu1g00180|transcript|Afu1g00180-T|Coding||c.-748G>A|||||748|,A|downstream_gene_variant|MODIFIER|Afu1g00150|Afu1g00150|transcript|Afu1g00150-T|Coding||c.*3795G>A|||||3795|,A|downstream_gene_variant|MODIFIER|Afu1g00160|Afu1g00160|transcript|Afu1g00160-T|Coding||c.*831G>A|||||831|,A|downstream_gene_variant|MODIFIER|Afu1g00170|Afu1g00170|transcript|Afu1g00170-T|Coding||c.*30G>A|||||30|,A|intergenic_region|MODIFIER|Afu1g00170-Afu1g00180|Afu1g00170-Afu1g00180|intergenic_region|Afu1g00170-Afu1g00180|||n.30812G>A||||||	GT:DP:RO:QR:AO:QA:GL	1/1:54:0:0:54:1977:-56.9923,-16.2556,0
Chr1_A_fumigatus_Af293	30822	.	T	G	354.805	.	AB=0;ABP=0;AC=2;AF=1;AN=2;AO=52;CIGAR=1X;DP=53;DPB=53;DPRA=0;EPP=13.7006;EPPR=0;GTI=0;LEN=1;MEANALT=1;MQM=11.5577;MQMR=100;NS=1;NUMALT=1;ODDS=75.3062;PAIRED=0.615385;PAIREDR=0;PAO=0;PQA=0;PQR=0;PRO=0;QA=1891;QR=60;RO=0;RPL=51;RPP=107.408;RPPR=5.18177;RPR=1;RUN=1;SAF=17;SAP=16.5402;SAR=35;SRF=0;SRP=5.18177;SRR=0;TYPE=snp;ANN=G|upstream_gene_variant|MODIFIER|Afu1g00180|Afu1g00180|transcript|Afu1g00180-T|Coding||c.-738T>G|||||738|,G|downstream_gene_variant|MODIFIER|Afu1g00150|Afu1g00150|transcript|Afu1g00150-T|Coding||c.*3805T>G|||||3805|,G|downstream_gene_variant|MODIFIER|Afu1g00160|Afu1g00160|transcript|Afu1g00160-T|Coding||c.*841T>G|||||841|,G|downstream_gene_variant|MODIFIER|Afu1g00170|Afu1g00170|transcript|Afu1g00170-T|Coding||c.*40T>G|||||40|,G|intergenic_region|MODIFIER|Afu1g00170-Afu1g00180|Afu1g00170-Afu1g00180|intergenic_region|Afu1g00170-Afu1g00180|||n.30822T>G||||||	GT:DP:RO:QR:AO:QA:GL	1/1:52:0:0:52:1891:-53.7537,-15.6536,0
Chr1_A_fumigatus_Af293	30836	.	T	C	153.426	.	AB=0;ABP=0;AC=2;AF=1;AN=2;AO=43;CIGAR=1X;DP=44;DPB=44;DPRA=0;EPP=21.2406;EPPR=0;GTI=0;LEN=1;MEANALT=1;MQM=9.16279;MQMR=100;NS=1;NUMALT=1;ODDS=35.3277;PAIRED=0.604651;PAIREDR=0;PAO=0;PQA=0;PQR=0;PRO=0;QA=1584;QR=60;RO=0;RPL=43;RPP=96.3836;RPPR=5.18177;RPR=0;RUN=1;SAF=12;SAP=21.2406;SAR=31;SRF=0;SRP=5.18177;SRR=0;TYPE=snp;ANN=C|upstream_gene_variant|MODIFIER|Afu1g00180|Afu1g00180|transcript|Afu1g00180-T|Coding||c.-724T>C|||||724|,C|downstream_gene_variant|MODIFIER|Afu1g00150|Afu1g00150|transcript|Afu1g00150-T|Coding||c.*3819T>C|||||3819|,C|downstream_gene_variant|MODIFIER|Afu1g00160|Afu1g00160|transcript|Afu1g00160-T|Coding||c.*855T>C|||||855|,C|downstream_gene_variant|MODIFIER|Afu1g00170|Afu1g00170|transcript|Afu1g00170-T|Coding||c.*54T>C|||||54|,C|intergenic_region|MODIFIER|Afu1g00170-Afu1g00180|Afu1g00170-Afu1g00180|intergenic_region|Afu1g00170-Afu1g00180|||n.30836T>C||||||	GT:DP:RO:QR:AO:QA:GL	1/1:43:0:0:43:1584:-33.8039,-12.9443,0
Chr1_A_fumigatus_Af293	30843	.	TCGCAG	CTGCAC	164.398	.	AB=0;ABP=0;AC=2;AF=1;AN=2;AO=42;CIGAR=2X3M1X;DP=43;DPB=42.6667;DPRA=0;EPP=19.7617;EPPR=0;GTI=0;LEN=6;MEANALT=1;MQM=9.19048;MQMR=0;NS=1;NUMALT=1;ODDS=37.8541;PAIRED=0.619048;PAIREDR=0;PAO=1;PQA=8;PQR=0;PRO=0;QA=1493;QR=0;RO=0;RPL=42;RPP=94.2121;RPPR=0;RPR=0;RUN=1;SAF=12;SAP=19.7617;SAR=30;SRF=0;SRP=0;SRR=0;TYPE=complex;ANN=CTGCAC|upstream_gene_variant|MODIFIER|Afu1g00180|Afu1g00180|transcript|Afu1g00180-T|Coding||c.-717_-712delTCGCAGinsCTGCAC|||||717|,CTGCAC|downstream_gene_variant|MODIFIER|Afu1g00150|Afu1g00150|transcript|Afu1g00150-T|Coding||c.*3826_*3831delTCGCAGinsCTGCAC|||||3826|,CTGCAC|downstream_gene_variant|MODIFIER|Afu1g00160|Afu1g00160|transcript|Afu1g00160-T|Coding||c.*862_*867delTCGCAGinsCTGCAC|||||862|,CTGCAC|downstream_gene_variant|MODIFIER|Afu1g00170|Afu1g00170|transcript|Afu1g00170-T|Coding||c.*61_*66delTCGCAGinsCTGCAC|||||61|,CTGCAC|intergenic_region|MODIFIER|Afu1g00170-Afu1g00180|Afu1g00170-Afu1g00180|intergenic_region|Afu1g00170-Afu1g00180|||n.30843_30848delTCGCAGinsCTGCAC||||||	GT:DP:RO:QR:AO:QA:GL	1/1:42:0:0:42:1493:-34.2822,-12.9443,0
Chr1_A_fumigatus_Af293	30864	.	TTAT	GTAC	87.9772	.	AB=0;ABP=0;AC=2;AF=1;AN=2;AO=27;CIGAR=1X2M1X;DP=28;DPB=28.25;DPRA=0;EPP=21.1059;EPPR=0;GTI=0;LEN=4;MEANALT=1;MQM=7.81481;MQMR=0;NS=1;NUMALT=1;ODDS=20.2575;PAIRED=0.518519;PAIREDR=0;PAO=4;PQA=136;PQR=0;PRO=0;QA=939;QR=0;RO=0;RPL=27;RPP=61.6401;RPPR=0;RPR=0;RUN=1;SAF=6;SAP=21.1059;SAR=21;SRF=0;SRP=0;SRR=0;TYPE=complex;ANN=GTAC|upstream_gene_variant|MODIFIER|Afu1g00180|Afu1g00180|transcript|Afu1g00180-T|Coding||c.-696_-693delTTATinsGTAC|||||696|,GTAC|downstream_gene_variant|MODIFIER|Afu1g00150|Afu1g00150|transcript|Afu1g00150-T|Coding||c.*3847_*3850delTTATinsGTAC|||||3847|,GTAC|downstream_gene_variant|MODIFIER|Afu1g00160|Afu1g00160|transcript|Afu1g00160-T|Coding||c.*883_*886delTTATinsGTAC|||||883|,GTAC|downstream_gene_variant|MODIFIER|Afu1g00170|Afu1g00170|transcript|Afu1g00170-T|Coding||c.*82_*85delTTATinsGTAC|||||82|,GTAC|intergenic_region|MODIFIER|Afu1g00170-Afu1g00180|Afu1g00170-Afu1g00180|intergenic_region|Afu1g00170-Afu1g00180|||n.30864_30867delTTATinsGTAC||||||	GT:DP:RO:QR:AO:QA:GL	1/1:27:0:0:27:939:-22.2385,-9.33193,0
Chr1_A_fumigatus_Af293	31219	.	C	T	233.648	.	AB=0;ABP=0;AC=2;AF=1;AN=2;AO=32;CIGAR=1X;DP=33;DPB=33;DPRA=0;EPP=4.09604;EPPR=0;GTI=0;LEN=1;MEANALT=1;MQM=11.9688;MQMR=100;NS=1;NUMALT=1;ODDS=47.5803;PAIRED=0.625;PAIREDR=0;PAO=0;PQA=0;PQR=0;PRO=0;QA=1142;QR=60;RO=0;RPL=1;RPP=64.083;RPPR=5.18177;RPR=31;RUN=1;SAF=19;SAP=5.45321;SAR=13;SRF=0;SRP=5.18177;SRR=0;TYPE=snp;ANN=T|upstream_gene_variant|MODIFIER|Afu1g00180|Afu1g00180|transcript|Afu1g00180-T|Coding||c.-341C>T|||||341|,T|downstream_gene_variant|MODIFIER|Afu1g00150|Afu1g00150|transcript|Afu1g00150-T|Coding||c.*4202C>T|||||4202|,T|downstream_gene_variant|MODIFIER|Afu1g00160|Afu1g00160|transcript|Afu1g00160-T|Coding||c.*1238C>T|||||1238|,T|downstream_gene_variant|MODIFIER|Afu1g00170|Afu1g00170|transcript|Afu1g00170-T|Coding||c.*437C>T|||||437|,T|intergenic_region|MODIFIER|Afu1g00170-Afu1g00180|Afu1g00170-Afu1g00180|intergenic_region|Afu1g00170-Afu1g00180|||n.31219C>T||||||	GT:DP:RO:QR:AO:QA:GL	1/1:32:0:0:32:1142:-33.5443,-9.63296,0
Chr1_A_fumigatus_Af293	31232	.	A	T	272.783	.	AB=0;ABP=0;AC=2;AF=1;AN=2;AO=38;CIGAR=1X;DP=39;DPB=39;DPRA=0;EPP=5.06748;EPPR=0;GTI=0;LEN=1;MEANALT=1;MQM=11.7368;MQMR=100;NS=1;NUMALT=1;ODDS=55.8981;PAIRED=0.578947;PAIREDR=0;PAO=0;PQA=0;PQR=0;PRO=0;QA=1325;QR=60;RO=0;RPL=2;RPP=69.0688;RPPR=5.18177;RPR=36;RUN=1;SAF=24;SAP=8.7247;SAR=14;SRF=0;SRP=5.18177;SRR=0;TYPE=snp;ANN=T|upstream_gene_variant|MODIFIER|Afu1g00180|Afu1g00180|transcript|Afu1g00180-T|Coding||c.-328A>T|||||328|,T|downstream_gene_variant|MODIFIER|Afu1g00150|Afu1g00150|transcript|Afu1g00150-T|Coding||c.*4215A>T|||||4215|,T|downstream_gene_variant|MODIFIER|Afu1g00160|Afu1g00160|transcript|Afu1g00160-T|Coding||c.*1251A>T|||||1251|,T|downstream_gene_variant|MODIFIER|Afu1g00170|Afu1g00170|transcript|Afu1g00170-T|Coding||c.*450A>T|||||450|,T|intergenic_region|MODIFIER|Afu1g00170-Afu1g00180|Afu1g00170-Afu1g00180|intergenic_region|Afu1g00170-Afu1g00180|||n.31232A>T||||||	GT:DP:RO:QR:AO:QA:GL	1/1:38:0:0:38:1325:-38.4163,-11.4391,0
Chr1_A_fumigatus_Af293	31253	.	G	A	342.397	.	AB=0;ABP=0;AC=2;AF=1;AN=2;AO=48;CIGAR=1X;DP=49;DPB=49;DPRA=0;EPP=7.5342;EPPR=0;GTI=0;LEN=1;MEANALT=1;MQM=11.5208;MQMR=100;NS=1;NUMALT=1;ODDS=69.761;PAIRED=0.520833;PAIREDR=0;PAO=0;PQA=0;PQR=0;PRO=0;QA=1756;QR=60;RO=0;RPL=2;RPP=90.593;RPPR=5.18177;RPR=46;RUN=1;SAF=31;SAP=11.8771;SAR=17;SRF=0;SRP=5.18177;SRR=0;TYPE=snp;ANN=A|upstream_gene_variant|MODIFIER|Afu1g00180|Afu1g00180|transcript|Afu1g00180-T|Coding||c.-307G>A|||||307|,A|downstream_gene_variant|MODIFIER|Afu1g00150|Afu1g00150|transcript|Afu1g00150-T|Coding||c.*4236G>A|||||4236|,A|downstream_gene_variant|MODIFIER|Afu1g00160|Afu1g00160|transcript|Afu1g00160-T|Coding||c.*1272G>A|||||1272|,A|downstream_gene_variant|MODIFIER|Afu1g00170|Afu1g00170|transcript|Afu1g00170-T|Coding||c.*471G>A|||||471|,A|intergenic_region|MODIFIER|Afu1g00170-Afu1g00180|Afu1g00170-Afu1g00180|intergenic_region|Afu1g00170-Afu1g00180|||n.31253G>A||||||	GT:DP:RO:QR:AO:QA:GL	1/1:48:0:0:48:1756:-48.8456,-14.4494,0
Chr1_A_fumigatus_Af293	31311	.	A	T	662.93	.	AB=0;ABP=0;AC=2;AF=1;AN=2;AO=81;CIGAR=1X;DP=84;DPB=84;DPRA=0;EPP=3.03711;EPPR=3.73412;GTI=0;LEN=1;MEANALT=1;MQM=11.4074;MQMR=42;NS=1;NUMALT=1;ODDS=109.369;PAIRED=0.555556;PAIREDR=0.333333;PAO=0;PQA=0;PQR=0;PRO=0;QA=2796;QR=86;RO=2;RPL=10;RPP=102.764;RPPR=3.73412;RPR=71;RUN=1;SAF=44;SAP=4.32391;SAR=37;SRF=2;SRP=3.73412;SRR=0;TYPE=snp;ANN=T|upstream_gene_variant|MODIFIER|Afu1g00180|Afu1g00180|transcript|Afu1g00180-T|Coding||c.-249A>T|||||249|,T|downstream_gene_variant|MODIFIER|Afu1g00150|Afu1g00150|transcript|Afu1g00150-T|Coding||c.*4294A>T|||||4294|,T|downstream_gene_variant|MODIFIER|Afu1g00160|Afu1g00160|transcript|Afu1g00160-T|Coding||c.*1330A>T|||||1330|,T|downstream_gene_variant|MODIFIER|Afu1g00170|Afu1g00170|transcript|Afu1g00170-T|Coding||c.*529A>T|||||529|,T|downstream_gene_variant|MODIFIER|Afu1g00200|Afu1g00200|transcript|Afu1g00200-T|Coding||c.*4968T>A|||||4968|,T|intergenic_region|MODIFIER|Afu1g00170-Afu1g00180|Afu1g00170-Afu1g00180|intergenic_region|Afu1g00170-Afu1g00180|||n.31311A>T||||||	GT:DP:RO:QR:AO:QA:GL	1/1:83:2:26:81:2796:-79.4383,-23.4427,0
Chr1_A_fumigatus_Af293	31317	.	A	G	778.774	.	AB=0;ABP=0;AC=2;AF=1;AN=2;AO=89;CIGAR=1X;DP=90;DPB=90;DPRA=0;EPP=4.20583;EPPR=0;GTI=0;LEN=1;MEANALT=1;MQM=11.2135;MQMR=100;NS=1;NUMALT=1;ODDS=126.599;PAIRED=0.550562;PAIREDR=0;PAO=0;PQA=0;PQR=0;PRO=0;QA=3305;QR=60;RO=0;RPL=18;RPP=71.5459;RPPR=5.18177;RPR=71;RUN=1;SAF=50;SAP=5.96253;SAR=39;SRF=0;SRP=5.18177;SRR=0;TYPE=snp;ANN=G|upstream_gene_variant|MODIFIER|Afu1g00180|Afu1g00180|transcript|Afu1g00180-T|Coding||c.-243A>G|||||243|,G|downstream_gene_variant|MODIFIER|Afu1g00150|Afu1g00150|transcript|Afu1g00150-T|Coding||c.*4300A>G|||||4300|,G|downstream_gene_variant|MODIFIER|Afu1g00160|Afu1g00160|transcript|Afu1g00160-T|Coding||c.*1336A>G|||||1336|,G|downstream_gene_variant|MODIFIER|Afu1g00170|Afu1g00170|transcript|Afu1g00170-T|Coding||c.*535A>G|||||535|,G|downstream_gene_variant|MODIFIER|Afu1g00200|Afu1g00200|transcript|Afu1g00200-T|Coding||c.*4962T>C|||||4962|,G|intergenic_region|MODIFIER|Afu1g00170-Afu1g00180|Afu1g00170-Afu1g00180|intergenic_region|Afu1g00170-Afu1g00180|||n.31317A>G||||||	GT:DP:RO:QR:AO:QA:GL	1/1:89:0:0:89:3305:-88.7463,-26.7917,0
Chr1_A_fumigatus_Af293	31323	.	A	G	761.139	.	AB=0;ABP=0;AC=2;AF=1;AN=2;AO=88;CIGAR=1X;DP=89;DPB=89;DPRA=0;EPP=4.58955;EPPR=0;GTI=0;LEN=1;MEANALT=1;MQM=11.3068;MQMR=100;NS=1;NUMALT=1;ODDS=125.213;PAIRED=0.545455;PAIREDR=0;PAO=0;PQA=0;PQR=0;PRO=0;QA=3211;QR=60;RO=0;RPL=19;RPP=64.6999;RPPR=5.18177;RPR=69;RUN=1;SAF=49;SAP=5.47788;SAR=39;SRF=0;SRP=5.18177;SRR=0;TYPE=snp;ANN=G|upstream_gene_variant|MODIFIER|Afu1g00180|Afu1g00180|transcript|Afu1g00180-T|Coding||c.-237A>G|||||237|,G|downstream_gene_variant|MODIFIER|Afu1g00150|Afu1g00150|transcript|Afu1g00150-T|Coding||c.*4306A>G|||||4306|,G|downstream_gene_variant|MODIFIER|Afu1g00160|Afu1g00160|transcript|Afu1g00160-T|Coding||c.*1342A>G|||||1342|,G|downstream_gene_variant|MODIFIER|Afu1g00170|Afu1g00170|transcript|Afu1g00170-T|Coding||c.*541A>G|||||541|,G|downstream_gene_variant|MODIFIER|Afu1g00200|Afu1g00200|transcript|Afu1g00200-T|Coding||c.*4956T>C|||||4956|,G|intergenic_region|MODIFIER|Afu1g00170-Afu1g00180|Afu1g00170-Afu1g00180|intergenic_region|Afu1g00170-Afu1g00180|||n.31323A>G||||||	GT:DP:RO:QR:AO:QA:GL	1/1:88:0:0:88:3211:-86.1986,-26.4906,0
Chr1_A_fumigatus_Af293	31332	.	GAG	AAA	795.167	.	AB=0;ABP=0;AC=2;AF=1;AN=2;AO=91;CIGAR=1X1M1X;DP=93;DPB=92.3333;DPRA=0;EPP=7.04303;EPPR=0;GTI=0;LEN=3;MEANALT=2;MQM=10.978;MQMR=0;NS=1;NUMALT=1;ODDS=129.372;PAIRED=0.549451;PAIREDR=0;PAO=0;PQA=0;PQR=0;PRO=0;QA=3194;QR=0;RO=0;RPL=26;RPP=39.3049;RPPR=0;RPR=65;RUN=1;SAF=50;SAP=4.94315;SAR=41;SRF=0;SRP=0;SRR=0;TYPE=complex;ANN=AAA|upstream_gene_variant|MODIFIER|Afu1g00180|Afu1g00180|transcript|Afu1g00180-T|Coding||c.-228_-226delGAGinsAAA|||||228|,AAA|downstream_gene_variant|MODIFIER|Afu1g00150|Afu1g00150|transcript|Afu1g00150-T|Coding||c.*4315_*4317delGAGinsAAA|||||4315|,AAA|downstream_gene_variant|MODIFIER|Afu1g00160|Afu1g00160|transcript|Afu1g00160-T|Coding||c.*1351_*1353delGAGinsAAA|||||1351|,AAA|downstream_gene_variant|MODIFIER|Afu1g00170|Afu1g00170|transcript|Afu1g00170-T|Coding||c.*550_*552delGAGinsAAA|||||550|,AAA|downstream_gene_variant|MODIFIER|Afu1g00200|Afu1g00200|transcript|Afu1g00200-T|Coding||c.*4945_*4947delCTCinsTTT|||||4947|,AAA|intergenic_region|MODIFIER|Afu1g00170-Afu1g00180|Afu1g00170-Afu1g00180|intergenic_region|Afu1g00170-Afu1g00180|||n.31332_31334delGAGinsAAA||||||	GT:DP:RO:QR:AO:QA:GL	1/1:92:0:0:91:3194:-87.0507,-27.3937,0
Chr1_A_fumigatus_Af293	31385	.	ACGCGCAAAAC	GCTCTCAAGAT	703.142	.	AB=0;ABP=0;AC=2;AF=1;AN=2;AO=80;CIGAR=1X1M1X1M1X3M1X1M1X;DP=83;DPB=84.9091;DPRA=0;EPP=8.33041;EPPR=0;GTI=0;LEN=11;MEANALT=3;MQM=10.5625;MQMR=0;NS=1;NUMALT=1;ODDS=116.895;PAIRED=0.5375;PAIREDR=0;PAO=4;PQA=85;PQR=0;PRO=0;QA=2804;QR=0;RO=0;RPL=51;RPP=16.1477;RPPR=0;RPR=29;RUN=1;SAF=44;SAP=4.74748;SAR=36;SRF=0;SRP=0;SRR=0;TYPE=complex;ANN=GCTCTCAAGAT|upstream_gene_variant|MODIFIER|Afu1g00180|Afu1g00180|transcript|Afu1g00180-T|Coding||c.-175_-165delACGCGCAAAACinsGCTCTCAAGAT|||||175|,GCTCTCAAGAT|downstream_gene_variant|MODIFIER|Afu1g00150|Afu1g00150|transcript|Afu1g00150-T|Coding||c.*4368_*4378delACGCGCAAAACinsGCTCTCAAGAT|||||4368|,GCTCTCAAGAT|downstream_gene_variant|MODIFIER|Afu1g00160|Afu1g00160|transcript|Afu1g00160-T|Coding||c.*1404_*1414delACGCGCAAAACinsGCTCTCAAGAT|||||1404|,GCTCTCAAGAT|downstream_gene_variant|MODIFIER|Afu1g00170|Afu1g00170|transcript|Afu1g00170-T|Coding||c.*603_*613delACGCGCAAAACinsGCTCTCAAGAT|||||603|,GCTCTCAAGAT|downstream_gene_variant|MODIFIER|Afu1g00200|Afu1g00200|transcript|Afu1g00200-T|Coding||c.*4884_*4894delGTTTTGCGCGTinsATCTTGAGAGC|||||4894|,GCTCTCAAGAT|intergenic_region|MODIFIER|Afu1g00170-Afu1g00180|Afu1g00170-Afu1g00180|intergenic_region|Afu1g00170-Afu1g00180|||n.31385_31395delACGCGCAAAACinsGCTCTCAAGAT||||||	GT:DP:RO:QR:AO:QA:GL	1/1:82:0:0:80:2804:-75.4808,-25.2865,0
Chr1_A_fumigatus_Af293	31418	.	C	A	788.441	.	AB=0;ABP=0;AC=2;AF=1;AN=2;AO=83;CIGAR=1X;DP=84;DPB=84;DPRA=0;EPP=4.29225;EPPR=0;GTI=0;LEN=1;MEANALT=1;MQM=12.1084;MQMR=100;NS=1;NUMALT=1;ODDS=118.281;PAIRED=0.554217;PAIREDR=0;PAO=0;PQA=0;PQR=0;PRO=0;QA=2989;QR=60;RO=0;RPL=62;RPP=46.9892;RPPR=5.18177;RPR=21;RUN=1;SAF=44;SAP=3.66436;SAR=39;SRF=0;SRP=5.18177;SRR=0;TYPE=snp;ANN=A|upstream_gene_variant|MODIFIER|Afu1g00180|Afu1g00180|transcript|Afu1g00180-T|Coding||c.-142C>A|||||142|,A|downstream_gene_variant|MODIFIER|Afu1g00150|Afu1g00150|transcript|Afu1g00150-T|Coding||c.*4401C>A|||||4401|,A|downstream_gene_variant|MODIFIER|Afu1g00160|Afu1g00160|transcript|Afu1g00160-T|Coding||c.*1437C>A|||||1437|,A|downstream_gene_variant|MODIFIER|Afu1g00170|Afu1g00170|transcript|Afu1g00170-T|Coding||c.*636C>A|||||636|,A|downstream_gene_variant|MODIFIER|Afu1g00200|Afu1g00200|transcript|Afu1g00200-T|Coding||c.*4861G>T|||||4861|,A|intergenic_region|MODIFIER|Afu1g00170-Afu1g00180|Afu1g00170-Afu1g00180|intergenic_region|Afu1g00170-Afu1g00180|||n.31418C>A||||||	GT:DP:RO:QR:AO:QA:GL	1/1:83:0:0:83:2989:-86.749,-24.9855,0
Chr1_A_fumigatus_Af293	31446	.	A	C	726.727	.	AB=0;ABP=0;AC=2;AF=1;AN=2;AO=78;CIGAR=1X;DP=79;DPB=79;DPRA=0;EPP=5.79424;EPPR=0;GTI=0;LEN=1;MEANALT=1;MQM=12.8846;MQMR=100;NS=1;NUMALT=1;ODDS=111.35;PAIRED=0.551282;PAIREDR=0;PAO=0;PQA=0;PQR=0;PRO=0;QA=2630;QR=60;RO=0;RPL=67;RPP=90.3146;RPPR=5.18177;RPR=11;RUN=1;SAF=43;SAP=4.79202;SAR=35;SRF=0;SRP=5.18177;SRR=0;TYPE=snp;ANN=C|upstream_gene_variant|MODIFIER|Afu1g00180|Afu1g00180|transcript|Afu1g00180-T|Coding||c.-114A>C|||||114|,C|downstream_gene_variant|MODIFIER|Afu1g00150|Afu1g00150|transcript|Afu1g00150-T|Coding||c.*4429A>C|||||4429|,C|downstream_gene_variant|MODIFIER|Afu1g00160|Afu1g00160|transcript|Afu1g00160-T|Coding||c.*1465A>C|||||1465|,C|downstream_gene_variant|MODIFIER|Afu1g00170|Afu1g00170|transcript|Afu1g00170-T|Coding||c.*664A>C|||||664|,C|downstream_gene_variant|MODIFIER|Afu1g00200|Afu1g00200|transcript|Afu1g00200-T|Coding||c.*4833T>G|||||4833|,C|intergenic_region|MODIFIER|Afu1g00170-Afu1g00180|Afu1g00170-Afu1g00180|intergenic_region|Afu1g00170-Afu1g00180|||n.31446A>C||||||	GT:DP:RO:QR:AO:QA:GL	1/1:78:0:0:78:2630:-85.8049,-23.4803,0
Chr1_A_fumigatus_Af293	31469	.	TT	AC	458.295	.	AB=0;ABP=0;AC=2;AF=1;AN=2;AO=61;CIGAR=2X;DP=63;DPB=62.5;DPRA=0;EPP=3.33068;EPPR=0;GTI=0;LEN=2;MEANALT=2;MQM=11.0656;MQMR=0;NS=1;NUMALT=1;ODDS=87.7828;PAIRED=0.540984;PAIREDR=0;PAO=0;PQA=0;PQR=0;PRO=0;QA=2141;QR=0;RO=0;RPL=56;RPP=95.6005;RPPR=0;RPR=5;RUN=1;SAF=33;SAP=3.90025;SAR=28;SRF=0;SRP=0;SRR=0;TYPE=mnp;ANN=AC|upstream_gene_variant|MODIFIER|Afu1g00180|Afu1g00180|transcript|Afu1g00180-T|Coding||c.-91_-90delTTinsAC|||||91|,AC|downstream_gene_variant|MODIFIER|Afu1g00150|Afu1g00150|transcript|Afu1g00150-T|Coding||c.*4452_*4453delTTinsAC|||||4452|,AC|downstream_gene_variant|MODIFIER|Afu1g00160|Afu1g00160|transcript|Afu1g00160-T|Coding||c.*1488_*1489delTTinsAC|||||1488|,AC|downstream_gene_variant|MODIFIER|Afu1g00170|Afu1g00170|transcript|Afu1g00170-T|Coding||c.*687_*688delTTinsAC|||||687|,AC|downstream_gene_variant|MODIFIER|Afu1g00200|Afu1g00200|transcript|Afu1g00200-T|Coding||c.*4809_*4810delAAinsGT|||||4810|,AC|intergenic_region|MODIFIER|Afu1g00170-Afu1g00180|Afu1g00170-Afu1g00180|intergenic_region|Afu1g00170-Afu1g00180|||n.31469_31470delTTinsAC||||||	GT:DP:RO:QR:AO:QA:GL	1/1:62:0:0:61:2141:-59.522,-18.3628,0
Chr1_A_fumigatus_Af293	31477	.	A	T	455.725	.	AB=0;ABP=0;AC=2;AF=1;AN=2;AO=60;CIGAR=1X;DP=61;DPB=61;DPRA=0;EPP=3.15506;EPPR=0;GTI=0;LEN=1;MEANALT=1;MQM=11.1167;MQMR=100;NS=1;NUMALT=1;ODDS=86.3965;PAIRED=0.566667;PAIREDR=0;PAO=0;PQA=0;PQR=0;PRO=0;QA=2175;QR=60;RO=0;RPL=55;RPP=93.4883;RPPR=5.18177;RPR=5;RUN=1;SAF=32;SAP=3.58936;SAR=28;SRF=0;SRP=5.18177;SRR=0;TYPE=snp;ANN=T|upstream_gene_variant|MODIFIER|Afu1g00180|Afu1g00180|transcript|Afu1g00180-T|Coding||c.-83A>T|||||83|,T|downstream_gene_variant|MODIFIER|Afu1g00150|Afu1g00150|transcript|Afu1g00150-T|Coding||c.*4460A>T|||||4460|,T|downstream_gene_variant|MODIFIER|Afu1g00160|Afu1g00160|transcript|Afu1g00160-T|Coding||c.*1496A>T|||||1496|,T|downstream_gene_variant|MODIFIER|Afu1g00170|Afu1g00170|transcript|Afu1g00170-T|Coding||c.*695A>T|||||695|,T|downstream_gene_variant|MODIFIER|Afu1g00200|Afu1g00200|transcript|Afu1g00200-T|Coding||c.*4802T>A|||||4802|,T|intergenic_region|MODIFIER|Afu1g00170-Afu1g00180|Afu1g00170-Afu1g00180|intergenic_region|Afu1g00170-Afu1g00180|||n.31477A>T||||||	GT:DP:RO:QR:AO:QA:GL	1/1:60:0:0:60:2175:-58.9461,-18.0618,0
Chr1_A_fumigatus_Af293	31516	.	C	G	224.963	.	AB=0;ABP=0;AC=2;AF=1;AN=2;AO=36;CIGAR=1X;DP=37;DPB=37;DPRA=0;EPP=3.25157;EPPR=0;GTI=0;LEN=1;MEANALT=1;MQM=10.9722;MQMR=100;NS=1;NUMALT=1;ODDS=51.7996;PAIRED=0.527778;PAIREDR=0;PAO=0;PQA=0;PQR=0;PRO=0;QA=1209;QR=60;RO=0;RPL=36;RPP=81.1833;RPPR=5.18177;RPR=0;RUN=1;SAF=17;SAP=3.25157;SAR=19;SRF=0;SRP=5.18177;SRR=0;TYPE=snp;ANN=G|upstream_gene_variant|MODIFIER|Afu1g00180|Afu1g00180|transcript|Afu1g00180-T|Coding||c.-44C>G|||||44|,G|downstream_gene_variant|MODIFIER|Afu1g00150|Afu1g00150|transcript|Afu1g00150-T|Coding||c.*4499C>G|||||4499|,G|downstream_gene_variant|MODIFIER|Afu1g00160|Afu1g00160|transcript|Afu1g00160-T|Coding||c.*1535C>G|||||1535|,G|downstream_gene_variant|MODIFIER|Afu1g00170|Afu1g00170|transcript|Afu1g00170-T|Coding||c.*734C>G|||||734|,G|downstream_gene_variant|MODIFIER|Afu1g00200|Afu1g00200|transcript|Afu1g00200-T|Coding||c.*4763G>C|||||4763|,G|intergenic_region|MODIFIER|Afu1g00170-Afu1g00180|Afu1g00170-Afu1g00180|intergenic_region|Afu1g00170-Afu1g00180|||n.31516C>G||||||	GT:DP:RO:QR:AO:QA:GL	1/1:36:0:0:36:1209:-35.1388,-10.8371,0
Chr1_A_fumigatus_Af293	34588	.	CTGACGA	TTGAAGT	71.8728	.	AB=0;ABP=0;AC=2;AF=1;AN=2;AO=53;CIGAR=1X3M1X1M1X;DP=54;DPB=53.5714;DPRA=0;EPP=24.6841;EPPR=0;GTI=0;LEN=7;MEANALT=1;MQM=5.84906;MQMR=0;NS=1;NUMALT=1;ODDS=16.5493;PAIRED=0.415094;PAIREDR=0;PAO=1;PQA=30;PQR=0;PRO=0;QA=1786;QR=0;RO=0;RPL=0;RPP=118.098;RPPR=0;RPR=53;RUN=1;SAF=15;SAP=24.6841;SAR=38;SRF=0;SRP=0;SRR=0;TYPE=complex;ANN=TTGAAGT|downstream_gene_variant|MODIFIER|Afu1g00160|Afu1g00160|transcript|Afu1g00160-T|Coding||c.*4607_*4613delCTGACGAinsTTGAAGT|||||4607|,TTGAAGT|downstream_gene_variant|MODIFIER|Afu1g00170|Afu1g00170|transcript|Afu1g00170-T|Coding||c.*3806_*3812delCTGACGAinsTTGAAGT|||||3806|,TTGAAGT|downstream_gene_variant|MODIFIER|Afu1g00180|Afu1g00180|transcript|Afu1g00180-T|Coding||c.*2263_*2269delCTGACGAinsTTGAAGT|||||2263|,TTGAAGT|downstream_gene_variant|MODIFIER|Afu1g00200|Afu1g00200|transcript|Afu1g00200-T|Coding||c.*1685_*1691delTCGTCAGinsACTTCAA|||||1691|,TTGAAGT|intergenic_region|MODIFIER|Afu1g00180-Afu1g00200|Afu1g00180-Afu1g00200|intergenic_region|Afu1g00180-Afu1g00200|||n.34588_34594delCTGACGAinsTTGAAGT||||||	GT:DP:RO:QR:AO:QA:GL	1/1:53:0:0:53:1786:-29.4592,-16.2556,0
Chr1_A_fumigatus_Af293	34603	.	A	G	124.41	.	AB=0;ABP=0;AC=2;AF=1;AN=2;AO=59;CIGAR=1X;DP=60;DPB=60;DPRA=0;EPP=22.4799;EPPR=0;GTI=0;LEN=1;MEANALT=1;MQM=6.83051;MQMR=100;NS=1;NUMALT=1;ODDS=28.6465;PAIRED=0.40678;PAIREDR=0;PAO=0;PQA=0;PQR=0;PRO=0;QA=2151;QR=60;RO=0;RPL=0;RPP=131.127;RPPR=5.18177;RPR=59;RUN=1;SAF=18;SAP=22.4799;SAR=41;SRF=0;SRP=5.18177;SRR=0;TYPE=snp;ANN=G|downstream_gene_variant|MODIFIER|Afu1g00160|Afu1g00160|transcript|Afu1g00160-T|Coding||c.*4622A>G|||||4622|,G|downstream_gene_variant|MODIFIER|Afu1g00170|Afu1g00170|transcript|Afu1g00170-T|Coding||c.*3821A>G|||||3821|,G|downstream_gene_variant|MODIFIER|Afu1g00180|Afu1g00180|transcript|Afu1g00180-T|Coding||c.*2278A>G|||||2278|,G|downstream_gene_variant|MODIFIER|Afu1g00200|Afu1g00200|transcript|Afu1g00200-T|Coding||c.*1676T>C|||||1676|,G|intergenic_region|MODIFIER|Afu1g00180-Afu1g00200|Afu1g00180-Afu1g00200|intergenic_region|Afu1g00180-Afu1g00200|||n.34603A>G||||||	GT:DP:RO:QR:AO:QA:GL	1/1:59:0:0:59:2151:-36.1008,-17.7608,0
Chr1_A_fumigatus_Af293	34652	.	G	A	437.261	.	AB=0;ABP=0;AC=2;AF=1;AN=2;AO=76;CIGAR=1X;DP=77;DPB=77;DPRA=0;EPP=16.8392;EPPR=0;GTI=0;LEN=1;MEANALT=1;MQM=8.05263;MQMR=100;NS=1;NUMALT=1;ODDS=100.683;PAIRED=0.473684;PAIREDR=0;PAO=0;PQA=0;PQR=0;PRO=0;QA=2781;QR=60;RO=0;RPL=20;RPP=40.0396;RPPR=5.18177;RPR=56;RUN=1;SAF=25;SAP=22.325;SAR=51;SRF=0;SRP=5.18177;SRR=0;TYPE=snp;ANN=A|downstream_gene_variant|MODIFIER|Afu1g00160|Afu1g00160|transcript|Afu1g00160-T|Coding||c.*4671G>A|||||4671|,A|downstream_gene_variant|MODIFIER|Afu1g00170|Afu1g00170|transcript|Afu1g00170-T|Coding||c.*3870G>A|||||3870|,A|downstream_gene_variant|MODIFIER|Afu1g00180|Afu1g00180|transcript|Afu1g00180-T|Coding||c.*2327G>A|||||2327|,A|downstream_gene_variant|MODIFIER|Afu1g00200|Afu1g00200|transcript|Afu1g00200-T|Coding||c.*1627C>T|||||1627|,A|intergenic_region|MODIFIER|Afu1g00180-Afu1g00200|Afu1g00180-Afu1g00200|intergenic_region|Afu1g00180-Afu1g00200|||n.34652G>A||||||	GT:DP:RO:QR:AO:QA:GL	1/1:76:0:0:76:2781:-53.9751,-22.8783,0
Chr1_A_fumigatus_Af293	34732	.	T	C	600.092	.	AB=0;ABP=0;AC=2;AF=1;AN=2;AO=102;CIGAR=1X;DP=103;DPB=103;DPRA=0;EPP=4.37279;EPPR=0;GTI=0;LEN=1;MEANALT=1;MQM=7.7451;MQMR=100;NS=1;NUMALT=1;ODDS=138.176;PAIRED=0.509804;PAIREDR=0;PAO=0;PQA=0;PQR=0;PRO=0;QA=3675;QR=60;RO=0;RPL=60;RPP=9.90792;RPPR=5.18177;RPR=42;RUN=1;SAF=29;SAP=44.2257;SAR=73;SRF=0;SRP=5.18177;SRR=0;TYPE=snp;ANN=C|downstream_gene_variant|MODIFIER|Afu1g00160|Afu1g00160|transcript|Afu1g00160-T|Coding||c.*4751T>C|||||4751|,C|downstream_gene_variant|MODIFIER|Afu1g00170|Afu1g00170|transcript|Afu1g00170-T|Coding||c.*3950T>C|||||3950|,C|downstream_gene_variant|MODIFIER|Afu1g00180|Afu1g00180|transcript|Afu1g00180-T|Coding||c.*2407T>C|||||2407|,C|downstream_gene_variant|MODIFIER|Afu1g00200|Afu1g00200|transcript|Afu1g00200-T|Coding||c.*1547A>G|||||1547|,C|intergenic_region|MODIFIER|Afu1g00180-Afu1g00200|Afu1g00180-Afu1g00200|intergenic_region|Afu1g00180-Afu1g00200|||n.34732T>C||||||	GT:DP:RO:QR:AO:QA:GL	1/1:102:0:0:102:3675:-68.3567,-30.7051,0
Chr1_A_fumigatus_Af293	34752	.	G	T	537.784	.	AB=0;ABP=0;AC=2;AF=1;AN=2;AO=98;CIGAR=1X;DP=99;DPB=99;DPRA=0;EPP=5.22609;EPPR=0;GTI=0;LEN=1;MEANALT=1;MQM=7.52041;MQMR=100;NS=1;NUMALT=1;ODDS=123.829;PAIRED=0.5;PAIREDR=0;PAO=0;PQA=0;PQR=0;PRO=0;QA=3524;QR=60;RO=0;RPL=64;RPP=22.9524;RPPR=5.18177;RPR=34;RUN=1;SAF=26;SAP=49.8964;SAR=72;SRF=0;SRP=5.18177;SRR=0;TYPE=snp;ANN=T|downstream_gene_variant|MODIFIER|Afu1g00160|Afu1g00160|transcript|Afu1g00160-T|Coding||c.*4771G>T|||||4771|,T|downstream_gene_variant|MODIFIER|Afu1g00170|Afu1g00170|transcript|Afu1g00170-T|Coding||c.*3970G>T|||||3970|,T|downstream_gene_variant|MODIFIER|Afu1g00180|Afu1g00180|transcript|Afu1g00180-T|Coding||c.*2427G>T|||||2427|,T|downstream_gene_variant|MODIFIER|Afu1g00200|Afu1g00200|transcript|Afu1g00200-T|Coding||c.*1527C>A|||||1527|,T|intergenic_region|MODIFIER|Afu1g00180-Afu1g00200|Afu1g00180-Afu1g00200|intergenic_region|Afu1g00180-Afu1g00200|||n.34752G>T||||||	GT:DP:RO:QR:AO:QA:GL	1/1:98:0:0:98:3524:-64.1122,-29.5009,0
Chr1_A_fumigatus_Af293	34777	.	CCC	TCG	469.698	.	AB=0;ABP=0;AC=2;AF=1;AN=2;AO=82;CIGAR=1X1M1X;DP=83;DPB=83.3333;DPRA=0;EPP=3.96363;EPPR=0;GTI=0;LEN=3;MEANALT=1;MQM=7.53659;MQMR=0;NS=1;NUMALT=1;ODDS=108.152;PAIRED=0.512195;PAIREDR=0;PAO=3;PQA=90;PQR=0;PRO=0;QA=2860;QR=0;RO=0;RPL=55;RPP=23.7717;RPPR=0;RPR=27;RUN=1;SAF=21;SAP=45.3805;SAR=61;SRF=0;SRP=0;SRR=0;TYPE=complex;ANN=TCG|downstream_gene_variant|MODIFIER|Afu1g00160|Afu1g00160|transcript|Afu1g00160-T|Coding||c.*4796_*4798delCCCinsTCG|||||4796|,TCG|downstream_gene_variant|MODIFIER|Afu1g00170|Afu1g00170|transcript|Afu1g00170-T|Coding||c.*3995_*3997delCCCinsTCG|||||3995|,TCG|downstream_gene_variant|MODIFIER|Afu1g00180|Afu1g00180|transcript|Afu1g00180-T|Coding||c.*2452_*2454delCCCinsTCG|||||2452|,TCG|downstream_gene_variant|MODIFIER|Afu1g00200|Afu1g00200|transcript|Afu1g00200-T|Coding||c.*1500_*1502delGGGinsCGA|||||1502|,TCG|intergenic_region|MODIFIER|Afu1g00180-Afu1g00200|Afu1g00180-Afu1g00200|intergenic_region|Afu1g00180-Afu1g00200|||n.34777_34779delCCCinsTCG||||||	GT:DP:RO:QR:AO:QA:GL	1/1:82:0:0:82:2860:-56.6897,-25.5876,0
Chr1_A_fumigatus_Af293	34786	.	GG	CT	402.123	.	AB=0;ABP=0;AC=2;AF=1;AN=2;AO=81;CIGAR=2X;DP=83;DPB=82.5;DPRA=0;EPP=7.5409;EPPR=0;GTI=0;LEN=2;MEANALT=2;MQM=7.34568;MQMR=0;NS=1;NUMALT=1;ODDS=92.5922;PAIRED=0.518519;PAIREDR=0;PAO=0;PQA=0;PQR=0;PRO=0;QA=2902;QR=0;RO=0;RPL=61;RPP=48.0751;RPPR=0;RPR=20;RUN=1;SAF=20;SAP=48.0751;SAR=61;SRF=0;SRP=0;SRR=0;TYPE=mnp;ANN=CT|downstream_gene_variant|MODIFIER|Afu1g00160|Afu1g00160|transcript|Afu1g00160-T|Coding||c.*4805_*4806delGGinsCT|||||4805|,CT|downstream_gene_variant|MODIFIER|Afu1g00170|Afu1g00170|transcript|Afu1g00170-T|Coding||c.*4004_*4005delGGinsCT|||||4004|,CT|downstream_gene_variant|MODIFIER|Afu1g00180|Afu1g00180|transcript|Afu1g00180-T|Coding||c.*2461_*2462delGGinsCT|||||2461|,CT|downstream_gene_variant|MODIFIER|Afu1g00200|Afu1g00200|transcript|Afu1g00200-T|Coding||c.*1492_*1493delCCinsAG|||||1493|,CT|intergenic_region|MODIFIER|Afu1g00180-Afu1g00200|Afu1g00180-Afu1g00200|intergenic_region|Afu1g00180-Afu1g00200|||n.34786_34787delGGinsCT||||||	GT:DP:RO:QR:AO:QA:GL	1/1:82:0:0:81:2902:-53.139,-24.3834,0
Chr1_A_fumigatus_Af293	34802	.	CGT	AGC	307.469	.	AB=0;ABP=0;AC=2;AF=1;AN=2;AO=58;CIGAR=1X1M1X;DP=60;DPB=60;DPRA=0;EPP=4.35811;EPPR=0;GTI=0;LEN=3;MEANALT=2;MQM=8.12069;MQMR=0;NS=1;NUMALT=1;ODDS=70.7975;PAIRED=0.62069;PAIREDR=0;PAO=1;PQA=3;PQR=0;PRO=0;QA=2057;QR=0;RO=0;RPL=48;RPP=57.0725;RPPR=0;RPR=10;RUN=1;SAF=18;SAP=21.1309;SAR=40;SRF=0;SRP=0;SRR=0;TYPE=complex;ANN=AGC|downstream_gene_variant|MODIFIER|Afu1g00160|Afu1g00160|transcript|Afu1g00160-T|Coding||c.*4821_*4823delCGTinsAGC|||||4821|,AGC|downstream_gene_variant|MODIFIER|Afu1g00170|Afu1g00170|transcript|Afu1g00170-T|Coding||c.*4020_*4022delCGTinsAGC|||||4020|,AGC|downstream_gene_variant|MODIFIER|Afu1g00180|Afu1g00180|transcript|Afu1g00180-T|Coding||c.*2477_*2479delCGTinsAGC|||||2477|,AGC|downstream_gene_variant|MODIFIER|Afu1g00200|Afu1g00200|transcript|Afu1g00200-T|Coding||c.*1475_*1477delACGinsGCT|||||1477|,AGC|intergenic_region|MODIFIER|Afu1g00180-Afu1g00200|Afu1g00180-Afu1g00200|intergenic_region|Afu1g00180-Afu1g00200|||n.34802_34804delCGTinsAGC||||||	GT:DP:RO:QR:AO:QA:GL	1/1:59:0:0:58:2057:-41.4101,-17.7608,0
Chr1_A_fumigatus_Af293	34811	.	G	T	304.582	.	AB=0;ABP=0;AC=2;AF=1;AN=2;AO=58;CIGAR=1X;DP=59;DPB=59;DPRA=0;EPP=4.35811;EPPR=0;GTI=0;LEN=1;MEANALT=1;MQM=8.12069;MQMR=100;NS=1;NUMALT=1;ODDS=70.1326;PAIRED=0.62069;PAIREDR=0;PAO=0;PQA=0;PQR=0;PRO=0;QA=2032;QR=60;RO=0;RPL=48;RPP=57.0725;RPPR=5.18177;RPR=10;RUN=1;SAF=18;SAP=21.1309;SAR=40;SRF=0;SRP=5.18177;SRR=0;TYPE=snp;ANN=T|downstream_gene_variant|MODIFIER|Afu1g00160|Afu1g00160|transcript|Afu1g00160-T|Coding||c.*4830G>T|||||4830|,T|downstream_gene_variant|MODIFIER|Afu1g00170|Afu1g00170|transcript|Afu1g00170-T|Coding||c.*4029G>T|||||4029|,T|downstream_gene_variant|MODIFIER|Afu1g00180|Afu1g00180|transcript|Afu1g00180-T|Coding||c.*2486G>T|||||2486|,T|downstream_gene_variant|MODIFIER|Afu1g00200|Afu1g00200|transcript|Afu1g00200-T|Coding||c.*1468C>A|||||1468|,T|intergenic_region|MODIFIER|Afu1g00180-Afu1g00200|Afu1g00180-Afu1g00200|intergenic_region|Afu1g00180-Afu1g00200|||n.34811G>T||||||	GT:DP:RO:QR:AO:QA:GL	1/1:58:0:0:58:2032:-41.1214,-17.4597,0
Chr1_A_fumigatus_Af293	34824	.	GAAGCA	AAAGTG	193.337	.	AB=0;ABP=0;AC=2;AF=1;AN=2;AO=50;CIGAR=1X3M2X;DP=51;DPB=50.3333;DPRA=0;EPP=7.35324;EPPR=0;GTI=0;LEN=6;MEANALT=1;MQM=7;MQMR=0;NS=1;NUMALT=1;ODDS=44.5175;PAIRED=0.66;PAIREDR=0;PAO=1;PQA=37;PQR=0;PRO=0;QA=1737;QR=0;RO=0;RPL=44;RPP=65.7224;RPPR=0;RPR=6;RUN=1;SAF=16;SAP=17.0814;SAR=34;SRF=0;SRP=0;SRR=0;TYPE=complex;ANN=AAAGTG|downstream_gene_variant|MODIFIER|Afu1g00160|Afu1g00160|transcript|Afu1g00160-T|Coding||c.*4843_*4848delGAAGCAinsAAAGTG|||||4843|,AAAGTG|downstream_gene_variant|MODIFIER|Afu1g00170|Afu1g00170|transcript|Afu1g00170-T|Coding||c.*4042_*4047delGAAGCAinsAAAGTG|||||4042|,AAAGTG|downstream_gene_variant|MODIFIER|Afu1g00180|Afu1g00180|transcript|Afu1g00180-T|Coding||c.*2499_*2504delGAAGCAinsAAAGTG|||||2499|,AAAGTG|downstream_gene_variant|MODIFIER|Afu1g00200|Afu1g00200|transcript|Afu1g00200-T|Coding||c.*1450_*1455delTGCTTCinsCACTTT|||||1455|,AAAGTG|intergenic_region|MODIFIER|Afu1g00180-Afu1g00200|Afu1g00180-Afu1g00200|intergenic_region|Afu1g00180-Afu1g00200|||n.34824_34829delGAAGCAinsAAAGTG||||||	GT:DP:RO:QR:AO:QA:GL	1/1:50:0:0:50:1737:-30.9215,-15.3525,0
Chr1_A_fumigatus_Af293	34841	.	T	C	127.629	.	AB=0;ABP=0;AC=2;AF=1;AN=2;AO=46;CIGAR=1X;DP=47;DPB=47;DPRA=0;EPP=12.2627;EPPR=0;GTI=0;LEN=1;MEANALT=1;MQM=7.13043;MQMR=100;NS=1;NUMALT=1;ODDS=29.3877;PAIRED=0.652174;PAIREDR=0;PAO=0;PQA=0;PQR=0;PRO=0;QA=1575;QR=60;RO=0;RPL=44;RPP=86.2815;RPPR=5.18177;RPR=2;RUN=1;SAF=14;SAP=18.305;SAR=32;SRF=0;SRP=5.18177;SRR=0;TYPE=snp;ANN=C|downstream_gene_variant|MODIFIER|Afu1g00160|Afu1g00160|transcript|Afu1g00160-T|Coding||c.*4860T>C|||||4860|,C|downstream_gene_variant|MODIFIER|Afu1g00170|Afu1g00170|transcript|Afu1g00170-T|Coding||c.*4059T>C|||||4059|,C|downstream_gene_variant|MODIFIER|Afu1g00180|Afu1g00180|transcript|Afu1g00180-T|Coding||c.*2516T>C|||||2516|,C|downstream_gene_variant|MODIFIER|Afu1g00200|Afu1g00200|transcript|Afu1g00200-T|Coding||c.*1438A>G|||||1438|,C|intergenic_region|MODIFIER|Afu1g00180-Afu1g00200|Afu1g00180-Afu1g00200|intergenic_region|Afu1g00180-Afu1g00200|||n.34841T>C||||||	GT:DP:RO:QR:AO:QA:GL	1/1:46:0:0:46:1575:-27.9138,-13.8474,0
Chr1_A_fumigatus_Af293	36344	.	GGTCTCG	GCCGGTGGT	52.5347	.	AB=0;ABP=0;AC=2;AF=1;AN=2;AO=3;CIGAR=1M2I1M5X;DP=4;DPB=4.85714;DPRA=0;EPP=3.73412;EPPR=0;GTI=0;LEN=7;MEANALT=1;MQM=10;MQMR=0;NS=1;NUMALT=1;ODDS=8.76405;PAIRED=0.333333;PAIREDR=0;PAO=2;PQA=67;PQR=0;PRO=0;QA=101;QR=0;RO=0;RPL=0;RPP=9.52472;RPPR=0;RPR=3;RUN=1;SAF=1;SAP=3.73412;SAR=2;SRF=0;SRP=0;SRR=0;TYPE=complex;ANN=GCCGGTGGT|frameshift_variant&missense_variant|HIGH|Afu1g00200|Afu1g00200|transcript|Afu1g00200-T|Coding|1/1|c.1126_1131delCGAGACinsACCACCGG|p.Arg376fs|1131/1197|1126/1197|376/398||,GCCGGTGGT|downstream_gene_variant|MODIFIER|Afu1g00180|Afu1g00180|transcript|Afu1g00180-T|Coding||c.*4020_*4025delGTCTCGinsCCGGTGGT|||||4020|;LOF=(Afu1g00200|Afu1g00200|1|1.00)	GT:DP:RO:QR:AO:QA:GL	1/1:3:0:0:3:101:-7.00843,-1.50515,0
Chr1_A_fumigatus_Af293	36355	.	ACAGC	TCC	106.461	.	AB=0;ABP=0;AC=2;AF=1;AN=2;AO=9;CIGAR=1X1M2D1M;DP=11;DPB=9.2;DPRA=0;EPP=5.18177;EPPR=0;GTI=0;LEN=3;MEANALT=2;MQM=17.1111;MQMR=0;NS=1;NUMALT=1;ODDS=16.3887;PAIRED=0.444444;PAIREDR=0;PAO=1;PQA=31;PQR=0;PRO=0;QA=281;QR=0;RO=0;RPL=0;RPP=22.5536;RPPR=0;RPR=9;RUN=1;SAF=3;SAP=5.18177;SAR=6;SRF=0;SRP=0;SRR=0;TYPE=complex;ANN=TCC|frameshift_variant&missense_variant|HIGH|Afu1g00200|Afu1g00200|transcript|Afu1g00200-T|Coding|1/1|c.1117_1121delGCTGTinsGGA|p.Ala373fs|1121/1197|1117/1197|373/398||,TCC|downstream_gene_variant|MODIFIER|Afu1g00180|Afu1g00180|transcript|Afu1g00180-T|Coding||c.*4030_*4034delACAGCinsTCC|||||4030|;LOF=(Afu1g00200|Afu1g00200|1|1.00)	GT:DP:RO:QR:AO:QA:GL	1/1:10:0:0:9:281:-14.9254,-3.0103,0
Chr1_A_fumigatus_Af293	36362	.	GCA	GA	190.538	.	AB=0;ABP=0;AC=2;AF=1;AN=2;AO=13;CIGAR=1M1D1M;DP=14;DPB=9;DPRA=0;EPP=4.51363;EPPR=0;GTI=0;LEN=1;MEANALT=1;MQM=23.3077;MQMR=0;NS=1;NUMALT=1;ODDS=21.2407;PAIRED=0.461538;PAIREDR=0;PAO=0;PQA=0;PQR=0;PRO=0;QA=474;QR=0;RO=0;RPL=0;RPP=31.2394;RPPR=0;RPR=13;RUN=1;SAF=5;SAP=4.51363;SAR=8;SRF=0;SRP=0;SRR=0;TYPE=del;ANN=GA|frameshift_variant|HIGH|Afu1g00200|Afu1g00200|transcript|Afu1g00200-T|Coding|1/1|c.1113delG|p.Met371fs|1113/1197|1113/1197|371/398||,GA|downstream_gene_variant|MODIFIER|Afu1g00180|Afu1g00180|transcript|Afu1g00180-T|Coding||c.*4038delC|||||4038|;LOF=(Afu1g00200|Afu1g00200|1|1.00)	GT:DP:RO:QR:AO:QA:GL	1/1:13:0:0:13:474:-24.5748,-3.91339,0
Chr1_A_fumigatus_Af293	36444	.	A	G	1031.22	.	AB=0;ABP=0;AC=2;AF=1;AN=2;AO=42;CIGAR=1X;DP=43;DPB=43;DPRA=0;EPP=3.21711;EPPR=0;GTI=0;LEN=1;MEANALT=1;MQM=36.2143;MQMR=100;NS=1;NUMALT=1;ODDS=61.4432;PAIRED=0.5;PAIREDR=0;PAO=0;PQA=0;PQR=0;PRO=0;QA=1560;QR=60;RO=0;RPL=0;RPP=94.2121;RPPR=5.18177;RPR=42;RUN=1;SAF=20;SAP=3.21711;SAR=22;SRF=0;SRP=5.18177;SRR=0;TYPE=snp;ANN=G|synonymous_variant|LOW|Afu1g00200|Afu1g00200|transcript|Afu1g00200-T|Coding|1/1|c.1032T>C|p.Asn344Asn|1032/1197|1032/1197|344/398||,G|downstream_gene_variant|MODIFIER|Afu1g00180|Afu1g00180|transcript|Afu1g00180-T|Coding||c.*4119A>G|||||4119|	GT:DP:RO:QR:AO:QA:GL	1/1:42:0:0:42:1560:-117.63,-12.6433,0
Chr1_A_fumigatus_Af293	36516	.	G	A	1864.22	.	AB=0;ABP=0;AC=2;AF=1;AN=2;AO=69;CIGAR=1X;DP=70;DPB=70;DPRA=0;EPP=5.55942;EPPR=0;GTI=0;LEN=1;MEANALT=1;MQM=38.1449;MQMR=100;NS=1;NUMALT=1;ODDS=98.8732;PAIRED=0.57971;PAIREDR=0;PAO=0;PQA=0;PQR=0;PRO=0;QA=2418;QR=60;RO=0;RPL=21;RPP=25.9524;RPPR=5.18177;RPR=48;RUN=1;SAF=36;SAP=3.29354;SAR=33;SRF=0;SRP=5.18177;SRR=0;TYPE=snp;ANN=A|synonymous_variant|LOW|Afu1g00200|Afu1g00200|transcript|Afu1g00200-T|Coding|1/1|c.960C>T|p.Asn320Asn|960/1197|960/1197|320/398||,A|downstream_gene_variant|MODIFIER|Afu1g00180|Afu1g00180|transcript|Afu1g00180-T|Coding||c.*4191G>A|||||4191|	GT:DP:RO:QR:AO:QA:GL	1/1:69:0:0:69:2418:-192.08,-20.7711,0
Chr1_A_fumigatus_Af293	36823	.	T	C	4019.21	.	AB=0;ABP=0;AC=2;AF=1;AN=2;AO=128;CIGAR=1X;DP=129;DPB=129;DPRA=0;EPP=4.09604;EPPR=0;GTI=0;LEN=1;MEANALT=1;MQM=41.7891;MQMR=100;NS=1;NUMALT=1;ODDS=180.665;PAIRED=0.78125;PAIREDR=0;PAO=0;PQA=0;PQR=0;PRO=0;QA=4737;QR=60;RO=0;RPL=37;RPP=52.4792;RPPR=5.18177;RPR=91;RUN=1;SAF=63;SAP=3.07816;SAR=65;SRF=0;SRP=5.18177;SRR=0;TYPE=snp;ANN=C|missense_variant|MODERATE|Afu1g00200|Afu1g00200|transcript|Afu1g00200-T|Coding|1/1|c.653A>G|p.Lys218Arg|653/1197|653/1197|218/398||,C|downstream_gene_variant|MODIFIER|Afu1g00180|Afu1g00180|transcript|Afu1g00180-T|Coding||c.*4498T>C|||||4498|	GT:DP:RO:QR:AO:QA:GL	1/1:128:0:0:128:4737:-410.556,-38.5318,0
Chr1_A_fumigatus_Af293	36972	.	A	G	3950.74	.	AB=0;ABP=0;AC=2;AF=1;AN=2;AO=129;CIGAR=1X;DP=130;DPB=130;DPRA=0;EPP=9.08706;EPPR=0;GTI=0;LEN=1;MEANALT=1;MQM=41.3876;MQMR=100;NS=1;NUMALT=1;ODDS=182.051;PAIRED=0.744186;PAIREDR=0;PAO=0;PQA=0;PQR=0;PRO=0;QA=4701;QR=60;RO=0;RPL=92;RPP=53.9305;RPPR=5.18177;RPR=37;RUN=1;SAF=59;SAP=5.04711;SAR=70;SRF=0;SRP=5.18177;SRR=0;TYPE=snp;ANN=G|synonymous_variant|LOW|Afu1g00200|Afu1g00200|transcript|Afu1g00200-T|Coding|1/1|c.504T>C|p.Asp168Asp|504/1197|504/1197|168/398||,G|downstream_gene_variant|MODIFIER|Afu1g00180|Afu1g00180|transcript|Afu1g00180-T|Coding||c.*4647A>G|||||4647|	GT:DP:RO:QR:AO:QA:GL	1/1:129:0:0:129:4701:-404.559,-38.8329,0
Chr1_A_fumigatus_Af293	37000	.	G	A	3647.85	.	AB=0;ABP=0;AC=2;AF=1;AN=2;AO=122;CIGAR=1X;DP=124;DPB=124;DPRA=0;EPP=5.57335;EPPR=3.0103;GTI=0;LEN=1;MEANALT=1;MQM=41.2295;MQMR=70;NS=1;NUMALT=1;ODDS=162.74;PAIRED=0.713115;PAIREDR=0;PAO=0;PQA=0;PQR=0;PRO=0;QA=4335;QR=98;RO=1;RPL=79;RPP=26.0777;RPPR=7.35324;RPR=43;RUN=1;SAF=58;SAP=3.65106;SAR=64;SRF=0;SRP=7.35324;SRR=1;TYPE=snp;ANN=A|missense_variant|MODERATE|Afu1g00200|Afu1g00200|transcript|Afu1g00200-T|Coding|1/1|c.476C>T|p.Ala159Val|476/1197|476/1197|159/398||,A|downstream_gene_variant|MODIFIER|Afu1g00180|Afu1g00180|transcript|Afu1g00180-T|Coding||c.*4675G>A|||||4675|	GT:DP:RO:QR:AO:QA:GL	1/1:123:1:38:122:4335:-369.949,-33.4391,0
Chr1_A_fumigatus_Af293	37072	.	G	A	2782.78	.	AB=0;ABP=0;AC=2;AF=1;AN=2;AO=92;CIGAR=1X;DP=93;DPB=93;DPRA=0;EPP=16.6056;EPPR=0;GTI=0;LEN=1;MEANALT=1;MQM=41.1087;MQMR=100;NS=1;NUMALT=1;ODDS=130.758;PAIRED=0.706522;PAIREDR=0;PAO=0;PQA=0;PQR=0;PRO=0;QA=3310;QR=60;RO=0;RPL=38;RPP=9.05266;RPPR=5.18177;RPR=54;RUN=1;SAF=48;SAP=3.38795;SAR=44;SRF=0;SRP=5.18177;SRR=0;TYPE=snp;ANN=A|missense_variant|MODERATE|Afu1g00200|Afu1g00200|transcript|Afu1g00200-T|Coding|1/1|c.404C>T|p.Ser135Phe|404/1197|404/1197|135/398||,A|downstream_gene_variant|MODIFIER|Afu1g00180|Afu1g00180|transcript|Afu1g00180-T|Coding||c.*4747G>A|||||4747|	GT:DP:RO:QR:AO:QA:GL	1/1:92:0:0:92:3310:-283.52,-27.6948,0
Chr1_A_fumigatus_Af293	37078	.	G	A	2779.69	.	AB=0;ABP=0;AC=2;AF=1;AN=2;AO=93;CIGAR=1X;DP=94;DPB=94;DPRA=0;EPP=15.362;EPPR=0;GTI=0;LEN=1;MEANALT=1;MQM=41.1183;MQMR=100;NS=1;NUMALT=1;ODDS=132.144;PAIRED=0.731183;PAIREDR=0;PAO=0;PQA=0;PQR=0;PRO=0;QA=3304;QR=60;RO=0;RPL=37;RPP=11.4393;RPPR=5.18177;RPR=56;RUN=1;SAF=49;SAP=3.59403;SAR=44;SRF=0;SRP=5.18177;SRR=0;TYPE=snp;ANN=A|missense_variant|MODERATE|Afu1g00200|Afu1g00200|transcript|Afu1g00200-T|Coding|1/1|c.398C>T|p.Ala133Val|398/1197|398/1197|133/398||,A|downstream_gene_variant|MODIFIER|Afu1g00180|Afu1g00180|transcript|Afu1g00180-T|Coding||c.*4753G>A|||||4753|	GT:DP:RO:QR:AO:QA:GL	1/1:93:0:0:93:3304:-283.352,-27.9958,0
Chr1_A_fumigatus_Af293	37186	.	T	C	3399.49	.	AB=0;ABP=0;AC=2;AF=1;AN=2;AO=114;CIGAR=1X;DP=115;DPB=115;DPRA=0;EPP=4.22937;EPPR=0;GTI=0;LEN=1;MEANALT=1;MQM=41.0789;MQMR=100;NS=1;NUMALT=1;ODDS=161.256;PAIRED=0.780702;PAIREDR=0;PAO=0;PQA=0;PQR=0;PRO=0;QA=4011;QR=60;RO=0;RPL=60;RPP=3.69603;RPPR=5.18177;RPR=54;RUN=1;SAF=63;SAP=5.75321;SAR=51;SRF=0;SRP=5.18177;SRR=0;TYPE=snp;ANN=C|missense_variant|MODERATE|Afu1g00200|Afu1g00200|transcript|Afu1g00200-T|Coding|1/1|c.290A>G|p.Glu97Gly|290/1197|290/1197|97/398||,C|downstream_gene_variant|MODIFIER|Afu1g00180|Afu1g00180|transcript|Afu1g00180-T|Coding||c.*4861T>C|||||4861|	GT:DP:RO:QR:AO:QA:GL	1/1:114:0:0:114:4011:-343.793,-34.3174,0
Chr1_A_fumigatus_Af293	37380	.	C	T	3321.44	.	AB=0;ABP=0;AC=2;AF=1;AN=2;AO=123;CIGAR=1X;DP=124;DPB=124;DPRA=0;EPP=3.02795;EPPR=0;GTI=0;LEN=1;MEANALT=1;MQM=34.878;MQMR=100;NS=1;NUMALT=1;ODDS=173.733;PAIRED=0.609756;PAIREDR=0;PAO=0;PQA=0;PQR=0;PRO=0;QA=4535;QR=60;RO=0;RPL=79;RPP=24.6368;RPPR=5.18177;RPR=44;RUN=1;SAF=59;SAP=3.45166;SAR=64;SRF=0;SRP=5.18177;SRR=0;TYPE=snp;ANN=T|synonymous_variant|LOW|Afu1g00200|Afu1g00200|transcript|Afu1g00200-T|Coding|1/1|c.96G>A|p.Lys32Lys|96/1197|96/1197|32/398||	GT:DP:RO:QR:AO:QA:GL	1/1:123:0:0:123:4535:-337.795,-37.0267,0
Chr1_A_fumigatus_Af293	37387	.	A	G	3082.58	.	AB=0;ABP=0;AC=2;AF=1;AN=2;AO=123;CIGAR=1X;DP=124;DPB=124;DPRA=0;EPP=5.99387;EPPR=0;GTI=0;LEN=1;MEANALT=1;MQM=33.7154;MQMR=100;NS=1;NUMALT=1;ODDS=173.733;PAIRED=0.617886;PAIREDR=0;PAO=0;PQA=0;PQR=0;PRO=0;QA=4346;QR=60;RO=0;RPL=81;RPP=29.8624;RPPR=5.18177;RPR=42;RUN=1;SAF=56;SAP=5.14646;SAR=67;SRF=0;SRP=5.18177;SRR=0;TYPE=snp;ANN=G|missense_variant|MODERATE|Afu1g00200|Afu1g00200|transcript|Afu1g00200-T|Coding|1/1|c.89T>C|p.Val30Ala|89/1197|89/1197|30/398||	GT:DP:RO:QR:AO:QA:GL	1/1:123:0:0:123:4346:-314.908,-37.0267,0
Chr1_A_fumigatus_Af293	37448	.	A	C	1874.13	.	AB=0;ABP=0;AC=2;AF=1;AN=2;AO=89;CIGAR=1X;DP=90;DPB=90;DPRA=0;EPP=4.20583;EPPR=0;GTI=0;LEN=1;MEANALT=1;MQM=29.5056;MQMR=100;NS=1;NUMALT=1;ODDS=126.599;PAIRED=0.550562;PAIREDR=0;PAO=0;PQA=0;PQR=0;PRO=0;QA=3014;QR=60;RO=0;RPL=59;RPP=23.5295;RPPR=5.18177;RPR=30;RUN=1;SAF=42;SAP=3.62026;SAR=47;SRF=0;SRP=5.18177;SRR=0;TYPE=snp;ANN=C|missense_variant|MODERATE|Afu1g00200|Afu1g00200|transcript|Afu1g00200-T|Coding|1/1|c.28T>G|p.Leu10Val|28/1197|28/1197|10/398||	GT:DP:RO:QR:AO:QA:GL	1/1:89:0:0:89:3014:-192.879,-26.7917,0
Chr1_A_fumigatus_Af293	37471	.	C	G	1572.65	.	AB=0;ABP=0;AC=2;AF=1;AN=2;AO=76;CIGAR=1X;DP=77;DPB=77;DPRA=0;EPP=4.83891;EPPR=0;GTI=0;LEN=1;MEANALT=1;MQM=27.8421;MQMR=100;NS=1;NUMALT=1;ODDS=108.577;PAIRED=0.552632;PAIREDR=0;PAO=0;PQA=0;PQR=0;PRO=0;QA=2688;QR=60;RO=0;RPL=58;RPP=48.7255;RPPR=5.18177;RPR=18;RUN=1;SAF=38;SAP=3.0103;SAR=38;SRF=0;SRP=5.18177;SRR=0;TYPE=snp;ANN=G|missense_variant|MODERATE|Afu1g00200|Afu1g00200|transcript|Afu1g00200-T|Coding|1/1|c.5G>C|p.Cys2Ser|5/1197|5/1197|2/398||,G|upstream_gene_variant|MODIFIER|Afu1g00210|Afu1g00210|transcript|Afu1g00210-T|Coding||c.-5000C>G|||||5000|	GT:DP:RO:QR:AO:QA:GL	1/1:76:0:0:76:2688:-165.306,-22.8783,0
Chr1_A_fumigatus_Af293	37476	.	A	G	1524.62	.	AB=0;ABP=0;AC=2;AF=1;AN=2;AO=75;CIGAR=1X;DP=76;DPB=76;DPRA=0;EPP=3.73412;EPPR=0;GTI=0;LEN=1;MEANALT=1;MQM=27.68;MQMR=100;NS=1;NUMALT=1;ODDS=107.191;PAIRED=0.546667;PAIREDR=0;PAO=0;PQA=0;PQR=0;PRO=0;QA=2652;QR=60;RO=0;RPL=62;RPP=72.5264;RPPR=5.18177;RPR=13;RUN=1;SAF=37;SAP=3.03925;SAR=38;SRF=0;SRP=5.18177;SRR=0;TYPE=snp;ANN=G|upstream_gene_variant|MODIFIER|Afu1g00200|Afu1g00200|transcript|Afu1g00200-T|Coding||c.-1T>C|||||1|,G|upstream_gene_variant|MODIFIER|Afu1g00210|Afu1g00210|transcript|Afu1g00210-T|Coding||c.-4995A>G|||||4995|,G|intergenic_region|MODIFIER|Afu1g00200-Afu1g00210|Afu1g00200-Afu1g00210|intergenic_region|Afu1g00200-Afu1g00210|||n.37476A>G||||||	GT:DP:RO:QR:AO:QA:GL	1/1:75:0:0:75:2652:-163.085,-22.5773,0
Chr1_A_fumigatus_Af293	37483	.	AC	GT	1354.64	.	AB=0;ABP=0;AC=2;AF=1;AN=2;AO=72;CIGAR=2X;DP=74;DPB=74;DPRA=0;EPP=3.13094;EPPR=0;GTI=0;LEN=2;MEANALT=2;MQM=26.0833;MQMR=0;NS=1;NUMALT=1;ODDS=103.725;PAIRED=0.569444;PAIREDR=0;PAO=1;PQA=29;PQR=0;PRO=0;QA=2453;QR=0;RO=0;RPL=59;RPP=66.8275;RPPR=0;RPR=13;RUN=1;SAF=34;SAP=3.49285;SAR=38;SRF=0;SRP=0;SRR=0;TYPE=mnp;ANN=GT|upstream_gene_variant|MODIFIER|Afu1g00200|Afu1g00200|transcript|Afu1g00200-T|Coding||c.-9_-8delGTinsAC|||||8|,GT|upstream_gene_variant|MODIFIER|Afu1g00210|Afu1g00210|transcript|Afu1g00210-T|Coding||c.-4988_-4987delACinsGT|||||4988|,GT|intergenic_region|MODIFIER|Afu1g00200-Afu1g00210|Afu1g00200-Afu1g00210|intergenic_region|Afu1g00200-Afu1g00210|||n.37483_37484delACinsGT||||||	GT:DP:RO:QR:AO:QA:GL	1/1:73:0:0:72:2453:-145.403,-21.9752,0
Chr1_A_fumigatus_Af293	37495	.	G	T	1059.47	.	AB=0;ABP=0;AC=2;AF=1;AN=2;AO=61;CIGAR=1X;DP=62;DPB=62;DPRA=0;EPP=3.33068;EPPR=0;GTI=0;LEN=1;MEANALT=1;MQM=24.2623;MQMR=100;NS=1;NUMALT=1;ODDS=87.7828;PAIRED=0.557377;PAIREDR=0;PAO=0;PQA=0;PQR=0;PRO=0;QA=2087;QR=60;RO=0;RPL=53;RPP=75.0961;RPPR=5.18177;RPR=8;RUN=1;SAF=26;SAP=5.89373;SAR=35;SRF=0;SRP=5.18177;SRR=0;TYPE=snp;ANN=T|upstream_gene_variant|MODIFIER|Afu1g00200|Afu1g00200|transcript|Afu1g00200-T|Coding||c.-20C>A|||||20|,T|upstream_gene_variant|MODIFIER|Afu1g00210|Afu1g00210|transcript|Afu1g00210-T|Coding||c.-4976G>T|||||4976|,T|intergenic_region|MODIFIER|Afu1g00200-Afu1g00210|Afu1g00200-Afu1g00210|intergenic_region|Afu1g00200-Afu1g00210|||n.37495G>T||||||	GT:DP:RO:QR:AO:QA:GL	1/1:61:0:0:61:2087:-117.142,-18.3628,0
Chr1_A_fumigatus_Af293	37503	.	CCTC	GCTT	935.599	.	AB=0;ABP=0;AC=2;AF=1;AN=2;AO=53;CIGAR=1X2M1X;DP=54;DPB=55.25;DPRA=0;EPP=3.37904;EPPR=0;GTI=0;LEN=4;MEANALT=1;MQM=22.0755;MQMR=0;NS=1;NUMALT=1;ODDS=78.7719;PAIRED=0.603774;PAIREDR=0;PAO=3;PQA=88;PQR=0;PRO=0;QA=1898;QR=0;RO=0;RPL=45;RPP=59.0998;RPPR=0;RPR=8;RUN=1;SAF=22;SAP=6.32897;SAR=31;SRF=0;SRP=0;SRR=0;TYPE=complex;ANN=GCTT|upstream_gene_variant|MODIFIER|Afu1g00200|Afu1g00200|transcript|Afu1g00200-T|Coding||c.-31_-28delGAGGinsAAGC|||||28|,GCTT|upstream_gene_variant|MODIFIER|Afu1g00210|Afu1g00210|transcript|Afu1g00210-T|Coding||c.-4968_-4965delCCTCinsGCTT|||||4968|,GCTT|intergenic_region|MODIFIER|Afu1g00200-Afu1g00210|Afu1g00200-Afu1g00210|intergenic_region|Afu1g00200-Afu1g00210|||n.37503_37506delCCTCinsGCTT||||||	GT:DP:RO:QR:AO:QA:GL	1/1:53:0:0:53:1898:-102.855,-16.8577,0
Chr1_A_fumigatus_Af293	37551	.	CTTTC	ATTTG	375.794	.	AB=0;ABP=0;AC=2;AF=1;AN=2;AO=29;CIGAR=1X3M1X;DP=31;DPB=31.6;DPRA=0;EPP=6.67934;EPPR=0;GTI=0;LEN=5;MEANALT=2;MQM=18.931;MQMR=0;NS=1;NUMALT=1;ODDS=44.8077;PAIRED=0.62069;PAIREDR=0;PAO=2;PQA=41;PQR=0;PRO=0;QA=979;QR=0;RO=0;RPL=29;RPP=65.983;RPPR=0;RPR=0;RUN=1;SAF=11;SAP=6.67934;SAR=18;SRF=0;SRP=0;SRR=0;TYPE=complex;ANN=ATTTG|upstream_gene_variant|MODIFIER|Afu1g00200|Afu1g00200|transcript|Afu1g00200-T|Coding||c.-80_-76delGAAAGinsCAAAT|||||76|,ATTTG|upstream_gene_variant|MODIFIER|Afu1g00210|Afu1g00210|transcript|Afu1g00210-T|Coding||c.-4920_-4916delCTTTCinsATTTG|||||4920|,ATTTG|intergenic_region|MODIFIER|Afu1g00200-Afu1g00210|Afu1g00200-Afu1g00210|intergenic_region|Afu1g00200-Afu1g00210|||n.37551_37555delCTTTCinsATTTG||||||	GT:DP:RO:QR:AO:QA:GL	1/1:30:0:0:29:979:-48.6909,-9.33193,0
Chr1_A_fumigatus_Af293	37560	.	T	C	352.684	.	AB=0;ABP=0;AC=2;AF=1;AN=2;AO=30;CIGAR=1X;DP=31;DPB=31;DPRA=0;EPP=7.64277;EPPR=0;GTI=0;LEN=1;MEANALT=1;MQM=19.6333;MQMR=100;NS=1;NUMALT=1;ODDS=44.8077;PAIRED=0.633333;PAIREDR=0;PAO=0;PQA=0;PQR=0;PRO=0;QA=1058;QR=60;RO=0;RPL=30;RPP=68.1545;RPPR=5.18177;RPR=0;RUN=1;SAF=11;SAP=7.64277;SAR=19;SRF=0;SRP=5.18177;SRR=0;TYPE=snp;ANN=C|upstream_gene_variant|MODIFIER|Afu1g00200|Afu1g00200|transcript|Afu1g00200-T|Coding||c.-85A>G|||||85|,C|upstream_gene_variant|MODIFIER|Afu1g00210|Afu1g00210|transcript|Afu1g00210-T|Coding||c.-4911T>C|||||4911|,C|intergenic_region|MODIFIER|Afu1g00200-Afu1g00210|Afu1g00200-Afu1g00210|intergenic_region|Afu1g00200-Afu1g00210|||n.37560T>C||||||	GT:DP:RO:QR:AO:QA:GL	1/1:30:0:0:30:1058:-46.8863,-9.0309,0
Chr1_A_fumigatus_Af293	37580	.	A	T	234.434	.	AB=0;ABP=0;AC=2;AF=1;AN=2;AO=23;CIGAR=1X;DP=24;DPB=24;DPRA=0;EPP=5.3706;EPPR=0;GTI=0;LEN=1;MEANALT=1;MQM=17;MQMR=100;NS=1;NUMALT=1;ODDS=35.1036;PAIRED=0.565217;PAIREDR=0;PAO=0;PQA=0;PQR=0;PRO=0;QA=749;QR=60;RO=0;RPL=23;RPP=52.9542;RPPR=5.18177;RPR=0;RUN=1;SAF=9;SAP=5.3706;SAR=14;SRF=0;SRP=5.18177;SRR=0;TYPE=snp;ANN=T|upstream_gene_variant|MODIFIER|Afu1g00200|Afu1g00200|transcript|Afu1g00200-T|Coding||c.-105T>A|||||105|,T|upstream_gene_variant|MODIFIER|Afu1g00210|Afu1g00210|transcript|Afu1g00210-T|Coding||c.-4891A>T|||||4891|,T|intergenic_region|MODIFIER|Afu1g00200-Afu1g00210|Afu1g00200-Afu1g00210|intergenic_region|Afu1g00200-Afu1g00210|||n.37580A>T||||||	GT:DP:RO:QR:AO:QA:GL	1/1:23:0:0:23:749:-32.3898,-6.92369,0
Chr1_A_fumigatus_Af293	37586	.	T	C	163.972	.	AB=0;ABP=0;AC=2;AF=1;AN=2;AO=19;CIGAR=1X;DP=20;DPB=20;DPRA=0;EPP=8.61041;EPPR=0;GTI=0;LEN=1;MEANALT=1;MQM=15.8947;MQMR=100;NS=1;NUMALT=1;ODDS=29.5585;PAIRED=0.578947;PAIREDR=0;PAO=0;PQA=0;PQR=0;PRO=0;QA=633;QR=60;RO=0;RPL=19;RPP=44.2683;RPPR=5.18177;RPR=0;RUN=1;SAF=6;SAP=8.61041;SAR=13;SRF=0;SRP=5.18177;SRR=0;TYPE=snp;ANN=C|upstream_gene_variant|MODIFIER|Afu1g00200|Afu1g00200|transcript|Afu1g00200-T|Coding||c.-111A>G|||||111|,C|upstream_gene_variant|MODIFIER|Afu1g00210|Afu1g00210|transcript|Afu1g00210-T|Coding||c.-4885T>C|||||4885|,C|intergenic_region|MODIFIER|Afu1g00200-Afu1g00210|Afu1g00200-Afu1g00210|intergenic_region|Afu1g00200-Afu1g00210|||n.37586T>C||||||	GT:DP:RO:QR:AO:QA:GL	1/1:19:0:0:19:633:-24.689,-5.71957,0
Chr1_A_fumigatus_Af293	37594	.	C	A	126.338	.	AB=0;ABP=0;AC=2;AF=1;AN=2;AO=16;CIGAR=1X;DP=17;DPB=17;DPRA=0;EPP=5.18177;EPPR=0;GTI=0;LEN=1;MEANALT=1;MQM=13.5;MQMR=100;NS=1;NUMALT=1;ODDS=25.3996;PAIRED=0.5;PAIREDR=0;PAO=0;PQA=0;PQR=0;PRO=0;QA=547;QR=60;RO=0;RPL=16;RPP=37.7539;RPPR=5.18177;RPR=0;RUN=1;SAF=6;SAP=5.18177;SAR=10;SRF=0;SRP=5.18177;SRR=0;TYPE=snp;ANN=A|upstream_gene_variant|MODIFIER|Afu1g00200|Afu1g00200|transcript|Afu1g00200-T|Coding||c.-119G>T|||||119|,A|upstream_gene_variant|MODIFIER|Afu1g00210|Afu1g00210|transcript|Afu1g00210-T|Coding||c.-4877C>A|||||4877|,A|intergenic_region|MODIFIER|Afu1g00200-Afu1g00210|Afu1g00200-Afu1g00210|intergenic_region|Afu1g00200-Afu1g00210|||n.37594C>A||||||	GT:DP:RO:QR:AO:QA:GL	1/1:16:0:0:16:547:-19.2762,-4.81648,0
Chr1_A_fumigatus_Af293	37601	.	C	T	62.1212	.	AB=0;ABP=0;AC=2;AF=1;AN=2;AO=11;CIGAR=1X;DP=12;DPB=12;DPRA=0;EPP=4.78696;EPPR=0;GTI=0;LEN=1;MEANALT=1;MQM=11.7273;MQMR=100;NS=1;NUMALT=1;ODDS=14.3039;PAIRED=0.454545;PAIREDR=0;PAO=0;PQA=0;PQR=0;PRO=0;QA=384;QR=60;RO=0;RPL=11;RPP=26.8965;RPPR=5.18177;RPR=0;RUN=1;SAF=4;SAP=4.78696;SAR=7;SRF=0;SRP=5.18177;SRR=0;TYPE=snp;ANN=T|upstream_gene_variant|MODIFIER|Afu1g00200|Afu1g00200|transcript|Afu1g00200-T|Coding||c.-126G>A|||||126|,T|upstream_gene_variant|MODIFIER|Afu1g00210|Afu1g00210|transcript|Afu1g00210-T|Coding||c.-4870C>T|||||4870|,T|intergenic_region|MODIFIER|Afu1g00200-Afu1g00210|Afu1g00200-Afu1g00210|intergenic_region|Afu1g00200-Afu1g00210|||n.37601C>T||||||	GT:DP:RO:QR:AO:QA:GL	1/1:11:0:0:11:384:-11.1091,-3.31133,0
Chr1_A_fumigatus_Af293	38143	.	T	C	178.882	.	AB=0;ABP=0;AC=2;AF=1;AN=2;AO=28;CIGAR=1X;DP=50;DPB=50;DPRA=0;EPP=7.97367;EPPR=0;GTI=0;LEN=1;MEANALT=2;MQM=11.1429;MQMR=100;NS=1;NUMALT=1;ODDS=37.2179;PAIRED=0.5;PAIREDR=0;PAO=0;PQA=0;PQR=0;PRO=0;QA=978;QR=60;RO=0;RPL=1;RPP=55.4358;RPPR=5.18177;RPR=27;RUN=1;SAF=17;SAP=5.80219;SAR=11;SRF=0;SRP=5.18177;SRR=0;TYPE=snp;ANN=C|upstream_gene_variant|MODIFIER|Afu1g00200|Afu1g00200|transcript|Afu1g00200-T|Coding||c.-668A>G|||||668|,C|upstream_gene_variant|MODIFIER|Afu1g00210|Afu1g00210|transcript|Afu1g00210-T|Coding||c.-4328T>C|||||4328|,C|intergenic_region|MODIFIER|Afu1g00200-Afu1g00210|Afu1g00200-Afu1g00210|intergenic_region|Afu1g00200-Afu1g00210|||n.38143T>C||||||	GT:DP:RO:QR:AO:QA:GL	1/1:49:0:0:28:978:-27.2776,-8.42884,0
Chr1_A_fumigatus_Af293	38180	.	A	C	423.177	.	AB=0;ABP=0;AC=2;AF=1;AN=2;AO=40;CIGAR=1X;DP=65;DPB=65;DPRA=0;EPP=16.9077;EPPR=5.18177;GTI=0;LEN=1;MEANALT=1;MQM=14.575;MQMR=6.04;NS=1;NUMALT=1;ODDS=48.7075;PAIRED=0.6;PAIREDR=0.32;PAO=0;PQA=0;PQR=0;PRO=0;QA=1462;QR=927;RO=24;RPL=10;RPP=24.725;RPPR=10.0459;RPR=30;RUN=1;SAF=28;SAP=16.9077;SAR=12;SRF=10;SRP=5.18177;SRR=14;TYPE=snp;ANN=C|upstream_gene_variant|MODIFIER|Afu1g00200|Afu1g00200|transcript|Afu1g00200-T|Coding||c.-705T>G|||||705|,C|upstream_gene_variant|MODIFIER|Afu1g00210|Afu1g00210|transcript|Afu1g00210-T|Coding||c.-4291A>C|||||4291|,C|intergenic_region|MODIFIER|Afu1g00200-Afu1g00210|Afu1g00200-Afu1g00210|intergenic_region|Afu1g00200-Afu1g00210|||n.38180A>C||||||	GT:DP:RO:QR:AO:QA:GL	1/1:64:24:867:40:1462:-46.7962,-14.6661,0
Chr1_A_fumigatus_Af293	38181	.	AAAGA	AAAGC	410.471	.	AB=0;ABP=0;AC=2;AF=1;AN=2;AO=39;CIGAR=4M1X;DP=66;DPB=66.8;DPRA=0;EPP=15.538;EPPR=0;GTI=0;LEN=1;MEANALT=4;MQM=14.3333;MQMR=0;NS=1;NUMALT=1;ODDS=51.7943;PAIRED=0.615385;PAIREDR=0;PAO=1;PQA=35;PQR=0;PRO=0;QA=1436;QR=0;RO=0;RPL=10;RPP=23.1103;RPPR=0;RPR=29;RUN=1;SAF=27;SAP=15.538;SAR=12;SRF=0;SRP=0;SRR=0;TYPE=snp;ANN=AAAGC|upstream_gene_variant|MODIFIER|Afu1g00200|Afu1g00200|transcript|Afu1g00200-T|Coding||c.-710T>G|||||710|,AAAGC|upstream_gene_variant|MODIFIER|Afu1g00210|Afu1g00210|transcript|Afu1g00210-T|Coding||c.-4286A>C|||||4286|,AAAGC|intergenic_region|MODIFIER|Afu1g00200-Afu1g00210|Afu1g00200-Afu1g00210|intergenic_region|Afu1g00200-Afu1g00210|||n.38185A>C||||||	GT:DP:RO:QR:AO:QA:GL	1/1:65:0:0:39:1436:-48.2798,-12.9443,0
Chr1_A_fumigatus_Af293	38215	.	ATTG	GGTA	861.033	.	AB=0;ABP=0;AC=2;AF=1;AN=2;AO=51;CIGAR=2X1M1X;DP=75;DPB=82.75;DPRA=0;EPP=18.3809;EPPR=0;GTI=0;LEN=4;MEANALT=2;MQM=15.7255;MQMR=0;NS=1;NUMALT=1;ODDS=80.773;PAIRED=0.627451;PAIREDR=0;PAO=12;PQA=374;PQR=0;PRO=0;QA=1745;QR=0;RO=0;RPL=12;RPP=34.0496;RPPR=0;RPR=39;RUN=1;SAF=35;SAP=18.3809;SAR=16;SRF=0;SRP=0;SRR=0;TYPE=complex;ANN=GGTA|upstream_gene_variant|MODIFIER|Afu1g00200|Afu1g00200|transcript|Afu1g00200-T|Coding||c.-743_-740delCAATinsTACC|||||740|,GGTA|upstream_gene_variant|MODIFIER|Afu1g00210|Afu1g00210|transcript|Afu1g00210-T|Coding||c.-4256_-4253delATTGinsGGTA|||||4256|,GGTA|intergenic_region|MODIFIER|Afu1g00200-Afu1g00210|Afu1g00200-Afu1g00210|intergenic_region|Afu1g00200-Afu1g00210|||n.38215_38218delATTGinsGGTA||||||	GT:DP:RO:QR:AO:QA:GL	1/1:74:0:0:51:1745:-95.2486,-18.9649,0
Chr1_A_fumigatus_Af293	38268	.	T	C	1271.99	.	AB=0;ABP=0;AC=2;AF=1;AN=2;AO=81;CIGAR=1X;DP=97;DPB=97;DPRA=0;EPP=28.7731;EPPR=5.18177;GTI=0;LEN=1;MEANALT=1;MQM=20.1605;MQMR=8.3125;NS=1;NUMALT=1;ODDS=99.7959;PAIRED=0.703704;PAIREDR=0.25;PAO=0;PQA=0;PQR=0;PRO=0;QA=2929;QR=571;RO=15;RPL=26;RPP=25.5561;RPPR=22.5536;RPR=55;RUN=1;SAF=62;SAP=52.5788;SAR=19;SRF=7;SRP=3.55317;SRR=8;TYPE=snp;ANN=C|upstream_gene_variant|MODIFIER|Afu1g00200|Afu1g00200|transcript|Afu1g00200-T|Coding||c.-793A>G|||||793|,C|upstream_gene_variant|MODIFIER|Afu1g00210|Afu1g00210|transcript|Afu1g00210-T|Coding||c.-4203T>C|||||4203|,C|intergenic_region|MODIFIER|Afu1g00200-Afu1g00210|Afu1g00200-Afu1g00210|intergenic_region|Afu1g00200-Afu1g00210|||n.38268T>C||||||	GT:DP:RO:QR:AO:QA:GL	1/1:96:15:511:81:2929:-136.156,-25.9216,0
Chr1_A_fumigatus_Af293	38296	.	G	C	1890.0	.	AB=0;ABP=0;AC=2;AF=1;AN=2;AO=113;CIGAR=1X;DP=115;DPB=115;DPRA=0;EPP=8.56389;EPPR=0;GTI=0;LEN=1;MEANALT=2;MQM=19.6637;MQMR=100;NS=1;NUMALT=1;ODDS=159.87;PAIRED=0.707965;PAIREDR=0;PAO=0;PQA=0;PQR=0;PRO=0;QA=4220;QR=60;RO=0;RPL=41;RPP=21.4774;RPPR=5.18177;RPR=72;RUN=1;SAF=74;SAP=26.5506;SAR=39;SRF=0;SRP=5.18177;SRR=0;TYPE=snp;ANN=C|upstream_gene_variant|MODIFIER|Afu1g00200|Afu1g00200|transcript|Afu1g00200-T|Coding||c.-821C>G|||||821|,C|upstream_gene_variant|MODIFIER|Afu1g00210|Afu1g00210|transcript|Afu1g00210-T|Coding||c.-4175G>C|||||4175|,C|intergenic_region|MODIFIER|Afu1g00200-Afu1g00210|Afu1g00200-Afu1g00210|intergenic_region|Afu1g00200-Afu1g00210|||n.38296G>C||||||	GT:DP:RO:QR:AO:QA:GL	1/1:114:0:0:113:4220:-197.154,-34.0164,0
Chr1_A_fumigatus_Af293	38322	.	GCCA	ATAG	2175.81	.	AB=0;ABP=0;AC=2;AF=1;AN=2;AO=125;CIGAR=4X;DP=130;DPB=129.25;DPRA=0;EPP=5.94613;EPPR=0;GTI=0;LEN=4;MEANALT=3;MQM=21.792;MQMR=0;NS=1;NUMALT=1;ODDS=176.506;PAIRED=0.712;PAIREDR=0;PAO=0;PQA=0;PQR=0;PRO=0;QA=4332;QR=0;RO=0;RPL=40;RPP=38.1882;RPPR=0;RPR=85;RUN=1;SAF=89;SAP=51.8076;SAR=36;SRF=0;SRP=0;SRR=0;TYPE=mnp;ANN=ATAG|upstream_gene_variant|MODIFIER|Afu1g00200|Afu1g00200|transcript|Afu1g00200-T|Coding||c.-850_-847delTGGCinsCTAT|||||847|,ATAG|upstream_gene_variant|MODIFIER|Afu1g00210|Afu1g00210|transcript|Afu1g00210-T|Coding||c.-4149_-4146delGCCAinsATAG|||||4149|,ATAG|intergenic_region|MODIFIER|Afu1g00200-Afu1g00210|Afu1g00200-Afu1g00210|intergenic_region|Afu1g00200-Afu1g00210|||n.38322_38325delGCCAinsATAG||||||	GT:DP:RO:QR:AO:QA:GL	1/1:129:0:0:125:4332:-229.877,-37.6288,0
Chr1_A_fumigatus_Af293	38353	.	T	A	2799.47	.	AB=0;ABP=0;AC=2;AF=1;AN=2;AO=141;CIGAR=1X;DP=146;DPB=146;DPRA=0;EPP=9.80193;EPPR=0;GTI=0;LEN=1;MEANALT=3;MQM=24.2979;MQMR=100;NS=1;NUMALT=1;ODDS=198.686;PAIRED=0.737589;PAIREDR=0;PAO=0;PQA=0;PQR=0;PRO=0;QA=5009;QR=60;RO=0;RPL=47;RPP=37.03;RPPR=5.18177;RPR=94;RUN=1;SAF=93;SAP=34.1963;SAR=48;SRF=0;SRP=5.18177;SRR=0;TYPE=snp;ANN=A|upstream_gene_variant|MODIFIER|Afu1g00200|Afu1g00200|transcript|Afu1g00200-T|Coding||c.-878A>T|||||878|,A|upstream_gene_variant|MODIFIER|Afu1g00210|Afu1g00210|transcript|Afu1g00210-T|Coding||c.-4118T>A|||||4118|,A|intergenic_region|MODIFIER|Afu1g00200-Afu1g00210|Afu1g00200-Afu1g00210|intergenic_region|Afu1g00200-Afu1g00210|||n.38353T>A||||||	GT:DP:RO:QR:AO:QA:GL	1/1:145:0:0:141:5009:-290.737,-42.4452,0
Chr1_A_fumigatus_Af293	38399	.	C	T	3140.76	.	AB=0;ABP=0;AC=2;AF=1;AN=2;AO=146;CIGAR=1X;DP=149;DPB=149;DPRA=0;EPP=24.4871;EPPR=9.52472;GTI=0;LEN=1;MEANALT=1;MQM=25.5068;MQMR=35.3333;NS=1;NUMALT=1;ODDS=201.945;PAIRED=0.753425;PAIREDR=0;PAO=0;PQA=0;PQR=0;PRO=0;QA=5453;QR=119;RO=2;RPL=60;RPP=13.0645;RPPR=9.52472;RPR=86;RUN=1;SAF=88;SAP=16.3961;SAR=58;SRF=2;SRP=3.73412;SRR=0;TYPE=snp;ANN=T|upstream_gene_variant|MODIFIER|Afu1g00200|Afu1g00200|transcript|Afu1g00200-T|Coding||c.-924G>A|||||924|,T|upstream_gene_variant|MODIFIER|Afu1g00210|Afu1g00210|transcript|Afu1g00210-T|Coding||c.-4072C>T|||||4072|,T|intergenic_region|MODIFIER|Afu1g00200-Afu1g00210|Afu1g00200-Afu1g00210|intergenic_region|Afu1g00200-Afu1g00210|||n.38399C>T||||||	GT:DP:RO:QR:AO:QA:GL	1/1:148:2:59:146:5453:-320.312,-43.9837,0
Chr1_A_fumigatus_Af293	38445	.	A	G	3005.28	.	AB=0;ABP=0;AC=2;AF=1;AN=2;AO=144;CIGAR=1X;DP=145;DPB=145;DPRA=0;EPP=53.7383;EPPR=0;GTI=0;LEN=1;MEANALT=1;MQM=25.75;MQMR=100;NS=1;NUMALT=1;ODDS=202.845;PAIRED=0.756944;PAIREDR=0;PAO=0;PQA=0;PQR=0;PRO=0;QA=5156;QR=60;RO=0;RPL=89;RPP=20.4424;RPPR=5.18177;RPR=55;RUN=1;SAF=80;SAP=6.8707;SAR=64;SRF=0;SRP=5.18177;SRR=0;TYPE=snp;ANN=G|upstream_gene_variant|MODIFIER|Afu1g00200|Afu1g00200|transcript|Afu1g00200-T|Coding||c.-970T>C|||||970|,G|upstream_gene_variant|MODIFIER|Afu1g00210|Afu1g00210|transcript|Afu1g00210-T|Coding||c.-4026A>G|||||4026|,G|intergenic_region|MODIFIER|Afu1g00200-Afu1g00210|Afu1g00200-Afu1g00210|intergenic_region|Afu1g00200-Afu1g00210|||n.38445A>G||||||	GT:DP:RO:QR:AO:QA:GL	1/1:144:0:0:144:5156:-311.375,-43.3483,0
Chr1_A_fumigatus_Af293	38469	.	C	T	2933.73	.	AB=0;ABP=0;AC=2;AF=1;AN=2;AO=139;CIGAR=1X;DP=140;DPB=140;DPRA=0;EPP=26.7715;EPPR=0;GTI=0;LEN=1;MEANALT=1;MQM=25.9353;MQMR=100;NS=1;NUMALT=1;ODDS=195.914;PAIRED=0.748201;PAIREDR=0;PAO=0;PQA=0;PQR=0;PRO=0;QA=4994;QR=60;RO=0;RPL=92;RPP=34.6451;RPPR=5.18177;RPR=47;RUN=1;SAF=68;SAP=3.1509;SAR=71;SRF=0;SRP=5.18177;SRR=0;TYPE=snp;ANN=T|upstream_gene_variant|MODIFIER|Afu1g00200|Afu1g00200|transcript|Afu1g00200-T|Coding||c.-994G>A|||||994|,T|upstream_gene_variant|MODIFIER|Afu1g00210|Afu1g00210|transcript|Afu1g00210-T|Coding||c.-4002C>T|||||4002|,T|intergenic_region|MODIFIER|Afu1g00200-Afu1g00210|Afu1g00200-Afu1g00210|intergenic_region|Afu1g00200-Afu1g00210|||n.38469C>T||||||	GT:DP:RO:QR:AO:QA:GL	1/1:139:0:0:139:4994:-302.486,-41.8432,0
Chr1_A_fumigatus_Af293	38488	.	C	G	2993.63	.	AB=0;ABP=0;AC=2;AF=1;AN=2;AO=143;CIGAR=1X;DP=144;DPB=144;DPRA=0;EPP=14.0803;EPPR=0;GTI=0;LEN=1;MEANALT=1;MQM=25.7552;MQMR=100;NS=1;NUMALT=1;ODDS=201.459;PAIRED=0.748252;PAIREDR=0;PAO=0;PQA=0;PQR=0;PRO=0;QA=5146;QR=60;RO=0;RPL=102;RPP=59.5141;RPPR=5.18177;RPR=41;RUN=1;SAF=68;SAP=3.75437;SAR=75;SRF=0;SRP=5.18177;SRR=0;TYPE=snp;ANN=G|upstream_gene_variant|MODIFIER|Afu1g00200|Afu1g00200|transcript|Afu1g00200-T|Coding||c.-1013G>C|||||1013|,G|upstream_gene_variant|MODIFIER|Afu1g00210|Afu1g00210|transcript|Afu1g00210-T|Coding||c.-3983C>G|||||3983|,G|intergenic_region|MODIFIER|Afu1g00200-Afu1g00210|Afu1g00200-Afu1g00210|intergenic_region|Afu1g00200-Afu1g00210|||n.38488C>G||||||	GT:DP:RO:QR:AO:QA:GL	1/1:143:0:0:143:5146:-309.864,-43.0473,0
Chr1_A_fumigatus_Af293	38494	.	A	C	2873.35	.	AB=0;ABP=0;AC=2;AF=1;AN=2;AO=138;CIGAR=1X;DP=139;DPB=139;DPRA=0;EPP=9.30442;EPPR=0;GTI=0;LEN=1;MEANALT=1;MQM=25.7174;MQMR=100;NS=1;NUMALT=1;ODDS=194.527;PAIRED=0.753623;PAIREDR=0;PAO=0;PQA=0;PQR=0;PRO=0;QA=4833;QR=60;RO=0;RPL=97;RPP=52.3562;RPPR=5.18177;RPR=41;RUN=1;SAF=60;SAP=8.10854;SAR=78;SRF=0;SRP=5.18177;SRR=0;TYPE=snp;ANN=C|upstream_gene_variant|MODIFIER|Afu1g00200|Afu1g00200|transcript|Afu1g00200-T|Coding||c.-1019T>G|||||1019|,C|upstream_gene_variant|MODIFIER|Afu1g00210|Afu1g00210|transcript|Afu1g00210-T|Coding||c.-3977A>C|||||3977|,C|intergenic_region|MODIFIER|Afu1g00200-Afu1g00210|Afu1g00200-Afu1g00210|intergenic_region|Afu1g00200-Afu1g00210|||n.38494A>C||||||	GT:DP:RO:QR:AO:QA:GL	1/1:138:0:0:138:4833:-297.017,-41.5421,0
Chr1_A_fumigatus_Af293	38499	.	G	A	2987.17	.	AB=0;ABP=0;AC=2;AF=1;AN=2;AO=141;CIGAR=1X;DP=145;DPB=145;DPRA=0;EPP=8.56989;EPPR=9.52472;GTI=0;LEN=1;MEANALT=2;MQM=26.2979;MQMR=49.3333;NS=1;NUMALT=1;ODDS=188.591;PAIRED=0.751773;PAIREDR=0.666667;PAO=0;PQA=0;PQR=0;PRO=0;QA=4880;QR=110;RO=2;RPL=94;RPP=37.03;RPPR=3.73412;RPR=47;RUN=1;SAF=63;SAP=6.47542;SAR=78;SRF=0;SRP=9.52472;SRR=2;TYPE=snp;ANN=A|upstream_gene_variant|MODIFIER|Afu1g00200|Afu1g00200|transcript|Afu1g00200-T|Coding||c.-1024C>T|||||1024|,A|upstream_gene_variant|MODIFIER|Afu1g00210|Afu1g00210|transcript|Afu1g00210-T|Coding||c.-3972G>A|||||3972|,A|intergenic_region|MODIFIER|Afu1g00200-Afu1g00210|Afu1g00200-Afu1g00210|intergenic_region|Afu1g00200-Afu1g00210|||n.38499G>A||||||	GT:DP:RO:QR:AO:QA:GL	1/1:144:2:50:141:4880:-304.772,-39.6592,0
Chr1_A_fumigatus_Af293	38572	.	T	C	2966.09	.	AB=0;ABP=0;AC=2;AF=1;AN=2;AO=130;CIGAR=1X;DP=131;DPB=131;DPRA=0;EPP=11.0949;EPPR=0;GTI=0;LEN=1;MEANALT=1;MQM=28.7692;MQMR=100;NS=1;NUMALT=1;ODDS=183.437;PAIRED=0.753846;PAIREDR=0;PAO=0;PQA=0;PQR=0;PRO=0;QA=4673;QR=60;RO=0;RPL=58;RPP=6.28421;RPPR=5.18177;RPR=72;RUN=1;SAF=54;SAP=11.0949;SAR=76;SRF=0;SRP=5.18177;SRR=0;TYPE=snp;ANN=C|upstream_gene_variant|MODIFIER|Afu1g00200|Afu1g00200|transcript|Afu1g00200-T|Coding||c.-1097A>G|||||1097|,C|upstream_gene_variant|MODIFIER|Afu1g00210|Afu1g00210|transcript|Afu1g00210-T|Coding||c.-3899T>C|||||3899|,C|intergenic_region|MODIFIER|Afu1g00200-Afu1g00210|Afu1g00200-Afu1g00210|intergenic_region|Afu1g00200-Afu1g00210|||n.38572T>C||||||	GT:DP:RO:QR:AO:QA:GL	1/1:130:0:0:130:4673:-302.014,-39.1339,0
Chr1_A_fumigatus_Af293	38603	.	A	G	2570.56	.	AB=0;ABP=0;AC=2;AF=1;AN=2;AO=111;CIGAR=1X;DP=136;DPB=136;DPRA=0;EPP=10.0725;EPPR=32.3252;GTI=0;LEN=1;MEANALT=2;MQM=28.8018;MQMR=13.625;NS=1;NUMALT=1;ODDS=121.82;PAIRED=0.747748;PAIREDR=0.583333;PAO=0;PQA=0;PQR=0;PRO=0;QA=4067;QR=865;RO=23;RPL=51;RPP=4.59489;RPPR=46.8017;RPR=60;RUN=1;SAF=46;SAP=10.0725;SAR=65;SRF=21;SRP=32.3252;SRR=2;TYPE=snp;ANN=G|upstream_gene_variant|MODIFIER|Afu1g00200|Afu1g00200|transcript|Afu1g00200-T|Coding||c.-1128T>C|||||1128|,G|upstream_gene_variant|MODIFIER|Afu1g00210|Afu1g00210|transcript|Afu1g00210-T|Coding||c.-3868A>G|||||3868|,G|intergenic_region|MODIFIER|Afu1g00200-Afu1g00210|Afu1g00200-Afu1g00210|intergenic_region|Afu1g00200-Afu1g00210|||n.38603A>G||||||	GT:DP:RO:QR:AO:QA:GL	1/1:135:23:805:111:4067:-246.02,-20.8457,0
Chr1_A_fumigatus_Af293	38647	.	A	G	2791.25	.	AB=0;ABP=0;AC=2;AF=1;AN=2;AO=155;CIGAR=1X;DP=156;DPB=156;DPRA=0;EPP=4.70545;EPPR=0;GTI=0;LEN=1;MEANALT=1;MQM=21.8194;MQMR=100;NS=1;NUMALT=1;ODDS=218.095;PAIRED=0.703226;PAIREDR=0;PAO=0;PQA=0;PQR=0;PRO=0;QA=5717;QR=60;RO=0;RPL=76;RPP=3.13639;RPPR=5.18177;RPR=79;RUN=1;SAF=76;SAP=3.13639;SAR=79;SRF=0;SRP=5.18177;SRR=0;TYPE=snp;ANN=G|upstream_gene_variant|MODIFIER|Afu1g00200|Afu1g00200|transcript|Afu1g00200-T|Coding||c.-1172T>C|||||1172|,G|upstream_gene_variant|MODIFIER|Afu1g00210|Afu1g00210|transcript|Afu1g00210-T|Coding||c.-3824A>G|||||3824|,G|intergenic_region|MODIFIER|Afu1g00200-Afu1g00210|Afu1g00200-Afu1g00210|intergenic_region|Afu1g00200-Afu1g00210|||n.38647A>G||||||	GT:DP:RO:QR:AO:QA:GL	1/1:155:0:0:155:5717:-282.9,-46.6597,0
Chr1_A_fumigatus_Af293	38703	.	C	T	1692.83	.	AB=0;ABP=0;AC=2;AF=1;AN=2;AO=111;CIGAR=1X;DP=173;DPB=173;DPRA=0;EPP=8.66395;EPPR=6.51267;GTI=0;LEN=1;MEANALT=1;MQM=23.4955;MQMR=10.0161;NS=1;NUMALT=1;ODDS=46.6903;PAIRED=0.702703;PAIREDR=0.693548;PAO=0;PQA=0;PQR=0;PRO=0;QA=3932;QR=2267;RO=61;RPL=67;RPP=13.359;RPPR=30.4689;RPR=44;RUN=1;SAF=46;SAP=10.0725;SAR=65;SRF=42;SRP=19.9618;SRR=19;TYPE=snp;ANN=T|upstream_gene_variant|MODIFIER|Afu1g00200|Afu1g00200|transcript|Afu1g00200-T|Coding||c.-1228G>A|||||1228|,T|upstream_gene_variant|MODIFIER|Afu1g00210|Afu1g00210|transcript|Afu1g00210-T|Coding||c.-3768C>T|||||3768|,T|intergenic_region|MODIFIER|Afu1g00200-Afu1g00210|Afu1g00200-Afu1g00210|intergenic_region|Afu1g00200-Afu1g00210|||n.38703C>T||||||	GT:DP:RO:QR:AO:QA:GL	1/1:172:61:2207:111:3932:-166.723,-6.25677,0
Chr1_A_fumigatus_Af293	38719	.	G	A	1253.61	.	AB=0;ABP=0;AC=2;AF=1;AN=2;AO=90;CIGAR=1X;DP=151;DPB=151;DPRA=0;EPP=3.10681;EPPR=4.877;GTI=0;LEN=1;MEANALT=2;MQM=23.3222;MQMR=10.2456;NS=1;NUMALT=1;ODDS=44.1697;PAIRED=0.744444;PAIREDR=0.719298;PAO=0;PQA=0;PQR=0;PRO=0;QA=2766;QR=1800;RO=56;RPL=50;RPP=5.42305;RPPR=39.6206;RPR=40;RUN=1;SAF=26;SAP=37.8504;SAR=64;SRF=37;SRP=14.02;SRR=19;TYPE=snp;ANN=A|upstream_gene_variant|MODIFIER|Afu1g00200|Afu1g00200|transcript|Afu1g00200-T|Coding||c.-1244C>T|||||1244|,A|upstream_gene_variant|MODIFIER|Afu1g00210|Afu1g00210|transcript|Afu1g00210-T|Coding||c.-3752G>A|||||3752|,A|intergenic_region|MODIFIER|Afu1g00200-Afu1g00210|Afu1g00200-Afu1g00210|intergenic_region|Afu1g00200-Afu1g00210|||n.38719G>A||||||	GT:DP:RO:QR:AO:QA:GL	1/1:150:56:1740:90:2766:-123.94,-6.4287,0
Chr1_A_fumigatus_Af293	38726	.	TC	CC	1350.01	.	AB=0;ABP=0;AC=2;AF=1;AN=2;AO=90;CIGAR=1X1M;DP=147;DPB=147;DPRA=0;EPP=3.39634;EPPR=0;GTI=0;LEN=1;MEANALT=2;MQM=21.9222;MQMR=0;NS=1;NUMALT=1;ODDS=45.6568;PAIRED=0.744444;PAIREDR=0;PAO=0.5;PQA=14.5;PQR=0;PRO=0;QA=1788;QR=0;RO=0;RPL=45;RPP=3.0103;RPPR=0;RPR=45;RUN=1;SAF=30;SAP=24.725;SAR=60;SRF=0;SRP=0;SRR=0;TYPE=snp;ANN=CC|upstream_gene_variant|MODIFIER|Afu1g00200|Afu1g00200|transcript|Afu1g00200-T|Coding||c.-1251A>G|||||1251|,CC|upstream_gene_variant|MODIFIER|Afu1g00210|Afu1g00210|transcript|Afu1g00210-T|Coding||c.-3745T>C|||||3745|,CC|intergenic_region|MODIFIER|Afu1g00200-Afu1g00210|Afu1g00200-Afu1g00210|intergenic_region|Afu1g00200-Afu1g00210|||n.38726T>C||||||	GT:DP:RO:QR:AO:QA:GL	1/1:146:0:0:90:1788:-140.457,-27.6948,0
Chr1_A_fumigatus_Af293	38749	.	C	G	670.054	.	AB=0.537037;ABP=4.9405;AC=1;AF=0.5;AN=2;AO=87;CIGAR=1X;DP=163;DPB=163;DPRA=0;EPP=3.03526;EPPR=6.51361;GTI=0;LEN=1;MEANALT=2;MQM=17.3103;MQMR=10.32;NS=1;NUMALT=1;ODDS=1.94169;PAIRED=0.758621;PAIREDR=0.72;PAO=0;PQA=0;PQR=0;PRO=0;QA=2950;QR=2470;RO=74;RPL=38;RPP=6.03039;RPPR=7.90335;RPR=49;RUN=1;SAF=28;SAP=26.9963;SAR=59;SRF=46;SRP=11.3777;SRR=28;TYPE=snp;ANN=G|upstream_gene_variant|MODIFIER|Afu1g00200|Afu1g00200|transcript|Afu1g00200-T|Coding||c.-1274G>C|||||1274|,G|upstream_gene_variant|MODIFIER|Afu1g00210|Afu1g00210|transcript|Afu1g00210-T|Coding||c.-3722C>G|||||3722|,G|intergenic_region|MODIFIER|Afu1g00200-Afu1g00210|Afu1g00200-Afu1g00210|intergenic_region|Afu1g00200-Afu1g00210|||n.38749C>G||||||	GT:DP:RO:QR:AO:QA:GL	0/1:162:74:2410:87:2950:-74.8627,0,-6.89442
Chr1_A_fumigatus_Af293	38764	.	A	T	59.3455	.	AB=0.481928;ABP=3.48122;AC=1;AF=0.5;AN=2;AO=80;CIGAR=1X;DP=167;DPB=167;DPRA=0;EPP=3.11887;EPPR=3.03526;GTI=0;LEN=1;MEANALT=1;MQM=9.4375;MQMR=17.3218;NS=1;NUMALT=1;ODDS=13.6648;PAIRED=0.725;PAIREDR=0.747126;PAO=0;PQA=0;PQR=0;PRO=0;QA=2664;QR=3248;RO=86;RPL=40;RPP=3.0103;RPPR=3.23494;RPR=40;RUN=1;SAF=49;SAP=11.8048;SAR=31;SRF=29;SRP=24.0012;SRR=57;TYPE=snp;ANN=T|upstream_gene_variant|MODIFIER|Afu1g00200|Afu1g00200|transcript|Afu1g00200-T|Coding||c.-1289T>A|||||1289|,T|upstream_gene_variant|MODIFIER|Afu1g00210|Afu1g00210|transcript|Afu1g00210-T|Coding||c.-3707A>T|||||3707|,T|intergenic_region|MODIFIER|Afu1g00200-Afu1g00210|Afu1g00200-Afu1g00210|intergenic_region|Afu1g00200-Afu1g00210|||n.38764A>T||||||	GT:DP:RO:QR:AO:QA:GL	0/1:166:86:3188:80:2664:-12.6275,0,-71.6896
Chr1_A_fumigatus_Af293	38769	.	T	A	1661.1	.	AB=0;ABP=0;AC=2;AF=1;AN=2;AO=163;CIGAR=1X;DP=164;DPB=164;DPRA=0;EPP=3.1302;EPPR=0;GTI=0;LEN=1;MEANALT=1;MQM=12.2086;MQMR=100;NS=1;NUMALT=1;ODDS=229.185;PAIRED=0.748466;PAIREDR=0;PAO=0;PQA=0;PQR=0;PRO=0;QA=5728;QR=60;RO=0;RPL=78;RPP=3.66307;RPPR=5.18177;RPR=85;RUN=1;SAF=76;SAP=4.62225;SAR=87;SRF=0;SRP=5.18177;SRR=0;TYPE=snp;ANN=A|upstream_gene_variant|MODIFIER|Afu1g00200|Afu1g00200|transcript|Afu1g00200-T|Coding||c.-1294A>T|||||1294|,A|upstream_gene_variant|MODIFIER|Afu1g00210|Afu1g00210|transcript|Afu1g00210-T|Coding||c.-3702T>A|||||3702|,A|intergenic_region|MODIFIER|Afu1g00200-Afu1g00210|Afu1g00200-Afu1g00210|intergenic_region|Afu1g00200-Afu1g00210|||n.38769T>A||||||	GT:DP:RO:QR:AO:QA:GL	1/1:163:0:0:163:5728:-169.961,-49.0679,0
Chr1_A_fumigatus_Af293	38774	.	A	T	433.495	.	AB=0.488235;ABP=3.21467;AC=1;AF=0.5;AN=2;AO=83;CIGAR=1X;DP=171;DPB=171;DPRA=0;EPP=3.03646;EPPR=5.59539;GTI=0;LEN=1;MEANALT=3;MQM=15.1205;MQMR=10.1429;NS=1;NUMALT=1;ODDS=19.9179;PAIRED=0.759036;PAIREDR=0.72619;PAO=0;PQA=0;PQR=0;PRO=0;QA=2645;QR=2773;RO=83;RPL=39;RPP=3.66436;RPPR=3.94093;RPR=44;RUN=1;SAF=28;SAP=22.0826;SAR=55;SRF=45;SRP=3.94093;SRR=38;TYPE=snp;ANN=T|upstream_gene_variant|MODIFIER|Afu1g00200|Afu1g00200|transcript|Afu1g00200-T|Coding||c.-1299T>A|||||1299|,T|upstream_gene_variant|MODIFIER|Afu1g00210|Afu1g00210|transcript|Afu1g00210-T|Coding||c.-3697A>T|||||3697|,T|intergenic_region|MODIFIER|Afu1g00200-Afu1g00210|Afu1g00200-Afu1g00210|intergenic_region|Afu1g00200-Afu1g00210|||n.38774A>T||||||	GT:DP:RO:QR:AO:QA:GL	0/1:170:83:2713:83:2645:-51.1184,0,-14.8971
Chr1_A_fumigatus_Af293	38791	.	T	A	69.0817	.	AB=0.505952;ABP=3.062;AC=1;AF=0.5;AN=2;AO=85;CIGAR=1X;DP=169;DPB=169;DPRA=0;EPP=7.3277;EPPR=3.68051;GTI=0;LEN=1;MEANALT=3;MQM=9.21176;MQMR=15.5679;NS=1;NUMALT=1;ODDS=15.9066;PAIRED=0.729412;PAIREDR=0.728395;PAO=0;PQA=0;PQR=0;PRO=0;QA=2555;QR=2818;RO=80;RPL=42;RPP=3.03585;RPPR=3.25157;RPR=43;RUN=1;SAF=44;SAP=3.24022;SAR=41;SRF=25;SRP=28.7731;SRR=55;TYPE=snp;ANN=A|upstream_gene_variant|MODIFIER|Afu1g00200|Afu1g00200|transcript|Afu1g00200-T|Coding||c.-1316A>T|||||1316|,A|upstream_gene_variant|MODIFIER|Afu1g00210|Afu1g00210|transcript|Afu1g00210-T|Coding||c.-3680T>A|||||3680|,A|intergenic_region|MODIFIER|Afu1g00200-Afu1g00210|Afu1g00200-Afu1g00210|intergenic_region|Afu1g00200-Afu1g00210|||n.38791T>A||||||	GT:DP:RO:QR:AO:QA:GL	0/1:168:80:2758:85:2555:-13.192,0,-47.1459
Chr1_A_fumigatus_Af293	38805	.	T	C	1612.12	.	AB=0;ABP=0;AC=2;AF=1;AN=2;AO=168;CIGAR=1X;DP=172;DPB=172;DPRA=0;EPP=4.87156;EPPR=3.0103;GTI=0;LEN=1;MEANALT=2;MQM=11.4226;MQMR=54;NS=1;NUMALT=1;ODDS=232.801;PAIRED=0.72619;PAIREDR=0;PAO=0;PQA=0;PQR=0;PRO=0;QA=5743;QR=94;RO=1;RPL=82;RPP=3.21711;RPPR=7.35324;RPR=86;RUN=1;SAF=72;SAP=10.4553;SAR=96;SRF=0;SRP=7.35324;SRR=1;TYPE=snp;ANN=C|upstream_gene_variant|MODIFIER|Afu1g00200|Afu1g00200|transcript|Afu1g00200-T|Coding||c.-1330A>G|||||1330|,C|upstream_gene_variant|MODIFIER|Afu1g00210|Afu1g00210|transcript|Afu1g00210-T|Coding||c.-3666T>C|||||3666|,C|intergenic_region|MODIFIER|Afu1g00200-Afu1g00210|Afu1g00200-Afu1g00210|intergenic_region|Afu1g00200-Afu1g00210|||n.38805T>C||||||	GT:DP:RO:QR:AO:QA:GL	1/1:171:1:34:168:5743:-164.891,-50.157,0
Chr1_A_fumigatus_Af293	38813	.	AGTGC	GGTGA,AGAGA	876.823	.	AB=0.490798,0.460123;ABP=3.1302,5.2617;AC=1,1;AF=0.5,0.5;AN=2;AO=80,75;CIGAR=1X3M1X,2M1X1M1X;DP=164;DPB=165.2;DPRA=0,0;EPP=3.0103,15.7786;EPPR=0;GTI=0;LEN=5,5;MEANALT=4,4;MQM=9.2375,13.72;MQMR=0;NS=1;NUMALT=2;ODDS=20.8288;PAIRED=0.7,0.733333;PAIREDR=0;PAO=2.5,1.5;PQA=43,9;PQR=0;PRO=0;QA=2456,2316;QR=0;RO=0;RPL=35,44;RPP=5.72464,7.90335;RPPR=0;RPR=45,31;RUN=1,1;SAF=35,24;SAP=5.72464,24.117;SAR=45,51;SRF=0;SRP=0;SRR=0;TYPE=complex,complex;ANN=GGTGA|upstream_gene_variant|MODIFIER|Afu1g00200|Afu1g00200|transcript|Afu1g00200-T|Coding||c.-1342_-1338delGCACTinsTCACC|||||1338|,AGAGA|upstream_gene_variant|MODIFIER|Afu1g00200|Afu1g00200|transcript|Afu1g00200-T|Coding||c.-1342_-1340delGCAinsTCT|||||1340|,GGTGA|upstream_gene_variant|MODIFIER|Afu1g00210|Afu1g00210|transcript|Afu1g00210-T|Coding||c.-3658_-3654delAGTGCinsGGTGA|||||3658|,AGAGA|upstream_gene_variant|MODIFIER|Afu1g00210|Afu1g00210|transcript|Afu1g00210-T|Coding||c.-3656_-3654delTGCinsAGA|||||3656|,GGTGA|intergenic_region|MODIFIER|Afu1g00200-Afu1g00210|Afu1g00200-Afu1g00210|intergenic_region|Afu1g00200-Afu1g00210|||n.38813_38817delAGTGCinsGGTGA||||||,AGAGA|intergenic_region|MODIFIER|Afu1g00200-Afu1g00210|Afu1g00200-Afu1g00210|intergenic_region|Afu1g00200-Afu1g00210|||n.38815_38817delTGCinsAGA||||||	GT:DP:RO:QR:AO:QA:GL	1/2:163:0:0:80,75:2456,2316:-101.001,-62.911,-37.6245,-38.8432,0,-15.3629
Chr1_A_fumigatus_Af293	38827	.	T	A	218.058	.	AB=0.426829;ABP=10.6369;AC=1;AF=0.5;AN=2;AO=70;CIGAR=1X;DP=165;DPB=165;DPRA=0;EPP=15.4187;EPPR=4.90158;GTI=0;LEN=1;MEANALT=3;MQM=13.3714;MQMR=11.2473;NS=1;NUMALT=1;ODDS=50.2098;PAIRED=0.742857;PAIREDR=0.72043;PAO=0;PQA=0;PQR=0;PRO=0;QA=2384;QR=2977;RO=92;RPL=41;RPP=7.47733;RPPR=3.22044;RPR=29;RUN=1;SAF=22;SAP=23.9805;SAR=48;SRF=44;SRP=3.59403;SRR=48;TYPE=snp;ANN=A|upstream_gene_variant|MODIFIER|Afu1g00200|Afu1g00200|transcript|Afu1g00200-T|Coding||c.-1352A>T|||||1352|,A|upstream_gene_variant|MODIFIER|Afu1g00210|Afu1g00210|transcript|Afu1g00210-T|Coding||c.-3644T>A|||||3644|,A|intergenic_region|MODIFIER|Afu1g00200-Afu1g00210|Afu1g00200-Afu1g00210|intergenic_region|Afu1g00200-Afu1g00210|||n.38827T>A||||||	GT:DP:RO:QR:AO:QA:GL	0/1:164:92:2917:70:2384:-31.9192,0,-29.3051
Chr1_A_fumigatus_Af293	38839	.	G	A	167.14	.	AB=0.413174;ABP=13.9457;AC=1;AF=0.5;AN=2;AO=69;CIGAR=1X;DP=168;DPB=168;DPRA=0;EPP=19.6583;EPPR=7.94546;GTI=0;LEN=1;MEANALT=1;MQM=13.0145;MQMR=12.8081;NS=1;NUMALT=1;ODDS=38.4854;PAIRED=0.753623;PAIREDR=0.717172;PAO=0;PQA=0;PQR=0;PRO=0;QA=2356;QR=3609;RO=98;RPL=41;RPP=8.32883;RPPR=5.66432;RPR=28;RUN=1;SAF=21;SAP=25.9524;SAR=48;SRF=45;SRP=4.78696;SRR=53;TYPE=snp;ANN=A|upstream_gene_variant|MODIFIER|Afu1g00200|Afu1g00200|transcript|Afu1g00200-T|Coding||c.-1364C>T|||||1364|,A|upstream_gene_variant|MODIFIER|Afu1g00210|Afu1g00210|transcript|Afu1g00210-T|Coding||c.-3632G>A|||||3632|,A|intergenic_region|MODIFIER|Afu1g00200-Afu1g00210|Afu1g00200-Afu1g00210|intergenic_region|Afu1g00200-Afu1g00210|||n.38839G>A||||||	GT:DP:RO:QR:AO:QA:GL	0/1:167:98:3549:69:2356:-27.9917,0,-48.7944
Chr1_A_fumigatus_Af293	38848	.	GCAA	ACAG	969.681	.	AB=0;ABP=0;AC=2;AF=1;AN=2;AO=94;CIGAR=1X2M1X;DP=168;DPB=168.25;DPRA=0;EPP=6.33681;EPPR=5.18177;GTI=0;LEN=4;MEANALT=2;MQM=12.2872;MQMR=8;NS=1;NUMALT=1;ODDS=6.90299;PAIRED=0.723404;PAIREDR=0;PAO=1.5;PQA=50;PQR=0;PRO=0;QA=3182;QR=33;RO=1;RPL=40;RPP=7.53805;RPPR=5.18177;RPR=54;RUN=1;SAF=41;SAP=6.33681;SAR=53;SRF=0;SRP=5.18177;SRR=1;TYPE=complex;ANN=ACAG|upstream_gene_variant|MODIFIER|Afu1g00200|Afu1g00200|transcript|Afu1g00200-T|Coding||c.-1376_-1373delTTGCinsCTGT|||||1373|,ACAG|upstream_gene_variant|MODIFIER|Afu1g00210|Afu1g00210|transcript|Afu1g00210-T|Coding||c.-3623_-3620delGCAAinsACAG|||||3623|,ACAG|intergenic_region|MODIFIER|Afu1g00200-Afu1g00210|Afu1g00200-Afu1g00210|intergenic_region|Afu1g00200-Afu1g00210|||n.38848_38851delGCAAinsACAG||||||	GT:DP:RO:QR:AO:QA:GL	1/1:167:1:33:94:3182:-100.432,-28.7821,0
Chr1_A_fumigatus_Af293	38854	.	TAGC	CAGT,TAGT	1113.85	.	AB=0.409938,0.565217;ABP=14.3532,8.95825;AC=1,1;AF=0.5,0.5;AN=2;AO=66,91;CIGAR=1X2M1X,3M1X;DP=162;DPB=163.5;DPRA=0,0;EPP=18.9344,4.94315;EPPR=0;GTI=0;LEN=4,1;MEANALT=4,4;MQM=10.2121,13.5824;MQMR=0;NS=1;NUMALT=2;ODDS=29.8269;PAIRED=0.787879,0.725275;PAIREDR=0;PAO=6,0.5;PQA=190,16.5;PQR=16.5;PRO=0.5;QA=2232,3069;QR=0;RO=0;RPL=38,36;RPP=6.30041,11.6246;RPPR=0;RPR=28,55;RUN=1,1;SAF=24,41;SAP=13.6703,4.94315;SAR=42,50;SRF=0;SRP=0;SRR=0;TYPE=complex,snp;ANN=CAGT|upstream_gene_variant|MODIFIER|Afu1g00200|Afu1g00200|transcript|Afu1g00200-T|Coding||c.-1382_-1379delGCTAinsACTG|||||1379|,TAGT|upstream_gene_variant|MODIFIER|Afu1g00200|Afu1g00200|transcript|Afu1g00200-T|Coding||c.-1382G>A|||||1382|,CAGT|upstream_gene_variant|MODIFIER|Afu1g00210|Afu1g00210|transcript|Afu1g00210-T|Coding||c.-3617_-3614delTAGCinsCAGT|||||3617|,TAGT|upstream_gene_variant|MODIFIER|Afu1g00210|Afu1g00210|transcript|Afu1g00210-T|Coding||c.-3614C>T|||||3614|,CAGT|intergenic_region|MODIFIER|Afu1g00200-Afu1g00210|Afu1g00200-Afu1g00210|intergenic_region|Afu1g00200-Afu1g00210|||n.38854_38857delTAGCinsCAGT||||||,TAGT|intergenic_region|MODIFIER|Afu1g00200-Afu1g00210|Afu1g00200-Afu1g00210|intergenic_region|Afu1g00200-Afu1g00210|||n.38857C>T||||||	GT:DP:RO:QR:AO:QA:GL	1/2:161:0:0:66,91:2232,3069:-125.335,-75.5662,-52.9124,-50.4214,0,-22.4256
Chr1_A_fumigatus_Af293	38867	.	G	A	1678.71	.	AB=0;ABP=0;AC=2;AF=1;AN=2;AO=159;CIGAR=1X;DP=160;DPB=160;DPRA=0;EPP=4.11652;EPPR=0;GTI=0;LEN=1;MEANALT=1;MQM=12.5597;MQMR=100;NS=1;NUMALT=1;ODDS=223.64;PAIRED=0.748428;PAIREDR=0;PAO=0;PQA=0;PQR=0;PRO=0;QA=5811;QR=60;RO=0;RPL=79;RPP=3.02396;RPPR=5.18177;RPR=80;RUN=1;SAF=69;SAP=9.03306;SAR=90;SRF=0;SRP=5.18177;SRR=0;TYPE=snp;ANN=A|upstream_gene_variant|MODIFIER|Afu1g00200|Afu1g00200|transcript|Afu1g00200-T|Coding||c.-1392C>T|||||1392|,A|upstream_gene_variant|MODIFIER|Afu1g00210|Afu1g00210|transcript|Afu1g00210-T|Coding||c.-3604G>A|||||3604|,A|intergenic_region|MODIFIER|Afu1g00200-Afu1g00210|Afu1g00200-Afu1g00210|intergenic_region|Afu1g00200-Afu1g00210|||n.38867G>A||||||	GT:DP:RO:QR:AO:QA:GL	1/1:159:0:0:159:5811:-172.181,-47.8638,0
Chr1_A_fumigatus_Af293	38883	.	C	T	870.77	.	AB=0.566265;ABP=9.34158;AC=1;AF=0.5;AN=2;AO=94;CIGAR=1X;DP=167;DPB=167;DPRA=0;EPP=3.37991;EPPR=5.41974;GTI=0;LEN=1;MEANALT=1;MQM=18.2447;MQMR=10.5616;NS=1;NUMALT=1;ODDS=2.84837;PAIRED=0.744681;PAIREDR=0.739726;PAO=0;PQA=0;PQR=0;PRO=0;QA=3448;QR=2681;RO=72;RPL=38;RPP=10.4949;RPPR=11.607;RPR=56;RUN=1;SAF=45;SAP=3.37991;SAR=49;SRF=25;SRP=18.746;SRR=47;TYPE=snp;ANN=T|upstream_gene_variant|MODIFIER|Afu1g00200|Afu1g00200|transcript|Afu1g00200-T|Coding||c.-1408G>A|||||1408|,T|upstream_gene_variant|MODIFIER|Afu1g00210|Afu1g00210|transcript|Afu1g00210-T|Coding||c.-3588C>T|||||3588|,T|intergenic_region|MODIFIER|Afu1g00200-Afu1g00210|Afu1g00200-Afu1g00210|intergenic_region|Afu1g00200-Afu1g00210|||n.38883C>T||||||	GT:DP:RO:QR:AO:QA:GL	0/1:166:72:2621:94:3448:-94.3659,0,-10.0879
Chr1_A_fumigatus_Af293	38893	.	A	G	2025.0	.	AB=0;ABP=0;AC=2;AF=1;AN=2;AO=166;CIGAR=1X;DP=167;DPB=167;DPRA=0;EPP=3.06262;EPPR=0;GTI=0;LEN=1;MEANALT=1;MQM=14.6386;MQMR=100;NS=1;NUMALT=1;ODDS=233.344;PAIRED=0.753012;PAIREDR=0;PAO=0;PQA=0;PQR=0;PRO=0;QA=6017;QR=60;RO=0;RPL=78;RPP=4.31842;RPPR=5.18177;RPR=88;RUN=1;SAF=72;SAP=9.34158;SAR=94;SRF=0;SRP=5.18177;SRR=0;TYPE=snp;ANN=G|upstream_gene_variant|MODIFIER|Afu1g00200|Afu1g00200|transcript|Afu1g00200-T|Coding||c.-1418T>C|||||1418|,G|upstream_gene_variant|MODIFIER|Afu1g00210|Afu1g00210|transcript|Afu1g00210-T|Coding||c.-3578A>G|||||3578|,G|intergenic_region|MODIFIER|Afu1g00200-Afu1g00210|Afu1g00200-Afu1g00210|intergenic_region|Afu1g00200-Afu1g00210|||n.38893A>G||||||	GT:DP:RO:QR:AO:QA:GL	1/1:166:0:0:166:6017:-206.893,-49.971,0
Chr1_A_fumigatus_Af293	38898	.	CGCACTCT	TGCTCTCC	2255.22	.	AB=0;ABP=0;AC=2;AF=1;AN=2;AO=164;CIGAR=1X2M1X3M1X;DP=168;DPB=173.125;DPRA=0;EPP=5.60547;EPPR=0;GTI=0;LEN=8;MEANALT=3;MQM=15.6707;MQMR=0;NS=1;NUMALT=1;ODDS=239.582;PAIRED=0.737805;PAIREDR=0;PAO=13;PQA=304;PQR=0;PRO=0;QA=5733;QR=0;RO=0;RPL=81;RPP=3.06326;RPPR=0;RPR=83;RUN=1;SAF=70;SAP=10.6369;SAR=94;SRF=0;SRP=0;SRR=0;TYPE=complex;ANN=TGCTCTCC|upstream_gene_variant|MODIFIER|Afu1g00200|Afu1g00200|transcript|Afu1g00200-T|Coding||c.-1430_-1423delAGAGTGCGinsGGAGAGCA|||||1423|,TGCTCTCC|upstream_gene_variant|MODIFIER|Afu1g00210|Afu1g00210|transcript|Afu1g00210-T|Coding||c.-3573_-3566delCGCACTCTinsTGCTCTCC|||||3573|,TGCTCTCC|intergenic_region|MODIFIER|Afu1g00200-Afu1g00210|Afu1g00200-Afu1g00210|intergenic_region|Afu1g00200-Afu1g00210|||n.38898_38905delCGCACTCTinsTGCTCTCC||||||	GT:DP:RO:QR:AO:QA:GL	1/1:167:0:0:164:5733:-230.165,-53.2823,0
Chr1_A_fumigatus_Af293	38937	.	CCCCC	TCCCA	2467.4	.	AB=0;ABP=0;AC=2;AF=1;AN=2;AO=125;CIGAR=1X3M1X;DP=198;DPB=198.4;DPRA=0;EPP=5.11229;EPPR=0;GTI=0;LEN=5;MEANALT=3;MQM=26.272;MQMR=0;NS=1;NUMALT=1;ODDS=58.508;PAIRED=0.776;PAIREDR=0;PAO=0;PQA=0;PQR=35;PRO=1;QA=4239;QR=0;RO=0;RPL=49;RPP=15.6743;RPPR=0;RPR=76;RUN=1;SAF=63;SAP=3.02767;SAR=62;SRF=0;SRP=0;SRR=0;TYPE=complex;ANN=TCCCA|upstream_gene_variant|MODIFIER|Afu1g00200|Afu1g00200|transcript|Afu1g00200-T|Coding||c.-1466_-1462delGGGGGinsTGGGA|||||1462|,TCCCA|upstream_gene_variant|MODIFIER|Afu1g00210|Afu1g00210|transcript|Afu1g00210-T|Coding||c.-3534_-3530delCCCCCinsTCCCA|||||3534|,TCCCA|intergenic_region|MODIFIER|Afu1g00200-Afu1g00210|Afu1g00200-Afu1g00210|intergenic_region|Afu1g00200-Afu1g00210|||n.38937_38941delCCCCCinsTCCCA||||||	GT:DP:RO:QR:AO:QA:GL	1/1:197:0:0:125:4239:-251.659,-39.588,0
Chr1_A_fumigatus_Af293	39159	.	A	G	4205.94	.	AB=0;ABP=0;AC=2;AF=1;AN=2;AO=151;CIGAR=1X;DP=152;DPB=152;DPRA=0;EPP=13.4938;EPPR=0;GTI=0;LEN=1;MEANALT=1;MQM=36.6821;MQMR=100;NS=1;NUMALT=1;ODDS=212.549;PAIRED=0.761589;PAIREDR=0;PAO=0;PQA=0;PQR=0;PRO=0;QA=5438;QR=60;RO=0;RPL=89;RPP=13.4938;RPPR=5.18177;RPR=62;RUN=1;SAF=77;SAP=3.13973;SAR=74;SRF=0;SRP=5.18177;SRR=0;TYPE=snp;ANN=G|upstream_gene_variant|MODIFIER|Afu1g00200|Afu1g00200|transcript|Afu1g00200-T|Coding||c.-1684T>C|||||1684|,G|upstream_gene_variant|MODIFIER|Afu1g00210|Afu1g00210|transcript|Afu1g00210-T|Coding||c.-3312A>G|||||3312|,G|intergenic_region|MODIFIER|Afu1g00200-Afu1g00210|Afu1g00200-Afu1g00210|intergenic_region|Afu1g00200-Afu1g00210|||n.39159A>G||||||	GT:DP:RO:QR:AO:QA:GL	1/1:151:0:0:151:5438:-426.266,-45.4555,0
Chr1_A_fumigatus_Af293	39165	.	C	G	4029.79	.	AB=0;ABP=0;AC=2;AF=1;AN=2;AO=144;CIGAR=1X;DP=154;DPB=154;DPRA=0;EPP=22.5536;EPPR=0;GTI=0;LEN=1;MEANALT=2;MQM=38.5417;MQMR=100;NS=1;NUMALT=1;ODDS=202.845;PAIRED=0.756944;PAIREDR=0;PAO=0;PQA=0;PQR=0;PRO=0;QA=4987;QR=60;RO=0;RPL=79;RPP=5.96592;RPPR=5.18177;RPR=65;RUN=1;SAF=75;SAP=3.55317;SAR=69;SRF=0;SRP=5.18177;SRR=0;TYPE=snp;ANN=G|upstream_gene_variant|MODIFIER|Afu1g00200|Afu1g00200|transcript|Afu1g00200-T|Coding||c.-1690G>C|||||1690|,G|upstream_gene_variant|MODIFIER|Afu1g00210|Afu1g00210|transcript|Afu1g00210-T|Coding||c.-3306C>G|||||3306|,G|intergenic_region|MODIFIER|Afu1g00200-Afu1g00210|Afu1g00200-Afu1g00210|intergenic_region|Afu1g00200-Afu1g00210|||n.39165C>G||||||	GT:DP:RO:QR:AO:QA:GL	1/1:153:0:0:144:4987:-408.822,-43.3483,0
Chr1_A_fumigatus_Af293	39309	.	A	G	3257.89	.	AB=0;ABP=0;AC=2;AF=1;AN=2;AO=117;CIGAR=1X;DP=118;DPB=118;DPRA=0;EPP=3.47429;EPPR=0;GTI=0;LEN=1;MEANALT=1;MQM=36.6667;MQMR=100;NS=1;NUMALT=1;ODDS=165.415;PAIRED=0.794872;PAIREDR=0;PAO=0;PQA=0;PQR=0;PRO=0;QA=4198;QR=60;RO=0;RPL=66;RPP=7.18621;RPPR=5.18177;RPR=51;RUN=1;SAF=45;SAP=16.5402;SAR=72;SRF=0;SRP=5.18177;SRR=0;TYPE=snp;ANN=G|upstream_gene_variant|MODIFIER|Afu1g00200|Afu1g00200|transcript|Afu1g00200-T|Coding||c.-1834T>C|||||1834|,G|upstream_gene_variant|MODIFIER|Afu1g00210|Afu1g00210|transcript|Afu1g00210-T|Coding||c.-3162A>G|||||3162|,G|intergenic_region|MODIFIER|Afu1g00200-Afu1g00210|Afu1g00200-Afu1g00210|intergenic_region|Afu1g00200-Afu1g00210|||n.39309A>G||||||	GT:DP:RO:QR:AO:QA:GL	1/1:117:0:0:117:4198:-331.003,-35.2205,0
Chr1_A_fumigatus_Af293	39316	.	G	A	2984.21	.	AB=0;ABP=0;AC=2;AF=1;AN=2;AO=109;CIGAR=1X;DP=113;DPB=113;DPRA=0;EPP=3.03022;EPPR=0;GTI=0;LEN=1;MEANALT=3;MQM=36.8073;MQMR=100;NS=1;NUMALT=1;ODDS=154.325;PAIRED=0.825688;PAIREDR=0;PAO=0;PQA=0;PQR=0;PRO=0;QA=3830;QR=60;RO=0;RPL=62;RPP=7.4927;RPPR=5.18177;RPR=47;RUN=1;SAF=43;SAP=13.5489;SAR=66;SRF=0;SRP=5.18177;SRR=0;TYPE=snp;ANN=A|upstream_gene_variant|MODIFIER|Afu1g00200|Afu1g00200|transcript|Afu1g00200-T|Coding||c.-1841C>T|||||1841|,A|upstream_gene_variant|MODIFIER|Afu1g00210|Afu1g00210|transcript|Afu1g00210-T|Coding||c.-3155G>A|||||3155|,A|intergenic_region|MODIFIER|Afu1g00200-Afu1g00210|Afu1g00200-Afu1g00210|intergenic_region|Afu1g00200-Afu1g00210|||n.39316G>A||||||	GT:DP:RO:QR:AO:QA:GL	1/1:112:0:0:109:3830:-303.274,-32.8123,0
Chr1_A_fumigatus_Af293	39401	.	G	A	2514.5	.	AB=0;ABP=0;AC=2;AF=1;AN=2;AO=104;CIGAR=1X;DP=107;DPB=107;DPRA=0;EPP=3.76196;EPPR=3.73412;GTI=0;LEN=1;MEANALT=1;MQM=30.7115;MQMR=35.3333;NS=1;NUMALT=1;ODDS=143.003;PAIRED=0.788462;PAIREDR=0.666667;PAO=0;PQA=0;PQR=0;PRO=0;QA=3825;QR=131;RO=2;RPL=64;RPP=15.0369;RPPR=9.52472;RPR=40;RUN=1;SAF=43;SAP=9.77527;SAR=61;SRF=1;SRP=3.73412;SRR=1;TYPE=snp;ANN=A|upstream_gene_variant|MODIFIER|Afu1g00200|Afu1g00200|transcript|Afu1g00200-T|Coding||c.-1926C>T|||||1926|,A|upstream_gene_variant|MODIFIER|Afu1g00210|Afu1g00210|transcript|Afu1g00210-T|Coding||c.-3070G>A|||||3070|,A|intergenic_region|MODIFIER|Afu1g00200-Afu1g00210|Afu1g00200-Afu1g00210|intergenic_region|Afu1g00200-Afu1g00210|||n.39401G>A||||||	GT:DP:RO:QR:AO:QA:GL	1/1:106:2:71:104:3825:-255.518,-31.3395,0
Chr1_A_fumigatus_Af293	39423	.	GAA	TAG	2153.77	.	AB=0;ABP=0;AC=2;AF=1;AN=2;AO=103;CIGAR=1X1M1X;DP=104;DPB=103.667;DPRA=0;EPP=3.03138;EPPR=0;GTI=0;LEN=3;MEANALT=1;MQM=26.7864;MQMR=0;NS=1;NUMALT=1;ODDS=146.7;PAIRED=0.776699;PAIREDR=0;PAO=1;PQA=31;PQR=0;PRO=0;QA=3529;QR=0;RO=0;RPL=54;RPP=3.53736;RPPR=0;RPR=49;RUN=1;SAF=38;SAP=18.3793;SAR=65;SRF=0;SRP=0;SRR=0;TYPE=complex;ANN=TAG|upstream_gene_variant|MODIFIER|Afu1g00200|Afu1g00200|transcript|Afu1g00200-T|Coding||c.-1950_-1948delTTCinsCTA|||||1948|,TAG|upstream_gene_variant|MODIFIER|Afu1g00210|Afu1g00210|transcript|Afu1g00210-T|Coding||c.-3048_-3046delGAAinsTAG|||||3048|,TAG|intergenic_region|MODIFIER|Afu1g00200-Afu1g00210|Afu1g00200-Afu1g00210|intergenic_region|Afu1g00200-Afu1g00210|||n.39423_39425delGAAinsTAG||||||	GT:DP:RO:QR:AO:QA:GL	1/1:103:0:0:103:3529:-220.288,-31.3071,0
Chr1_A_fumigatus_Af293	39466	.	TGTGCC	GGGAAT	1536.66	.	AB=0;ABP=0;AC=2;AF=1;AN=2;AO=88;CIGAR=1X1M4X;DP=91;DPB=91.8333;DPRA=0;EPP=3.0103;EPPR=0;GTI=0;LEN=6;MEANALT=3;MQM=21.3636;MQMR=0;NS=1;NUMALT=1;ODDS=127.292;PAIRED=0.761364;PAIREDR=0;PAO=3;PQA=68;PQR=0;PRO=0;QA=2836;QR=0;RO=0;RPL=40;RPP=4.58955;RPPR=0;RPR=48;RUN=1;SAF=36;SAP=9.32731;SAR=52;SRF=0;SRP=0;SRR=0;TYPE=complex;ANN=GGGAAT|upstream_gene_variant|MODIFIER|Afu1g00200|Afu1g00200|transcript|Afu1g00200-T|Coding||c.-1996_-1991delGGCACAinsATTCCC|||||1991|,GGGAAT|upstream_gene_variant|MODIFIER|Afu1g00210|Afu1g00210|transcript|Afu1g00210-T|Coding||c.-3005_-3000delTGTGCCinsGGGAAT|||||3005|,GGGAAT|intergenic_region|MODIFIER|Afu1g00200-Afu1g00210|Afu1g00200-Afu1g00210|intergenic_region|Afu1g00200-Afu1g00210|||n.39466_39471delTGTGCCinsGGGAAT||||||	GT:DP:RO:QR:AO:QA:GL	1/1:90:0:0:88:2836:-157.665,-27.3937,0
Chr1_A_fumigatus_Af293	39496	.	G	T	1449.17	.	AB=0;ABP=0;AC=2;AF=1;AN=2;AO=93;CIGAR=1X;DP=96;DPB=96;DPRA=0;EPP=5.83555;EPPR=0;GTI=0;LEN=1;MEANALT=3;MQM=19.086;MQMR=100;NS=1;NUMALT=1;ODDS=132.144;PAIRED=0.72043;PAIREDR=0;PAO=0;PQA=0;PQR=0;PRO=0;QA=3317;QR=60;RO=0;RPL=42;RPP=4.90158;RPPR=5.18177;RPR=51;RUN=1;SAF=40;SAP=6.95631;SAR=53;SRF=0;SRP=5.18177;SRR=0;TYPE=snp;ANN=T|upstream_gene_variant|MODIFIER|Afu1g00200|Afu1g00200|transcript|Afu1g00200-T|Coding||c.-2021C>A|||||2021|,T|upstream_gene_variant|MODIFIER|Afu1g00210|Afu1g00210|transcript|Afu1g00210-T|Coding||c.-2975G>T|||||2975|,T|intergenic_region|MODIFIER|Afu1g00200-Afu1g00210|Afu1g00200-Afu1g00210|intergenic_region|Afu1g00200-Afu1g00210|||n.39496G>T||||||	GT:DP:RO:QR:AO:QA:GL	1/1:95:0:0:93:3317:-149.026,-27.9958,0
Chr1_A_fumigatus_Af293	39532	.	A	T	1316.25	.	AB=0;ABP=0;AC=2;AF=1;AN=2;AO=93;CIGAR=1X;DP=95;DPB=95;DPRA=0;EPP=3.03365;EPPR=0;GTI=0;LEN=1;MEANALT=2;MQM=16.8817;MQMR=100;NS=1;NUMALT=1;ODDS=132.144;PAIRED=0.709677;PAIREDR=0;PAO=0;PQA=0;PQR=0;PRO=0;QA=3396;QR=60;RO=0;RPL=50;RPP=4.15441;RPPR=5.18177;RPR=43;RUN=1;SAF=39;SAP=8.26386;SAR=54;SRF=0;SRP=5.18177;SRR=0;TYPE=snp;ANN=T|upstream_gene_variant|MODIFIER|Afu1g00200|Afu1g00200|transcript|Afu1g00200-T|Coding||c.-2057T>A|||||2057|,T|upstream_gene_variant|MODIFIER|Afu1g00210|Afu1g00210|transcript|Afu1g00210-T|Coding||c.-2939A>T|||||2939|,T|intergenic_region|MODIFIER|Afu1g00200-Afu1g00210|Afu1g00200-Afu1g00210|intergenic_region|Afu1g00200-Afu1g00210|||n.39532A>T||||||	GT:DP:RO:QR:AO:QA:GL	1/1:94:0:0:93:3396:-135.513,-27.9958,0
Chr1_A_fumigatus_Af293	39584	.	A	C	988.317	.	AB=0;ABP=0;AC=2;AF=1;AN=2;AO=85;CIGAR=1X;DP=86;DPB=86;DPRA=0;EPP=6.10145;EPPR=0;GTI=0;LEN=1;MEANALT=1;MQM=13.9176;MQMR=100;NS=1;NUMALT=1;ODDS=121.054;PAIRED=0.647059;PAIREDR=0;PAO=0;PQA=0;PQR=0;PRO=0;QA=3028;QR=60;RO=0;RPL=49;RPP=7.3277;RPPR=5.18177;RPR=36;RUN=1;SAF=37;SAP=6.10145;SAR=48;SRF=0;SRP=5.18177;SRR=0;TYPE=snp;ANN=C|upstream_gene_variant|MODIFIER|Afu1g00200|Afu1g00200|transcript|Afu1g00200-T|Coding||c.-2109T>G|||||2109|,C|upstream_gene_variant|MODIFIER|Afu1g00210|Afu1g00210|transcript|Afu1g00210-T|Coding||c.-2887A>C|||||2887|,C|intergenic_region|MODIFIER|Afu1g00200-Afu1g00210|Afu1g00200-Afu1g00210|intergenic_region|Afu1g00200-Afu1g00210|||n.39584A>C||||||	GT:DP:RO:QR:AO:QA:GL	1/1:85:0:0:85:3028:-103.065,-25.5876,0
Chr1_A_fumigatus_Af293	39591	.	G	A	955.219	.	AB=0;ABP=0;AC=2;AF=1;AN=2;AO=85;CIGAR=1X;DP=86;DPB=86;DPRA=0;EPP=6.10145;EPPR=0;GTI=0;LEN=1;MEANALT=1;MQM=13.6706;MQMR=100;NS=1;NUMALT=1;ODDS=121.054;PAIRED=0.635294;PAIREDR=0;PAO=0;PQA=0;PQR=0;PRO=0;QA=3080;QR=60;RO=0;RPL=52;RPP=12.2327;RPPR=5.18177;RPR=33;RUN=1;SAF=38;SAP=5.07959;SAR=47;SRF=0;SRP=5.18177;SRR=0;TYPE=snp;ANN=A|upstream_gene_variant|MODIFIER|Afu1g00200|Afu1g00200|transcript|Afu1g00200-T|Coding||c.-2116C>T|||||2116|,A|upstream_gene_variant|MODIFIER|Afu1g00210|Afu1g00210|transcript|Afu1g00210-T|Coding||c.-2880G>A|||||2880|,A|intergenic_region|MODIFIER|Afu1g00200-Afu1g00210|Afu1g00200-Afu1g00210|intergenic_region|Afu1g00200-Afu1g00210|||n.39591G>A||||||	GT:DP:RO:QR:AO:QA:GL	1/1:85:0:0:85:3080:-100.144,-25.5876,0
Chr1_A_fumigatus_Af293	39616	.	AGA	AGGA	520.159	.	AB=0;ABP=0;AC=2;AF=1;AN=2;AO=75;CIGAR=1M1I2M;DP=78;DPB=102.333;DPRA=0;EPP=3.27088;EPPR=0;GTI=0;LEN=1;MEANALT=2;MQM=11.1067;MQMR=0;NS=1;NUMALT=1;ODDS=107.191;PAIRED=0.653333;PAIREDR=0;PAO=0;PQA=0;PQR=0;PRO=0;QA=816;QR=0;RO=0;RPL=51;RPP=24.117;RPPR=0;RPR=24;RUN=1;SAF=37;SAP=3.03925;SAR=38;SRF=0;SRP=0;SRR=0;TYPE=ins;ANN=AGGA|upstream_gene_variant|MODIFIER|Afu1g00200|Afu1g00200|transcript|Afu1g00200-T|Coding||c.-2143_-2142insC|||||2143|,AGGA|upstream_gene_variant|MODIFIER|Afu1g00210|Afu1g00210|transcript|Afu1g00210-T|Coding||c.-2854_-2853insG|||||2853|,AGGA|intergenic_region|MODIFIER|Afu1g00200-Afu1g00210|Afu1g00200-Afu1g00210|intergenic_region|Afu1g00200-Afu1g00210|||n.39617_39618insG||||||	GT:DP:RO:QR:AO:QA:GL	1/1:77:0:0:75:816:-57.2846,-22.5773,0
Chr1_A_fumigatus_Af293	39619	.	T	C	670.081	.	AB=0;ABP=0;AC=2;AF=1;AN=2;AO=75;CIGAR=1X;DP=77;DPB=77;DPRA=0;EPP=3.27088;EPPR=0;GTI=0;LEN=1;MEANALT=2;MQM=11.1067;MQMR=100;NS=1;NUMALT=1;ODDS=107.191;PAIRED=0.653333;PAIREDR=0;PAO=0;PQA=0;PQR=0;PRO=0;QA=2742;QR=60;RO=0;RPL=51;RPP=24.117;RPPR=5.18177;RPR=24;RUN=1;SAF=37;SAP=3.03925;SAR=38;SRF=0;SRP=5.18177;SRR=0;TYPE=snp;ANN=C|upstream_gene_variant|MODIFIER|Afu1g00200|Afu1g00200|transcript|Afu1g00200-T|Coding||c.-2144A>G|||||2144|,C|upstream_gene_variant|MODIFIER|Afu1g00210|Afu1g00210|transcript|Afu1g00210-T|Coding||c.-2852T>C|||||2852|,C|intergenic_region|MODIFIER|Afu1g00200-Afu1g00210|Afu1g00200-Afu1g00210|intergenic_region|Afu1g00200-Afu1g00210|||n.39619T>C||||||	GT:DP:RO:QR:AO:QA:GL	1/1:76:0:0:75:2742:-72.2767,-22.5773,0
Chr1_A_fumigatus_Af293	39627	.	G	C	556.208	.	AB=0;ABP=0;AC=2;AF=1;AN=2;AO=70;CIGAR=1X;DP=71;DPB=71;DPRA=0;EPP=9.09042;EPPR=0;GTI=0;LEN=1;MEANALT=1;MQM=10.4429;MQMR=100;NS=1;NUMALT=1;ODDS=100.259;PAIRED=0.642857;PAIREDR=0;PAO=0;PQA=0;PQR=0;PRO=0;QA=2483;QR=60;RO=0;RPL=54;RPP=47.8047;RPPR=5.18177;RPR=16;RUN=1;SAF=34;SAP=3.13438;SAR=36;SRF=0;SRP=5.18177;SRR=0;TYPE=snp;ANN=C|upstream_gene_variant|MODIFIER|Afu1g00200|Afu1g00200|transcript|Afu1g00200-T|Coding||c.-2152C>G|||||2152|,C|upstream_gene_variant|MODIFIER|Afu1g00210|Afu1g00210|transcript|Afu1g00210-T|Coding||c.-2844G>C|||||2844|,C|intergenic_region|MODIFIER|Afu1g00200-Afu1g00210|Afu1g00200-Afu1g00210|intergenic_region|Afu1g00200-Afu1g00210|||n.39627G>C||||||	GT:DP:RO:QR:AO:QA:GL	1/1:70:0:0:70:2483:-63.9583,-21.0721,0
Chr1_A_fumigatus_Af293	39649	.	A	G	478.536	.	AB=0;ABP=0;AC=2;AF=1;AN=2;AO=62;CIGAR=1X;DP=63;DPB=63;DPRA=0;EPP=14.358;EPPR=0;GTI=0;LEN=1;MEANALT=1;MQM=10.5806;MQMR=100;NS=1;NUMALT=1;ODDS=89.1691;PAIRED=0.629032;PAIREDR=0;PAO=0;PQA=0;PQR=0;PRO=0;QA=2204;QR=60;RO=0;RPL=51;RPP=59.0483;RPPR=5.18177;RPR=11;RUN=1;SAF=29;SAP=3.57068;SAR=33;SRF=0;SRP=5.18177;SRR=0;TYPE=snp;ANN=G|upstream_gene_variant|MODIFIER|Afu1g00200|Afu1g00200|transcript|Afu1g00200-T|Coding||c.-2174T>C|||||2174|,G|upstream_gene_variant|MODIFIER|Afu1g00210|Afu1g00210|transcript|Afu1g00210-T|Coding||c.-2822A>G|||||2822|,G|intergenic_region|MODIFIER|Afu1g00200-Afu1g00210|Afu1g00200-Afu1g00210|intergenic_region|Afu1g00200-Afu1g00210|||n.39649A>G||||||	GT:DP:RO:QR:AO:QA:GL	1/1:62:0:0:62:2204:-57.9909,-18.6639,0
Chr1_A_fumigatus_Af293	39659	.	T	A	258.498	.	AB=0;ABP=0;AC=2;AF=1;AN=2;AO=44;CIGAR=1X;DP=45;DPB=45;DPRA=0;EPP=10.1169;EPPR=0;GTI=0;LEN=1;MEANALT=1;MQM=7.95455;MQMR=100;NS=1;NUMALT=1;ODDS=59.5213;PAIRED=0.522727;PAIREDR=0;PAO=0;PQA=0;PQR=0;PRO=0;QA=1648;QR=60;RO=0;RPL=32;RPP=22.751;RPPR=5.18177;RPR=12;RUN=1;SAF=24;SAP=3.79993;SAR=20;SRF=0;SRP=5.18177;SRR=0;TYPE=snp;ANN=A|upstream_gene_variant|MODIFIER|Afu1g00200|Afu1g00200|transcript|Afu1g00200-T|Coding||c.-2184A>T|||||2184|,A|upstream_gene_variant|MODIFIER|Afu1g00210|Afu1g00210|transcript|Afu1g00210-T|Coding||c.-2812T>A|||||2812|,A|intergenic_region|MODIFIER|Afu1g00200-Afu1g00210|Afu1g00200-Afu1g00210|intergenic_region|Afu1g00200-Afu1g00210|||n.39659T>A||||||	GT:DP:RO:QR:AO:QA:GL	1/1:44:0:0:44:1648:-31.396,-13.2453,0
Chr1_A_fumigatus_Af293	39683	.	CCCAACTCA	TGCATCTCG	118.274	.	AB=0;ABP=0;AC=2;AF=1;AN=2;AO=35;CIGAR=2X2M1X3M1X;DP=37;DPB=36.1111;DPRA=0;EPP=6.05036;EPPR=0;GTI=0;LEN=9;MEANALT=2;MQM=6.02857;MQMR=0;NS=1;NUMALT=1;ODDS=27.2336;PAIRED=0.457143;PAIREDR=0;PAO=0;PQA=0;PQR=0;PRO=0;QA=1195;QR=0;RO=0;RPL=29;RPP=35.8306;RPPR=0;RPR=6;RUN=1;SAF=20;SAP=4.56135;SAR=15;SRF=0;SRP=0;SRR=0;TYPE=complex;ANN=TGCATCTCG|upstream_gene_variant|MODIFIER|Afu1g00200|Afu1g00200|transcript|Afu1g00200-T|Coding||c.-2216_-2208delTGAGTTGGGinsCGAGATGCA|||||2208|,TGCATCTCG|upstream_gene_variant|MODIFIER|Afu1g00210|Afu1g00210|transcript|Afu1g00210-T|Coding||c.-2788_-2780delCCCAACTCAinsTGCATCTCG|||||2788|,TGCATCTCG|intergenic_region|MODIFIER|Afu1g00200-Afu1g00210|Afu1g00200-Afu1g00210|intergenic_region|Afu1g00200-Afu1g00210|||n.39683_39691delCCCAACTCAinsTGCATCTCG||||||	GT:DP:RO:QR:AO:QA:GL	1/1:36:0:0:35:1195:-18.3481,-10.5361,0
Chr1_A_fumigatus_Af293	39695	.	ATT	ATTT	54.1869	.	AB=0;ABP=0;AC=2;AF=1;AN=2;AO=30;CIGAR=1M1I2M;DP=35;DPB=44.3333;DPRA=0;EPP=5.61607;EPPR=5.18177;GTI=0;LEN=1;MEANALT=1;MQM=6.2;MQMR=4.25;NS=1;NUMALT=1;ODDS=12.477;PAIRED=0.466667;PAIREDR=0.25;PAO=0;PQA=0;PQR=0;PRO=0;QA=186;QR=139;RO=4;RPL=26;RPP=38.0434;RPPR=11.6962;RPR=4;RUN=1;SAF=16;SAP=3.29983;SAR=14;SRF=3;SRP=5.18177;SRR=1;TYPE=ins;ANN=ATTT|upstream_gene_variant|MODIFIER|Afu1g00200|Afu1g00200|transcript|Afu1g00200-T|Coding||c.-2223_-2222insA|||||2223|,ATTT|upstream_gene_variant|MODIFIER|Afu1g00210|Afu1g00210|transcript|Afu1g00210-T|Coding||c.-2774_-2773insT|||||2773|,ATTT|intergenic_region|MODIFIER|Afu1g00200-Afu1g00210|Afu1g00200-Afu1g00210|intergenic_region|Afu1g00200-Afu1g00210|||n.39697_39698insT||||||	GT:DP:RO:QR:AO:QA:GL	1/1:34:4:139:30:186:-9.5657,-8.66372,0
Chr1_A_fumigatus_Af293	39702	.	CTA	TTT	103.585	.	AB=0;ABP=0;AC=2;AF=1;AN=2;AO=31;CIGAR=1X1M1X;DP=34;DPB=34;DPRA=0;EPP=3.64073;EPPR=0;GTI=0;LEN=3;MEANALT=2;MQM=6.09677;MQMR=0;NS=1;NUMALT=1;ODDS=23.8514;PAIRED=0.451613;PAIREDR=0;PAO=0;PQA=0;PQR=0;PRO=0;QA=1128;QR=0;RO=0;RPL=27;RPP=40.0654;RPPR=0;RPR=4;RUN=1;SAF=16;SAP=3.08035;SAR=15;SRF=0;SRP=0;SRR=0;TYPE=complex;ANN=TTT|upstream_gene_variant|MODIFIER|Afu1g00200|Afu1g00200|transcript|Afu1g00200-T|Coding||c.-2229_-2227delTAGinsAAA|||||2227|,TTT|upstream_gene_variant|MODIFIER|Afu1g00210|Afu1g00210|transcript|Afu1g00210-T|Coding||c.-2769_-2767delCTAinsTTT|||||2769|,TTT|intergenic_region|MODIFIER|Afu1g00200-Afu1g00210|Afu1g00200-Afu1g00210|intergenic_region|Afu1g00200-Afu1g00210|||n.39702_39704delCTAinsTTT||||||	GT:DP:RO:QR:AO:QA:GL	1/1:33:0:0:31:1128:-16.955,-9.33193,0
Chr1_A_fumigatus_Af293	39712	.	C	A	116.091	.	AB=0;ABP=0;AC=2;AF=1;AN=2;AO=36;CIGAR=1X;DP=37;DPB=37;DPRA=0;EPP=3.25157;EPPR=0;GTI=0;LEN=1;MEANALT=1;MQM=5.80556;MQMR=100;NS=1;NUMALT=1;ODDS=26.731;PAIRED=0.444444;PAIREDR=0;PAO=0;PQA=0;PQR=0;PRO=0;QA=1303;QR=60;RO=0;RPL=31;RPP=43.7857;RPPR=5.18177;RPR=5;RUN=1;SAF=20;SAP=3.9754;SAR=16;SRF=0;SRP=5.18177;SRR=0;TYPE=snp;ANN=A|upstream_gene_variant|MODIFIER|Afu1g00200|Afu1g00200|transcript|Afu1g00200-T|Coding||c.-2237G>T|||||2237|,A|upstream_gene_variant|MODIFIER|Afu1g00210|Afu1g00210|transcript|Afu1g00210-T|Coding||c.-2759C>A|||||2759|,A|intergenic_region|MODIFIER|Afu1g00200-Afu1g00210|Afu1g00200-Afu1g00210|intergenic_region|Afu1g00200-Afu1g00210|||n.39712C>A||||||	GT:DP:RO:QR:AO:QA:GL	1/1:36:0:0:36:1303:-18.7459,-10.8371,0
Chr1_A_fumigatus_Af293	39721	.	CCTT	GCT	109.222	.	AB=0;ABP=0;AC=2;AF=1;AN=2;AO=35;CIGAR=1X1M1D1M;DP=37;DPB=27.5;DPRA=0;EPP=3.07234;EPPR=0;GTI=0;LEN=3;MEANALT=2;MQM=5.74286;MQMR=0;NS=1;NUMALT=1;ODDS=25.1494;PAIRED=0.428571;PAIREDR=0;PAO=0;PQA=0;PQR=0;PRO=0;QA=1146;QR=0;RO=0;RPL=30;RPP=41.7866;RPPR=0;RPR=5;RUN=1;SAF=20;SAP=4.56135;SAR=15;SRF=0;SRP=0;SRR=0;TYPE=complex;ANN=GCT|upstream_gene_variant|MODIFIER|Afu1g00200|Afu1g00200|transcript|Afu1g00200-T|Coding||c.-2249_-2246delAAGGinsAGC|||||2246|,GCT|upstream_gene_variant|MODIFIER|Afu1g00210|Afu1g00210|transcript|Afu1g00210-T|Coding||c.-2750_-2747delCCTTinsGCT|||||2750|,GCT|intergenic_region|MODIFIER|Afu1g00200-Afu1g00210|Afu1g00200-Afu1g00210|intergenic_region|Afu1g00200-Afu1g00210|||n.39721_39724delCCTTinsGCT||||||	GT:DP:RO:QR:AO:QA:GL	1/1:36:0:0:35:1146:-17.8506,-10.5361,0
Chr1_A_fumigatus_Af293	39741	.	T	G	138.767	.	AB=0;ABP=0;AC=2;AF=1;AN=2;AO=36;CIGAR=1X;DP=37;DPB=37;DPRA=0;EPP=14.8328;EPPR=0;GTI=0;LEN=1;MEANALT=1;MQM=5.77778;MQMR=100;NS=1;NUMALT=1;ODDS=31.9522;PAIRED=0.638889;PAIREDR=0;PAO=0;PQA=0;PQR=0;PRO=0;QA=1214;QR=60;RO=0;RPL=22;RPP=6.8707;RPPR=5.18177;RPR=14;RUN=1;SAF=23;SAP=9.04217;SAR=13;SRF=0;SRP=5.18177;SRR=0;TYPE=snp;ANN=G|upstream_gene_variant|MODIFIER|Afu1g00200|Afu1g00200|transcript|Afu1g00200-T|Coding||c.-2266A>C|||||2266|,G|upstream_gene_variant|MODIFIER|Afu1g00210|Afu1g00210|transcript|Afu1g00210-T|Coding||c.-2730T>G|||||2730|,G|intergenic_region|MODIFIER|Afu1g00200-Afu1g00210|Afu1g00200-Afu1g00210|intergenic_region|Afu1g00200-Afu1g00210|||n.39741T>G||||||	GT:DP:RO:QR:AO:QA:GL	1/1:36:0:0:36:1214:-18.666,-10.8371,0
Chr1_A_fumigatus_Af293	39763	.	TATAAATT	TTTAATC	65.8247	.	AB=0;ABP=0;AC=2;AF=1;AN=2;AO=28;CIGAR=1M1X1M1D3M1X;DP=29;DPB=24.625;DPRA=0;EPP=5.80219;EPPR=0;GTI=0;LEN=6;MEANALT=1;MQM=5.5;MQMR=0;NS=1;NUMALT=1;ODDS=15.1567;PAIRED=0.571429;PAIREDR=0;PAO=0;PQA=0;PQR=0;PRO=0;QA=849;QR=0;RO=0;RPL=11;RPP=5.80219;RPPR=0;RPR=17;RUN=1;SAF=24;SAP=34.0313;SAR=4;SRF=0;SRP=0;SRR=0;TYPE=complex;ANN=TTTAATC|upstream_gene_variant|MODIFIER|Afu1g00200|Afu1g00200|transcript|Afu1g00200-T|Coding||c.-2295_-2289delAATTTATinsGATTAA|||||2289|,TTTAATC|upstream_gene_variant|MODIFIER|Afu1g00210|Afu1g00210|transcript|Afu1g00210-T|Coding||c.-2707_-2701delATAAATTinsTTAATC|||||2707|,TTTAATC|intergenic_region|MODIFIER|Afu1g00200-Afu1g00210|Afu1g00200-Afu1g00210|intergenic_region|Afu1g00200-Afu1g00210|||n.39764_39770delATAAATTinsTTAATC||||||	GT:DP:RO:QR:AO:QA:GL	1/1:28:0:0:28:849:-12.8939,-8.42884,0
Chr1_A_fumigatus_Af293	39781	.	T	C	81.7523	.	AB=0;ABP=0;AC=2;AF=1;AN=2;AO=29;CIGAR=1X;DP=30;DPB=30;DPRA=0;EPP=4.88226;EPPR=0;GTI=0;LEN=1;MEANALT=1;MQM=5.58621;MQMR=100;NS=1;NUMALT=1;ODDS=18.8242;PAIRED=0.586207;PAIREDR=0;PAO=0;PQA=0;PQR=0;PRO=0;QA=1075;QR=60;RO=0;RPL=12;RPP=4.88226;RPPR=5.18177;RPR=17;RUN=1;SAF=25;SAP=36.0317;SAR=4;SRF=0;SRP=5.18177;SRR=0;TYPE=snp;ANN=C|upstream_gene_variant|MODIFIER|Afu1g00200|Afu1g00200|transcript|Afu1g00200-T|Coding||c.-2306A>G|||||2306|,C|upstream_gene_variant|MODIFIER|Afu1g00210|Afu1g00210|transcript|Afu1g00210-T|Coding||c.-2690T>C|||||2690|,C|intergenic_region|MODIFIER|Afu1g00200-Afu1g00210|Afu1g00200-Afu1g00210|intergenic_region|Afu1g00200-Afu1g00210|||n.39781T>C||||||	GT:DP:RO:QR:AO:QA:GL	1/1:29:0:0:29:1075:-14.5589,-8.72987,0
Chr1_A_fumigatus_Af293	39798	.	GGCCG	AGCCC	108.776	.	AB=0;ABP=0;AC=2;AF=1;AN=2;AO=31;CIGAR=1X3M1X;DP=32;DPB=33.8;DPRA=0;EPP=8.68415;EPPR=0;GTI=0;LEN=5;MEANALT=1;MQM=5.74194;MQMR=0;NS=1;NUMALT=1;ODDS=25.0467;PAIRED=0.741935;PAIREDR=0;PAO=5;PQA=148;PQR=0;PRO=0;QA=1021;QR=0;RO=0;RPL=7;RPP=23.254;RPPR=0;RPR=24;RUN=1;SAF=25;SAP=28.2974;SAR=6;SRF=0;SRP=0;SRR=0;TYPE=complex;ANN=AGCCC|upstream_gene_variant|MODIFIER|Afu1g00200|Afu1g00200|transcript|Afu1g00200-T|Coding||c.-2327_-2323delCGGCCinsGGGCT|||||2323|,AGCCC|upstream_gene_variant|MODIFIER|Afu1g00210|Afu1g00210|transcript|Afu1g00210-T|Coding||c.-2673_-2669delGGCCGinsAGCCC|||||2673|,AGCCC|intergenic_region|MODIFIER|Afu1g00200-Afu1g00210|Afu1g00200-Afu1g00210|intergenic_region|Afu1g00200-Afu1g00210|||n.39798_39802delGGCCGinsAGCCC||||||	GT:DP:RO:QR:AO:QA:GL	1/1:31:0:0:31:1021:-18.6588,-10.8371,0
Chr1_A_fumigatus_Af293	39808	.	G	A	103.641	.	AB=0;ABP=0;AC=2;AF=1;AN=2;AO=36;CIGAR=1X;DP=37;DPB=37;DPRA=0;EPP=14.8328;EPPR=0;GTI=0;LEN=1;MEANALT=1;MQM=6.47222;MQMR=100;NS=1;NUMALT=1;ODDS=23.8642;PAIRED=0.777778;PAIREDR=0;PAO=0;PQA=0;PQR=0;PRO=0;QA=1247;QR=60;RO=0;RPL=7;RPP=32.2045;RPPR=5.18177;RPR=29;RUN=1;SAF=30;SAP=37.7539;SAR=6;SRF=0;SRP=5.18177;SRR=0;TYPE=snp;ANN=A|upstream_gene_variant|MODIFIER|Afu1g00200|Afu1g00200|transcript|Afu1g00200-T|Coding||c.-2333C>T|||||2333|,A|upstream_gene_variant|MODIFIER|Afu1g00210|Afu1g00210|transcript|Afu1g00210-T|Coding||c.-2663G>A|||||2663|,A|intergenic_region|MODIFIER|Afu1g00200-Afu1g00210|Afu1g00200-Afu1g00210|intergenic_region|Afu1g00200-Afu1g00210|||n.39808G>A||||||	GT:DP:RO:QR:AO:QA:GL	1/1:36:0:0:36:1247:-20.8855,-10.8371,0
Chr1_A_fumigatus_Af293	39826	.	G	A	127.08	.	AB=0;ABP=0;AC=2;AF=1;AN=2;AO=36;CIGAR=1X;DP=37;DPB=37;DPRA=0;EPP=14.8328;EPPR=0;GTI=0;LEN=1;MEANALT=1;MQM=7.63889;MQMR=100;NS=1;NUMALT=1;ODDS=29.2612;PAIRED=0.777778;PAIREDR=0;PAO=0;PQA=0;PQR=0;PRO=0;QA=1272;QR=60;RO=0;RPL=5;RPP=43.7857;RPPR=5.18177;RPR=31;RUN=1;SAF=28;SAP=27.1378;SAR=8;SRF=0;SRP=5.18177;SRR=0;TYPE=snp;ANN=A|upstream_gene_variant|MODIFIER|Afu1g00200|Afu1g00200|transcript|Afu1g00200-T|Coding||c.-2351C>T|||||2351|,A|upstream_gene_variant|MODIFIER|Afu1g00210|Afu1g00210|transcript|Afu1g00210-T|Coding||c.-2645G>A|||||2645|,A|intergenic_region|MODIFIER|Afu1g00200-Afu1g00210|Afu1g00200-Afu1g00210|intergenic_region|Afu1g00200-Afu1g00210|||n.39826G>A||||||	GT:DP:RO:QR:AO:QA:GL	1/1:36:0:0:36:1272:-23.3833,-10.8371,0
Chr1_A_fumigatus_Af293	39831	.	CCCGAT	ACCAAG	148.38	.	AB=0;ABP=0;AC=2;AF=1;AN=2;AO=34;CIGAR=1X2M1X1M1X;DP=35;DPB=36.5;DPRA=0;EPP=15.5282;EPPR=0;GTI=0;LEN=6;MEANALT=1;MQM=7.91176;MQMR=0;NS=1;NUMALT=1;ODDS=34.1657;PAIRED=0.823529;PAIREDR=0;PAO=3;PQA=56;PQR=0;PRO=0;QA=1190;QR=0;RO=0;RPL=4;RPP=46.1843;RPPR=0;RPR=30;RUN=1;SAF=26;SAP=23.7032;SAR=8;SRF=0;SRP=0;SRR=0;TYPE=complex;ANN=ACCAAG|upstream_gene_variant|MODIFIER|Afu1g00200|Afu1g00200|transcript|Afu1g00200-T|Coding||c.-2361_-2356delATCGGGinsCTTGGT|||||2356|,ACCAAG|upstream_gene_variant|MODIFIER|Afu1g00210|Afu1g00210|transcript|Afu1g00210-T|Coding||c.-2640_-2635delCCCGATinsACCAAG|||||2640|,ACCAAG|intergenic_region|MODIFIER|Afu1g00200-Afu1g00210|Afu1g00200-Afu1g00210|intergenic_region|Afu1g00200-Afu1g00210|||n.39831_39836delCCCGATinsACCAAG||||||	GT:DP:RO:QR:AO:QA:GL	1/1:34:0:0:34:1190:-25.5,-11.1381,0
Chr1_A_fumigatus_Af293	39841	.	GT	AG	185.141	.	AB=0;ABP=0;AC=2;AF=1;AN=2;AO=42;CIGAR=2X;DP=43;DPB=42.5;DPRA=0;EPP=4.87156;EPPR=0;GTI=0;LEN=2;MEANALT=1;MQM=8.04762;MQMR=0;NS=1;NUMALT=1;ODDS=42.6304;PAIRED=0.809524;PAIREDR=0;PAO=0;PQA=0;PQR=0;PRO=0;QA=1518;QR=0;RO=0;RPL=5;RPP=55.9529;RPPR=0;RPR=37;RUN=1;SAF=27;SAP=10.4553;SAR=15;SRF=0;SRP=0;SRR=0;TYPE=mnp;ANN=AG|upstream_gene_variant|MODIFIER|Afu1g00200|Afu1g00200|transcript|Afu1g00200-T|Coding||c.-2367_-2366delACinsCT|||||2366|,AG|upstream_gene_variant|MODIFIER|Afu1g00210|Afu1g00210|transcript|Afu1g00210-T|Coding||c.-2630_-2629delGTinsAG|||||2630|,AG|intergenic_region|MODIFIER|Afu1g00200-Afu1g00210|Afu1g00200-Afu1g00210|intergenic_region|Afu1g00200-Afu1g00210|||n.39841_39842delGTinsAG||||||	GT:DP:RO:QR:AO:QA:GL	1/1:42:0:0:42:1518:-27.9713,-12.6433,0
Chr1_A_fumigatus_Af293	39846	.	GTTTTTC	GTTTTC	116.651	.	AB=0;ABP=0;AC=2;AF=1;AN=2;AO=42;CIGAR=1M1D5M;DP=43;DPB=36.1429;DPRA=0;EPP=3.21711;EPPR=0;GTI=0;LEN=1;MEANALT=1;MQM=8.04762;MQMR=0;NS=1;NUMALT=1;ODDS=26.8598;PAIRED=0.809524;PAIREDR=0;PAO=0;PQA=0;PQR=0;PRO=0;QA=312;QR=0;RO=0;RPL=7;RPP=43.5445;RPPR=0;RPR=35;RUN=1;SAF=27;SAP=10.4553;SAR=15;SRF=0;SRP=0;SRR=0;TYPE=del;ANN=GTTTTC|upstream_gene_variant|MODIFIER|Afu1g00200|Afu1g00200|transcript|Afu1g00200-T|Coding||c.-2376delA|||||2376|,GTTTTC|upstream_gene_variant|MODIFIER|Afu1g00210|Afu1g00210|transcript|Afu1g00210-T|Coding||c.-2620delT|||||2620|,GTTTTC|intergenic_region|MODIFIER|Afu1g00200-Afu1g00210|Afu1g00200-Afu1g00210|intergenic_region|Afu1g00200-Afu1g00210|||n.39851delT||||||	GT:DP:RO:QR:AO:QA:GL	1/1:42:0:0:42:312:-19.4589,-12.6433,0
Chr1_A_fumigatus_Af293	39862	.	T	C	280.308	.	AB=0;ABP=0;AC=2;AF=1;AN=2;AO=51;CIGAR=1X;DP=52;DPB=52;DPRA=0;EPP=3.3935;EPPR=0;GTI=0;LEN=1;MEANALT=1;MQM=8.37255;MQMR=100;NS=1;NUMALT=1;ODDS=64.5432;PAIRED=0.764706;PAIREDR=0;PAO=0;PQA=0;PQR=0;PRO=0;QA=1801;QR=60;RO=0;RPL=8;RPP=55.1682;RPPR=5.18177;RPR=43;RUN=1;SAF=30;SAP=6.45911;SAR=21;SRF=0;SRP=5.18177;SRR=0;TYPE=snp;ANN=C|upstream_gene_variant|MODIFIER|Afu1g00200|Afu1g00200|transcript|Afu1g00200-T|Coding||c.-2387A>G|||||2387|,C|upstream_gene_variant|MODIFIER|Afu1g00210|Afu1g00210|transcript|Afu1g00210-T|Coding||c.-2609T>C|||||2609|,C|intergenic_region|MODIFIER|Afu1g00200-Afu1g00210|Afu1g00200-Afu1g00210|intergenic_region|Afu1g00200-Afu1g00210|||n.39862T>C||||||	GT:DP:RO:QR:AO:QA:GL	1/1:51:0:0:51:1801:-36.8648,-15.3525,0
Chr1_A_fumigatus_Af293	39904	.	CATA	GATT	407.472	.	AB=0;ABP=0;AC=2;AF=1;AN=2;AO=63;CIGAR=1X2M1X;DP=65;DPB=65;DPRA=0;EPP=21.2438;EPPR=0;GTI=0;LEN=4;MEANALT=2;MQM=9.01587;MQMR=0;NS=1;NUMALT=1;ODDS=91.2486;PAIRED=0.666667;PAIREDR=0;PAO=1;PQA=34;PQR=0;PRO=0;QA=2112;QR=0;RO=0;RPL=17;RPP=31.9977;RPPR=0;RPR=46;RUN=1;SAF=33;SAP=3.32051;SAR=30;SRF=0;SRP=0;SRR=0;TYPE=complex;ANN=GATT|upstream_gene_variant|MODIFIER|Afu1g00200|Afu1g00200|transcript|Afu1g00200-T|Coding||c.-2432_-2429delTATGinsAATC|||||2429|,GATT|upstream_gene_variant|MODIFIER|Afu1g00210|Afu1g00210|transcript|Afu1g00210-T|Coding||c.-2567_-2564delCATAinsGATT|||||2567|,GATT|intergenic_region|MODIFIER|Afu1g00200-Afu1g00210|Afu1g00200-Afu1g00210|intergenic_region|Afu1g00200-Afu1g00210|||n.39904_39907delCATAinsGATT||||||	GT:DP:RO:QR:AO:QA:GL	1/1:64:0:0:63:2112:-48.5714,-19.2659,0
Chr1_A_fumigatus_Af293	39929	.	C	A	850.621	.	AB=0;ABP=0;AC=2;AF=1;AN=2;AO=96;CIGAR=1X;DP=97;DPB=97;DPRA=0;EPP=20.744;EPPR=0;GTI=0;LEN=1;MEANALT=1;MQM=11.4792;MQMR=100;NS=1;NUMALT=1;ODDS=136.303;PAIRED=0.708333;PAIREDR=0;PAO=0;PQA=0;PQR=0;PRO=0;QA=3480;QR=60;RO=0;RPL=29;RPP=35.6729;RPPR=5.18177;RPR=67;RUN=1;SAF=53;SAP=5.27225;SAR=43;SRF=0;SRP=5.18177;SRR=0;TYPE=snp;ANN=A|upstream_gene_variant|MODIFIER|Afu1g00200|Afu1g00200|transcript|Afu1g00200-T|Coding||c.-2454G>T|||||2454|,A|upstream_gene_variant|MODIFIER|Afu1g00210|Afu1g00210|transcript|Afu1g00210-T|Coding||c.-2542C>A|||||2542|,A|intergenic_region|MODIFIER|Afu1g00200-Afu1g00210|Afu1g00200-Afu1g00210|intergenic_region|Afu1g00200-Afu1g00210|||n.39929C>A||||||	GT:DP:RO:QR:AO:QA:GL	1/1:96:0:0:96:3480:-93.6583,-28.8989,0
Chr1_A_fumigatus_Af293	39964	.	AGGC	TGGT	935.523	.	AB=0;ABP=0;AC=2;AF=1;AN=2;AO=103;CIGAR=1X2M1X;DP=108;DPB=107.25;DPRA=0;EPP=4.71796;EPPR=0;GTI=0;LEN=4;MEANALT=3;MQM=11.699;MQMR=0;NS=1;NUMALT=1;ODDS=146.007;PAIRED=0.718447;PAIREDR=0;PAO=0;PQA=0;PQR=0;PRO=0;QA=3167;QR=0;RO=0;RPL=33;RPP=31.8719;RPPR=0;RPR=70;RUN=1;SAF=52;SAP=3.03138;SAR=51;SRF=0;SRP=0;SRR=0;TYPE=complex;ANN=TGGT|upstream_gene_variant|MODIFIER|Afu1g00200|Afu1g00200|transcript|Afu1g00200-T|Coding||c.-2492_-2489delGCCTinsACCA|||||2489|,TGGT|upstream_gene_variant|MODIFIER|Afu1g00210|Afu1g00210|transcript|Afu1g00210-T|Coding||c.-2507_-2504delAGGCinsTGGT|||||2507|,TGGT|intergenic_region|MODIFIER|Afu1g00200-Afu1g00210|Afu1g00200-Afu1g00210|intergenic_region|Afu1g00200-Afu1g00210|||n.39964_39967delAGGCinsTGGT||||||	GT:DP:RO:QR:AO:QA:GL	1/1:107:0:0:103:3167:-99.9622,-31.0061,0
Chr1_A_fumigatus_Af293	40021	.	A	G	1283.17	.	AB=0;ABP=0;AC=2;AF=1;AN=2;AO=128;CIGAR=1X;DP=129;DPB=129;DPRA=0;EPP=6.33537;EPPR=0;GTI=0;LEN=1;MEANALT=1;MQM=12.3125;MQMR=100;NS=1;NUMALT=1;ODDS=180.665;PAIRED=0.710938;PAIREDR=0;PAO=0;PQA=0;PQR=0;PRO=0;QA=4427;QR=60;RO=0;RPL=53;RPP=11.2212;RPPR=5.18177;RPR=75;RUN=1;SAF=58;SAP=5.45321;SAR=70;SRF=0;SRP=5.18177;SRR=0;TYPE=snp;ANN=G|upstream_gene_variant|MODIFIER|Afu1g00200|Afu1g00200|transcript|Afu1g00200-T|Coding||c.-2546T>C|||||2546|,G|upstream_gene_variant|MODIFIER|Afu1g00210|Afu1g00210|transcript|Afu1g00210-T|Coding||c.-2450A>G|||||2450|,G|intergenic_region|MODIFIER|Afu1g00200-Afu1g00210|Afu1g00200-Afu1g00210|intergenic_region|Afu1g00200-Afu1g00210|||n.40021A>G||||||	GT:DP:RO:QR:AO:QA:GL	1/1:128:0:0:128:4427:-133.167,-38.5318,0
Chr1_A_fumigatus_Af293	40047	.	G	A	1174.38	.	AB=0;ABP=0;AC=2;AF=1;AN=2;AO=119;CIGAR=1X;DP=122;DPB=122;DPRA=0;EPP=3.46649;EPPR=0;GTI=0;LEN=1;MEANALT=2;MQM=11.7899;MQMR=100;NS=1;NUMALT=1;ODDS=168.188;PAIRED=0.697479;PAIREDR=0;PAO=0;PQA=0;PQR=0;PRO=0;QA=4179;QR=60;RO=0;RPL=56;RPP=3.90444;RPPR=5.18177;RPR=63;RUN=1;SAF=53;SAP=6.09416;SAR=66;SRF=0;SRP=5.18177;SRR=0;TYPE=snp;ANN=A|upstream_gene_variant|MODIFIER|Afu1g00200|Afu1g00200|transcript|Afu1g00200-T|Coding||c.-2572C>T|||||2572|,A|upstream_gene_variant|MODIFIER|Afu1g00210|Afu1g00210|transcript|Afu1g00210-T|Coding||c.-2424G>A|||||2424|,A|intergenic_region|MODIFIER|Afu1g00200-Afu1g00210|Afu1g00200-Afu1g00210|intergenic_region|Afu1g00200-Afu1g00210|||n.40047G>A||||||	GT:DP:RO:QR:AO:QA:GL	1/1:121:0:0:119:4179:-121.288,-35.8226,0
Chr1_A_fumigatus_Af293	40071	.	T	G	1117.35	.	AB=0;ABP=0;AC=2;AF=1;AN=2;AO=114;CIGAR=1X;DP=115;DPB=115;DPRA=0;EPP=3.69603;EPPR=0;GTI=0;LEN=1;MEANALT=1;MQM=11.4561;MQMR=100;NS=1;NUMALT=1;ODDS=161.256;PAIRED=0.692982;PAIREDR=0;PAO=0;PQA=0;PQR=0;PRO=0;QA=4260;QR=60;RO=0;RPL=66;RPP=9.18185;RPPR=5.18177;RPR=48;RUN=1;SAF=48;SAP=9.18185;SAR=66;SRF=0;SRP=5.18177;SRR=0;TYPE=snp;ANN=G|upstream_gene_variant|MODIFIER|Afu1g00200|Afu1g00200|transcript|Afu1g00200-T|Coding||c.-2596A>C|||||2596|,G|upstream_gene_variant|MODIFIER|Afu1g00210|Afu1g00210|transcript|Afu1g00210-T|Coding||c.-2400T>G|||||2400|,G|intergenic_region|MODIFIER|Afu1g00200-Afu1g00210|Afu1g00200-Afu1g00210|intergenic_region|Afu1g00200-Afu1g00210|||n.40071T>G||||||	GT:DP:RO:QR:AO:QA:GL	1/1:114:0:0:114:4260:-116.414,-34.3174,0
Chr1_A_fumigatus_Af293	40093	.	T	C	945.86	.	AB=0;ABP=0;AC=2;AF=1;AN=2;AO=102;CIGAR=1X;DP=103;DPB=103;DPRA=0;EPP=3.7767;EPPR=0;GTI=0;LEN=1;MEANALT=1;MQM=11.0196;MQMR=100;NS=1;NUMALT=1;ODDS=144.621;PAIRED=0.696078;PAIREDR=0;PAO=0;PQA=0;PQR=0;PRO=0;QA=3685;QR=60;RO=0;RPL=62;RPP=13.3141;RPPR=5.18177;RPR=40;RUN=1;SAF=44;SAP=7.18293;SAR=58;SRF=0;SRP=5.18177;SRR=0;TYPE=snp;ANN=C|upstream_gene_variant|MODIFIER|Afu1g00200|Afu1g00200|transcript|Afu1g00200-T|Coding||c.-2618A>G|||||2618|,C|upstream_gene_variant|MODIFIER|Afu1g00210|Afu1g00210|transcript|Afu1g00210-T|Coding||c.-2378T>C|||||2378|,C|intergenic_region|MODIFIER|Afu1g00200-Afu1g00210|Afu1g00200-Afu1g00210|intergenic_region|Afu1g00200-Afu1g00210|||n.40093T>C||||||	GT:DP:RO:QR:AO:QA:GL	1/1:102:0:0:102:3685:-99.4149,-30.7051,0
Chr1_A_fumigatus_Af293	40104	.	AGGTCTTT	GAGTCT	864.791	.	AB=0;ABP=0;AC=2;AF=1;AN=2;AO=93;CIGAR=2X3M2D1M;DP=94;DPB=72.125;DPRA=0;EPP=3.22044;EPPR=0;GTI=0;LEN=6;MEANALT=1;MQM=11.129;MQMR=0;NS=1;NUMALT=1;ODDS=135.61;PAIRED=0.709677;PAIREDR=0;PAO=5;PQA=67;PQR=0;PRO=0;QA=3251;QR=0;RO=0;RPL=67;RPP=42.2602;RPPR=0;RPR=26;RUN=1;SAF=41;SAP=5.83555;SAR=52;SRF=0;SRP=0;SRR=0;TYPE=complex;ANN=GAGTCT|upstream_gene_variant|MODIFIER|Afu1g00200|Afu1g00200|transcript|Afu1g00200-T|Coding||c.-2636_-2629delAAAGACCTinsAGACTC|||||2629|,GAGTCT|upstream_gene_variant|MODIFIER|Afu1g00210|Afu1g00210|transcript|Afu1g00210-T|Coding||c.-2367_-2360delAGGTCTTTinsGAGTCT|||||2367|,GAGTCT|intergenic_region|MODIFIER|Afu1g00200-Afu1g00210|Afu1g00200-Afu1g00210|intergenic_region|Afu1g00200-Afu1g00210|||n.40104_40111delAGGTCTTTinsGAGTCT||||||	GT:DP:RO:QR:AO:QA:GL	1/1:93:0:0:93:3251:-94.047,-29.5009,0
Chr1_A_fumigatus_Af293	40163	.	T	A	629.077	.	AB=0;ABP=0;AC=2;AF=1;AN=2;AO=87;CIGAR=1X;DP=88;DPB=88;DPRA=0;EPP=4.23331;EPPR=0;GTI=0;LEN=1;MEANALT=1;MQM=9.67816;MQMR=100;NS=1;NUMALT=1;ODDS=123.826;PAIRED=0.770115;PAIREDR=0;PAO=0;PQA=0;PQR=0;PRO=0;QA=3169;QR=60;RO=0;RPL=71;RPP=78.5126;RPPR=5.18177;RPR=16;RUN=1;SAF=39;SAP=5.03202;SAR=48;SRF=0;SRP=5.18177;SRR=0;TYPE=snp;ANN=A|upstream_gene_variant|MODIFIER|Afu1g00200|Afu1g00200|transcript|Afu1g00200-T|Coding||c.-2688A>T|||||2688|,A|upstream_gene_variant|MODIFIER|Afu1g00210|Afu1g00210|transcript|Afu1g00210-T|Coding||c.-2308T>A|||||2308|,A|intergenic_region|MODIFIER|Afu1g00200-Afu1g00210|Afu1g00200-Afu1g00210|intergenic_region|Afu1g00200-Afu1g00210|||n.40163T>A||||||	GT:DP:RO:QR:AO:QA:GL	1/1:87:0:0:87:3169:-74.4831,-26.1896,0
Chr1_A_fumigatus_Af293	40168	.	CATAG	TATCT	536.672	.	AB=0;ABP=0;AC=2;AF=1;AN=2;AO=77;CIGAR=1X2M2X;DP=79;DPB=80;DPRA=0;EPP=3.0385;EPPR=0;GTI=0;LEN=5;MEANALT=2;MQM=8.72727;MQMR=0;NS=1;NUMALT=1;ODDS=112.043;PAIRED=0.766234;PAIREDR=0;PAO=3;PQA=54;PQR=0;PRO=0;QA=2707;QR=0;RO=0;RPL=61;RPP=60.1172;RPPR=0;RPR=16;RUN=1;SAF=30;SAP=11.1604;SAR=47;SRF=0;SRP=0;SRR=0;TYPE=complex;ANN=TATCT|upstream_gene_variant|MODIFIER|Afu1g00200|Afu1g00200|transcript|Afu1g00200-T|Coding||c.-2697_-2693delCTATGinsAGATA|||||2693|,TATCT|upstream_gene_variant|MODIFIER|Afu1g00210|Afu1g00210|transcript|Afu1g00210-T|Coding||c.-2303_-2299delCATAGinsTATCT|||||2303|,TATCT|intergenic_region|MODIFIER|Afu1g00200-Afu1g00210|Afu1g00200-Afu1g00210|intergenic_region|Afu1g00200-Afu1g00210|||n.40168_40172delCATAGinsTATCT||||||	GT:DP:RO:QR:AO:QA:GL	1/1:78:0:0:77:2707:-63.61,-24.0824,0
Chr1_A_fumigatus_Af293	40177	.	G	C	504.156	.	AB=0;ABP=0;AC=2;AF=1;AN=2;AO=71;CIGAR=1X;DP=72;DPB=72;DPRA=0;EPP=3.7749;EPPR=0;GTI=0;LEN=1;MEANALT=1;MQM=9.21127;MQMR=100;NS=1;NUMALT=1;ODDS=101.646;PAIRED=0.774648;PAIREDR=0;PAO=0;PQA=0;PQR=0;PRO=0;QA=2638;QR=60;RO=0;RPL=54;RPP=44.88;RPPR=5.18177;RPR=17;RUN=1;SAF=28;SAP=9.89173;SAR=43;SRF=0;SRP=5.18177;SRR=0;TYPE=snp;ANN=C|upstream_gene_variant|MODIFIER|Afu1g00200|Afu1g00200|transcript|Afu1g00200-T|Coding||c.-2702C>G|||||2702|,C|upstream_gene_variant|MODIFIER|Afu1g00210|Afu1g00210|transcript|Afu1g00210-T|Coding||c.-2294G>C|||||2294|,C|intergenic_region|MODIFIER|Afu1g00200-Afu1g00210|Afu1g00200-Afu1g00210|intergenic_region|Afu1g00200-Afu1g00210|||n.40177G>C||||||	GT:DP:RO:QR:AO:QA:GL	1/1:71:0:0:71:2638:-58.5829,-21.3731,0
Chr1_A_fumigatus_Af293	40234	.	C	T	245.497	.	AB=0;ABP=0;AC=2;AF=1;AN=2;AO=50;CIGAR=1X;DP=51;DPB=51;DPRA=0;EPP=7.35324;EPPR=0;GTI=0;LEN=1;MEANALT=1;MQM=6.2;MQMR=100;NS=1;NUMALT=1;ODDS=56.5277;PAIRED=0.74;PAIREDR=0;PAO=0;PQA=0;PQR=0;PRO=0;QA=1778;QR=60;RO=0;RPL=25;RPP=3.0103;RPPR=5.18177;RPR=25;RUN=1;SAF=25;SAP=3.0103;SAR=25;SRF=0;SRP=5.18177;SRR=0;TYPE=snp;ANN=T|upstream_gene_variant|MODIFIER|Afu1g00200|Afu1g00200|transcript|Afu1g00200-T|Coding||c.-2759G>A|||||2759|,T|upstream_gene_variant|MODIFIER|Afu1g00210|Afu1g00210|transcript|Afu1g00210-T|Coding||c.-2237C>T|||||2237|,T|intergenic_region|MODIFIER|Afu1g00200-Afu1g00210|Afu1g00200-Afu1g00210|intergenic_region|Afu1g00200-Afu1g00210|||n.40234C>T||||||	GT:DP:RO:QR:AO:QA:GL	1/1:50:0:0:50:1778:-27.8273,-15.0515,0
Chr1_A_fumigatus_Af293	40245	.	GATAA	AATAGA	119.699	.	AB=0;ABP=0;AC=2;AF=1;AN=2;AO=42;CIGAR=1X3M1I1M;DP=44;DPB=51.6;DPRA=0;EPP=10.4553;EPPR=0;GTI=0;LEN=6;MEANALT=2;MQM=4.19048;MQMR=0;NS=1;NUMALT=1;ODDS=27.5616;PAIRED=0.738095;PAIREDR=0;PAO=0;PQA=0;PQR=0;PRO=0;QA=1476;QR=0;RO=0;RPL=18;RPP=4.87156;RPPR=0;RPR=24;RUN=1;SAF=21;SAP=3.0103;SAR=21;SRF=0;SRP=0;SRR=0;TYPE=complex;ANN=AATAGA|upstream_gene_variant|MODIFIER|Afu1g00200|Afu1g00200|transcript|Afu1g00200-T|Coding||c.-2774_-2770delTTATCinsTCTATT|||||2770|,AATAGA|upstream_gene_variant|MODIFIER|Afu1g00210|Afu1g00210|transcript|Afu1g00210-T|Coding||c.-2226_-2222delGATAAinsAATAGA|||||2226|,AATAGA|intergenic_region|MODIFIER|Afu1g00200-Afu1g00210|Afu1g00200-Afu1g00210|intergenic_region|Afu1g00200-Afu1g00210|||n.40245_40249delGATAAinsAATAGA||||||	GT:DP:RO:QR:AO:QA:GL	1/1:43:0:0:42:1476:-15.6258,-12.6433,0
Chr1_A_fumigatus_Af293	40253	.	CGTC	TGTT	112.435	.	AB=0;ABP=0;AC=2;AF=1;AN=2;AO=41;CIGAR=1X2M1X;DP=42;DPB=42;DPRA=0;EPP=18.3165;EPPR=0;GTI=0;LEN=4;MEANALT=1;MQM=4.09756;MQMR=0;NS=1;NUMALT=1;ODDS=25.8892;PAIRED=0.756098;PAIREDR=0;PAO=1;PQA=8;PQR=0;PRO=0;QA=1416;QR=0;RO=0;RPL=19;RPP=3.48696;RPPR=0;RPR=22;RUN=1;SAF=20;SAP=3.06326;SAR=21;SRF=0;SRP=0;SRR=0;TYPE=complex;ANN=TGTT|upstream_gene_variant|MODIFIER|Afu1g00200|Afu1g00200|transcript|Afu1g00200-T|Coding||c.-2781_-2778delGACGinsAACA|||||2778|,TGTT|upstream_gene_variant|MODIFIER|Afu1g00210|Afu1g00210|transcript|Afu1g00210-T|Coding||c.-2218_-2215delCGTCinsTGTT|||||2218|,TGTT|intergenic_region|MODIFIER|Afu1g00200-Afu1g00210|Afu1g00200-Afu1g00210|intergenic_region|Afu1g00200-Afu1g00210|||n.40253_40256delCGTCinsTGTT||||||	GT:DP:RO:QR:AO:QA:GL	1/1:41:0:0:41:1416:-15.5541,-12.6433,0
Chr1_A_fumigatus_Af293	40267	.	G	A	82.2599	.	AB=0;ABP=0;AC=2;AF=1;AN=2;AO=37;CIGAR=1X;DP=38;DPB=38;DPRA=0;EPP=28.8919;EPPR=0;GTI=0;LEN=1;MEANALT=1;MQM=4.08108;MQMR=100;NS=1;NUMALT=1;ODDS=18.941;PAIRED=0.72973;PAIREDR=0;PAO=0;PQA=0;PQR=0;PRO=0;QA=1369;QR=60;RO=0;RPL=18;RPP=3.06899;RPPR=5.18177;RPR=19;RUN=1;SAF=17;SAP=3.5385;SAR=20;SRF=0;SRP=5.18177;SRR=0;TYPE=snp;ANN=A|upstream_gene_variant|MODIFIER|Afu1g00200|Afu1g00200|transcript|Afu1g00200-T|Coding||c.-2792C>T|||||2792|,A|upstream_gene_variant|MODIFIER|Afu1g00210|Afu1g00210|transcript|Afu1g00210-T|Coding||c.-2204G>A|||||2204|,A|intergenic_region|MODIFIER|Afu1g00200-Afu1g00210|Afu1g00200-Afu1g00210|intergenic_region|Afu1g00200-Afu1g00210|||n.40267G>A||||||	GT:DP:RO:QR:AO:QA:GL	1/1:37:0:0:37:1369:-13.6048,-11.1381,0
Chr1_A_fumigatus_Af293	40276	.	GC	GTC	60.8185	.	AB=0;ABP=0;AC=2;AF=1;AN=2;AO=28;CIGAR=1M1I1M;DP=36;DPB=49.5;DPRA=0;EPP=18.2106;EPPR=0;GTI=0;LEN=1;MEANALT=2;MQM=4.07143;MQMR=0;NS=1;NUMALT=1;ODDS=13.0806;PAIRED=0.821429;PAIREDR=0;PAO=0;PQA=0;PQR=0;PRO=0;QA=985;QR=0;RO=0;RPL=16;RPP=4.25114;RPPR=0;RPR=12;RUN=1;SAF=13;SAP=3.32051;SAR=15;SRF=0;SRP=0;SRR=0;TYPE=ins;ANN=GTC|upstream_gene_variant|MODIFIER|Afu1g00200|Afu1g00200|transcript|Afu1g00200-T|Coding||c.-2802_-2801insA|||||2802|,GTC|upstream_gene_variant|MODIFIER|Afu1g00210|Afu1g00210|transcript|Afu1g00210-T|Coding||c.-2195_-2194insT|||||2194|,GTC|intergenic_region|MODIFIER|Afu1g00200-Afu1g00210|Afu1g00200-Afu1g00210|intergenic_region|Afu1g00200-Afu1g00210|||n.40276_40277insT||||||	GT:DP:RO:QR:AO:QA:GL	1/1:35:0:0:28:985:-10.2385,-8.42884,0
Chr1_A_fumigatus_Af293	40278	.	CC	CATC	58.4084	.	AB=0;ABP=0;AC=2;AF=1;AN=2;AO=28;CIGAR=1M2I1M;DP=37;DPB=66;DPRA=0;EPP=18.2106;EPPR=4.45795;GTI=0;LEN=2;MEANALT=3;MQM=4.07143;MQMR=3.83333;NS=1;NUMALT=1;ODDS=13.449;PAIRED=0.821429;PAIREDR=0.333333;PAO=0;PQA=0;PQR=0;PRO=0;QA=955;QR=188;RO=6;RPL=16;RPP=4.25114;RPPR=4.45795;RPR=12;RUN=1;SAF=13;SAP=3.32051;SAR=15;SRF=4;SRP=4.45795;SRR=2;TYPE=ins;ANN=CATC|upstream_gene_variant|MODIFIER|Afu1g00200|Afu1g00200|transcript|Afu1g00200-T|Coding||c.-2804_-2803insAT|||||2804|,CATC|upstream_gene_variant|MODIFIER|Afu1g00210|Afu1g00210|transcript|Afu1g00210-T|Coding||c.-2193_-2192insAT|||||2192|,CATC|intergenic_region|MODIFIER|Afu1g00200-Afu1g00210|Afu1g00200-Afu1g00210|intergenic_region|Afu1g00200-Afu1g00210|||n.40278_40279insAT||||||	GT:DP:RO:QR:AO:QA:GL	1/1:36:6:188:28:955:-8.10719,-8.16902,0
Chr1_A_fumigatus_Af293	40281	.	ATAG	CAAA	67.8188	.	AB=0;ABP=0;AC=2;AF=1;AN=2;AO=30;CIGAR=2X1M1X;DP=36;DPB=37.5;DPRA=0;EPP=17.1973;EPPR=0;GTI=0;LEN=4;MEANALT=3;MQM=4;MQMR=0;NS=1;NUMALT=1;ODDS=15.6159;PAIRED=0.8;PAIREDR=0;PAO=0;PQA=0;PQR=0;PRO=0;QA=1090;QR=0;RO=0;RPL=16;RPP=3.29983;RPPR=0;RPR=14;RUN=1;SAF=14;SAP=3.29983;SAR=16;SRF=0;SRP=0;SRR=0;TYPE=complex;ANN=CAAA|upstream_gene_variant|MODIFIER|Afu1g00200|Afu1g00200|transcript|Afu1g00200-T|Coding||c.-2809_-2806delCTATinsTTTG|||||2806|,CAAA|upstream_gene_variant|MODIFIER|Afu1g00210|Afu1g00210|transcript|Afu1g00210-T|Coding||c.-2190_-2187delATAGinsCAAA|||||2190|,CAAA|intergenic_region|MODIFIER|Afu1g00200-Afu1g00210|Afu1g00200-Afu1g00210|intergenic_region|Afu1g00200-Afu1g00210|||n.40281_40284delATAGinsCAAA||||||	GT:DP:RO:QR:AO:QA:GL	1/1:35:0:0:30:1090:-10.7819,-9.0309,0
Chr1_A_fumigatus_Af293	40308	.	C	T	194.003	.	AB=0;ABP=0;AC=2;AF=1;AN=2;AO=49;CIGAR=1X;DP=50;DPB=50;DPRA=0;EPP=10.4997;EPPR=0;GTI=0;LEN=1;MEANALT=1;MQM=5.44898;MQMR=100;NS=1;NUMALT=1;ODDS=44.6709;PAIRED=0.795918;PAIREDR=0;PAO=0;PQA=0;PQR=0;PRO=0;QA=1818;QR=60;RO=0;RPL=17;RPP=12.9813;RPPR=5.18177;RPR=32;RUN=1;SAF=24;SAP=3.05462;SAR=25;SRF=0;SRP=5.18177;SRR=0;TYPE=snp;ANN=T|upstream_gene_variant|MODIFIER|Afu1g00200|Afu1g00200|transcript|Afu1g00200-T|Coding||c.-2833G>A|||||2833|,T|upstream_gene_variant|MODIFIER|Afu1g00210|Afu1g00210|transcript|Afu1g00210-T|Coding||c.-2163C>T|||||2163|,T|intergenic_region|MODIFIER|Afu1g00200-Afu1g00210|Afu1g00200-Afu1g00210|intergenic_region|Afu1g00200-Afu1g00210|||n.40308C>T||||||	GT:DP:RO:QR:AO:QA:GL	1/1:49:0:0:49:1818:-23.9754,-14.7505,0
Chr1_A_fumigatus_Af293	40338	.	AG	ATA	239.399	.	AB=0;ABP=0;AC=2;AF=1;AN=2;AO=56;CIGAR=1M1I1X;DP=60;DPB=87.5;DPRA=0;EPP=3.0103;EPPR=0;GTI=0;LEN=2;MEANALT=2;MQM=5.41071;MQMR=0;NS=1;NUMALT=1;ODDS=55.1236;PAIRED=0.803571;PAIREDR=0;PAO=1;PQA=32;PQR=0;PRO=0;QA=2002;QR=0;RO=0;RPL=20;RPP=12.937;RPPR=0;RPR=36;RUN=1;SAF=26;SAP=3.63072;SAR=30;SRF=0;SRP=0;SRR=0;TYPE=complex;ANN=ATA|upstream_gene_variant|MODIFIER|Afu1g00200|Afu1g00200|transcript|Afu1g00200-T|Coding||c.-2864delCinsTA|||||2864|,ATA|upstream_gene_variant|MODIFIER|Afu1g00210|Afu1g00210|transcript|Afu1g00210-T|Coding||c.-2132delGinsTA|||||2132|,ATA|intergenic_region|MODIFIER|Afu1g00200-Afu1g00210|Afu1g00200-Afu1g00210|intergenic_region|Afu1g00200-Afu1g00210|||n.40339delGinsTA||||||	GT:DP:RO:QR:AO:QA:GL	1/1:59:0:0:56:2002:-27.9115,-17.1587,0
Chr1_A_fumigatus_Af293	40366	.	A	C	316.475	.	AB=0;ABP=0;AC=2;AF=1;AN=2;AO=75;CIGAR=1X;DP=76;DPB=76;DPRA=0;EPP=3.27088;EPPR=0;GTI=0;LEN=1;MEANALT=1;MQM=5.4;MQMR=100;NS=1;NUMALT=1;ODDS=72.871;PAIRED=0.813333;PAIREDR=0;PAO=0;PQA=0;PQR=0;PRO=0;QA=2685;QR=60;RO=0;RPL=26;RPP=18.3264;RPPR=5.18177;RPR=49;RUN=1;SAF=40;SAP=3.73412;SAR=35;SRF=0;SRP=5.18177;SRR=0;TYPE=snp;ANN=C|upstream_gene_variant|MODIFIER|Afu1g00200|Afu1g00200|transcript|Afu1g00200-T|Coding||c.-2891T>G|||||2891|,C|upstream_gene_variant|MODIFIER|Afu1g00210|Afu1g00210|transcript|Afu1g00210-T|Coding||c.-2105A>C|||||2105|,C|intergenic_region|MODIFIER|Afu1g00200-Afu1g00210|Afu1g00200-Afu1g00210|intergenic_region|Afu1g00200-Afu1g00210|||n.40366A>C||||||	GT:DP:RO:QR:AO:QA:GL	1/1:75:0:0:75:2685:-36.3911,-22.5773,0
Chr1_A_fumigatus_Af293	40413	.	GAGTGGG	AAGTG	360.599	.	AB=0;ABP=0;AC=2;AF=1;AN=2;AO=90;CIGAR=1X3M2D1M;DP=91;DPB=65.8571;DPRA=0;EPP=10.8276;EPPR=0;GTI=0;LEN=5;MEANALT=1;MQM=5.38889;MQMR=0;NS=1;NUMALT=1;ODDS=83.031;PAIRED=0.822222;PAIREDR=0;PAO=3;PQA=9;PQR=0;PRO=0;QA=2962;QR=0;RO=0;RPL=26;RPP=37.8504;RPPR=0;RPR=64;RUN=1;SAF=46;SAP=3.10681;SAR=44;SRF=0;SRP=0;SRR=0;TYPE=complex;ANN=AAGTG|upstream_gene_variant|MODIFIER|Afu1g00200|Afu1g00200|transcript|Afu1g00200-T|Coding||c.-2944_-2938delCCCACTCinsCACTT|||||2938|,AAGTG|upstream_gene_variant|MODIFIER|Afu1g00210|Afu1g00210|transcript|Afu1g00210-T|Coding||c.-2058_-2052delGAGTGGGinsAAGTG|||||2058|,AAGTG|intergenic_region|MODIFIER|Afu1g00200-Afu1g00210|Afu1g00200-Afu1g00210|intergenic_region|Afu1g00200-Afu1g00210|||n.40413_40419delGAGTGGGinsAAGTG||||||	GT:DP:RO:QR:AO:QA:GL	1/1:90:0:0:90:2962:-43.6303,-27.9958,0
Chr1_A_fumigatus_Af293	40436	.	A	G	376.517	.	AB=0;ABP=0;AC=2;AF=1;AN=2;AO=95;CIGAR=1X;DP=97;DPB=97;DPRA=0;EPP=5.77607;EPPR=0;GTI=0;LEN=1;MEANALT=2;MQM=5.15789;MQMR=100;NS=1;NUMALT=1;ODDS=86.6963;PAIRED=0.831579;PAIREDR=0;PAO=0;PQA=0;PQR=0;PRO=0;QA=2981;QR=60;RO=0;RPL=32;RPP=24.9765;RPPR=5.18177;RPR=63;RUN=1;SAF=48;SAP=3.03316;SAR=47;SRF=0;SRP=5.18177;SRR=0;TYPE=snp;ANN=G|upstream_gene_variant|MODIFIER|Afu1g00200|Afu1g00200|transcript|Afu1g00200-T|Coding||c.-2961T>C|||||2961|,G|upstream_gene_variant|MODIFIER|Afu1g00210|Afu1g00210|transcript|Afu1g00210-T|Coding||c.-2035A>G|||||2035|,G|intergenic_region|MODIFIER|Afu1g00200-Afu1g00210|Afu1g00200-Afu1g00210|intergenic_region|Afu1g00200-Afu1g00210|||n.40436A>G||||||	GT:DP:RO:QR:AO:QA:GL	1/1:96:0:0:95:2981:-43.4056,-28.5979,0
Chr1_A_fumigatus_Af293	40455	.	T	A	361.245	.	AB=0;ABP=0;AC=2;AF=1;AN=2;AO=93;CIGAR=1X;DP=94;DPB=94;DPRA=0;EPP=3.22044;EPPR=0;GTI=0;LEN=1;MEANALT=1;MQM=4.72043;MQMR=100;NS=1;NUMALT=1;ODDS=83.1797;PAIRED=0.83871;PAIREDR=0;PAO=0;PQA=0;PQR=0;PRO=0;QA=3461;QR=60;RO=0;RPL=43;RPP=4.15441;RPPR=5.18177;RPR=50;RUN=1;SAF=46;SAP=3.03365;SAR=47;SRF=0;SRP=5.18177;SRR=0;TYPE=snp;ANN=A|upstream_gene_variant|MODIFIER|Afu1g00200|Afu1g00200|transcript|Afu1g00200-T|Coding||c.-2980A>T|||||2980|,A|upstream_gene_variant|MODIFIER|Afu1g00210|Afu1g00210|transcript|Afu1g00210-T|Coding||c.-2016T>A|||||2016|,A|intergenic_region|MODIFIER|Afu1g00200-Afu1g00210|Afu1g00200-Afu1g00210|intergenic_region|Afu1g00200-Afu1g00210|||n.40455T>A||||||	GT:DP:RO:QR:AO:QA:GL	1/1:93:0:0:93:3461:-39.5113,-27.9958,0
Chr1_A_fumigatus_Af293	40461	.	T	C	352.245	.	AB=0;ABP=0;AC=2;AF=1;AN=2;AO=91;CIGAR=1X;DP=92;DPB=92;DPRA=0;EPP=3.22506;EPPR=0;GTI=0;LEN=1;MEANALT=1;MQM=4.7033;MQMR=100;NS=1;NUMALT=1;ODDS=81.1074;PAIRED=0.846154;PAIREDR=0;PAO=0;PQA=0;PQR=0;PRO=0;QA=3365;QR=60;RO=0;RPL=46;RPP=3.03416;RPPR=5.18177;RPR=45;RUN=1;SAF=44;SAP=3.22506;SAR=47;SRF=0;SRP=5.18177;SRR=0;TYPE=snp;ANN=C|upstream_gene_variant|MODIFIER|Afu1g00200|Afu1g00200|transcript|Afu1g00200-T|Coding||c.-2986A>G|||||2986|,C|upstream_gene_variant|MODIFIER|Afu1g00210|Afu1g00210|transcript|Afu1g00210-T|Coding||c.-2010T>C|||||2010|,C|intergenic_region|MODIFIER|Afu1g00200-Afu1g00210|Afu1g00200-Afu1g00210|intergenic_region|Afu1g00200-Afu1g00210|||n.40461T>C||||||	GT:DP:RO:QR:AO:QA:GL	1/1:91:0:0:91:3365:-38.5057,-27.3937,0
Chr1_A_fumigatus_Af293	40469	.	AT	GC	338.489	.	AB=0;ABP=0;AC=2;AF=1;AN=2;AO=88;CIGAR=2X;DP=89;DPB=88.5;DPRA=0;EPP=3.109;EPPR=0;GTI=0;LEN=2;MEANALT=1;MQM=4.76136;MQMR=0;NS=1;NUMALT=1;ODDS=77.94;PAIRED=0.852273;PAIREDR=0;PAO=0;PQA=0;PQR=0;PRO=0;QA=2970;QR=0;RO=0;RPL=46;RPP=3.40511;RPPR=0;RPR=42;RUN=1;SAF=39;SAP=5.47788;SAR=49;SRF=0;SRP=0;SRR=0;TYPE=mnp;ANN=GC|upstream_gene_variant|MODIFIER|Afu1g00200|Afu1g00200|transcript|Afu1g00200-T|Coding||c.-2995_-2994delATinsGC|||||2994|,GC|upstream_gene_variant|MODIFIER|Afu1g00210|Afu1g00210|transcript|Afu1g00210-T|Coding||c.-2002_-2001delATinsGC|||||2002|,GC|intergenic_region|MODIFIER|Afu1g00200-Afu1g00210|Afu1g00200-Afu1g00210|intergenic_region|Afu1g00200-Afu1g00210|||n.40469_40470delATinsGC||||||	GT:DP:RO:QR:AO:QA:GL	1/1:88:0:0:88:2970:-37.3568,-26.4906,0
Chr1_A_fumigatus_Af293	40475	.	CAGC	TAGA	364.755	.	AB=0;ABP=0;AC=2;AF=1;AN=2;AO=92;CIGAR=1X2M1X;DP=93;DPB=92.25;DPRA=0;EPP=3.10471;EPPR=0;GTI=0;LEN=4;MEANALT=1;MQM=4.84783;MQMR=0;NS=1;NUMALT=1;ODDS=83.9878;PAIRED=0.858696;PAIREDR=0;PAO=0;PQA=0;PQR=0;PRO=0;QA=3311;QR=0;RO=0;RPL=50;RPP=4.52089;RPPR=0;RPR=42;RUN=1;SAF=41;SAP=5.3706;SAR=51;SRF=0;SRP=0;SRR=0;TYPE=complex;ANN=TAGA|upstream_gene_variant|MODIFIER|Afu1g00200|Afu1g00200|transcript|Afu1g00200-T|Coding||c.-3003_-3000delGCTGinsTCTA|||||3000|,TAGA|upstream_gene_variant|MODIFIER|Afu1g00210|Afu1g00210|transcript|Afu1g00210-T|Coding||c.-1996_-1993delCAGCinsTAGA|||||1996|,TAGA|intergenic_region|MODIFIER|Afu1g00200-Afu1g00210|Afu1g00200-Afu1g00210|intergenic_region|Afu1g00200-Afu1g00210|||n.40475_40478delCAGCinsTAGA||||||	GT:DP:RO:QR:AO:QA:GL	1/1:92:0:0:92:3311:-40.1117,-27.6948,0
Chr1_A_fumigatus_Af293	40509	.	G	C	289.091	.	AB=0;ABP=0;AC=2;AF=1;AN=2;AO=92;CIGAR=1X;DP=93;DPB=93;DPRA=0;EPP=3.38795;EPPR=0;GTI=0;LEN=1;MEANALT=1;MQM=4.73913;MQMR=100;NS=1;NUMALT=1;ODDS=66.5657;PAIRED=0.880435;PAIREDR=0;PAO=0;PQA=0;PQR=0;PRO=0;QA=3063;QR=60;RO=0;RPL=71;RPP=62.0177;RPPR=5.18177;RPR=21;RUN=1;SAF=39;SAP=7.63648;SAR=53;SRF=0;SRP=5.18177;SRR=0;TYPE=snp;ANN=C|upstream_gene_variant|MODIFIER|Afu1g00200|Afu1g00200|transcript|Afu1g00200-T|Coding||c.-3034C>G|||||3034|,C|upstream_gene_variant|MODIFIER|Afu1g00210|Afu1g00210|transcript|Afu1g00210-T|Coding||c.-1962G>C|||||1962|,C|intergenic_region|MODIFIER|Afu1g00200-Afu1g00210|Afu1g00200-Afu1g00210|intergenic_region|Afu1g00200-Afu1g00210|||n.40509G>C||||||	GT:DP:RO:QR:AO:QA:GL	1/1:92:0:0:92:3063:-38.8061,-27.6948,0
Chr1_A_fumigatus_Af293	40528	.	A	G	291.747	.	AB=0;ABP=0;AC=2;AF=1;AN=2;AO=92;CIGAR=1X;DP=93;DPB=93;DPRA=0;EPP=3.10471;EPPR=0;GTI=0;LEN=1;MEANALT=1;MQM=4.73913;MQMR=100;NS=1;NUMALT=1;ODDS=67.1773;PAIRED=0.869565;PAIREDR=0;PAO=0;PQA=0;PQR=0;PRO=0;QA=3206;QR=60;RO=0;RPL=71;RPP=62.0177;RPPR=5.18177;RPR=21;RUN=1;SAF=40;SAP=6.40913;SAR=52;SRF=0;SRP=5.18177;SRR=0;TYPE=snp;ANN=G|upstream_gene_variant|MODIFIER|Afu1g00200|Afu1g00200|transcript|Afu1g00200-T|Coding||c.-3053T>C|||||3053|,G|upstream_gene_variant|MODIFIER|Afu1g00210|Afu1g00210|transcript|Afu1g00210-T|Coding||c.-1943A>G|||||1943|,G|intergenic_region|MODIFIER|Afu1g00200-Afu1g00210|Afu1g00200-Afu1g00210|intergenic_region|Afu1g00200-Afu1g00210|||n.40528A>G||||||	GT:DP:RO:QR:AO:QA:GL	1/1:92:0:0:92:3206:-38.9215,-27.6948,0
Chr1_A_fumigatus_Af293	40551	.	C	T	211.057	.	AB=0;ABP=0;AC=2;AF=1;AN=2;AO=81;CIGAR=1X;DP=82;DPB=82;DPRA=0;EPP=3.03711;EPPR=0;GTI=0;LEN=1;MEANALT=1;MQM=4.54321;MQMR=100;NS=1;NUMALT=1;ODDS=48.5977;PAIRED=0.851852;PAIREDR=0;PAO=0;PQA=0;PQR=0;PRO=0;QA=2939;QR=60;RO=0;RPL=67;RPP=78.3148;RPPR=5.18177;RPR=14;RUN=1;SAF=32;SAP=10.7579;SAR=49;SRF=0;SRP=5.18177;SRR=0;TYPE=snp;ANN=T|upstream_gene_variant|MODIFIER|Afu1g00200|Afu1g00200|transcript|Afu1g00200-T|Coding||c.-3076G>A|||||3076|,T|upstream_gene_variant|MODIFIER|Afu1g00210|Afu1g00210|transcript|Afu1g00210-T|Coding||c.-1920C>T|||||1920|,T|intergenic_region|MODIFIER|Afu1g00200-Afu1g00210|Afu1g00200-Afu1g00210|intergenic_region|Afu1g00200-Afu1g00210|||n.40551C>T||||||	GT:DP:RO:QR:AO:QA:GL	1/1:81:0:0:81:2939:-33.1091,-24.3834,0
Chr1_A_fumigatus_Af293	40578	.	T	A	157.382	.	AB=0;ABP=0;AC=2;AF=1;AN=2;AO=58;CIGAR=1X;DP=59;DPB=59;DPRA=0;EPP=3.0103;EPPR=0;GTI=0;LEN=1;MEANALT=1;MQM=4.2069;MQMR=100;NS=1;NUMALT=1;ODDS=36.2385;PAIRED=0.810345;PAIREDR=0;PAO=0;PQA=0;PQR=0;PRO=0;QA=2114;QR=60;RO=0;RPL=43;RPP=32.3626;RPPR=5.18177;RPR=15;RUN=1;SAF=26;SAP=4.35811;SAR=32;SRF=0;SRP=5.18177;SRR=0;TYPE=snp;ANN=A|upstream_gene_variant|MODIFIER|Afu1g00200|Afu1g00200|transcript|Afu1g00200-T|Coding||c.-3103A>T|||||3103|,A|upstream_gene_variant|MODIFIER|Afu1g00210|Afu1g00210|transcript|Afu1g00210-T|Coding||c.-1893T>A|||||1893|,A|intergenic_region|MODIFIER|Afu1g00200-Afu1g00210|Afu1g00200-Afu1g00210|intergenic_region|Afu1g00200-Afu1g00210|||n.40578T>A||||||	GT:DP:RO:QR:AO:QA:GL	1/1:58:0:0:58:2114:-21.8204,-17.4597,0
Chr1_A_fumigatus_Af293	40595	.	TCA	CCG	118.308	.	AB=0;ABP=0;AC=2;AF=1;AN=2;AO=49;CIGAR=1X1M1X;DP=52;DPB=52;DPRA=0;EPP=3.40914;EPPR=0;GTI=0;LEN=3;MEANALT=2;MQM=3.91837;MQMR=0;NS=1;NUMALT=1;ODDS=27.2415;PAIRED=0.795918;PAIREDR=0;PAO=1;PQA=3;PQR=0;PRO=0;QA=1578;QR=0;RO=0;RPL=36;RPP=26.4533;RPPR=0;RPR=13;RUN=1;SAF=22;SAP=4.11819;SAR=27;SRF=0;SRP=0;SRR=0;TYPE=complex;ANN=CCG|upstream_gene_variant|MODIFIER|Afu1g00200|Afu1g00200|transcript|Afu1g00200-T|Coding||c.-3122_-3120delTGAinsCGG|||||3120|,CCG|upstream_gene_variant|MODIFIER|Afu1g00210|Afu1g00210|transcript|Afu1g00210-T|Coding||c.-1876_-1874delTCAinsCCG|||||1876|,CCG|intergenic_region|MODIFIER|Afu1g00200-Afu1g00210|Afu1g00200-Afu1g00210|intergenic_region|Afu1g00200-Afu1g00210|||n.40595_40597delTCAinsCCG||||||	GT:DP:RO:QR:AO:QA:GL	1/1:51:0:0:49:1578:-17.2006,-15.0515,0
Chr1_A_fumigatus_Af293	40619	.	C	A	107.335	.	AB=0;ABP=0;AC=2;AF=1;AN=2;AO=47;CIGAR=1X;DP=49;DPB=49;DPRA=0;EPP=16.3625;EPPR=3.0103;GTI=0;LEN=1;MEANALT=1;MQM=4.06383;MQMR=51.5;NS=1;NUMALT=1;ODDS=24.7148;PAIRED=0.808511;PAIREDR=0;PAO=0;PQA=0;PQR=0;PRO=0;QA=1622;QR=75;RO=1;RPL=35;RPP=27.4509;RPPR=7.35324;RPR=12;RUN=1;SAF=19;SAP=6.75262;SAR=28;SRF=0;SRP=7.35324;SRR=1;TYPE=snp;ANN=A|upstream_gene_variant|MODIFIER|Afu1g00200|Afu1g00200|transcript|Afu1g00200-T|Coding||c.-3144G>T|||||3144|,A|upstream_gene_variant|MODIFIER|Afu1g00210|Afu1g00210|transcript|Afu1g00210-T|Coding||c.-1852C>A|||||1852|,A|intergenic_region|MODIFIER|Afu1g00200-Afu1g00210|Afu1g00200-Afu1g00210|intergenic_region|Afu1g00200-Afu1g00210|||n.40619C>A||||||	GT:DP:RO:QR:AO:QA:GL	1/1:48:1:15:47:1622:-16.8381,-14.1629,0
Chr1_A_fumigatus_Af293	40626	.	TG	GA	91.9261	.	AB=0;ABP=0;AC=2;AF=1;AN=2;AO=40;CIGAR=2X;DP=41;DPB=41.5;DPRA=0;EPP=20.5992;EPPR=0;GTI=0;LEN=2;MEANALT=1;MQM=3.75;MQMR=0;NS=1;NUMALT=1;ODDS=21.1668;PAIRED=0.775;PAIREDR=0;PAO=2;PQA=48;PQR=0;PRO=0;QA=1350;QR=0;RO=0;RPL=26;RPP=10.8276;RPPR=0;RPR=14;RUN=1;SAF=19;SAP=3.22745;SAR=21;SRF=0;SRP=0;SRR=0;TYPE=mnp;ANN=GA|upstream_gene_variant|MODIFIER|Afu1g00200|Afu1g00200|transcript|Afu1g00200-T|Coding||c.-3152_-3151delCAinsTC|||||3151|,GA|upstream_gene_variant|MODIFIER|Afu1g00210|Afu1g00210|transcript|Afu1g00210-T|Coding||c.-1845_-1844delTGinsGA|||||1845|,GA|intergenic_region|MODIFIER|Afu1g00200-Afu1g00210|Afu1g00200-Afu1g00210|intergenic_region|Afu1g00200-Afu1g00210|||n.40626_40627delTGinsGA||||||	GT:DP:RO:QR:AO:QA:GL	1/1:40:0:0:40:1350:-14.4684,-12.6433,0
Chr1_A_fumigatus_Af293	40632	.	T	C	69.5586	.	AB=0;ABP=0;AC=2;AF=1;AN=2;AO=35;CIGAR=1X;DP=36;DPB=36;DPRA=0;EPP=16.9698;EPPR=0;GTI=0;LEN=1;MEANALT=1;MQM=3.57143;MQMR=100;NS=1;NUMALT=1;ODDS=16.0165;PAIRED=0.8;PAIREDR=0;PAO=0;PQA=0;PQR=0;PRO=0;QA=1261;QR=60;RO=0;RPL=21;RPP=6.05036;RPPR=5.18177;RPR=14;RUN=1;SAF=18;SAP=3.07234;SAR=17;SRF=0;SRP=5.18177;SRR=0;TYPE=snp;ANN=C|upstream_gene_variant|MODIFIER|Afu1g00200|Afu1g00200|transcript|Afu1g00200-T|Coding||c.-3157A>G|||||3157|,C|upstream_gene_variant|MODIFIER|Afu1g00210|Afu1g00210|transcript|Afu1g00210-T|Coding||c.-1839T>C|||||1839|,C|intergenic_region|MODIFIER|Afu1g00200-Afu1g00210|Afu1g00200-Afu1g00210|intergenic_region|Afu1g00200-Afu1g00210|||n.40632T>C||||||	GT:DP:RO:QR:AO:QA:GL	1/1:35:0:0:35:1261:-11.2779,-10.5361,0
Chr1_A_fumigatus_Af293	40650	.	GAA	GA	81.6559	.	AB=0;ABP=0;AC=2;AF=1;AN=2;AO=31;CIGAR=1M1D1M;DP=33;DPB=23.3333;DPRA=0;EPP=23.254;EPPR=5.18177;GTI=0;LEN=1;MEANALT=1;MQM=4.45161;MQMR=3;NS=1;NUMALT=1;ODDS=18.802;PAIRED=0.774194;PAIREDR=1;PAO=2;PQA=35;PQR=35;PRO=2;QA=1030;QR=21;RO=1;RPL=13;RPP=4.76149;RPPR=5.18177;RPR=18;RUN=1;SAF=17;SAP=3.64073;SAR=14;SRF=1;SRP=5.18177;SRR=0;TYPE=del;ANN=GA|upstream_gene_variant|MODIFIER|Afu1g00200|Afu1g00200|transcript|Afu1g00200-T|Coding||c.-3177delT|||||3177|,GA|upstream_gene_variant|MODIFIER|Afu1g00210|Afu1g00210|transcript|Afu1g00210-T|Coding||c.-1819delA|||||1819|,GA|intergenic_region|MODIFIER|Afu1g00200-Afu1g00210|Afu1g00200-Afu1g00210|intergenic_region|Afu1g00200-Afu1g00210|||n.40652delA||||||	GT:DP:RO:QR:AO:QA:GL	1/1:32:1:21:31:1030:-12.1005,-11.7446,0
Chr1_A_fumigatus_Af293	40655	.	CA	TG	99.0078	.	AB=0;ABP=0;AC=2;AF=1;AN=2;AO=35;CIGAR=2X;DP=36;DPB=35.5;DPRA=0;EPP=16.9698;EPPR=0;GTI=0;LEN=2;MEANALT=1;MQM=4.57143;MQMR=0;NS=1;NUMALT=1;ODDS=22.7974;PAIRED=0.771429;PAIREDR=0;PAO=0;PQA=0;PQR=0;PRO=0;QA=1269;QR=0;RO=0;RPL=13;RPP=8.03571;RPPR=0;RPR=22;RUN=1;SAF=18;SAP=3.07234;SAR=17;SRF=0;SRP=0;SRR=0;TYPE=mnp;ANN=TG|upstream_gene_variant|MODIFIER|Afu1g00200|Afu1g00200|transcript|Afu1g00200-T|Coding||c.-3181_-3180delTGinsCA|||||3180|,TG|upstream_gene_variant|MODIFIER|Afu1g00210|Afu1g00210|transcript|Afu1g00210-T|Coding||c.-1816_-1815delCAinsTG|||||1816|,TG|intergenic_region|MODIFIER|Afu1g00200-Afu1g00210|Afu1g00200-Afu1g00210|intergenic_region|Afu1g00200-Afu1g00210|||n.40655_40656delCAinsTG||||||	GT:DP:RO:QR:AO:QA:GL	1/1:35:0:0:35:1269:-14.4191,-10.5361,0
Chr1_A_fumigatus_Af293	40661	.	TGAG	GGTC	95.3072	.	AB=0;ABP=0;AC=2;AF=1;AN=2;AO=35;CIGAR=1X1M2X;DP=37;DPB=36.25;DPRA=0;EPP=20.9405;EPPR=0;GTI=0;LEN=4;MEANALT=2;MQM=4.71429;MQMR=0;NS=1;NUMALT=1;ODDS=21.9453;PAIRED=0.771429;PAIREDR=0;PAO=0;PQA=0;PQR=0;PRO=0;QA=1141;QR=0;RO=0;RPL=12;RPP=10.5174;RPPR=0;RPR=23;RUN=1;SAF=18;SAP=3.07234;SAR=17;SRF=0;SRP=0;SRR=0;TYPE=complex;ANN=GGTC|upstream_gene_variant|MODIFIER|Afu1g00200|Afu1g00200|transcript|Afu1g00200-T|Coding||c.-3189_-3186delCTCAinsGACC|||||3186|,GGTC|upstream_gene_variant|MODIFIER|Afu1g00210|Afu1g00210|transcript|Afu1g00210-T|Coding||c.-1810_-1807delTGAGinsGGTC|||||1810|,GGTC|intergenic_region|MODIFIER|Afu1g00200-Afu1g00210|Afu1g00200-Afu1g00210|intergenic_region|Afu1g00200-Afu1g00210|||n.40661_40664delTGAGinsGGTC||||||	GT:DP:RO:QR:AO:QA:GL	1/1:36:0:0:35:1141:-14.7118,-10.5361,0
Chr1_A_fumigatus_Af293	40675	.	A	T	97.3222	.	AB=0;ABP=0;AC=2;AF=1;AN=2;AO=36;CIGAR=1X;DP=37;DPB=37;DPRA=0;EPP=27.1378;EPPR=0;GTI=0;LEN=1;MEANALT=1;MQM=4.66667;MQMR=100;NS=1;NUMALT=1;ODDS=22.4093;PAIRED=0.777778;PAIREDR=0;PAO=0;PQA=0;PQR=0;PRO=0;QA=1298;QR=60;RO=0;RPL=15;RPP=5.18177;RPPR=5.18177;RPR=21;RUN=1;SAF=19;SAP=3.25157;SAR=17;SRF=0;SRP=5.18177;SRR=0;TYPE=snp;ANN=T|upstream_gene_variant|MODIFIER|Afu1g00200|Afu1g00200|transcript|Afu1g00200-T|Coding||c.-3200T>A|||||3200|,T|upstream_gene_variant|MODIFIER|Afu1g00210|Afu1g00210|transcript|Afu1g00210-T|Coding||c.-1796A>T|||||1796|,T|intergenic_region|MODIFIER|Afu1g00200-Afu1g00210|Afu1g00200-Afu1g00210|intergenic_region|Afu1g00200-Afu1g00210|||n.40675A>T||||||	GT:DP:RO:QR:AO:QA:GL	1/1:36:0:0:36:1298:-15.0825,-10.8371,0
Chr1_A_fumigatus_Af293	40690	.	G	A	178.262	.	AB=0;ABP=0;AC=2;AF=1;AN=2;AO=42;CIGAR=1X;DP=43;DPB=43;DPRA=0;EPP=19.7617;EPPR=0;GTI=0;LEN=1;MEANALT=1;MQM=6.09524;MQMR=100;NS=1;NUMALT=1;ODDS=41.0464;PAIRED=0.738095;PAIREDR=0;PAO=0;PQA=0;PQR=0;PRO=0;QA=1525;QR=60;RO=0;RPL=16;RPP=8.18047;RPPR=5.18177;RPR=26;RUN=1;SAF=24;SAP=4.87156;SAR=18;SRF=0;SRP=5.18177;SRR=0;TYPE=snp;ANN=A|upstream_gene_variant|MODIFIER|Afu1g00200|Afu1g00200|transcript|Afu1g00200-T|Coding||c.-3215C>T|||||3215|,A|upstream_gene_variant|MODIFIER|Afu1g00210|Afu1g00210|transcript|Afu1g00210-T|Coding||c.-1781G>A|||||1781|,A|intergenic_region|MODIFIER|Afu1g00200-Afu1g00210|Afu1g00200-Afu1g00210|intergenic_region|Afu1g00200-Afu1g00210|||n.40690G>A||||||	GT:DP:RO:QR:AO:QA:GL	1/1:42:0:0:42:1525:-22.9423,-12.6433,0
Chr1_A_fumigatus_Af293	40707	.	T	C	302.741	.	AB=0;ABP=0;AC=2;AF=1;AN=2;AO=48;CIGAR=1X;DP=49;DPB=49;DPRA=0;EPP=9.52472;EPPR=0;GTI=0;LEN=1;MEANALT=1;MQM=8.33333;MQMR=100;NS=1;NUMALT=1;ODDS=69.7088;PAIRED=0.729167;PAIREDR=0;PAO=0;PQA=0;PQR=0;PRO=0;QA=1747;QR=60;RO=0;RPL=14;RPP=21.1059;RPPR=5.18177;RPR=34;RUN=1;SAF=28;SAP=5.9056;SAR=20;SRF=0;SRP=5.18177;SRR=0;TYPE=snp;ANN=C|upstream_gene_variant|MODIFIER|Afu1g00200|Afu1g00200|transcript|Afu1g00200-T|Coding||c.-3232A>G|||||3232|,C|upstream_gene_variant|MODIFIER|Afu1g00210|Afu1g00210|transcript|Afu1g00210-T|Coding||c.-1764T>C|||||1764|,C|intergenic_region|MODIFIER|Afu1g00200-Afu1g00210|Afu1g00200-Afu1g00210|intergenic_region|Afu1g00200-Afu1g00210|||n.40707T>C||||||	GT:DP:RO:QR:AO:QA:GL	1/1:48:0:0:48:1747:-35.8516,-14.4494,0
Chr1_A_fumigatus_Af293	40726	.	GACG	AACA	370.693	.	AB=0;ABP=0;AC=2;AF=1;AN=2;AO=53;CIGAR=1X2M1X;DP=54;DPB=53.25;DPRA=0;EPP=9.93443;EPPR=0;GTI=0;LEN=4;MEANALT=1;MQM=9.35849;MQMR=0;NS=1;NUMALT=1;ODDS=76.6925;PAIRED=0.735849;PAIREDR=0;PAO=0;PQA=0;PQR=0;PRO=0;QA=1987;QR=0;RO=0;RPL=12;RPP=37.4671;RPPR=0;RPR=41;RUN=1;SAF=31;SAP=6.32897;SAR=22;SRF=0;SRP=0;SRR=0;TYPE=complex;ANN=AACA|upstream_gene_variant|MODIFIER|Afu1g00200|Afu1g00200|transcript|Afu1g00200-T|Coding||c.-3254_-3251delCGTCinsTGTT|||||3251|,AACA|upstream_gene_variant|MODIFIER|Afu1g00210|Afu1g00210|transcript|Afu1g00210-T|Coding||c.-1745_-1742delGACGinsAACA|||||1745|,AACA|intergenic_region|MODIFIER|Afu1g00200-Afu1g00210|Afu1g00200-Afu1g00210|intergenic_region|Afu1g00200-Afu1g00210|||n.40726_40729delGACGinsAACA||||||	GT:DP:RO:QR:AO:QA:GL	1/1:53:0:0:53:1987:-44.5357,-15.9546,0
Chr1_A_fumigatus_Af293	40735	.	G	A	399.062	.	AB=0;ABP=0;AC=2;AF=1;AN=2;AO=54;CIGAR=1X;DP=55;DPB=55;DPRA=0;EPP=10.8919;EPPR=0;GTI=0;LEN=1;MEANALT=1;MQM=10.0185;MQMR=100;NS=1;NUMALT=1;ODDS=78.0788;PAIRED=0.740741;PAIREDR=0;PAO=0;PQA=0;PQR=0;PRO=0;QA=2000;QR=60;RO=0;RPL=11;RPP=44.1879;RPPR=5.18177;RPR=43;RUN=1;SAF=33;SAP=8.80089;SAR=21;SRF=0;SRP=5.18177;SRR=0;TYPE=snp;ANN=A|upstream_gene_variant|MODIFIER|Afu1g00200|Afu1g00200|transcript|Afu1g00200-T|Coding||c.-3260C>T|||||3260|,A|upstream_gene_variant|MODIFIER|Afu1g00210|Afu1g00210|transcript|Afu1g00210-T|Coding||c.-1736G>A|||||1736|,A|intergenic_region|MODIFIER|Afu1g00200-Afu1g00210|Afu1g00200-Afu1g00210|intergenic_region|Afu1g00200-Afu1g00210|||n.40735G>A||||||	GT:DP:RO:QR:AO:QA:GL	1/1:54:0:0:54:2000:-48.4688,-16.2556,0
Chr1_A_fumigatus_Af293	40745	.	CGCA	TGCG	509.205	.	AB=0;ABP=0;AC=2;AF=1;AN=2;AO=58;CIGAR=1X2M1X;DP=59;DPB=59.5;DPRA=0;EPP=3.60933;EPPR=0;GTI=0;LEN=4;MEANALT=1;MQM=10.2241;MQMR=0;NS=1;NUMALT=1;ODDS=85.0102;PAIRED=0.741379;PAIREDR=0;PAO=2;PQA=67;PQR=0;PRO=0;QA=2043;QR=0;RO=0;RPL=15;RPP=32.3626;RPPR=0;RPR=43;RUN=1;SAF=34;SAP=6.75422;SAR=24;SRF=0;SRP=0;SRR=0;TYPE=complex;ANN=TGCG|upstream_gene_variant|MODIFIER|Afu1g00200|Afu1g00200|transcript|Afu1g00200-T|Coding||c.-3273_-3270delTGCGinsCGCA|||||3270|,TGCG|upstream_gene_variant|MODIFIER|Afu1g00210|Afu1g00210|transcript|Afu1g00210-T|Coding||c.-1726_-1723delCGCAinsTGCG|||||1726|,TGCG|intergenic_region|MODIFIER|Afu1g00200-Afu1g00210|Afu1g00200-Afu1g00210|intergenic_region|Afu1g00200-Afu1g00210|||n.40745_40748delCGCAinsTGCG||||||	GT:DP:RO:QR:AO:QA:GL	1/1:58:0:0:58:2043:-57.2987,-18.0618,0
Chr1_A_fumigatus_Af293	40759	.	TAG	TAAG	383.29	.	AB=0;ABP=0;AC=2;AF=1;AN=2;AO=58;CIGAR=1M1I2M;DP=61;DPB=80;DPRA=0;EPP=3.60933;EPPR=0;GTI=0;LEN=1;MEANALT=3;MQM=11.1897;MQMR=0;NS=1;NUMALT=1;ODDS=83.6239;PAIRED=0.741379;PAIREDR=0;PAO=0;PQA=0;PQR=0;PRO=0;QA=646;QR=0;RO=0;RPL=14;RPP=36.7056;RPPR=0;RPR=44;RUN=1;SAF=35;SAP=8.40154;SAR=23;SRF=0;SRP=0;SRR=0;TYPE=ins;ANN=TAAG|upstream_gene_variant|MODIFIER|Afu1g00200|Afu1g00200|transcript|Afu1g00200-T|Coding||c.-3286_-3285insT|||||3286|,TAAG|upstream_gene_variant|MODIFIER|Afu1g00210|Afu1g00210|transcript|Afu1g00210-T|Coding||c.-1711_-1710insA|||||1710|,TAAG|intergenic_region|MODIFIER|Afu1g00200-Afu1g00210|Afu1g00200-Afu1g00210|intergenic_region|Afu1g00200-Afu1g00210|||n.40760_40761insA||||||	GT:DP:RO:QR:AO:QA:GL	1/1:60:0:0:58:646:-45.3384,-17.4597,0
Chr1_A_fumigatus_Af293	40771	.	C	T	551.436	.	AB=0;ABP=0;AC=2;AF=1;AN=2;AO=60;CIGAR=1X;DP=61;DPB=61;DPRA=0;EPP=4.31318;EPPR=0;GTI=0;LEN=1;MEANALT=1;MQM=11.4333;MQMR=100;NS=1;NUMALT=1;ODDS=86.3965;PAIRED=0.75;PAIREDR=0;PAO=0;PQA=0;PQR=0;PRO=0;QA=2234;QR=60;RO=0;RPL=16;RPP=31.3842;RPPR=5.18177;RPR=44;RUN=1;SAF=35;SAP=6.62942;SAR=25;SRF=0;SRP=5.18177;SRR=0;TYPE=snp;ANN=T|upstream_gene_variant|MODIFIER|Afu1g00200|Afu1g00200|transcript|Afu1g00200-T|Coding||c.-3296G>A|||||3296|,T|upstream_gene_variant|MODIFIER|Afu1g00210|Afu1g00210|transcript|Afu1g00210-T|Coding||c.-1700C>T|||||1700|,T|intergenic_region|MODIFIER|Afu1g00200-Afu1g00210|Afu1g00200-Afu1g00210|intergenic_region|Afu1g00200-Afu1g00210|||n.40771C>T||||||	GT:DP:RO:QR:AO:QA:GL	1/1:60:0:0:60:2234:-61.4943,-18.0618,0
Chr1_A_fumigatus_Af293	40779	.	C	T	674.376	.	AB=0;ABP=0;AC=2;AF=1;AN=2;AO=64;CIGAR=1X;DP=65;DPB=65;DPRA=0;EPP=4.23175;EPPR=0;GTI=0;LEN=1;MEANALT=1;MQM=12.7188;MQMR=100;NS=1;NUMALT=1;ODDS=91.9417;PAIRED=0.765625;PAIREDR=0;PAO=0;PQA=0;PQR=0;PRO=0;QA=2388;QR=60;RO=0;RPL=22;RPP=16.582;RPPR=5.18177;RPR=42;RUN=1;SAF=37;SAP=6.40323;SAR=27;SRF=0;SRP=5.18177;SRR=0;TYPE=snp;ANN=T|upstream_gene_variant|MODIFIER|Afu1g00200|Afu1g00200|transcript|Afu1g00200-T|Coding||c.-3304G>A|||||3304|,T|upstream_gene_variant|MODIFIER|Afu1g00210|Afu1g00210|transcript|Afu1g00210-T|Coding||c.-1692C>T|||||1692|,T|intergenic_region|MODIFIER|Afu1g00200-Afu1g00210|Afu1g00200-Afu1g00210|intergenic_region|Afu1g00200-Afu1g00210|||n.40779C>T||||||	GT:DP:RO:QR:AO:QA:GL	1/1:64:0:0:64:2388:-72.26,-19.2659,0
Chr1_A_fumigatus_Af293	40811	.	A	G	1115.97	.	AB=0;ABP=0;AC=2;AF=1;AN=2;AO=85;CIGAR=1X;DP=87;DPB=87;DPRA=0;EPP=10.3933;EPPR=0;GTI=0;LEN=1;MEANALT=2;MQM=16.2235;MQMR=100;NS=1;NUMALT=1;ODDS=121.054;PAIRED=0.811765;PAIREDR=0;PAO=0;PQA=0;PQR=0;PRO=0;QA=3066;QR=60;RO=0;RPL=24;RPP=37.9838;RPPR=5.18177;RPR=61;RUN=1;SAF=48;SAP=6.10145;SAR=37;SRF=0;SRP=5.18177;SRR=0;TYPE=snp;ANN=G|upstream_gene_variant|MODIFIER|Afu1g00200|Afu1g00200|transcript|Afu1g00200-T|Coding||c.-3336T>C|||||3336|,G|upstream_gene_variant|MODIFIER|Afu1g00210|Afu1g00210|transcript|Afu1g00210-T|Coding||c.-1660A>G|||||1660|,G|intergenic_region|MODIFIER|Afu1g00200-Afu1g00210|Afu1g00200-Afu1g00210|intergenic_region|Afu1g00200-Afu1g00210|||n.40811A>G||||||	GT:DP:RO:QR:AO:QA:GL	1/1:86:0:0:85:3066:-119.401,-25.5876,0
Chr1_A_fumigatus_Af293	40839	.	G	T	1225.21	.	AB=0;ABP=0;AC=2;AF=1;AN=2;AO=92;CIGAR=1X;DP=93;DPB=93;DPRA=0;EPP=3.38795;EPPR=0;GTI=0;LEN=1;MEANALT=1;MQM=15.9457;MQMR=100;NS=1;NUMALT=1;ODDS=130.758;PAIRED=0.782609;PAIREDR=0;PAO=0;PQA=0;PQR=0;PRO=0;QA=3353;QR=60;RO=0;RPL=37;RPP=10.6577;RPPR=5.18177;RPR=55;RUN=1;SAF=53;SAP=7.63648;SAR=39;SRF=0;SRP=5.18177;SRR=0;TYPE=snp;ANN=T|upstream_gene_variant|MODIFIER|Afu1g00200|Afu1g00200|transcript|Afu1g00200-T|Coding||c.-3364C>A|||||3364|,T|upstream_gene_variant|MODIFIER|Afu1g00210|Afu1g00210|transcript|Afu1g00210-T|Coding||c.-1632G>T|||||1632|,T|intergenic_region|MODIFIER|Afu1g00200-Afu1g00210|Afu1g00200-Afu1g00210|intergenic_region|Afu1g00200-Afu1g00210|||n.40839G>T||||||	GT:DP:RO:QR:AO:QA:GL	1/1:92:0:0:92:3353:-127.023,-27.6948,0
Chr1_A_fumigatus_Af293	40854	.	A	T	1290.91	.	AB=0;ABP=0;AC=2;AF=1;AN=2;AO=96;CIGAR=1X;DP=97;DPB=97;DPRA=0;EPP=3.8246;EPPR=0;GTI=0;LEN=1;MEANALT=1;MQM=15.9375;MQMR=100;NS=1;NUMALT=1;ODDS=136.303;PAIRED=0.78125;PAIREDR=0;PAO=0;PQA=0;PQR=0;PRO=0;QA=3599;QR=60;RO=0;RPL=43;RPP=5.27225;RPPR=5.18177;RPR=53;RUN=1;SAF=56;SAP=8.80089;SAR=40;SRF=0;SRP=5.18177;SRR=0;TYPE=snp;ANN=T|upstream_gene_variant|MODIFIER|Afu1g00200|Afu1g00200|transcript|Afu1g00200-T|Coding||c.-3379T>A|||||3379|,T|upstream_gene_variant|MODIFIER|Afu1g00210|Afu1g00210|transcript|Afu1g00210-T|Coding||c.-1617A>T|||||1617|,T|intergenic_region|MODIFIER|Afu1g00200-Afu1g00210|Afu1g00200-Afu1g00210|intergenic_region|Afu1g00200-Afu1g00210|||n.40854A>T||||||	GT:DP:RO:QR:AO:QA:GL	1/1:96:0:0:96:3599:-133.242,-28.8989,0
Chr1_A_fumigatus_Af293	40919	.	A	T	1529.7	.	AB=0;ABP=0;AC=2;AF=1;AN=2;AO=99;CIGAR=1X;DP=100;DPB=100;DPRA=0;EPP=3.55865;EPPR=0;GTI=0;LEN=1;MEANALT=1;MQM=17.9697;MQMR=100;NS=1;NUMALT=1;ODDS=140.462;PAIRED=0.777778;PAIREDR=0;PAO=0;PQA=0;PQR=0;PRO=0;QA=3732;QR=60;RO=0;RPL=52;RPP=3.55865;RPPR=5.18177;RPR=47;RUN=1;SAF=51;SAP=3.20771;SAR=48;SRF=0;SRP=5.18177;SRR=0;TYPE=snp;ANN=T|upstream_gene_variant|MODIFIER|Afu1g00200|Afu1g00200|transcript|Afu1g00200-T|Coding||c.-3444T>A|||||3444|,T|upstream_gene_variant|MODIFIER|Afu1g00210|Afu1g00210|transcript|Afu1g00210-T|Coding||c.-1552A>T|||||1552|,T|intergenic_region|MODIFIER|Afu1g00200-Afu1g00210|Afu1g00200-Afu1g00210|intergenic_region|Afu1g00200-Afu1g00210|||n.40919A>T||||||	GT:DP:RO:QR:AO:QA:GL	1/1:99:0:0:99:3732:-156.389,-29.802,0
Chr1_A_fumigatus_Af293	40963	.	C	T	1378.95	.	AB=0;ABP=0;AC=2;AF=1;AN=2;AO=93;CIGAR=1X;DP=95;DPB=95;DPRA=0;EPP=3.59403;EPPR=0;GTI=0;LEN=1;MEANALT=2;MQM=17.3441;MQMR=100;NS=1;NUMALT=1;ODDS=132.144;PAIRED=0.774194;PAIREDR=0;PAO=0;PQA=0;PQR=0;PRO=0;QA=3394;QR=60;RO=0;RPL=52;RPP=5.83555;RPPR=5.18177;RPR=41;RUN=1;SAF=50;SAP=4.15441;SAR=43;SRF=0;SRP=5.18177;SRR=0;TYPE=snp;ANN=T|upstream_gene_variant|MODIFIER|Afu1g00200|Afu1g00200|transcript|Afu1g00200-T|Coding||c.-3488G>A|||||3488|,T|upstream_gene_variant|MODIFIER|Afu1g00210|Afu1g00210|transcript|Afu1g00210-T|Coding||c.-1508C>T|||||1508|,T|intergenic_region|MODIFIER|Afu1g00200-Afu1g00210|Afu1g00200-Afu1g00210|intergenic_region|Afu1g00200-Afu1g00210|||n.40963C>T||||||	GT:DP:RO:QR:AO:QA:GL	1/1:94:0:0:93:3394:-141.597,-27.9958,0
Chr1_A_fumigatus_Af293	40972	.	C	T	1315.55	.	AB=0;ABP=0;AC=2;AF=1;AN=2;AO=92;CIGAR=1X;DP=93;DPB=93;DPRA=0;EPP=3.86001;EPPR=0;GTI=0;LEN=1;MEANALT=1;MQM=16.7174;MQMR=100;NS=1;NUMALT=1;ODDS=130.758;PAIRED=0.76087;PAIREDR=0;PAO=0;PQA=0;PQR=0;PRO=0;QA=3422;QR=60;RO=0;RPL=53;RPP=7.63648;RPPR=5.18177;RPR=39;RUN=1;SAF=48;SAP=3.38795;SAR=44;SRF=0;SRP=5.18177;SRR=0;TYPE=snp;ANN=T|upstream_gene_variant|MODIFIER|Afu1g00200|Afu1g00200|transcript|Afu1g00200-T|Coding||c.-3497G>A|||||3497|,T|upstream_gene_variant|MODIFIER|Afu1g00210|Afu1g00210|transcript|Afu1g00210-T|Coding||c.-1499C>T|||||1499|,T|intergenic_region|MODIFIER|Afu1g00200-Afu1g00210|Afu1g00200-Afu1g00210|intergenic_region|Afu1g00200-Afu1g00210|||n.40972C>T||||||	GT:DP:RO:QR:AO:QA:GL	1/1:92:0:0:92:3422:-135.379,-27.6948,0
Chr1_A_fumigatus_Af293	40994	.	G	A	1301.91	.	AB=0;ABP=0;AC=2;AF=1;AN=2;AO=94;CIGAR=1X;DP=95;DPB=95;DPRA=0;EPP=3.84193;EPPR=0;GTI=0;LEN=1;MEANALT=1;MQM=16.1915;MQMR=100;NS=1;NUMALT=1;ODDS=133.531;PAIRED=0.755319;PAIREDR=0;PAO=0;PQA=0;PQR=0;PRO=0;QA=3496;QR=60;RO=0;RPL=54;RPP=7.53805;RPPR=5.18177;RPR=40;RUN=1;SAF=50;SAP=3.84193;SAR=44;SRF=0;SRP=5.18177;SRR=0;TYPE=snp;ANN=A|upstream_gene_variant|MODIFIER|Afu1g00200|Afu1g00200|transcript|Afu1g00200-T|Coding||c.-3519C>T|||||3519|,A|upstream_gene_variant|MODIFIER|Afu1g00210|Afu1g00210|transcript|Afu1g00210-T|Coding||c.-1477G>A|||||1477|,A|intergenic_region|MODIFIER|Afu1g00200-Afu1g00210|Afu1g00200-Afu1g00210|intergenic_region|Afu1g00200-Afu1g00210|||n.40994G>A||||||	GT:DP:RO:QR:AO:QA:GL	1/1:94:0:0:94:3496:-134.063,-28.2968,0
Chr1_A_fumigatus_Af293	41002	.	T	C	1174.45	.	AB=0;ABP=0;AC=2;AF=1;AN=2;AO=92;CIGAR=1X;DP=93;DPB=93;DPRA=0;EPP=3.38795;EPPR=0;GTI=0;LEN=1;MEANALT=1;MQM=15.0652;MQMR=100;NS=1;NUMALT=1;ODDS=130.758;PAIRED=0.76087;PAIREDR=0;PAO=0;PQA=0;PQR=0;PRO=0;QA=3403;QR=60;RO=0;RPL=54;RPP=9.05266;RPPR=5.18177;RPR=38;RUN=1;SAF=48;SAP=3.38795;SAR=44;SRF=0;SRP=5.18177;SRR=0;TYPE=snp;ANN=C|upstream_gene_variant|MODIFIER|Afu1g00200|Afu1g00200|transcript|Afu1g00200-T|Coding||c.-3527A>G|||||3527|,C|upstream_gene_variant|MODIFIER|Afu1g00210|Afu1g00210|transcript|Afu1g00210-T|Coding||c.-1469T>C|||||1469|,C|intergenic_region|MODIFIER|Afu1g00200-Afu1g00210|Afu1g00200-Afu1g00210|intergenic_region|Afu1g00200-Afu1g00210|||n.41002T>C||||||	GT:DP:RO:QR:AO:QA:GL	1/1:92:0:0:92:3403:-121.364,-27.6948,0
Chr1_A_fumigatus_Af293	41024	.	A	G	1165.77	.	AB=0;ABP=0;AC=2;AF=1;AN=2;AO=97;CIGAR=1X;DP=98;DPB=98;DPRA=0;EPP=4.82359;EPPR=0;GTI=0;LEN=1;MEANALT=1;MQM=14.2784;MQMR=100;NS=1;NUMALT=1;ODDS=137.689;PAIRED=0.762887;PAIREDR=0;PAO=0;PQA=0;PQR=0;PRO=0;QA=3484;QR=60;RO=0;RPL=56;RPP=8.04722;RPPR=5.18177;RPR=41;RUN=1;SAF=50;SAP=3.21178;SAR=47;SRF=0;SRP=5.18177;SRR=0;TYPE=snp;ANN=G|upstream_gene_variant|MODIFIER|Afu1g00200|Afu1g00200|transcript|Afu1g00200-T|Coding||c.-3549T>C|||||3549|,G|upstream_gene_variant|MODIFIER|Afu1g00210|Afu1g00210|transcript|Afu1g00210-T|Coding||c.-1447A>G|||||1447|,G|intergenic_region|MODIFIER|Afu1g00200-Afu1g00210|Afu1g00200-Afu1g00210|intergenic_region|Afu1g00200-Afu1g00210|||n.41024A>G||||||	GT:DP:RO:QR:AO:QA:GL	1/1:97:0:0:97:3484:-120.555,-29.1999,0
Chr1_A_fumigatus_Af293	41046	.	T	C	866.436	.	AB=0;ABP=0;AC=2;AF=1;AN=2;AO=82;CIGAR=1X;DP=83;DPB=83;DPRA=0;EPP=3.0103;EPPR=0;GTI=0;LEN=1;MEANALT=1;MQM=12.6951;MQMR=100;NS=1;NUMALT=1;ODDS=116.895;PAIRED=0.743902;PAIREDR=0;PAO=0;PQA=0;PQR=0;PRO=0;QA=2921;QR=60;RO=0;RPL=51;RPP=13.6028;RPPR=5.18177;RPR=31;RUN=1;SAF=40;SAP=3.11623;SAR=42;SRF=0;SRP=5.18177;SRR=0;TYPE=snp;ANN=C|upstream_gene_variant|MODIFIER|Afu1g00200|Afu1g00200|transcript|Afu1g00200-T|Coding||c.-3571A>G|||||3571|,C|upstream_gene_variant|MODIFIER|Afu1g00210|Afu1g00210|transcript|Afu1g00210-T|Coding||c.-1425T>C|||||1425|,C|intergenic_region|MODIFIER|Afu1g00200-Afu1g00210|Afu1g00200-Afu1g00210|intergenic_region|Afu1g00200-Afu1g00210|||n.41046T>C||||||	GT:DP:RO:QR:AO:QA:GL	1/1:82:0:0:82:2921:-90.8797,-24.6845,0
Chr1_A_fumigatus_Af293	41052	.	T	C	789.851	.	AB=0;ABP=0;AC=2;AF=1;AN=2;AO=78;CIGAR=1X;DP=79;DPB=79;DPRA=0;EPP=4.01252;EPPR=0;GTI=0;LEN=1;MEANALT=1;MQM=12.141;MQMR=100;NS=1;NUMALT=1;ODDS=111.35;PAIRED=0.717949;PAIREDR=0;PAO=0;PQA=0;PQR=0;PRO=0;QA=2720;QR=60;RO=0;RPL=46;RPP=8.46682;RPPR=5.18177;RPR=32;RUN=1;SAF=40;SAP=3.12166;SAR=38;SRF=0;SRP=5.18177;SRR=0;TYPE=snp;ANN=C|upstream_gene_variant|MODIFIER|Afu1g00200|Afu1g00200|transcript|Afu1g00200-T|Coding||c.-3577A>G|||||3577|,C|upstream_gene_variant|MODIFIER|Afu1g00210|Afu1g00210|transcript|Afu1g00210-T|Coding||c.-1419T>C|||||1419|,C|intergenic_region|MODIFIER|Afu1g00200-Afu1g00210|Afu1g00200-Afu1g00210|intergenic_region|Afu1g00200-Afu1g00210|||n.41052T>C||||||	GT:DP:RO:QR:AO:QA:GL	1/1:78:0:0:78:2720:-82.7732,-23.4803,0
Chr1_A_fumigatus_Af293	41069	.	C	A	786.64	.	AB=0;ABP=0;AC=2;AF=1;AN=2;AO=79;CIGAR=1X;DP=80;DPB=80;DPRA=0;EPP=6.33623;EPPR=0;GTI=0;LEN=1;MEANALT=1;MQM=11.8228;MQMR=100;NS=1;NUMALT=1;ODDS=112.736;PAIRED=0.708861;PAIREDR=0;PAO=0;PQA=0;PQR=0;PRO=0;QA=2721;QR=60;RO=0;RPL=50;RPP=15.1321;RPPR=5.18177;RPR=29;RUN=1;SAF=38;SAP=3.25768;SAR=41;SRF=0;SRP=5.18177;SRR=0;TYPE=snp;ANN=A|upstream_gene_variant|MODIFIER|Afu1g00200|Afu1g00200|transcript|Afu1g00200-T|Coding||c.-3594G>T|||||3594|,A|upstream_gene_variant|MODIFIER|Afu1g00210|Afu1g00210|transcript|Afu1g00210-T|Coding||c.-1402C>A|||||1402|,A|intergenic_region|MODIFIER|Afu1g00200-Afu1g00210|Afu1g00200-Afu1g00210|intergenic_region|Afu1g00200-Afu1g00210|||n.41069C>A||||||	GT:DP:RO:QR:AO:QA:GL	1/1:79:0:0:79:2721:-83.3737,-23.7814,0
Chr1_A_fumigatus_Af293	41075	.	C	A	760.053	.	AB=0;ABP=0;AC=2;AF=1;AN=2;AO=76;CIGAR=1X;DP=77;DPB=77;DPRA=0;EPP=7.12467;EPPR=0;GTI=0;LEN=1;MEANALT=1;MQM=12.0395;MQMR=100;NS=1;NUMALT=1;ODDS=108.577;PAIRED=0.723684;PAIREDR=0;PAO=0;PQA=0;PQR=0;PRO=0;QA=2706;QR=60;RO=0;RPL=49;RPP=16.8392;RPPR=5.18177;RPR=27;RUN=1;SAF=35;SAP=4.03889;SAR=41;SRF=0;SRP=5.18177;SRR=0;TYPE=snp;ANN=A|upstream_gene_variant|MODIFIER|Afu1g00200|Afu1g00200|transcript|Afu1g00200-T|Coding||c.-3600G>T|||||3600|,A|upstream_gene_variant|MODIFIER|Afu1g00210|Afu1g00210|transcript|Afu1g00210-T|Coding||c.-1396C>A|||||1396|,A|intergenic_region|MODIFIER|Afu1g00200-Afu1g00210|Afu1g00200-Afu1g00210|intergenic_region|Afu1g00200-Afu1g00210|||n.41075C>A||||||	GT:DP:RO:QR:AO:QA:GL	1/1:76:0:0:76:2706:-81.0184,-22.8783,0
Chr1_A_fumigatus_Af293	41108	.	A	C	565.996	.	AB=0;ABP=0;AC=2;AF=1;AN=2;AO=62;CIGAR=1X;DP=63;DPB=63;DPRA=0;EPP=4.27115;EPPR=0;GTI=0;LEN=1;MEANALT=1;MQM=11.2742;MQMR=100;NS=1;NUMALT=1;ODDS=89.1691;PAIRED=0.709677;PAIREDR=0;PAO=0;PQA=0;PQR=0;PRO=0;QA=2224;QR=60;RO=0;RPL=42;RPP=19.9618;RPPR=5.18177;RPR=20;RUN=1;SAF=26;SAP=6.51267;SAR=36;SRF=0;SRP=5.18177;SRR=0;TYPE=snp;ANN=C|upstream_gene_variant|MODIFIER|Afu1g00200|Afu1g00200|transcript|Afu1g00200-T|Coding||c.-3633T>G|||||3633|,C|upstream_gene_variant|MODIFIER|Afu1g00210|Afu1g00210|transcript|Afu1g00210-T|Coding||c.-1363A>C|||||1363|,C|intergenic_region|MODIFIER|Afu1g00200-Afu1g00210|Afu1g00200-Afu1g00210|intergenic_region|Afu1g00200-Afu1g00210|||n.41108A>C||||||	GT:DP:RO:QR:AO:QA:GL	1/1:62:0:0:62:2224:-61.7617,-18.6639,0
Chr1_A_fumigatus_Af293	41132	.	GAAAA	AAAAC	318.693	.	AB=0;ABP=0;AC=2;AF=1;AN=2;AO=49;CIGAR=1X3M1X;DP=50;DPB=49.8;DPRA=0;EPP=4.11819;EPPR=0;GTI=0;LEN=5;MEANALT=1;MQM=9.16327;MQMR=0;NS=1;NUMALT=1;ODDS=71.8404;PAIRED=0.673469;PAIREDR=0;PAO=1;PQA=8;PQR=0;PRO=0;QA=1738;QR=0;RO=0;RPL=39;RPP=40.2799;RPPR=0;RPR=10;RUN=1;SAF=21;SAP=5.18177;SAR=28;SRF=0;SRP=0;SRR=0;TYPE=complex;ANN=AAAAC|upstream_gene_variant|MODIFIER|Afu1g00200|Afu1g00200|transcript|Afu1g00200-T|Coding||c.-3661_-3657delTTTTCinsGTTTT|||||3657|,AAAAC|upstream_gene_variant|MODIFIER|Afu1g00210|Afu1g00210|transcript|Afu1g00210-T|Coding||c.-1339_-1335delGAAAAinsAAAAC|||||1339|,AAAAC|intergenic_region|MODIFIER|Afu1g00200-Afu1g00210|Afu1g00200-Afu1g00210|intergenic_region|Afu1g00200-Afu1g00210|||n.41132_41136delGAAAAinsAAAAC||||||	GT:DP:RO:QR:AO:QA:GL	1/1:49:0:0:49:1738:-38.918,-15.0515,0
Chr1_A_fumigatus_Af293	41163	.	A	G	158.518	.	AB=0;ABP=0;AC=2;AF=1;AN=2;AO=38;CIGAR=1X;DP=39;DPB=39;DPRA=0;EPP=3.9246;EPPR=0;GTI=0;LEN=1;MEANALT=1;MQM=6.18421;MQMR=100;NS=1;NUMALT=1;ODDS=36.5002;PAIRED=0.684211;PAIREDR=0;PAO=0;PQA=0;PQR=0;PRO=0;QA=1402;QR=60;RO=0;RPL=29;RPP=25.8679;RPPR=5.18177;RPR=9;RUN=1;SAF=16;SAP=5.06748;SAR=22;SRF=0;SRP=5.18177;SRR=0;TYPE=snp;ANN=G|upstream_gene_variant|MODIFIER|Afu1g00200|Afu1g00200|transcript|Afu1g00200-T|Coding||c.-3688T>C|||||3688|,G|upstream_gene_variant|MODIFIER|Afu1g00210|Afu1g00210|transcript|Afu1g00210-T|Coding||c.-1308A>G|||||1308|,G|intergenic_region|MODIFIER|Afu1g00200-Afu1g00210|Afu1g00200-Afu1g00210|intergenic_region|Afu1g00200-Afu1g00210|||n.41163A>G||||||	GT:DP:RO:QR:AO:QA:GL	1/1:38:0:0:38:1402:-21.1508,-11.4391,0
Chr1_A_fumigatus_Af293	41170	.	GAAC	AAAG	135.757	.	AB=0;ABP=0;AC=2;AF=1;AN=2;AO=37;CIGAR=1X2M1X;DP=38;DPB=37.25;DPRA=0;EPP=3.5385;EPPR=0;GTI=0;LEN=4;MEANALT=1;MQM=5.72973;MQMR=0;NS=1;NUMALT=1;ODDS=31.2593;PAIRED=0.675676;PAIREDR=0;PAO=0;PQA=0;PQR=0;PRO=0;QA=1330;QR=0;RO=0;RPL=29;RPP=28.8919;RPPR=0;RPR=8;RUN=1;SAF=16;SAP=4.47751;SAR=21;SRF=0;SRP=0;SRR=0;TYPE=complex;ANN=AAAG|upstream_gene_variant|MODIFIER|Afu1g00200|Afu1g00200|transcript|Afu1g00200-T|Coding||c.-3698_-3695delGTTCinsCTTT|||||3695|,AAAG|upstream_gene_variant|MODIFIER|Afu1g00210|Afu1g00210|transcript|Afu1g00210-T|Coding||c.-1301_-1298delGAACinsAAAG|||||1301|,AAAG|intergenic_region|MODIFIER|Afu1g00200-Afu1g00210|Afu1g00200-Afu1g00210|intergenic_region|Afu1g00200-Afu1g00210|||n.41170_41173delGAACinsAAAG||||||	GT:DP:RO:QR:AO:QA:GL	1/1:37:0:0:37:1330:-19.0921,-11.1381,0
Chr1_A_fumigatus_Af293	41180	.	C	T	120.084	.	AB=0;ABP=0;AC=2;AF=1;AN=2;AO=37;CIGAR=1X;DP=38;DPB=38;DPRA=0;EPP=3.5385;EPPR=0;GTI=0;LEN=1;MEANALT=1;MQM=5.2973;MQMR=100;NS=1;NUMALT=1;ODDS=27.6503;PAIRED=0.648649;PAIREDR=0;PAO=0;PQA=0;PQR=0;PRO=0;QA=1269;QR=60;RO=0;RPL=29;RPP=28.8919;RPPR=5.18177;RPR=8;RUN=1;SAF=16;SAP=4.47751;SAR=21;SRF=0;SRP=5.18177;SRR=0;TYPE=snp;ANN=T|upstream_gene_variant|MODIFIER|Afu1g00200|Afu1g00200|transcript|Afu1g00200-T|Coding||c.-3705G>A|||||3705|,T|upstream_gene_variant|MODIFIER|Afu1g00210|Afu1g00210|transcript|Afu1g00210-T|Coding||c.-1291C>T|||||1291|,T|intergenic_region|MODIFIER|Afu1g00200-Afu1g00210|Afu1g00200-Afu1g00210|intergenic_region|Afu1g00200-Afu1g00210|||n.41180C>T||||||	GT:DP:RO:QR:AO:QA:GL	1/1:37:0:0:37:1269:-17.5247,-11.1381,0
Chr1_A_fumigatus_Af293	41185	.	GGA	CGG	111.787	.	AB=0;ABP=0;AC=2;AF=1;AN=2;AO=36;CIGAR=1X1M1X;DP=37;DPB=36.3333;DPRA=0;EPP=3.9754;EPPR=0;GTI=0;LEN=3;MEANALT=1;MQM=5.36111;MQMR=0;NS=1;NUMALT=1;ODDS=25.7399;PAIRED=0.611111;PAIREDR=0;PAO=0;PQA=0;PQR=0;PRO=0;QA=1214;QR=0;RO=0;RPL=29;RPP=32.2045;RPPR=0;RPR=7;RUN=1;SAF=15;SAP=5.18177;SAR=21;SRF=0;SRP=0;SRR=0;TYPE=complex;ANN=CGG|upstream_gene_variant|MODIFIER|Afu1g00200|Afu1g00200|transcript|Afu1g00200-T|Coding||c.-3712_-3710delTCCinsCCG|||||3710|,CGG|upstream_gene_variant|MODIFIER|Afu1g00210|Afu1g00210|transcript|Afu1g00210-T|Coding||c.-1286_-1284delGGAinsCGG|||||1286|,CGG|intergenic_region|MODIFIER|Afu1g00200-Afu1g00210|Afu1g00200-Afu1g00210|intergenic_region|Afu1g00200-Afu1g00210|||n.41185_41187delGGAinsCGG||||||	GT:DP:RO:QR:AO:QA:GL	1/1:36:0:0:36:1214:-17.1589,-10.8371,0
Chr1_A_fumigatus_Af293	41193	.	C	T	136.221	.	AB=0;ABP=0;AC=2;AF=1;AN=2;AO=38;CIGAR=1X;DP=39;DPB=39;DPRA=0;EPP=5.06748;EPPR=0;GTI=0;LEN=1;MEANALT=1;MQM=5.36842;MQMR=100;NS=1;NUMALT=1;ODDS=31.3661;PAIRED=0.631579;PAIREDR=0;PAO=0;PQA=0;PQR=0;PRO=0;QA=1362;QR=60;RO=0;RPL=27;RPP=17.6392;RPPR=5.18177;RPR=11;RUN=1;SAF=15;SAP=6.66752;SAR=23;SRF=0;SRP=5.18177;SRR=0;TYPE=snp;ANN=T|upstream_gene_variant|MODIFIER|Afu1g00200|Afu1g00200|transcript|Afu1g00200-T|Coding||c.-3718G>A|||||3718|,T|upstream_gene_variant|MODIFIER|Afu1g00210|Afu1g00210|transcript|Afu1g00210-T|Coding||c.-1278C>T|||||1278|,T|intergenic_region|MODIFIER|Afu1g00200-Afu1g00210|Afu1g00200-Afu1g00210|intergenic_region|Afu1g00200-Afu1g00210|||n.41193C>T||||||	GT:DP:RO:QR:AO:QA:GL	1/1:38:0:0:38:1362:-18.3225,-11.4391,0
Chr1_A_fumigatus_Af293	41201	.	GTCT	ATCC	138.735	.	AB=0;ABP=0;AC=2;AF=1;AN=2;AO=38;CIGAR=1X2M1X;DP=39;DPB=39.75;DPRA=0;EPP=5.06748;EPPR=0;GTI=0;LEN=4;MEANALT=1;MQM=5.23684;MQMR=0;NS=1;NUMALT=1;ODDS=31.945;PAIRED=0.657895;PAIREDR=0;PAO=2;PQA=71;PQR=0;PRO=0;QA=1294;QR=0;RO=0;RPL=25;RPP=11.239;RPPR=0;RPR=13;RUN=1;SAF=13;SAP=11.239;SAR=25;SRF=0;SRP=0;SRR=0;TYPE=complex;ANN=ATCC|upstream_gene_variant|MODIFIER|Afu1g00200|Afu1g00200|transcript|Afu1g00200-T|Coding||c.-3729_-3726delAGACinsGGAT|||||3726|,ATCC|upstream_gene_variant|MODIFIER|Afu1g00210|Afu1g00210|transcript|Afu1g00210-T|Coding||c.-1270_-1267delGTCTinsATCC|||||1270|,ATCC|intergenic_region|MODIFIER|Afu1g00200-Afu1g00210|Afu1g00200-Afu1g00210|intergenic_region|Afu1g00200-Afu1g00210|||n.41201_41204delGTCTinsATCC||||||	GT:DP:RO:QR:AO:QA:GL	1/1:38:0:0:38:1294:-18.3766,-12.0412,0
Chr1_A_fumigatus_Af293	41208	.	TCC	TC	139.255	.	AB=0;ABP=0;AC=2;AF=1;AN=2;AO=36;CIGAR=1M1D1M;DP=39;DPB=26.6667;DPRA=0;EPP=5.18177;EPPR=3.0103;GTI=0;LEN=1;MEANALT=1;MQM=5.5;MQMR=8;NS=1;NUMALT=1;ODDS=32.0646;PAIRED=0.666667;PAIREDR=1;PAO=0.5;PQA=6;PQR=6;PRO=0.5;QA=1246;QR=58;RO=2;RPL=20;RPP=3.9754;RPPR=7.35324;RPR=16;RUN=1;SAF=13;SAP=9.04217;SAR=23;SRF=1;SRP=3.0103;SRR=1;TYPE=del;ANN=TC|upstream_gene_variant|MODIFIER|Afu1g00200|Afu1g00200|transcript|Afu1g00200-T|Coding||c.-3735delG|||||3735|,TC|upstream_gene_variant|MODIFIER|Afu1g00210|Afu1g00210|transcript|Afu1g00210-T|Coding||c.-1261delC|||||1261|,TC|intergenic_region|MODIFIER|Afu1g00200-Afu1g00210|Afu1g00200-Afu1g00210|intergenic_region|Afu1g00200-Afu1g00210|||n.41210delC||||||	GT:DP:RO:QR:AO:QA:GL	1/1:38:2:58:36:1246:-16.2594,-10.5387,0
Chr1_A_fumigatus_Af293	41214	.	T	A	169.08	.	AB=0;ABP=0;AC=2;AF=1;AN=2;AO=41;CIGAR=1X;DP=43;DPB=43;DPRA=0;EPP=11.961;EPPR=7.35324;GTI=0;LEN=1;MEANALT=1;MQM=5.56098;MQMR=54;NS=1;NUMALT=1;ODDS=38.932;PAIRED=0.634146;PAIREDR=0.5;PAO=0;PQA=0;PQR=0;PRO=0;QA=1497;QR=97;RO=1;RPL=21;RPP=3.06326;RPPR=7.35324;RPR=20;RUN=1;SAF=18;SAP=4.33437;SAR=23;SRF=1;SRP=3.0103;SRR=0;TYPE=snp;ANN=A|upstream_gene_variant|MODIFIER|Afu1g00200|Afu1g00200|transcript|Afu1g00200-T|Coding||c.-3739A>T|||||3739|,A|upstream_gene_variant|MODIFIER|Afu1g00210|Afu1g00210|transcript|Afu1g00210-T|Coding||c.-1257T>A|||||1257|,A|intergenic_region|MODIFIER|Afu1g00200-Afu1g00210|Afu1g00200-Afu1g00210|intergenic_region|Afu1g00200-Afu1g00210|||n.41214T>A||||||	GT:DP:RO:QR:AO:QA:GL	1/1:42:1:37:41:1497:-19.749,-11.8437,0
Chr1_A_fumigatus_Af293	41222	.	C	A	193.583	.	AB=0;ABP=0;AC=2;AF=1;AN=2;AO=43;CIGAR=1X;DP=44;DPB=44;DPRA=0;EPP=9.12072;EPPR=0;GTI=0;LEN=1;MEANALT=1;MQM=5.90698;MQMR=100;NS=1;NUMALT=1;ODDS=44.5741;PAIRED=0.651163;PAIREDR=0;PAO=0;PQA=0;PQR=0;PRO=0;QA=1603;QR=60;RO=0;RPL=20;RPP=3.46479;RPPR=5.18177;RPR=23;RUN=1;SAF=19;SAP=4.27278;SAR=24;SRF=0;SRP=5.18177;SRR=0;TYPE=snp;ANN=A|upstream_gene_variant|MODIFIER|Afu1g00200|Afu1g00200|transcript|Afu1g00200-T|Coding||c.-3747G>T|||||3747|,A|upstream_gene_variant|MODIFIER|Afu1g00210|Afu1g00210|transcript|Afu1g00210-T|Coding||c.-1249C>A|||||1249|,A|intergenic_region|MODIFIER|Afu1g00200-Afu1g00210|Afu1g00200-Afu1g00210|intergenic_region|Afu1g00200-Afu1g00210|||n.41222C>A||||||	GT:DP:RO:QR:AO:QA:GL	1/1:43:0:0:43:1603:-22.8817,-12.9443,0
Chr1_A_fumigatus_Af293	41243	.	T	C	281.601	.	AB=0;ABP=0;AC=2;AF=1;AN=2;AO=49;CIGAR=1X;DP=50;DPB=50;DPRA=0;EPP=15.8176;EPPR=0;GTI=0;LEN=1;MEANALT=1;MQM=7.69388;MQMR=100;NS=1;NUMALT=1;ODDS=64.8409;PAIRED=0.591837;PAIREDR=0;PAO=0;PQA=0;PQR=0;PRO=0;QA=1755;QR=60;RO=0;RPL=17;RPP=12.9813;RPPR=5.18177;RPR=32;RUN=1;SAF=26;SAP=3.40914;SAR=23;SRF=0;SRP=5.18177;SRR=0;TYPE=snp;ANN=C|upstream_gene_variant|MODIFIER|Afu1g00200|Afu1g00200|transcript|Afu1g00200-T|Coding||c.-3768A>G|||||3768|,C|upstream_gene_variant|MODIFIER|Afu1g00210|Afu1g00210|transcript|Afu1g00210-T|Coding||c.-1228T>C|||||1228|,C|intergenic_region|MODIFIER|Afu1g00200-Afu1g00210|Afu1g00200-Afu1g00210|intergenic_region|Afu1g00200-Afu1g00210|||n.41243T>C||||||	GT:DP:RO:QR:AO:QA:GL	1/1:49:0:0:49:1755:-33.3078,-14.7505,0
Chr1_A_fumigatus_Af293	41258	.	T	G	342.11	.	AB=0;ABP=0;AC=2;AF=1;AN=2;AO=51;CIGAR=1X;DP=52;DPB=52;DPRA=0;EPP=8.16222;EPPR=0;GTI=0;LEN=1;MEANALT=1;MQM=9.27451;MQMR=100;NS=1;NUMALT=1;ODDS=73.9199;PAIRED=0.529412;PAIREDR=0;PAO=0;PQA=0;PQR=0;PRO=0;QA=1889;QR=60;RO=0;RPL=10;RPP=43.9277;RPPR=5.18177;RPR=41;RUN=1;SAF=25;SAP=3.05288;SAR=26;SRF=0;SRP=5.18177;SRR=0;TYPE=snp;ANN=G|upstream_gene_variant|MODIFIER|Afu1g00200|Afu1g00200|transcript|Afu1g00200-T|Coding||c.-3783A>C|||||3783|,G|upstream_gene_variant|MODIFIER|Afu1g00210|Afu1g00210|transcript|Afu1g00210-T|Coding||c.-1213T>G|||||1213|,G|intergenic_region|MODIFIER|Afu1g00200-Afu1g00210|Afu1g00200-Afu1g00210|intergenic_region|Afu1g00200-Afu1g00210|||n.41258T>G||||||	GT:DP:RO:QR:AO:QA:GL	1/1:51:0:0:51:1889:-41.8783,-15.3525,0
Chr1_A_fumigatus_Af293	41272	.	AATGATCGT	GATGGTCGC	356.611	.	AB=0;ABP=0;AC=2;AF=1;AN=2;AO=54;CIGAR=1X3M1X3M1X;DP=56;DPB=56.8889;DPRA=0;EPP=5.5839;EPPR=0;GTI=0;LEN=9;MEANALT=2;MQM=9.01852;MQMR=0;NS=1;NUMALT=1;ODDS=79.4651;PAIRED=0.555556;PAIREDR=0;PAO=2;PQA=70;PQR=0;PRO=0;QA=1830;QR=0;RO=0;RPL=10;RPP=49.4959;RPPR=0;RPR=44;RUN=1;SAF=25;SAP=3.6537;SAR=29;SRF=0;SRP=0;SRR=0;TYPE=complex;ANN=GATGGTCGC|upstream_gene_variant|MODIFIER|Afu1g00200|Afu1g00200|transcript|Afu1g00200-T|Coding||c.-3805_-3797delACGATCATTinsGCGACCATC|||||3797|,GATGGTCGC|upstream_gene_variant|MODIFIER|Afu1g00210|Afu1g00210|transcript|Afu1g00210-T|Coding||c.-1199_-1191delAATGATCGTinsGATGGTCGC|||||1199|,GATGGTCGC|intergenic_region|MODIFIER|Afu1g00200-Afu1g00210|Afu1g00200-Afu1g00210|intergenic_region|Afu1g00200-Afu1g00210|||n.41272_41280delAATGATCGTinsGATGGTCGC||||||	GT:DP:RO:QR:AO:QA:GL	1/1:55:0:0:54:1830:-43.7871,-16.8577,0
Chr1_A_fumigatus_Af293	41292	.	CGGCA	TGGCG	399.73	.	AB=0;ABP=0;AC=2;AF=1;AN=2;AO=61;CIGAR=1X3M1X;DP=62;DPB=62.8;DPRA=0;EPP=3.33068;EPPR=0;GTI=0;LEN=5;MEANALT=1;MQM=8.32787;MQMR=0;NS=1;NUMALT=1;ODDS=89.1691;PAIRED=0.606557;PAIREDR=0;PAO=2;PQA=73;PQR=0;PRO=0;QA=2142;QR=0;RO=0;RPL=11;RPP=57.1547;RPPR=0;RPR=50;RUN=1;SAF=27;SAP=4.7546;SAR=34;SRF=0;SRP=0;SRR=0;TYPE=complex;ANN=TGGCG|upstream_gene_variant|MODIFIER|Afu1g00200|Afu1g00200|transcript|Afu1g00200-T|Coding||c.-3821_-3817delTGCCGinsCGCCA|||||3817|,TGGCG|upstream_gene_variant|MODIFIER|Afu1g00210|Afu1g00210|transcript|Afu1g00210-T|Coding||c.-1179_-1175delCGGCAinsTGGCG|||||1179|,TGGCG|intergenic_region|MODIFIER|Afu1g00200-Afu1g00210|Afu1g00200-Afu1g00210|intergenic_region|Afu1g00200-Afu1g00210|||n.41292_41296delCGGCAinsTGGCG||||||	GT:DP:RO:QR:AO:QA:GL	1/1:61:0:0:61:2142:-48.903,-18.9649,0
Chr1_A_fumigatus_Af293	41313	.	GGCT	AGCC	487.591	.	AB=0;ABP=0;AC=2;AF=1;AN=2;AO=63;CIGAR=1X2M1X;DP=65;DPB=65;DPRA=0;EPP=3.04477;EPPR=0;GTI=0;LEN=4;MEANALT=2;MQM=10.1587;MQMR=0;NS=1;NUMALT=1;ODDS=91.2486;PAIRED=0.666667;PAIREDR=0;PAO=1;PQA=3;PQR=0;PRO=0;QA=2136;QR=0;RO=0;RPL=15;RPP=40.5458;RPPR=0;RPR=48;RUN=1;SAF=31;SAP=3.04477;SAR=32;SRF=0;SRP=0;SRR=0;TYPE=complex;ANN=AGCC|upstream_gene_variant|MODIFIER|Afu1g00200|Afu1g00200|transcript|Afu1g00200-T|Coding||c.-3841_-3838delAGCCinsGGCT|||||3838|,AGCC|upstream_gene_variant|MODIFIER|Afu1g00210|Afu1g00210|transcript|Afu1g00210-T|Coding||c.-1158_-1155delGGCTinsAGCC|||||1158|,AGCC|intergenic_region|MODIFIER|Afu1g00200-Afu1g00210|Afu1g00200-Afu1g00210|intergenic_region|Afu1g00200-Afu1g00210|||n.41313_41316delGGCTinsAGCC||||||	GT:DP:RO:QR:AO:QA:GL	1/1:64:0:0:63:2136:-55.6429,-19.2659,0
Chr1_A_fumigatus_Af293	41326	.	T	C	529.669	.	AB=0;ABP=0;AC=2;AF=1;AN=2;AO=64;CIGAR=1X;DP=65;DPB=65;DPRA=0;EPP=3.55317;EPPR=0;GTI=0;LEN=1;MEANALT=1;MQM=10.3594;MQMR=100;NS=1;NUMALT=1;ODDS=91.9417;PAIRED=0.65625;PAIREDR=0;PAO=0;PQA=0;PQR=0;PRO=0;QA=2400;QR=60;RO=0;RPL=17;RPP=33.5466;RPPR=5.18177;RPR=47;RUN=1;SAF=31;SAP=3.14602;SAR=33;SRF=0;SRP=5.18177;SRR=0;TYPE=snp;ANN=C|upstream_gene_variant|MODIFIER|Afu1g00200|Afu1g00200|transcript|Afu1g00200-T|Coding||c.-3851A>G|||||3851|,C|upstream_gene_variant|MODIFIER|Afu1g00210|Afu1g00210|transcript|Afu1g00210-T|Coding||c.-1145T>C|||||1145|,C|intergenic_region|MODIFIER|Afu1g00200-Afu1g00210|Afu1g00200-Afu1g00210|intergenic_region|Afu1g00200-Afu1g00210|||n.41326T>C||||||	GT:DP:RO:QR:AO:QA:GL	1/1:64:0:0:64:2400:-59.1657,-19.2659,0
Chr1_A_fumigatus_Af293	41357	.	T	A	584.019	.	AB=0;ABP=0;AC=2;AF=1;AN=2;AO=67;CIGAR=1X;DP=68;DPB=68;DPRA=0;EPP=12.3768;EPPR=0;GTI=0;LEN=1;MEANALT=1;MQM=11.1343;MQMR=100;NS=1;NUMALT=1;ODDS=96.1006;PAIRED=0.641791;PAIREDR=0;PAO=0;PQA=0;PQR=0;PRO=0;QA=2230;QR=60;RO=0;RPL=33;RPP=3.04271;RPPR=5.18177;RPR=34;RUN=1;SAF=32;SAP=3.30199;SAR=35;SRF=0;SRP=5.18177;SRR=0;TYPE=snp;ANN=A|upstream_gene_variant|MODIFIER|Afu1g00200|Afu1g00200|transcript|Afu1g00200-T|Coding||c.-3882A>T|||||3882|,A|upstream_gene_variant|MODIFIER|Afu1g00210|Afu1g00210|transcript|Afu1g00210-T|Coding||c.-1114T>A|||||1114|,A|intergenic_region|MODIFIER|Afu1g00200-Afu1g00210|Afu1g00200-Afu1g00210|intergenic_region|Afu1g00200-Afu1g00210|||n.41357T>A||||||	GT:DP:RO:QR:AO:QA:GL	1/1:67:0:0:67:2230:-62.4046,-20.169,0
Chr1_A_fumigatus_Af293	41388	.	C	T	562.925	.	AB=0;ABP=0;AC=2;AF=1;AN=2;AO=62;CIGAR=1X;DP=63;DPB=63;DPRA=0;EPP=5.25182;EPPR=0;GTI=0;LEN=1;MEANALT=1;MQM=11.7903;MQMR=100;NS=1;NUMALT=1;ODDS=89.1691;PAIRED=0.629032;PAIREDR=0;PAO=0;PQA=0;PQR=0;PRO=0;QA=2295;QR=60;RO=0;RPL=50;RPP=53.5846;RPPR=5.18177;RPR=12;RUN=1;SAF=29;SAP=3.57068;SAR=33;SRF=0;SRP=5.18177;SRR=0;TYPE=snp;ANN=T|upstream_gene_variant|MODIFIER|Afu1g00200|Afu1g00200|transcript|Afu1g00200-T|Coding||c.-3913G>A|||||3913|,T|upstream_gene_variant|MODIFIER|Afu1g00210|Afu1g00210|transcript|Afu1g00210-T|Coding||c.-1083C>T|||||1083|,T|intergenic_region|MODIFIER|Afu1g00200-Afu1g00210|Afu1g00200-Afu1g00210|intergenic_region|Afu1g00200-Afu1g00210|||n.41388C>T||||||	GT:DP:RO:QR:AO:QA:GL	1/1:62:0:0:62:2295:-64.8902,-18.6639,0
Chr1_A_fumigatus_Af293	41454	.	CTTGC	TTTGT	255.643	.	AB=0;ABP=0;AC=2;AF=1;AN=2;AO=38;CIGAR=1X3M1X;DP=39;DPB=38.2;DPRA=0;EPP=3.0103;EPPR=0;GTI=0;LEN=5;MEANALT=1;MQM=11.6579;MQMR=0;NS=1;NUMALT=1;ODDS=55.8981;PAIRED=0.526316;PAIREDR=0;PAO=0;PQA=0;PQR=0;PRO=0;QA=1302;QR=0;RO=0;RPL=38;RPP=85.5263;RPPR=0;RPR=0;RUN=1;SAF=19;SAP=3.0103;SAR=19;SRF=0;SRP=0;SRR=0;TYPE=complex;ANN=TTTGT|upstream_gene_variant|MODIFIER|Afu1g00200|Afu1g00200|transcript|Afu1g00200-T|Coding||c.-3983_-3979delGCAAGinsACAAA|||||3979|,TTTGT|upstream_gene_variant|MODIFIER|Afu1g00210|Afu1g00210|transcript|Afu1g00210-T|Coding||c.-1017_-1013delCTTGCinsTTTGT|||||1017|,TTTGT|intergenic_region|MODIFIER|Afu1g00200-Afu1g00210|Afu1g00200-Afu1g00210|intergenic_region|Afu1g00200-Afu1g00210|||n.41454_41458delCTTGCinsTTTGT||||||	GT:DP:RO:QR:AO:QA:GL	1/1:38:0:0:38:1302:-38.7851,-11.4391,0
Chr1_A_fumigatus_Af293	41496	.	AT	TA	62.9351	.	AB=0;ABP=0;AC=2;AF=1;AN=2;AO=18;CIGAR=2X;DP=19;DPB=18.5;DPRA=0;EPP=20.3821;EPPR=0;GTI=0;LEN=2;MEANALT=1;MQM=10.7222;MQMR=0;NS=1;NUMALT=1;ODDS=14.4913;PAIRED=0.666667;PAIREDR=0;PAO=0;PQA=0;PQR=0;PRO=0;QA=598;QR=0;RO=0;RPL=18;RPP=42.0968;RPPR=0;RPR=0;RUN=1;SAF=3;SAP=20.3821;SAR=15;SRF=0;SRP=0;SRR=0;TYPE=mnp;ANN=TA|upstream_gene_variant|MODIFIER|Afu1g00200|Afu1g00200|transcript|Afu1g00200-T|Coding||c.-4022_-4021delATinsTA|||||4021|,TA|upstream_gene_variant|MODIFIER|Afu1g00210|Afu1g00210|transcript|Afu1g00210-T|Coding||c.-975_-974delATinsTA|||||975|,TA|intergenic_region|MODIFIER|Afu1g00200-Afu1g00210|Afu1g00200-Afu1g00210|intergenic_region|Afu1g00200-Afu1g00210|||n.41496_41497delATinsTA||||||	GT:DP:RO:QR:AO:QA:GL	1/1:18:0:0:18:598:-16.7257,-5.41854,0
Chr1_A_fumigatus_Af293	51462	.	GATACACCTCTAG	TCAGCAGCATCCACG	54.4549	.	AB=0;ABP=0;AC=2;AF=1;AN=2;AO=7;CIGAR=4X2M1X1M1I2M1X1M1I1M;DP=8;DPB=8.76923;DPRA=0;EPP=5.80219;EPPR=0;GTI=0;LEN=15;MEANALT=1;MQM=12.7143;MQMR=0;NS=1;NUMALT=1;ODDS=12.5387;PAIRED=0.571429;PAIREDR=0;PAO=1;PQA=14;PQR=0;PRO=0;QA=212;QR=0;RO=0;RPL=0;RPP=18.2106;RPPR=0;RPR=7;RUN=1;SAF=5;SAP=5.80219;SAR=2;SRF=0;SRP=0;SRR=0;TYPE=complex;ANN=TCAGCAGCATCCACG|downstream_gene_variant|MODIFIER|Afu1g00220|Afu1g00220|transcript|Afu1g00220-T|Coding||c.*1981_*1993delGATACACCTCTAGinsTCAGCAGCATCCACG|||||1981|,TCAGCAGCATCCACG|downstream_gene_variant|MODIFIER|Afu1g00230|Afu1g00230|transcript|Afu1g00230-T|Coding||c.*4302_*4314delCTAGAGGTGTATCinsCGTGGATGCTGCTGA|||||4314|,TCAGCAGCATCCACG|intergenic_region|MODIFIER|Afu1g00220-Afu1g00230|Afu1g00220-Afu1g00230|intergenic_region|Afu1g00220-Afu1g00230|||n.51462_51474delGATACACCTCTAGinsTCAGCAGCATCCACG||||||	GT:DP:RO:QR:AO:QA:GL	1/1:7:0:0:7:212:-9.12268,-2.40824,0
Chr1_A_fumigatus_Af293	51498	.	G	A	246.807	.	AB=0;ABP=0;AC=2;AF=1;AN=2;AO=16;CIGAR=1X;DP=17;DPB=17;DPRA=0;EPP=3.55317;EPPR=0;GTI=0;LEN=1;MEANALT=1;MQM=23.9375;MQMR=100;NS=1;NUMALT=1;ODDS=25.3996;PAIRED=0.375;PAIREDR=0;PAO=0;PQA=0;PQR=0;PRO=0;QA=536;QR=60;RO=0;RPL=0;RPP=37.7539;RPPR=5.18177;RPR=16;RUN=1;SAF=7;SAP=3.55317;SAR=9;SRF=0;SRP=5.18177;SRR=0;TYPE=snp;ANN=A|downstream_gene_variant|MODIFIER|Afu1g00220|Afu1g00220|transcript|Afu1g00220-T|Coding||c.*2017G>A|||||2017|,A|downstream_gene_variant|MODIFIER|Afu1g00230|Afu1g00230|transcript|Afu1g00230-T|Coding||c.*4278C>T|||||4278|,A|intergenic_region|MODIFIER|Afu1g00220-Afu1g00230|Afu1g00220-Afu1g00230|intergenic_region|Afu1g00220-Afu1g00230|||n.51498G>A||||||	GT:DP:RO:QR:AO:QA:GL	1/1:16:0:0:16:536:-31.0133,-4.81648,0
Chr1_A_fumigatus_Af293	51581	.	A	G	1400.56	.	AB=0;ABP=0;AC=2;AF=1;AN=2;AO=63;CIGAR=1X;DP=65;DPB=65;DPRA=0;EPP=12.9715;EPPR=7.35324;GTI=0;LEN=1;MEANALT=1;MQM=30.8095;MQMR=71;NS=1;NUMALT=1;ODDS=86.4103;PAIRED=0.619048;PAIREDR=0;PAO=0;PQA=0;PQR=0;PRO=0;QA=2252;QR=75;RO=1;RPL=7;RPP=85.7675;RPPR=3.0103;RPR=56;RUN=1;SAF=39;SAP=10.7656;SAR=24;SRF=0;SRP=7.35324;SRR=1;TYPE=snp;ANN=G|downstream_gene_variant|MODIFIER|Afu1g00220|Afu1g00220|transcript|Afu1g00220-T|Coding||c.*2100A>G|||||2100|,G|downstream_gene_variant|MODIFIER|Afu1g00230|Afu1g00230|transcript|Afu1g00230-T|Coding||c.*4195T>C|||||4195|,G|intergenic_region|MODIFIER|Afu1g00220-Afu1g00230|Afu1g00220-Afu1g00230|intergenic_region|Afu1g00220-Afu1g00230|||n.51581A>G||||||	GT:DP:RO:QR:AO:QA:GL	1/1:64:1:15:63:2252:-153.137,-17.7668,0
Chr1_A_fumigatus_Af293	51588	.	T	C	1425.25	.	AB=0;ABP=0;AC=2;AF=1;AN=2;AO=70;CIGAR=1X;DP=72;DPB=72;DPRA=0;EPP=4.99565;EPPR=0;GTI=0;LEN=1;MEANALT=2;MQM=31.0429;MQMR=100;NS=1;NUMALT=1;ODDS=100.259;PAIRED=0.614286;PAIREDR=0;PAO=0;PQA=0;PQR=0;PRO=0;QA=2187;QR=60;RO=0;RPL=11;RPP=74.4828;RPPR=5.18177;RPR=59;RUN=1;SAF=40;SAP=6.1124;SAR=30;SRF=0;SRP=5.18177;SRR=0;TYPE=snp;ANN=C|downstream_gene_variant|MODIFIER|Afu1g00220|Afu1g00220|transcript|Afu1g00220-T|Coding||c.*2107T>C|||||2107|,C|downstream_gene_variant|MODIFIER|Afu1g00230|Afu1g00230|transcript|Afu1g00230-T|Coding||c.*4188A>G|||||4188|,C|intergenic_region|MODIFIER|Afu1g00220-Afu1g00230|Afu1g00220-Afu1g00230|intergenic_region|Afu1g00220-Afu1g00230|||n.51588T>C||||||	GT:DP:RO:QR:AO:QA:GL	1/1:71:0:0:70:2187:-153.81,-21.0721,0
Chr1_A_fumigatus_Af293	51606	.	AG	CA	1534.8	.	AB=0;ABP=0;AC=2;AF=1;AN=2;AO=69;CIGAR=2X;DP=75;DPB=75;DPRA=0;EPP=8.32883;EPPR=0;GTI=0;LEN=2;MEANALT=4;MQM=31.3623;MQMR=0;NS=1;NUMALT=1;ODDS=99.5663;PAIRED=0.637681;PAIREDR=0;PAO=1;PQA=26;PQR=0;PRO=0;QA=2266;QR=0;RO=0;RPL=18;RPP=37.2818;RPPR=0;RPR=51;RUN=1;SAF=43;SAP=12.1053;SAR=26;SRF=0;SRP=0;SRR=0;TYPE=mnp;ANN=CA|downstream_gene_variant|MODIFIER|Afu1g00220|Afu1g00220|transcript|Afu1g00220-T|Coding||c.*2125_*2126delAGinsCA|||||2125|,CA|downstream_gene_variant|MODIFIER|Afu1g00230|Afu1g00230|transcript|Afu1g00230-T|Coding||c.*4169_*4170delCTinsTG|||||4170|,CA|intergenic_region|MODIFIER|Afu1g00220-Afu1g00230|Afu1g00220-Afu1g00230|intergenic_region|Afu1g00220-Afu1g00230|||n.51606_51607delAGinsCA||||||	GT:DP:RO:QR:AO:QA:GL	1/1:74:0:0:69:2266:-161.486,-21.0721,0
Chr1_A_fumigatus_Af293	51650	.	G	A	2544.54	.	AB=0;ABP=0;AC=2;AF=1;AN=2;AO=98;CIGAR=1X;DP=100;DPB=100;DPRA=0;EPP=11.8735;EPPR=0;GTI=0;LEN=1;MEANALT=2;MQM=33.4898;MQMR=100;NS=1;NUMALT=1;ODDS=139.076;PAIRED=0.642857;PAIREDR=0;PAO=0;PQA=0;PQR=0;PRO=0;QA=3580;QR=60;RO=0;RPL=40;RPP=10.1895;RPPR=5.18177;RPR=58;RUN=1;SAF=55;SAP=6.20103;SAR=43;SRF=0;SRP=5.18177;SRR=0;TYPE=snp;ANN=A|downstream_gene_variant|MODIFIER|Afu1g00220|Afu1g00220|transcript|Afu1g00220-T|Coding||c.*2169G>A|||||2169|,A|downstream_gene_variant|MODIFIER|Afu1g00230|Afu1g00230|transcript|Afu1g00230-T|Coding||c.*4126C>T|||||4126|,A|intergenic_region|MODIFIER|Afu1g00220-Afu1g00230|Afu1g00220-Afu1g00230|intergenic_region|Afu1g00220-Afu1g00230|||n.51650G>A||||||	GT:DP:RO:QR:AO:QA:GL	1/1:99:0:0:98:3580:-259.653,-29.5009,0
Chr1_A_fumigatus_Af293	51714	.	T	C	2952.35	.	AB=0;ABP=0;AC=2;AF=1;AN=2;AO=104;CIGAR=1X;DP=105;DPB=105;DPRA=0;EPP=3.76196;EPPR=0;GTI=0;LEN=1;MEANALT=1;MQM=35.9327;MQMR=100;NS=1;NUMALT=1;ODDS=147.393;PAIRED=0.701923;PAIREDR=0;PAO=0;PQA=0;PQR=0;PRO=0;QA=3854;QR=60;RO=0;RPL=46;RPP=6.01695;RPPR=5.18177;RPR=58;RUN=1;SAF=61;SAP=9.77527;SAR=43;SRF=0;SRP=5.18177;SRR=0;TYPE=snp;ANN=C|downstream_gene_variant|MODIFIER|Afu1g00220|Afu1g00220|transcript|Afu1g00220-T|Coding||c.*2233T>C|||||2233|,C|downstream_gene_variant|MODIFIER|Afu1g00230|Afu1g00230|transcript|Afu1g00230-T|Coding||c.*4062A>G|||||4062|,C|intergenic_region|MODIFIER|Afu1g00220-Afu1g00230|Afu1g00220-Afu1g00230|intergenic_region|Afu1g00220-Afu1g00230|||n.51714T>C||||||	GT:DP:RO:QR:AO:QA:GL	1/1:104:0:0:104:3854:-299.604,-31.3071,0
Chr1_A_fumigatus_Af293	51823	.	T	C	3233.42	.	AB=0;ABP=0;AC=2;AF=1;AN=2;AO=122;CIGAR=1X;DP=124;DPB=124;DPRA=0;EPP=3.0103;EPPR=3.0103;GTI=0;LEN=1;MEANALT=1;MQM=33.3934;MQMR=71;NS=1;NUMALT=1;ODDS=167.319;PAIRED=0.819672;PAIREDR=0.5;PAO=0;PQA=0;PQR=0;PRO=0;QA=4466;QR=76;RO=1;RPL=57;RPP=4.14943;RPPR=7.35324;RPR=65;RUN=1;SAF=72;SAP=11.625;SAR=50;SRF=0;SRP=7.35324;SRR=1;TYPE=snp;ANN=C|downstream_gene_variant|MODIFIER|Afu1g00220|Afu1g00220|transcript|Afu1g00220-T|Coding||c.*2342T>C|||||2342|,C|downstream_gene_variant|MODIFIER|Afu1g00230|Afu1g00230|transcript|Afu1g00230-T|Coding||c.*3953A>G|||||3953|,C|intergenic_region|MODIFIER|Afu1g00220-Afu1g00230|Afu1g00220-Afu1g00230|intergenic_region|Afu1g00220-Afu1g00230|||n.51823T>C||||||	GT:DP:RO:QR:AO:QA:GL	1/1:123:1:16:122:4466:-326.837,-35.4278,0
Chr1_A_fumigatus_Af293	51830	.	T	A	3365.26	.	AB=0;ABP=0;AC=2;AF=1;AN=2;AO=126;CIGAR=1X;DP=127;DPB=127;DPRA=0;EPP=3.28604;EPPR=0;GTI=0;LEN=1;MEANALT=1;MQM=33.3492;MQMR=100;NS=1;NUMALT=1;ODDS=177.892;PAIRED=0.825397;PAIREDR=0;PAO=0;PQA=0;PQR=0;PRO=0;QA=4647;QR=60;RO=0;RPL=57;RPP=5.49198;RPPR=5.18177;RPR=69;RUN=1;SAF=66;SAP=3.63072;SAR=60;SRF=0;SRP=5.18177;SRR=0;TYPE=snp;ANN=A|downstream_gene_variant|MODIFIER|Afu1g00220|Afu1g00220|transcript|Afu1g00220-T|Coding||c.*2349T>A|||||2349|,A|downstream_gene_variant|MODIFIER|Afu1g00230|Afu1g00230|transcript|Afu1g00230-T|Coding||c.*3946A>T|||||3946|,A|intergenic_region|MODIFIER|Afu1g00220-Afu1g00230|Afu1g00220-Afu1g00230|intergenic_region|Afu1g00220-Afu1g00230|||n.51830T>A||||||	GT:DP:RO:QR:AO:QA:GL	1/1:126:0:0:126:4647:-340.309,-37.9298,0
Chr1_A_fumigatus_Af293	51861	.	TGCGCG	GGTGCA	3031.21	.	AB=0;ABP=0;AC=2;AF=1;AN=2;AO=124;CIGAR=1X1M1X2M1X;DP=126;DPB=125.167;DPRA=0;EPP=23.254;EPPR=0;GTI=0;LEN=6;MEANALT=2;MQM=32.4839;MQMR=0;NS=1;NUMALT=1;ODDS=175.119;PAIRED=0.798387;PAIREDR=0;PAO=0;PQA=0;PQR=0;PRO=0;QA=4186;QR=0;RO=0;RPL=67;RPP=4.76149;RPPR=0;RPR=57;RUN=1;SAF=60;SAP=3.29049;SAR=64;SRF=0;SRP=0;SRR=0;TYPE=complex;ANN=GGTGCA|downstream_gene_variant|MODIFIER|Afu1g00220|Afu1g00220|transcript|Afu1g00220-T|Coding||c.*2380_*2385delTGCGCGinsGGTGCA|||||2380|,GGTGCA|downstream_gene_variant|MODIFIER|Afu1g00230|Afu1g00230|transcript|Afu1g00230-T|Coding||c.*3910_*3915delCGCGCAinsTGCACC|||||3915|,GGTGCA|intergenic_region|MODIFIER|Afu1g00220-Afu1g00230|Afu1g00220-Afu1g00230|intergenic_region|Afu1g00220-Afu1g00230|||n.51861_51866delTGCGCGinsGGTGCA||||||	GT:DP:RO:QR:AO:QA:GL	1/1:125:0:0:124:4186:-308.794,-37.3277,0
Chr1_A_fumigatus_Af293	51884	.	G	A	3036.34	.	AB=0;ABP=0;AC=2;AF=1;AN=2;AO=119;CIGAR=1X;DP=120;DPB=120;DPRA=0;EPP=22.882;EPPR=0;GTI=0;LEN=1;MEANALT=1;MQM=32.5966;MQMR=100;NS=1;NUMALT=1;ODDS=168.188;PAIRED=0.823529;PAIREDR=0;PAO=0;PQA=0;PQR=0;PRO=0;QA=4228;QR=60;RO=0;RPL=69;RPP=9.59771;RPPR=5.18177;RPR=50;RUN=1;SAF=58;SAP=3.17453;SAR=61;SRF=0;SRP=5.18177;SRR=0;TYPE=snp;ANN=A|downstream_gene_variant|MODIFIER|Afu1g00220|Afu1g00220|transcript|Afu1g00220-T|Coding||c.*2403G>A|||||2403|,A|downstream_gene_variant|MODIFIER|Afu1g00230|Afu1g00230|transcript|Afu1g00230-T|Coding||c.*3892C>T|||||3892|,A|intergenic_region|MODIFIER|Afu1g00220-Afu1g00230|Afu1g00220-Afu1g00230|intergenic_region|Afu1g00220-Afu1g00230|||n.51884G>A||||||	GT:DP:RO:QR:AO:QA:GL	1/1:119:0:0:119:4228:-309.713,-35.8226,0
Chr1_A_fumigatus_Af293	51899	.	G	A	2791.37	.	AB=0;ABP=0;AC=2;AF=1;AN=2;AO=109;CIGAR=1X;DP=110;DPB=110;DPRA=0;EPP=24.7051;EPPR=0;GTI=0;LEN=1;MEANALT=1;MQM=31.6972;MQMR=100;NS=1;NUMALT=1;ODDS=154.325;PAIRED=0.825688;PAIREDR=0;PAO=0;PQA=0;PQR=0;PRO=0;QA=4054;QR=60;RO=0;RPL=64;RPP=10.2021;RPPR=5.18177;RPR=45;RUN=1;SAF=52;SAP=3.50834;SAR=57;SRF=0;SRP=5.18177;SRR=0;TYPE=snp;ANN=A|downstream_gene_variant|MODIFIER|Afu1g00220|Afu1g00220|transcript|Afu1g00220-T|Coding||c.*2418G>A|||||2418|,A|downstream_gene_variant|MODIFIER|Afu1g00230|Afu1g00230|transcript|Afu1g00230-T|Coding||c.*3877C>T|||||3877|,A|intergenic_region|MODIFIER|Afu1g00220-Afu1g00230|Afu1g00220-Afu1g00230|intergenic_region|Afu1g00220-Afu1g00230|||n.51899G>A||||||	GT:DP:RO:QR:AO:QA:GL	1/1:109:0:0:109:4054:-285.439,-32.8123,0
Chr1_A_fumigatus_Af293	51970	.	T	C	2128.51	.	AB=0;ABP=0;AC=2;AF=1;AN=2;AO=97;CIGAR=1X;DP=98;DPB=98;DPRA=0;EPP=3.21178;EPPR=0;GTI=0;LEN=1;MEANALT=1;MQM=28.5361;MQMR=100;NS=1;NUMALT=1;ODDS=137.689;PAIRED=0.773196;PAIREDR=0;PAO=0;PQA=0;PQR=0;PRO=0;QA=3431;QR=60;RO=0;RPL=64;RPP=24.5235;RPPR=5.18177;RPR=33;RUN=1;SAF=32;SAP=27.389;SAR=65;SRF=0;SRP=5.18177;SRR=0;TYPE=snp;ANN=C|downstream_gene_variant|MODIFIER|Afu1g00220|Afu1g00220|transcript|Afu1g00220-T|Coding||c.*2489T>C|||||2489|,C|downstream_gene_variant|MODIFIER|Afu1g00230|Afu1g00230|transcript|Afu1g00230-T|Coding||c.*3806A>G|||||3806|,C|intergenic_region|MODIFIER|Afu1g00220-Afu1g00230|Afu1g00220-Afu1g00230|intergenic_region|Afu1g00220-Afu1g00230|||n.51970T>C||||||	GT:DP:RO:QR:AO:QA:GL	1/1:97:0:0:97:3431:-220.775,-29.1999,0
Chr1_A_fumigatus_Af293	52003	.	AGTAT	GGTAC	1877.3	.	AB=0;ABP=0;AC=2;AF=1;AN=2;AO=93;CIGAR=1X3M1X;DP=94;DPB=96.6;DPRA=0;EPP=8.26386;EPPR=0;GTI=0;LEN=5;MEANALT=1;MQM=25.1075;MQMR=0;NS=1;NUMALT=1;ODDS=136.303;PAIRED=0.752688;PAIREDR=0;PAO=6;PQA=190;PQR=0;PRO=0;QA=3175;QR=0;RO=0;RPL=50;RPP=4.15441;RPPR=0;RPR=43;RUN=1;SAF=34;SAP=17.6035;SAR=59;SRF=0;SRP=0;SRR=0;TYPE=complex;ANN=GGTAC|downstream_gene_variant|MODIFIER|Afu1g00220|Afu1g00220|transcript|Afu1g00220-T|Coding||c.*2522_*2526delAGTATinsGGTAC|||||2522|,GGTAC|downstream_gene_variant|MODIFIER|Afu1g00230|Afu1g00230|transcript|Afu1g00230-T|Coding||c.*3769_*3773delATACTinsGTACC|||||3773|,GGTAC|intergenic_region|MODIFIER|Afu1g00220-Afu1g00230|Afu1g00220-Afu1g00230|intergenic_region|Afu1g00220-Afu1g00230|||n.52003_52007delAGTATinsGGTAC||||||	GT:DP:RO:QR:AO:QA:GL	1/1:93:0:0:93:3175:-193.077,-29.802,0
Chr1_A_fumigatus_Af293	52103	.	TG	TGTTCTGGCGACCGAATCTTTGG	750.368	.	AB=0;ABP=0;AC=2;AF=1;AN=2;AO=67;CIGAR=1M21I1M;DP=72;DPB=775;DPRA=0;EPP=10.3026;EPPR=3.73412;GTI=0;LEN=21;MEANALT=2;MQM=12.6866;MQMR=13.3333;NS=1;NUMALT=1;ODDS=93.1494;PAIRED=0.656716;PAIREDR=0.666667;PAO=9;PQA=221;PQR=0;PRO=0;QA=2011;QR=91;RO=3;RPL=36;RPP=3.82055;RPPR=3.73412;RPR=31;RUN=1;SAF=35;SAP=3.30199;SAR=32;SRF=3;SRP=9.52472;SRR=0;TYPE=ins;ANN=TGTTCTGGCGACCGAATCTTTGG|downstream_gene_variant|MODIFIER|Afu1g00220|Afu1g00220|transcript|Afu1g00220-T|Coding||c.*2623_*2624insTTCTGGCGACCGAATCTTTGG|||||2624|,TGTTCTGGCGACCGAATCTTTGG|downstream_gene_variant|MODIFIER|Afu1g00230|Afu1g00230|transcript|Afu1g00230-T|Coding||c.*3671_*3672insCCAAAGATTCGGTCGCCAGAA|||||3671|,TGTTCTGGCGACCGAATCTTTGG|intergenic_region|MODIFIER|Afu1g00220-Afu1g00230|Afu1g00220-Afu1g00230|intergenic_region|Afu1g00220-Afu1g00230|||n.52104_52105insTTCTGGCGACCGAATCTTTGG||||||	GT:DP:RO:QR:AO:QA:GL	1/1:71:3:91:67:2011:-77.153,-20.9675,0
Chr1_A_fumigatus_Af293	52143	.	T	C	990.327	.	AB=0;ABP=0;AC=2;AF=1;AN=2;AO=77;CIGAR=1X;DP=78;DPB=78;DPRA=0;EPP=5.29458;EPPR=0;GTI=0;LEN=1;MEANALT=1;MQM=15.026;MQMR=100;NS=1;NUMALT=1;ODDS=109.964;PAIRED=0.61039;PAIREDR=0;PAO=0;PQA=0;PQR=0;PRO=0;QA=2869;QR=60;RO=0;RPL=42;RPP=4.39215;RPPR=5.18177;RPR=35;RUN=1;SAF=43;SAP=5.29458;SAR=34;SRF=0;SRP=5.18177;SRR=0;TYPE=snp;ANN=C|downstream_gene_variant|MODIFIER|Afu1g00220|Afu1g00220|transcript|Afu1g00220-T|Coding||c.*2662T>C|||||2662|,C|downstream_gene_variant|MODIFIER|Afu1g00230|Afu1g00230|transcript|Afu1g00230-T|Coding||c.*3633A>G|||||3633|,C|intergenic_region|MODIFIER|Afu1g00220-Afu1g00230|Afu1g00220-Afu1g00230|intergenic_region|Afu1g00220-Afu1g00230|||n.52143T>C||||||	GT:DP:RO:QR:AO:QA:GL	1/1:77:0:0:77:2869:-102.749,-23.1793,0
Chr1_A_fumigatus_Af293	52187	.	A	T	1341.77	.	AB=0;ABP=0;AC=2;AF=1;AN=2;AO=89;CIGAR=1X;DP=90;DPB=90;DPRA=0;EPP=4.98658;EPPR=0;GTI=0;LEN=1;MEANALT=1;MQM=18.2809;MQMR=100;NS=1;NUMALT=1;ODDS=126.599;PAIRED=0.662921;PAIREDR=0;PAO=0;PQA=0;PQR=0;PRO=0;QA=3198;QR=60;RO=0;RPL=37;RPP=8.49998;RPPR=5.18177;RPR=52;RUN=1;SAF=56;SAP=15.9171;SAR=33;SRF=0;SRP=5.18177;SRR=0;TYPE=snp;ANN=T|downstream_gene_variant|MODIFIER|Afu1g00220|Afu1g00220|transcript|Afu1g00220-T|Coding||c.*2706A>T|||||2706|,T|downstream_gene_variant|MODIFIER|Afu1g00230|Afu1g00230|transcript|Afu1g00230-T|Coding||c.*3589T>A|||||3589|,T|intergenic_region|MODIFIER|Afu1g00220-Afu1g00230|Afu1g00220-Afu1g00230|intergenic_region|Afu1g00220-Afu1g00230|||n.52187A>T||||||	GT:DP:RO:QR:AO:QA:GL	1/1:89:0:0:89:3198:-139.431,-26.7917,0
Chr1_A_fumigatus_Af293	52204	.	TGGG	CTGA	1318.06	.	AB=0;ABP=0;AC=2;AF=1;AN=2;AO=86;CIGAR=2X1M1X;DP=89;DPB=87.75;DPRA=0;EPP=6.64625;EPPR=0;GTI=0;LEN=4;MEANALT=2;MQM=18.9884;MQMR=0;NS=1;NUMALT=1;ODDS=122.44;PAIRED=0.709302;PAIREDR=0;PAO=0;PQA=0;PQR=0;PRO=0;QA=2967;QR=0;RO=0;RPL=34;RPP=11.1912;RPPR=0;RPR=52;RUN=1;SAF=55;SAP=17.5541;SAR=31;SRF=0;SRP=0;SRR=0;TYPE=complex;ANN=CTGA|downstream_gene_variant|MODIFIER|Afu1g00220|Afu1g00220|transcript|Afu1g00220-T|Coding||c.*2723_*2726delTGGGinsCTGA|||||2723|,CTGA|downstream_gene_variant|MODIFIER|Afu1g00230|Afu1g00230|transcript|Afu1g00230-T|Coding||c.*3569_*3572delCCCAinsTCAG|||||3572|,CTGA|intergenic_region|MODIFIER|Afu1g00220-Afu1g00230|Afu1g00220-Afu1g00230|intergenic_region|Afu1g00220-Afu1g00230|||n.52204_52207delTGGGinsCTGA||||||	GT:DP:RO:QR:AO:QA:GL	1/1:88:0:0:86:2967:-137.637,-25.8886,0
Chr1_A_fumigatus_Af293	52224	.	C	T	1797.24	.	AB=0;ABP=0;AC=2;AF=1;AN=2;AO=98;CIGAR=1X;DP=100;DPB=100;DPRA=0;EPP=4.4284;EPPR=0;GTI=0;LEN=1;MEANALT=2;MQM=23.6939;MQMR=100;NS=1;NUMALT=1;ODDS=139.076;PAIRED=0.785714;PAIREDR=0;PAO=0;PQA=0;PQR=0;PRO=0;QA=3466;QR=60;RO=0;RPL=38;RPP=13.7347;RPPR=5.18177;RPR=60;RUN=1;SAF=63;SAP=20.3821;SAR=35;SRF=0;SRP=5.18177;SRR=0;TYPE=snp;ANN=T|downstream_gene_variant|MODIFIER|Afu1g00220|Afu1g00220|transcript|Afu1g00220-T|Coding||c.*2743C>T|||||2743|,T|downstream_gene_variant|MODIFIER|Afu1g00230|Afu1g00230|transcript|Afu1g00230-T|Coding||c.*3552G>A|||||3552|,T|intergenic_region|MODIFIER|Afu1g00220-Afu1g00230|Afu1g00220-Afu1g00230|intergenic_region|Afu1g00220-Afu1g00230|||n.52224C>T||||||	GT:DP:RO:QR:AO:QA:GL	1/1:99:0:0:98:3466:-185.962,-29.5009,0
Chr1_A_fumigatus_Af293	52305	.	TT	CC	2936.88	.	AB=0;ABP=0;AC=2;AF=1;AN=2;AO=133;CIGAR=2X;DP=135;DPB=134.5;DPRA=0;EPP=3.02663;EPPR=0;GTI=0;LEN=2;MEANALT=2;MQM=27.391;MQMR=0;NS=1;NUMALT=1;ODDS=187.596;PAIRED=0.796992;PAIREDR=0;PAO=0;PQA=0;PQR=0;PRO=0;QA=4838;QR=0;RO=0;RPL=46;RPP=30.4558;RPPR=0;RPR=87;RUN=1;SAF=76;SAP=8.9043;SAR=57;SRF=0;SRP=0;SRR=0;TYPE=mnp;ANN=CC|downstream_gene_variant|MODIFIER|Afu1g00220|Afu1g00220|transcript|Afu1g00220-T|Coding||c.*2824_*2825delTTinsCC|||||2824|,CC|downstream_gene_variant|MODIFIER|Afu1g00230|Afu1g00230|transcript|Afu1g00230-T|Coding||c.*3470_*3471delAAinsGG|||||3471|,CC|intergenic_region|MODIFIER|Afu1g00220-Afu1g00230|Afu1g00220-Afu1g00230|intergenic_region|Afu1g00220-Afu1g00230|||n.52305_52306delTTinsCC||||||	GT:DP:RO:QR:AO:QA:GL	1/1:134:0:0:133:4838:-300.527,-40.037,0
Chr1_A_fumigatus_Af293	52314	.	G	A	3122.76	.	AB=0;ABP=0;AC=2;AF=1;AN=2;AO=142;CIGAR=1X;DP=143;DPB=143;DPRA=0;EPP=6.92507;EPPR=0;GTI=0;LEN=1;MEANALT=1;MQM=27.3944;MQMR=100;NS=1;NUMALT=1;ODDS=200.073;PAIRED=0.809859;PAIREDR=0;PAO=0;PQA=0;PQR=0;PRO=0;QA=5043;QR=60;RO=0;RPL=53;RPP=22.8288;RPPR=5.18177;RPR=89;RUN=1;SAF=78;SAP=6.00754;SAR=64;SRF=0;SRP=5.18177;SRR=0;TYPE=snp;ANN=A|downstream_gene_variant|MODIFIER|Afu1g00220|Afu1g00220|transcript|Afu1g00220-T|Coding||c.*2833G>A|||||2833|,A|downstream_gene_variant|MODIFIER|Afu1g00230|Afu1g00230|transcript|Afu1g00230-T|Coding||c.*3462C>T|||||3462|,A|intergenic_region|MODIFIER|Afu1g00220-Afu1g00230|Afu1g00220-Afu1g00230|intergenic_region|Afu1g00220-Afu1g00230|||n.52314G>A||||||	GT:DP:RO:QR:AO:QA:GL	1/1:142:0:0:142:5043:-318.478,-42.7463,0
Chr1_A_fumigatus_Af293	52367	.	A	T	3165.08	.	AB=0;ABP=0;AC=2;AF=1;AN=2;AO=135;CIGAR=1X;DP=136;DPB=136;DPRA=0;EPP=22.7144;EPPR=0;GTI=0;LEN=1;MEANALT=1;MQM=29.1333;MQMR=100;NS=1;NUMALT=1;ODDS=190.369;PAIRED=0.837037;PAIREDR=0;PAO=0;PQA=0;PQR=0;PRO=0;QA=4910;QR=60;RO=0;RPL=68;RPP=3.02638;RPPR=5.18177;RPR=67;RUN=1;SAF=70;SAP=3.41242;SAR=65;SRF=0;SRP=5.18177;SRR=0;TYPE=snp;ANN=T|downstream_gene_variant|MODIFIER|Afu1g00220|Afu1g00220|transcript|Afu1g00220-T|Coding||c.*2886A>T|||||2886|,T|downstream_gene_variant|MODIFIER|Afu1g00230|Afu1g00230|transcript|Afu1g00230-T|Coding||c.*3409T>A|||||3409|,T|intergenic_region|MODIFIER|Afu1g00220-Afu1g00230|Afu1g00220-Afu1g00230|intergenic_region|Afu1g00220-Afu1g00230|||n.52367A>T||||||	GT:DP:RO:QR:AO:QA:GL	1/1:135:0:0:135:4910:-322.02,-40.6391,0
Chr1_A_fumigatus_Af293	52381	.	A	G	3250.43	.	AB=0;ABP=0;AC=2;AF=1;AN=2;AO=137;CIGAR=1X;DP=138;DPB=138;DPRA=0;EPP=32.3173;EPPR=0;GTI=0;LEN=1;MEANALT=1;MQM=29.2117;MQMR=100;NS=1;NUMALT=1;ODDS=193.141;PAIRED=0.832117;PAIREDR=0;PAO=0;PQA=0;PQR=0;PRO=0;QA=5055;QR=60;RO=0;RPL=72;RPP=3.78696;RPPR=5.18177;RPR=65;RUN=1;SAF=69;SAP=3.02615;SAR=68;SRF=0;SRP=5.18177;SRR=0;TYPE=snp;ANN=G|downstream_gene_variant|MODIFIER|Afu1g00220|Afu1g00220|transcript|Afu1g00220-T|Coding||c.*2900A>G|||||2900|,G|downstream_gene_variant|MODIFIER|Afu1g00230|Afu1g00230|transcript|Afu1g00230-T|Coding||c.*3395T>C|||||3395|,G|intergenic_region|MODIFIER|Afu1g00220-Afu1g00230|Afu1g00220-Afu1g00230|intergenic_region|Afu1g00220-Afu1g00230|||n.52381A>G||||||	GT:DP:RO:QR:AO:QA:GL	1/1:137:0:0:137:5055:-331.582,-41.2411,0
Chr1_A_fumigatus_Af293	52466	.	A	C	3355.63	.	AB=0;ABP=0;AC=2;AF=1;AN=2;AO=135;CIGAR=1X;DP=136;DPB=136;DPRA=0;EPP=5.72866;EPPR=0;GTI=0;LEN=1;MEANALT=1;MQM=31.2296;MQMR=100;NS=1;NUMALT=1;ODDS=190.369;PAIRED=0.822222;PAIREDR=0;PAO=0;PQA=0;PQR=0;PRO=0;QA=4950;QR=60;RO=0;RPL=87;RPP=27.4756;RPPR=5.18177;RPR=48;RUN=1;SAF=60;SAP=6.62942;SAR=75;SRF=0;SRP=5.18177;SRR=0;TYPE=snp;ANN=C|downstream_gene_variant|MODIFIER|Afu1g00220|Afu1g00220|transcript|Afu1g00220-T|Coding||c.*2985A>C|||||2985|,C|downstream_gene_variant|MODIFIER|Afu1g00230|Afu1g00230|transcript|Afu1g00230-T|Coding||c.*3310T>G|||||3310|,C|intergenic_region|MODIFIER|Afu1g00220-Afu1g00230|Afu1g00220-Afu1g00230|intergenic_region|Afu1g00220-Afu1g00230|||n.52466A>C||||||	GT:DP:RO:QR:AO:QA:GL	1/1:135:0:0:135:4950:-342.148,-40.6391,0
Chr1_A_fumigatus_Af293	52474	.	G	A	2959.31	.	AB=0;ABP=0;AC=2;AF=1;AN=2;AO=123;CIGAR=1X;DP=124;DPB=124;DPRA=0;EPP=3.45166;EPPR=0;GTI=0;LEN=1;MEANALT=1;MQM=30.2358;MQMR=100;NS=1;NUMALT=1;ODDS=173.733;PAIRED=0.821138;PAIREDR=0;PAO=0;PQA=0;PQR=0;PRO=0;QA=4505;QR=60;RO=0;RPL=77;RPP=19.976;RPPR=5.18177;RPR=46;RUN=1;SAF=52;SAP=9.38348;SAR=71;SRF=0;SRP=5.18177;SRR=0;TYPE=snp;ANN=A|downstream_gene_variant|MODIFIER|Afu1g00220|Afu1g00220|transcript|Afu1g00220-T|Coding||c.*2993G>A|||||2993|,A|downstream_gene_variant|MODIFIER|Afu1g00230|Afu1g00230|transcript|Afu1g00230-T|Coding||c.*3302C>T|||||3302|,A|intergenic_region|MODIFIER|Afu1g00220-Afu1g00230|Afu1g00220-Afu1g00230|intergenic_region|Afu1g00220-Afu1g00230|||n.52474G>A||||||	GT:DP:RO:QR:AO:QA:GL	1/1:123:0:0:123:4505:-301.742,-37.0267,0
Chr1_A_fumigatus_Af293	52486	.	A	G	2584.03	.	AB=0;ABP=0;AC=2;AF=1;AN=2;AO=112;CIGAR=1X;DP=113;DPB=113;DPRA=0;EPP=3.08785;EPPR=0;GTI=0;LEN=1;MEANALT=1;MQM=29.5446;MQMR=100;NS=1;NUMALT=1;ODDS=158.484;PAIRED=0.8125;PAIREDR=0;PAO=0;PQA=0;PQR=0;PRO=0;QA=3972;QR=60;RO=0;RPL=70;RPP=18.2106;RPPR=5.18177;RPR=42;RUN=1;SAF=47;SAP=9.29206;SAR=65;SRF=0;SRP=5.18177;SRR=0;TYPE=snp;ANN=G|downstream_gene_variant|MODIFIER|Afu1g00220|Afu1g00220|transcript|Afu1g00220-T|Coding||c.*3005A>G|||||3005|,G|downstream_gene_variant|MODIFIER|Afu1g00230|Afu1g00230|transcript|Afu1g00230-T|Coding||c.*3290T>C|||||3290|,G|intergenic_region|MODIFIER|Afu1g00220-Afu1g00230|Afu1g00220-Afu1g00230|intergenic_region|Afu1g00220-Afu1g00230|||n.52486A>G||||||	GT:DP:RO:QR:AO:QA:GL	1/1:112:0:0:112:3972:-263.929,-33.7154,0
Chr1_A_fumigatus_Af293	52492	.	T	C	2586.44	.	AB=0;ABP=0;AC=2;AF=1;AN=2;AO=112;CIGAR=1X;DP=113;DPB=113;DPRA=0;EPP=3.0103;EPPR=0;GTI=0;LEN=1;MEANALT=1;MQM=29.5446;MQMR=100;NS=1;NUMALT=1;ODDS=158.484;PAIRED=0.8125;PAIREDR=0;PAO=0;PQA=0;PQR=0;PRO=0;QA=3938;QR=60;RO=0;RPL=67;RPP=12.3942;RPPR=5.18177;RPR=45;RUN=1;SAF=43;SAP=16.1167;SAR=69;SRF=0;SRP=5.18177;SRR=0;TYPE=snp;ANN=C|downstream_gene_variant|MODIFIER|Afu1g00220|Afu1g00220|transcript|Afu1g00220-T|Coding||c.*3011T>C|||||3011|,C|downstream_gene_variant|MODIFIER|Afu1g00230|Afu1g00230|transcript|Afu1g00230-T|Coding||c.*3284A>G|||||3284|,C|intergenic_region|MODIFIER|Afu1g00220-Afu1g00230|Afu1g00220-Afu1g00230|intergenic_region|Afu1g00220-Afu1g00230|||n.52492T>C||||||	GT:DP:RO:QR:AO:QA:GL	1/1:112:0:0:112:3938:-264.262,-33.7154,0
Chr1_A_fumigatus_Af293	52504	.	ATGT	GTGC	2484.68	.	AB=0;ABP=0;AC=2;AF=1;AN=2;AO=107;CIGAR=1X2M1X;DP=114;DPB=114.5;DPRA=0;EPP=5.46589;EPPR=0;GTI=0;LEN=4;MEANALT=5;MQM=29.8131;MQMR=0;NS=1;NUMALT=1;ODDS=152.939;PAIRED=0.813084;PAIREDR=0;PAO=2;PQA=47;PQR=0;PRO=0;QA=3703;QR=0;RO=0;RPL=63;RPP=10.3365;RPPR=0;RPR=44;RUN=1;SAF=36;SAP=27.8706;SAR=71;SRF=0;SRP=0;SRR=0;TYPE=complex;ANN=GTGC|downstream_gene_variant|MODIFIER|Afu1g00220|Afu1g00220|transcript|Afu1g00220-T|Coding||c.*3023_*3026delATGTinsGTGC|||||3023|,GTGC|downstream_gene_variant|MODIFIER|Afu1g00230|Afu1g00230|transcript|Afu1g00230-T|Coding||c.*3269_*3272delACATinsGCAC|||||3272|,GTGC|intergenic_region|MODIFIER|Afu1g00220-Afu1g00230|Afu1g00220-Afu1g00230|intergenic_region|Afu1g00220-Afu1g00230|||n.52504_52507delATGTinsGTGC||||||	GT:DP:RO:QR:AO:QA:GL	1/1:113:0:0:107:3703:-255.291,-32.8123,0
Chr1_A_fumigatus_Af293	52516	.	G	C	2502.83	.	AB=0;ABP=0;AC=2;AF=1;AN=2;AO=106;CIGAR=1X;DP=107;DPB=107;DPRA=0;EPP=3.33807;EPPR=0;GTI=0;LEN=1;MEANALT=1;MQM=30.8019;MQMR=100;NS=1;NUMALT=1;ODDS=150.166;PAIRED=0.801887;PAIREDR=0;PAO=0;PQA=0;PQR=0;PRO=0;QA=3633;QR=60;RO=0;RPL=56;RPP=3.74778;RPPR=5.18177;RPR=50;RUN=1;SAF=41;SAP=14.81;SAR=65;SRF=0;SRP=5.18177;SRR=0;TYPE=snp;ANN=C|downstream_gene_variant|MODIFIER|Afu1g00220|Afu1g00220|transcript|Afu1g00220-T|Coding||c.*3035G>C|||||3035|,C|downstream_gene_variant|MODIFIER|Afu1g00230|Afu1g00230|transcript|Afu1g00230-T|Coding||c.*3260C>G|||||3260|,C|intergenic_region|MODIFIER|Afu1g00220-Afu1g00230|Afu1g00220-Afu1g00230|intergenic_region|Afu1g00220-Afu1g00230|||n.52516G>C||||||	GT:DP:RO:QR:AO:QA:GL	1/1:106:0:0:106:3633:-254.903,-31.9092,0
Chr1_A_fumigatus_Af293	52655	.	A	G	3760.96	.	AB=0;ABP=0;AC=2;AF=1;AN=2;AO=127;CIGAR=1X;DP=128;DPB=128;DPRA=0;EPP=10.5506;EPPR=0;GTI=0;LEN=1;MEANALT=1;MQM=38.5354;MQMR=100;NS=1;NUMALT=1;ODDS=179.278;PAIRED=0.76378;PAIREDR=0;PAO=0;PQA=0;PQR=0;PRO=0;QA=4672;QR=60;RO=0;RPL=56;RPP=6.8574;RPPR=5.18177;RPR=71;RUN=1;SAF=64;SAP=3.0274;SAR=63;SRF=0;SRP=5.18177;SRR=0;TYPE=snp;ANN=G|downstream_gene_variant|MODIFIER|Afu1g00220|Afu1g00220|transcript|Afu1g00220-T|Coding||c.*3174A>G|||||3174|,G|downstream_gene_variant|MODIFIER|Afu1g00230|Afu1g00230|transcript|Afu1g00230-T|Coding||c.*3121T>C|||||3121|,G|intergenic_region|MODIFIER|Afu1g00220-Afu1g00230|Afu1g00220-Afu1g00230|intergenic_region|Afu1g00220-Afu1g00230|||n.52655A>G||||||	GT:DP:RO:QR:AO:QA:GL	1/1:127:0:0:127:4672:-380.685,-38.2308,0
Chr1_A_fumigatus_Af293	52712	.	G	A	3478.36	.	AB=0;ABP=0;AC=2;AF=1;AN=2;AO=117;CIGAR=1X;DP=118;DPB=118;DPRA=0;EPP=3.02886;EPPR=0;GTI=0;LEN=1;MEANALT=1;MQM=39.4274;MQMR=100;NS=1;NUMALT=1;ODDS=165.415;PAIRED=0.760684;PAIREDR=0;PAO=0;PQA=0;PQR=0;PRO=0;QA=4255;QR=60;RO=0;RPL=69;RPP=11.1951;RPPR=5.18177;RPR=48;RUN=1;SAF=64;SAP=5.25601;SAR=53;SRF=0;SRP=5.18177;SRR=0;TYPE=snp;ANN=A|downstream_gene_variant|MODIFIER|Afu1g00220|Afu1g00220|transcript|Afu1g00220-T|Coding||c.*3231G>A|||||3231|,A|downstream_gene_variant|MODIFIER|Afu1g00230|Afu1g00230|transcript|Afu1g00230-T|Coding||c.*3064C>T|||||3064|,A|intergenic_region|MODIFIER|Afu1g00220-Afu1g00230|Afu1g00220-Afu1g00230|intergenic_region|Afu1g00220-Afu1g00230|||n.52712G>A||||||	GT:DP:RO:QR:AO:QA:GL	1/1:117:0:0:117:4255:-352.276,-35.2205,0
Chr1_A_fumigatus_Af293	52738	.	C	T	3887.65	.	AB=0;ABP=0;AC=2;AF=1;AN=2;AO=129;CIGAR=1X;DP=130;DPB=130;DPRA=0;EPP=3.43113;EPPR=0;GTI=0;LEN=1;MEANALT=1;MQM=39.9612;MQMR=100;NS=1;NUMALT=1;ODDS=182.051;PAIRED=0.75969;PAIREDR=0;PAO=0;PQA=0;PQR=0;PRO=0;QA=4668;QR=60;RO=0;RPL=71;RPP=5.8551;RPPR=5.18177;RPR=58;RUN=1;SAF=73;SAP=7.87507;SAR=56;SRF=0;SRP=5.18177;SRR=0;TYPE=snp;ANN=T|downstream_gene_variant|MODIFIER|Afu1g00220|Afu1g00220|transcript|Afu1g00220-T|Coding||c.*3257C>T|||||3257|,T|downstream_gene_variant|MODIFIER|Afu1g00230|Afu1g00230|transcript|Afu1g00230-T|Coding||c.*3038G>A|||||3038|,T|intergenic_region|MODIFIER|Afu1g00220-Afu1g00230|Afu1g00220-Afu1g00230|intergenic_region|Afu1g00220-Afu1g00230|||n.52738C>T||||||	GT:DP:RO:QR:AO:QA:GL	1/1:129:0:0:129:4668:-393.036,-38.8329,0
Chr1_A_fumigatus_Af293	52829	.	TAAAAAAC	TAAAAAAAC	3298.13	.	AB=0;ABP=0;AC=2;AF=1;AN=2;AO=113;CIGAR=1M1I7M;DP=117;DPB=130.875;DPRA=0;EPP=3.49071;EPPR=0;GTI=0;LEN=1;MEANALT=3;MQM=40.531;MQMR=0;NS=1;NUMALT=1;ODDS=164.029;PAIRED=0.831858;PAIREDR=0;PAO=1.5;PQA=35.5;PQR=35.5;PRO=1.5;QA=3861;QR=0;RO=0;RPL=48;RPP=8.56389;RPPR=0;RPR=65;RUN=1;SAF=62;SAP=5.3355;SAR=51;SRF=0;SRP=0;SRR=0;TYPE=ins;ANN=TAAAAAAAC|downstream_gene_variant|MODIFIER|Afu1g00220|Afu1g00220|transcript|Afu1g00220-T|Coding||c.*3354_*3355insA|||||3355|,TAAAAAAAC|downstream_gene_variant|MODIFIER|Afu1g00230|Afu1g00230|transcript|Afu1g00230-T|Coding||c.*2940_*2941insT|||||2940|,TAAAAAAAC|intergenic_region|MODIFIER|Afu1g00220-Afu1g00230|Afu1g00220-Afu1g00230|intergenic_region|Afu1g00220-Afu1g00230|||n.52835_52836insA||||||	GT:DP:RO:QR:AO:QA:GL	1/1:116:0:0:113:3861:-334.021,-35.8226,0
Chr1_A_fumigatus_Af293	52837	.	G	A	3637.4	.	AB=0;ABP=0;AC=2;AF=1;AN=2;AO=118;CIGAR=1X;DP=119;DPB=119;DPRA=0;EPP=4.18805;EPPR=0;GTI=0;LEN=1;MEANALT=1;MQM=40.5763;MQMR=100;NS=1;NUMALT=1;ODDS=166.802;PAIRED=0.838983;PAIREDR=0;PAO=0;PQA=0;PQR=0;PRO=0;QA=4333;QR=60;RO=0;RPL=50;RPP=8.97265;RPPR=5.18177;RPR=68;RUN=1;SAF=63;SAP=4.18805;SAR=55;SRF=0;SRP=5.18177;SRR=0;TYPE=snp;ANN=A|downstream_gene_variant|MODIFIER|Afu1g00220|Afu1g00220|transcript|Afu1g00220-T|Coding||c.*3356G>A|||||3356|,A|downstream_gene_variant|MODIFIER|Afu1g00230|Afu1g00230|transcript|Afu1g00230-T|Coding||c.*2939C>T|||||2939|,A|intergenic_region|MODIFIER|Afu1g00220-Afu1g00230|Afu1g00220-Afu1g00230|intergenic_region|Afu1g00220-Afu1g00230|||n.52837G>A||||||	GT:DP:RO:QR:AO:QA:GL	1/1:118:0:0:118:4333:-367.972,-35.5215,0
Chr1_A_fumigatus_Af293	52998	.	G	C	2877.56	.	AB=0;ABP=0;AC=2;AF=1;AN=2;AO=104;CIGAR=1X;DP=105;DPB=105;DPRA=0;EPP=4.34659;EPPR=0;GTI=0;LEN=1;MEANALT=1;MQM=39.2019;MQMR=100;NS=1;NUMALT=1;ODDS=147.393;PAIRED=0.798077;PAIREDR=0;PAO=0;PQA=0;PQR=0;PRO=0;QA=3483;QR=60;RO=0;RPL=63;RPP=13.116;RPPR=5.18177;RPR=41;RUN=1;SAF=41;SAP=13.116;SAR=63;SRF=0;SRP=5.18177;SRR=0;TYPE=snp;ANN=C|downstream_gene_variant|MODIFIER|Afu1g00220|Afu1g00220|transcript|Afu1g00220-T|Coding||c.*3517G>C|||||3517|,C|downstream_gene_variant|MODIFIER|Afu1g00230|Afu1g00230|transcript|Afu1g00230-T|Coding||c.*2778C>G|||||2778|,C|intergenic_region|MODIFIER|Afu1g00220-Afu1g00230|Afu1g00220-Afu1g00230|intergenic_region|Afu1g00220-Afu1g00230|||n.52998G>C||||||	GT:DP:RO:QR:AO:QA:GL	1/1:104:0:0:104:3483:-293.228,-31.3071,0
Chr1_A_fumigatus_Af293	53021	.	A	G	2910.14	.	AB=0;ABP=0;AC=2;AF=1;AN=2;AO=103;CIGAR=1X;DP=104;DPB=104;DPRA=0;EPP=5.56125;EPPR=0;GTI=0;LEN=1;MEANALT=1;MQM=38.5146;MQMR=100;NS=1;NUMALT=1;ODDS=146.007;PAIRED=0.805825;PAIREDR=0;PAO=0;PQA=0;PQR=0;PRO=0;QA=3626;QR=60;RO=0;RPL=59;RPP=7.75381;RPPR=5.18177;RPR=44;RUN=1;SAF=36;SAP=23.2703;SAR=67;SRF=0;SRP=5.18177;SRR=0;TYPE=snp;ANN=G|downstream_gene_variant|MODIFIER|Afu1g00220|Afu1g00220|transcript|Afu1g00220-T|Coding||c.*3540A>G|||||3540|,G|downstream_gene_variant|MODIFIER|Afu1g00230|Afu1g00230|transcript|Afu1g00230-T|Coding||c.*2755T>C|||||2755|,G|intergenic_region|MODIFIER|Afu1g00220-Afu1g00230|Afu1g00220-Afu1g00230|intergenic_region|Afu1g00220-Afu1g00230|||n.53021A>G||||||	GT:DP:RO:QR:AO:QA:GL	1/1:103:0:0:103:3626:-297.093,-31.0061,0
Chr1_A_fumigatus_Af293	53100	.	TAT	TAAT	2706.64	.	AB=0;ABP=0;AC=2;AF=1;AN=2;AO=115;CIGAR=1M1I2M;DP=119;DPB=157;DPRA=0;EPP=8.4673;EPPR=0;GTI=0;LEN=1;MEANALT=4;MQM=32.7391;MQMR=0;NS=1;NUMALT=1;ODDS=162.643;PAIRED=0.73913;PAIREDR=0;PAO=0;PQA=0;PQR=0;PRO=0;QA=3300;QR=0;RO=0;RPL=43;RPP=18.8904;RPPR=0;RPR=72;RUN=1;SAF=59;SAP=3.18024;SAR=56;SRF=0;SRP=0;SRR=0;TYPE=ins;ANN=TAAT|downstream_gene_variant|MODIFIER|Afu1g00220|Afu1g00220|transcript|Afu1g00220-T|Coding||c.*3620_*3621insA|||||3621|,TAAT|downstream_gene_variant|MODIFIER|Afu1g00230|Afu1g00230|transcript|Afu1g00230-T|Coding||c.*2674_*2675insT|||||2674|,TAAT|intergenic_region|MODIFIER|Afu1g00220-Afu1g00230|Afu1g00220-Afu1g00230|intergenic_region|Afu1g00220-Afu1g00230|||n.53101_53102insA||||||	GT:DP:RO:QR:AO:QA:GL	1/1:118:0:0:115:3300:-276.203,-34.6185,0
Chr1_A_fumigatus_Af293	53112	.	T	C	2887.82	.	AB=0;ABP=0;AC=2;AF=1;AN=2;AO=112;CIGAR=1X;DP=115;DPB=115;DPRA=0;EPP=10.7656;EPPR=9.52472;GTI=0;LEN=1;MEANALT=1;MQM=32.5089;MQMR=49.3333;NS=1;NUMALT=1;ODDS=144.833;PAIRED=0.732143;PAIREDR=0.666667;PAO=0;PQA=0;PQR=0;PRO=0;QA=4135;QR=136;RO=2;RPL=42;RPP=18.2106;RPPR=3.73412;RPR=70;RUN=1;SAF=58;SAP=3.32051;SAR=54;SRF=1;SRP=3.73412;SRR=1;TYPE=snp;ANN=C|downstream_gene_variant|MODIFIER|Afu1g00220|Afu1g00220|transcript|Afu1g00220-T|Coding||c.*3631T>C|||||3631|,C|downstream_gene_variant|MODIFIER|Afu1g00230|Afu1g00230|transcript|Afu1g00230-T|Coding||c.*2664A>G|||||2664|,C|intergenic_region|MODIFIER|Afu1g00220-Afu1g00230|Afu1g00220-Afu1g00230|intergenic_region|Afu1g00220-Afu1g00230|||n.53112T>C||||||	GT:DP:RO:QR:AO:QA:GL	1/1:114:2:76:112:4135:-293.275,-29.7895,0
Chr1_A_fumigatus_Af293	53166	.	G	T	3130.12	.	AB=0;ABP=0;AC=2;AF=1;AN=2;AO=125;CIGAR=1X;DP=126;DPB=126;DPRA=0;EPP=13.8677;EPPR=0;GTI=0;LEN=1;MEANALT=1;MQM=30.672;MQMR=100;NS=1;NUMALT=1;ODDS=176.506;PAIRED=0.76;PAIREDR=0;PAO=0;PQA=0;PQR=0;PRO=0;QA=4667;QR=60;RO=0;RPL=47;RPP=19.7046;RPPR=5.18177;RPR=78;RUN=1;SAF=68;SAP=5.11229;SAR=57;SRF=0;SRP=5.18177;SRR=0;TYPE=snp;ANN=T|downstream_gene_variant|MODIFIER|Afu1g00220|Afu1g00220|transcript|Afu1g00220-T|Coding||c.*3685G>T|||||3685|,T|downstream_gene_variant|MODIFIER|Afu1g00230|Afu1g00230|transcript|Afu1g00230-T|Coding||c.*2610C>A|||||2610|,T|intergenic_region|MODIFIER|Afu1g00220-Afu1g00230|Afu1g00220-Afu1g00230|intergenic_region|Afu1g00220-Afu1g00230|||n.53166G>T||||||	GT:DP:RO:QR:AO:QA:GL	1/1:125:0:0:125:4667:-319.421,-37.6288,0
Chr1_A_fumigatus_Af293	53174	.	TCC	TC	2821.58	.	AB=0;ABP=0;AC=2;AF=1;AN=2;AO=121;CIGAR=1M1D1M;DP=123;DPB=82;DPRA=0;EPP=9.48883;EPPR=0;GTI=0;LEN=1;MEANALT=2;MQM=30.1983;MQMR=0;NS=1;NUMALT=1;ODDS=170.96;PAIRED=0.752066;PAIREDR=0;PAO=0;PQA=0;PQR=0;PRO=0;QA=4130;QR=0;RO=0;RPL=46;RPP=18.1029;RPPR=0;RPR=75;RUN=1;SAF=66;SAP=5.18177;SAR=55;SRF=0;SRP=0;SRR=0;TYPE=del;ANN=TC|downstream_gene_variant|MODIFIER|Afu1g00220|Afu1g00220|transcript|Afu1g00220-T|Coding||c.*3695delC|||||3695|,TC|downstream_gene_variant|MODIFIER|Afu1g00230|Afu1g00230|transcript|Afu1g00230-T|Coding||c.*2600delG|||||2600|,TC|intergenic_region|MODIFIER|Afu1g00220-Afu1g00230|Afu1g00220-Afu1g00230|intergenic_region|Afu1g00220-Afu1g00230|||n.53176delC||||||	GT:DP:RO:QR:AO:QA:GL	1/1:122:0:0:121:4130:-287.951,-36.4246,0
Chr1_A_fumigatus_Af293	53186	.	C	T	3005.47	.	AB=0;ABP=0;AC=2;AF=1;AN=2;AO=119;CIGAR=1X;DP=120;DPB=120;DPRA=0;EPP=6.09416;EPPR=0;GTI=0;LEN=1;MEANALT=1;MQM=30.3025;MQMR=100;NS=1;NUMALT=1;ODDS=168.188;PAIRED=0.747899;PAIREDR=0;PAO=0;PQA=0;PQR=0;PRO=0;QA=4499;QR=60;RO=0;RPL=55;RPP=4.48836;RPPR=5.18177;RPR=64;RUN=1;SAF=65;SAP=5.21827;SAR=54;SRF=0;SRP=5.18177;SRR=0;TYPE=snp;ANN=T|downstream_gene_variant|MODIFIER|Afu1g00220|Afu1g00220|transcript|Afu1g00220-T|Coding||c.*3705C>T|||||3705|,T|downstream_gene_variant|MODIFIER|Afu1g00230|Afu1g00230|transcript|Afu1g00230-T|Coding||c.*2590G>A|||||2590|,T|intergenic_region|MODIFIER|Afu1g00220-Afu1g00230|Afu1g00220-Afu1g00230|intergenic_region|Afu1g00220-Afu1g00230|||n.53186C>T||||||	GT:DP:RO:QR:AO:QA:GL	1/1:119:0:0:119:4499:-304.629,-35.8226,0
Chr1_A_fumigatus_Af293	53191	.	C	T	3114.88	.	AB=0;ABP=0;AC=2;AF=1;AN=2;AO=124;CIGAR=1X;DP=125;DPB=125;DPRA=0;EPP=8.68415;EPPR=0;GTI=0;LEN=1;MEANALT=1;MQM=30.5645;MQMR=100;NS=1;NUMALT=1;ODDS=175.119;PAIRED=0.733871;PAIREDR=0;PAO=0;PQA=0;PQR=0;PRO=0;QA=4658;QR=60;RO=0;RPL=59;RPP=3.64073;RPPR=5.18177;RPR=65;RUN=1;SAF=70;SAP=7.49334;SAR=54;SRF=0;SRP=5.18177;SRR=0;TYPE=snp;ANN=T|downstream_gene_variant|MODIFIER|Afu1g00220|Afu1g00220|transcript|Afu1g00220-T|Coding||c.*3710C>T|||||3710|,T|downstream_gene_variant|MODIFIER|Afu1g00230|Afu1g00230|transcript|Afu1g00230-T|Coding||c.*2585G>A|||||2585|,T|intergenic_region|MODIFIER|Afu1g00220-Afu1g00230|Afu1g00220-Afu1g00230|intergenic_region|Afu1g00220-Afu1g00230|||n.53191C>T||||||	GT:DP:RO:QR:AO:QA:GL	1/1:124:0:0:124:4658:-315.998,-37.3277,0
Chr1_A_fumigatus_Af293	53204	.	T	G	3322.48	.	AB=0;ABP=0;AC=2;AF=1;AN=2;AO=132;CIGAR=1X;DP=134;DPB=134;DPRA=0;EPP=4.65535;EPPR=0;GTI=0;LEN=1;MEANALT=2;MQM=31.0152;MQMR=100;NS=1;NUMALT=1;ODDS=186.21;PAIRED=0.742424;PAIREDR=0;PAO=0;PQA=0;PQR=0;PRO=0;QA=4862;QR=60;RO=0;RPL=61;RPP=4.65535;RPPR=5.18177;RPR=71;RUN=1;SAF=76;SAP=9.59052;SAR=56;SRF=0;SRP=5.18177;SRR=0;TYPE=snp;ANN=G|downstream_gene_variant|MODIFIER|Afu1g00220|Afu1g00220|transcript|Afu1g00220-T|Coding||c.*3723T>G|||||3723|,G|downstream_gene_variant|MODIFIER|Afu1g00230|Afu1g00230|transcript|Afu1g00230-T|Coding||c.*2572A>C|||||2572|,G|intergenic_region|MODIFIER|Afu1g00220-Afu1g00230|Afu1g00220-Afu1g00230|intergenic_region|Afu1g00220-Afu1g00230|||n.53204T>G||||||	GT:DP:RO:QR:AO:QA:GL	1/1:133:0:0:132:4862:-336.708,-39.736,0
Chr1_A_fumigatus_Af293	53238	.	C	A	3308.27	.	AB=0;ABP=0;AC=2;AF=1;AN=2;AO=133;CIGAR=1X;DP=134;DPB=134;DPRA=0;EPP=3.02663;EPPR=0;GTI=0;LEN=1;MEANALT=1;MQM=31.5865;MQMR=100;NS=1;NUMALT=1;ODDS=187.596;PAIRED=0.721805;PAIREDR=0;PAO=0;PQA=0;PQR=0;PRO=0;QA=4715;QR=60;RO=0;RPL=70;RPP=3.81032;RPPR=5.18177;RPR=63;RUN=1;SAF=78;SAP=11.6472;SAR=55;SRF=0;SRP=5.18177;SRR=0;TYPE=snp;ANN=A|downstream_gene_variant|MODIFIER|Afu1g00220|Afu1g00220|transcript|Afu1g00220-T|Coding||c.*3757C>A|||||3757|,A|downstream_gene_variant|MODIFIER|Afu1g00230|Afu1g00230|transcript|Afu1g00230-T|Coding||c.*2538G>T|||||2538|,A|intergenic_region|MODIFIER|Afu1g00220-Afu1g00230|Afu1g00220-Afu1g00230|intergenic_region|Afu1g00220-Afu1g00230|||n.53238C>A||||||	GT:DP:RO:QR:AO:QA:GL	1/1:133:0:0:133:4715:-335.252,-40.037,0
Chr1_A_fumigatus_Af293	53294	.	T	A	3467.65	.	AB=0;ABP=0;AC=2;AF=1;AN=2;AO=139;CIGAR=1X;DP=140;DPB=140;DPRA=0;EPP=4.27569;EPPR=0;GTI=0;LEN=1;MEANALT=1;MQM=32.6978;MQMR=100;NS=1;NUMALT=1;ODDS=195.914;PAIRED=0.748201;PAIREDR=0;PAO=0;PQA=0;PQR=0;PRO=0;QA=4778;QR=60;RO=0;RPL=81;RPP=11.2744;RPPR=5.18177;RPR=58;RUN=1;SAF=82;SAP=12.7741;SAR=57;SRF=0;SRP=5.18177;SRR=0;TYPE=snp;ANN=A|downstream_gene_variant|MODIFIER|Afu1g00220|Afu1g00220|transcript|Afu1g00220-T|Coding||c.*3813T>A|||||3813|,A|downstream_gene_variant|MODIFIER|Afu1g00230|Afu1g00230|transcript|Afu1g00230-T|Coding||c.*2482A>T|||||2482|,A|intergenic_region|MODIFIER|Afu1g00220-Afu1g00230|Afu1g00220-Afu1g00230|intergenic_region|Afu1g00220-Afu1g00230|||n.53294T>A||||||	GT:DP:RO:QR:AO:QA:GL	1/1:139:0:0:139:4778:-352.201,-41.8432,0
Chr1_A_fumigatus_Af293	53310	.	G	A	3556.88	.	AB=0;ABP=0;AC=2;AF=1;AN=2;AO=134;CIGAR=1X;DP=135;DPB=135;DPRA=0;EPP=4.04742;EPPR=0;GTI=0;LEN=1;MEANALT=1;MQM=33.709;MQMR=100;NS=1;NUMALT=1;ODDS=188.982;PAIRED=0.738806;PAIREDR=0;PAO=0;PQA=0;PQR=0;PRO=0;QA=4873;QR=60;RO=0;RPL=66;RPP=3.07512;RPPR=5.18177;RPR=68;RUN=1;SAF=77;SAP=9.49231;SAR=57;SRF=0;SRP=5.18177;SRR=0;TYPE=snp;ANN=A|downstream_gene_variant|MODIFIER|Afu1g00220|Afu1g00220|transcript|Afu1g00220-T|Coding||c.*3829G>A|||||3829|,A|downstream_gene_variant|MODIFIER|Afu1g00230|Afu1g00230|transcript|Afu1g00230-T|Coding||c.*2466C>T|||||2466|,A|intergenic_region|MODIFIER|Afu1g00220-Afu1g00230|Afu1g00220-Afu1g00230|intergenic_region|Afu1g00220-Afu1g00230|||n.53310G>A||||||	GT:DP:RO:QR:AO:QA:GL	1/1:134:0:0:134:4873:-359.931,-40.338,0
Chr1_A_fumigatus_Af293	53329	.	C	T	3746.49	.	AB=0;ABP=0;AC=2;AF=1;AN=2;AO=139;CIGAR=1X;DP=140;DPB=140;DPRA=0;EPP=14.3988;EPPR=0;GTI=0;LEN=1;MEANALT=1;MQM=34.5252;MQMR=100;NS=1;NUMALT=1;ODDS=195.914;PAIRED=0.76259;PAIREDR=0;PAO=0;PQA=0;PQR=0;PRO=0;QA=5015;QR=60;RO=0;RPL=72;RPP=3.40085;RPPR=5.18177;RPR=67;RUN=1;SAF=74;SAP=4.27569;SAR=65;SRF=0;SRP=5.18177;SRR=0;TYPE=snp;ANN=T|downstream_gene_variant|MODIFIER|Afu1g00220|Afu1g00220|transcript|Afu1g00220-T|Coding||c.*3848C>T|||||3848|,T|downstream_gene_variant|MODIFIER|Afu1g00230|Afu1g00230|transcript|Afu1g00230-T|Coding||c.*2447G>A|||||2447|,T|intergenic_region|MODIFIER|Afu1g00220-Afu1g00230|Afu1g00220-Afu1g00230|intergenic_region|Afu1g00220-Afu1g00230|||n.53329C>T||||||	GT:DP:RO:QR:AO:QA:GL	1/1:139:0:0:139:5015:-379.462,-41.8432,0
Chr1_A_fumigatus_Af293	53338	.	G	A	3640.48	.	AB=0;ABP=0;AC=2;AF=1;AN=2;AO=131;CIGAR=1X;DP=132;DPB=132;DPRA=0;EPP=11.7791;EPPR=0;GTI=0;LEN=1;MEANALT=1;MQM=35.687;MQMR=100;NS=1;NUMALT=1;ODDS=184.823;PAIRED=0.770992;PAIREDR=0;PAO=0;PQA=0;PQR=0;PRO=0;QA=4741;QR=60;RO=0;RPL=63;RPP=3.4247;RPPR=5.18177;RPR=68;RUN=1;SAF=65;SAP=3.02688;SAR=66;SRF=0;SRP=5.18177;SRR=0;TYPE=snp;ANN=A|downstream_gene_variant|MODIFIER|Afu1g00220|Afu1g00220|transcript|Afu1g00220-T|Coding||c.*3857G>A|||||3857|,A|downstream_gene_variant|MODIFIER|Afu1g00230|Afu1g00230|transcript|Afu1g00230-T|Coding||c.*2438C>T|||||2438|,A|intergenic_region|MODIFIER|Afu1g00220-Afu1g00230|Afu1g00220-Afu1g00230|intergenic_region|Afu1g00220-Afu1g00230|||n.53338G>A||||||	GT:DP:RO:QR:AO:QA:GL	1/1:131:0:0:131:4741:-368.438,-39.4349,0
Chr1_A_fumigatus_Af293	53383	.	T	C	3197.58	.	AB=0;ABP=0;AC=2;AF=1;AN=2;AO=116;CIGAR=1X;DP=118;DPB=118;DPRA=0;EPP=4.88226;EPPR=0;GTI=0;LEN=1;MEANALT=2;MQM=37.0948;MQMR=100;NS=1;NUMALT=1;ODDS=164.029;PAIRED=0.75;PAIREDR=0;PAO=0;PQA=0;PQR=0;PRO=0;QA=4003;QR=60;RO=0;RPL=57;RPP=3.08518;RPPR=5.18177;RPR=59;RUN=1;SAF=54;SAP=4.20835;SAR=62;SRF=0;SRP=5.18177;SRR=0;TYPE=snp;ANN=C|downstream_gene_variant|MODIFIER|Afu1g00220|Afu1g00220|transcript|Afu1g00220-T|Coding||c.*3902T>C|||||3902|,C|downstream_gene_variant|MODIFIER|Afu1g00230|Afu1g00230|transcript|Afu1g00230-T|Coding||c.*2393A>G|||||2393|,C|intergenic_region|MODIFIER|Afu1g00220-Afu1g00230|Afu1g00220-Afu1g00230|intergenic_region|Afu1g00220-Afu1g00230|||n.53383T>C||||||	GT:DP:RO:QR:AO:QA:GL	1/1:117:0:0:116:4003:-323.464,-34.9195,0
Chr1_A_fumigatus_Af293	53453	.	G	A	3547.58	.	AB=0;ABP=0;AC=2;AF=1;AN=2;AO=122;CIGAR=1X;DP=125;DPB=125;DPRA=0;EPP=3.0815;EPPR=3.0103;GTI=0;LEN=1;MEANALT=2;MQM=39.4016;MQMR=54;NS=1;NUMALT=1;ODDS=169.503;PAIRED=0.786885;PAIREDR=0;PAO=0;PQA=0;PQR=0;PRO=0;QA=4287;QR=97;RO=1;RPL=61;RPP=3.0103;RPPR=7.35324;RPR=61;RUN=1;SAF=55;SAP=5.57335;SAR=67;SRF=0;SRP=7.35324;SRR=1;TYPE=snp;ANN=A|downstream_gene_variant|MODIFIER|Afu1g00220|Afu1g00220|transcript|Afu1g00220-T|Coding||c.*3972G>A|||||3972|,A|downstream_gene_variant|MODIFIER|Afu1g00230|Afu1g00230|transcript|Afu1g00230-T|Coding||c.*2323C>T|||||2323|,A|intergenic_region|MODIFIER|Afu1g00220-Afu1g00230|Afu1g00220-Afu1g00230|intergenic_region|Afu1g00220-Afu1g00230|||n.53453G>A||||||	GT:DP:RO:QR:AO:QA:GL	1/1:124:1:37:122:4287:-357.543,-36.3762,0
Chr1_A_fumigatus_Af293	53539	.	C	T	3745.39	.	AB=0;ABP=0;AC=2;AF=1;AN=2;AO=126;CIGAR=1X;DP=127;DPB=127;DPRA=0;EPP=5.49198;EPPR=0;GTI=0;LEN=1;MEANALT=1;MQM=39.3968;MQMR=100;NS=1;NUMALT=1;ODDS=177.892;PAIRED=0.785714;PAIREDR=0;PAO=0;PQA=0;PQR=0;PRO=0;QA=4531;QR=60;RO=0;RPL=63;RPP=3.0103;RPPR=5.18177;RPR=63;RUN=1;SAF=54;SAP=8.59409;SAR=72;SRF=0;SRP=5.18177;SRR=0;TYPE=snp;ANN=T|downstream_gene_variant|MODIFIER|Afu1g00220|Afu1g00220|transcript|Afu1g00220-T|Coding||c.*4058C>T|||||4058|,T|downstream_gene_variant|MODIFIER|Afu1g00230|Afu1g00230|transcript|Afu1g00230-T|Coding||c.*2237G>A|||||2237|,T|intergenic_region|MODIFIER|Afu1g00220-Afu1g00230|Afu1g00220-Afu1g00230|intergenic_region|Afu1g00220-Afu1g00230|||n.53539C>T||||||	GT:DP:RO:QR:AO:QA:GL	1/1:126:0:0:126:4531:-378.788,-37.9298,0
Chr1_A_fumigatus_Af293	53595	.	G	A	3854.21	.	AB=0;ABP=0;AC=2;AF=1;AN=2;AO=130;CIGAR=1X;DP=131;DPB=131;DPRA=0;EPP=3.27756;EPPR=0;GTI=0;LEN=1;MEANALT=1;MQM=38.8846;MQMR=100;NS=1;NUMALT=1;ODDS=183.437;PAIRED=0.761538;PAIREDR=0;PAO=0;PQA=0;PQR=0;PRO=0;QA=4722;QR=60;RO=0;RPL=60;RPP=4.68066;RPPR=5.18177;RPR=70;RUN=1;SAF=65;SAP=3.0103;SAR=65;SRF=0;SRP=5.18177;SRR=0;TYPE=snp;ANN=A|downstream_gene_variant|MODIFIER|Afu1g00220|Afu1g00220|transcript|Afu1g00220-T|Coding||c.*4114G>A|||||4114|,A|downstream_gene_variant|MODIFIER|Afu1g00230|Afu1g00230|transcript|Afu1g00230-T|Coding||c.*2181C>T|||||2181|,A|intergenic_region|MODIFIER|Afu1g00220-Afu1g00230|Afu1g00220-Afu1g00230|intergenic_region|Afu1g00220-Afu1g00230|||n.53595G>A||||||	GT:DP:RO:QR:AO:QA:GL	1/1:130:0:0:130:4722:-389.081,-39.1339,0
Chr1_A_fumigatus_Af293	53612	.	G	C	3824.67	.	AB=0;ABP=0;AC=2;AF=1;AN=2;AO=128;CIGAR=1X;DP=130;DPB=130;DPRA=0;EPP=3.28173;EPPR=0;GTI=0;LEN=1;MEANALT=2;MQM=39.0859;MQMR=100;NS=1;NUMALT=1;ODDS=180.665;PAIRED=0.773438;PAIREDR=0;PAO=0;PQA=0;PQR=0;PRO=0;QA=4673;QR=60;RO=0;RPL=61;RPP=3.62103;RPPR=5.18177;RPR=67;RUN=1;SAF=61;SAP=3.62103;SAR=67;SRF=0;SRP=5.18177;SRR=0;TYPE=snp;ANN=C|downstream_gene_variant|MODIFIER|Afu1g00220|Afu1g00220|transcript|Afu1g00220-T|Coding||c.*4131G>C|||||4131|,C|downstream_gene_variant|MODIFIER|Afu1g00230|Afu1g00230|transcript|Afu1g00230-T|Coding||c.*2164C>G|||||2164|,C|intergenic_region|MODIFIER|Afu1g00220-Afu1g00230|Afu1g00220-Afu1g00230|intergenic_region|Afu1g00220-Afu1g00230|||n.53612G>C||||||	GT:DP:RO:QR:AO:QA:GL	1/1:129:0:0:128:4673:-386.073,-38.5318,0
Chr1_A_fumigatus_Af293	53671	.	AT	GC	3680.11	.	AB=0;ABP=0;AC=2;AF=1;AN=2;AO=133;CIGAR=2X;DP=134;DPB=134;DPRA=0;EPP=3.41847;EPPR=0;GTI=0;LEN=2;MEANALT=1;MQM=38.3158;MQMR=0;NS=1;NUMALT=1;ODDS=188.289;PAIRED=0.781955;PAIREDR=0;PAO=1;PQA=32;PQR=0;PRO=0;QA=4478;QR=0;RO=0;RPL=69;RPP=3.41847;RPPR=0;RPR=64;RUN=1;SAF=56;SAP=10.2104;SAR=77;SRF=0;SRP=0;SRR=0;TYPE=mnp;ANN=GC|downstream_gene_variant|MODIFIER|Afu1g00220|Afu1g00220|transcript|Afu1g00220-T|Coding||c.*4190_*4191delATinsGC|||||4190|,GC|downstream_gene_variant|MODIFIER|Afu1g00230|Afu1g00230|transcript|Afu1g00230-T|Coding||c.*2104_*2105delATinsGC|||||2105|,GC|intergenic_region|MODIFIER|Afu1g00220-Afu1g00230|Afu1g00220-Afu1g00230|intergenic_region|Afu1g00220-Afu1g00230|||n.53671_53672delATinsGC||||||	GT:DP:RO:QR:AO:QA:GL	1/1:133:0:0:133:4478:-372.292,-40.338,0
Chr1_A_fumigatus_Af293	53720	.	C	G	3641.56	.	AB=0;ABP=0;AC=2;AF=1;AN=2;AO=127;CIGAR=1X;DP=128;DPB=128;DPRA=0;EPP=4.39525;EPPR=0;GTI=0;LEN=1;MEANALT=1;MQM=37.3228;MQMR=100;NS=1;NUMALT=1;ODDS=179.278;PAIRED=0.724409;PAIREDR=0;PAO=0;PQA=0;PQR=0;PRO=0;QA=4605;QR=60;RO=0;RPL=68;RPP=4.39525;RPPR=5.18177;RPR=59;RUN=1;SAF=57;SAP=5.8999;SAR=70;SRF=0;SRP=5.18177;SRR=0;TYPE=snp;ANN=G|downstream_gene_variant|MODIFIER|Afu1g00220|Afu1g00220|transcript|Afu1g00220-T|Coding||c.*4239C>G|||||4239|,G|downstream_gene_variant|MODIFIER|Afu1g00230|Afu1g00230|transcript|Afu1g00230-T|Coding||c.*2056G>C|||||2056|,G|intergenic_region|MODIFIER|Afu1g00220-Afu1g00230|Afu1g00220-Afu1g00230|intergenic_region|Afu1g00220-Afu1g00230|||n.53720C>G||||||	GT:DP:RO:QR:AO:QA:GL	1/1:127:0:0:127:4605:-368.17,-38.2308,0
Chr1_A_fumigatus_Af293	53738	.	A	T	3354.64	.	AB=0;ABP=0;AC=2;AF=1;AN=2;AO=122;CIGAR=1X;DP=123;DPB=123;DPRA=0;EPP=3.29508;EPPR=0;GTI=0;LEN=1;MEANALT=1;MQM=36.2377;MQMR=100;NS=1;NUMALT=1;ODDS=172.347;PAIRED=0.721311;PAIREDR=0;PAO=0;PQA=0;PQR=0;PRO=0;QA=4409;QR=60;RO=0;RPL=63;RPP=3.29508;RPPR=5.18177;RPR=59;RUN=1;SAF=54;SAP=6.49889;SAR=68;SRF=0;SRP=5.18177;SRR=0;TYPE=snp;ANN=T|downstream_gene_variant|MODIFIER|Afu1g00220|Afu1g00220|transcript|Afu1g00220-T|Coding||c.*4257A>T|||||4257|,T|downstream_gene_variant|MODIFIER|Afu1g00230|Afu1g00230|transcript|Afu1g00230-T|Coding||c.*2038T>A|||||2038|,T|intergenic_region|MODIFIER|Afu1g00220-Afu1g00230|Afu1g00220-Afu1g00230|intergenic_region|Afu1g00220-Afu1g00230|||n.53738A>T||||||	GT:DP:RO:QR:AO:QA:GL	1/1:122:0:0:122:4409:-339.294,-36.7257,0
Chr1_A_fumigatus_Af293	53878	.	A	G	1036.87	.	AB=0;ABP=0;AC=2;AF=1;AN=2;AO=51;CIGAR=1X;DP=53;DPB=53;DPRA=0;EPP=6.45911;EPPR=0;GTI=0;LEN=1;MEANALT=2;MQM=31.3922;MQMR=100;NS=1;NUMALT=1;ODDS=73.9199;PAIRED=0.686275;PAIREDR=0;PAO=0;PQA=0;PQR=0;PRO=0;QA=1759;QR=60;RO=0;RPL=51;RPP=113.755;RPPR=5.18177;RPR=0;RUN=1;SAF=21;SAP=6.45911;SAR=30;SRF=0;SRP=5.18177;SRR=0;TYPE=snp;ANN=G|downstream_gene_variant|MODIFIER|Afu1g00220|Afu1g00220|transcript|Afu1g00220-T|Coding||c.*4397A>G|||||4397|,G|downstream_gene_variant|MODIFIER|Afu1g00230|Afu1g00230|transcript|Afu1g00230-T|Coding||c.*1898T>C|||||1898|,G|intergenic_region|MODIFIER|Afu1g00220-Afu1g00230|Afu1g00220-Afu1g00230|intergenic_region|Afu1g00220-Afu1g00230|||n.53878A>G||||||	GT:DP:RO:QR:AO:QA:GL	1/1:52:0:0:51:1759:-121.628,-15.3525,0
Chr1_A_fumigatus_Af293	53900	.	T	C	829.304	.	AB=0;ABP=0;AC=2;AF=1;AN=2;AO=41;CIGAR=1X;DP=42;DPB=42;DPRA=0;EPP=7.30028;EPPR=0;GTI=0;LEN=1;MEANALT=1;MQM=29.7805;MQMR=100;NS=1;NUMALT=1;ODDS=60.0569;PAIRED=0.634146;PAIREDR=0;PAO=0;PQA=0;PQR=0;PRO=0;QA=1487;QR=60;RO=0;RPL=41;RPP=92.0407;RPPR=5.18177;RPR=0;RUN=1;SAF=16;SAP=7.30028;SAR=25;SRF=0;SRP=5.18177;SRR=0;TYPE=snp;ANN=C|downstream_gene_variant|MODIFIER|Afu1g00220|Afu1g00220|transcript|Afu1g00220-T|Coding||c.*4419T>C|||||4419|,C|downstream_gene_variant|MODIFIER|Afu1g00230|Afu1g00230|transcript|Afu1g00230-T|Coding||c.*1876A>G|||||1876|,C|intergenic_region|MODIFIER|Afu1g00220-Afu1g00230|Afu1g00220-Afu1g00230|intergenic_region|Afu1g00220-Afu1g00230|||n.53900T>C||||||	GT:DP:RO:QR:AO:QA:GL	1/1:41:0:0:41:1487:-97.9307,-12.3422,0
Chr1_A_fumigatus_Af293	53905	.	C	T	765.874	.	AB=0;ABP=0;AC=2;AF=1;AN=2;AO=40;CIGAR=1X;DP=42;DPB=42;DPRA=0;EPP=6.48466;EPPR=0;GTI=0;LEN=1;MEANALT=2;MQM=30.325;MQMR=100;NS=1;NUMALT=1;ODDS=58.6707;PAIRED=0.65;PAIREDR=0;PAO=0;PQA=0;PQR=0;PRO=0;QA=1398;QR=60;RO=0;RPL=40;RPP=89.8692;RPPR=5.18177;RPR=0;RUN=1;SAF=16;SAP=6.48466;SAR=24;SRF=0;SRP=5.18177;SRR=0;TYPE=snp;ANN=T|downstream_gene_variant|MODIFIER|Afu1g00220|Afu1g00220|transcript|Afu1g00220-T|Coding||c.*4424C>T|||||4424|,T|downstream_gene_variant|MODIFIER|Afu1g00230|Afu1g00230|transcript|Afu1g00230-T|Coding||c.*1871G>A|||||1871|,T|intergenic_region|MODIFIER|Afu1g00220-Afu1g00230|Afu1g00220-Afu1g00230|intergenic_region|Afu1g00220-Afu1g00230|||n.53905C>T||||||	GT:DP:RO:QR:AO:QA:GL	1/1:41:0:0:40:1398:-91.1143,-12.0412,0
Chr1_A_fumigatus_Af293	53919	.	C	T	502.15	.	AB=0;ABP=0;AC=2;AF=1;AN=2;AO=29;CIGAR=1X;DP=31;DPB=31;DPRA=0;EPP=3.68421;EPPR=7.35324;GTI=0;LEN=1;MEANALT=1;MQM=27.6207;MQMR=54;NS=1;NUMALT=1;ODDS=41.6571;PAIRED=0.62069;PAIREDR=0.5;PAO=0;PQA=0;PQR=0;PRO=0;QA=968;QR=86;RO=1;RPL=28;RPP=57.5966;RPPR=3.0103;RPR=1;RUN=1;SAF=12;SAP=4.88226;SAR=17;SRF=0;SRP=7.35324;SRR=1;TYPE=snp;ANN=T|downstream_gene_variant|MODIFIER|Afu1g00220|Afu1g00220|transcript|Afu1g00220-T|Coding||c.*4438C>T|||||4438|,T|downstream_gene_variant|MODIFIER|Afu1g00230|Afu1g00230|transcript|Afu1g00230-T|Coding||c.*1857G>A|||||1857|,T|intergenic_region|MODIFIER|Afu1g00220-Afu1g00230|Afu1g00220-Afu1g00230|intergenic_region|Afu1g00220-Afu1g00230|||n.53919C>T||||||	GT:DP:RO:QR:AO:QA:GL	1/1:30:1:26:29:968:-58.4924,-8.23665,0
Chr1_A_fumigatus_Af293	53932	.	TG	GC	337.271	.	AB=0;ABP=0;AC=2;AF=1;AN=2;AO=21;CIGAR=2X;DP=25;DPB=25;DPRA=0;EPP=8.07707;EPPR=5.18177;GTI=0;LEN=2;MEANALT=3;MQM=26.5238;MQMR=40;NS=1;NUMALT=1;ODDS=26.7141;PAIRED=0.714286;PAIREDR=0;PAO=1;PQA=32;PQR=0;PRO=0;QA=692;QR=32;RO=1;RPL=21;RPP=48.6112;RPPR=5.18177;RPR=0;RUN=1;SAF=7;SAP=8.07707;SAR=14;SRF=0;SRP=5.18177;SRR=1;TYPE=mnp;ANN=GC|downstream_gene_variant|MODIFIER|Afu1g00220|Afu1g00220|transcript|Afu1g00220-T|Coding||c.*4451_*4452delTGinsGC|||||4451|,GC|downstream_gene_variant|MODIFIER|Afu1g00230|Afu1g00230|transcript|Afu1g00230-T|Coding||c.*1843_*1844delCAinsGC|||||1844|,GC|intergenic_region|MODIFIER|Afu1g00220-Afu1g00230|Afu1g00220-Afu1g00230|intergenic_region|Afu1g00220-Afu1g00230|||n.53932_53933delTGinsGC||||||	GT:DP:RO:QR:AO:QA:GL	1/1:24:1:32:21:692:-41.6579,-4.02051,0
Chr1_A_fumigatus_Af293	53954	.	GAGAACATTC	GTGAAGTTCCATG	179.479	.	AB=0;ABP=0;AC=2;AF=1;AN=2;AO=16;CIGAR=1M1X3M3I1M2X1M1X;DP=28;DPB=32.9;DPRA=0;EPP=3.55317;EPPR=0;GTI=0;LEN=13;MEANALT=3;MQM=17.25;MQMR=0;NS=1;NUMALT=1;ODDS=12.6738;PAIRED=0.4375;PAIREDR=0;PAO=0;PQA=0;PQR=0;PRO=0;QA=530;QR=0;RO=0;RPL=0;RPP=37.7539;RPPR=0;RPR=16;RUN=1;SAF=9;SAP=3.55317;SAR=7;SRF=0;SRP=0;SRR=0;TYPE=complex;ANN=GTGAAGTTCCATG|downstream_gene_variant|MODIFIER|Afu1g00220|Afu1g00220|transcript|Afu1g00220-T|Coding||c.*4474_*4482delAGAACATTCinsTGAAGTTCCATG|||||4474|,GTGAAGTTCCATG|downstream_gene_variant|MODIFIER|Afu1g00230|Afu1g00230|transcript|Afu1g00230-T|Coding||c.*1813_*1821delGAATGTTCTinsCATGGAACTTCA|||||1821|,GTGAAGTTCCATG|intergenic_region|MODIFIER|Afu1g00220-Afu1g00230|Afu1g00220-Afu1g00230|intergenic_region|Afu1g00220-Afu1g00230|||n.53955_53963delAGAACATTCinsTGAAGTTCCATG||||||	GT:DP:RO:QR:AO:QA:GL	1/1:27:0:0:16:530:-24.2805,-4.81648,0
Chr1_A_fumigatus_Af293	54087	.	A	G	2381.95	.	AB=0;ABP=0;AC=2;AF=1;AN=2;AO=107;CIGAR=1X;DP=108;DPB=108;DPRA=0;EPP=3.19295;EPPR=0;GTI=0;LEN=1;MEANALT=1;MQM=28.0374;MQMR=100;NS=1;NUMALT=1;ODDS=151.552;PAIRED=0.514019;PAIREDR=0;PAO=0;PQA=0;PQR=0;PRO=0;QA=3963;QR=60;RO=0;RPL=22;RPP=83.5577;RPPR=5.18177;RPR=85;RUN=1;SAF=52;SAP=3.19295;SAR=55;SRF=0;SRP=5.18177;SRR=0;TYPE=snp;ANN=G|downstream_gene_variant|MODIFIER|Afu1g00220|Afu1g00220|transcript|Afu1g00220-T|Coding||c.*4606A>G|||||4606|,G|downstream_gene_variant|MODIFIER|Afu1g00230|Afu1g00230|transcript|Afu1g00230-T|Coding||c.*1689T>C|||||1689|,G|intergenic_region|MODIFIER|Afu1g00220-Afu1g00230|Afu1g00220-Afu1g00230|intergenic_region|Afu1g00220-Afu1g00230|||n.54087A>G||||||	GT:DP:RO:QR:AO:QA:GL	1/1:107:0:0:107:3963:-250.081,-32.2102,0
Chr1_A_fumigatus_Af293	54107	.	G	A	2485.4	.	AB=0;ABP=0;AC=2;AF=1;AN=2;AO=113;CIGAR=1X;DP=114;DPB=114;DPRA=0;EPP=3.18325;EPPR=0;GTI=0;LEN=1;MEANALT=1;MQM=27.8142;MQMR=100;NS=1;NUMALT=1;ODDS=159.87;PAIRED=0.530973;PAIREDR=0;PAO=0;PQA=0;PQR=0;PRO=0;QA=3931;QR=60;RO=0;RPL=39;RPP=26.5506;RPPR=5.18177;RPR=74;RUN=1;SAF=55;SAP=3.18325;SAR=58;SRF=0;SRP=5.18177;SRR=0;TYPE=snp;ANN=A|downstream_gene_variant|MODIFIER|Afu1g00220|Afu1g00220|transcript|Afu1g00220-T|Coding||c.*4626G>A|||||4626|,A|downstream_gene_variant|MODIFIER|Afu1g00230|Afu1g00230|transcript|Afu1g00230-T|Coding||c.*1669C>T|||||1669|,A|intergenic_region|MODIFIER|Afu1g00220-Afu1g00230|Afu1g00220-Afu1g00230|intergenic_region|Afu1g00220-Afu1g00230|||n.54107G>A||||||	GT:DP:RO:QR:AO:QA:GL	1/1:113:0:0:113:3931:-254.322,-34.0164,0
Chr1_A_fumigatus_Af293	54137	.	G	A	2981.46	.	AB=0;ABP=0;AC=2;AF=1;AN=2;AO=136;CIGAR=1X;DP=137;DPB=137;DPRA=0;EPP=5.30951;EPPR=0;GTI=0;LEN=1;MEANALT=1;MQM=27.0588;MQMR=100;NS=1;NUMALT=1;ODDS=191.755;PAIRED=0.595588;PAIREDR=0;PAO=0;PQA=0;PQR=0;PRO=0;QA=4863;QR=60;RO=0;RPL=59;RPP=8.18351;RPPR=5.18177;RPR=77;RUN=1;SAF=71;SAP=3.5851;SAR=65;SRF=0;SRP=5.18177;SRR=0;TYPE=snp;ANN=A|downstream_gene_variant|MODIFIER|Afu1g00220|Afu1g00220|transcript|Afu1g00220-T|Coding||c.*4656G>A|||||4656|,A|downstream_gene_variant|MODIFIER|Afu1g00230|Afu1g00230|transcript|Afu1g00230-T|Coding||c.*1639C>T|||||1639|,A|intergenic_region|MODIFIER|Afu1g00220-Afu1g00230|Afu1g00220-Afu1g00230|intergenic_region|Afu1g00220-Afu1g00230|||n.54137G>A||||||	GT:DP:RO:QR:AO:QA:GL	1/1:136:0:0:136:4863:-302.443,-40.9401,0
Chr1_A_fumigatus_Af293	54152	.	CTT	CT	2952.4	.	AB=0;ABP=0;AC=2;AF=1;AN=2;AO=139;CIGAR=1M1D1M;DP=140;DPB=93.6667;DPRA=0;EPP=3.40085;EPPR=0;GTI=0;LEN=1;MEANALT=1;MQM=26.9856;MQMR=0;NS=1;NUMALT=1;ODDS=196.607;PAIRED=0.589928;PAIREDR=0;PAO=1;PQA=24;PQR=0;PRO=0;QA=4726;QR=0;RO=0;RPL=69;RPP=3.02592;RPPR=0;RPR=70;RUN=1;SAF=72;SAP=3.40085;SAR=67;SRF=0;SRP=0;SRR=0;TYPE=del;ANN=CT|downstream_gene_variant|MODIFIER|Afu1g00220|Afu1g00220|transcript|Afu1g00220-T|Coding||c.*4673delT|||||4673|,CT|downstream_gene_variant|MODIFIER|Afu1g00230|Afu1g00230|transcript|Afu1g00230-T|Coding||c.*1622delA|||||1622|,CT|intergenic_region|MODIFIER|Afu1g00220-Afu1g00230|Afu1g00220-Afu1g00230|intergenic_region|Afu1g00220-Afu1g00230|||n.54154delT||||||	GT:DP:RO:QR:AO:QA:GL	1/1:139:0:0:139:4726:-298.83,-42.1442,0
Chr1_A_fumigatus_Af293	54167	.	C	A	3079.65	.	AB=0;ABP=0;AC=2;AF=1;AN=2;AO=139;CIGAR=1X;DP=140;DPB=140;DPRA=0;EPP=4.90057;EPPR=0;GTI=0;LEN=1;MEANALT=1;MQM=26.9856;MQMR=100;NS=1;NUMALT=1;ODDS=195.914;PAIRED=0.597122;PAIREDR=0;PAO=0;PQA=0;PQR=0;PRO=0;QA=4981;QR=60;RO=0;RPL=75;RPP=4.90057;RPPR=5.18177;RPR=64;RUN=1;SAF=73;SAP=3.77578;SAR=66;SRF=0;SRP=5.18177;SRR=0;TYPE=snp;ANN=A|downstream_gene_variant|MODIFIER|Afu1g00220|Afu1g00220|transcript|Afu1g00220-T|Coding||c.*4686C>A|||||4686|,A|downstream_gene_variant|MODIFIER|Afu1g00230|Afu1g00230|transcript|Afu1g00230-T|Coding||c.*1609G>T|||||1609|,A|intergenic_region|MODIFIER|Afu1g00220-Afu1g00230|Afu1g00220-Afu1g00230|intergenic_region|Afu1g00220-Afu1g00230|||n.54167C>A||||||	GT:DP:RO:QR:AO:QA:GL	1/1:139:0:0:139:4981:-311.928,-41.8432,0
Chr1_A_fumigatus_Af293	54199	.	A	G	3505.48	.	AB=0;ABP=0;AC=2;AF=1;AN=2;AO=152;CIGAR=1X;DP=153;DPB=153;DPRA=0;EPP=3.5246;EPPR=0;GTI=0;LEN=1;MEANALT=1;MQM=28.3947;MQMR=100;NS=1;NUMALT=1;ODDS=213.936;PAIRED=0.651316;PAIREDR=0;PAO=0;PQA=0;PQR=0;PRO=0;QA=5378;QR=60;RO=0;RPL=85;RPP=7.63896;RPPR=5.18177;RPR=67;RUN=1;SAF=72;SAP=3.9246;SAR=80;SRF=0;SRP=5.18177;SRR=0;TYPE=snp;ANN=G|downstream_gene_variant|MODIFIER|Afu1g00220|Afu1g00220|transcript|Afu1g00220-T|Coding||c.*4718A>G|||||4718|,G|downstream_gene_variant|MODIFIER|Afu1g00230|Afu1g00230|transcript|Afu1g00230-T|Coding||c.*1577T>C|||||1577|,G|intergenic_region|MODIFIER|Afu1g00220-Afu1g00230|Afu1g00220-Afu1g00230|intergenic_region|Afu1g00220-Afu1g00230|||n.54199A>G||||||	GT:DP:RO:QR:AO:QA:GL	1/1:152:0:0:152:5378:-354.72,-45.7566,0
Chr1_A_fumigatus_Af293	54222	.	T	C	3193.71	.	AB=0;ABP=0;AC=2;AF=1;AN=2;AO=138;CIGAR=1X;DP=139;DPB=139;DPRA=0;EPP=3.07324;EPPR=0;GTI=0;LEN=1;MEANALT=1;MQM=28.0362;MQMR=100;NS=1;NUMALT=1;ODDS=194.527;PAIRED=0.666667;PAIREDR=0;PAO=0;PQA=0;PQR=0;PRO=0;QA=4940;QR=60;RO=0;RPL=72;RPP=3.57677;RPPR=5.18177;RPR=66;RUN=1;SAF=66;SAP=3.57677;SAR=72;SRF=0;SRP=5.18177;SRR=0;TYPE=snp;ANN=C|downstream_gene_variant|MODIFIER|Afu1g00220|Afu1g00220|transcript|Afu1g00220-T|Coding||c.*4741T>C|||||4741|,C|downstream_gene_variant|MODIFIER|Afu1g00230|Afu1g00230|transcript|Afu1g00230-T|Coding||c.*1554A>G|||||1554|,C|intergenic_region|MODIFIER|Afu1g00220-Afu1g00230|Afu1g00220-Afu1g00230|intergenic_region|Afu1g00220-Afu1g00230|||n.54222T>C||||||	GT:DP:RO:QR:AO:QA:GL	1/1:138:0:0:138:4940:-322.996,-41.5421,0
Chr1_A_fumigatus_Af293	54263	.	T	C	2857.82	.	AB=0;ABP=0;AC=2;AF=1;AN=2;AO=130;CIGAR=1X;DP=133;DPB=133;DPRA=0;EPP=11.0949;EPPR=0;GTI=0;LEN=1;MEANALT=2;MQM=27.0692;MQMR=100;NS=1;NUMALT=1;ODDS=183.437;PAIRED=0.715385;PAIREDR=0;PAO=0;PQA=0;PQR=0;PRO=0;QA=4494;QR=60;RO=0;RPL=73;RPP=7.28643;RPPR=5.18177;RPR=57;RUN=1;SAF=61;SAP=4.07933;SAR=69;SRF=0;SRP=5.18177;SRR=0;TYPE=snp;ANN=C|downstream_gene_variant|MODIFIER|Afu1g00220|Afu1g00220|transcript|Afu1g00220-T|Coding||c.*4782T>C|||||4782|,C|downstream_gene_variant|MODIFIER|Afu1g00230|Afu1g00230|transcript|Afu1g00230-T|Coding||c.*1513A>G|||||1513|,C|intergenic_region|MODIFIER|Afu1g00220-Afu1g00230|Afu1g00220-Afu1g00230|intergenic_region|Afu1g00220-Afu1g00230|||n.54263T>C||||||	GT:DP:RO:QR:AO:QA:GL	1/1:132:0:0:130:4494:-290.587,-39.1339,0
Chr1_A_fumigatus_Af293	54272	.	C	T	2884.03	.	AB=0;ABP=0;AC=2;AF=1;AN=2;AO=128;CIGAR=1X;DP=129;DPB=129;DPRA=0;EPP=9.79615;EPPR=0;GTI=0;LEN=1;MEANALT=1;MQM=27.2422;MQMR=100;NS=1;NUMALT=1;ODDS=180.665;PAIRED=0.71875;PAIREDR=0;PAO=0;PQA=0;PQR=0;PRO=0;QA=4609;QR=60;RO=0;RPL=68;RPP=4.09604;RPPR=5.18177;RPR=60;RUN=1;SAF=54;SAP=9.79615;SAR=74;SRF=0;SRP=5.18177;SRR=0;TYPE=snp;ANN=T|downstream_gene_variant|MODIFIER|Afu1g00220|Afu1g00220|transcript|Afu1g00220-T|Coding||c.*4791C>T|||||4791|,T|downstream_gene_variant|MODIFIER|Afu1g00230|Afu1g00230|transcript|Afu1g00230-T|Coding||c.*1504G>A|||||1504|,T|intergenic_region|MODIFIER|Afu1g00220-Afu1g00230|Afu1g00220-Afu1g00230|intergenic_region|Afu1g00220-Afu1g00230|||n.54272C>T||||||	GT:DP:RO:QR:AO:QA:GL	1/1:128:0:0:128:4609:-293.321,-38.5318,0
Chr1_A_fumigatus_Af293	54288	.	C	G	2874.84	.	AB=0;ABP=0;AC=2;AF=1;AN=2;AO=126;CIGAR=1X;DP=127;DPB=127;DPRA=0;EPP=12.937;EPPR=0;GTI=0;LEN=1;MEANALT=1;MQM=28.0556;MQMR=100;NS=1;NUMALT=1;ODDS=177.892;PAIRED=0.746032;PAIREDR=0;PAO=0;PQA=0;PQR=0;PRO=0;QA=4496;QR=60;RO=0;RPL=67;RPP=4.11327;RPPR=5.18177;RPR=59;RUN=1;SAF=52;SAP=11.3515;SAR=74;SRF=0;SRP=5.18177;SRR=0;TYPE=snp;ANN=G|downstream_gene_variant|MODIFIER|Afu1g00220|Afu1g00220|transcript|Afu1g00220-T|Coding||c.*4807C>G|||||4807|,G|downstream_gene_variant|MODIFIER|Afu1g00230|Afu1g00230|transcript|Afu1g00230-T|Coding||c.*1488G>C|||||1488|,G|intergenic_region|MODIFIER|Afu1g00220-Afu1g00230|Afu1g00220-Afu1g00230|intergenic_region|Afu1g00220-Afu1g00230|||n.54288C>G||||||	GT:DP:RO:QR:AO:QA:GL	1/1:126:0:0:126:4496:-292.863,-37.9298,0
Chr1_A_fumigatus_Af293	54303	.	G	C	2754.2	.	AB=0;ABP=0;AC=2;AF=1;AN=2;AO=120;CIGAR=1X;DP=121;DPB=121;DPRA=0;EPP=13.4334;EPPR=0;GTI=0;LEN=1;MEANALT=1;MQM=28.825;MQMR=100;NS=1;NUMALT=1;ODDS=169.574;PAIRED=0.766667;PAIREDR=0;PAO=0;PQA=0;PQR=0;PRO=0;QA=4153;QR=60;RO=0;RPL=68;RPP=7.64277;RPPR=5.18177;RPR=52;RUN=1;SAF=52;SAP=7.64277;SAR=68;SRF=0;SRP=5.18177;SRR=0;TYPE=snp;ANN=C|downstream_gene_variant|MODIFIER|Afu1g00220|Afu1g00220|transcript|Afu1g00220-T|Coding||c.*4822G>C|||||4822|,C|downstream_gene_variant|MODIFIER|Afu1g00230|Afu1g00230|transcript|Afu1g00230-T|Coding||c.*1473C>G|||||1473|,C|intergenic_region|MODIFIER|Afu1g00220-Afu1g00230|Afu1g00220-Afu1g00230|intergenic_region|Afu1g00220-Afu1g00230|||n.54303G>C||||||	GT:DP:RO:QR:AO:QA:GL	1/1:120:0:0:120:4153:-280.798,-36.1236,0
Chr1_A_fumigatus_Af293	54325	.	C	A	2839.8	.	AB=0;ABP=0;AC=2;AF=1;AN=2;AO=116;CIGAR=1X;DP=117;DPB=117;DPRA=0;EPP=4.88226;EPPR=0;GTI=0;LEN=1;MEANALT=1;MQM=30.6638;MQMR=100;NS=1;NUMALT=1;ODDS=164.029;PAIRED=0.775862;PAIREDR=0;PAO=0;PQA=0;PQR=0;PRO=0;QA=4185;QR=60;RO=0;RPL=62;RPP=4.20835;RPPR=5.18177;RPR=54;RUN=1;SAF=47;SAP=12.0706;SAR=69;SRF=0;SRP=5.18177;SRR=0;TYPE=snp;ANN=A|downstream_gene_variant|MODIFIER|Afu1g00220|Afu1g00220|transcript|Afu1g00220-T|Coding||c.*4844C>A|||||4844|,A|downstream_gene_variant|MODIFIER|Afu1g00230|Afu1g00230|transcript|Afu1g00230-T|Coding||c.*1451G>T|||||1451|,A|intergenic_region|MODIFIER|Afu1g00220-Afu1g00230|Afu1g00220-Afu1g00230|intergenic_region|Afu1g00220-Afu1g00230|||n.54325C>A||||||	GT:DP:RO:QR:AO:QA:GL	1/1:116:0:0:116:4185:-288.582,-34.9195,0
Chr1_A_fumigatus_Af293	54359	.	G	A	2858.0	.	AB=0;ABP=0;AC=2;AF=1;AN=2;AO=112;CIGAR=1X;DP=113;DPB=113;DPRA=0;EPP=5.80219;EPPR=0;GTI=0;LEN=1;MEANALT=1;MQM=32.3214;MQMR=100;NS=1;NUMALT=1;ODDS=158.484;PAIRED=0.794643;PAIREDR=0;PAO=0;PQA=0;PQR=0;PRO=0;QA=4029;QR=60;RO=0;RPL=62;RPP=5.80219;RPPR=5.18177;RPR=50;RUN=1;SAF=44;SAP=14.1779;SAR=68;SRF=0;SRP=5.18177;SRR=0;TYPE=snp;ANN=A|downstream_gene_variant|MODIFIER|Afu1g00220|Afu1g00220|transcript|Afu1g00220-T|Coding||c.*4878G>A|||||4878|,A|downstream_gene_variant|MODIFIER|Afu1g00230|Afu1g00230|transcript|Afu1g00230-T|Coding||c.*1417C>T|||||1417|,A|intergenic_region|MODIFIER|Afu1g00220-Afu1g00230|Afu1g00220-Afu1g00230|intergenic_region|Afu1g00220-Afu1g00230|||n.54359G>A||||||	GT:DP:RO:QR:AO:QA:GL	1/1:112:0:0:112:4029:-290.84,-33.7154,0
Chr1_A_fumigatus_Af293	54391	.	C	G	2828.91	.	AB=0;ABP=0;AC=2;AF=1;AN=2;AO=103;CIGAR=1X;DP=104;DPB=104;DPRA=0;EPP=3.20004;EPPR=0;GTI=0;LEN=1;MEANALT=1;MQM=34.3107;MQMR=100;NS=1;NUMALT=1;ODDS=146.007;PAIRED=0.757282;PAIREDR=0;PAO=0;PQA=0;PQR=0;PRO=0;QA=3864;QR=60;RO=0;RPL=53;RPP=3.20004;RPPR=5.18177;RPR=50;RUN=1;SAF=35;SAP=25.9689;SAR=68;SRF=0;SRP=5.18177;SRR=0;TYPE=snp;ANN=G|downstream_gene_variant|MODIFIER|Afu1g00220|Afu1g00220|transcript|Afu1g00220-T|Coding||c.*4910C>G|||||4910|,G|downstream_gene_variant|MODIFIER|Afu1g00230|Afu1g00230|transcript|Afu1g00230-T|Coding||c.*1385G>C|||||1385|,G|downstream_gene_variant|MODIFIER|Afu1g00240|Afu1g00240|transcript|Afu1g00240-T|Coding||c.*4980G>C|||||4980|WARNING_TRANSCRIPT_INCOMPLETE,G|intergenic_region|MODIFIER|Afu1g00220-Afu1g00230|Afu1g00220-Afu1g00230|intergenic_region|Afu1g00220-Afu1g00230|||n.54391C>G||||||	GT:DP:RO:QR:AO:QA:GL	1/1:103:0:0:103:3864:-288.559,-31.0061,0
Chr1_A_fumigatus_Af293	54417	.	C	G	2914.17	.	AB=0;ABP=0;AC=2;AF=1;AN=2;AO=105;CIGAR=1X;DP=106;DPB=106;DPRA=0;EPP=8.98702;EPPR=0;GTI=0;LEN=1;MEANALT=1;MQM=35.8857;MQMR=100;NS=1;NUMALT=1;ODDS=148.78;PAIRED=0.780952;PAIREDR=0;PAO=0;PQA=0;PQR=0;PRO=0;QA=3819;QR=60;RO=0;RPL=59;RPP=6.50534;RPPR=5.18177;RPR=46;RUN=1;SAF=40;SAP=15.9357;SAR=65;SRF=0;SRP=5.18177;SRR=0;TYPE=snp;ANN=G|downstream_gene_variant|MODIFIER|Afu1g00220|Afu1g00220|transcript|Afu1g00220-T|Coding||c.*4936C>G|||||4936|,G|downstream_gene_variant|MODIFIER|Afu1g00230|Afu1g00230|transcript|Afu1g00230-T|Coding||c.*1359G>C|||||1359|,G|downstream_gene_variant|MODIFIER|Afu1g00240|Afu1g00240|transcript|Afu1g00240-T|Coding||c.*4954G>C|||||4954|WARNING_TRANSCRIPT_INCOMPLETE,G|intergenic_region|MODIFIER|Afu1g00220-Afu1g00230|Afu1g00220-Afu1g00230|intergenic_region|Afu1g00220-Afu1g00230|||n.54417C>G||||||	GT:DP:RO:QR:AO:QA:GL	1/1:105:0:0:105:3819:-296.98,-31.6082,0
Chr1_A_fumigatus_Af293	54510	.	A	G	2792.86	.	AB=0;ABP=0;AC=2;AF=1;AN=2;AO=94;CIGAR=1X;DP=95;DPB=95;DPRA=0;EPP=8.9241;EPPR=0;GTI=0;LEN=1;MEANALT=1;MQM=38.4468;MQMR=100;NS=1;NUMALT=1;ODDS=133.531;PAIRED=0.723404;PAIREDR=0;PAO=0;PQA=0;PQR=0;PRO=0;QA=3454;QR=60;RO=0;RPL=56;RPP=10.4949;RPPR=5.18177;RPR=38;RUN=1;SAF=37;SAP=12.2506;SAR=57;SRF=0;SRP=5.18177;SRR=0;TYPE=snp;ANN=G|downstream_gene_variant|MODIFIER|Afu1g00230|Afu1g00230|transcript|Afu1g00230-T|Coding||c.*1266T>C|||||1266|,G|downstream_gene_variant|MODIFIER|Afu1g00240|Afu1g00240|transcript|Afu1g00240-T|Coding||c.*4861T>C|||||4861|WARNING_TRANSCRIPT_INCOMPLETE,G|intergenic_region|MODIFIER|Afu1g00220-Afu1g00230|Afu1g00220-Afu1g00230|intergenic_region|Afu1g00220-Afu1g00230|||n.54510A>G||||||	GT:DP:RO:QR:AO:QA:GL	1/1:94:0:0:94:3454:-284.797,-28.2968,0
Chr1_A_fumigatus_Af293	54634	.	CCCT	GCCC	2147.43	.	AB=0;ABP=0;AC=2;AF=1;AN=2;AO=98;CIGAR=1X2M1X;DP=100;DPB=100.25;DPRA=0;EPP=8.68272;EPPR=0;GTI=0;LEN=4;MEANALT=2;MQM=27.3163;MQMR=0;NS=1;NUMALT=1;ODDS=140.462;PAIRED=0.55102;PAIREDR=0;PAO=2;PQA=69;PQR=0;PRO=0;QA=3408;QR=0;RO=0;RPL=38;RPP=13.7347;RPPR=0;RPR=60;RUN=1;SAF=57;SAP=8.68272;SAR=41;SRF=0;SRP=0;SRR=0;TYPE=complex;ANN=GCCC|downstream_gene_variant|MODIFIER|Afu1g00230|Afu1g00230|transcript|Afu1g00230-T|Coding||c.*1139_*1142delAGGGinsGGGC|||||1142|,GCCC|downstream_gene_variant|MODIFIER|Afu1g00240|Afu1g00240|transcript|Afu1g00240-T|Coding||c.*4734_*4737delAGGGinsGGGC|||||4737|WARNING_TRANSCRIPT_INCOMPLETE,GCCC|intergenic_region|MODIFIER|Afu1g00220-Afu1g00230|Afu1g00220-Afu1g00230|intergenic_region|Afu1g00220-Afu1g00230|||n.54634_54637delCCCTinsGCCC||||||	GT:DP:RO:QR:AO:QA:GL	1/1:99:0:0:98:3408:-220.226,-30.103,0
Chr1_A_fumigatus_Af293	54649	.	T	G	2065.74	.	AB=0;ABP=0;AC=2;AF=1;AN=2;AO=96;CIGAR=1X;DP=97;DPB=97;DPRA=0;EPP=7.44372;EPPR=0;GTI=0;LEN=1;MEANALT=1;MQM=27.0104;MQMR=100;NS=1;NUMALT=1;ODDS=136.303;PAIRED=0.53125;PAIREDR=0;PAO=0;PQA=0;PQR=0;PRO=0;QA=3459;QR=60;RO=0;RPL=39;RPP=10.339;RPPR=5.18177;RPR=57;RUN=1;SAF=54;SAP=6.26751;SAR=42;SRF=0;SRP=5.18177;SRR=0;TYPE=snp;ANN=G|downstream_gene_variant|MODIFIER|Afu1g00230|Afu1g00230|transcript|Afu1g00230-T|Coding||c.*1127A>C|||||1127|,G|downstream_gene_variant|MODIFIER|Afu1g00240|Afu1g00240|transcript|Afu1g00240-T|Coding||c.*4722A>C|||||4722|WARNING_TRANSCRIPT_INCOMPLETE,G|intergenic_region|MODIFIER|Afu1g00220-Afu1g00230|Afu1g00220-Afu1g00230|intergenic_region|Afu1g00220-Afu1g00230|||n.54649T>G||||||	GT:DP:RO:QR:AO:QA:GL	1/1:96:0:0:96:3459:-211.338,-28.8989,0
Chr1_A_fumigatus_Af293	54664	.	T	C	1844.85	.	AB=0;ABP=0;AC=2;AF=1;AN=2;AO=89;CIGAR=1X;DP=91;DPB=91;DPRA=0;EPP=10.0615;EPPR=0;GTI=0;LEN=1;MEANALT=2;MQM=25.7191;MQMR=100;NS=1;NUMALT=1;ODDS=126.599;PAIRED=0.516854;PAIREDR=0;PAO=0;PQA=0;PQR=0;PRO=0;QA=3250;QR=60;RO=0;RPL=42;RPP=3.62026;RPPR=5.18177;RPR=47;RUN=1;SAF=49;SAP=4.98658;SAR=40;SRF=0;SRP=5.18177;SRR=0;TYPE=snp;ANN=C|downstream_gene_variant|MODIFIER|Afu1g00230|Afu1g00230|transcript|Afu1g00230-T|Coding||c.*1112A>G|||||1112|,C|downstream_gene_variant|MODIFIER|Afu1g00240|Afu1g00240|transcript|Afu1g00240-T|Coding||c.*4707A>G|||||4707|WARNING_TRANSCRIPT_INCOMPLETE,C|intergenic_region|MODIFIER|Afu1g00220-Afu1g00230|Afu1g00220-Afu1g00230|intergenic_region|Afu1g00220-Afu1g00230|||n.54664T>C||||||	GT:DP:RO:QR:AO:QA:GL	1/1:90:0:0:89:3250:-188.665,-26.7917,0
Chr1_A_fumigatus_Af293	54689	.	T	A	1750.02	.	AB=0;ABP=0;AC=2;AF=1;AN=2;AO=86;CIGAR=1X;DP=88;DPB=88;DPRA=0;EPP=3.1113;EPPR=0;GTI=0;LEN=1;MEANALT=2;MQM=24.7209;MQMR=100;NS=1;NUMALT=1;ODDS=122.44;PAIRED=0.511628;PAIREDR=0;PAO=0;PQA=0;PQR=0;PRO=0;QA=3206;QR=60;RO=0;RPL=58;RPP=25.735;RPPR=5.18177;RPR=28;RUN=1;SAF=48;SAP=5.53527;SAR=38;SRF=0;SRP=5.18177;SRR=0;TYPE=snp;ANN=A|downstream_gene_variant|MODIFIER|Afu1g00230|Afu1g00230|transcript|Afu1g00230-T|Coding||c.*1087A>T|||||1087|,A|downstream_gene_variant|MODIFIER|Afu1g00240|Afu1g00240|transcript|Afu1g00240-T|Coding||c.*4682A>T|||||4682|WARNING_TRANSCRIPT_INCOMPLETE,A|intergenic_region|MODIFIER|Afu1g00220-Afu1g00230|Afu1g00220-Afu1g00230|intergenic_region|Afu1g00220-Afu1g00230|||n.54689T>A||||||	GT:DP:RO:QR:AO:QA:GL	1/1:87:0:0:86:3206:-180.755,-25.8886,0
Chr1_A_fumigatus_Af293	54703	.	CC	GG	1614.6	.	AB=0;ABP=0;AC=2;AF=1;AN=2;AO=82;CIGAR=2X;DP=84;DPB=85;DPRA=0;EPP=3.96363;EPPR=0;GTI=0;LEN=2;MEANALT=2;MQM=23.7195;MQMR=0;NS=1;NUMALT=1;ODDS=118.974;PAIRED=0.52439;PAIREDR=0;PAO=3;PQA=103;PQR=0;PRO=0;QA=2909;QR=0;RO=0;RPL=59;RPP=37.3302;RPPR=0;RPR=23;RUN=1;SAF=47;SAP=6.82362;SAR=35;SRF=0;SRP=0;SRR=0;TYPE=mnp;ANN=GG|downstream_gene_variant|MODIFIER|Afu1g00230|Afu1g00230|transcript|Afu1g00230-T|Coding||c.*1072_*1073delGGinsCC|||||1073|,GG|downstream_gene_variant|MODIFIER|Afu1g00240|Afu1g00240|transcript|Afu1g00240-T|Coding||c.*4667_*4668delGGinsCC|||||4668|WARNING_TRANSCRIPT_INCOMPLETE,GG|intergenic_region|MODIFIER|Afu1g00220-Afu1g00230|Afu1g00220-Afu1g00230|intergenic_region|Afu1g00220-Afu1g00230|||n.54703_54704delCCinsGG||||||	GT:DP:RO:QR:AO:QA:GL	1/1:83:0:0:82:2909:-168.607,-25.5876,0
Chr1_A_fumigatus_Af293	54725	.	TT	GA	1068.88	.	AB=0;ABP=0;AC=2;AF=1;AN=2;AO=69;CIGAR=2X;DP=70;DPB=69.5;DPRA=0;EPP=14.3712;EPPR=0;GTI=0;LEN=2;MEANALT=1;MQM=20.5217;MQMR=0;NS=1;NUMALT=1;ODDS=98.8732;PAIRED=0.492754;PAIREDR=0;PAO=0;PQA=0;PQR=0;PRO=0;QA=2495;QR=0;RO=0;RPL=61;RPP=91.4113;RPPR=0;RPR=8;RUN=1;SAF=44;SAP=14.3712;SAR=25;SRF=0;SRP=0;SRR=0;TYPE=mnp;ANN=GA|downstream_gene_variant|MODIFIER|Afu1g00230|Afu1g00230|transcript|Afu1g00230-T|Coding||c.*1050_*1051delAAinsTC|||||1051|,GA|downstream_gene_variant|MODIFIER|Afu1g00240|Afu1g00240|transcript|Afu1g00240-T|Coding||c.*4645_*4646delAAinsTC|||||4646|WARNING_TRANSCRIPT_INCOMPLETE,GA|intergenic_region|MODIFIER|Afu1g00220-Afu1g00230|Afu1g00220-Afu1g00230|intergenic_region|Afu1g00220-Afu1g00230|||n.54725_54726delTTinsGA||||||	GT:DP:RO:QR:AO:QA:GL	1/1:69:0:0:69:2495:-122.043,-20.7711,0
Chr1_A_fumigatus_Af293	54755	.	G	A	990.733	.	AB=0;ABP=0;AC=2;AF=1;AN=2;AO=67;CIGAR=1X;DP=68;DPB=68;DPRA=0;EPP=12.3768;EPPR=0;GTI=0;LEN=1;MEANALT=1;MQM=20.4179;MQMR=100;NS=1;NUMALT=1;ODDS=96.1006;PAIRED=0.492537;PAIREDR=0;PAO=0;PQA=0;PQR=0;PRO=0;QA=2486;QR=60;RO=0;RPL=65;RPP=131.646;RPPR=5.18177;RPR=2;RUN=1;SAF=42;SAP=12.3768;SAR=25;SRF=0;SRP=5.18177;SRR=0;TYPE=snp;ANN=A|downstream_gene_variant|MODIFIER|Afu1g00230|Afu1g00230|transcript|Afu1g00230-T|Coding||c.*1021C>T|||||1021|,A|downstream_gene_variant|MODIFIER|Afu1g00240|Afu1g00240|transcript|Afu1g00240-T|Coding||c.*4616C>T|||||4616|WARNING_TRANSCRIPT_INCOMPLETE,A|intergenic_region|MODIFIER|Afu1g00220-Afu1g00230|Afu1g00220-Afu1g00230|intergenic_region|Afu1g00220-Afu1g00230|||n.54755G>A||||||	GT:DP:RO:QR:AO:QA:GL	1/1:67:0:0:67:2486:-119.788,-20.169,0
Chr1_A_fumigatus_Af293	54767	.	T	C	915.058	.	AB=0;ABP=0;AC=2;AF=1;AN=2;AO=63;CIGAR=1X;DP=64;DPB=64;DPRA=0;EPP=10.7656;EPPR=0;GTI=0;LEN=1;MEANALT=1;MQM=20.8571;MQMR=100;NS=1;NUMALT=1;ODDS=90.5554;PAIRED=0.52381;PAIREDR=0;PAO=0;PQA=0;PQR=0;PRO=0;QA=2243;QR=60;RO=0;RPL=63;RPP=139.813;RPPR=5.18177;RPR=0;RUN=1;SAF=39;SAP=10.7656;SAR=24;SRF=0;SRP=5.18177;SRR=0;TYPE=snp;ANN=C|downstream_gene_variant|MODIFIER|Afu1g00230|Afu1g00230|transcript|Afu1g00230-T|Coding||c.*1009A>G|||||1009|,C|downstream_gene_variant|MODIFIER|Afu1g00240|Afu1g00240|transcript|Afu1g00240-T|Coding||c.*4604A>G|||||4604|WARNING_TRANSCRIPT_INCOMPLETE,C|intergenic_region|MODIFIER|Afu1g00220-Afu1g00230|Afu1g00220-Afu1g00230|intergenic_region|Afu1g00220-Afu1g00230|||n.54767T>C||||||	GT:DP:RO:QR:AO:QA:GL	1/1:63:0:0:63:2243:-114.011,-18.9649,0
Chr1_A_fumigatus_Af293	54785	.	T	C	740.249	.	AB=0;ABP=0;AC=2;AF=1;AN=2;AO=54;CIGAR=1X;DP=55;DPB=55;DPRA=0;EPP=10.8919;EPPR=0;GTI=0;LEN=1;MEANALT=1;MQM=20.3333;MQMR=100;NS=1;NUMALT=1;ODDS=78.0788;PAIRED=0.5;PAIREDR=0;PAO=0;PQA=0;PQR=0;PRO=0;QA=1865;QR=60;RO=0;RPL=54;RPP=120.27;RPPR=5.18177;RPR=0;RUN=1;SAF=34;SAP=10.8919;SAR=20;SRF=0;SRP=5.18177;SRR=0;TYPE=snp;ANN=C|downstream_gene_variant|MODIFIER|Afu1g00230|Afu1g00230|transcript|Afu1g00230-T|Coding||c.*991A>G|||||991|,C|downstream_gene_variant|MODIFIER|Afu1g00240|Afu1g00240|transcript|Afu1g00240-T|Coding||c.*4586A>G|||||4586|WARNING_TRANSCRIPT_INCOMPLETE,C|intergenic_region|MODIFIER|Afu1g00220-Afu1g00230|Afu1g00220-Afu1g00230|intergenic_region|Afu1g00220-Afu1g00230|||n.54785T>C||||||	GT:DP:RO:QR:AO:QA:GL	1/1:54:0:0:54:1865:-93.7777,-16.2556,0
Chr1_A_fumigatus_Af293	54832	.	T	C	92.3509	.	AB=0.4;ABP=4.31318;AC=1;AF=0.5;AN=2;AO=6;CIGAR=1X;DP=16;DPB=16;DPRA=0;EPP=4.45795;EPPR=3.25157;GTI=0;LEN=1;MEANALT=2;MQM=26;MQMR=16.5556;NS=1;NUMALT=1;ODDS=12.6292;PAIRED=0.833333;PAIREDR=0.444444;PAO=0;PQA=0;PQR=0;PRO=0;QA=193;QR=319;RO=8;RPL=6;RPP=16.0391;RPPR=22.5536;RPR=0;RUN=1;SAF=2;SAP=4.45795;SAR=4;SRF=4;SRP=3.25157;SRR=4;TYPE=snp;ANN=C|downstream_gene_variant|MODIFIER|Afu1g00230|Afu1g00230|transcript|Afu1g00230-T|Coding||c.*944A>G|||||944|,C|downstream_gene_variant|MODIFIER|Afu1g00240|Afu1g00240|transcript|Afu1g00240-T|Coding||c.*4539A>G|||||4539|WARNING_TRANSCRIPT_INCOMPLETE,C|intergenic_region|MODIFIER|Afu1g00220-Afu1g00230|Afu1g00220-Afu1g00230|intergenic_region|Afu1g00220-Afu1g00230|||n.54832T>C||||||	GT:DP:RO:QR:AO:QA:GL	0/1:15:8:259:6:193:-8.95146,0,-0.184538
Chr1_A_fumigatus_Af293	59426	.	TC	GA	53.7337	.	AB=0;ABP=0;AC=2;AF=1;AN=2;AO=21;CIGAR=2X;DP=22;DPB=21.5;DPRA=0;EPP=20.4855;EPPR=0;GTI=0;LEN=2;MEANALT=1;MQM=8.95238;MQMR=0;NS=1;NUMALT=1;ODDS=12.3726;PAIRED=0.761905;PAIREDR=0;PAO=0;PQA=0;PQR=0;PRO=0;QA=712;QR=0;RO=0;RPL=0;RPP=48.6112;RPPR=0;RPR=21;RUN=1;SAF=17;SAP=20.4855;SAR=4;SRF=0;SRP=0;SRR=0;TYPE=mnp;ANN=GA|upstream_gene_variant|MODIFIER|Afu1g00230|Afu1g00230|transcript|Afu1g00230-T|Coding||c.-1372_-1371delGAinsTC|||||1371|,GA|downstream_gene_variant|MODIFIER|Afu1g00250|Afu1g00250|transcript|Afu1g00250-T|Coding||c.*1482_*1483delGAinsTC|||||1483|WARNING_TRANSCRIPT_INCOMPLETE,GA|intron_variant|MODIFIER|Afu1g00240|Afu1g00240|transcript|Afu1g00240-T|Coding|1/1|c.255-16_255-15delGAinsTC||||||WARNING_TRANSCRIPT_INCOMPLETE	GT:DP:RO:QR:AO:QA:GL	1/1:21:0:0:21:712:-16.7841,-6.32163,0
Chr1_A_fumigatus_Af293	59436	.	A	G	106.084	.	AB=0;ABP=0;AC=2;AF=1;AN=2;AO=26;CIGAR=1X;DP=27;DPB=27;DPRA=0;EPP=15.0369;EPPR=0;GTI=0;LEN=1;MEANALT=1;MQM=10.3077;MQMR=100;NS=1;NUMALT=1;ODDS=24.4268;PAIRED=0.692308;PAIREDR=0;PAO=0;PQA=0;PQR=0;PRO=0;QA=838;QR=60;RO=0;RPL=0;RPP=59.4686;RPPR=5.18177;RPR=26;RUN=1;SAF=19;SAP=15.0369;SAR=7;SRF=0;SRP=5.18177;SRR=0;TYPE=snp;ANN=G|upstream_gene_variant|MODIFIER|Afu1g00230|Afu1g00230|transcript|Afu1g00230-T|Coding||c.-1381T>C|||||1381|,G|downstream_gene_variant|MODIFIER|Afu1g00250|Afu1g00250|transcript|Afu1g00250-T|Coding||c.*1473T>C|||||1473|WARNING_TRANSCRIPT_INCOMPLETE,G|intron_variant|MODIFIER|Afu1g00240|Afu1g00240|transcript|Afu1g00240-T|Coding|1/1|c.255-25T>C||||||WARNING_TRANSCRIPT_INCOMPLETE	GT:DP:RO:QR:AO:QA:GL	1/1:26:0:0:26:838:-22.4526,-7.82678,0
Chr1_A_fumigatus_Af293	59444	.	A	C	134.695	.	AB=0;ABP=0;AC=2;AF=1;AN=2;AO=29;CIGAR=1X;DP=30;DPB=30;DPRA=0;EPP=12.0706;EPPR=0;GTI=0;LEN=1;MEANALT=1;MQM=11.1724;MQMR=100;NS=1;NUMALT=1;ODDS=31.0147;PAIRED=0.689655;PAIREDR=0;PAO=0;PQA=0;PQR=0;PRO=0;QA=967;QR=60;RO=0;RPL=0;RPP=65.983;RPPR=5.18177;RPR=29;RUN=1;SAF=20;SAP=12.0706;SAR=9;SRF=0;SRP=5.18177;SRR=0;TYPE=snp;ANN=C|upstream_gene_variant|MODIFIER|Afu1g00230|Afu1g00230|transcript|Afu1g00230-T|Coding||c.-1389T>G|||||1389|,C|downstream_gene_variant|MODIFIER|Afu1g00250|Afu1g00250|transcript|Afu1g00250-T|Coding||c.*1465T>G|||||1465|WARNING_TRANSCRIPT_INCOMPLETE,C|intron_variant|MODIFIER|Afu1g00240|Afu1g00240|transcript|Afu1g00240-T|Coding|1/1|c.255-33T>G||||||WARNING_TRANSCRIPT_INCOMPLETE	GT:DP:RO:QR:AO:QA:GL	1/1:29:0:0:29:967:-25.6578,-8.72987,0
Chr1_A_fumigatus_Af293	59451	.	C	G	224.14	.	AB=0;ABP=0;AC=2;AF=1;AN=2;AO=34;CIGAR=1X;DP=35;DPB=35;DPRA=0;EPP=12.2071;EPPR=0;GTI=0;LEN=1;MEANALT=1;MQM=12.0294;MQMR=100;NS=1;NUMALT=1;ODDS=50.3529;PAIRED=0.676471;PAIREDR=0;PAO=0;PQA=0;PQR=0;PRO=0;QA=1248;QR=60;RO=0;RPL=0;RPP=76.8404;RPPR=5.18177;RPR=34;RUN=1;SAF=23;SAP=12.2071;SAR=11;SRF=0;SRP=5.18177;SRR=0;TYPE=snp;ANN=G|upstream_gene_variant|MODIFIER|Afu1g00230|Afu1g00230|transcript|Afu1g00230-T|Coding||c.-1396G>C|||||1396|,G|downstream_gene_variant|MODIFIER|Afu1g00250|Afu1g00250|transcript|Afu1g00250-T|Coding||c.*1458G>C|||||1458|WARNING_TRANSCRIPT_INCOMPLETE,G|intron_variant|MODIFIER|Afu1g00240|Afu1g00240|transcript|Afu1g00240-T|Coding|1/1|c.255-40G>C||||||WARNING_TRANSCRIPT_INCOMPLETE	GT:DP:RO:QR:AO:QA:GL	1/1:34:0:0:34:1248:-36.206,-10.235,0
Chr1_A_fumigatus_Af293	59536	.	C	T	564.523	.	AB=0;ABP=0;AC=2;AF=1;AN=2;AO=70;CIGAR=1X;DP=71;DPB=71;DPRA=0;EPP=6.1124;EPPR=0;GTI=0;LEN=1;MEANALT=1;MQM=10.7143;MQMR=100;NS=1;NUMALT=1;ODDS=100.259;PAIRED=0.642857;PAIREDR=0;PAO=0;PQA=0;PQR=0;PRO=0;QA=2546;QR=60;RO=0;RPL=16;RPP=47.8047;RPPR=5.18177;RPR=54;RUN=1;SAF=38;SAP=4.12706;SAR=32;SRF=0;SRP=5.18177;SRR=0;TYPE=snp;ANN=T|missense_variant|MODERATE|Afu1g00240|Afu1g00240|transcript|Afu1g00240-T|Coding|1/2|c.217G>A|p.Ala73Thr|217/295|217/295|73/97||WARNING_TRANSCRIPT_INCOMPLETE,T|upstream_gene_variant|MODIFIER|Afu1g00230|Afu1g00230|transcript|Afu1g00230-T|Coding||c.-1481G>A|||||1481|,T|downstream_gene_variant|MODIFIER|Afu1g00250|Afu1g00250|transcript|Afu1g00250-T|Coding||c.*1373G>A|||||1373|WARNING_TRANSCRIPT_INCOMPLETE	GT:DP:RO:QR:AO:QA:GL	1/1:70:0:0:70:2546:-64.5913,-21.0721,0
Chr1_A_fumigatus_Af293	59549	.	TTCCTCCTCCT	TTCCTCCT	456.954	.	AB=0;ABP=0;AC=2;AF=1;AN=2;AO=73;CIGAR=1M3D7M;DP=76;DPB=55.7273;DPRA=0;EPP=11.607;EPPR=0;GTI=0;LEN=3;MEANALT=2;MQM=10.6027;MQMR=0;NS=1;NUMALT=1;ODDS=105.218;PAIRED=0.657534;PAIREDR=0;PAO=0.5;PQA=17;PQR=17;PRO=0.5;QA=745;QR=0;RO=0;RPL=26;RPP=16.1284;RPPR=0;RPR=47;RUN=1;SAF=38;SAP=3.27802;SAR=35;SRF=0;SRP=0;SRR=0;TYPE=del;ANN=TTCCTCCT|inframe_deletion|MODERATE|Afu1g00240|Afu1g00240|transcript|Afu1g00240-T|Coding|1/2|c.194_196delAGG|p.Glu66del|196/295|194/295|65/97||WARNING_TRANSCRIPT_INCOMPLETE,TTCCTCCT|upstream_gene_variant|MODIFIER|Afu1g00230|Afu1g00230|transcript|Afu1g00230-T|Coding||c.-1504_-1502delAGG|||||1502|,TTCCTCCT|downstream_gene_variant|MODIFIER|Afu1g00250|Afu1g00250|transcript|Afu1g00250-T|Coding||c.*1350_*1352delAGG|||||1352|WARNING_TRANSCRIPT_INCOMPLETE	GT:DP:RO:QR:AO:QA:GL	1/1:75:0:0:73:745:-50.9831,-22.5772,0
Chr1_A_fumigatus_Af293	59574	.	CAAG	AAAA	771.331	.	AB=0;ABP=0;AC=2;AF=1;AN=2;AO=79;CIGAR=1X2M1X;DP=81;DPB=82;DPRA=0;EPP=9.19487;EPPR=0;GTI=0;LEN=4;MEANALT=2;MQM=11.4304;MQMR=0;NS=1;NUMALT=1;ODDS=114.816;PAIRED=0.683544;PAIREDR=0;PAO=3;PQA=79;PQR=0;PRO=0;QA=2788;QR=0;RO=0;RPL=34;RPP=6.33623;RPPR=0;RPR=45;RUN=1;SAF=42;SAP=3.69747;SAR=37;SRF=0;SRP=0;SRR=0;TYPE=complex;ANN=AAAA|missense_variant|MODERATE|Afu1g00240|Afu1g00240|transcript|Afu1g00240-T|Coding||c.176_179delCTTGinsTTTT|p.ThrCys59IlePhe|179/295|176/295|59/97||WARNING_TRANSCRIPT_INCOMPLETE,AAAA|upstream_gene_variant|MODIFIER|Afu1g00230|Afu1g00230|transcript|Afu1g00230-T|Coding||c.-1522_-1519delCTTGinsTTTT|||||1519|,AAAA|downstream_gene_variant|MODIFIER|Afu1g00250|Afu1g00250|transcript|Afu1g00250-T|Coding||c.*1332_*1335delCTTGinsTTTT|||||1335|WARNING_TRANSCRIPT_INCOMPLETE	GT:DP:RO:QR:AO:QA:GL	1/1:80:0:0:79:2788:-81.2895,-24.6845,0
Chr1_A_fumigatus_Af293	59590	.	T	C	829.425	.	AB=0;ABP=0;AC=2;AF=1;AN=2;AO=86;CIGAR=1X;DP=87;DPB=87;DPRA=0;EPP=11.1912;EPPR=0;GTI=0;LEN=1;MEANALT=1;MQM=11.5;MQMR=100;NS=1;NUMALT=1;ODDS=122.44;PAIRED=0.697674;PAIREDR=0;PAO=0;PQA=0;PQR=0;PRO=0;QA=3152;QR=60;RO=0;RPL=41;RPP=3.41429;RPPR=5.18177;RPR=45;RUN=1;SAF=45;SAP=3.41429;SAR=41;SRF=0;SRP=5.18177;SRR=0;TYPE=snp;ANN=C|missense_variant|MODERATE|Afu1g00240|Afu1g00240|transcript|Afu1g00240-T|Coding|1/2|c.163A>G|p.Lys55Glu|163/295|163/295|55/97||WARNING_TRANSCRIPT_INCOMPLETE,C|upstream_gene_variant|MODIFIER|Afu1g00230|Afu1g00230|transcript|Afu1g00230-T|Coding||c.-1535A>G|||||1535|,C|downstream_gene_variant|MODIFIER|Afu1g00250|Afu1g00250|transcript|Afu1g00250-T|Coding||c.*1319A>G|||||1319|WARNING_TRANSCRIPT_INCOMPLETE	GT:DP:RO:QR:AO:QA:GL	1/1:86:0:0:86:3152:-87.0366,-25.8886,0
Chr1_A_fumigatus_Af293	59604	.	C	G	945.481	.	AB=0;ABP=0;AC=2;AF=1;AN=2;AO=93;CIGAR=1X;DP=94;DPB=94;DPRA=0;EPP=8.26386;EPPR=0;GTI=0;LEN=1;MEANALT=1;MQM=12.0538;MQMR=100;NS=1;NUMALT=1;ODDS=132.144;PAIRED=0.688172;PAIREDR=0;PAO=0;PQA=0;PQR=0;PRO=0;QA=3373;QR=60;RO=0;RPL=48;RPP=3.22044;RPPR=5.18177;RPR=45;RUN=1;SAF=49;SAP=3.59403;SAR=44;SRF=0;SRP=5.18177;SRR=0;TYPE=snp;ANN=G|missense_variant|MODERATE|Afu1g00240|Afu1g00240|transcript|Afu1g00240-T|Coding|1/2|c.149G>C|p.Arg50Thr|149/295|149/295|50/97||WARNING_TRANSCRIPT_INCOMPLETE,G|upstream_gene_variant|MODIFIER|Afu1g00230|Afu1g00230|transcript|Afu1g00230-T|Coding||c.-1549G>C|||||1549|,G|downstream_gene_variant|MODIFIER|Afu1g00250|Afu1g00250|transcript|Afu1g00250-T|Coding||c.*1305G>C|||||1305|WARNING_TRANSCRIPT_INCOMPLETE	GT:DP:RO:QR:AO:QA:GL	1/1:93:0:0:93:3373:-98.399,-27.9958,0
Chr1_A_fumigatus_Af293	59632	.	CG	AA	1134.58	.	AB=0;ABP=0;AC=2;AF=1;AN=2;AO=101;CIGAR=2X;DP=102;DPB=102;DPRA=0;EPP=3.54779;EPPR=0;GTI=0;LEN=2;MEANALT=1;MQM=13.4455;MQMR=0;NS=1;NUMALT=1;ODDS=143.928;PAIRED=0.722772;PAIREDR=0;PAO=1;PQA=32;PQR=0;PRO=0;QA=3504;QR=0;RO=0;RPL=64;RPP=18.6836;RPPR=0;RPR=37;RUN=1;SAF=54;SAP=4.06379;SAR=47;SRF=0;SRP=0;SRR=0;TYPE=mnp;ANN=AA|missense_variant|MODERATE|Afu1g00240|Afu1g00240|transcript|Afu1g00240-T|Coding||c.120_121delCGinsTT|p.AspVal40AspPhe|121/295|120/295|40/97||WARNING_TRANSCRIPT_INCOMPLETE,AA|upstream_gene_variant|MODIFIER|Afu1g00230|Afu1g00230|transcript|Afu1g00230-T|Coding||c.-1578_-1577delCGinsTT|||||1577|,AA|downstream_gene_variant|MODIFIER|Afu1g00250|Afu1g00250|transcript|Afu1g00250-T|Coding||c.*1276_*1277delCGinsTT|||||1277|WARNING_TRANSCRIPT_INCOMPLETE	GT:DP:RO:QR:AO:QA:GL	1/1:101:0:0:101:3504:-118.49,-30.7051,0
Chr1_A_fumigatus_Af293	59647	.	TC	TGAC	1154.95	.	AB=0;ABP=0;AC=2;AF=1;AN=2;AO=95;CIGAR=1M2I1M;DP=101;DPB=196;DPRA=0;EPP=3.03316;EPPR=0;GTI=0;LEN=2;MEANALT=2;MQM=14.7263;MQMR=0;NS=1;NUMALT=1;ODDS=136.303;PAIRED=0.757895;PAIREDR=0;PAO=0.5;PQA=14.5;PQR=14.5;PRO=0.5;QA=3239;QR=0;RO=0;RPL=51;RPP=4.13032;RPPR=0;RPR=44;RUN=1;SAF=50;SAP=3.58174;SAR=45;SRF=0;SRP=0;SRR=0;TYPE=ins;ANN=TGAC|frameshift_variant|HIGH|Afu1g00240|Afu1g00240|transcript|Afu1g00240-T|Coding|1/2|c.105_106insTC|p.Asn36fs|105/295|105/295|35/97||WARNING_TRANSCRIPT_INCOMPLETE,TGAC|upstream_gene_variant|MODIFIER|Afu1g00230|Afu1g00230|transcript|Afu1g00230-T|Coding||c.-1593_-1592insTC|||||1593|,TGAC|downstream_gene_variant|MODIFIER|Afu1g00250|Afu1g00250|transcript|Afu1g00250-T|Coding||c.*1261_*1262insTC|||||1261|WARNING_TRANSCRIPT_INCOMPLETE;LOF=(Afu1g00240|Afu1g00240|1|1.00)	GT:DP:RO:QR:AO:QA:GL	1/1:100:0:0:95:3239:-118.929,-29.1999,0
Chr1_A_fumigatus_Af293	59685	.	AAAT	CAAA	1658.71	.	AB=0;ABP=0;AC=2;AF=1;AN=2;AO=111;CIGAR=1X2M1X;DP=113;DPB=113.25;DPRA=0;EPP=3.02986;EPPR=0;GTI=0;LEN=4;MEANALT=2;MQM=17.4865;MQMR=0;NS=1;NUMALT=1;ODDS=158.484;PAIRED=0.783784;PAIREDR=0;PAO=2;PQA=58;PQR=0;PRO=0;QA=3833;QR=0;RO=0;RPL=52;RPP=3.96888;RPPR=0;RPR=59;RUN=1;SAF=52;SAP=3.96888;SAR=59;SRF=0;SRP=0;SRR=0;TYPE=complex;ANN=CAAA|missense_variant|MODERATE|Afu1g00240|Afu1g00240|transcript|Afu1g00240-T|Coding||c.65_68delATTTinsTTTG|p.TyrLeu22PheTrp|68/295|65/295|22/97||WARNING_TRANSCRIPT_INCOMPLETE,CAAA|upstream_gene_variant|MODIFIER|Afu1g00230|Afu1g00230|transcript|Afu1g00230-T|Coding||c.-1633_-1630delATTTinsTTTG|||||1630|,CAAA|downstream_gene_variant|MODIFIER|Afu1g00250|Afu1g00250|transcript|Afu1g00250-T|Coding||c.*1221_*1224delATTTinsTTTG|||||1224|WARNING_TRANSCRIPT_INCOMPLETE	GT:DP:RO:QR:AO:QA:GL	1/1:112:0:0:111:3833:-169.428,-34.0164,0
Chr1_A_fumigatus_Af293	59706	.	GA	GTA	1587.43	.	AB=0;ABP=0;AC=2;AF=1;AN=2;AO=112;CIGAR=1M1I1M;DP=116;DPB=171.5;DPRA=0;EPP=4.25114;EPPR=5.18177;GTI=0;LEN=1;MEANALT=3;MQM=17.3304;MQMR=23;NS=1;NUMALT=1;ODDS=153.031;PAIRED=0.794643;PAIREDR=1;PAO=0;PQA=0;PQR=0;PRO=0;QA=3722;QR=23;RO=1;RPL=54;RPP=3.32051;RPPR=5.18177;RPR=58;RUN=1;SAF=50;SAP=5.80219;SAR=62;SRF=1;SRP=5.18177;SRR=0;TYPE=ins;ANN=GTA|frameshift_variant|HIGH|Afu1g00240|Afu1g00240|transcript|Afu1g00240-T|Coding|1/2|c.46_47insA|p.Ser16fs|46/295|46/295|16/97||WARNING_TRANSCRIPT_INCOMPLETE,GTA|upstream_gene_variant|MODIFIER|Afu1g00230|Afu1g00230|transcript|Afu1g00230-T|Coding||c.-1652_-1651insA|||||1652|,GTA|downstream_gene_variant|MODIFIER|Afu1g00250|Afu1g00250|transcript|Afu1g00250-T|Coding||c.*1202_*1203insA|||||1202|WARNING_TRANSCRIPT_INCOMPLETE;LOF=(Afu1g00240|Afu1g00240|1|1.00)	GT:DP:RO:QR:AO:QA:GL	1/1:115:1:23:112:3722:-161.642,-32.1963,0
Chr1_A_fumigatus_Af293	59742	.	C	A	1675.08	.	AB=0;ABP=0;AC=2;AF=1;AN=2;AO=93;CIGAR=1X;DP=94;DPB=94;DPRA=0;EPP=3.22044;EPPR=0;GTI=0;LEN=1;MEANALT=1;MQM=21.129;MQMR=100;NS=1;NUMALT=1;ODDS=132.144;PAIRED=0.806452;PAIREDR=0;PAO=0;PQA=0;PQR=0;PRO=0;QA=3338;QR=60;RO=0;RPL=38;RPP=9.75821;RPPR=5.18177;RPR=55;RUN=1;SAF=46;SAP=3.03365;SAR=47;SRF=0;SRP=5.18177;SRR=0;TYPE=snp;ANN=A|missense_variant|MODERATE|Afu1g00240|Afu1g00240|transcript|Afu1g00240-T|Coding|1/2|c.11G>T|p.Trp4Leu|11/295|11/295|4/97||WARNING_TRANSCRIPT_INCOMPLETE,A|upstream_gene_variant|MODIFIER|Afu1g00230|Afu1g00230|transcript|Afu1g00230-T|Coding||c.-1687G>T|||||1687|,A|downstream_gene_variant|MODIFIER|Afu1g00250|Afu1g00250|transcript|Afu1g00250-T|Coding||c.*1167G>T|||||1167|WARNING_TRANSCRIPT_INCOMPLETE	GT:DP:RO:QR:AO:QA:GL	1/1:93:0:0:93:3338:-171.452,-27.9958,0
Chr1_A_fumigatus_Af293	59815	.	T	C	2055.53	.	AB=0;ABP=0;AC=2;AF=1;AN=2;AO=106;CIGAR=1X;DP=107;DPB=107;DPRA=0;EPP=4.32138;EPPR=0;GTI=0;LEN=1;MEANALT=1;MQM=22.8396;MQMR=100;NS=1;NUMALT=1;ODDS=150.166;PAIRED=0.773585;PAIREDR=0;PAO=0;PQA=0;PQR=0;PRO=0;QA=3723;QR=60;RO=0;RPL=59;RPP=5.96022;RPPR=5.18177;RPR=47;RUN=1;SAF=54;SAP=3.09224;SAR=52;SRF=0;SRP=5.18177;SRR=0;TYPE=snp;ANN=C|upstream_gene_variant|MODIFIER|Afu1g00230|Afu1g00230|transcript|Afu1g00230-T|Coding||c.-1760A>G|||||1760|,C|upstream_gene_variant|MODIFIER|Afu1g00240|Afu1g00240|transcript|Afu1g00240-T|Coding||c.-63A>G|||||63|WARNING_TRANSCRIPT_INCOMPLETE,C|downstream_gene_variant|MODIFIER|Afu1g00250|Afu1g00250|transcript|Afu1g00250-T|Coding||c.*1094A>G|||||1094|WARNING_TRANSCRIPT_INCOMPLETE,C|intergenic_region|MODIFIER|Afu1g00240-Afu1g00250|Afu1g00240-Afu1g00250|intergenic_region|Afu1g00240-Afu1g00250|||n.59815T>C||||||	GT:DP:RO:QR:AO:QA:GL	1/1:106:0:0:106:3723:-209.319,-31.9092,0
Chr1_A_fumigatus_Af293	59820	.	G	A	2015.52	.	AB=0;ABP=0;AC=2;AF=1;AN=2;AO=104;CIGAR=1X;DP=105;DPB=105;DPRA=0;EPP=4.34659;EPPR=0;GTI=0;LEN=1;MEANALT=1;MQM=22.8173;MQMR=100;NS=1;NUMALT=1;ODDS=147.393;PAIRED=0.769231;PAIREDR=0;PAO=0;PQA=0;PQR=0;PRO=0;QA=3634;QR=60;RO=0;RPL=57;RPP=5.09825;RPPR=5.18177;RPR=47;RUN=1;SAF=53;SAP=3.09382;SAR=51;SRF=0;SRP=5.18177;SRR=0;TYPE=snp;ANN=A|upstream_gene_variant|MODIFIER|Afu1g00230|Afu1g00230|transcript|Afu1g00230-T|Coding||c.-1765C>T|||||1765|,A|upstream_gene_variant|MODIFIER|Afu1g00240|Afu1g00240|transcript|Afu1g00240-T|Coding||c.-68C>T|||||68|WARNING_TRANSCRIPT_INCOMPLETE,A|downstream_gene_variant|MODIFIER|Afu1g00250|Afu1g00250|transcript|Afu1g00250-T|Coding||c.*1089C>T|||||1089|WARNING_TRANSCRIPT_INCOMPLETE,A|intergenic_region|MODIFIER|Afu1g00240-Afu1g00250|Afu1g00240-Afu1g00250|intergenic_region|Afu1g00240-Afu1g00250|||n.59820G>A||||||	GT:DP:RO:QR:AO:QA:GL	1/1:104:0:0:104:3634:-205.223,-31.3071,0
Chr1_A_fumigatus_Af293	59827	.	T	C	2021.77	.	AB=0;ABP=0;AC=2;AF=1;AN=2;AO=103;CIGAR=1X;DP=104;DPB=104;DPRA=0;EPP=3.03138;EPPR=0;GTI=0;LEN=1;MEANALT=1;MQM=22.9515;MQMR=100;NS=1;NUMALT=1;ODDS=146.007;PAIRED=0.757282;PAIREDR=0;PAO=0;PQA=0;PQR=0;PRO=0;QA=3718;QR=60;RO=0;RPL=54;RPP=3.53736;RPPR=5.18177;RPR=49;RUN=1;SAF=52;SAP=3.03138;SAR=51;SRF=0;SRP=5.18177;SRR=0;TYPE=snp;ANN=C|upstream_gene_variant|MODIFIER|Afu1g00230|Afu1g00230|transcript|Afu1g00230-T|Coding||c.-1772A>G|||||1772|,C|upstream_gene_variant|MODIFIER|Afu1g00240|Afu1g00240|transcript|Afu1g00240-T|Coding||c.-75A>G|||||75|WARNING_TRANSCRIPT_INCOMPLETE,C|downstream_gene_variant|MODIFIER|Afu1g00250|Afu1g00250|transcript|Afu1g00250-T|Coding||c.*1082A>G|||||1082|WARNING_TRANSCRIPT_INCOMPLETE,C|intergenic_region|MODIFIER|Afu1g00240-Afu1g00250|Afu1g00240-Afu1g00250|intergenic_region|Afu1g00240-Afu1g00250|||n.59827T>C||||||	GT:DP:RO:QR:AO:QA:GL	1/1:103:0:0:103:3718:-205.55,-31.0061,0
[truncated: 66,805,625 more chars]
