# Supplementary material for: Revealing the Virulence Potential of Clinical and Environmental Aspergillus fumigatus Isolates Using Whole-Genome Sequencing
Source: Front Microbiol. 2019 Sep 4;10:1970. doi: 10.3389/fmicb.2019.01970 (PMC6737835; doi:10.3389/fmicb.2019.01970)
Supplement: Supplementary file 5 [file Data_Sheet_5.ZIP › Supplementary Table 10 08-19-02-46.vcf]

##fileformat=VCFv4.1
##fileDate=20190105
##source=freeBayes v0.9.21-19-gc003c1e
##reference=/mnt/galaxyIndices2/genomes//FungiDB-29_AfumigatusAf293_Genome/seq/FungiDB-29_AfumigatusAf293_Genome.fasta
##phasing=none
##commandline="freebayes --bam localbam_0.bam --fasta-reference /mnt/galaxyIndices2/genomes//FungiDB-29_AfumigatusAf293_Genome/seq/FungiDB-29_AfumigatusAf293_Genome.fasta --vcf /scratch/galaxy/files/077/dataset_77406.dat --use-reference-allele --reference-quality 100,60"
##INFO=<ID=NS,Number=1,Type=Integer,Description="Number of samples with data">
##INFO=<ID=DP,Number=1,Type=Integer,Description="Total read depth at the locus">
##INFO=<ID=DPB,Number=1,Type=Float,Description="Total read depth per bp at the locus; bases in reads overlapping / bases in haplotype">
##INFO=<ID=AC,Number=A,Type=Integer,Description="Total number of alternate alleles in called genotypes">
##INFO=<ID=AN,Number=1,Type=Integer,Description="Total number of alleles in called genotypes">
##INFO=<ID=AF,Number=A,Type=Float,Description="Estimated allele frequency in the range (0,1]">
##INFO=<ID=RO,Number=1,Type=Integer,Description="Reference allele observation count, with partial observations recorded fractionally">
##INFO=<ID=AO,Number=A,Type=Integer,Description="Alternate allele observations, with partial observations recorded fractionally">
##INFO=<ID=PRO,Number=1,Type=Float,Description="Reference allele observation count, with partial observations recorded fractionally">
##INFO=<ID=PAO,Number=A,Type=Float,Description="Alternate allele observations, with partial observations recorded fractionally">
##INFO=<ID=QR,Number=1,Type=Integer,Description="Reference allele quality sum in phred">
##INFO=<ID=QA,Number=A,Type=Integer,Description="Alternate allele quality sum in phred">
##INFO=<ID=PQR,Number=1,Type=Float,Description="Reference allele quality sum in phred for partial observations">
##INFO=<ID=PQA,Number=A,Type=Float,Description="Alternate allele quality sum in phred for partial observations">
##INFO=<ID=SRF,Number=1,Type=Integer,Description="Number of reference observations on the forward strand">
##INFO=<ID=SRR,Number=1,Type=Integer,Description="Number of reference observations on the reverse strand">
##INFO=<ID=SAF,Number=A,Type=Integer,Description="Number of alternate observations on the forward strand">
##INFO=<ID=SAR,Number=A,Type=Integer,Description="Number of alternate observations on the reverse strand">
##INFO=<ID=SRP,Number=1,Type=Float,Description="Strand balance probability for the reference allele: Phred-scaled upper-bounds estimate of the probability of observing the deviation between SRF and SRR given E(SRF/SRR) ~ 0.5, derived using Hoeffding's inequality">
##INFO=<ID=SAP,Number=A,Type=Float,Description="Strand balance probability for the alternate allele: Phred-scaled upper-bounds estimate of the probability of observing the deviation between SAF and SAR given E(SAF/SAR) ~ 0.5, derived using Hoeffding's inequality">
##INFO=<ID=AB,Number=A,Type=Float,Description="Allele balance at heterozygous sites: a number between 0 and 1 representing the ratio of reads showing the reference allele to all reads, considering only reads from individuals called as heterozygous">
##INFO=<ID=ABP,Number=A,Type=Float,Description="Allele balance probability at heterozygous sites: Phred-scaled upper-bounds estimate of the probability of observing the deviation between ABR and ABA given E(ABR/ABA) ~ 0.5, derived using Hoeffding's inequality">
##INFO=<ID=RUN,Number=A,Type=Integer,Description="Run length: the number of consecutive repeats of the alternate allele in the reference genome">
##INFO=<ID=RPP,Number=A,Type=Float,Description="Read Placement Probability: Phred-scaled upper-bounds estimate of the probability of observing the deviation between RPL and RPR given E(RPL/RPR) ~ 0.5, derived using Hoeffding's inequality">
##INFO=<ID=RPPR,Number=1,Type=Float,Description="Read Placement Probability for reference observations: Phred-scaled upper-bounds estimate of the probability of observing the deviation between RPL and RPR given E(RPL/RPR) ~ 0.5, derived using Hoeffding's inequality">
##INFO=<ID=RPL,Number=A,Type=Float,Description="Reads Placed Left: number of reads supporting the alternate balanced to the left (5') of the alternate allele">
##INFO=<ID=RPR,Number=A,Type=Float,Description="Reads Placed Right: number of reads supporting the alternate balanced to the right (3') of the alternate allele">
##INFO=<ID=EPP,Number=A,Type=Float,Description="End Placement Probability: Phred-scaled upper-bounds estimate of the probability of observing the deviation between EL and ER given E(EL/ER) ~ 0.5, derived using Hoeffding's inequality">
##INFO=<ID=EPPR,Number=1,Type=Float,Description="End Placement Probability for reference observations: Phred-scaled upper-bounds estimate of the probability of observing the deviation between EL and ER given E(EL/ER) ~ 0.5, derived using Hoeffding's inequality">
##INFO=<ID=DPRA,Number=A,Type=Float,Description="Alternate allele depth ratio.  Ratio between depth in samples with each called alternate allele and those without.">
##INFO=<ID=ODDS,Number=1,Type=Float,Description="The log odds ratio of the best genotype combination to the second-best.">
##INFO=<ID=GTI,Number=1,Type=Integer,Description="Number of genotyping iterations required to reach convergence or bailout.">
##INFO=<ID=TYPE,Number=A,Type=String,Description="The type of allele, either snp, mnp, ins, del, or complex.">
##INFO=<ID=CIGAR,Number=A,Type=String,Description="The extended CIGAR representation of each alternate allele, with the exception that '=' is replaced by 'M' to ease VCF parsing.  Note that INDEL alleles do not have the first matched base (which is provided by default, per the spec) referred to by the CIGAR.">
##INFO=<ID=NUMALT,Number=1,Type=Integer,Description="Number of unique non-reference alleles in called genotypes at this position.">
##INFO=<ID=MEANALT,Number=A,Type=Float,Description="Mean number of unique non-reference allele observations per sample with the corresponding alternate alleles.">
##INFO=<ID=LEN,Number=A,Type=Integer,Description="allele length">
##INFO=<ID=MQM,Number=A,Type=Float,Description="Mean mapping quality of observed alternate alleles">
##INFO=<ID=MQMR,Number=1,Type=Float,Description="Mean mapping quality of observed reference alleles">
##INFO=<ID=PAIRED,Number=A,Type=Float,Description="Proportion of observed alternate alleles which are supported by properly paired read fragments">
##INFO=<ID=PAIREDR,Number=1,Type=Float,Description="Proportion of observed reference alleles which are supported by properly paired read fragments">
##FORMAT=<ID=GT,Number=1,Type=String,Description="Genotype">
##FORMAT=<ID=GQ,Number=1,Type=Float,Description="Genotype Quality, the Phred-scaled marginal (or unconditional) probability of the called genotype">
##FORMAT=<ID=GL,Number=G,Type=Float,Description="Genotype Likelihood, log10-scaled likelihoods of the data given the called genotype for each possible genotype generated from the reference and alternate alleles given the sample ploidy">
##FORMAT=<ID=DP,Number=1,Type=Integer,Description="Read Depth">
##FORMAT=<ID=RO,Number=1,Type=Integer,Description="Reference allele observation count">
##FORMAT=<ID=QR,Number=1,Type=Integer,Description="Sum of quality of the reference observations">
##FORMAT=<ID=AO,Number=A,Type=Integer,Description="Alternate allele observation count">
##FORMAT=<ID=QA,Number=A,Type=Integer,Description="Sum of quality of the alternate observations">
##SnpEffVersion="4.1l (build 2015-10-03), by Pablo Cingolani"
##SnpEffCmd="SnpEff  -i vcf -o vcf -stats /scratch/galaxy/files/077/dataset_77409.dat FungiDB-29_AfumigatusAf293_Genome /scratch/galaxy/files/077/dataset_77407.dat "
##INFO=<ID=ANN,Number=.,Type=String,Description="Functional annotations: 'Allele | Annotation | Annotation_Impact | Gene_Name | Gene_ID | Feature_Type | Feature_ID | Transcript_BioType | Rank | HGVS.c | HGVS.p | cDNA.pos / cDNA.length | CDS.pos / CDS.length | AA.pos / AA.length | Distance | ERRORS / WARNINGS / INFO' ">
##INFO=<ID=LOF,Number=.,Type=String,Description="Predicted loss of function effects for this variant. Format: 'Gene_Name | Gene_ID | Number_of_transcripts_in_gene | Percent_of_transcripts_affected' ">
##INFO=<ID=NMD,Number=.,Type=String,Description="Predicted nonsense mediated decay effects for this variant. Format: 'Gene_Name | Gene_ID | Number_of_transcripts_in_gene | Percent_of_transcripts_affected' ">
#CHROM	POS	ID	REF	ALT	QUAL	FILTER	INFO	FORMAT	unknown
Chr1_A_fumigatus_Af293	126	.	A	C	394.212	.	AB=0;ABP=0;AC=2;AF=1;AN=2;AO=18;CIGAR=1X;DP=39;DPB=39;DPRA=0;EPP=3.49285;EPPR=46.4397;GTI=0;LEN=1;MEANALT=2;MQM=21;MQMR=7.55;NS=1;NUMALT=1;ODDS=61.234;PAIRED=0.333333;PAIREDR=0;PAO=0;PQA=0;PQR=0;PRO=0;QA=634;QR=727;RO=19;RPL=2;RPP=26.6552;RPPR=46.4397;RPR=16;RUN=1;SAF=12;SAP=7.35324;SAR=6;SRF=19;SRP=38.1882;SRR=0;TYPE=snp;ANN=C|upstream_gene_variant|MODIFIER|Afu1g00100|Afu1g00100|transcript|Afu1g00100-T|Coding||c.-90A>C|||||90|,C|upstream_gene_variant|MODIFIER|Afu1g00110|Afu1g00110|transcript|Afu1g00110-T|Coding||c.-3826A>C|||||3626|,C|intergenic_region|MODIFIER|Afu1g00100|Afu1g00100|intergenic_region|Afu1g00100|||n.126A>C||||||	GT:DP:RO:QR:AO:QA:GL	1/1:38:19:667:18:634:-27.4237,-6.54406,0
Chr1_A_fumigatus_Af293	139	.	T	C	735.96	.	AB=0;ABP=0;AC=2;AF=1;AN=2;AO=37;CIGAR=1X;DP=38;DPB=38;DPRA=0;EPP=7.76406;EPPR=0;GTI=0;LEN=1;MEANALT=1;MQM=28.7297;MQMR=100;NS=1;NUMALT=1;ODDS=55.8981;PAIRED=0.459459;PAIREDR=0;PAO=0;PQA=0;PQR=0;PRO=0;QA=1380;QR=60;RO=0;RPL=0;RPP=83.3548;RPPR=5.18177;RPR=37;RUN=1;SAF=23;SAP=7.76406;SAR=14;SRF=0;SRP=5.18177;SRR=0;TYPE=snp;ANN=C|upstream_gene_variant|MODIFIER|Afu1g00100|Afu1g00100|transcript|Afu1g00100-T|Coding||c.-77T>C|||||77|,C|upstream_gene_variant|MODIFIER|Afu1g00110|Afu1g00110|transcript|Afu1g00110-T|Coding||c.-3813T>C|||||3613|,C|intergenic_region|MODIFIER|Afu1g00100|Afu1g00100|intergenic_region|Afu1g00100|||n.139T>C||||||	GT:DP:RO:QR:AO:QA:GL	1/1:37:0:0:37:1380:-87.4387,-11.1381,0
Chr1_A_fumigatus_Af293	147	.	A	G	1177.45	.	AB=0;ABP=0;AC=2;AF=1;AN=2;AO=53;CIGAR=1X;DP=54;DPB=54;DPRA=0;EPP=6.32897;EPPR=0;GTI=0;LEN=1;MEANALT=1;MQM=32.6604;MQMR=100;NS=1;NUMALT=1;ODDS=78.0788;PAIRED=0.45283;PAIREDR=0;PAO=0;PQA=0;PQR=0;PRO=0;QA=1932;QR=60;RO=0;RPL=0;RPP=118.098;RPPR=5.18177;RPR=53;RUN=1;SAF=31;SAP=6.32897;SAR=22;SRF=0;SRP=5.18177;SRR=0;TYPE=snp;ANN=G|upstream_gene_variant|MODIFIER|Afu1g00100|Afu1g00100|transcript|Afu1g00100-T|Coding||c.-69A>G|||||69|,G|upstream_gene_variant|MODIFIER|Afu1g00110|Afu1g00110|transcript|Afu1g00110-T|Coding||c.-3805A>G|||||3605|,G|intergenic_region|MODIFIER|Afu1g00100|Afu1g00100|intergenic_region|Afu1g00100|||n.147A>G||||||	GT:DP:RO:QR:AO:QA:GL	1/1:53:0:0:53:1932:-136.278,-15.9546,0
Chr1_A_fumigatus_Af293	162	.	A	G	1813.14	.	AB=0;ABP=0;AC=2;AF=1;AN=2;AO=75;CIGAR=1X;DP=76;DPB=76;DPRA=0;EPP=3.03925;EPPR=0;GTI=0;LEN=1;MEANALT=1;MQM=35.3733;MQMR=100;NS=1;NUMALT=1;ODDS=108.577;PAIRED=0.373333;PAIREDR=0;PAO=0;PQA=0;PQR=0;PRO=0;QA=2712;QR=60;RO=0;RPL=1;RPP=157.301;RPPR=5.18177;RPR=74;RUN=1;SAF=38;SAP=3.03925;SAR=37;SRF=0;SRP=5.18177;SRR=0;TYPE=snp;ANN=G|upstream_gene_variant|MODIFIER|Afu1g00100|Afu1g00100|transcript|Afu1g00100-T|Coding||c.-54A>G|||||54|,G|upstream_gene_variant|MODIFIER|Afu1g00110|Afu1g00110|transcript|Afu1g00110-T|Coding||c.-3790A>G|||||3590|,G|intergenic_region|MODIFIER|Afu1g00100|Afu1g00100|intergenic_region|Afu1g00100|||n.162A>G||||||	GT:DP:RO:QR:AO:QA:GL	1/1:75:0:0:75:2712:-204.096,-22.5773,0
Chr1_A_fumigatus_Af293	289	.	T	C	5842.58	.	AB=0;ABP=0;AC=2;AF=1;AN=2;AO=183;CIGAR=1X;DP=184;DPB=184;DPRA=0;EPP=7.29391;EPPR=0;GTI=0;LEN=1;MEANALT=1;MQM=41.8743;MQMR=100;NS=1;NUMALT=1;ODDS=258.297;PAIRED=0.333333;PAIREDR=0;PAO=0;PQA=0;PQR=0;PRO=0;QA=6828;QR=60;RO=0;RPL=89;RPP=3.30695;RPPR=5.18177;RPR=94;RUN=1;SAF=82;SAP=7.29391;SAR=101;SRF=0;SRP=5.18177;SRR=0;TYPE=snp;ANN=C|missense_variant|MODERATE|Afu1g00100|Afu1g00100|transcript|Afu1g00100-T|Coding|1/1|c.74T>C|p.Met25Thr|74/656|74/621|25/206||,C|upstream_gene_variant|MODIFIER|Afu1g00110|Afu1g00110|transcript|Afu1g00110-T|Coding||c.-3663T>C|||||3463|	GT:DP:RO:QR:AO:QA:GL	1/1:183:0:0:183:6828:-588.831,-55.0885,0
Chr1_A_fumigatus_Af293	350	.	C	T	5577.28	.	AB=0;ABP=0;AC=2;AF=1;AN=2;AO=173;CIGAR=1X;DP=175;DPB=175;DPRA=0;EPP=3.02285;EPPR=3.0103;GTI=0;LEN=1;MEANALT=1;MQM=41.8786;MQMR=71;NS=1;NUMALT=1;ODDS=234.167;PAIRED=0.450867;PAIREDR=0.5;PAO=0;PQA=0;PQR=0;PRO=0;QA=6570;QR=99;RO=1;RPL=83;RPP=3.62534;RPPR=3.0103;RPR=90;RUN=1;SAF=96;SAP=7.54152;SAR=77;SRF=1;SRP=3.0103;SRR=0;TYPE=snp;ANN=T|synonymous_variant|LOW|Afu1g00100|Afu1g00100|transcript|Afu1g00100-T|Coding|1/1|c.135C>T|p.Ile45Ile|135/656|135/621|45/206||,T|upstream_gene_variant|MODIFIER|Afu1g00110|Afu1g00110|transcript|Afu1g00110-T|Coding||c.-3602C>T|||||3402|	GT:DP:RO:QR:AO:QA:GL	1/1:174:1:39:173:6570:-560.992,-48.6556,0
Chr1_A_fumigatus_Af293	453	.	A	C	5546.6	.	AB=0;ABP=0;AC=2;AF=1;AN=2;AO=175;CIGAR=1X;DP=177;DPB=177;DPRA=0;EPP=4.51172;EPPR=3.0103;GTI=0;LEN=1;MEANALT=1;MQM=41.1257;MQMR=71;NS=1;NUMALT=1;ODDS=236.646;PAIRED=0.485714;PAIREDR=0.5;PAO=0;PQA=0;PQR=0;PRO=0;QA=6622;QR=101;RO=1;RPL=92;RPP=4.01538;RPPR=3.0103;RPR=83;RUN=1;SAF=77;SAP=8.48241;SAR=98;SRF=1;SRP=3.0103;SRR=0;TYPE=snp;ANN=C|missense_variant|MODERATE|Afu1g00100|Afu1g00100|transcript|Afu1g00100-T|Coding|1/1|c.238A>C|p.Ile80Leu|238/656|238/621|80/206||,C|upstream_gene_variant|MODIFIER|Afu1g00110|Afu1g00110|transcript|Afu1g00110-T|Coding||c.-3499A>C|||||3299|	GT:DP:RO:QR:AO:QA:GL	1/1:176:1:41:175:6622:-558.212,-49.1352,0
Chr1_A_fumigatus_Af293	552	.	C	G	5369.02	.	AB=0;ABP=0;AC=2;AF=1;AN=2;AO=179;CIGAR=1X;DP=180;DPB=180;DPRA=0;EPP=10.5923;EPPR=0;GTI=0;LEN=1;MEANALT=1;MQM=41.4693;MQMR=100;NS=1;NUMALT=1;ODDS=252.752;PAIRED=0.692737;PAIREDR=0;PAO=0;PQA=0;PQR=0;PRO=0;QA=6250;QR=60;RO=0;RPL=84;RPP=4.47817;RPPR=5.18177;RPR=95;RUN=1;SAF=97;SAP=5.7398;SAR=82;SRF=0;SRP=5.18177;SRR=0;TYPE=snp;ANN=G|missense_variant|MODERATE|Afu1g00100|Afu1g00100|transcript|Afu1g00100-T|Coding|1/1|c.337C>G|p.Pro113Ala|337/656|337/621|113/206||,G|upstream_gene_variant|MODIFIER|Afu1g00110|Afu1g00110|transcript|Afu1g00110-T|Coding||c.-3400C>G|||||3200|	GT:DP:RO:QR:AO:QA:GL	1/1:179:0:0:179:6250:-541.751,-53.8844,0
Chr1_A_fumigatus_Af293	634	.	T	C	4995.06	.	AB=0;ABP=0;AC=2;AF=1;AN=2;AO=160;CIGAR=1X;DP=163;DPB=163;DPRA=0;EPP=4.36747;EPPR=3.0103;GTI=0;LEN=1;MEANALT=2;MQM=41.4438;MQMR=71;NS=1;NUMALT=1;ODDS=216.773;PAIRED=0.76875;PAIREDR=0.5;PAO=0;PQA=0;PQR=0;PRO=0;QA=5919;QR=101;RO=1;RPL=84;RPP=3.87889;RPPR=7.35324;RPR=76;RUN=1;SAF=73;SAP=5.67035;SAR=87;SRF=0;SRP=7.35324;SRR=1;TYPE=snp;ANN=C|missense_variant|MODERATE|Afu1g00100|Afu1g00100|transcript|Afu1g00100-T|Coding|1/1|c.419T>C|p.Leu140Pro|419/656|419/621|140/206||,C|upstream_gene_variant|MODIFIER|Afu1g00110|Afu1g00110|transcript|Afu1g00110-T|Coding||c.-3318T>C|||||3118|	GT:DP:RO:QR:AO:QA:GL	1/1:162:1:41:160:5919:-502.691,-44.9811,0
Chr1_A_fumigatus_Af293	723	.	G	A	4705.13	.	AB=0;ABP=0;AC=2;AF=1;AN=2;AO=162;CIGAR=1X;DP=163;DPB=163;DPRA=0;EPP=3.86817;EPPR=0;GTI=0;LEN=1;MEANALT=1;MQM=41.358;MQMR=100;NS=1;NUMALT=1;ODDS=229.185;PAIRED=0.783951;PAIREDR=0;PAO=0;PQA=0;PQR=0;PRO=0;QA=5507;QR=60;RO=0;RPL=70;RPP=9.49791;RPPR=5.18177;RPR=92;RUN=1;SAF=67;SAP=13.5192;SAR=95;SRF=0;SRP=5.18177;SRR=0;TYPE=snp;ANN=A|missense_variant|MODERATE|Afu1g00100|Afu1g00100|transcript|Afu1g00100-T|Coding|1/1|c.508G>A|p.Val170Ile|508/656|508/621|170/206||,A|upstream_gene_variant|MODIFIER|Afu1g00110|Afu1g00110|transcript|Afu1g00110-T|Coding||c.-3229G>A|||||3029|	GT:DP:RO:QR:AO:QA:GL	1/1:162:0:0:162:5507:-475.905,-48.7669,0
Chr1_A_fumigatus_Af293	821	.	A	G	5708.91	.	AB=0;ABP=0;AC=2;AF=1;AN=2;AO=185;CIGAR=1X;DP=187;DPB=187;DPRA=0;EPP=3.02204;EPPR=0;GTI=0;LEN=1;MEANALT=2;MQM=40.827;MQMR=100;NS=1;NUMALT=1;ODDS=261.07;PAIRED=0.756757;PAIREDR=0;PAO=0;PQA=0;PQR=0;PRO=0;QA=6769;QR=60;RO=0;RPL=93;RPP=3.02204;RPPR=5.18177;RPR=92;RUN=1;SAF=88;SAP=3.96105;SAR=97;SRF=0;SRP=5.18177;SRR=0;TYPE=snp;ANN=G|synonymous_variant|LOW|Afu1g00100|Afu1g00100|transcript|Afu1g00100-T|Coding|1/1|c.606A>G|p.Lys202Lys|606/656|606/621|202/206||,G|upstream_gene_variant|MODIFIER|Afu1g00110|Afu1g00110|transcript|Afu1g00110-T|Coding||c.-3131A>G|||||2931|	GT:DP:RO:QR:AO:QA:GL	1/1:186:0:0:185:6769:-574.685,-55.6906,0
Chr1_A_fumigatus_Af293	862	.	T	A	5235.69	.	AB=0;ABP=0;AC=2;AF=1;AN=2;AO=164;CIGAR=1X;DP=166;DPB=166;DPRA=0;EPP=6.39992;EPPR=0;GTI=0;LEN=1;MEANALT=2;MQM=40.9634;MQMR=100;NS=1;NUMALT=1;ODDS=231.957;PAIRED=0.77439;PAIREDR=0;PAO=0;PQA=0;PQR=0;PRO=0;QA=6241;QR=60;RO=0;RPL=91;RPP=7.30028;RPPR=5.18177;RPR=73;RUN=1;SAF=87;SAP=4.33437;SAR=77;SRF=0;SRP=5.18177;SRR=0;TYPE=snp;ANN=A|3_prime_UTR_variant|MODIFIER|Afu1g00100|Afu1g00100|transcript|Afu1g00100-T|Coding|1/1|c.*26T>A|||||26|,A|upstream_gene_variant|MODIFIER|Afu1g00110|Afu1g00110|transcript|Afu1g00110-T|Coding||c.-3090T>A|||||2890|	GT:DP:RO:QR:AO:QA:GL	1/1:165:0:0:164:6241:-528.084,-49.3689,0
Chr1_A_fumigatus_Af293	988	.	C	T	5648.88	.	AB=0;ABP=0;AC=2;AF=1;AN=2;AO=179;CIGAR=1X;DP=180;DPB=180;DPRA=0;EPP=4.47817;EPPR=0;GTI=0;LEN=1;MEANALT=1;MQM=41.7877;MQMR=100;NS=1;NUMALT=1;ODDS=252.752;PAIRED=0.765363;PAIREDR=0;PAO=0;PQA=0;PQR=0;PRO=0;QA=6591;QR=60;RO=0;RPL=81;RPP=6.5162;RPPR=5.18177;RPR=98;RUN=1;SAF=78;SAP=9.42767;SAR=101;SRF=0;SRP=5.18177;SRR=0;TYPE=snp;ANN=T|upstream_gene_variant|MODIFIER|Afu1g00110|Afu1g00110|transcript|Afu1g00110-T|Coding||c.-2964C>T|||||2764|,T|downstream_gene_variant|MODIFIER|Afu1g00100|Afu1g00100|transcript|Afu1g00100-T|Coding||c.*152C>T|||||117|,T|intergenic_region|MODIFIER|Afu1g00100-Afu1g00110|Afu1g00100-Afu1g00110|intergenic_region|Afu1g00100-Afu1g00110|||n.988C>T||||||	GT:DP:RO:QR:AO:QA:GL	1/1:179:0:0:179:6591:-569.698,-53.8844,0
Chr1_A_fumigatus_Af293	1137	.	G	A	5368.09	.	AB=0;ABP=0;AC=2;AF=1;AN=2;AO=170;CIGAR=1X;DP=171;DPB=171;DPRA=0;EPP=3.21467;EPPR=0;GTI=0;LEN=1;MEANALT=1;MQM=40.6294;MQMR=100;NS=1;NUMALT=1;ODDS=240.275;PAIRED=0.805882;PAIREDR=0;PAO=0;PQA=0;PQR=0;PRO=0;QA=6397;QR=60;RO=0;RPL=100;RPP=14.5063;RPPR=5.18177;RPR=70;RUN=1;SAF=97;SAP=10.3678;SAR=73;SRF=0;SRP=5.18177;SRR=0;TYPE=snp;ANN=A|upstream_gene_variant|MODIFIER|Afu1g00110|Afu1g00110|transcript|Afu1g00110-T|Coding||c.-2815G>A|||||2615|,A|downstream_gene_variant|MODIFIER|Afu1g00100|Afu1g00100|transcript|Afu1g00100-T|Coding||c.*301G>A|||||266|,A|intergenic_region|MODIFIER|Afu1g00100-Afu1g00110|Afu1g00100-Afu1g00110|intergenic_region|Afu1g00100-Afu1g00110|||n.1137G>A||||||	GT:DP:RO:QR:AO:QA:GL	1/1:170:0:0:170:6397:-542.354,-51.1751,0
Chr1_A_fumigatus_Af293	1145	.	C	G	5341.84	.	AB=0;ABP=0;AC=2;AF=1;AN=2;AO=171;CIGAR=1X;DP=172;DPB=172;DPRA=0;EPP=4.03889;EPPR=0;GTI=0;LEN=1;MEANALT=1;MQM=40.4561;MQMR=100;NS=1;NUMALT=1;ODDS=241.662;PAIRED=0.80117;PAIREDR=0;PAO=0;PQA=0;PQR=0;PRO=0;QA=6365;QR=60;RO=0;RPL=99;RPP=12.2676;RPPR=5.18177;RPR=72;RUN=1;SAF=95;SAP=7.59452;SAR=76;SRF=0;SRP=5.18177;SRR=0;TYPE=snp;ANN=G|upstream_gene_variant|MODIFIER|Afu1g00110|Afu1g00110|transcript|Afu1g00110-T|Coding||c.-2807C>G|||||2607|,G|downstream_gene_variant|MODIFIER|Afu1g00100|Afu1g00100|transcript|Afu1g00100-T|Coding||c.*309C>G|||||274|,G|intergenic_region|MODIFIER|Afu1g00100-Afu1g00110|Afu1g00100-Afu1g00110|intergenic_region|Afu1g00100-Afu1g00110|||n.1145C>G||||||	GT:DP:RO:QR:AO:QA:GL	1/1:171:0:0:171:6365:-539.313,-51.4761,0
Chr1_A_fumigatus_Af293	1169	.	A	G	4998.86	.	AB=0;ABP=0;AC=2;AF=1;AN=2;AO=164;CIGAR=1X;DP=165;DPB=165;DPRA=0;EPP=4.33437;EPPR=0;GTI=0;LEN=1;MEANALT=1;MQM=39.7927;MQMR=100;NS=1;NUMALT=1;ODDS=231.957;PAIRED=0.810976;PAIREDR=0;PAO=0;PQA=0;PQR=0;PRO=0;QA=6007;QR=60;RO=0;RPL=86;RPP=3.8577;RPPR=5.18177;RPR=78;RUN=1;SAF=87;SAP=4.33437;SAR=77;SRF=0;SRP=5.18177;SRR=0;TYPE=snp;ANN=G|upstream_gene_variant|MODIFIER|Afu1g00110|Afu1g00110|transcript|Afu1g00110-T|Coding||c.-2783A>G|||||2583|,G|downstream_gene_variant|MODIFIER|Afu1g00100|Afu1g00100|transcript|Afu1g00100-T|Coding||c.*333A>G|||||298|,G|intergenic_region|MODIFIER|Afu1g00100-Afu1g00110|Afu1g00100-Afu1g00110|intergenic_region|Afu1g00100-Afu1g00110|||n.1169A>G||||||	GT:DP:RO:QR:AO:QA:GL	1/1:164:0:0:164:6007:-503.852,-49.3689,0
Chr1_A_fumigatus_Af293	1191	.	G	A	4654.58	.	AB=0;ABP=0;AC=2;AF=1;AN=2;AO=153;CIGAR=1X;DP=154;DPB=154;DPRA=0;EPP=5.40885;EPPR=0;GTI=0;LEN=1;MEANALT=1;MQM=39.8562;MQMR=100;NS=1;NUMALT=1;ODDS=216.708;PAIRED=0.803922;PAIREDR=0;PAO=0;PQA=0;PQR=0;PRO=0;QA=5586;QR=60;RO=0;RPL=73;RPP=3.70574;RPPR=5.18177;RPR=80;RUN=1;SAF=81;SAP=4.1599;SAR=72;SRF=0;SRP=5.18177;SRR=0;TYPE=snp;ANN=A|upstream_gene_variant|MODIFIER|Afu1g00110|Afu1g00110|transcript|Afu1g00110-T|Coding||c.-2761G>A|||||2561|,A|downstream_gene_variant|MODIFIER|Afu1g00100|Afu1g00100|transcript|Afu1g00100-T|Coding||c.*355G>A|||||320|,A|intergenic_region|MODIFIER|Afu1g00100-Afu1g00110|Afu1g00100-Afu1g00110|intergenic_region|Afu1g00100-Afu1g00110|||n.1191G>A||||||	GT:DP:RO:QR:AO:QA:GL	1/1:153:0:0:153:5586:-469.454,-46.0576,0
Chr1_A_fumigatus_Af293	1216	.	C	A	4432.31	.	AB=0;ABP=0;AC=2;AF=1;AN=2;AO=144;CIGAR=1X;DP=145;DPB=145;DPRA=0;EPP=4.51827;EPPR=0;GTI=0;LEN=1;MEANALT=1;MQM=40.0417;MQMR=100;NS=1;NUMALT=1;ODDS=204.232;PAIRED=0.763889;PAIREDR=0;PAO=0;PQA=0;PQR=0;PRO=0;QA=5325;QR=60;RO=0;RPL=77;RPP=4.51827;RPPR=5.18177;RPR=67;RUN=1;SAF=70;SAP=3.25157;SAR=74;SRF=0;SRP=5.18177;SRR=0;TYPE=snp;ANN=A|upstream_gene_variant|MODIFIER|Afu1g00110|Afu1g00110|transcript|Afu1g00110-T|Coding||c.-2736C>A|||||2536|,A|downstream_gene_variant|MODIFIER|Afu1g00100|Afu1g00100|transcript|Afu1g00100-T|Coding||c.*380C>A|||||345|,A|intergenic_region|MODIFIER|Afu1g00100-Afu1g00110|Afu1g00100-Afu1g00110|intergenic_region|Afu1g00100-Afu1g00110|||n.1216C>A||||||	GT:DP:RO:QR:AO:QA:GL	1/1:144:0:0:144:5325:-447.089,-43.3483,0
Chr1_A_fumigatus_Af293	1245	.	T	A	4710.75	.	AB=0;ABP=0;AC=2;AF=1;AN=2;AO=158;CIGAR=1X;DP=159;DPB=159;DPRA=0;EPP=5.70403;EPPR=0;GTI=0;LEN=1;MEANALT=1;MQM=41.2785;MQMR=100;NS=1;NUMALT=1;ODDS=223.64;PAIRED=0.746835;PAIREDR=0;PAO=0;PQA=0;PQR=0;PRO=0;QA=5500;QR=60;RO=0;RPL=82;RPP=3.50507;RPPR=5.18177;RPR=76;RUN=1;SAF=80;SAP=3.06527;SAR=78;SRF=0;SRP=5.18177;SRR=0;TYPE=snp;ANN=A|upstream_gene_variant|MODIFIER|Afu1g00110|Afu1g00110|transcript|Afu1g00110-T|Coding||c.-2707T>A|||||2507|,A|downstream_gene_variant|MODIFIER|Afu1g00100|Afu1g00100|transcript|Afu1g00100-T|Coding||c.*409T>A|||||374|,A|intergenic_region|MODIFIER|Afu1g00100-Afu1g00110|Afu1g00100-Afu1g00110|intergenic_region|Afu1g00100-Afu1g00110|||n.1245T>A||||||	GT:DP:RO:QR:AO:QA:GL	1/1:158:0:0:158:5500:-474.992,-47.5627,0
Chr1_A_fumigatus_Af293	1359	.	A	G	5788.04	.	AB=0;ABP=0;AC=2;AF=1;AN=2;AO=184;CIGAR=1X;DP=186;DPB=186;DPRA=0;EPP=3.43515;EPPR=0;GTI=0;LEN=1;MEANALT=2;MQM=41.538;MQMR=100;NS=1;NUMALT=1;ODDS=259.683;PAIRED=0.744565;PAIREDR=0;PAO=0;PQA=0;PQR=0;PRO=0;QA=6777;QR=60;RO=0;RPL=92;RPP=3.0103;RPPR=5.18177;RPR=92;RUN=1;SAF=97;SAP=4.19045;SAR=87;SRF=0;SRP=5.18177;SRR=0;TYPE=snp;ANN=G|upstream_gene_variant|MODIFIER|Afu1g00110|Afu1g00110|transcript|Afu1g00110-T|Coding||c.-2593A>G|||||2393|,G|downstream_gene_variant|MODIFIER|Afu1g00100|Afu1g00100|transcript|Afu1g00100-T|Coding||c.*523A>G|||||488|,G|intergenic_region|MODIFIER|Afu1g00100-Afu1g00110|Afu1g00100-Afu1g00110|intergenic_region|Afu1g00100-Afu1g00110|||n.1359A>G||||||	GT:DP:RO:QR:AO:QA:GL	1/1:185:0:0:184:6777:-582.657,-55.3895,0
Chr1_A_fumigatus_Af293	1383	.	T	G	5703.61	.	AB=0;ABP=0;AC=2;AF=1;AN=2;AO=181;CIGAR=1X;DP=182;DPB=182;DPRA=0;EPP=3.31023;EPPR=0;GTI=0;LEN=1;MEANALT=1;MQM=41.3812;MQMR=100;NS=1;NUMALT=1;ODDS=255.524;PAIRED=0.751381;PAIREDR=0;PAO=0;PQA=0;PQR=0;PRO=0;QA=6698;QR=60;RO=0;RPL=89;RPP=3.11827;RPPR=5.18177;RPR=92;RUN=1;SAF=97;SAP=5.03781;SAR=84;SRF=0;SRP=5.18177;SRR=0;TYPE=snp;ANN=G|upstream_gene_variant|MODIFIER|Afu1g00110|Afu1g00110|transcript|Afu1g00110-T|Coding||c.-2569T>G|||||2369|,G|downstream_gene_variant|MODIFIER|Afu1g00100|Afu1g00100|transcript|Afu1g00100-T|Coding||c.*547T>G|||||512|,G|intergenic_region|MODIFIER|Afu1g00100-Afu1g00110|Afu1g00100-Afu1g00110|intergenic_region|Afu1g00100-Afu1g00110|||n.1383T>G||||||	GT:DP:RO:QR:AO:QA:GL	1/1:181:0:0:181:6698:-574.286,-54.4864,0
Chr1_A_fumigatus_Af293	1653	.	T	C	4944.82	.	AB=0;ABP=0;AC=2;AF=1;AN=2;AO=155;CIGAR=1X;DP=156;DPB=156;DPRA=0;EPP=4.70545;EPPR=0;GTI=0;LEN=1;MEANALT=1;MQM=41.8452;MQMR=100;NS=1;NUMALT=1;ODDS=219.481;PAIRED=0.716129;PAIREDR=0;PAO=0;PQA=0;PQR=0;PRO=0;QA=5793;QR=60;RO=0;RPL=90;RPP=11.7662;RPPR=5.18177;RPR=65;RUN=1;SAF=75;SAP=3.36054;SAR=80;SRF=0;SRP=5.18177;SRR=0;TYPE=snp;ANN=C|upstream_gene_variant|MODIFIER|Afu1g00110|Afu1g00110|transcript|Afu1g00110-T|Coding||c.-2299T>C|||||2099|,C|downstream_gene_variant|MODIFIER|Afu1g00100|Afu1g00100|transcript|Afu1g00100-T|Coding||c.*817T>C|||||782|,C|intergenic_region|MODIFIER|Afu1g00100-Afu1g00110|Afu1g00100-Afu1g00110|intergenic_region|Afu1g00100-Afu1g00110|||n.1653T>C||||||	GT:DP:RO:QR:AO:QA:GL	1/1:155:0:0:155:5793:-499.141,-46.6597,0
Chr1_A_fumigatus_Af293	1763	.	G	T	6034.46	.	AB=0;ABP=0;AC=2;AF=1;AN=2;AO=187;CIGAR=1X;DP=188;DPB=188;DPRA=0;EPP=5.62303;EPPR=0;GTI=0;LEN=1;MEANALT=1;MQM=41.7754;MQMR=100;NS=1;NUMALT=1;ODDS=263.842;PAIRED=0.68984;PAIREDR=0;PAO=0;PQA=0;PQR=0;PRO=0;QA=7074;QR=60;RO=0;RPL=100;RPP=4.97275;RPPR=5.18177;RPR=87;RUN=1;SAF=92;SAP=3.11481;SAR=95;SRF=0;SRP=5.18177;SRR=0;TYPE=snp;ANN=T|upstream_gene_variant|MODIFIER|Afu1g00110|Afu1g00110|transcript|Afu1g00110-T|Coding||c.-2189G>T|||||1989|,T|downstream_gene_variant|MODIFIER|Afu1g00100|Afu1g00100|transcript|Afu1g00100-T|Coding||c.*927G>T|||||892|,T|intergenic_region|MODIFIER|Afu1g00100-Afu1g00110|Afu1g00100-Afu1g00110|intergenic_region|Afu1g00100-Afu1g00110|||n.1763G>T||||||	GT:DP:RO:QR:AO:QA:GL	1/1:187:0:0:187:7074:-607.616,-56.2926,0
Chr1_A_fumigatus_Af293	1814	.	G	T	5478.19	.	AB=0;ABP=0;AC=2;AF=1;AN=2;AO=174;CIGAR=1X;DP=176;DPB=176;DPRA=0;EPP=3.0103;EPPR=3.0103;GTI=0;LEN=1;MEANALT=1;MQM=41.7816;MQMR=71;NS=1;NUMALT=1;ODDS=235.547;PAIRED=0.695402;PAIREDR=0.5;PAO=0;PQA=0;PQR=0;PRO=0;QA=6428;QR=99;RO=1;RPL=87;RPP=3.0103;RPPR=7.35324;RPR=87;RUN=1;SAF=82;SAP=4.25827;SAR=92;SRF=0;SRP=7.35324;SRR=1;TYPE=snp;ANN=T|upstream_gene_variant|MODIFIER|Afu1g00110|Afu1g00110|transcript|Afu1g00110-T|Coding||c.-2138G>T|||||1938|,T|downstream_gene_variant|MODIFIER|Afu1g00100|Afu1g00100|transcript|Afu1g00100-T|Coding||c.*978G>T|||||943|,T|downstream_gene_variant|MODIFIER|Afu1g00120|Afu1g00120|transcript|Afu1g00120-T|Coding||c.*4991C>A|||||4991|WARNING_TRANSCRIPT_INCOMPLETE,T|intergenic_region|MODIFIER|Afu1g00100-Afu1g00110|Afu1g00100-Afu1g00110|intergenic_region|Afu1g00100-Afu1g00110|||n.1814G>T||||||	GT:DP:RO:QR:AO:QA:GL	1/1:175:1:39:174:6428:-550.696,-48.9567,0
Chr1_A_fumigatus_Af293	1880	.	T	C	5385.49	.	AB=0;ABP=0;AC=2;AF=1;AN=2;AO=172;CIGAR=1X;DP=173;DPB=173;DPRA=0;EPP=3.46479;EPPR=0;GTI=0;LEN=1;MEANALT=1;MQM=41.7849;MQMR=100;NS=1;NUMALT=1;ODDS=243.048;PAIRED=0.744186;PAIREDR=0;PAO=0;PQA=0;PQR=0;PRO=0;QA=6299;QR=60;RO=0;RPL=95;RPP=7.10075;RPPR=5.18177;RPR=77;RUN=1;SAF=68;SAP=19.3721;SAR=104;SRF=0;SRP=5.18177;SRR=0;TYPE=snp;ANN=C|upstream_gene_variant|MODIFIER|Afu1g00110|Afu1g00110|transcript|Afu1g00110-T|Coding||c.-2072T>C|||||1872|,C|downstream_gene_variant|MODIFIER|Afu1g00100|Afu1g00100|transcript|Afu1g00100-T|Coding||c.*1044T>C|||||1009|,C|downstream_gene_variant|MODIFIER|Afu1g00120|Afu1g00120|transcript|Afu1g00120-T|Coding||c.*4925A>G|||||4925|WARNING_TRANSCRIPT_INCOMPLETE,C|intergenic_region|MODIFIER|Afu1g00100-Afu1g00110|Afu1g00100-Afu1g00110|intergenic_region|Afu1g00100-Afu1g00110|||n.1880T>C||||||	GT:DP:RO:QR:AO:QA:GL	1/1:172:0:0:172:6299:-544.289,-51.7772,0
Chr1_A_fumigatus_Af293	1956	.	T	C	5622.95	.	AB=0;ABP=0;AC=2;AF=1;AN=2;AO=178;CIGAR=1X;DP=179;DPB=179;DPRA=0;EPP=3.20549;EPPR=0;GTI=0;LEN=1;MEANALT=1;MQM=41.7865;MQMR=100;NS=1;NUMALT=1;ODDS=251.366;PAIRED=0.764045;PAIREDR=0;PAO=0;PQA=0;PQR=0;PRO=0;QA=6599;QR=60;RO=0;RPL=67;RPP=26.6281;RPPR=5.18177;RPR=111;RUN=1;SAF=96;SAP=5.40136;SAR=82;SRF=0;SRP=5.18177;SRR=0;TYPE=snp;ANN=C|upstream_gene_variant|MODIFIER|Afu1g00110|Afu1g00110|transcript|Afu1g00110-T|Coding||c.-1996T>C|||||1796|,C|downstream_gene_variant|MODIFIER|Afu1g00100|Afu1g00100|transcript|Afu1g00100-T|Coding||c.*1120T>C|||||1085|,C|downstream_gene_variant|MODIFIER|Afu1g00120|Afu1g00120|transcript|Afu1g00120-T|Coding||c.*4849A>G|||||4849|WARNING_TRANSCRIPT_INCOMPLETE,C|intergenic_region|MODIFIER|Afu1g00100-Afu1g00110|Afu1g00100-Afu1g00110|intergenic_region|Afu1g00100-Afu1g00110|||n.1956T>C||||||	GT:DP:RO:QR:AO:QA:GL	1/1:178:0:0:178:6599:-568.597,-53.5833,0
Chr1_A_fumigatus_Af293	2196	.	T	A	5989.55	.	AB=0;ABP=0;AC=2;AF=1;AN=2;AO=190;CIGAR=1X;DP=193;DPB=193;DPRA=0;EPP=6.71323;EPPR=3.0103;GTI=0;LEN=1;MEANALT=2;MQM=41.7895;MQMR=71;NS=1;NUMALT=1;ODDS=258.138;PAIRED=0.736842;PAIREDR=0.5;PAO=0;PQA=0;PQR=0;PRO=0;QA=7037;QR=99;RO=1;RPL=88;RPP=5.25035;RPPR=7.35324;RPR=102;RUN=1;SAF=94;SAP=3.05602;SAR=96;SRF=0;SRP=7.35324;SRR=1;TYPE=snp;ANN=A|upstream_gene_variant|MODIFIER|Afu1g00110|Afu1g00110|transcript|Afu1g00110-T|Coding||c.-1756T>A|||||1556|,A|downstream_gene_variant|MODIFIER|Afu1g00100|Afu1g00100|transcript|Afu1g00100-T|Coding||c.*1360T>A|||||1325|,A|downstream_gene_variant|MODIFIER|Afu1g00120|Afu1g00120|transcript|Afu1g00120-T|Coding||c.*4609A>T|||||4609|WARNING_TRANSCRIPT_INCOMPLETE,A|intergenic_region|MODIFIER|Afu1g00100-Afu1g00110|Afu1g00100-Afu1g00110|intergenic_region|Afu1g00100-Afu1g00110|||n.2196T>A||||||	GT:DP:RO:QR:AO:QA:GL	1/1:192:1:39:190:7037:-602.362,-53.9893,0
Chr1_A_fumigatus_Af293	2314	.	C	T	5798.51	.	AB=0;ABP=0;AC=2;AF=1;AN=2;AO=182;CIGAR=1X;DP=183;DPB=183;DPRA=0;EPP=3.2012;EPPR=0;GTI=0;LEN=1;MEANALT=1;MQM=41.7363;MQMR=100;NS=1;NUMALT=1;ODDS=256.911;PAIRED=0.71978;PAIREDR=0;PAO=0;PQA=0;PQR=0;PRO=0;QA=6802;QR=60;RO=0;RPL=105;RPP=12.3643;RPPR=5.18177;RPR=77;RUN=1;SAF=100;SAP=6.876;SAR=82;SRF=0;SRP=5.18177;SRR=0;TYPE=snp;ANN=T|upstream_gene_variant|MODIFIER|Afu1g00110|Afu1g00110|transcript|Afu1g00110-T|Coding||c.-1638C>T|||||1438|,T|downstream_gene_variant|MODIFIER|Afu1g00100|Afu1g00100|transcript|Afu1g00100-T|Coding||c.*1478C>T|||||1443|,T|downstream_gene_variant|MODIFIER|Afu1g00120|Afu1g00120|transcript|Afu1g00120-T|Coding||c.*4491G>A|||||4491|WARNING_TRANSCRIPT_INCOMPLETE,T|intergenic_region|MODIFIER|Afu1g00100-Afu1g00110|Afu1g00100-Afu1g00110|intergenic_region|Afu1g00100-Afu1g00110|||n.2314C>T||||||	GT:DP:RO:QR:AO:QA:GL	1/1:182:0:0:182:6802:-584.875,-54.7875,0
Chr1_A_fumigatus_Af293	2536	.	G	A	4671.49	.	AB=0;ABP=0;AC=2;AF=1;AN=2;AO=152;CIGAR=1X;DP=153;DPB=153;DPRA=0;EPP=8.7247;EPPR=0;GTI=0;LEN=1;MEANALT=1;MQM=41.7434;MQMR=100;NS=1;NUMALT=1;ODDS=215.322;PAIRED=0.828947;PAIREDR=0;PAO=0;PQA=0;PQR=0;PRO=0;QA=5446;QR=60;RO=0;RPL=63;RPP=12.6676;RPPR=5.18177;RPR=89;RUN=1;SAF=65;SAP=9.92473;SAR=87;SRF=0;SRP=5.18177;SRR=0;TYPE=snp;ANN=A|upstream_gene_variant|MODIFIER|Afu1g00110|Afu1g00110|transcript|Afu1g00110-T|Coding||c.-1416G>A|||||1216|,A|downstream_gene_variant|MODIFIER|Afu1g00100|Afu1g00100|transcript|Afu1g00100-T|Coding||c.*1700G>A|||||1665|,A|downstream_gene_variant|MODIFIER|Afu1g00120|Afu1g00120|transcript|Afu1g00120-T|Coding||c.*4269C>T|||||4269|WARNING_TRANSCRIPT_INCOMPLETE,A|intergenic_region|MODIFIER|Afu1g00100-Afu1g00110|Afu1g00100-Afu1g00110|intergenic_region|Afu1g00100-Afu1g00110|||n.2536G>A||||||	GT:DP:RO:QR:AO:QA:GL	1/1:152:0:0:152:5446:-472.941,-45.7566,0
Chr1_A_fumigatus_Af293	2576	.	A	C	5002.3	.	AB=0;ABP=0;AC=2;AF=1;AN=2;AO=158;CIGAR=1X;DP=159;DPB=159;DPRA=0;EPP=3.0103;EPPR=0;GTI=0;LEN=1;MEANALT=1;MQM=41.5823;MQMR=100;NS=1;NUMALT=1;ODDS=223.64;PAIRED=0.810127;PAIREDR=0;PAO=0;PQA=0;PQR=0;PRO=0;QA=5900;QR=60;RO=0;RPL=77;RPP=3.2302;RPPR=5.18177;RPR=81;RUN=1;SAF=60;SAP=22.8559;SAR=98;SRF=0;SRP=5.18177;SRR=0;TYPE=snp;ANN=C|upstream_gene_variant|MODIFIER|Afu1g00110|Afu1g00110|transcript|Afu1g00110-T|Coding||c.-1376A>C|||||1176|,C|downstream_gene_variant|MODIFIER|Afu1g00100|Afu1g00100|transcript|Afu1g00100-T|Coding||c.*1740A>C|||||1705|,C|downstream_gene_variant|MODIFIER|Afu1g00120|Afu1g00120|transcript|Afu1g00120-T|Coding||c.*4229T>G|||||4229|WARNING_TRANSCRIPT_INCOMPLETE,C|intergenic_region|MODIFIER|Afu1g00100-Afu1g00110|Afu1g00100-Afu1g00110|intergenic_region|Afu1g00100-Afu1g00110|||n.2576A>C||||||	GT:DP:RO:QR:AO:QA:GL	1/1:158:0:0:158:5900:-505.837,-47.5627,0
Chr1_A_fumigatus_Af293	2598	.	G	T	4728.62	.	AB=0;ABP=0;AC=2;AF=1;AN=2;AO=151;CIGAR=1X;DP=152;DPB=152;DPRA=0;EPP=8.2017;EPPR=0;GTI=0;LEN=1;MEANALT=1;MQM=41.5762;MQMR=100;NS=1;NUMALT=1;ODDS=213.936;PAIRED=0.807947;PAIREDR=0;PAO=0;PQA=0;PQR=0;PRO=0;QA=5612;QR=60;RO=0;RPL=94;RPP=22.6974;RPPR=5.18177;RPR=57;RUN=1;SAF=51;SAP=37.5381;SAR=100;SRF=0;SRP=5.18177;SRR=0;TYPE=snp;ANN=T|upstream_gene_variant|MODIFIER|Afu1g00110|Afu1g00110|transcript|Afu1g00110-T|Coding||c.-1354G>T|||||1154|,T|downstream_gene_variant|MODIFIER|Afu1g00100|Afu1g00100|transcript|Afu1g00100-T|Coding||c.*1762G>T|||||1727|,T|downstream_gene_variant|MODIFIER|Afu1g00120|Afu1g00120|transcript|Afu1g00120-T|Coding||c.*4207C>A|||||4207|WARNING_TRANSCRIPT_INCOMPLETE,T|intergenic_region|MODIFIER|Afu1g00100-Afu1g00110|Afu1g00100-Afu1g00110|intergenic_region|Afu1g00100-Afu1g00110|||n.2598G>T||||||	GT:DP:RO:QR:AO:QA:GL	1/1:151:0:0:151:5612:-482.412,-45.4555,0
Chr1_A_fumigatus_Af293	2638	.	A	G	4136.84	.	AB=0;ABP=0;AC=2;AF=1;AN=2;AO=132;CIGAR=1X;DP=133;DPB=133;DPRA=0;EPP=15.9075;EPPR=0;GTI=0;LEN=1;MEANALT=1;MQM=41.7424;MQMR=100;NS=1;NUMALT=1;ODDS=187.596;PAIRED=0.75;PAIREDR=0;PAO=0;PQA=0;PQR=0;PRO=0;QA=4845;QR=60;RO=0;RPL=61;RPP=4.65535;RPPR=5.18177;RPR=71;RUN=1;SAF=61;SAP=4.65535;SAR=71;SRF=0;SRP=5.18177;SRR=0;TYPE=snp;ANN=G|upstream_gene_variant|MODIFIER|Afu1g00110|Afu1g00110|transcript|Afu1g00110-T|Coding||c.-1314A>G|||||1114|,G|downstream_gene_variant|MODIFIER|Afu1g00100|Afu1g00100|transcript|Afu1g00100-T|Coding||c.*1802A>G|||||1767|,G|downstream_gene_variant|MODIFIER|Afu1g00120|Afu1g00120|transcript|Afu1g00120-T|Coding||c.*4167T>C|||||4167|WARNING_TRANSCRIPT_INCOMPLETE,G|intergenic_region|MODIFIER|Afu1g00100-Afu1g00110|Afu1g00100-Afu1g00110|intergenic_region|Afu1g00100-Afu1g00110|||n.2638A>G||||||	GT:DP:RO:QR:AO:QA:GL	1/1:132:0:0:132:4845:-418.778,-39.736,0
Chr1_A_fumigatus_Af293	2685	.	T	A	5581.28	.	AB=0;ABP=0;AC=2;AF=1;AN=2;AO=179;CIGAR=1X;DP=180;DPB=180;DPRA=0;EPP=25.4408;EPPR=0;GTI=0;LEN=1;MEANALT=1;MQM=41.6648;MQMR=100;NS=1;NUMALT=1;ODDS=252.752;PAIRED=0.787709;PAIREDR=0;PAO=0;PQA=0;PQR=0;PRO=0;QA=6554;QR=60;RO=0;RPL=68;RPP=25.4408;RPPR=5.18177;RPR=111;RUN=1;SAF=76;SAP=11.8539;SAR=103;SRF=0;SRP=5.18177;SRR=0;TYPE=snp;ANN=A|upstream_gene_variant|MODIFIER|Afu1g00110|Afu1g00110|transcript|Afu1g00110-T|Coding||c.-1267T>A|||||1067|,A|downstream_gene_variant|MODIFIER|Afu1g00100|Afu1g00100|transcript|Afu1g00100-T|Coding||c.*1849T>A|||||1814|,A|downstream_gene_variant|MODIFIER|Afu1g00120|Afu1g00120|transcript|Afu1g00120-T|Coding||c.*4120A>T|||||4120|WARNING_TRANSCRIPT_INCOMPLETE,A|intergenic_region|MODIFIER|Afu1g00100-Afu1g00110|Afu1g00100-Afu1g00110|intergenic_region|Afu1g00100-Afu1g00110|||n.2685T>A||||||	GT:DP:RO:QR:AO:QA:GL	1/1:179:0:0:179:6554:-567.19,-53.8844,0
Chr1_A_fumigatus_Af293	2700	.	G	A	6089.63	.	AB=0;ABP=0;AC=2;AF=1;AN=2;AO=194;CIGAR=1X;DP=195;DPB=195;DPRA=0;EPP=11.7857;EPPR=0;GTI=0;LEN=1;MEANALT=1;MQM=41.6701;MQMR=100;NS=1;NUMALT=1;ODDS=273.546;PAIRED=0.783505;PAIREDR=0;PAO=0;PQA=0;PQR=0;PRO=0;QA=7110;QR=60;RO=0;RPL=86;RPP=8.42779;RPPR=5.18177;RPR=108;RUN=1;SAF=87;SAP=7.48756;SAR=107;SRF=0;SRP=5.18177;SRR=0;TYPE=snp;ANN=A|upstream_gene_variant|MODIFIER|Afu1g00110|Afu1g00110|transcript|Afu1g00110-T|Coding||c.-1252G>A|||||1052|,A|downstream_gene_variant|MODIFIER|Afu1g00100|Afu1g00100|transcript|Afu1g00100-T|Coding||c.*1864G>A|||||1829|,A|downstream_gene_variant|MODIFIER|Afu1g00120|Afu1g00120|transcript|Afu1g00120-T|Coding||c.*4105C>T|||||4105|WARNING_TRANSCRIPT_INCOMPLETE,A|intergenic_region|MODIFIER|Afu1g00100-Afu1g00110|Afu1g00100-Afu1g00110|intergenic_region|Afu1g00100-Afu1g00110|||n.2700G>A||||||	GT:DP:RO:QR:AO:QA:GL	1/1:194:0:0:194:7110:-614.553,-58.3998,0
Chr1_A_fumigatus_Af293	2784	.	T	A	5219.54	.	AB=0;ABP=0;AC=2;AF=1;AN=2;AO=169;CIGAR=1X;DP=170;DPB=170;DPRA=0;EPP=5.18177;EPPR=0;GTI=0;LEN=1;MEANALT=1;MQM=41.9645;MQMR=100;NS=1;NUMALT=1;ODDS=238.889;PAIRED=0.798817;PAIREDR=0;PAO=0;PQA=0;PQR=0;PRO=0;QA=6056;QR=60;RO=0;RPL=96;RPP=9.80739;RPPR=5.18177;RPR=73;RUN=1;SAF=91;SAP=5.18177;SAR=78;SRF=0;SRP=5.18177;SRR=0;TYPE=snp;ANN=A|upstream_gene_variant|MODIFIER|Afu1g00110|Afu1g00110|transcript|Afu1g00110-T|Coding||c.-1168T>A|||||968|,A|downstream_gene_variant|MODIFIER|Afu1g00100|Afu1g00100|transcript|Afu1g00100-T|Coding||c.*1948T>A|||||1913|,A|downstream_gene_variant|MODIFIER|Afu1g00120|Afu1g00120|transcript|Afu1g00120-T|Coding||c.*4021A>T|||||4021|WARNING_TRANSCRIPT_INCOMPLETE,A|intergenic_region|MODIFIER|Afu1g00100-Afu1g00110|Afu1g00100-Afu1g00110|intergenic_region|Afu1g00100-Afu1g00110|||n.2784T>A||||||	GT:DP:RO:QR:AO:QA:GL	1/1:169:0:0:169:6056:-526.702,-50.8741,0
Chr1_A_fumigatus_Af293	2914	.	G	T	4206.65	.	AB=0;ABP=0;AC=2;AF=1;AN=2;AO=139;CIGAR=1X;DP=140;DPB=140;DPRA=0;EPP=3.40085;EPPR=0;GTI=0;LEN=1;MEANALT=1;MQM=40.5468;MQMR=100;NS=1;NUMALT=1;ODDS=197.3;PAIRED=0.71223;PAIREDR=0;PAO=0;PQA=0;PQR=0;PRO=0;QA=5023;QR=60;RO=0;RPL=63;RPP=5.65044;RPPR=5.18177;RPR=76;RUN=1;SAF=69;SAP=3.02592;SAR=70;SRF=0;SRP=5.18177;SRR=0;TYPE=snp;ANN=T|upstream_gene_variant|MODIFIER|Afu1g00110|Afu1g00110|transcript|Afu1g00110-T|Coding||c.-1038G>T|||||838|,T|downstream_gene_variant|MODIFIER|Afu1g00100|Afu1g00100|transcript|Afu1g00100-T|Coding||c.*2078G>T|||||2043|,T|downstream_gene_variant|MODIFIER|Afu1g00120|Afu1g00120|transcript|Afu1g00120-T|Coding||c.*3891C>A|||||3891|WARNING_TRANSCRIPT_INCOMPLETE,T|intergenic_region|MODIFIER|Afu1g00100-Afu1g00110|Afu1g00100-Afu1g00110|intergenic_region|Afu1g00100-Afu1g00110|||n.2914G>T||||||	GT:DP:RO:QR:AO:QA:GL	1/1:139:0:0:139:5023:-424.478,-41.8432,0
Chr1_A_fumigatus_Af293	3033	.	T	C	5210.47	.	AB=0;ABP=0;AC=2;AF=1;AN=2;AO=179;CIGAR=1X;DP=180;DPB=180;DPRA=0;EPP=5.7398;EPPR=0;GTI=0;LEN=1;MEANALT=1;MQM=38.2514;MQMR=100;NS=1;NUMALT=1;ODDS=252.752;PAIRED=0.826816;PAIREDR=0;PAO=0;PQA=0;PQR=0;PRO=0;QA=6546;QR=60;RO=0;RPL=78;RPP=9.42767;RPPR=5.18177;RPR=101;RUN=1;SAF=108;SAP=19.6178;SAR=71;SRF=0;SRP=5.18177;SRR=0;TYPE=snp;ANN=C|upstream_gene_variant|MODIFIER|Afu1g00110|Afu1g00110|transcript|Afu1g00110-T|Coding||c.-919T>C|||||719|,C|downstream_gene_variant|MODIFIER|Afu1g00100|Afu1g00100|transcript|Afu1g00100-T|Coding||c.*2197T>C|||||2162|,C|downstream_gene_variant|MODIFIER|Afu1g00120|Afu1g00120|transcript|Afu1g00120-T|Coding||c.*3772A>G|||||3772|WARNING_TRANSCRIPT_INCOMPLETE,C|intergenic_region|MODIFIER|Afu1g00100-Afu1g00110|Afu1g00100-Afu1g00110|intergenic_region|Afu1g00100-Afu1g00110|||n.3033T>C||||||	GT:DP:RO:QR:AO:QA:GL	1/1:179:0:0:179:6546:-527.297,-53.8844,0
Chr1_A_fumigatus_Af293	3124	.	C	T	4847.39	.	AB=0;ABP=0;AC=2;AF=1;AN=2;AO=169;CIGAR=1X;DP=170;DPB=170;DPRA=0;EPP=4.05106;EPPR=0;GTI=0;LEN=1;MEANALT=1;MQM=38.8521;MQMR=100;NS=1;NUMALT=1;ODDS=238.889;PAIRED=0.804734;PAIREDR=0;PAO=0;PQA=0;PQR=0;PRO=0;QA=5928;QR=60;RO=0;RPL=92;RPP=5.90131;RPPR=5.18177;RPR=77;RUN=1;SAF=84;SAP=3.02315;SAR=85;SRF=0;SRP=5.18177;SRR=0;TYPE=snp;ANN=T|upstream_gene_variant|MODIFIER|Afu1g00110|Afu1g00110|transcript|Afu1g00110-T|Coding||c.-828C>T|||||628|,T|downstream_gene_variant|MODIFIER|Afu1g00100|Afu1g00100|transcript|Afu1g00100-T|Coding||c.*2288C>T|||||2253|,T|downstream_gene_variant|MODIFIER|Afu1g00120|Afu1g00120|transcript|Afu1g00120-T|Coding||c.*3681G>A|||||3681|WARNING_TRANSCRIPT_INCOMPLETE,T|intergenic_region|MODIFIER|Afu1g00100-Afu1g00110|Afu1g00100-Afu1g00110|intergenic_region|Afu1g00100-Afu1g00110|||n.3124C>T||||||	GT:DP:RO:QR:AO:QA:GL	1/1:169:0:0:169:5928:-488.769,-50.8741,0
Chr1_A_fumigatus_Af293	3165	.	C	T	4893.23	.	AB=0;ABP=0;AC=2;AF=1;AN=2;AO=161;CIGAR=1X;DP=162;DPB=162;DPRA=0;EPP=3.02379;EPPR=0;GTI=0;LEN=1;MEANALT=1;MQM=39.6149;MQMR=100;NS=1;NUMALT=1;ODDS=227.799;PAIRED=0.832298;PAIREDR=0;PAO=0;PQA=0;PQR=0;PRO=0;QA=5981;QR=60;RO=0;RPL=78;RPP=3.34749;RPPR=5.18177;RPR=83;RUN=1;SAF=82;SAP=3.13169;SAR=79;SRF=0;SRP=5.18177;SRR=0;TYPE=snp;ANN=T|upstream_gene_variant|MODIFIER|Afu1g00110|Afu1g00110|transcript|Afu1g00110-T|Coding||c.-787C>T|||||587|,T|downstream_gene_variant|MODIFIER|Afu1g00100|Afu1g00100|transcript|Afu1g00100-T|Coding||c.*2329C>T|||||2294|,T|downstream_gene_variant|MODIFIER|Afu1g00120|Afu1g00120|transcript|Afu1g00120-T|Coding||c.*3640G>A|||||3640|WARNING_TRANSCRIPT_INCOMPLETE,T|intergenic_region|MODIFIER|Afu1g00100-Afu1g00110|Afu1g00100-Afu1g00110|intergenic_region|Afu1g00100-Afu1g00110|||n.3165C>T||||||	GT:DP:RO:QR:AO:QA:GL	1/1:161:0:0:161:5981:-492.977,-48.4658,0
Chr1_A_fumigatus_Af293	3399	.	ACAGC	GCAGCTTTTCCCC	3643.29	.	AB=0;ABP=0;AC=2;AF=1;AN=2;AO=147;CIGAR=1X3M8I1M;DP=156;DPB=401.8;DPRA=0;EPP=4.7977;EPPR=0;GTI=0;LEN=13;MEANALT=7;MQM=28.4422;MQMR=0;NS=1;NUMALT=1;ODDS=213.201;PAIRED=0.77551;PAIREDR=0;PAO=10;PQA=310;PQR=34;PRO=2;QA=4946;QR=0;RO=0;RPL=66;RPP=6.33398;RPPR=0;RPR=81;RUN=1;SAF=71;SAP=3.3796;SAR=76;SRF=0;SRP=0;SRR=0;TYPE=complex;ANN=GCAGCTTTTCCCC|upstream_gene_variant|MODIFIER|Afu1g00110|Afu1g00110|transcript|Afu1g00110-T|Coding||c.-553_-549delACAGCinsGCAGCTTTTCCCC|||||353|,GCAGCTTTTCCCC|downstream_gene_variant|MODIFIER|Afu1g00100|Afu1g00100|transcript|Afu1g00100-T|Coding||c.*2563_*2567delACAGCinsGCAGCTTTTCCCC|||||2528|,GCAGCTTTTCCCC|downstream_gene_variant|MODIFIER|Afu1g00120|Afu1g00120|transcript|Afu1g00120-T|Coding||c.*3402_*3406delGCTGTinsGGGGAAAAGCTGC|||||3406|WARNING_TRANSCRIPT_INCOMPLETE,GCAGCTTTTCCCC|intergenic_region|MODIFIER|Afu1g00100-Afu1g00110|Afu1g00100-Afu1g00110|intergenic_region|Afu1g00100-Afu1g00110|||n.3399_3403delACAGCinsGCAGCTTTTCCCC||||||	GT:DP:RO:QR:AO:QA:GL	1/1:155:0:0:147:4946:-368.422,-46.3405,0
Chr1_A_fumigatus_Af293	3515	.	C	A	6323.14	.	AB=0;ABP=0;AC=2;AF=1;AN=2;AO=198;CIGAR=1X;DP=199;DPB=199;DPRA=0;EPP=3.18577;EPPR=0;GTI=0;LEN=1;MEANALT=1;MQM=41.6919;MQMR=100;NS=1;NUMALT=1;ODDS=279.091;PAIRED=0.742424;PAIREDR=0;PAO=0;PQA=0;PQR=0;PRO=0;QA=7416;QR=60;RO=0;RPL=88;RPP=8.31834;RPPR=5.18177;RPR=110;RUN=1;SAF=93;SAP=4.58955;SAR=105;SRF=0;SRP=5.18177;SRR=0;TYPE=snp;ANN=A|upstream_gene_variant|MODIFIER|Afu1g00110|Afu1g00110|transcript|Afu1g00110-T|Coding||c.-437C>A|||||237|,A|downstream_gene_variant|MODIFIER|Afu1g00100|Afu1g00100|transcript|Afu1g00100-T|Coding||c.*2679C>A|||||2644|,A|downstream_gene_variant|MODIFIER|Afu1g00120|Afu1g00120|transcript|Afu1g00120-T|Coding||c.*3290G>T|||||3290|WARNING_TRANSCRIPT_INCOMPLETE,A|intergenic_region|MODIFIER|Afu1g00100-Afu1g00110|Afu1g00100-Afu1g00110|intergenic_region|Afu1g00100-Afu1g00110|||n.3515C>A||||||	GT:DP:RO:QR:AO:QA:GL	1/1:198:0:0:198:7416:-636.758,-59.6039,0
Chr1_A_fumigatus_Af293	3638	.	C	T	4844.39	.	AB=0;ABP=0;AC=2;AF=1;AN=2;AO=161;CIGAR=1X;DP=162;DPB=162;DPRA=0;EPP=3.67118;EPPR=0;GTI=0;LEN=1;MEANALT=1;MQM=38.8571;MQMR=100;NS=1;NUMALT=1;ODDS=227.799;PAIRED=0.801242;PAIREDR=0;PAO=0;PQA=0;PQR=0;PRO=0;QA=5946;QR=60;RO=0;RPL=75;RPP=4.64228;RPPR=5.18177;RPR=86;RUN=1;SAF=82;SAP=3.13169;SAR=79;SRF=0;SRP=5.18177;SRR=0;TYPE=snp;ANN=T|upstream_gene_variant|MODIFIER|Afu1g00110|Afu1g00110|transcript|Afu1g00110-T|Coding||c.-314C>T|||||114|,T|downstream_gene_variant|MODIFIER|Afu1g00100|Afu1g00100|transcript|Afu1g00100-T|Coding||c.*2802C>T|||||2767|,T|downstream_gene_variant|MODIFIER|Afu1g00120|Afu1g00120|transcript|Afu1g00120-T|Coding||c.*3167G>A|||||3167|WARNING_TRANSCRIPT_INCOMPLETE,T|intergenic_region|MODIFIER|Afu1g00100-Afu1g00110|Afu1g00100-Afu1g00110|intergenic_region|Afu1g00100-Afu1g00110|||n.3638C>T||||||	GT:DP:RO:QR:AO:QA:GL	1/1:161:0:0:161:5946:-488.286,-48.4658,0
Chr1_A_fumigatus_Af293	3895	.	G	A	5783.0	.	AB=0;ABP=0;AC=2;AF=1;AN=2;AO=197;CIGAR=1X;DP=198;DPB=198;DPRA=0;EPP=3.55041;EPPR=0;GTI=0;LEN=1;MEANALT=1;MQM=41.2284;MQMR=100;NS=1;NUMALT=1;ODDS=277.705;PAIRED=0.822335;PAIREDR=0;PAO=0;PQA=0;PQR=0;PRO=0;QA=6732;QR=60;RO=0;RPL=101;RPP=3.28587;RPPR=5.18177;RPR=96;RUN=1;SAF=111;SAP=9.89949;SAR=86;SRF=0;SRP=5.18177;SRR=0;TYPE=snp;ANN=A|5_prime_UTR_variant|MODIFIER|Afu1g00110|Afu1g00110|transcript|Afu1g00110-T|Coding|1/2|c.-57G>A|||||57|,A|downstream_gene_variant|MODIFIER|Afu1g00100|Afu1g00100|transcript|Afu1g00100-T|Coding||c.*3059G>A|||||3024|,A|downstream_gene_variant|MODIFIER|Afu1g00120|Afu1g00120|transcript|Afu1g00120-T|Coding||c.*2910C>T|||||2910|WARNING_TRANSCRIPT_INCOMPLETE	GT:DP:RO:QR:AO:QA:GL	1/1:197:0:0:197:6732:-582.806,-59.3029,0
Chr1_A_fumigatus_Af293	3928	.	C	A	5377.6	.	AB=0;ABP=0;AC=2;AF=1;AN=2;AO=186;CIGAR=1X;DP=188;DPB=188;DPRA=0;EPP=3.057;EPPR=3.0103;GTI=0;LEN=1;MEANALT=1;MQM=41.1989;MQMR=61.5;NS=1;NUMALT=1;ODDS=255.443;PAIRED=0.768817;PAIREDR=0;PAO=0;PQA=0;PQR=0;PRO=0;QA=6265;QR=96;RO=1;RPL=95;RPP=3.19709;RPPR=7.35324;RPR=91;RUN=1;SAF=101;SAP=5.99899;SAR=85;SRF=0;SRP=7.35324;SRR=1;TYPE=snp;ANN=A|5_prime_UTR_variant|MODIFIER|Afu1g00110|Afu1g00110|transcript|Afu1g00110-T|Coding|1/2|c.-24C>A|||||24|,A|downstream_gene_variant|MODIFIER|Afu1g00100|Afu1g00100|transcript|Afu1g00100-T|Coding||c.*3092C>A|||||3057|,A|downstream_gene_variant|MODIFIER|Afu1g00120|Afu1g00120|transcript|Afu1g00120-T|Coding||c.*2877G>T|||||2877|WARNING_TRANSCRIPT_INCOMPLETE	GT:DP:RO:QR:AO:QA:GL	1/1:187:1:36:186:6265:-540.878,-54.0137,0
Chr1_A_fumigatus_Af293	4311	.	C	T	6916.63	.	AB=0;ABP=0;AC=2;AF=1;AN=2;AO=217;CIGAR=1X;DP=218;DPB=218;DPRA=0;EPP=11.426;EPPR=0;GTI=0;LEN=1;MEANALT=1;MQM=41.8986;MQMR=100;NS=1;NUMALT=1;ODDS=305.431;PAIRED=0.788018;PAIREDR=0;PAO=0;PQA=0;PQR=0;PRO=0;QA=8055;QR=60;RO=0;RPL=111;RPP=3.26047;RPPR=5.18177;RPR=106;RUN=1;SAF=120;SAP=8.30389;SAR=97;SRF=0;SRP=5.18177;SRR=0;TYPE=snp;ANN=T|downstream_gene_variant|MODIFIER|Afu1g00100|Afu1g00100|transcript|Afu1g00100-T|Coding||c.*3475C>T|||||3440|,T|downstream_gene_variant|MODIFIER|Afu1g00120|Afu1g00120|transcript|Afu1g00120-T|Coding||c.*2494G>A|||||2494|WARNING_TRANSCRIPT_INCOMPLETE,T|intron_variant|MODIFIER|Afu1g00110|Afu1g00110|transcript|Afu1g00110-T|Coding|1/1|c.303-24C>T||||||	GT:DP:RO:QR:AO:QA:GL	1/1:217:0:0:217:8055:-696.857,-65.3235,0
Chr1_A_fumigatus_Af293	4400	.	T	G	5861.35	.	AB=0;ABP=0;AC=2;AF=1;AN=2;AO=185;CIGAR=1X;DP=186;DPB=186;DPRA=0;EPP=7.24761;EPPR=0;GTI=0;LEN=1;MEANALT=1;MQM=41.9676;MQMR=100;NS=1;NUMALT=1;ODDS=261.07;PAIRED=0.72973;PAIREDR=0;PAO=0;PQA=0;PQR=0;PRO=0;QA=6861;QR=60;RO=0;RPL=98;RPP=4.43056;RPPR=5.18177;RPR=87;RUN=1;SAF=114;SAP=24.7133;SAR=71;SRF=0;SRP=5.18177;SRR=0;TYPE=snp;ANN=G|missense_variant|MODERATE|Afu1g00110|Afu1g00110|transcript|Afu1g00110-T|Coding|2/2|c.368T>G|p.Val123Gly|568/663|368/429|123/142||,G|downstream_gene_variant|MODIFIER|Afu1g00100|Afu1g00100|transcript|Afu1g00100-T|Coding||c.*3564T>G|||||3529|,G|downstream_gene_variant|MODIFIER|Afu1g00120|Afu1g00120|transcript|Afu1g00120-T|Coding||c.*2405A>C|||||2405|WARNING_TRANSCRIPT_INCOMPLETE	GT:DP:RO:QR:AO:QA:GL	1/1:185:0:0:185:6861:-592.573,-55.6906,0
Chr1_A_fumigatus_Af293	4542	.	A	G	4875.68	.	AB=0;ABP=0;AC=2;AF=1;AN=2;AO=153;CIGAR=1X;DP=154;DPB=154;DPRA=0;EPP=3.70574;EPPR=0;GTI=0;LEN=1;MEANALT=1;MQM=41.3922;MQMR=100;NS=1;NUMALT=1;ODDS=216.708;PAIRED=0.732026;PAIREDR=0;PAO=0;PQA=0;PQR=0;PRO=0;QA=5748;QR=60;RO=0;RPL=75;RPP=3.13803;RPPR=5.18177;RPR=78;RUN=1;SAF=83;SAP=5.40885;SAR=70;SRF=0;SRP=5.18177;SRR=0;TYPE=snp;ANN=G|downstream_gene_variant|MODIFIER|Afu1g00100|Afu1g00100|transcript|Afu1g00100-T|Coding||c.*3706A>G|||||3671|,G|downstream_gene_variant|MODIFIER|Afu1g00110|Afu1g00110|transcript|Afu1g00110-T|Coding||c.*81A>G|||||47|,G|downstream_gene_variant|MODIFIER|Afu1g00120|Afu1g00120|transcript|Afu1g00120-T|Coding||c.*2263T>C|||||2263|WARNING_TRANSCRIPT_INCOMPLETE,G|intergenic_region|MODIFIER|Afu1g00110-Afu1g00120|Afu1g00110-Afu1g00120|intergenic_region|Afu1g00110-Afu1g00120|||n.4542A>G||||||	GT:DP:RO:QR:AO:QA:GL	1/1:153:0:0:153:5748:-491.461,-46.0576,0
Chr1_A_fumigatus_Af293	4548	.	G	A	4733.48	.	AB=0;ABP=0;AC=2;AF=1;AN=2;AO=153;CIGAR=1X;DP=154;DPB=154;DPRA=0;EPP=3.02449;EPPR=0;GTI=0;LEN=1;MEANALT=1;MQM=41.2614;MQMR=100;NS=1;NUMALT=1;ODDS=216.708;PAIRED=0.745098;PAIREDR=0;PAO=0;PQA=0;PQR=0;PRO=0;QA=5560;QR=60;RO=0;RPL=76;RPP=3.02449;RPPR=5.18177;RPR=77;RUN=1;SAF=82;SAP=4.72761;SAR=71;SRF=0;SRP=5.18177;SRR=0;TYPE=snp;ANN=A|downstream_gene_variant|MODIFIER|Afu1g00100|Afu1g00100|transcript|Afu1g00100-T|Coding||c.*3712G>A|||||3677|,A|downstream_gene_variant|MODIFIER|Afu1g00110|Afu1g00110|transcript|Afu1g00110-T|Coding||c.*87G>A|||||53|,A|downstream_gene_variant|MODIFIER|Afu1g00120|Afu1g00120|transcript|Afu1g00120-T|Coding||c.*2257C>T|||||2257|WARNING_TRANSCRIPT_INCOMPLETE,A|intergenic_region|MODIFIER|Afu1g00110-Afu1g00120|Afu1g00110-Afu1g00120|intergenic_region|Afu1g00110-Afu1g00120|||n.4548G>A||||||	GT:DP:RO:QR:AO:QA:GL	1/1:153:0:0:153:5560:-477.095,-46.0576,0
Chr1_A_fumigatus_Af293	4613	.	C	T	5967.45	.	AB=0;ABP=0;AC=2;AF=1;AN=2;AO=198;CIGAR=1X;DP=199;DPB=199;DPRA=0;EPP=3.18577;EPPR=0;GTI=0;LEN=1;MEANALT=1;MQM=40.6515;MQMR=100;NS=1;NUMALT=1;ODDS=279.091;PAIRED=0.777778;PAIREDR=0;PAO=0;PQA=0;PQR=0;PRO=0;QA=7061;QR=60;RO=0;RPL=84;RPP=12.8806;RPPR=5.18177;RPR=114;RUN=1;SAF=93;SAP=4.58955;SAR=105;SRF=0;SRP=5.18177;SRR=0;TYPE=snp;ANN=T|downstream_gene_variant|MODIFIER|Afu1g00100|Afu1g00100|transcript|Afu1g00100-T|Coding||c.*3777C>T|||||3742|,T|downstream_gene_variant|MODIFIER|Afu1g00110|Afu1g00110|transcript|Afu1g00110-T|Coding||c.*152C>T|||||118|,T|downstream_gene_variant|MODIFIER|Afu1g00120|Afu1g00120|transcript|Afu1g00120-T|Coding||c.*2192G>A|||||2192|WARNING_TRANSCRIPT_INCOMPLETE,T|intergenic_region|MODIFIER|Afu1g00110-Afu1g00120|Afu1g00110-Afu1g00120|intergenic_region|Afu1g00110-Afu1g00120|||n.4613C>T||||||	GT:DP:RO:QR:AO:QA:GL	1/1:198:0:0:198:7061:-601.647,-59.6039,0
Chr1_A_fumigatus_Af293	4694	.	G	A	5718.06	.	AB=0;ABP=0;AC=2;AF=1;AN=2;AO=192;CIGAR=1X;DP=193;DPB=193;DPRA=0;EPP=8.48422;EPPR=0;GTI=0;LEN=1;MEANALT=1;MQM=41.6771;MQMR=100;NS=1;NUMALT=1;ODDS=270.774;PAIRED=0.760417;PAIREDR=0;PAO=0;PQA=0;PQR=0;PRO=0;QA=6657;QR=60;RO=0;RPL=84;RPP=9.52472;RPPR=5.18177;RPR=108;RUN=1;SAF=81;SAP=13.1891;SAR=111;SRF=0;SRP=5.18177;SRR=0;TYPE=snp;ANN=A|downstream_gene_variant|MODIFIER|Afu1g00100|Afu1g00100|transcript|Afu1g00100-T|Coding||c.*3858G>A|||||3823|,A|downstream_gene_variant|MODIFIER|Afu1g00110|Afu1g00110|transcript|Afu1g00110-T|Coding||c.*233G>A|||||199|,A|downstream_gene_variant|MODIFIER|Afu1g00120|Afu1g00120|transcript|Afu1g00120-T|Coding||c.*2111C>T|||||2111|WARNING_TRANSCRIPT_INCOMPLETE,A|intergenic_region|MODIFIER|Afu1g00110-Afu1g00120|Afu1g00110-Afu1g00120|intergenic_region|Afu1g00110-Afu1g00120|||n.4694G>A||||||	GT:DP:RO:QR:AO:QA:GL	1/1:192:0:0:192:6657:-577.739,-57.7978,0
Chr1_A_fumigatus_Af293	4893	.	T	A	4815.18	.	AB=0;ABP=0;AC=2;AF=1;AN=2;AO=153;CIGAR=1X;DP=155;DPB=155;DPRA=0;EPP=3.13803;EPPR=0;GTI=0;LEN=1;MEANALT=2;MQM=41.719;MQMR=100;NS=1;NUMALT=1;ODDS=216.708;PAIRED=0.732026;PAIREDR=0;PAO=0;PQA=0;PQR=0;PRO=0;QA=5629;QR=60;RO=0;RPL=77;RPP=3.02449;RPPR=5.18177;RPR=76;RUN=1;SAF=78;SAP=3.13803;SAR=75;SRF=0;SRP=5.18177;SRR=0;TYPE=snp;ANN=A|downstream_gene_variant|MODIFIER|Afu1g00100|Afu1g00100|transcript|Afu1g00100-T|Coding||c.*4057T>A|||||4022|,A|downstream_gene_variant|MODIFIER|Afu1g00110|Afu1g00110|transcript|Afu1g00110-T|Coding||c.*432T>A|||||398|,A|downstream_gene_variant|MODIFIER|Afu1g00120|Afu1g00120|transcript|Afu1g00120-T|Coding||c.*1912A>T|||||1912|WARNING_TRANSCRIPT_INCOMPLETE,A|intergenic_region|MODIFIER|Afu1g00110-Afu1g00120|Afu1g00110-Afu1g00120|intergenic_region|Afu1g00110-Afu1g00120|||n.4893T>A||||||	GT:DP:RO:QR:AO:QA:GL	1/1:154:0:0:153:5629:-485.118,-46.0576,0
Chr1_A_fumigatus_Af293	4933	.	T	C	4987.75	.	AB=0;ABP=0;AC=2;AF=1;AN=2;AO=157;CIGAR=1X;DP=158;DPB=158;DPRA=0;EPP=3.68802;EPPR=0;GTI=0;LEN=1;MEANALT=1;MQM=40.9745;MQMR=100;NS=1;NUMALT=1;ODDS=222.253;PAIRED=0.77707;PAIREDR=0;PAO=0;PQA=0;PQR=0;PRO=0;QA=5892;QR=60;RO=0;RPL=72;RPP=5.34774;RPPR=5.18177;RPR=85;RUN=1;SAF=80;SAP=3.13478;SAR=77;SRF=0;SRP=5.18177;SRR=0;TYPE=snp;ANN=C|downstream_gene_variant|MODIFIER|Afu1g00100|Afu1g00100|transcript|Afu1g00100-T|Coding||c.*4097T>C|||||4062|,C|downstream_gene_variant|MODIFIER|Afu1g00110|Afu1g00110|transcript|Afu1g00110-T|Coding||c.*472T>C|||||438|,C|downstream_gene_variant|MODIFIER|Afu1g00120|Afu1g00120|transcript|Afu1g00120-T|Coding||c.*1872A>G|||||1872|WARNING_TRANSCRIPT_INCOMPLETE,C|intergenic_region|MODIFIER|Afu1g00110-Afu1g00120|Afu1g00110-Afu1g00120|intergenic_region|Afu1g00110-Afu1g00120|||n.4933T>C||||||	GT:DP:RO:QR:AO:QA:GL	1/1:157:0:0:157:5892:-502.677,-47.2617,0
Chr1_A_fumigatus_Af293	4988	.	CTG	TTT	4960.41	.	AB=0;ABP=0;AC=2;AF=1;AN=2;AO=156;CIGAR=1X1M1X;DP=158;DPB=160;DPRA=0;EPP=6.57374;EPPR=0;GTI=0;LEN=3;MEANALT=2;MQM=40.109;MQMR=0;NS=1;NUMALT=1;ODDS=225.026;PAIRED=0.826923;PAIREDR=0;PAO=6;PQA=203;PQR=0;PRO=0;QA=5683;QR=0;RO=0;RPL=78;RPP=3.0103;RPPR=0;RPR=78;RUN=1;SAF=78;SAP=3.0103;SAR=78;SRF=0;SRP=0;SRR=0;TYPE=complex;ANN=TTT|downstream_gene_variant|MODIFIER|Afu1g00100|Afu1g00100|transcript|Afu1g00100-T|Coding||c.*4152_*4154delCTGinsTTT|||||4117|,TTT|downstream_gene_variant|MODIFIER|Afu1g00110|Afu1g00110|transcript|Afu1g00110-T|Coding||c.*527_*529delCTGinsTTT|||||493|,TTT|downstream_gene_variant|MODIFIER|Afu1g00120|Afu1g00120|transcript|Afu1g00120-T|Coding||c.*1815_*1817delCAGinsAAA|||||1817|WARNING_TRANSCRIPT_INCOMPLETE,TTT|intergenic_region|MODIFIER|Afu1g00110-Afu1g00120|Afu1g00110-Afu1g00120|intergenic_region|Afu1g00110-Afu1g00120|||n.4988_4990delCTGinsTTT||||||	GT:DP:RO:QR:AO:QA:GL	1/1:157:0:0:156:5683:-499.982,-48.7669,0
Chr1_A_fumigatus_Af293	4999	.	G	A	5335.09	.	AB=0;ABP=0;AC=2;AF=1;AN=2;AO=174;CIGAR=1X;DP=175;DPB=175;DPRA=0;EPP=8.00219;EPPR=0;GTI=0;LEN=1;MEANALT=1;MQM=40.1782;MQMR=100;NS=1;NUMALT=1;ODDS=245.82;PAIRED=0.781609;PAIREDR=0;PAO=0;PQA=0;PQR=0;PRO=0;QA=6344;QR=60;RO=0;RPL=76;RPP=9.05049;RPPR=5.18177;RPR=98;RUN=1;SAF=85;SAP=3.20998;SAR=89;SRF=0;SRP=5.18177;SRR=0;TYPE=snp;ANN=A|downstream_gene_variant|MODIFIER|Afu1g00100|Afu1g00100|transcript|Afu1g00100-T|Coding||c.*4163G>A|||||4128|,A|downstream_gene_variant|MODIFIER|Afu1g00110|Afu1g00110|transcript|Afu1g00110-T|Coding||c.*538G>A|||||504|,A|downstream_gene_variant|MODIFIER|Afu1g00120|Afu1g00120|transcript|Afu1g00120-T|Coding||c.*1806C>T|||||1806|WARNING_TRANSCRIPT_INCOMPLETE,A|intergenic_region|MODIFIER|Afu1g00110-Afu1g00120|Afu1g00110-Afu1g00120|intergenic_region|Afu1g00110-Afu1g00120|||n.4999G>A||||||	GT:DP:RO:QR:AO:QA:GL	1/1:174:0:0:174:6344:-538.285,-52.3792,0
Chr1_A_fumigatus_Af293	5037	.	T	C	5458.76	.	AB=0;ABP=0;AC=2;AF=1;AN=2;AO=177;CIGAR=1X;DP=178;DPB=178;DPRA=0;EPP=7.43912;EPPR=0;GTI=0;LEN=1;MEANALT=1;MQM=40.6667;MQMR=100;NS=1;NUMALT=1;ODDS=249.979;PAIRED=0.768362;PAIREDR=0;PAO=0;PQA=0;PQR=0;PRO=0;QA=6512;QR=60;RO=0;RPL=80;RPP=6.55581;RPPR=5.18177;RPR=97;RUN=1;SAF=69;SAP=21.6702;SAR=108;SRF=0;SRP=5.18177;SRR=0;TYPE=snp;ANN=C|downstream_gene_variant|MODIFIER|Afu1g00100|Afu1g00100|transcript|Afu1g00100-T|Coding||c.*4201T>C|||||4166|,C|downstream_gene_variant|MODIFIER|Afu1g00110|Afu1g00110|transcript|Afu1g00110-T|Coding||c.*576T>C|||||542|,C|downstream_gene_variant|MODIFIER|Afu1g00120|Afu1g00120|transcript|Afu1g00120-T|Coding||c.*1768A>G|||||1768|WARNING_TRANSCRIPT_INCOMPLETE,C|intergenic_region|MODIFIER|Afu1g00110-Afu1g00120|Afu1g00110-Afu1g00120|intergenic_region|Afu1g00110-Afu1g00120|||n.5037T>C||||||	GT:DP:RO:QR:AO:QA:GL	1/1:177:0:0:177:6512:-552.209,-53.2823,0
Chr1_A_fumigatus_Af293	5387	.	A	G	5556.11	.	AB=0;ABP=0;AC=2;AF=1;AN=2;AO=178;CIGAR=1X;DP=179;DPB=179;DPRA=0;EPP=3.79105;EPPR=0;GTI=0;LEN=1;MEANALT=1;MQM=41.5506;MQMR=100;NS=1;NUMALT=1;ODDS=251.366;PAIRED=0.747191;PAIREDR=0;PAO=0;PQA=0;PQR=0;PRO=0;QA=6497;QR=60;RO=0;RPL=107;RPP=18.8206;RPPR=5.18177;RPR=71;RUN=1;SAF=88;SAP=3.0591;SAR=90;SRF=0;SRP=5.18177;SRR=0;TYPE=snp;ANN=G|upstream_gene_variant|MODIFIER|Afu1g00130|Afu1g00130|transcript|Afu1g00130-T|Coding||c.-4831A>G|||||4831|,G|downstream_gene_variant|MODIFIER|Afu1g00100|Afu1g00100|transcript|Afu1g00100-T|Coding||c.*4551A>G|||||4516|,G|downstream_gene_variant|MODIFIER|Afu1g00110|Afu1g00110|transcript|Afu1g00110-T|Coding||c.*926A>G|||||892|,G|downstream_gene_variant|MODIFIER|Afu1g00120|Afu1g00120|transcript|Afu1g00120-T|Coding||c.*1418T>C|||||1418|WARNING_TRANSCRIPT_INCOMPLETE,G|intergenic_region|MODIFIER|Afu1g00110-Afu1g00120|Afu1g00110-Afu1g00120|intergenic_region|Afu1g00110-Afu1g00120|||n.5387A>G||||||	GT:DP:RO:QR:AO:QA:GL	1/1:178:0:0:178:6497:-560.948,-53.5833,0
Chr1_A_fumigatus_Af293	5436	.	G	A	4897.4	.	AB=0;ABP=0;AC=2;AF=1;AN=2;AO=155;CIGAR=1X;DP=156;DPB=156;DPRA=0;EPP=9.18849;EPPR=0;GTI=0;LEN=1;MEANALT=1;MQM=41.3935;MQMR=100;NS=1;NUMALT=1;ODDS=219.481;PAIRED=0.741935;PAIREDR=0;PAO=0;PQA=0;PQR=0;PRO=0;QA=5763;QR=60;RO=0;RPL=71;RPP=5.37791;RPPR=5.18177;RPR=84;RUN=1;SAF=83;SAP=4.70545;SAR=72;SRF=0;SRP=5.18177;SRR=0;TYPE=snp;ANN=A|upstream_gene_variant|MODIFIER|Afu1g00130|Afu1g00130|transcript|Afu1g00130-T|Coding||c.-4782G>A|||||4782|,A|downstream_gene_variant|MODIFIER|Afu1g00100|Afu1g00100|transcript|Afu1g00100-T|Coding||c.*4600G>A|||||4565|,A|downstream_gene_variant|MODIFIER|Afu1g00110|Afu1g00110|transcript|Afu1g00110-T|Coding||c.*975G>A|||||941|,A|downstream_gene_variant|MODIFIER|Afu1g00120|Afu1g00120|transcript|Afu1g00120-T|Coding||c.*1369C>T|||||1369|WARNING_TRANSCRIPT_INCOMPLETE,A|intergenic_region|MODIFIER|Afu1g00110-Afu1g00120|Afu1g00110-Afu1g00120|intergenic_region|Afu1g00110-Afu1g00120|||n.5436G>A||||||	GT:DP:RO:QR:AO:QA:GL	1/1:155:0:0:155:5763:-494.342,-46.6597,0
Chr1_A_fumigatus_Af293	5541	.	G	A	5234.55	.	AB=0;ABP=0;AC=2;AF=1;AN=2;AO=166;CIGAR=1X;DP=167;DPB=167;DPRA=0;EPP=6.35908;EPPR=0;GTI=0;LEN=1;MEANALT=1;MQM=41.3494;MQMR=100;NS=1;NUMALT=1;ODDS=234.73;PAIRED=0.753012;PAIREDR=0;PAO=0;PQA=0;PQR=0;PRO=0;QA=6147;QR=60;RO=0;RPL=85;RPP=3.2196;RPPR=5.18177;RPR=81;RUN=1;SAF=82;SAP=3.06262;SAR=84;SRF=0;SRP=5.18177;SRR=0;TYPE=snp;ANN=A|upstream_gene_variant|MODIFIER|Afu1g00130|Afu1g00130|transcript|Afu1g00130-T|Coding||c.-4677G>A|||||4677|,A|downstream_gene_variant|MODIFIER|Afu1g00100|Afu1g00100|transcript|Afu1g00100-T|Coding||c.*4705G>A|||||4670|,A|downstream_gene_variant|MODIFIER|Afu1g00110|Afu1g00110|transcript|Afu1g00110-T|Coding||c.*1080G>A|||||1046|,A|downstream_gene_variant|MODIFIER|Afu1g00120|Afu1g00120|transcript|Afu1g00120-T|Coding||c.*1264C>T|||||1264|WARNING_TRANSCRIPT_INCOMPLETE,A|intergenic_region|MODIFIER|Afu1g00110-Afu1g00120|Afu1g00110-Afu1g00120|intergenic_region|Afu1g00110-Afu1g00120|||n.5541G>A||||||	GT:DP:RO:QR:AO:QA:GL	1/1:166:0:0:166:6147:-527.441,-49.971,0
Chr1_A_fumigatus_Af293	5560	.	A	G	5385.74	.	AB=0;ABP=0;AC=2;AF=1;AN=2;AO=174;CIGAR=1X;DP=175;DPB=175;DPRA=0;EPP=3.0103;EPPR=0;GTI=0;LEN=1;MEANALT=1;MQM=41.1954;MQMR=100;NS=1;NUMALT=1;ODDS=245.82;PAIRED=0.764368;PAIREDR=0;PAO=0;PQA=0;PQR=0;PRO=0;QA=6312;QR=60;RO=0;RPL=87;RPP=3.0103;RPPR=5.18177;RPR=87;RUN=1;SAF=86;SAP=3.06022;SAR=88;SRF=0;SRP=5.18177;SRR=0;TYPE=snp;ANN=G|upstream_gene_variant|MODIFIER|Afu1g00130|Afu1g00130|transcript|Afu1g00130-T|Coding||c.-4658A>G|||||4658|,G|downstream_gene_variant|MODIFIER|Afu1g00100|Afu1g00100|transcript|Afu1g00100-T|Coding||c.*4724A>G|||||4689|,G|downstream_gene_variant|MODIFIER|Afu1g00110|Afu1g00110|transcript|Afu1g00110-T|Coding||c.*1099A>G|||||1065|,G|downstream_gene_variant|MODIFIER|Afu1g00120|Afu1g00120|transcript|Afu1g00120-T|Coding||c.*1245T>C|||||1245|WARNING_TRANSCRIPT_INCOMPLETE,G|intergenic_region|MODIFIER|Afu1g00110-Afu1g00120|Afu1g00110-Afu1g00120|intergenic_region|Afu1g00110-Afu1g00120|||n.5560A>G||||||	GT:DP:RO:QR:AO:QA:GL	1/1:174:0:0:174:6312:-542.235,-52.3792,0
Chr1_A_fumigatus_Af293	5825	.	C	T	5760.3	.	AB=0;ABP=0;AC=2;AF=1;AN=2;AO=182;CIGAR=1X;DP=183;DPB=183;DPRA=0;EPP=3.0103;EPPR=0;GTI=0;LEN=1;MEANALT=1;MQM=41.7912;MQMR=100;NS=1;NUMALT=1;ODDS=256.911;PAIRED=0.769231;PAIREDR=0;PAO=0;PQA=0;PQR=0;PRO=0;QA=6735;QR=60;RO=0;RPL=96;RPP=4.20342;RPPR=5.18177;RPR=86;RUN=1;SAF=107;SAP=15.2278;SAR=75;SRF=0;SRP=5.18177;SRR=0;TYPE=snp;ANN=T|upstream_gene_variant|MODIFIER|Afu1g00130|Afu1g00130|transcript|Afu1g00130-T|Coding||c.-4393C>T|||||4393|,T|downstream_gene_variant|MODIFIER|Afu1g00100|Afu1g00100|transcript|Afu1g00100-T|Coding||c.*4989C>T|||||4954|,T|downstream_gene_variant|MODIFIER|Afu1g00110|Afu1g00110|transcript|Afu1g00110-T|Coding||c.*1364C>T|||||1330|,T|downstream_gene_variant|MODIFIER|Afu1g00120|Afu1g00120|transcript|Afu1g00120-T|Coding||c.*980G>A|||||980|WARNING_TRANSCRIPT_INCOMPLETE,T|intergenic_region|MODIFIER|Afu1g00110-Afu1g00120|Afu1g00110-Afu1g00120|intergenic_region|Afu1g00110-Afu1g00120|||n.5825C>T||||||	GT:DP:RO:QR:AO:QA:GL	1/1:182:0:0:182:6735:-581.056,-54.7875,0
Chr1_A_fumigatus_Af293	5871	.	G	T	5715.23	.	AB=0;ABP=0;AC=2;AF=1;AN=2;AO=183;CIGAR=1X;DP=184;DPB=184;DPRA=0;EPP=17.5461;EPPR=0;GTI=0;LEN=1;MEANALT=1;MQM=41.3333;MQMR=100;NS=1;NUMALT=1;ODDS=258.297;PAIRED=0.825137;PAIREDR=0;PAO=0;PQA=0;PQR=0;PRO=0;QA=6717;QR=60;RO=0;RPL=85;RPP=5.01565;RPPR=5.18177;RPR=98;RUN=1;SAF=97;SAP=4.44608;SAR=86;SRF=0;SRP=5.18177;SRR=0;TYPE=snp;ANN=T|upstream_gene_variant|MODIFIER|Afu1g00130|Afu1g00130|transcript|Afu1g00130-T|Coding||c.-4347G>T|||||4347|,T|downstream_gene_variant|MODIFIER|Afu1g00100|Afu1g00100|transcript|Afu1g00100-T|Coding||c.*5035G>T|||||5000|,T|downstream_gene_variant|MODIFIER|Afu1g00110|Afu1g00110|transcript|Afu1g00110-T|Coding||c.*1410G>T|||||1376|,T|downstream_gene_variant|MODIFIER|Afu1g00120|Afu1g00120|transcript|Afu1g00120-T|Coding||c.*934C>A|||||934|WARNING_TRANSCRIPT_INCOMPLETE,T|intergenic_region|MODIFIER|Afu1g00110-Afu1g00120|Afu1g00110-Afu1g00120|intergenic_region|Afu1g00110-Afu1g00120|||n.5871G>T||||||	GT:DP:RO:QR:AO:QA:GL	1/1:183:0:0:183:6717:-577.01,-55.0885,0
Chr1_A_fumigatus_Af293	5940	.	CCTTT	CCTTCTTT	4634.71	.	AB=0;ABP=0;AC=2;AF=1;AN=2;AO=159;CIGAR=1M3I4M;DP=172;DPB=276.6;DPRA=0;EPP=9.03306;EPPR=0;GTI=0;LEN=3;MEANALT=5;MQM=38.6226;MQMR=0;NS=1;NUMALT=1;ODDS=249.979;PAIRED=0.767296;PAIREDR=0;PAO=9;PQA=251;PQR=251;PRO=9;QA=5513;QR=0;RO=0;RPL=69;RPP=9.03306;RPPR=0;RPR=90;RUN=1;SAF=73;SAP=5.31834;SAR=86;SRF=0;SRP=0;SRR=0;TYPE=ins;ANN=CCTTCTTT|upstream_gene_variant|MODIFIER|Afu1g00130|Afu1g00130|transcript|Afu1g00130-T|Coding||c.-4275_-4274insCTT|||||4274|,CCTTCTTT|downstream_gene_variant|MODIFIER|Afu1g00110|Afu1g00110|transcript|Afu1g00110-T|Coding||c.*1482_*1483insCTT|||||1449|,CCTTCTTT|downstream_gene_variant|MODIFIER|Afu1g00120|Afu1g00120|transcript|Afu1g00120-T|Coding||c.*861_*862insAAG|||||861|WARNING_TRANSCRIPT_INCOMPLETE,CCTTCTTT|intergenic_region|MODIFIER|Afu1g00110-Afu1g00120|Afu1g00110-Afu1g00120|intergenic_region|Afu1g00110-Afu1g00120|||n.5943_5944insCTT||||||	GT:DP:RO:QR:AO:QA:GL	1/1:171:0:0:159:5513:-468.499,-58.7008,0
Chr1_A_fumigatus_Af293	5962	.	C	T	5802.6	.	AB=0;ABP=0;AC=2;AF=1;AN=2;AO=187;CIGAR=1X;DP=188;DPB=188;DPRA=0;EPP=7.20229;EPPR=0;GTI=0;LEN=1;MEANALT=1;MQM=38.9305;MQMR=100;NS=1;NUMALT=1;ODDS=263.842;PAIRED=0.764706;PAIREDR=0;PAO=0;PQA=0;PQR=0;PRO=0;QA=7241;QR=60;RO=0;RPL=79;RPP=12.7761;RPPR=5.18177;RPR=108;RUN=1;SAF=80;SAP=11.4756;SAR=107;SRF=0;SRP=5.18177;SRR=0;TYPE=snp;ANN=T|upstream_gene_variant|MODIFIER|Afu1g00130|Afu1g00130|transcript|Afu1g00130-T|Coding||c.-4256C>T|||||4256|,T|downstream_gene_variant|MODIFIER|Afu1g00110|Afu1g00110|transcript|Afu1g00110-T|Coding||c.*1501C>T|||||1467|,T|downstream_gene_variant|MODIFIER|Afu1g00120|Afu1g00120|transcript|Afu1g00120-T|Coding||c.*843G>A|||||843|WARNING_TRANSCRIPT_INCOMPLETE,T|intergenic_region|MODIFIER|Afu1g00110-Afu1g00120|Afu1g00110-Afu1g00120|intergenic_region|Afu1g00110-Afu1g00120|||n.5962C>T||||||	GT:DP:RO:QR:AO:QA:GL	1/1:187:0:0:187:7241:-586.201,-56.2926,0
Chr1_A_fumigatus_Af293	6047	.	T	A	6501.83	.	AB=0;ABP=0;AC=2;AF=1;AN=2;AO=205;CIGAR=1X;DP=206;DPB=206;DPRA=0;EPP=3.52933;EPPR=0;GTI=0;LEN=1;MEANALT=1;MQM=41.4585;MQMR=100;NS=1;NUMALT=1;ODDS=288.796;PAIRED=0.75122;PAIREDR=0;PAO=0;PQA=0;PQR=0;PRO=0;QA=7660;QR=60;RO=0;RPL=94;RPP=6.07155;RPPR=5.18177;RPR=111;RUN=1;SAF=103;SAP=3.02089;SAR=102;SRF=0;SRP=5.18177;SRR=0;TYPE=snp;ANN=A|upstream_gene_variant|MODIFIER|Afu1g00130|Afu1g00130|transcript|Afu1g00130-T|Coding||c.-4171T>A|||||4171|,A|downstream_gene_variant|MODIFIER|Afu1g00110|Afu1g00110|transcript|Afu1g00110-T|Coding||c.*1586T>A|||||1552|,A|downstream_gene_variant|MODIFIER|Afu1g00120|Afu1g00120|transcript|Afu1g00120-T|Coding||c.*758A>T|||||758|WARNING_TRANSCRIPT_INCOMPLETE,A|intergenic_region|MODIFIER|Afu1g00110-Afu1g00120|Afu1g00110-Afu1g00120|intergenic_region|Afu1g00110-Afu1g00120|||n.6047T>A||||||	GT:DP:RO:QR:AO:QA:GL	1/1:205:0:0:205:7660:-654.304,-61.7112,0
Chr1_A_fumigatus_Af293	6190	.	A	G	5693.89	.	AB=0;ABP=0;AC=2;AF=1;AN=2;AO=181;CIGAR=1X;DP=182;DPB=182;DPRA=0;EPP=3.98206;EPPR=0;GTI=0;LEN=1;MEANALT=1;MQM=39.5138;MQMR=100;NS=1;NUMALT=1;ODDS=255.524;PAIRED=0.530387;PAIREDR=0;PAO=0;PQA=0;PQR=0;PRO=0;QA=6999;QR=60;RO=0;RPL=104;RPP=11.7562;RPPR=5.18177;RPR=77;RUN=1;SAF=81;SAP=7.34125;SAR=100;SRF=0;SRP=5.18177;SRR=0;TYPE=snp;ANN=G|upstream_gene_variant|MODIFIER|Afu1g00130|Afu1g00130|transcript|Afu1g00130-T|Coding||c.-4028A>G|||||4028|,G|downstream_gene_variant|MODIFIER|Afu1g00110|Afu1g00110|transcript|Afu1g00110-T|Coding||c.*1729A>G|||||1695|,G|downstream_gene_variant|MODIFIER|Afu1g00120|Afu1g00120|transcript|Afu1g00120-T|Coding||c.*615T>C|||||615|WARNING_TRANSCRIPT_INCOMPLETE,G|intergenic_region|MODIFIER|Afu1g00110-Afu1g00120|Afu1g00110-Afu1g00120|intergenic_region|Afu1g00110-Afu1g00120|||n.6190A>G||||||	GT:DP:RO:QR:AO:QA:GL	1/1:181:0:0:181:6999:-574.472,-54.4864,0
Chr1_A_fumigatus_Af293	6211	.	T	A	5774.79	.	AB=0;ABP=0;AC=2;AF=1;AN=2;AO=185;CIGAR=1X;DP=186;DPB=186;DPRA=0;EPP=3.02204;EPPR=0;GTI=0;LEN=1;MEANALT=1;MQM=39.4811;MQMR=100;NS=1;NUMALT=1;ODDS=261.07;PAIRED=0.464865;PAIREDR=0;PAO=0;PQA=0;PQR=0;PRO=0;QA=7089;QR=60;RO=0;RPL=99;RPP=4.99397;RPPR=5.18177;RPR=86;RUN=1;SAF=85;SAP=5.65128;SAR=100;SRF=0;SRP=5.18177;SRR=0;TYPE=snp;ANN=A|upstream_gene_variant|MODIFIER|Afu1g00130|Afu1g00130|transcript|Afu1g00130-T|Coding||c.-4007T>A|||||4007|,A|downstream_gene_variant|MODIFIER|Afu1g00110|Afu1g00110|transcript|Afu1g00110-T|Coding||c.*1750T>A|||||1716|,A|downstream_gene_variant|MODIFIER|Afu1g00120|Afu1g00120|transcript|Afu1g00120-T|Coding||c.*594A>T|||||594|WARNING_TRANSCRIPT_INCOMPLETE,A|intergenic_region|MODIFIER|Afu1g00110-Afu1g00120|Afu1g00110-Afu1g00120|intergenic_region|Afu1g00110-Afu1g00120|||n.6211T>A||||||	GT:DP:RO:QR:AO:QA:GL	1/1:185:0:0:185:7089:-581.638,-55.6906,0
Chr1_A_fumigatus_Af293	6223	.	C	T	5558.83	.	AB=0;ABP=0;AC=2;AF=1;AN=2;AO=181;CIGAR=1X;DP=183;DPB=183;DPRA=0;EPP=3.31023;EPPR=3.0103;GTI=0;LEN=1;MEANALT=1;MQM=39.5193;MQMR=61.5;NS=1;NUMALT=1;ODDS=248.529;PAIRED=0.464088;PAIREDR=0;PAO=0;PQA=0;PQR=0;PRO=0;QA=6791;QR=97;RO=1;RPL=88;RPP=3.31023;RPPR=7.35324;RPR=93;RUN=1;SAF=82;SAP=6.47746;SAR=99;SRF=0;SRP=7.35324;SRR=1;TYPE=snp;ANN=T|upstream_gene_variant|MODIFIER|Afu1g00130|Afu1g00130|transcript|Afu1g00130-T|Coding||c.-3995C>T|||||3995|,T|downstream_gene_variant|MODIFIER|Afu1g00110|Afu1g00110|transcript|Afu1g00110-T|Coding||c.*1762C>T|||||1728|,T|downstream_gene_variant|MODIFIER|Afu1g00120|Afu1g00120|transcript|Afu1g00120-T|Coding||c.*582G>A|||||582|WARNING_TRANSCRIPT_INCOMPLETE,T|intergenic_region|MODIFIER|Afu1g00110-Afu1g00120|Afu1g00110-Afu1g00120|intergenic_region|Afu1g00110-Afu1g00120|||n.6223C>T||||||	GT:DP:RO:QR:AO:QA:GL	1/1:182:1:37:181:6791:-559.067,-52.5043,0
Chr1_A_fumigatus_Af293	6463	.	TC	AA	338.593	.	AB=0.481481;ABP=3.09072;AC=1;AF=0.5;AN=2;AO=13;CIGAR=2X;DP=28;DPB=30.5;DPRA=0;EPP=16.5402;EPPR=8.59409;GTI=0;LEN=2;MEANALT=1;MQM=38.4615;MQMR=24.0714;NS=1;NUMALT=1;ODDS=20.8317;PAIRED=0.769231;PAIREDR=0.5;PAO=6;PQA=201;PQR=0;PRO=0;QA=435;QR=517;RO=14;RPL=13;RPP=31.2394;RPPR=33.4109;RPR=0;RUN=1;SAF=2;SAP=16.5402;SAR=11;SRF=4;SRP=8.59409;SRR=10;TYPE=mnp;ANN=AA|upstream_gene_variant|MODIFIER|Afu1g00130|Afu1g00130|transcript|Afu1g00130-T|Coding||c.-3755_-3754delTCinsAA|||||3755|,AA|downstream_gene_variant|MODIFIER|Afu1g00110|Afu1g00110|transcript|Afu1g00110-T|Coding||c.*2002_*2003delTCinsAA|||||1968|,AA|downstream_gene_variant|MODIFIER|Afu1g00120|Afu1g00120|transcript|Afu1g00120-T|Coding||c.*341_*342delGAinsTT|||||342|WARNING_TRANSCRIPT_INCOMPLETE,AA|intergenic_region|MODIFIER|Afu1g00110-Afu1g00120|Afu1g00110-Afu1g00120|intergenic_region|Afu1g00110-Afu1g00120|||n.6463_6464delTCinsAA||||||	GT:DP:RO:QR:AO:QA:GL	0/1:27:14:517:13:435:-44.6408,0,-18.515
Chr1_A_fumigatus_Af293	6465	.	T	A	83.0329	.	AB=0.48;ABP=3.09716;AC=1;AF=0.5;AN=2;AO=12;CIGAR=1X;DP=26;DPB=26;DPRA=0;EPP=14.5915;EPPR=5.49198;GTI=0;LEN=1;MEANALT=1;MQM=27.25;MQMR=37.5714;NS=1;NUMALT=1;ODDS=19.119;PAIRED=0.75;PAIREDR=0.5;PAO=0;PQA=0;PQR=0;PRO=0;QA=402;QR=498;RO=13;RPL=12;RPP=29.068;RPPR=33.4109;RPR=0;RUN=1;SAF=2;SAP=14.5915;SAR=10;SRF=4;SRP=8.59409;SRR=9;TYPE=snp;ANN=A|upstream_gene_variant|MODIFIER|Afu1g00130|Afu1g00130|transcript|Afu1g00130-T|Coding||c.-3753T>A|||||3753|,A|downstream_gene_variant|MODIFIER|Afu1g00110|Afu1g00110|transcript|Afu1g00110-T|Coding||c.*2004T>A|||||1970|,A|downstream_gene_variant|MODIFIER|Afu1g00120|Afu1g00120|transcript|Afu1g00120-T|Coding||c.*340A>T|||||340|WARNING_TRANSCRIPT_INCOMPLETE,A|intergenic_region|MODIFIER|Afu1g00110-Afu1g00120|Afu1g00110-Afu1g00120|intergenic_region|Afu1g00110-Afu1g00120|||n.6465T>A||||||	GT:DP:RO:QR:AO:QA:GL	0/1:25:13:438:12:402:-18.311,0,-24.9446
Chr1_A_fumigatus_Af293	6468	.	GCGAAACTT	TCCAGTAATA	98.9207	.	AB=0;ABP=0;AC=2;AF=1;AN=2;AO=2;CIGAR=1X1M1X1M1I1X1M1X1M1X;DP=3;DPB=5.33333;DPRA=0;EPP=7.35324;EPPR=0;GTI=0;LEN=10;MEANALT=1;MQM=13;MQMR=0;NS=1;NUMALT=1;ODDS=10.8435;PAIRED=0.5;PAIREDR=0;PAO=5;PQA=159;PQR=0;PRO=0;QA=65;QR=0;RO=0;RPL=2;RPP=7.35324;RPPR=0;RPR=0;RUN=1;SAF=0;SAP=7.35324;SAR=2;SRF=0;SRP=0;SRR=0;TYPE=complex;ANN=TCCAGTAATA|upstream_gene_variant|MODIFIER|Afu1g00130|Afu1g00130|transcript|Afu1g00130-T|Coding||c.-3750_-3742delGCGAAACTTinsTCCAGTAATA|||||3750|,TCCAGTAATA|downstream_gene_variant|MODIFIER|Afu1g00110|Afu1g00110|transcript|Afu1g00110-T|Coding||c.*2007_*2015delGCGAAACTTinsTCCAGTAATA|||||1973|,TCCAGTAATA|downstream_gene_variant|MODIFIER|Afu1g00120|Afu1g00120|transcript|Afu1g00120-T|Coding||c.*329_*337delAAGTTTCGCinsTATTACTGGA|||||337|WARNING_TRANSCRIPT_INCOMPLETE,TCCAGTAATA|intergenic_region|MODIFIER|Afu1g00110-Afu1g00120|Afu1g00110-Afu1g00120|intergenic_region|Afu1g00110-Afu1g00120|||n.6468_6476delGCGAAACTTinsTCCAGTAATA||||||	GT:DP:RO:QR:AO:QA:GL	1/1:2:0:0:2:65:-11.6982,-2.10721,0
Chr1_A_fumigatus_Af293	14041	.	G	A	141.289	.	AB=0;ABP=0;AC=2;AF=1;AN=2;AO=69;CIGAR=1X;DP=176;DPB=176;DPRA=0;EPP=12.1053;EPPR=17.8047;GTI=0;LEN=1;MEANALT=1;MQM=4.53623;MQMR=1.92523;NS=1;NUMALT=1;ODDS=32.533;PAIRED=0.797101;PAIREDR=0.859813;PAO=0;PQA=0;PQR=0;PRO=0;QA=2537;QR=3941;RO=106;RPL=2;RPP=135.974;RPPR=55.7953;RPR=67;RUN=1;SAF=45;SAP=16.8888;SAR=24;SRF=82;SRP=68.9459;SRR=24;TYPE=snp;ANN=A|downstream_gene_variant|MODIFIER|Afu1g00130|Afu1g00130|transcript|Afu1g00130-T|Coding||c.*2935G>A|||||2935|,A|intron_variant|MODIFIER|Afu1g00140|Afu1g00140|transcript|Afu1g00140-T|Coding|1/4|c.565-243G>A||||||	GT:DP:RO:QR:AO:QA:GL	1/1:175:106:3881:69:2537:-18.6574,-43.1365,0
Chr1_A_fumigatus_Af293	14074	.	G	A	160.545	.	AB=0;ABP=0;AC=2;AF=1;AN=2;AO=100;CIGAR=1X;DP=213;DPB=213;DPRA=0;EPP=3.0103;EPPR=3.18325;GTI=0;LEN=1;MEANALT=1;MQM=4.68;MQMR=3.77876;NS=1;NUMALT=1;ODDS=36.9669;PAIRED=0.85;PAIREDR=0.840708;PAO=0;PQA=0;PQR=0;PRO=0;QA=3744;QR=4051;RO=112;RPL=30;RPP=37.7539;RPPR=3.02952;RPR=70;RUN=1;SAF=58;SAP=8.56927;SAR=42;SRF=86;SRP=69.9032;SRR=26;TYPE=snp;ANN=A|downstream_gene_variant|MODIFIER|Afu1g00130|Afu1g00130|transcript|Afu1g00130-T|Coding||c.*2968G>A|||||2968|,A|intron_variant|MODIFIER|Afu1g00140|Afu1g00140|transcript|Afu1g00140-T|Coding|1/4|c.565-210G>A||||||	GT:DP:RO:QR:AO:QA:GL	1/1:212:112:3991:100:3744:-12.7681,-34.456,0
Chr1_A_fumigatus_Af293	14161	.	G	A	148.215	.	AB=0;ABP=0;AC=2;AF=1;AN=2;AO=78;CIGAR=1X;DP=158;DPB=158;DPRA=0;EPP=39.0901;EPPR=3.11887;GTI=0;LEN=1;MEANALT=1;MQM=4.51282;MQMR=2.2625;NS=1;NUMALT=1;ODDS=34.1279;PAIRED=0.858974;PAIREDR=0.725;PAO=0;PQA=0;PQR=0;PRO=0;QA=2889;QR=3030;RO=79;RPL=77;RPP=163.811;RPPR=143.722;RPR=1;RUN=1;SAF=56;SAP=35.1926;SAR=22;SRF=42;SRP=3.44459;SRR=37;TYPE=snp;ANN=A|downstream_gene_variant|MODIFIER|Afu1g00130|Afu1g00130|transcript|Afu1g00130-T|Coding||c.*3055G>A|||||3055|,A|intron_variant|MODIFIER|Afu1g00140|Afu1g00140|transcript|Afu1g00140-T|Coding|1/4|c.565-123G>A||||||	GT:DP:RO:QR:AO:QA:GL	1/1:157:79:2970:78:2889:-24.409,-39.9633,0
Chr1_A_fumigatus_Af293	14474	.	G	A	140.697	.	AB=0;ABP=0;AC=2;AF=1;AN=2;AO=69;CIGAR=1X;DP=167;DPB=167;DPRA=0;EPP=6.81824;EPPR=3.09893;GTI=0;LEN=1;MEANALT=1;MQM=3.56522;MQMR=2.82653;NS=1;NUMALT=1;ODDS=32.3966;PAIRED=0.768116;PAIREDR=0.561224;PAO=0;PQA=0;PQR=0;PRO=0;QA=2647;QR=3759;RO=97;RPL=27;RPP=10.0912;RPPR=111.584;RPR=42;RUN=1;SAF=19;SAP=33.2536;SAR=50;SRF=45;SRP=4.4284;SRR=52;TYPE=snp;ANN=A|missense_variant|MODERATE|Afu1g00140|Afu1g00140|transcript|Afu1g00140-T|Coding|2/5|c.755G>A|p.Arg252Gln|755/1197|755/1197|252/398||,A|downstream_gene_variant|MODIFIER|Afu1g00130|Afu1g00130|transcript|Afu1g00130-T|Coding||c.*3368G>A|||||3368|	GT:DP:RO:QR:AO:QA:GL	1/1:166:97:3699:69:2647:-6.22697,-34.0302,0
Chr1_A_fumigatus_Af293	14515	.	C	T	111.886	.	AB=0;ABP=0;AC=2;AF=1;AN=2;AO=61;CIGAR=1X;DP=99;DPB=99;DPRA=0;EPP=11.0198;EPPR=3.9246;GTI=0;LEN=1;MEANALT=1;MQM=2.85246;MQMR=4.05263;NS=1;NUMALT=1;ODDS=25.7626;PAIRED=0.672131;PAIREDR=0.605263;PAO=0;PQA=0;PQR=0;PRO=0;QA=2347;QR=1423;RO=37;RPL=42;RPP=21.8416;RPPR=41.6397;RPR=19;RUN=1;SAF=24;SAP=9.02635;SAR=37;SRF=20;SRP=3.23888;SRR=17;TYPE=snp;ANN=T|downstream_gene_variant|MODIFIER|Afu1g00130|Afu1g00130|transcript|Afu1g00130-T|Coding||c.*3409C>T|||||3409|,T|intron_variant|MODIFIER|Afu1g00140|Afu1g00140|transcript|Afu1g00140-T|Coding|2/4|c.780+16C>T||||||	GT:DP:RO:QR:AO:QA:GL	1/1:98:37:1363:61:2347:-10.8109,-24.6278,0
Chr1_A_fumigatus_Af293	14710	.	G	A	312.132	.	AB=0;ABP=0;AC=2;AF=1;AN=2;AO=28;CIGAR=1X;DP=101;DPB=101;DPRA=0;EPP=3.32051;EPPR=39.4494;GTI=0;LEN=1;MEANALT=1;MQM=4.14286;MQMR=2.35616;NS=1;NUMALT=1;ODDS=71.8711;PAIRED=0.0357143;PAIREDR=0.561644;PAO=0;PQA=0;PQR=0;PRO=0;QA=1047;QR=2798;RO=72;RPL=6;RPP=22.8638;RPPR=161.528;RPR=22;RUN=1;SAF=15;SAP=3.32051;SAR=13;SRF=18;SRP=43.7328;SRR=54;TYPE=snp;ANN=A|downstream_gene_variant|MODIFIER|Afu1g00130|Afu1g00130|transcript|Afu1g00130-T|Coding||c.*3604G>A|||||3604|,A|intron_variant|MODIFIER|Afu1g00140|Afu1g00140|transcript|Afu1g00140-T|Coding|2/4|c.781-52G>A||||||	GT:DP:RO:QR:AO:QA:GL	1/1:100:72:2738:28:1047:-3.98918,-23.6148,0
Chr1_A_fumigatus_Af293	14722	.	C	T	263.996	.	AB=0;ABP=0;AC=2;AF=1;AN=2;AO=26;CIGAR=1X;DP=82;DPB=82;DPRA=0;EPP=3.0103;EPPR=25.3454;GTI=0;LEN=1;MEANALT=1;MQM=4.38462;MQMR=2.76786;NS=1;NUMALT=1;ODDS=60.7874;PAIRED=0;PAIREDR=0.571429;PAO=0;PQA=0;PQR=0;PRO=0;QA=999;QR=2055;RO=55;RPL=12;RPP=3.34437;RPPR=124.613;RPR=14;RUN=1;SAF=13;SAP=3.0103;SAR=13;SRF=15;SRP=29.2231;SRR=40;TYPE=snp;ANN=T|downstream_gene_variant|MODIFIER|Afu1g00130|Afu1g00130|transcript|Afu1g00130-T|Coding||c.*3616C>T|||||3616|,T|intron_variant|MODIFIER|Afu1g00140|Afu1g00140|transcript|Afu1g00140-T|Coding|2/4|c.781-40C>T||||||	GT:DP:RO:QR:AO:QA:GL	1/1:81:55:1995:26:999:-5.34211,-19.4252,0
Chr1_A_fumigatus_Af293	25308	.	TACAT	CACAC	217.6	.	AB=0;ABP=0;AC=2;AF=1;AN=2;AO=44;CIGAR=1X3M1X;DP=45;DPB=45;DPRA=0;EPP=3.79993;EPPR=0;GTI=0;LEN=5;MEANALT=1;MQM=7.38636;MQMR=0;NS=1;NUMALT=1;ODDS=50.1042;PAIRED=0;PAIREDR=0;PAO=2;PQA=70;PQR=0;PRO=0;QA=1524;QR=0;RO=0;RPL=7;RPP=47.4268;RPPR=0;RPR=37;RUN=1;SAF=23;SAP=3.20771;SAR=21;SRF=0;SRP=0;SRR=0;TYPE=complex;ANN=CACAC|upstream_gene_variant|MODIFIER|Afu1g00150|Afu1g00150|transcript|Afu1g00150-T|Coding||c.-134_-130delTACATinsCACAC|||||134|,CACAC|upstream_gene_variant|MODIFIER|Afu1g00160|Afu1g00160|transcript|Afu1g00160-T|Coding||c.-4290_-4286delTACATinsCACAC|||||4290|,CACAC|upstream_gene_variant|MODIFIER|Afu1g00170|Afu1g00170|transcript|Afu1g00170-T|Coding||c.-4972_-4968delTACATinsCACAC|||||4972|,CACAC|intergenic_region|MODIFIER|Afu1g00140-Afu1g00150|Afu1g00140-Afu1g00150|intergenic_region|Afu1g00140-Afu1g00150|||n.25308_25312delTACATinsCACAC||||||	GT:DP:RO:QR:AO:QA:GL	1/1:44:0:0:44:1524:-29.363,-13.8474,0
Chr1_A_fumigatus_Af293	25334	.	G	A	272.323	.	AB=0;ABP=0;AC=2;AF=1;AN=2;AO=50;CIGAR=1X;DP=51;DPB=51;DPRA=0;EPP=3.0103;EPPR=0;GTI=0;LEN=1;MEANALT=1;MQM=6.74;MQMR=100;NS=1;NUMALT=1;ODDS=62.7046;PAIRED=0;PAIREDR=0;PAO=0;PQA=0;PQR=0;PRO=0;QA=1834;QR=60;RO=0;RPL=28;RPP=4.57376;RPPR=5.18177;RPR=22;RUN=1;SAF=25;SAP=3.0103;SAR=25;SRF=0;SRP=5.18177;SRR=0;TYPE=snp;ANN=A|upstream_gene_variant|MODIFIER|Afu1g00150|Afu1g00150|transcript|Afu1g00150-T|Coding||c.-108G>A|||||108|,A|upstream_gene_variant|MODIFIER|Afu1g00160|Afu1g00160|transcript|Afu1g00160-T|Coding||c.-4264G>A|||||4264|,A|upstream_gene_variant|MODIFIER|Afu1g00170|Afu1g00170|transcript|Afu1g00170-T|Coding||c.-4946G>A|||||4946|,A|intergenic_region|MODIFIER|Afu1g00140-Afu1g00150|Afu1g00140-Afu1g00150|intergenic_region|Afu1g00140-Afu1g00150|||n.25334G>A||||||	GT:DP:RO:QR:AO:QA:GL	1/1:50:0:0:50:1834:-30.235,-15.0515,0
Chr1_A_fumigatus_Af293	25357	.	G	A	183.069	.	AB=0;ABP=0;AC=2;AF=1;AN=2;AO=43;CIGAR=1X;DP=44;DPB=44;DPRA=0;EPP=3.46479;EPPR=0;GTI=0;LEN=1;MEANALT=1;MQM=6.65116;MQMR=100;NS=1;NUMALT=1;ODDS=42.1532;PAIRED=0;PAIREDR=0;PAO=0;PQA=0;PQR=0;PRO=0;QA=1625;QR=60;RO=0;RPL=36;RPP=45.4803;RPPR=5.18177;RPR=7;RUN=1;SAF=20;SAP=3.46479;SAR=23;SRF=0;SRP=5.18177;SRR=0;TYPE=snp;ANN=A|upstream_gene_variant|MODIFIER|Afu1g00150|Afu1g00150|transcript|Afu1g00150-T|Coding||c.-85G>A|||||85|,A|upstream_gene_variant|MODIFIER|Afu1g00160|Afu1g00160|transcript|Afu1g00160-T|Coding||c.-4241G>A|||||4241|,A|upstream_gene_variant|MODIFIER|Afu1g00170|Afu1g00170|transcript|Afu1g00170-T|Coding||c.-4923G>A|||||4923|,A|intergenic_region|MODIFIER|Afu1g00140-Afu1g00150|Afu1g00140-Afu1g00150|intergenic_region|Afu1g00140-Afu1g00150|||n.25357G>A||||||	GT:DP:RO:QR:AO:QA:GL	1/1:43:0:0:43:1625:-25.6665,-12.9443,0
Chr1_A_fumigatus_Af293	36346	.	TCTCGT	TGCCGGTGGTT	56.6084	.	AB=0;ABP=0;AC=2;AF=1;AN=2;AO=2;CIGAR=1M2X2M5I1M;DP=3;DPB=7.5;DPRA=0;EPP=7.35324;EPPR=0;GTI=0;LEN=11;MEANALT=1;MQM=8;MQMR=0;NS=1;NUMALT=1;ODDS=12.2298;PAIRED=1;PAIREDR=0;PAO=7;PQA=82;PQR=0;PRO=0;QA=70;QR=0;RO=0;RPL=0;RPP=7.35324;RPPR=0;RPR=2;RUN=1;SAF=2;SAP=7.35324;SAR=0;SRF=0;SRP=0;SRR=0;TYPE=complex;ANN=TGCCGGTGGTT|frameshift_variant&missense_variant|HIGH|Afu1g00200|Afu1g00200|transcript|Afu1g00200-T|Coding|1/1|c.1125_1129delACGAGinsAACCACCGGC|p.Arg376fs|1129/1197|1128/1197|376/398||,TGCCGGTGGTT|downstream_gene_variant|MODIFIER|Afu1g00180|Afu1g00180|transcript|Afu1g00180-T|Coding||c.*4022_*4026delCTCGTinsGCCGGTGGTT|||||4022|;LOF=(Afu1g00200|Afu1g00200|1|1.00)	GT:DP:RO:QR:AO:QA:GL	1/1:2:0:0:2:70:-7.46702,-2.70927,0
Chr1_A_fumigatus_Af293	36355	.	ACAGC	TCC	214.797	.	AB=0;ABP=0;AC=2;AF=1;AN=2;AO=14;CIGAR=1X1M2D1M;DP=18;DPB=15.4;DPRA=0;EPP=5.49198;EPPR=0;GTI=0;LEN=3;MEANALT=3;MQM=15.4286;MQMR=0;NS=1;NUMALT=1;ODDS=26.7859;PAIRED=0.571429;PAIREDR=0;PAO=4;PQA=105;PQR=0;PRO=0;QA=515;QR=0;RO=0;RPL=0;RPP=33.4109;RPPR=0;RPR=14;RUN=1;SAF=9;SAP=5.49198;SAR=5;SRF=0;SRP=0;SRR=0;TYPE=complex;ANN=TCC|frameshift_variant&missense_variant|HIGH|Afu1g00200|Afu1g00200|transcript|Afu1g00200-T|Coding|1/1|c.1117_1121delGCTGTinsGGA|p.Ala373fs|1121/1197|1117/1197|373/398||,TCC|downstream_gene_variant|MODIFIER|Afu1g00180|Afu1g00180|transcript|Afu1g00180-T|Coding||c.*4030_*4034delACAGCinsTCC|||||4030|;LOF=(Afu1g00200|Afu1g00200|1|1.00)	GT:DP:RO:QR:AO:QA:GL	1/1:17:0:0:14:515:-27.5201,-5.41854,0
Chr1_A_fumigatus_Af293	36362	.	GCA	GA	274.014	.	AB=0;ABP=0;AC=2;AF=1;AN=2;AO=22;CIGAR=1M1D1M;DP=25;DPB=18;DPRA=0;EPP=3.40511;EPPR=0;GTI=0;LEN=1;MEANALT=2;MQM=17.4545;MQMR=0;NS=1;NUMALT=1;ODDS=37.1831;PAIRED=0.409091;PAIREDR=0;PAO=1.5;PQA=30;PQR=0;PRO=0.5;QA=803;QR=0;RO=0;RPL=0;RPP=50.7827;RPPR=0;RPR=22;RUN=1;SAF=10;SAP=3.40511;SAR=12;SRF=0;SRP=0;SRR=0;TYPE=del;ANN=GA|frameshift_variant|HIGH|Afu1g00200|Afu1g00200|transcript|Afu1g00200-T|Coding|1/1|c.1113delG|p.Met371fs|1113/1197|1113/1197|371/398||,GA|downstream_gene_variant|MODIFIER|Afu1g00180|Afu1g00180|transcript|Afu1g00180-T|Coding||c.*4038delC|||||4038|;LOF=(Afu1g00200|Afu1g00200|1|1.00)	GT:DP:RO:QR:AO:QA:GL	1/1:24:0:0:22:803:-35.6481,-7.52575,0
Chr1_A_fumigatus_Af293	36444	.	A	G	4654.04	.	AB=0;ABP=0;AC=2;AF=1;AN=2;AO=156;CIGAR=1X;DP=157;DPB=157;DPRA=0;EPP=3.23302;EPPR=0;GTI=0;LEN=1;MEANALT=1;MQM=38.5641;MQMR=100;NS=1;NUMALT=1;ODDS=220.867;PAIRED=0.365385;PAIREDR=0;PAO=0;PQA=0;PQR=0;PRO=0;QA=5832;QR=60;RO=0;RPL=73;RPP=4.40227;RPPR=5.18177;RPR=83;RUN=1;SAF=75;SAP=3.51141;SAR=81;SRF=0;SRP=5.18177;SRR=0;TYPE=snp;ANN=G|synonymous_variant|LOW|Afu1g00200|Afu1g00200|transcript|Afu1g00200-T|Coding|1/1|c.1032T>C|p.Asn344Asn|1032/1197|1032/1197|344/398||,G|downstream_gene_variant|MODIFIER|Afu1g00180|Afu1g00180|transcript|Afu1g00180-T|Coding||c.*4119A>G|||||4119|	GT:DP:RO:QR:AO:QA:GL	1/1:156:0:0:156:5832:-469.201,-46.9607,0
Chr1_A_fumigatus_Af293	36516	.	G	A	5499.76	.	AB=0;ABP=0;AC=2;AF=1;AN=2;AO=174;CIGAR=1X;DP=175;DPB=175;DPRA=0;EPP=4.25827;EPPR=0;GTI=0;LEN=1;MEANALT=1;MQM=41.8563;MQMR=100;NS=1;NUMALT=1;ODDS=245.82;PAIRED=0.385057;PAIREDR=0;PAO=0;PQA=0;PQR=0;PRO=0;QA=6411;QR=60;RO=0;RPL=84;RPP=3.45957;RPPR=5.18177;RPR=90;RUN=1;SAF=88;SAP=3.06022;SAR=86;SRF=0;SRP=5.18177;SRR=0;TYPE=snp;ANN=A|synonymous_variant|LOW|Afu1g00200|Afu1g00200|transcript|Afu1g00200-T|Coding|1/1|c.960C>T|p.Asn320Asn|960/1197|960/1197|320/398||,A|downstream_gene_variant|MODIFIER|Afu1g00180|Afu1g00180|transcript|Afu1g00180-T|Coding||c.*4191G>A|||||4191|	GT:DP:RO:QR:AO:QA:GL	1/1:174:0:0:174:6411:-553.806,-52.3792,0
Chr1_A_fumigatus_Af293	36767	.	C	T	5301.98	.	AB=0;ABP=0;AC=2;AF=1;AN=2;AO=167;CIGAR=1X;DP=168;DPB=168;DPRA=0;EPP=5.20778;EPPR=0;GTI=0;LEN=1;MEANALT=1;MQM=41.2335;MQMR=100;NS=1;NUMALT=1;ODDS=236.116;PAIRED=0.766467;PAIREDR=0;PAO=0;PQA=0;PQR=0;PRO=0;QA=6293;QR=60;RO=0;RPL=90;RPP=5.20778;RPPR=5.18177;RPR=77;RUN=1;SAF=90;SAP=5.20778;SAR=77;SRF=0;SRP=5.18177;SRR=0;TYPE=snp;ANN=T|missense_variant|MODERATE|Afu1g00200|Afu1g00200|transcript|Afu1g00200-T|Coding|1/1|c.709G>A|p.Val237Met|709/1197|709/1197|237/398||,T|downstream_gene_variant|MODIFIER|Afu1g00180|Afu1g00180|transcript|Afu1g00180-T|Coding||c.*4442C>T|||||4442|	GT:DP:RO:QR:AO:QA:GL	1/1:167:0:0:167:6293:-534.484,-50.272,0
Chr1_A_fumigatus_Af293	36823	.	T	C	4830.08	.	AB=0;ABP=0;AC=2;AF=1;AN=2;AO=151;CIGAR=1X;DP=152;DPB=152;DPRA=0;EPP=3.13973;EPPR=0;GTI=0;LEN=1;MEANALT=1;MQM=41.6887;MQMR=100;NS=1;NUMALT=1;ODDS=213.936;PAIRED=0.761589;PAIREDR=0;PAO=0;PQA=0;PQR=0;PRO=0;QA=5658;QR=60;RO=0;RPL=81;RPP=4.75035;RPPR=5.18177;RPR=70;RUN=1;SAF=81;SAP=4.75035;SAR=70;SRF=0;SRP=5.18177;SRR=0;TYPE=snp;ANN=C|missense_variant|MODERATE|Afu1g00200|Afu1g00200|transcript|Afu1g00200-T|Coding|1/1|c.653A>G|p.Lys218Arg|653/1197|653/1197|218/398||,C|downstream_gene_variant|MODIFIER|Afu1g00180|Afu1g00180|transcript|Afu1g00180-T|Coding||c.*4498T>C|||||4498|	GT:DP:RO:QR:AO:QA:GL	1/1:151:0:0:151:5658:-486.931,-45.4555,0
Chr1_A_fumigatus_Af293	36972	.	A	G	5017.16	.	AB=0;ABP=0;AC=2;AF=1;AN=2;AO=165;CIGAR=1X;DP=169;DPB=169;DPRA=0;EPP=5.9714;EPPR=3.73412;GTI=0;LEN=1;MEANALT=2;MQM=41.0788;MQMR=61.3333;NS=1;NUMALT=1;ODDS=222.631;PAIRED=0.824242;PAIREDR=0.333333;PAO=0;PQA=0;PQR=0;PRO=0;QA=5949;QR=93;RO=2;RPL=83;RPP=3.02346;RPPR=3.73412;RPR=82;RUN=1;SAF=76;SAP=5.23441;SAR=89;SRF=0;SRP=9.52472;SRR=2;TYPE=snp;ANN=G|synonymous_variant|LOW|Afu1g00200|Afu1g00200|transcript|Afu1g00200-T|Coding|1/1|c.504T>C|p.Asp168Asp|504/1197|504/1197|168/398||,G|downstream_gene_variant|MODIFIER|Afu1g00180|Afu1g00180|transcript|Afu1g00180-T|Coding||c.*4647A>G|||||4647|	GT:DP:RO:QR:AO:QA:GL	1/1:168:2:33:165:5949:-504.652,-47.3533,0
Chr1_A_fumigatus_Af293	37000	.	G	A	5383.38	.	AB=0;ABP=0;AC=2;AF=1;AN=2;AO=182;CIGAR=1X;DP=183;DPB=183;DPRA=0;EPP=3.43982;EPPR=0;GTI=0;LEN=1;MEANALT=1;MQM=39.9945;MQMR=100;NS=1;NUMALT=1;ODDS=256.911;PAIRED=0.78022;PAIREDR=0;PAO=0;PQA=0;PQR=0;PRO=0;QA=6496;QR=60;RO=0;RPL=77;RPP=12.3643;RPPR=5.18177;RPR=105;RUN=1;SAF=81;SAP=7.78277;SAR=101;SRF=0;SRP=5.18177;SRR=0;TYPE=snp;ANN=A|missense_variant|MODERATE|Afu1g00200|Afu1g00200|transcript|Afu1g00200-T|Coding|1/1|c.476C>T|p.Ala159Val|476/1197|476/1197|159/398||,A|downstream_gene_variant|MODIFIER|Afu1g00180|Afu1g00180|transcript|Afu1g00180-T|Coding||c.*4675G>A|||||4675|	GT:DP:RO:QR:AO:QA:GL	1/1:182:0:0:182:6496:-543.476,-54.7875,0
Chr1_A_fumigatus_Af293	37072	.	G	A	4883.24	.	AB=0;ABP=0;AC=2;AF=1;AN=2;AO=165;CIGAR=1X;DP=166;DPB=166;DPRA=0;EPP=3.12874;EPPR=0;GTI=0;LEN=1;MEANALT=1;MQM=37.9152;MQMR=100;NS=1;NUMALT=1;ODDS=233.344;PAIRED=0.715152;PAIREDR=0;PAO=0;PQA=0;PQR=0;PRO=0;QA=6138;QR=60;RO=0;RPL=82;RPP=3.02346;RPPR=5.18177;RPR=83;RUN=1;SAF=80;SAP=3.33931;SAR=85;SRF=0;SRP=5.18177;SRR=0;TYPE=snp;ANN=A|missense_variant|MODERATE|Afu1g00200|Afu1g00200|transcript|Afu1g00200-T|Coding|1/1|c.404C>T|p.Ser135Phe|404/1197|404/1197|135/398||,A|downstream_gene_variant|MODIFIER|Afu1g00180|Afu1g00180|transcript|Afu1g00180-T|Coding||c.*4747G>A|||||4747|	GT:DP:RO:QR:AO:QA:GL	1/1:165:0:0:165:6138:-491.992,-49.67,0
Chr1_A_fumigatus_Af293	37078	.	G	A	4955.36	.	AB=0;ABP=0;AC=2;AF=1;AN=2;AO=172;CIGAR=1X;DP=173;DPB=173;DPRA=0;EPP=3.81829;EPPR=0;GTI=0;LEN=1;MEANALT=1;MQM=37.9593;MQMR=100;NS=1;NUMALT=1;ODDS=243.048;PAIRED=0.72093;PAIREDR=0;PAO=0;PQA=0;PQR=0;PRO=0;QA=6215;QR=60;RO=0;RPL=80;RPP=4.82828;RPPR=5.18177;RPR=92;RUN=1;SAF=80;SAP=4.82828;SAR=92;SRF=0;SRP=5.18177;SRR=0;TYPE=snp;ANN=A|missense_variant|MODERATE|Afu1g00200|Afu1g00200|transcript|Afu1g00200-T|Coding|1/1|c.398C>T|p.Ala133Val|398/1197|398/1197|133/398||,A|downstream_gene_variant|MODIFIER|Afu1g00180|Afu1g00180|transcript|Afu1g00180-T|Coding||c.*4753G>A|||||4753|	GT:DP:RO:QR:AO:QA:GL	1/1:172:0:0:172:6215:-499.627,-51.7772,0
Chr1_A_fumigatus_Af293	37186	.	T	C	4582.51	.	AB=0;ABP=0;AC=2;AF=1;AN=2;AO=162;CIGAR=1X;DP=163;DPB=163;DPRA=0;EPP=6.44176;EPPR=0;GTI=0;LEN=1;MEANALT=1;MQM=36.0617;MQMR=100;NS=1;NUMALT=1;ODDS=229.185;PAIRED=0.753086;PAIREDR=0;PAO=0;PQA=0;PQR=0;PRO=0;QA=6053;QR=60;RO=0;RPL=88;RPP=5.63751;RPPR=5.18177;RPR=74;RUN=1;SAF=93;SAP=10.7311;SAR=69;SRF=0;SRP=5.18177;SRR=0;TYPE=snp;ANN=C|missense_variant|MODERATE|Afu1g00200|Afu1g00200|transcript|Afu1g00200-T|Coding|1/1|c.290A>G|p.Glu97Gly|290/1197|290/1197|97/398||,C|downstream_gene_variant|MODIFIER|Afu1g00180|Afu1g00180|transcript|Afu1g00180-T|Coding||c.*4861T>C|||||4861|	GT:DP:RO:QR:AO:QA:GL	1/1:162:0:0:162:6053:-463.235,-48.7669,0
Chr1_A_fumigatus_Af293	37380	.	C	T	5246.77	.	AB=0;ABP=0;AC=2;AF=1;AN=2;AO=172;CIGAR=1X;DP=173;DPB=173;DPRA=0;EPP=5.48477;EPPR=0;GTI=0;LEN=1;MEANALT=1;MQM=39.2558;MQMR=100;NS=1;NUMALT=1;ODDS=243.048;PAIRED=0.377907;PAIREDR=0;PAO=0;PQA=0;PQR=0;PRO=0;QA=6412;QR=60;RO=0;RPL=81;RPP=4.27278;RPPR=5.18177;RPR=91;RUN=1;SAF=90;SAP=3.81829;SAR=82;SRF=0;SRP=5.18177;SRR=0;TYPE=snp;ANN=T|synonymous_variant|LOW|Afu1g00200|Afu1g00200|transcript|Afu1g00200-T|Coding|1/1|c.96G>A|p.Lys32Lys|96/1197|96/1197|32/398||	GT:DP:RO:QR:AO:QA:GL	1/1:172:0:0:172:6412:-528.779,-51.7772,0
Chr1_A_fumigatus_Af293	37387	.	A	G	4842.02	.	AB=0;ABP=0;AC=2;AF=1;AN=2;AO=164;CIGAR=1X;DP=165;DPB=165;DPRA=0;EPP=14.9269;EPPR=0;GTI=0;LEN=1;MEANALT=1;MQM=38.2256;MQMR=100;NS=1;NUMALT=1;ODDS=231.957;PAIRED=0.378049;PAIREDR=0;PAO=0;PQA=0;PQR=0;PRO=0;QA=6081;QR=60;RO=0;RPL=75;RPP=5.60547;RPPR=5.18177;RPR=89;RUN=1;SAF=84;SAP=3.22215;SAR=80;SRF=0;SRP=5.18177;SRR=0;TYPE=snp;ANN=G|missense_variant|MODERATE|Afu1g00200|Afu1g00200|transcript|Afu1g00200-T|Coding|1/1|c.89T>C|p.Val30Ala|89/1197|89/1197|30/398||	GT:DP:RO:QR:AO:QA:GL	1/1:164:0:0:164:6081:-489.291,-49.3689,0
Chr1_A_fumigatus_Af293	37448	.	A	C	2755.67	.	AB=0;ABP=0;AC=2;AF=1;AN=2;AO=153;CIGAR=1X;DP=154;DPB=154;DPRA=0;EPP=10.5182;EPPR=0;GTI=0;LEN=1;MEANALT=1;MQM=22.0588;MQMR=100;NS=1;NUMALT=1;ODDS=216.708;PAIRED=0.339869;PAIREDR=0;PAO=0;PQA=0;PQR=0;PRO=0;QA=5684;QR=60;RO=0;RPL=71;RPP=4.72761;RPPR=5.18177;RPR=82;RUN=1;SAF=90;SAP=13.3567;SAR=63;SRF=0;SRP=5.18177;SRR=0;TYPE=snp;ANN=C|missense_variant|MODERATE|Afu1g00200|Afu1g00200|transcript|Afu1g00200-T|Coding|1/1|c.28T>G|p.Leu10Val|28/1197|28/1197|10/398||	GT:DP:RO:QR:AO:QA:GL	1/1:153:0:0:153:5684:-281.094,-46.0576,0
Chr1_A_fumigatus_Af293	37471	.	C	G	2028.5	.	AB=0;ABP=0;AC=2;AF=1;AN=2;AO=141;CIGAR=1X;DP=142;DPB=142;DPRA=0;EPP=11.1572;EPPR=0;GTI=0;LEN=1;MEANALT=1;MQM=16.9645;MQMR=100;NS=1;NUMALT=1;ODDS=200.073;PAIRED=0.41844;PAIREDR=0;PAO=0;PQA=0;PQR=0;PRO=0;QA=5032;QR=60;RO=0;RPL=72;RPP=3.1489;RPPR=5.18177;RPR=69;RUN=1;SAF=69;SAP=3.1489;SAR=72;SRF=0;SRP=5.18177;SRR=0;TYPE=snp;ANN=G|missense_variant|MODERATE|Afu1g00200|Afu1g00200|transcript|Afu1g00200-T|Coding|1/1|c.5G>C|p.Cys2Ser|5/1197|5/1197|2/398||,G|upstream_gene_variant|MODIFIER|Afu1g00210|Afu1g00210|transcript|Afu1g00210-T|Coding||c.-5000C>G|||||5000|	GT:DP:RO:QR:AO:QA:GL	1/1:141:0:0:141:5032:-207.211,-42.4452,0
Chr1_A_fumigatus_Af293	37476	.	A	G	1890.11	.	AB=0;ABP=0;AC=2;AF=1;AN=2;AO=136;CIGAR=1X;DP=137;DPB=137;DPRA=0;EPP=17.3803;EPPR=0;GTI=0;LEN=1;MEANALT=1;MQM=16.1912;MQMR=100;NS=1;NUMALT=1;ODDS=193.141;PAIRED=0.441176;PAIREDR=0;PAO=0;PQA=0;PQR=0;PRO=0;QA=4896;QR=60;RO=0;RPL=68;RPP=3.0103;RPPR=5.18177;RPR=68;RUN=1;SAF=61;SAP=6.13977;SAR=75;SRF=0;SRP=5.18177;SRR=0;TYPE=snp;ANN=G|upstream_gene_variant|MODIFIER|Afu1g00200|Afu1g00200|transcript|Afu1g00200-T|Coding||c.-1T>C|||||1|,G|upstream_gene_variant|MODIFIER|Afu1g00210|Afu1g00210|transcript|Afu1g00210-T|Coding||c.-4995A>G|||||4995|,G|intergenic_region|MODIFIER|Afu1g00200-Afu1g00210|Afu1g00200-Afu1g00210|intergenic_region|Afu1g00200-Afu1g00210|||n.37476A>G||||||	GT:DP:RO:QR:AO:QA:GL	1/1:136:0:0:136:4896:-194.257,-40.9401,0
Chr1_A_fumigatus_Af293	37483	.	AC	GT	1802.84	.	AB=0;ABP=0;AC=2;AF=1;AN=2;AO=135;CIGAR=2X;DP=137;DPB=136.5;DPRA=0;EPP=25.0306;EPPR=0;GTI=0;LEN=2;MEANALT=2;MQM=15.637;MQMR=0;NS=1;NUMALT=1;ODDS=191.755;PAIRED=0.451852;PAIREDR=0;PAO=0;PQA=0;PQR=0;PRO=0;QA=4780;QR=0;RO=0;RPL=73;RPP=4.95658;RPPR=0;RPR=62;RUN=1;SAF=58;SAP=8.81698;SAR=77;SRF=0;SRP=0;SRR=0;TYPE=mnp;ANN=GT|upstream_gene_variant|MODIFIER|Afu1g00200|Afu1g00200|transcript|Afu1g00200-T|Coding||c.-9_-8delGTinsAC|||||8|,GT|upstream_gene_variant|MODIFIER|Afu1g00210|Afu1g00210|transcript|Afu1g00210-T|Coding||c.-4988_-4987delACinsGT|||||4988|,GT|intergenic_region|MODIFIER|Afu1g00200-Afu1g00210|Afu1g00200-Afu1g00210|intergenic_region|Afu1g00200-Afu1g00210|||n.37483_37484delACinsGT||||||	GT:DP:RO:QR:AO:QA:GL	1/1:136:0:0:135:4780:-186.761,-40.6391,0
Chr1_A_fumigatus_Af293	37495	.	G	T	1884.95	.	AB=0;ABP=0;AC=2;AF=1;AN=2;AO=142;CIGAR=1X;DP=143;DPB=143;DPRA=0;EPP=27.4776;EPPR=0;GTI=0;LEN=1;MEANALT=1;MQM=15.5986;MQMR=100;NS=1;NUMALT=1;ODDS=201.459;PAIRED=0.478873;PAIREDR=0;PAO=0;PQA=0;PQR=0;PRO=0;QA=4962;QR=60;RO=0;RPL=79;RPP=6.92507;RPPR=5.18177;RPR=63;RUN=1;SAF=56;SAP=16.7732;SAR=86;SRF=0;SRP=5.18177;SRR=0;TYPE=snp;ANN=T|upstream_gene_variant|MODIFIER|Afu1g00200|Afu1g00200|transcript|Afu1g00200-T|Coding||c.-20C>A|||||20|,T|upstream_gene_variant|MODIFIER|Afu1g00210|Afu1g00210|transcript|Afu1g00210-T|Coding||c.-4976G>T|||||4976|,T|intergenic_region|MODIFIER|Afu1g00200-Afu1g00210|Afu1g00200-Afu1g00210|intergenic_region|Afu1g00200-Afu1g00210|||n.37495G>T||||||	GT:DP:RO:QR:AO:QA:GL	1/1:142:0:0:142:4962:-196.248,-42.7463,0
Chr1_A_fumigatus_Af293	37503	.	CCTC	GCTT	1854.78	.	AB=0;ABP=0;AC=2;AF=1;AN=2;AO=132;CIGAR=1X2M1X;DP=135;DPB=138.5;DPRA=0;EPP=32.0291;EPPR=0;GTI=0;LEN=4;MEANALT=3;MQM=15.9621;MQMR=0;NS=1;NUMALT=1;ODDS=194.527;PAIRED=0.522727;PAIREDR=0;PAO=10;PQA=265;PQR=0;PRO=0;QA=4700;QR=0;RO=0;RPL=79;RPP=14.1309;RPPR=0;RPR=53;RUN=1;SAF=44;SAP=34.8586;SAR=88;SRF=0;SRP=0;SRR=0;TYPE=complex;ANN=GCTT|upstream_gene_variant|MODIFIER|Afu1g00200|Afu1g00200|transcript|Afu1g00200-T|Coding||c.-31_-28delGAGGinsAAGC|||||28|,GCTT|upstream_gene_variant|MODIFIER|Afu1g00210|Afu1g00210|transcript|Afu1g00210-T|Coding||c.-4968_-4965delCCTCinsGCTT|||||4968|,GCTT|intergenic_region|MODIFIER|Afu1g00200-Afu1g00210|Afu1g00200-Afu1g00210|intergenic_region|Afu1g00200-Afu1g00210|||n.37503_37506delCCTCinsGCTT||||||	GT:DP:RO:QR:AO:QA:GL	1/1:134:0:0:132:4700:-196.217,-42.7463,0
Chr1_A_fumigatus_Af293	37551	.	CTTTC	ATTTG	1174.11	.	AB=0;ABP=0;AC=2;AF=1;AN=2;AO=75;CIGAR=1X3M1X;DP=76;DPB=77.6;DPRA=0;EPP=30.8341;EPPR=0;GTI=0;LEN=5;MEANALT=1;MQM=19.2667;MQMR=0;NS=1;NUMALT=1;ODDS=112.736;PAIRED=0.68;PAIREDR=0;PAO=6;PQA=183;PQR=0;PRO=0;QA=2799;QR=0;RO=0;RPL=53;RPP=30.8341;RPPR=0;RPR=22;RUN=1;SAF=10;SAP=90.593;SAR=65;SRF=0;SRP=0;SRR=0;TYPE=complex;ANN=ATTTG|upstream_gene_variant|MODIFIER|Afu1g00200|Afu1g00200|transcript|Afu1g00200-T|Coding||c.-80_-76delGAAAGinsCAAAT|||||76|,ATTTG|upstream_gene_variant|MODIFIER|Afu1g00210|Afu1g00210|transcript|Afu1g00210-T|Coding||c.-4920_-4916delCTTTCinsATTTG|||||4920|,ATTTG|intergenic_region|MODIFIER|Afu1g00200-Afu1g00210|Afu1g00200-Afu1g00210|intergenic_region|Afu1g00200-Afu1g00210|||n.37551_37555delCTTTCinsATTTG||||||	GT:DP:RO:QR:AO:QA:GL	1/1:75:0:0:75:2799:-135.798,-24.3834,0
Chr1_A_fumigatus_Af293	37560	.	T	C	999.226	.	AB=0;ABP=0;AC=2;AF=1;AN=2;AO=71;CIGAR=1X;DP=72;DPB=72;DPRA=0;EPP=22.1254;EPPR=0;GTI=0;LEN=1;MEANALT=1;MQM=19.0563;MQMR=100;NS=1;NUMALT=1;ODDS=103.032;PAIRED=0.661972;PAIREDR=0;PAO=0;PQA=0;PQR=0;PRO=0;QA=2735;QR=60;RO=0;RPL=56;RPP=54.4222;RPPR=5.18177;RPR=15;RUN=1;SAF=10;SAP=82.5596;SAR=61;SRF=0;SRP=5.18177;SRR=0;TYPE=snp;ANN=C|upstream_gene_variant|MODIFIER|Afu1g00200|Afu1g00200|transcript|Afu1g00200-T|Coding||c.-85A>G|||||85|,C|upstream_gene_variant|MODIFIER|Afu1g00210|Afu1g00210|transcript|Afu1g00210-T|Coding||c.-4911T>C|||||4911|,C|intergenic_region|MODIFIER|Afu1g00200-Afu1g00210|Afu1g00200-Afu1g00210|intergenic_region|Afu1g00200-Afu1g00210|||n.37560T>C||||||	GT:DP:RO:QR:AO:QA:GL	1/1:71:0:0:71:2735:-118.993,-21.3731,0
Chr1_A_fumigatus_Af293	37580	.	A	T	503.646	.	AB=0;ABP=0;AC=2;AF=1;AN=2;AO=45;CIGAR=1X;DP=47;DPB=47;DPRA=0;EPP=38.1882;EPPR=0;GTI=0;LEN=1;MEANALT=2;MQM=18.4667;MQMR=100;NS=1;NUMALT=1;ODDS=66.9884;PAIRED=0.666667;PAIREDR=0;PAO=0;PQA=0;PQR=0;PRO=0;QA=1680;QR=60;RO=0;RPL=45;RPP=100.727;RPPR=5.18177;RPR=0;RUN=1;SAF=9;SAP=38.1882;SAR=36;SRF=0;SRP=5.18177;SRR=0;TYPE=snp;ANN=T|upstream_gene_variant|MODIFIER|Afu1g00200|Afu1g00200|transcript|Afu1g00200-T|Coding||c.-105T>A|||||105|,T|upstream_gene_variant|MODIFIER|Afu1g00210|Afu1g00210|transcript|Afu1g00210-T|Coding||c.-4891A>T|||||4891|,T|intergenic_region|MODIFIER|Afu1g00200-Afu1g00210|Afu1g00200-Afu1g00210|intergenic_region|Afu1g00200-Afu1g00210|||n.37580A>T||||||	GT:DP:RO:QR:AO:QA:GL	1/1:46:0:0:45:1680:-73.1086,-13.5464,0
Chr1_A_fumigatus_Af293	37586	.	T	C	388.991	.	AB=0;ABP=0;AC=2;AF=1;AN=2;AO=38;CIGAR=1X;DP=39;DPB=39;DPRA=0;EPP=25.8679;EPPR=0;GTI=0;LEN=1;MEANALT=1;MQM=16.6316;MQMR=100;NS=1;NUMALT=1;ODDS=57.2844;PAIRED=0.605263;PAIREDR=0;PAO=0;PQA=0;PQR=0;PRO=0;QA=1411;QR=60;RO=0;RPL=38;RPP=85.5263;RPPR=5.18177;RPR=0;RUN=1;SAF=9;SAP=25.8679;SAR=29;SRF=0;SRP=5.18177;SRR=0;TYPE=snp;ANN=C|upstream_gene_variant|MODIFIER|Afu1g00200|Afu1g00200|transcript|Afu1g00200-T|Coding||c.-111A>G|||||111|,C|upstream_gene_variant|MODIFIER|Afu1g00210|Afu1g00210|transcript|Afu1g00210-T|Coding||c.-4885T>C|||||4885|,C|intergenic_region|MODIFIER|Afu1g00200-Afu1g00210|Afu1g00200-Afu1g00210|intergenic_region|Afu1g00200-Afu1g00210|||n.37586T>C||||||	GT:DP:RO:QR:AO:QA:GL	1/1:38:0:0:38:1411:-56.7921,-11.4391,0
Chr1_A_fumigatus_Af293	37594	.	C	A	296.19	.	AB=0;ABP=0;AC=2;AF=1;AN=2;AO=29;CIGAR=1X;DP=30;DPB=30;DPRA=0;EPP=30.0414;EPPR=0;GTI=0;LEN=1;MEANALT=1;MQM=17.6552;MQMR=100;NS=1;NUMALT=1;ODDS=44.8077;PAIRED=0.62069;PAIREDR=0;PAO=0;PQA=0;PQR=0;PRO=0;QA=1031;QR=60;RO=0;RPL=29;RPP=65.983;RPPR=5.18177;RPR=0;RUN=1;SAF=5;SAP=30.0414;SAR=24;SRF=0;SRP=5.18177;SRR=0;TYPE=snp;ANN=A|upstream_gene_variant|MODIFIER|Afu1g00200|Afu1g00200|transcript|Afu1g00200-T|Coding||c.-119G>T|||||119|,A|upstream_gene_variant|MODIFIER|Afu1g00210|Afu1g00210|transcript|Afu1g00210-T|Coding||c.-4877C>A|||||4877|,A|intergenic_region|MODIFIER|Afu1g00200-Afu1g00210|Afu1g00200-Afu1g00210|intergenic_region|Afu1g00200-Afu1g00210|||n.37594C>A||||||	GT:DP:RO:QR:AO:QA:GL	1/1:29:0:0:29:1031:-45.6593,-8.72987,0
Chr1_A_fumigatus_Af293	37601	.	C	T	245.734	.	AB=0;ABP=0;AC=2;AF=1;AN=2;AO=25;CIGAR=1X;DP=26;DPB=26;DPRA=0;EPP=22.5536;EPPR=0;GTI=0;LEN=1;MEANALT=1;MQM=16.8;MQMR=100;NS=1;NUMALT=1;ODDS=39.2625;PAIRED=0.6;PAIREDR=0;PAO=0;PQA=0;PQR=0;PRO=0;QA=929;QR=60;RO=0;RPL=25;RPP=57.2971;RPPR=5.18177;RPR=0;RUN=1;SAF=5;SAP=22.5536;SAR=20;SRF=0;SRP=5.18177;SRR=0;TYPE=snp;ANN=T|upstream_gene_variant|MODIFIER|Afu1g00200|Afu1g00200|transcript|Afu1g00200-T|Coding||c.-126G>A|||||126|,T|upstream_gene_variant|MODIFIER|Afu1g00210|Afu1g00210|transcript|Afu1g00210-T|Coding||c.-4870C>T|||||4870|,T|intergenic_region|MODIFIER|Afu1g00200-Afu1g00210|Afu1g00200-Afu1g00210|intergenic_region|Afu1g00200-Afu1g00210|||n.37601C>T||||||	GT:DP:RO:QR:AO:QA:GL	1/1:25:0:0:25:929:-37.6999,-7.52575,0
Chr1_A_fumigatus_Af293	38215	.	AT	GA	197.327	.	AB=0;ABP=0;AC=2;AF=1;AN=2;AO=76;CIGAR=2X;DP=77;DPB=76.5;DPRA=0;EPP=4.03889;EPPR=0;GTI=0;LEN=2;MEANALT=1;MQM=4.13158;MQMR=0;NS=1;NUMALT=1;ODDS=45.4362;PAIRED=0.0921053;PAIREDR=0;PAO=0;PQA=0;PQR=0;PRO=0;QA=2795;QR=0;RO=0;RPL=17;RPP=53.4113;RPPR=0;RPR=59;RUN=1;SAF=36;SAP=3.46745;SAR=40;SRF=0;SRP=0;SRR=0;TYPE=mnp;ANN=GA|upstream_gene_variant|MODIFIER|Afu1g00200|Afu1g00200|transcript|Afu1g00200-T|Coding||c.-741_-740delATinsTC|||||740|,GA|upstream_gene_variant|MODIFIER|Afu1g00210|Afu1g00210|transcript|Afu1g00210-T|Coding||c.-4256_-4255delATinsGA|||||4256|,GA|intergenic_region|MODIFIER|Afu1g00200-Afu1g00210|Afu1g00200-Afu1g00210|intergenic_region|Afu1g00200-Afu1g00210|||n.38215_38216delATinsGA||||||	GT:DP:RO:QR:AO:QA:GL	1/1:76:0:0:76:2795:-28.2552,-22.8783,0
Chr1_A_fumigatus_Af293	38230	.	C	T	383.456	.	AB=0;ABP=0;AC=2;AF=1;AN=2;AO=88;CIGAR=1X;DP=89;DPB=89;DPRA=0;EPP=3.109;EPPR=0;GTI=0;LEN=1;MEANALT=1;MQM=5.69318;MQMR=100;NS=1;NUMALT=1;ODDS=88.2939;PAIRED=0.125;PAIREDR=0;PAO=0;PQA=0;PQR=0;PRO=0;QA=3316;QR=60;RO=0;RPL=28;RPP=28.2783;RPPR=5.18177;RPR=60;RUN=1;SAF=41;SAP=3.89863;SAR=47;SRF=0;SRP=5.18177;SRR=0;TYPE=snp;ANN=T|upstream_gene_variant|MODIFIER|Afu1g00200|Afu1g00200|transcript|Afu1g00200-T|Coding||c.-755G>A|||||755|,T|upstream_gene_variant|MODIFIER|Afu1g00210|Afu1g00210|transcript|Afu1g00210-T|Coding||c.-4241C>T|||||4241|,T|intergenic_region|MODIFIER|Afu1g00200-Afu1g00210|Afu1g00200-Afu1g00210|intergenic_region|Afu1g00200-Afu1g00210|||n.38230C>T||||||	GT:DP:RO:QR:AO:QA:GL	1/1:88:0:0:88:3316:-44.2129,-26.4906,0
Chr1_A_fumigatus_Af293	38276	.	G	T	242.145	.	AB=0;ABP=0;AC=2;AF=1;AN=2;AO=67;CIGAR=1X;DP=68;DPB=68;DPRA=0;EPP=3.04271;EPPR=0;GTI=0;LEN=1;MEANALT=1;MQM=6.38806;MQMR=100;NS=1;NUMALT=1;ODDS=55.7559;PAIRED=0.164179;PAIREDR=0;PAO=0;PQA=0;PQR=0;PRO=0;QA=2517;QR=60;RO=0;RPL=61;RPP=101.051;RPPR=5.18177;RPR=6;RUN=1;SAF=31;SAP=3.82055;SAR=36;SRF=0;SRP=5.18177;SRR=0;TYPE=snp;ANN=T|upstream_gene_variant|MODIFIER|Afu1g00200|Afu1g00200|transcript|Afu1g00200-T|Coding||c.-801C>A|||||801|,T|upstream_gene_variant|MODIFIER|Afu1g00210|Afu1g00210|transcript|Afu1g00210-T|Coding||c.-4195G>T|||||4195|,T|intergenic_region|MODIFIER|Afu1g00200-Afu1g00210|Afu1g00200-Afu1g00210|intergenic_region|Afu1g00200-Afu1g00210|||n.38276G>T||||||	GT:DP:RO:QR:AO:QA:GL	1/1:67:0:0:67:2517:-38.4929,-20.169,0
Chr1_A_fumigatus_Af293	38285	.	T	C	210.15	.	AB=0;ABP=0;AC=2;AF=1;AN=2;AO=60;CIGAR=1X;DP=61;DPB=61;DPRA=0;EPP=3.58936;EPPR=0;GTI=0;LEN=1;MEANALT=1;MQM=6.78333;MQMR=100;NS=1;NUMALT=1;ODDS=48.3889;PAIRED=0.166667;PAIREDR=0;PAO=0;PQA=0;PQR=0;PRO=0;QA=2213;QR=60;RO=0;RPL=57;RPP=108.544;RPPR=5.18177;RPR=3;RUN=1;SAF=29;SAP=3.15506;SAR=31;SRF=0;SRP=5.18177;SRR=0;TYPE=snp;ANN=C|upstream_gene_variant|MODIFIER|Afu1g00200|Afu1g00200|transcript|Afu1g00200-T|Coding||c.-810A>G|||||810|,C|upstream_gene_variant|MODIFIER|Afu1g00210|Afu1g00210|transcript|Afu1g00210-T|Coding||c.-4186T>C|||||4186|,C|intergenic_region|MODIFIER|Afu1g00200-Afu1g00210|Afu1g00200-Afu1g00210|intergenic_region|Afu1g00200-Afu1g00210|||n.38285T>C||||||	GT:DP:RO:QR:AO:QA:GL	1/1:60:0:0:60:2213:-36.5917,-18.0618,0
Chr1_A_fumigatus_Af293	38296	.	G	C	177.999	.	AB=0;ABP=0;AC=2;AF=1;AN=2;AO=43;CIGAR=1X;DP=44;DPB=44;DPRA=0;EPP=4.27278;EPPR=0;GTI=0;LEN=1;MEANALT=1;MQM=8.04651;MQMR=100;NS=1;NUMALT=1;ODDS=40.9857;PAIRED=0.209302;PAIREDR=0;PAO=0;PQA=0;PQR=0;PRO=0;QA=1584;QR=60;RO=0;RPL=42;RPP=87.8997;RPPR=5.18177;RPR=1;RUN=1;SAF=20;SAP=3.46479;SAR=23;SRF=0;SRP=5.18177;SRR=0;TYPE=snp;ANN=C|upstream_gene_variant|MODIFIER|Afu1g00200|Afu1g00200|transcript|Afu1g00200-T|Coding||c.-821C>G|||||821|,C|upstream_gene_variant|MODIFIER|Afu1g00210|Afu1g00210|transcript|Afu1g00210-T|Coding||c.-4175G>C|||||4175|,C|intergenic_region|MODIFIER|Afu1g00200-Afu1g00210|Afu1g00200-Afu1g00210|intergenic_region|Afu1g00200-Afu1g00210|||n.38296G>C||||||	GT:DP:RO:QR:AO:QA:GL	1/1:43:0:0:43:1584:-31.1134,-12.9443,0
Chr1_A_fumigatus_Af293	38536	.	A	G	59.6852	.	AB=0;ABP=0;AC=2;AF=1;AN=2;AO=5;CIGAR=1X;DP=6;DPB=6;DPRA=0;EPP=13.8677;EPPR=0;GTI=0;LEN=1;MEANALT=1;MQM=23;MQMR=100;NS=1;NUMALT=1;ODDS=11.5366;PAIRED=0;PAIREDR=0;PAO=0;PQA=0;PQR=0;PRO=0;QA=183;QR=60;RO=0;RPL=0;RPP=13.8677;RPPR=5.18177;RPR=5;RUN=1;SAF=5;SAP=13.8677;SAR=0;SRF=0;SRP=5.18177;SRR=0;TYPE=snp;ANN=G|upstream_gene_variant|MODIFIER|Afu1g00200|Afu1g00200|transcript|Afu1g00200-T|Coding||c.-1061T>C|||||1061|,G|upstream_gene_variant|MODIFIER|Afu1g00210|Afu1g00210|transcript|Afu1g00210-T|Coding||c.-3935A>G|||||3935|,G|intergenic_region|MODIFIER|Afu1g00200-Afu1g00210|Afu1g00200-Afu1g00210|intergenic_region|Afu1g00200-Afu1g00210|||n.38536A>G||||||	GT:DP:RO:QR:AO:QA:GL	1/1:5:0:0:5:183:-10.484,-1.50515,0
Chr1_A_fumigatus_Af293	38562	.	A	T	106.964	.	AB=0;ABP=0;AC=2;AF=1;AN=2;AO=13;CIGAR=1X;DP=14;DPB=14;DPRA=0;EPP=7.18621;EPPR=0;GTI=0;LEN=1;MEANALT=1;MQM=14.2308;MQMR=100;NS=1;NUMALT=1;ODDS=22.627;PAIRED=0.461538;PAIREDR=0;PAO=0;PQA=0;PQR=0;PRO=0;QA=479;QR=60;RO=0;RPL=0;RPP=31.2394;RPPR=5.18177;RPR=13;RUN=1;SAF=9;SAP=7.18621;SAR=4;SRF=0;SRP=5.18177;SRR=0;TYPE=snp;ANN=T|upstream_gene_variant|MODIFIER|Afu1g00200|Afu1g00200|transcript|Afu1g00200-T|Coding||c.-1087T>A|||||1087|,T|upstream_gene_variant|MODIFIER|Afu1g00210|Afu1g00210|transcript|Afu1g00210-T|Coding||c.-3909A>T|||||3909|,T|intergenic_region|MODIFIER|Afu1g00200-Afu1g00210|Afu1g00200-Afu1g00210|intergenic_region|Afu1g00200-Afu1g00210|||n.38562A>T||||||	GT:DP:RO:QR:AO:QA:GL	1/1:13:0:0:13:479:-16.728,-3.91339,0
Chr1_A_fumigatus_Af293	38572	.	T	C	109.935	.	AB=0;ABP=0;AC=2;AF=1;AN=2;AO=17;CIGAR=1X;DP=18;DPB=18;DPRA=0;EPP=4.1599;EPPR=0;GTI=0;LEN=1;MEANALT=1;MQM=11.5882;MQMR=100;NS=1;NUMALT=1;ODDS=25.3134;PAIRED=0.588235;PAIREDR=0;PAO=0;PQA=0;PQR=0;PRO=0;QA=627;QR=60;RO=0;RPL=0;RPP=39.9253;RPPR=5.18177;RPR=17;RUN=1;SAF=10;SAP=4.1599;SAR=7;SRF=0;SRP=5.18177;SRR=0;TYPE=snp;ANN=C|upstream_gene_variant|MODIFIER|Afu1g00200|Afu1g00200|transcript|Afu1g00200-T|Coding||c.-1097A>G|||||1097|,C|upstream_gene_variant|MODIFIER|Afu1g00210|Afu1g00210|transcript|Afu1g00210-T|Coding||c.-3899T>C|||||3899|,C|intergenic_region|MODIFIER|Afu1g00200-Afu1g00210|Afu1g00200-Afu1g00210|intergenic_region|Afu1g00200-Afu1g00210|||n.38572T>C||||||	GT:DP:RO:QR:AO:QA:GL	1/1:17:0:0:17:627:-17.7682,-5.11751,0
Chr1_A_fumigatus_Af293	38577	.	T	C	131.253	.	AB=0;ABP=0;AC=2;AF=1;AN=2;AO=19;CIGAR=1X;DP=20;DPB=20;DPRA=0;EPP=3.12459;EPPR=0;GTI=0;LEN=1;MEANALT=1;MQM=10.6842;MQMR=100;NS=1;NUMALT=1;ODDS=30.2222;PAIRED=0.631579;PAIREDR=0;PAO=0;PQA=0;PQR=0;PRO=0;QA=677;QR=60;RO=0;RPL=2;RPP=28.7251;RPPR=5.18177;RPR=17;RUN=1;SAF=11;SAP=4.03889;SAR=8;SRF=0;SRP=5.18177;SRR=0;TYPE=snp;ANN=C|upstream_gene_variant|MODIFIER|Afu1g00200|Afu1g00200|transcript|Afu1g00200-T|Coding||c.-1102A>G|||||1102|,C|upstream_gene_variant|MODIFIER|Afu1g00210|Afu1g00210|transcript|Afu1g00210-T|Coding||c.-3894T>C|||||3894|,C|intergenic_region|MODIFIER|Afu1g00200-Afu1g00210|Afu1g00200-Afu1g00210|intergenic_region|Afu1g00200-Afu1g00210|||n.38577T>C||||||	GT:DP:RO:QR:AO:QA:GL	1/1:19:0:0:19:677:-18.2071,-5.71957,0
Chr1_A_fumigatus_Af293	38587	.	C	T	249.52	.	AB=0;ABP=0;AC=2;AF=1;AN=2;AO=30;CIGAR=1X;DP=31;DPB=31;DPRA=0;EPP=3.29983;EPPR=0;GTI=0;LEN=1;MEANALT=1;MQM=11.1333;MQMR=100;NS=1;NUMALT=1;ODDS=46.194;PAIRED=0.666667;PAIREDR=0;PAO=0;PQA=0;PQR=0;PRO=0;QA=1082;QR=60;RO=0;RPL=7;RPP=21.5402;RPPR=5.18177;RPR=23;RUN=1;SAF=19;SAP=7.64277;SAR=11;SRF=0;SRP=5.18177;SRR=0;TYPE=snp;ANN=T|upstream_gene_variant|MODIFIER|Afu1g00200|Afu1g00200|transcript|Afu1g00200-T|Coding||c.-1112G>A|||||1112|,T|upstream_gene_variant|MODIFIER|Afu1g00210|Afu1g00210|transcript|Afu1g00210-T|Coding||c.-3884C>T|||||3884|,T|intergenic_region|MODIFIER|Afu1g00200-Afu1g00210|Afu1g00200-Afu1g00210|intergenic_region|Afu1g00200-Afu1g00210|||n.38587C>T||||||	GT:DP:RO:QR:AO:QA:GL	1/1:30:0:0:30:1082:-29.8359,-9.0309,0
Chr1_A_fumigatus_Af293	38593	.	GGGG	AGGA	361.74	.	AB=0;ABP=0;AC=2;AF=1;AN=2;AO=34;CIGAR=1X2M1X;DP=35;DPB=35.25;DPRA=0;EPP=3.26577;EPPR=0;GTI=0;LEN=4;MEANALT=1;MQM=11.4118;MQMR=0;NS=1;NUMALT=1;ODDS=53.8186;PAIRED=0.647059;PAIREDR=0;PAO=3;PQA=102;PQR=0;PRO=0;QA=1182;QR=0;RO=0;RPL=9;RPP=19.3602;RPPR=0;RPR=25;RUN=1;SAF=21;SAP=7.09778;SAR=13;SRF=0;SRP=0;SRR=0;TYPE=complex;ANN=AGGA|upstream_gene_variant|MODIFIER|Afu1g00200|Afu1g00200|transcript|Afu1g00200-T|Coding||c.-1121_-1118delCCCCinsTCCT|||||1118|,AGGA|upstream_gene_variant|MODIFIER|Afu1g00210|Afu1g00210|transcript|Afu1g00210-T|Coding||c.-3878_-3875delGGGGinsAGGA|||||3878|,AGGA|intergenic_region|MODIFIER|Afu1g00200-Afu1g00210|Afu1g00200-Afu1g00210|intergenic_region|Afu1g00200-Afu1g00210|||n.38593_38596delGGGGinsAGGA||||||	GT:DP:RO:QR:AO:QA:GL	1/1:34:0:0:34:1182:-40.8486,-11.1381,0
Chr1_A_fumigatus_Af293	38605	.	A	G	453.445	.	AB=0;ABP=0;AC=2;AF=1;AN=2;AO=48;CIGAR=1X;DP=49;DPB=49;DPRA=0;EPP=3.19126;EPPR=0;GTI=0;LEN=1;MEANALT=1;MQM=12.1458;MQMR=100;NS=1;NUMALT=1;ODDS=71.1473;PAIRED=0.625;PAIREDR=0;PAO=0;PQA=0;PQR=0;PRO=0;QA=1756;QR=60;RO=0;RPL=11;RPP=33.5919;RPPR=5.18177;RPR=37;RUN=1;SAF=30;SAP=9.52472;SAR=18;SRF=0;SRP=5.18177;SRR=0;TYPE=snp;ANN=G|upstream_gene_variant|MODIFIER|Afu1g00200|Afu1g00200|transcript|Afu1g00200-T|Coding||c.-1130T>C|||||1130|,G|upstream_gene_variant|MODIFIER|Afu1g00210|Afu1g00210|transcript|Afu1g00210-T|Coding||c.-3866A>G|||||3866|,G|intergenic_region|MODIFIER|Afu1g00200-Afu1g00210|Afu1g00200-Afu1g00210|intergenic_region|Afu1g00200-Afu1g00210|||n.38605A>G||||||	GT:DP:RO:QR:AO:QA:GL	1/1:48:0:0:48:1756:-51.9841,-14.4494,0
Chr1_A_fumigatus_Af293	38614	.	A	G	550.494	.	AB=0;ABP=0;AC=2;AF=1;AN=2;AO=58;CIGAR=1X;DP=59;DPB=59;DPRA=0;EPP=3.60933;EPPR=0;GTI=0;LEN=1;MEANALT=1;MQM=12.0862;MQMR=100;NS=1;NUMALT=1;ODDS=85.0102;PAIRED=0.62069;PAIREDR=0;PAO=0;PQA=0;PQR=0;PRO=0;QA=2152;QR=60;RO=0;RPL=13;RPP=41.348;RPPR=5.18177;RPR=45;RUN=1;SAF=36;SAP=10.3484;SAR=22;SRF=0;SRP=5.18177;SRR=0;TYPE=snp;ANN=G|upstream_gene_variant|MODIFIER|Afu1g00200|Afu1g00200|transcript|Afu1g00200-T|Coding||c.-1139T>C|||||1139|,G|upstream_gene_variant|MODIFIER|Afu1g00210|Afu1g00210|transcript|Afu1g00210-T|Coding||c.-3857A>G|||||3857|,G|intergenic_region|MODIFIER|Afu1g00200-Afu1g00210|Afu1g00200-Afu1g00210|intergenic_region|Afu1g00200-Afu1g00210|||n.38614A>G||||||	GT:DP:RO:QR:AO:QA:GL	1/1:58:0:0:58:2152:-62.7605,-17.4597,0
Chr1_A_fumigatus_Af293	38626	.	A	G	748.766	.	AB=0;ABP=0;AC=2;AF=1;AN=2;AO=75;CIGAR=1X;DP=76;DPB=76;DPRA=0;EPP=4.429;EPPR=0;GTI=0;LEN=1;MEANALT=1;MQM=12.7467;MQMR=100;NS=1;NUMALT=1;ODDS=108.577;PAIRED=0.586667;PAIREDR=0;PAO=0;PQA=0;PQR=0;PRO=0;QA=2769;QR=60;RO=0;RPL=16;RPP=56.5443;RPPR=5.18177;RPR=59;RUN=1;SAF=45;SAP=9.52472;SAR=30;SRF=0;SRP=5.18177;SRR=0;TYPE=snp;ANN=G|upstream_gene_variant|MODIFIER|Afu1g00200|Afu1g00200|transcript|Afu1g00200-T|Coding||c.-1151T>C|||||1151|,G|upstream_gene_variant|MODIFIER|Afu1g00210|Afu1g00210|transcript|Afu1g00210-T|Coding||c.-3845A>G|||||3845|,G|intergenic_region|MODIFIER|Afu1g00200-Afu1g00210|Afu1g00200-Afu1g00210|intergenic_region|Afu1g00200-Afu1g00210|||n.38626A>G||||||	GT:DP:RO:QR:AO:QA:GL	1/1:75:0:0:75:2769:-84.3832,-22.5773,0
Chr1_A_fumigatus_Af293	38647	.	A	G	913.904	.	AB=0;ABP=0;AC=2;AF=1;AN=2;AO=83;CIGAR=1X;DP=84;DPB=84;DPRA=0;EPP=5.12945;EPPR=0;GTI=0;LEN=1;MEANALT=1;MQM=13.5783;MQMR=100;NS=1;NUMALT=1;ODDS=119.668;PAIRED=0.650602;PAIREDR=0;PAO=0;PQA=0;PQR=0;PRO=0;QA=3053;QR=60;RO=0;RPL=30;RPP=16.8502;RPPR=5.18177;RPR=53;RUN=1;SAF=52;SAP=14.5479;SAR=31;SRF=0;SRP=5.18177;SRR=0;TYPE=snp;ANN=G|upstream_gene_variant|MODIFIER|Afu1g00200|Afu1g00200|transcript|Afu1g00200-T|Coding||c.-1172T>C|||||1172|,G|upstream_gene_variant|MODIFIER|Afu1g00210|Afu1g00210|transcript|Afu1g00210-T|Coding||c.-3824A>G|||||3824|,G|intergenic_region|MODIFIER|Afu1g00200-Afu1g00210|Afu1g00200-Afu1g00210|intergenic_region|Afu1g00200-Afu1g00210|||n.38647A>G||||||	GT:DP:RO:QR:AO:QA:GL	1/1:83:0:0:83:3053:-97.3142,-24.9855,0
Chr1_A_fumigatus_Af293	38679	.	AACC	GACG	1194.84	.	AB=0;ABP=0;AC=2;AF=1;AN=2;AO=84;CIGAR=1X2M1X;DP=85;DPB=86.5;DPRA=0;EPP=9.62812;EPPR=0;GTI=0;LEN=4;MEANALT=1;MQM=16.9881;MQMR=0;NS=1;NUMALT=1;ODDS=124.52;PAIRED=0.690476;PAIREDR=0;PAO=5;PQA=131;PQR=0;PRO=0;QA=3099;QR=0;RO=0;RPL=52;RPP=13.3506;RPPR=0;RPR=32;RUN=1;SAF=62;SAP=44.3717;SAR=22;SRF=0;SRP=0;SRR=0;TYPE=complex;ANN=GACG|upstream_gene_variant|MODIFIER|Afu1g00200|Afu1g00200|transcript|Afu1g00200-T|Coding||c.-1207_-1204delGGTTinsCGTC|||||1204|,GACG|upstream_gene_variant|MODIFIER|Afu1g00210|Afu1g00210|transcript|Afu1g00210-T|Coding||c.-3792_-3789delAACCinsGACG|||||3792|,GACG|intergenic_region|MODIFIER|Afu1g00200-Afu1g00210|Afu1g00200-Afu1g00210|intergenic_region|Afu1g00200-Afu1g00210|||n.38679_38682delAACCinsGACG||||||	GT:DP:RO:QR:AO:QA:GL	1/1:84:0:0:84:3099:-128.611,-26.7917,0
Chr1_A_fumigatus_Af293	38694	.	G	A	1269.05	.	AB=0;ABP=0;AC=2;AF=1;AN=2;AO=90;CIGAR=1X;DP=91;DPB=91;DPRA=0;EPP=7.73928;EPPR=0;GTI=0;LEN=1;MEANALT=1;MQM=17.4556;MQMR=100;NS=1;NUMALT=1;ODDS=129.372;PAIRED=0.733333;PAIREDR=0;PAO=0;PQA=0;PQR=0;PRO=0;QA=3356;QR=60;RO=0;RPL=58;RPP=19.3205;RPPR=5.18177;RPR=32;RUN=1;SAF=70;SAP=63.329;SAR=20;SRF=0;SRP=5.18177;SRR=0;TYPE=snp;ANN=A|upstream_gene_variant|MODIFIER|Afu1g00200|Afu1g00200|transcript|Afu1g00200-T|Coding||c.-1219C>T|||||1219|,A|upstream_gene_variant|MODIFIER|Afu1g00210|Afu1g00210|transcript|Afu1g00210-T|Coding||c.-3777G>A|||||3777|,A|intergenic_region|MODIFIER|Afu1g00200-Afu1g00210|Afu1g00200-Afu1g00210|intergenic_region|Afu1g00200-Afu1g00210|||n.38694G>A||||||	GT:DP:RO:QR:AO:QA:GL	1/1:90:0:0:90:3356:-138.548,-27.0927,0
Chr1_A_fumigatus_Af293	38706	.	T	C	1133.39	.	AB=0;ABP=0;AC=2;AF=1;AN=2;AO=80;CIGAR=1X;DP=81;DPB=81;DPRA=0;EPP=4.74748;EPPR=0;GTI=0;LEN=1;MEANALT=1;MQM=18.3625;MQMR=100;NS=1;NUMALT=1;ODDS=115.509;PAIRED=0.775;PAIREDR=0;PAO=0;PQA=0;PQR=0;PRO=0;QA=2898;QR=60;RO=0;RPL=51;RPP=16.1477;RPPR=5.18177;RPR=29;RUN=1;SAF=65;SAP=70.8688;SAR=15;SRF=0;SRP=5.18177;SRR=0;TYPE=snp;ANN=C|upstream_gene_variant|MODIFIER|Afu1g00200|Afu1g00200|transcript|Afu1g00200-T|Coding||c.-1231A>G|||||1231|,C|upstream_gene_variant|MODIFIER|Afu1g00210|Afu1g00210|transcript|Afu1g00210-T|Coding||c.-3765T>C|||||3765|,C|intergenic_region|MODIFIER|Afu1g00200-Afu1g00210|Afu1g00200-Afu1g00210|intergenic_region|Afu1g00200-Afu1g00210|||n.38706T>C||||||	GT:DP:RO:QR:AO:QA:GL	1/1:80:0:0:80:2898:-125.187,-24.0824,0
Chr1_A_fumigatus_Af293	38717	.	T	A	1109.14	.	AB=0;ABP=0;AC=2;AF=1;AN=2;AO=72;CIGAR=1X;DP=73;DPB=73;DPRA=0;EPP=3.49285;EPPR=0;GTI=0;LEN=1;MEANALT=1;MQM=19.8611;MQMR=100;NS=1;NUMALT=1;ODDS=104.418;PAIRED=0.819444;PAIREDR=0;PAO=0;PQA=0;PQR=0;PRO=0;QA=2461;QR=60;RO=0;RPL=43;RPP=8.92153;RPPR=5.18177;RPR=29;RUN=1;SAF=63;SAP=90.9549;SAR=9;SRF=0;SRP=5.18177;SRR=0;TYPE=snp;ANN=A|upstream_gene_variant|MODIFIER|Afu1g00200|Afu1g00200|transcript|Afu1g00200-T|Coding||c.-1242A>T|||||1242|,A|upstream_gene_variant|MODIFIER|Afu1g00210|Afu1g00210|transcript|Afu1g00210-T|Coding||c.-3754T>A|||||3754|,A|intergenic_region|MODIFIER|Afu1g00200-Afu1g00210|Afu1g00200-Afu1g00210|intergenic_region|Afu1g00200-Afu1g00210|||n.38717T>A||||||	GT:DP:RO:QR:AO:QA:GL	1/1:72:0:0:72:2461:-124.349,-21.6742,0
Chr1_A_fumigatus_Af293	38726	.	TC	CT	880.421	.	AB=0;ABP=0;AC=2;AF=1;AN=2;AO=57;CIGAR=2X;DP=58;DPB=57.5;DPRA=0;EPP=4.877;EPPR=0;GTI=0;LEN=2;MEANALT=1;MQM=21.2456;MQMR=0;NS=1;NUMALT=1;ODDS=83.6239;PAIRED=0.912281;PAIREDR=0;PAO=0;PQA=0;PQR=0;PRO=0;QA=1927;QR=0;RO=0;RPL=34;RPP=7.61992;RPPR=0;RPR=23;RUN=1;SAF=55;SAP=110.022;SAR=2;SRF=0;SRP=0;SRR=0;TYPE=mnp;ANN=CT|upstream_gene_variant|MODIFIER|Afu1g00200|Afu1g00200|transcript|Afu1g00200-T|Coding||c.-1252_-1251delGAinsAG|||||1251|,CT|upstream_gene_variant|MODIFIER|Afu1g00210|Afu1g00210|transcript|Afu1g00210-T|Coding||c.-3745_-3744delTCinsCT|||||3745|,CT|intergenic_region|MODIFIER|Afu1g00200-Afu1g00210|Afu1g00200-Afu1g00210|intergenic_region|Afu1g00200-Afu1g00210|||n.38726_38727delTCinsCT||||||	GT:DP:RO:QR:AO:QA:GL	1/1:57:0:0:57:1927:-104.593,-17.1587,0
Chr1_A_fumigatus_Af293	38744	.	TG	CT	852.308	.	AB=0;ABP=0;AC=2;AF=1;AN=2;AO=54;CIGAR=2X;DP=55;DPB=55.5;DPRA=0;EPP=7.03155;EPPR=0;GTI=0;LEN=2;MEANALT=1;MQM=21.0926;MQMR=0;NS=1;NUMALT=1;ODDS=80.8514;PAIRED=0.962963;PAIREDR=0;PAO=2;PQA=65;PQR=0;PRO=0;QA=1831;QR=0;RO=0;RPL=32;RPP=7.03155;RPPR=0;RPR=22;RUN=1;SAF=54;SAP=120.27;SAR=0;SRF=0;SRP=0;SRR=0;TYPE=mnp;ANN=CT|upstream_gene_variant|MODIFIER|Afu1g00200|Afu1g00200|transcript|Afu1g00200-T|Coding||c.-1270_-1269delCAinsAG|||||1269|,CT|upstream_gene_variant|MODIFIER|Afu1g00210|Afu1g00210|transcript|Afu1g00210-T|Coding||c.-3727_-3726delTGinsCT|||||3727|,CT|intergenic_region|MODIFIER|Afu1g00200-Afu1g00210|Afu1g00200-Afu1g00210|intergenic_region|Afu1g00200-Afu1g00210|||n.38744_38745delTGinsCT||||||	GT:DP:RO:QR:AO:QA:GL	1/1:54:0:0:54:1831:-104.213,-16.8577,0
Chr1_A_fumigatus_Af293	38764	.	A	T	1056.59	.	AB=0;ABP=0;AC=2;AF=1;AN=2;AO=65;CIGAR=1X;DP=66;DPB=66;DPRA=0;EPP=3.84548;EPPR=0;GTI=0;LEN=1;MEANALT=1;MQM=21.0308;MQMR=100;NS=1;NUMALT=1;ODDS=94.7143;PAIRED=0.8;PAIREDR=0;PAO=0;PQA=0;PQR=0;PRO=0;QA=2321;QR=60;RO=0;RPL=28;RPP=5.71629;RPPR=5.18177;RPR=37;RUN=1;SAF=58;SAP=89.9026;SAR=7;SRF=0;SRP=5.18177;SRR=0;TYPE=snp;ANN=T|upstream_gene_variant|MODIFIER|Afu1g00200|Afu1g00200|transcript|Afu1g00200-T|Coding||c.-1289T>A|||||1289|,T|upstream_gene_variant|MODIFIER|Afu1g00210|Afu1g00210|transcript|Afu1g00210-T|Coding||c.-3707A>T|||||3707|,T|intergenic_region|MODIFIER|Afu1g00200-Afu1g00210|Afu1g00200-Afu1g00210|intergenic_region|Afu1g00200-Afu1g00210|||n.38764A>T||||||	GT:DP:RO:QR:AO:QA:GL	1/1:65:0:0:65:2321:-118.746,-19.567,0
Chr1_A_fumigatus_Af293	38769	.	T	A	1087.46	.	AB=0;ABP=0;AC=2;AF=1;AN=2;AO=67;CIGAR=1X;DP=68;DPB=68;DPRA=0;EPP=4.59839;EPPR=0;GTI=0;LEN=1;MEANALT=1;MQM=20.4925;MQMR=100;NS=1;NUMALT=1;ODDS=97.4869;PAIRED=0.746269;PAIREDR=0;PAO=0;PQA=0;PQR=0;PRO=0;QA=2411;QR=60;RO=0;RPL=28;RPP=6.93191;RPPR=5.18177;RPR=39;RUN=1;SAF=58;SAP=80.8268;SAR=9;SRF=0;SRP=5.18177;SRR=0;TYPE=snp;ANN=A|upstream_gene_variant|MODIFIER|Afu1g00200|Afu1g00200|transcript|Afu1g00200-T|Coding||c.-1294A>T|||||1294|,A|upstream_gene_variant|MODIFIER|Afu1g00210|Afu1g00210|transcript|Afu1g00210-T|Coding||c.-3702T>A|||||3702|,A|intergenic_region|MODIFIER|Afu1g00200-Afu1g00210|Afu1g00200-Afu1g00210|intergenic_region|Afu1g00200-Afu1g00210|||n.38769T>A||||||	GT:DP:RO:QR:AO:QA:GL	1/1:67:0:0:67:2411:-120.854,-20.169,0
Chr1_A_fumigatus_Af293	38791	.	T	A	1250.84	.	AB=0;ABP=0;AC=2;AF=1;AN=2;AO=79;CIGAR=1X;DP=80;DPB=80;DPRA=0;EPP=5.23675;EPPR=0;GTI=0;LEN=1;MEANALT=1;MQM=20.1899;MQMR=100;NS=1;NUMALT=1;ODDS=114.122;PAIRED=0.620253;PAIREDR=0;PAO=0;PQA=0;PQR=0;PRO=0;QA=2922;QR=60;RO=0;RPL=23;RPP=32.9436;RPPR=5.18177;RPR=56;RUN=1;SAF=67;SAP=86.1585;SAR=12;SRF=0;SRP=5.18177;SRR=0;TYPE=snp;ANN=A|upstream_gene_variant|MODIFIER|Afu1g00200|Afu1g00200|transcript|Afu1g00200-T|Coding||c.-1316A>T|||||1316|,A|upstream_gene_variant|MODIFIER|Afu1g00210|Afu1g00210|transcript|Afu1g00210-T|Coding||c.-3680T>A|||||3680|,A|intergenic_region|MODIFIER|Afu1g00200-Afu1g00210|Afu1g00200-Afu1g00210|intergenic_region|Afu1g00200-Afu1g00210|||n.38791T>A||||||	GT:DP:RO:QR:AO:QA:GL	1/1:79:0:0:79:2922:-140.519,-23.7814,0
Chr1_A_fumigatus_Af293	38805	.	T	C	1336.13	.	AB=0;ABP=0;AC=2;AF=1;AN=2;AO=81;CIGAR=1X;DP=82;DPB=82;DPRA=0;EPP=6.2541;EPPR=0;GTI=0;LEN=1;MEANALT=1;MQM=20.2963;MQMR=100;NS=1;NUMALT=1;ODDS=116.895;PAIRED=0.592593;PAIREDR=0;PAO=0;PQA=0;PQR=0;PRO=0;QA=3100;QR=60;RO=0;RPL=34;RPP=7.5409;RPPR=5.18177;RPR=47;RUN=1;SAF=68;SAP=84.1054;SAR=13;SRF=0;SRP=5.18177;SRR=0;TYPE=snp;ANN=C|upstream_gene_variant|MODIFIER|Afu1g00200|Afu1g00200|transcript|Afu1g00200-T|Coding||c.-1330A>G|||||1330|,C|upstream_gene_variant|MODIFIER|Afu1g00210|Afu1g00210|transcript|Afu1g00210-T|Coding||c.-3666T>C|||||3666|,C|intergenic_region|MODIFIER|Afu1g00200-Afu1g00210|Afu1g00200-Afu1g00210|intergenic_region|Afu1g00200-Afu1g00210|||n.38805T>C||||||	GT:DP:RO:QR:AO:QA:GL	1/1:81:0:0:81:3100:-146.3,-24.3834,0
Chr1_A_fumigatus_Af293	38813	.	AGTGC	GGTGA	1334.02	.	AB=0;ABP=0;AC=2;AF=1;AN=2;AO=79;CIGAR=1X3M1X;DP=80;DPB=81.6;DPRA=0;EPP=7.6556;EPPR=0;GTI=0;LEN=5;MEANALT=1;MQM=20.0633;MQMR=0;NS=1;NUMALT=1;ODDS=117.588;PAIRED=0.582278;PAIREDR=0;PAO=5;PQA=149;PQR=0;PRO=0;QA=2803;QR=0;RO=0;RPL=38;RPP=3.25768;RPPR=0;RPR=41;RUN=1;SAF=66;SAP=80.2213;SAR=13;SRF=0;SRP=0;SRR=0;TYPE=complex;ANN=GGTGA|upstream_gene_variant|MODIFIER|Afu1g00200|Afu1g00200|transcript|Afu1g00200-T|Coding||c.-1342_-1338delGCACTinsTCACC|||||1338|,GGTGA|upstream_gene_variant|MODIFIER|Afu1g00210|Afu1g00210|transcript|Afu1g00210-T|Coding||c.-3658_-3654delAGTGCinsGGTGA|||||3658|,GGTGA|intergenic_region|MODIFIER|Afu1g00200-Afu1g00210|Afu1g00200-Afu1g00210|intergenic_region|Afu1g00200-Afu1g00210|||n.38813_38817delAGTGCinsGGTGA||||||	GT:DP:RO:QR:AO:QA:GL	1/1:79:0:0:79:2803:-145.344,-25.2865,0
Chr1_A_fumigatus_Af293	38848	.	GCAA	ACAG	1203.63	.	AB=0;ABP=0;AC=2;AF=1;AN=2;AO=75;CIGAR=1X2M1X;DP=76;DPB=78.75;DPRA=0;EPP=6.51361;EPPR=0;GTI=0;LEN=4;MEANALT=1;MQM=18.8667;MQMR=0;NS=1;NUMALT=1;ODDS=113.429;PAIRED=0.613333;PAIREDR=0;PAO=7;PQA=144;PQR=0;PRO=0;QA=2707;QR=0;RO=0;RPL=49;RPP=18.3264;RPPR=0;RPR=26;RUN=1;SAF=67;SAP=103.796;SAR=8;SRF=0;SRP=0;SRR=0;TYPE=complex;ANN=ACAG|upstream_gene_variant|MODIFIER|Afu1g00200|Afu1g00200|transcript|Afu1g00200-T|Coding||c.-1376_-1373delTTGCinsCTGT|||||1373|,ACAG|upstream_gene_variant|MODIFIER|Afu1g00210|Afu1g00210|transcript|Afu1g00210-T|Coding||c.-3623_-3620delGCAAinsACAG|||||3623|,ACAG|intergenic_region|MODIFIER|Afu1g00200-Afu1g00210|Afu1g00200-Afu1g00210|intergenic_region|Afu1g00200-Afu1g00210|||n.38848_38851delGCAAinsACAG||||||	GT:DP:RO:QR:AO:QA:GL	1/1:75:0:0:75:2707:-136.67,-24.6845,0
Chr1_A_fumigatus_Af293	38857	.	C	T	1078.85	.	AB=0;ABP=0;AC=2;AF=1;AN=2;AO=78;CIGAR=1X;DP=79;DPB=79;DPRA=0;EPP=3.12166;EPPR=0;GTI=0;LEN=1;MEANALT=1;MQM=18.6282;MQMR=100;NS=1;NUMALT=1;ODDS=112.736;PAIRED=0.602564;PAIREDR=0;PAO=0;PQA=0;PQR=0;PRO=0;QA=2518;QR=60;RO=0;RPL=46;RPP=8.46682;RPPR=5.18177;RPR=32;RUN=1;SAF=70;SAP=110.025;SAR=8;SRF=0;SRP=5.18177;SRR=0;TYPE=snp;ANN=T|upstream_gene_variant|MODIFIER|Afu1g00200|Afu1g00200|transcript|Afu1g00200-T|Coding||c.-1382G>A|||||1382|,T|upstream_gene_variant|MODIFIER|Afu1g00210|Afu1g00210|transcript|Afu1g00210-T|Coding||c.-3614C>T|||||3614|,T|intergenic_region|MODIFIER|Afu1g00200-Afu1g00210|Afu1g00200-Afu1g00210|intergenic_region|Afu1g00200-Afu1g00210|||n.38857C>T||||||	GT:DP:RO:QR:AO:QA:GL	1/1:78:0:0:78:2518:-123.639,-23.4803,0
Chr1_A_fumigatus_Af293	38867	.	G	A	1240.95	.	AB=0;ABP=0;AC=2;AF=1;AN=2;AO=86;CIGAR=1X;DP=87;DPB=87;DPRA=0;EPP=4.62628;EPPR=0;GTI=0;LEN=1;MEANALT=1;MQM=18.8372;MQMR=100;NS=1;NUMALT=1;ODDS=123.826;PAIRED=0.639535;PAIREDR=0;PAO=0;PQA=0;PQR=0;PRO=0;QA=3094;QR=60;RO=0;RPL=39;RPP=4.62628;RPPR=5.18177;RPR=47;RUN=1;SAF=78;SAP=126.734;SAR=8;SRF=0;SRP=5.18177;SRR=0;TYPE=snp;ANN=A|upstream_gene_variant|MODIFIER|Afu1g00200|Afu1g00200|transcript|Afu1g00200-T|Coding||c.-1392C>T|||||1392|,A|upstream_gene_variant|MODIFIER|Afu1g00210|Afu1g00210|transcript|Afu1g00210-T|Coding||c.-3604G>A|||||3604|,A|intergenic_region|MODIFIER|Afu1g00200-Afu1g00210|Afu1g00200-Afu1g00210|intergenic_region|Afu1g00200-Afu1g00210|||n.38867G>A||||||	GT:DP:RO:QR:AO:QA:GL	1/1:86:0:0:86:3094:-141.711,-25.8886,0
Chr1_A_fumigatus_Af293	38883	.	C	T	1348.07	.	AB=0;ABP=0;AC=2;AF=1;AN=2;AO=94;CIGAR=1X;DP=95;DPB=95;DPRA=0;EPP=3.37991;EPPR=0;GTI=0;LEN=1;MEANALT=1;MQM=18.0426;MQMR=100;NS=1;NUMALT=1;ODDS=134.917;PAIRED=0.723404;PAIREDR=0;PAO=0;PQA=0;PQR=0;PRO=0;QA=3530;QR=60;RO=0;RPL=37;RPP=12.2506;RPPR=5.18177;RPR=57;RUN=1;SAF=82;SAP=116.204;SAR=12;SRF=0;SRP=5.18177;SRR=0;TYPE=snp;ANN=T|upstream_gene_variant|MODIFIER|Afu1g00200|Afu1g00200|transcript|Afu1g00200-T|Coding||c.-1408G>A|||||1408|,T|upstream_gene_variant|MODIFIER|Afu1g00210|Afu1g00210|transcript|Afu1g00210-T|Coding||c.-3588C>T|||||3588|,T|intergenic_region|MODIFIER|Afu1g00200-Afu1g00210|Afu1g00200-Afu1g00210|intergenic_region|Afu1g00200-Afu1g00210|||n.38883C>T||||||	GT:DP:RO:QR:AO:QA:GL	1/1:94:0:0:94:3530:-151.554,-28.2968,0
Chr1_A_fumigatus_Af293	38893	.	A	G	1515.24	.	AB=0;ABP=0;AC=2;AF=1;AN=2;AO=105;CIGAR=1X;DP=107;DPB=107;DPRA=0;EPP=4.02365;EPPR=0;GTI=0;LEN=1;MEANALT=2;MQM=18.1143;MQMR=100;NS=1;NUMALT=1;ODDS=150.166;PAIRED=0.761905;PAIREDR=0;PAO=0;PQA=0;PQR=0;PRO=0;QA=3878;QR=60;RO=0;RPL=30;RPP=44.8887;RPPR=5.18177;RPR=75;RUN=1;SAF=84;SAP=85.092;SAR=21;SRF=0;SRP=5.18177;SRR=0;TYPE=snp;ANN=G|upstream_gene_variant|MODIFIER|Afu1g00200|Afu1g00200|transcript|Afu1g00200-T|Coding||c.-1418T>C|||||1418|,G|upstream_gene_variant|MODIFIER|Afu1g00210|Afu1g00210|transcript|Afu1g00210-T|Coding||c.-3578A>G|||||3578|,G|intergenic_region|MODIFIER|Afu1g00200-Afu1g00210|Afu1g00200-Afu1g00210|intergenic_region|Afu1g00200-Afu1g00210|||n.38893A>G||||||	GT:DP:RO:QR:AO:QA:GL	1/1:106:0:0:105:3878:-167.93,-31.6082,0
Chr1_A_fumigatus_Af293	38898	.	CGCACTCT	TGCTCTCC	1848.4	.	AB=0;ABP=0;AC=2;AF=1;AN=2;AO=111;CIGAR=1X2M1X3M1X;DP=114;DPB=118.75;DPRA=0;EPP=7.41193;EPPR=0;GTI=0;LEN=8;MEANALT=3;MQM=18.3694;MQMR=0;NS=1;NUMALT=1;ODDS=166.802;PAIRED=0.756757;PAIREDR=0;PAO=12;PQA=404;PQR=0;PRO=0;QA=4059;QR=0;RO=0;RPL=25;RPP=75.8035;RPPR=0;RPR=86;RUN=1;SAF=86;SAP=75.8035;SAR=25;SRF=0;SRP=0;SRR=0;TYPE=complex;ANN=TGCTCTCC|upstream_gene_variant|MODIFIER|Afu1g00200|Afu1g00200|transcript|Afu1g00200-T|Coding||c.-1430_-1423delAGAGTGCGinsGGAGAGCA|||||1423|,TGCTCTCC|upstream_gene_variant|MODIFIER|Afu1g00210|Afu1g00210|transcript|Afu1g00210-T|Coding||c.-3573_-3566delCGCACTCTinsTGCTCTCC|||||3573|,TGCTCTCC|intergenic_region|MODIFIER|Afu1g00200-Afu1g00210|Afu1g00200-Afu1g00210|intergenic_region|Afu1g00200-Afu1g00210|||n.38898_38905delCGCACTCTinsTGCTCTCC||||||	GT:DP:RO:QR:AO:QA:GL	1/1:113:0:0:111:4059:-203.885,-37.0267,0
Chr1_A_fumigatus_Af293	38937	.	CCCCC	TCCCA	3196.22	.	AB=0;ABP=0;AC=2;AF=1;AN=2;AO=148;CIGAR=1X3M1X;DP=149;DPB=152.6;DPRA=0;EPP=3.06899;EPPR=0;GTI=0;LEN=5;MEANALT=1;MQM=24.8851;MQMR=0;NS=1;NUMALT=1;ODDS=216.708;PAIRED=0.763514;PAIREDR=0;PAO=10;PQA=320;PQR=0;PRO=0;QA=5283;QR=0;RO=0;RPL=68;RPP=5.12308;RPPR=0;RPR=80;RUN=1;SAF=107;SAP=66.922;SAR=41;SRF=0;SRP=0;SRR=0;TYPE=complex;ANN=TCCCA|upstream_gene_variant|MODIFIER|Afu1g00200|Afu1g00200|transcript|Afu1g00200-T|Coding||c.-1466_-1462delGGGGGinsTGGGA|||||1462|,TCCCA|upstream_gene_variant|MODIFIER|Afu1g00210|Afu1g00210|transcript|Afu1g00210-T|Coding||c.-3534_-3530delCCCCCinsTCCCA|||||3534|,TCCCA|intergenic_region|MODIFIER|Afu1g00200-Afu1g00210|Afu1g00200-Afu1g00210|intergenic_region|Afu1g00200-Afu1g00210|||n.38937_38941delCCCCCinsTCCCA||||||	GT:DP:RO:QR:AO:QA:GL	1/1:148:0:0:148:5283:-329.964,-47.5627,0
Chr1_A_fumigatus_Af293	39159	.	A	G	3077.53	.	AB=0;ABP=0;AC=2;AF=1;AN=2;AO=136;CIGAR=1X;DP=138;DPB=138;DPRA=0;EPP=3.5851;EPPR=0;GTI=0;LEN=1;MEANALT=2;MQM=27.9926;MQMR=100;NS=1;NUMALT=1;ODDS=193.141;PAIRED=0.779412;PAIREDR=0;PAO=0;PQA=0;PQR=0;PRO=0;QA=4945;QR=60;RO=0;RPL=73;RPP=4.60697;RPPR=5.18177;RPR=63;RUN=1;SAF=66;SAP=3.26577;SAR=70;SRF=0;SRP=5.18177;SRR=0;TYPE=snp;ANN=G|upstream_gene_variant|MODIFIER|Afu1g00200|Afu1g00200|transcript|Afu1g00200-T|Coding||c.-1684T>C|||||1684|,G|upstream_gene_variant|MODIFIER|Afu1g00210|Afu1g00210|transcript|Afu1g00210-T|Coding||c.-3312A>G|||||3312|,G|intergenic_region|MODIFIER|Afu1g00200-Afu1g00210|Afu1g00200-Afu1g00210|intergenic_region|Afu1g00200-Afu1g00210|||n.39159A>G||||||	GT:DP:RO:QR:AO:QA:GL	1/1:137:0:0:136:4945:-311.491,-40.9401,0
Chr1_A_fumigatus_Af293	39165	.	C	G	3202.98	.	AB=0;ABP=0;AC=2;AF=1;AN=2;AO=140;CIGAR=1X;DP=141;DPB=141;DPRA=0;EPP=5.24381;EPPR=0;GTI=0;LEN=1;MEANALT=1;MQM=28.2714;MQMR=100;NS=1;NUMALT=1;ODDS=198.686;PAIRED=0.792857;PAIREDR=0;PAO=0;PQA=0;PQR=0;PRO=0;QA=5084;QR=60;RO=0;RPL=77;RPP=6.05036;RPPR=5.18177;RPR=63;RUN=1;SAF=67;SAP=3.56868;SAR=73;SRF=0;SRP=5.18177;SRR=0;TYPE=snp;ANN=G|upstream_gene_variant|MODIFIER|Afu1g00200|Afu1g00200|transcript|Afu1g00200-T|Coding||c.-1690G>C|||||1690|,G|upstream_gene_variant|MODIFIER|Afu1g00210|Afu1g00210|transcript|Afu1g00210-T|Coding||c.-3306C>G|||||3306|,G|intergenic_region|MODIFIER|Afu1g00200-Afu1g00210|Afu1g00200-Afu1g00210|intergenic_region|Afu1g00200-Afu1g00210|||n.39165C>G||||||	GT:DP:RO:QR:AO:QA:GL	1/1:140:0:0:140:5084:-324.394,-42.1442,0
Chr1_A_fumigatus_Af293	39309	.	A	G	5611.81	.	AB=0;ABP=0;AC=2;AF=1;AN=2;AO=208;CIGAR=1X;DP=209;DPB=209;DPRA=0;EPP=5.68288;EPPR=0;GTI=0;LEN=1;MEANALT=1;MQM=33.6587;MQMR=100;NS=1;NUMALT=1;ODDS=292.954;PAIRED=0.605769;PAIREDR=0;PAO=0;PQA=0;PQR=0;PRO=0;QA=7883;QR=60;RO=0;RPL=98;RPP=4.51363;RPPR=5.18177;RPR=110;RUN=1;SAF=84;SAP=19.7139;SAR=124;SRF=0;SRP=5.18177;SRR=0;TYPE=snp;ANN=G|upstream_gene_variant|MODIFIER|Afu1g00200|Afu1g00200|transcript|Afu1g00200-T|Coding||c.-1834T>C|||||1834|,G|upstream_gene_variant|MODIFIER|Afu1g00210|Afu1g00210|transcript|Afu1g00210-T|Coding||c.-3162A>G|||||3162|,G|intergenic_region|MODIFIER|Afu1g00200-Afu1g00210|Afu1g00200-Afu1g00210|intergenic_region|Afu1g00200-Afu1g00210|||n.39309A>G||||||	GT:DP:RO:QR:AO:QA:GL	1/1:208:0:0:208:7883:-567.042,-62.6142,0
Chr1_A_fumigatus_Af293	39316	.	G	A	5442.53	.	AB=0;ABP=0;AC=2;AF=1;AN=2;AO=204;CIGAR=1X;DP=205;DPB=205;DPRA=0;EPP=5.09662;EPPR=0;GTI=0;LEN=1;MEANALT=1;MQM=34.1127;MQMR=100;NS=1;NUMALT=1;ODDS=287.409;PAIRED=0.593137;PAIREDR=0;PAO=0;PQA=0;PQR=0;PRO=0;QA=7441;QR=60;RO=0;RPL=93;RPP=6.45911;RPPR=5.18177;RPR=111;RUN=1;SAF=82;SAP=20.0415;SAR=122;SRF=0;SRP=5.18177;SRR=0;TYPE=snp;ANN=A|upstream_gene_variant|MODIFIER|Afu1g00200|Afu1g00200|transcript|Afu1g00200-T|Coding||c.-1841C>T|||||1841|,A|upstream_gene_variant|MODIFIER|Afu1g00210|Afu1g00210|transcript|Afu1g00210-T|Coding||c.-3155G>A|||||3155|,A|intergenic_region|MODIFIER|Afu1g00200-Afu1g00210|Afu1g00200-Afu1g00210|intergenic_region|Afu1g00200-Afu1g00210|||n.39316G>A||||||	GT:DP:RO:QR:AO:QA:GL	1/1:204:0:0:204:7441:-550.271,-61.4101,0
Chr1_A_fumigatus_Af293	39423	.	GAA	TAG	3570.47	.	AB=0;ABP=0;AC=2;AF=1;AN=2;AO=166;CIGAR=1X1M1X;DP=168;DPB=170.667;DPRA=0;EPP=59.9918;EPPR=0;GTI=0;LEN=3;MEANALT=2;MQM=26.5663;MQMR=0;NS=1;NUMALT=1;ODDS=238.889;PAIRED=0.481928;PAIREDR=0;PAO=6;PQA=206;PQR=0;PRO=0;QA=5945;QR=0;RO=0;RPL=98;RPP=14.7833;RPPR=0;RPR=68;RUN=1;SAF=86;SAP=3.48122;SAR=80;SRF=0;SRP=0;SRR=0;TYPE=complex;ANN=TAG|upstream_gene_variant|MODIFIER|Afu1g00200|Afu1g00200|transcript|Afu1g00200-T|Coding||c.-1950_-1948delTTCinsCTA|||||1948|,TAG|upstream_gene_variant|MODIFIER|Afu1g00210|Afu1g00210|transcript|Afu1g00210-T|Coding||c.-3048_-3046delGAAinsTAG|||||3048|,TAG|intergenic_region|MODIFIER|Afu1g00200-Afu1g00210|Afu1g00200-Afu1g00210|intergenic_region|Afu1g00200-Afu1g00210|||n.39423_39425delGAAinsTAG||||||	GT:DP:RO:QR:AO:QA:GL	1/1:167:0:0:166:5945:-367.718,-51.7772,0
Chr1_A_fumigatus_Af293	39466	.	TGTGCC	GGGAAT	2433.84	.	AB=0;ABP=0;AC=2;AF=1;AN=2;AO=133;CIGAR=1X1M4X;DP=135;DPB=145.167;DPRA=0;EPP=3.81032;EPPR=0;GTI=0;LEN=6;MEANALT=2;MQM=18.9173;MQMR=0;NS=1;NUMALT=1;ODDS=203.538;PAIRED=0.496241;PAIREDR=0;PAO=21;PQA=697;PQR=0;PRO=0;QA=4738;QR=0;RO=0;RPL=66;RPP=3.02663;RPPR=0;RPR=67;RUN=1;SAF=44;SAP=36.0722;SAR=89;SRF=0;SRP=0;SRR=0;TYPE=complex;ANN=GGGAAT|upstream_gene_variant|MODIFIER|Afu1g00200|Afu1g00200|transcript|Afu1g00200-T|Coding||c.-1996_-1991delGGCACAinsATTCCC|||||1991|,GGGAAT|upstream_gene_variant|MODIFIER|Afu1g00210|Afu1g00210|transcript|Afu1g00210-T|Coding||c.-3005_-3000delTGTGCCinsGGGAAT|||||3005|,GGGAAT|intergenic_region|MODIFIER|Afu1g00200-Afu1g00210|Afu1g00200-Afu1g00210|intergenic_region|Afu1g00200-Afu1g00210|||n.39466_39471delTGTGCCinsGGGAAT||||||	GT:DP:RO:QR:AO:QA:GL	1/1:134:0:0:133:4738:-250.294,-46.3586,0
Chr1_A_fumigatus_Af293	39496	.	G	T	2607.82	.	AB=0;ABP=0;AC=2;AF=1;AN=2;AO=142;CIGAR=1X;DP=143;DPB=143;DPRA=0;EPP=35.3683;EPPR=0;GTI=0;LEN=1;MEANALT=1;MQM=22.7113;MQMR=100;NS=1;NUMALT=1;ODDS=201.459;PAIRED=0.56338;PAIREDR=0;PAO=0;PQA=0;PQR=0;PRO=0;QA=5328;QR=60;RO=0;RPL=71;RPP=3.0103;RPPR=5.18177;RPR=71;RUN=1;SAF=65;SAP=5.21236;SAR=77;SRF=0;SRP=5.18177;SRR=0;TYPE=snp;ANN=T|upstream_gene_variant|MODIFIER|Afu1g00200|Afu1g00200|transcript|Afu1g00200-T|Coding||c.-2021C>A|||||2021|,T|upstream_gene_variant|MODIFIER|Afu1g00210|Afu1g00210|transcript|Afu1g00210-T|Coding||c.-2975G>T|||||2975|,T|intergenic_region|MODIFIER|Afu1g00200-Afu1g00210|Afu1g00200-Afu1g00210|intergenic_region|Afu1g00200-Afu1g00210|||n.39496G>T||||||	GT:DP:RO:QR:AO:QA:GL	1/1:142:0:0:142:5328:-267.796,-42.7463,0
Chr1_A_fumigatus_Af293	39532	.	A	T	3567.52	.	AB=0;ABP=0;AC=2;AF=1;AN=2;AO=172;CIGAR=1X;DP=173;DPB=173;DPRA=0;EPP=32.0979;EPPR=0;GTI=0;LEN=1;MEANALT=1;MQM=26;MQMR=100;NS=1;NUMALT=1;ODDS=243.048;PAIRED=0.575581;PAIREDR=0;PAO=0;PQA=0;PQR=0;PRO=0;QA=6473;QR=60;RO=0;RPL=66;RPP=23.21;RPPR=5.18177;RPR=106;RUN=1;SAF=102;SAP=15.9381;SAR=70;SRF=0;SRP=5.18177;SRR=0;TYPE=snp;ANN=T|upstream_gene_variant|MODIFIER|Afu1g00200|Afu1g00200|transcript|Afu1g00200-T|Coding||c.-2057T>A|||||2057|,T|upstream_gene_variant|MODIFIER|Afu1g00210|Afu1g00210|transcript|Afu1g00210-T|Coding||c.-2939A>T|||||2939|,T|intergenic_region|MODIFIER|Afu1g00200-Afu1g00210|Afu1g00200-Afu1g00210|intergenic_region|Afu1g00200-Afu1g00210|||n.39532A>T||||||	GT:DP:RO:QR:AO:QA:GL	1/1:172:0:0:172:6473:-366.651,-51.7772,0
Chr1_A_fumigatus_Af293	39584	.	A	C	3186.05	.	AB=0;ABP=0;AC=2;AF=1;AN=2;AO=162;CIGAR=1X;DP=163;DPB=163;DPRA=0;EPP=20.3821;EPPR=0;GTI=0;LEN=1;MEANALT=1;MQM=24.9012;MQMR=100;NS=1;NUMALT=1;ODDS=229.185;PAIRED=0.703704;PAIREDR=0;PAO=0;PQA=0;PQR=0;PRO=0;QA=5712;QR=60;RO=0;RPL=105;RPP=33.8935;RPPR=5.18177;RPR=57;RUN=1;SAF=100;SAP=22.3659;SAR=62;SRF=0;SRP=5.18177;SRR=0;TYPE=snp;ANN=C|upstream_gene_variant|MODIFIER|Afu1g00200|Afu1g00200|transcript|Afu1g00200-T|Coding||c.-2109T>G|||||2109|,C|upstream_gene_variant|MODIFIER|Afu1g00210|Afu1g00210|transcript|Afu1g00210-T|Coding||c.-2887A>C|||||2887|,C|intergenic_region|MODIFIER|Afu1g00200-Afu1g00210|Afu1g00200-Afu1g00210|intergenic_region|Afu1g00200-Afu1g00210|||n.39584A>C||||||	GT:DP:RO:QR:AO:QA:GL	1/1:162:0:0:162:5712:-329.013,-48.7669,0
Chr1_A_fumigatus_Af293	39591	.	G	A	2942.81	.	AB=0;ABP=0;AC=2;AF=1;AN=2;AO=153;CIGAR=1X;DP=154;DPB=154;DPRA=0;EPP=14.9463;EPPR=0;GTI=0;LEN=1;MEANALT=1;MQM=23.6275;MQMR=100;NS=1;NUMALT=1;ODDS=216.708;PAIRED=0.705882;PAIREDR=0;PAO=0;PQA=0;PQR=0;PRO=0;QA=5536;QR=60;RO=0;RPL=93;RPP=18.4661;RPPR=5.18177;RPR=60;RUN=1;SAF=93;SAP=18.4661;SAR=60;SRF=0;SRP=5.18177;SRR=0;TYPE=snp;ANN=A|upstream_gene_variant|MODIFIER|Afu1g00200|Afu1g00200|transcript|Afu1g00200-T|Coding||c.-2116C>T|||||2116|,A|upstream_gene_variant|MODIFIER|Afu1g00210|Afu1g00210|transcript|Afu1g00210-T|Coding||c.-2880G>A|||||2880|,A|intergenic_region|MODIFIER|Afu1g00200-Afu1g00210|Afu1g00200-Afu1g00210|intergenic_region|Afu1g00200-Afu1g00210|||n.39591G>A||||||	GT:DP:RO:QR:AO:QA:GL	1/1:153:0:0:153:5536:-302.142,-46.0576,0
Chr1_A_fumigatus_Af293	39616	.	AGA	AGGA	1307.32	.	AB=0;ABP=0;AC=2;AF=1;AN=2;AO=108;CIGAR=1M1I2M;DP=116;DPB=153.333;DPRA=0;EPP=4.2971;EPPR=0;GTI=0;LEN=1;MEANALT=2;MQM=16.5926;MQMR=0;NS=1;NUMALT=1;ODDS=161.256;PAIRED=0.796296;PAIREDR=0;PAO=2.5;PQA=87;PQR=87;PRO=2.5;QA=1777;QR=0;RO=0;RPL=58;RPP=4.2971;RPPR=0;RPR=50;RUN=1;SAF=56;SAP=3.332;SAR=52;SRF=0;SRP=0;SRR=0;TYPE=ins;ANN=AGGA|upstream_gene_variant|MODIFIER|Afu1g00200|Afu1g00200|transcript|Afu1g00200-T|Coding||c.-2143_-2142insC|||||2143|,AGGA|upstream_gene_variant|MODIFIER|Afu1g00210|Afu1g00210|transcript|Afu1g00210-T|Coding||c.-2854_-2853insG|||||2853|,AGGA|intergenic_region|MODIFIER|Afu1g00200-Afu1g00210|Afu1g00200-Afu1g00210|intergenic_region|Afu1g00200-Afu1g00210|||n.39617_39618insG||||||	GT:DP:RO:QR:AO:QA:GL	1/1:115:0:0:108:1777:-134.367,-35.5215,0
Chr1_A_fumigatus_Af293	39619	.	T	C	1537.56	.	AB=0;ABP=0;AC=2;AF=1;AN=2;AO=108;CIGAR=1X;DP=114;DPB=114;DPRA=0;EPP=4.2971;EPPR=0;GTI=0;LEN=1;MEANALT=2;MQM=16.5926;MQMR=100;NS=1;NUMALT=1;ODDS=154.325;PAIRED=0.796296;PAIREDR=0;PAO=0;PQA=0;PQR=0;PRO=0;QA=4061;QR=60;RO=0;RPL=58;RPP=4.2971;RPPR=5.18177;RPR=50;RUN=1;SAF=56;SAP=3.332;SAR=52;SRF=0;SRP=5.18177;SRR=0;TYPE=snp;ANN=C|upstream_gene_variant|MODIFIER|Afu1g00200|Afu1g00200|transcript|Afu1g00200-T|Coding||c.-2144A>G|||||2144|,C|upstream_gene_variant|MODIFIER|Afu1g00210|Afu1g00210|transcript|Afu1g00210-T|Coding||c.-2852T>C|||||2852|,C|intergenic_region|MODIFIER|Afu1g00200-Afu1g00210|Afu1g00200-Afu1g00210|intergenic_region|Afu1g00200-Afu1g00210|||n.39619T>C||||||	GT:DP:RO:QR:AO:QA:GL	1/1:113:0:0:108:4061:-157.391,-32.5112,0
Chr1_A_fumigatus_Af293	39627	.	G	C	1270.08	.	AB=0;ABP=0;AC=2;AF=1;AN=2;AO=96;CIGAR=1X;DP=97;DPB=97;DPRA=0;EPP=7.44372;EPPR=0;GTI=0;LEN=1;MEANALT=1;MQM=15.4792;MQMR=100;NS=1;NUMALT=1;ODDS=137.689;PAIRED=0.833333;PAIREDR=0;PAO=0;PQA=0;PQR=0;PRO=0;QA=3623;QR=60;RO=0;RPL=55;RPP=7.44372;RPPR=5.18177;RPR=41;RUN=1;SAF=50;SAP=3.37221;SAR=46;SRF=0;SRP=5.18177;SRR=0;TYPE=snp;ANN=C|upstream_gene_variant|MODIFIER|Afu1g00200|Afu1g00200|transcript|Afu1g00200-T|Coding||c.-2152C>G|||||2152|,C|upstream_gene_variant|MODIFIER|Afu1g00210|Afu1g00210|transcript|Afu1g00210-T|Coding||c.-2844G>C|||||2844|,C|intergenic_region|MODIFIER|Afu1g00200-Afu1g00210|Afu1g00200-Afu1g00210|intergenic_region|Afu1g00200-Afu1g00210|||n.39627G>C||||||	GT:DP:RO:QR:AO:QA:GL	1/1:96:0:0:96:3623:-131.195,-28.8989,0
Chr1_A_fumigatus_Af293	39649	.	A	G	794.976	.	AB=0;ABP=0;AC=2;AF=1;AN=2;AO=73;CIGAR=1X;DP=74;DPB=74;DPRA=0;EPP=3.04005;EPPR=0;GTI=0;LEN=1;MEANALT=1;MQM=14.4247;MQMR=100;NS=1;NUMALT=1;ODDS=105.805;PAIRED=0.849315;PAIREDR=0;PAO=0;PQA=0;PQR=0;PRO=0;QA=2773;QR=60;RO=0;RPL=64;RPP=92.9925;RPPR=5.18177;RPR=9;RUN=1;SAF=35;SAP=3.27802;SAR=38;SRF=0;SRP=5.18177;SRR=0;TYPE=snp;ANN=G|upstream_gene_variant|MODIFIER|Afu1g00200|Afu1g00200|transcript|Afu1g00200-T|Coding||c.-2174T>C|||||2174|,G|upstream_gene_variant|MODIFIER|Afu1g00210|Afu1g00210|transcript|Afu1g00210-T|Coding||c.-2822A>G|||||2822|,G|intergenic_region|MODIFIER|Afu1g00200-Afu1g00210|Afu1g00200-Afu1g00210|intergenic_region|Afu1g00200-Afu1g00210|||n.39649A>G||||||	GT:DP:RO:QR:AO:QA:GL	1/1:73:0:0:73:2773:-92.5774,-21.9752,0
Chr1_A_fumigatus_Af293	39659	.	T	A	514.091	.	AB=0;ABP=0;AC=2;AF=1;AN=2;AO=64;CIGAR=1X;DP=65;DPB=65;DPRA=0;EPP=3.55317;EPPR=0;GTI=0;LEN=1;MEANALT=1;MQM=12.375;MQMR=100;NS=1;NUMALT=1;ODDS=93.328;PAIRED=0.84375;PAIREDR=0;PAO=0;PQA=0;PQR=0;PRO=0;QA=2397;QR=60;RO=0;RPL=63;RPP=133.434;RPPR=5.18177;RPR=1;RUN=1;SAF=33;SAP=3.14602;SAR=31;SRF=0;SRP=5.18177;SRR=0;TYPE=snp;ANN=A|upstream_gene_variant|MODIFIER|Afu1g00200|Afu1g00200|transcript|Afu1g00200-T|Coding||c.-2184A>T|||||2184|,A|upstream_gene_variant|MODIFIER|Afu1g00210|Afu1g00210|transcript|Afu1g00210-T|Coding||c.-2812T>A|||||2812|,A|intergenic_region|MODIFIER|Afu1g00200-Afu1g00210|Afu1g00200-Afu1g00210|intergenic_region|Afu1g00200-Afu1g00210|||n.39659T>A||||||	GT:DP:RO:QR:AO:QA:GL	1/1:64:0:0:64:2397:-70.9413,-19.2659,0
Chr1_A_fumigatus_Af293	39683	.	CCCAACTCA	TGCATCTCG	169.086	.	AB=0;ABP=0;AC=2;AF=1;AN=2;AO=22;CIGAR=2X2M1X3M1X;DP=24;DPB=28.3333;DPRA=0;EPP=3.0103;EPPR=0;GTI=0;LEN=9;MEANALT=2;MQM=8.90909;MQMR=0;NS=1;NUMALT=1;ODDS=38.9334;PAIRED=0.818182;PAIREDR=0;PAO=8;PQA=133;PQR=0;PRO=0;QA=771;QR=0;RO=0;RPL=22;RPP=50.7827;RPPR=0;RPR=0;RUN=1;SAF=11;SAP=3.0103;SAR=11;SRF=0;SRP=0;SRR=0;TYPE=complex;ANN=TGCATCTCG|upstream_gene_variant|MODIFIER|Afu1g00200|Afu1g00200|transcript|Afu1g00200-T|Coding||c.-2216_-2208delTGAGTTGGGinsCGAGATGCA|||||2208|,TGCATCTCG|upstream_gene_variant|MODIFIER|Afu1g00210|Afu1g00210|transcript|Afu1g00210-T|Coding||c.-2788_-2780delCCCAACTCAinsTGCATCTCG|||||2788|,TGCATCTCG|intergenic_region|MODIFIER|Afu1g00200-Afu1g00210|Afu1g00200-Afu1g00210|intergenic_region|Afu1g00200-Afu1g00210|||n.39683_39691delCCCAACTCAinsTGCATCTCG||||||	GT:DP:RO:QR:AO:QA:GL	1/1:23:0:0:22:771:-25.0796,-9.0309,0
Chr1_A_fumigatus_Af293	39741	.	T	G	95.7458	.	AB=0;ABP=0;AC=2;AF=1;AN=2;AO=23;CIGAR=1X;DP=24;DPB=24;DPRA=0;EPP=14.4341;EPPR=0;GTI=0;LEN=1;MEANALT=1;MQM=9.08696;MQMR=100;NS=1;NUMALT=1;ODDS=22.0463;PAIRED=0.956522;PAIREDR=0;PAO=0;PQA=0;PQR=0;PRO=0;QA=796;QR=60;RO=0;RPL=1;RPP=44.6459;RPPR=5.18177;RPR=22;RUN=1;SAF=7;SAP=10.6577;SAR=16;SRF=0;SRP=5.18177;SRR=0;TYPE=snp;ANN=G|upstream_gene_variant|MODIFIER|Afu1g00200|Afu1g00200|transcript|Afu1g00200-T|Coding||c.-2266A>C|||||2266|,G|upstream_gene_variant|MODIFIER|Afu1g00210|Afu1g00210|transcript|Afu1g00210-T|Coding||c.-2730T>G|||||2730|,G|intergenic_region|MODIFIER|Afu1g00200-Afu1g00210|Afu1g00200-Afu1g00210|intergenic_region|Afu1g00200-Afu1g00210|||n.39741T>G||||||	GT:DP:RO:QR:AO:QA:GL	1/1:23:0:0:23:796:-18.5904,-6.92369,0
Chr1_A_fumigatus_Af293	39763	.	TATAAATT	TTTAATC	148.557	.	AB=0;ABP=0;AC=2;AF=1;AN=2;AO=23;CIGAR=1M1D1M1X3M1X;DP=24;DPB=20.25;DPRA=0;EPP=5.3706;EPPR=0;GTI=0;LEN=6;MEANALT=1;MQM=9.08696;MQMR=0;NS=1;NUMALT=1;ODDS=34.2066;PAIRED=0.956522;PAIREDR=0;PAO=0;PQA=0;PQR=0;PRO=0;QA=805;QR=0;RO=0;RPL=8;RPP=7.63648;RPPR=0;RPR=15;RUN=1;SAF=7;SAP=10.6577;SAR=16;SRF=0;SRP=0;SRR=0;TYPE=complex;ANN=TTTAATC|upstream_gene_variant|MODIFIER|Afu1g00200|Afu1g00200|transcript|Afu1g00200-T|Coding||c.-2295_-2289delAATTTATinsGATTAA|||||2289|,TTTAATC|upstream_gene_variant|MODIFIER|Afu1g00210|Afu1g00210|transcript|Afu1g00210-T|Coding||c.-2707_-2701delATAAATTinsTTAATC|||||2707|,TTTAATC|intergenic_region|MODIFIER|Afu1g00200-Afu1g00210|Afu1g00200-Afu1g00210|intergenic_region|Afu1g00200-Afu1g00210|||n.39764_39770delATAAATTinsTTAATC||||||	GT:DP:RO:QR:AO:QA:GL	1/1:23:0:0:23:805:-18.6346,-6.92369,0
Chr1_A_fumigatus_Af293	39781	.	T	C	88.742	.	AB=0;ABP=0;AC=2;AF=1;AN=2;AO=22;CIGAR=1X;DP=23;DPB=23;DPRA=0;EPP=17.2236;EPPR=0;GTI=0;LEN=1;MEANALT=1;MQM=9.13636;MQMR=100;NS=1;NUMALT=1;ODDS=20.4336;PAIRED=0.954545;PAIREDR=0;PAO=0;PQA=0;PQR=0;PRO=0;QA=857;QR=60;RO=0;RPL=21;RPP=42.4916;RPPR=5.18177;RPR=1;RUN=1;SAF=6;SAP=12.8806;SAR=16;SRF=0;SRP=5.18177;SRR=0;TYPE=snp;ANN=C|upstream_gene_variant|MODIFIER|Afu1g00200|Afu1g00200|transcript|Afu1g00200-T|Coding||c.-2306A>G|||||2306|,C|upstream_gene_variant|MODIFIER|Afu1g00210|Afu1g00210|transcript|Afu1g00210-T|Coding||c.-2690T>C|||||2690|,C|intergenic_region|MODIFIER|Afu1g00200-Afu1g00210|Afu1g00200-Afu1g00210|intergenic_region|Afu1g00200-Afu1g00210|||n.39781T>C||||||	GT:DP:RO:QR:AO:QA:GL	1/1:22:0:0:22:857:-18.1064,-6.62266,0
Chr1_A_fumigatus_Af293	39798	.	GGCCG	AGCCC	200.657	.	AB=0;ABP=0;AC=2;AF=1;AN=2;AO=29;CIGAR=1X3M1X;DP=30;DPB=31.6;DPRA=0;EPP=3.68421;EPPR=0;GTI=0;LEN=5;MEANALT=1;MQM=9.03448;MQMR=0;NS=1;NUMALT=1;ODDS=46.203;PAIRED=0.758621;PAIREDR=0;PAO=3;PQA=104;PQR=0;PRO=0;QA=1067;QR=0;RO=0;RPL=20;RPP=12.0706;RPPR=0;RPR=9;RUN=1;SAF=6;SAP=24.6501;SAR=23;SRF=0;SRP=0;SRR=0;TYPE=complex;ANN=AGCCC|upstream_gene_variant|MODIFIER|Afu1g00200|Afu1g00200|transcript|Afu1g00200-T|Coding||c.-2327_-2323delCGGCCinsGGGCT|||||2323|,AGCCC|upstream_gene_variant|MODIFIER|Afu1g00210|Afu1g00210|transcript|Afu1g00210-T|Coding||c.-2673_-2669delGGCCGinsAGCCC|||||2673|,AGCCC|intergenic_region|MODIFIER|Afu1g00200-Afu1g00210|Afu1g00200-Afu1g00210|intergenic_region|Afu1g00200-Afu1g00210|||n.39798_39802delGGCCGinsAGCCC||||||	GT:DP:RO:QR:AO:QA:GL	1/1:29:0:0:29:1067:-25.7463,-9.63296,0
Chr1_A_fumigatus_Af293	39808	.	G	A	201.301	.	AB=0;ABP=0;AC=2;AF=1;AN=2;AO=32;CIGAR=1X;DP=34;DPB=34;DPRA=0;EPP=3.0103;EPPR=0;GTI=0;LEN=1;MEANALT=2;MQM=8.78125;MQMR=100;NS=1;NUMALT=1;ODDS=46.3513;PAIRED=0.71875;PAIREDR=0;PAO=0;PQA=0;PQR=0;PRO=0;QA=1150;QR=60;RO=0;RPL=19;RPP=5.45321;RPPR=5.18177;RPR=13;RUN=1;SAF=7;SAP=24.9965;SAR=25;SRF=0;SRP=5.18177;SRR=0;TYPE=snp;ANN=A|upstream_gene_variant|MODIFIER|Afu1g00200|Afu1g00200|transcript|Afu1g00200-T|Coding||c.-2333C>T|||||2333|,A|upstream_gene_variant|MODIFIER|Afu1g00210|Afu1g00210|transcript|Afu1g00210-T|Coding||c.-2663G>A|||||2663|,A|intergenic_region|MODIFIER|Afu1g00200-Afu1g00210|Afu1g00200-Afu1g00210|intergenic_region|Afu1g00200-Afu1g00210|||n.39808G>A||||||	GT:DP:RO:QR:AO:QA:GL	1/1:33:0:0:32:1150:-25.1822,-9.63296,0
Chr1_A_fumigatus_Af293	39826	.	G	A	133.985	.	AB=0;ABP=0;AC=2;AF=1;AN=2;AO=30;CIGAR=1X;DP=31;DPB=31;DPRA=0;EPP=10.2485;EPPR=0;GTI=0;LEN=1;MEANALT=1;MQM=8;MQMR=100;NS=1;NUMALT=1;ODDS=30.8511;PAIRED=0.666667;PAIREDR=0;PAO=0;PQA=0;PQR=0;PRO=0;QA=1033;QR=60;RO=0;RPL=7;RPP=21.5402;RPPR=5.18177;RPR=23;RUN=1;SAF=5;SAP=31.9633;SAR=25;SRF=0;SRP=5.18177;SRR=0;TYPE=snp;ANN=A|upstream_gene_variant|MODIFIER|Afu1g00200|Afu1g00200|transcript|Afu1g00200-T|Coding||c.-2351C>T|||||2351|,A|upstream_gene_variant|MODIFIER|Afu1g00210|Afu1g00210|transcript|Afu1g00210-T|Coding||c.-2645G>A|||||2645|,A|intergenic_region|MODIFIER|Afu1g00200-Afu1g00210|Afu1g00200-Afu1g00210|intergenic_region|Afu1g00200-Afu1g00210|||n.39826G>A||||||	GT:DP:RO:QR:AO:QA:GL	1/1:30:0:0:30:1033:-21.5508,-9.0309,0
Chr1_A_fumigatus_Af293	39831	.	CCCGAT	ACCAAG	84.1221	.	AB=0;ABP=0;AC=2;AF=1;AN=2;AO=26;CIGAR=1X2M1X1M1X;DP=27;DPB=31.1667;DPRA=0;EPP=24.391;EPPR=0;GTI=0;LEN=6;MEANALT=1;MQM=6.84615;MQMR=0;NS=1;NUMALT=1;ODDS=19.3698;PAIRED=0.576923;PAIREDR=0;PAO=12;PQA=376;PQR=0;PRO=0;QA=893;QR=0;RO=0;RPL=0;RPP=59.4686;RPPR=0;RPR=26;RUN=1;SAF=5;SAP=24.391;SAR=21;SRF=0;SRP=0;SRR=0;TYPE=complex;ANN=ACCAAG|upstream_gene_variant|MODIFIER|Afu1g00200|Afu1g00200|transcript|Afu1g00200-T|Coding||c.-2361_-2356delATCGGGinsCTTGGT|||||2356|,ACCAAG|upstream_gene_variant|MODIFIER|Afu1g00210|Afu1g00210|transcript|Afu1g00210-T|Coding||c.-2640_-2635delCCCGATinsACCAAG|||||2640|,ACCAAG|intergenic_region|MODIFIER|Afu1g00200-Afu1g00210|Afu1g00200-Afu1g00210|intergenic_region|Afu1g00200-Afu1g00210|||n.39831_39836delCCCGATinsACCAAG||||||	GT:DP:RO:QR:AO:QA:GL	1/1:26:0:0:26:893:-22.2564,-11.4391,0
Chr1_A_fumigatus_Af293	39841	.	GT	AG	176.393	.	AB=0;ABP=0;AC=2;AF=1;AN=2;AO=42;CIGAR=2X;DP=43;DPB=44;DPRA=0;EPP=19.7617;EPPR=0;GTI=0;LEN=2;MEANALT=1;MQM=7.19048;MQMR=0;NS=1;NUMALT=1;ODDS=40.616;PAIRED=0.619048;PAIREDR=0;PAO=3;PQA=104;PQR=0;PRO=0;QA=1474;QR=0;RO=0;RPL=3;RPP=70.0157;RPPR=0;RPR=39;RUN=1;SAF=11;SAP=23.691;SAR=31;SRF=0;SRP=0;SRR=0;TYPE=mnp;ANN=AG|upstream_gene_variant|MODIFIER|Afu1g00200|Afu1g00200|transcript|Afu1g00200-T|Coding||c.-2367_-2366delACinsCT|||||2366|,AG|upstream_gene_variant|MODIFIER|Afu1g00210|Afu1g00210|transcript|Afu1g00210-T|Coding||c.-2630_-2629delGTinsAG|||||2630|,AG|intergenic_region|MODIFIER|Afu1g00200-Afu1g00210|Afu1g00200-Afu1g00210|intergenic_region|Afu1g00200-Afu1g00210|||n.39841_39842delGTinsAG||||||	GT:DP:RO:QR:AO:QA:GL	1/1:42:0:0:42:1474:-31.8339,-13.5464,0
Chr1_A_fumigatus_Af293	39846	.	GTTTTTC	GTTTTC	250.062	.	AB=0;ABP=0;AC=2;AF=1;AN=2;AO=51;CIGAR=1M1D5M;DP=52;DPB=49;DPRA=0;EPP=3.05288;EPPR=0;GTI=0;LEN=1;MEANALT=1;MQM=9.13725;MQMR=0;NS=1;NUMALT=1;ODDS=57.5788;PAIRED=0.647059;PAIREDR=0;PAO=6;PQA=127;PQR=101;PRO=4;QA=466;QR=0;RO=0;RPL=12;RPP=34.0496;RPPR=0;RPR=39;RUN=1;SAF=15;SAP=21.7871;SAR=36;SRF=0;SRP=0;SRR=0;TYPE=del;ANN=GTTTTC|upstream_gene_variant|MODIFIER|Afu1g00200|Afu1g00200|transcript|Afu1g00200-T|Coding||c.-2376delA|||||2376|,GTTTTC|upstream_gene_variant|MODIFIER|Afu1g00210|Afu1g00210|transcript|Afu1g00210-T|Coding||c.-2620delT|||||2620|,GTTTTC|intergenic_region|MODIFIER|Afu1g00200-Afu1g00210|Afu1g00200-Afu1g00210|intergenic_region|Afu1g00200-Afu1g00210|||n.39851delT||||||	GT:DP:RO:QR:AO:QA:GL	1/1:51:0:0:51:466:-32.965,-20.7711,0
Chr1_A_fumigatus_Af293	39862	.	T	C	794.396	.	AB=0;ABP=0;AC=2;AF=1;AN=2;AO=84;CIGAR=1X;DP=85;DPB=85;DPRA=0;EPP=3.42391;EPPR=0;GTI=0;LEN=1;MEANALT=1;MQM=12.6786;MQMR=100;NS=1;NUMALT=1;ODDS=121.054;PAIRED=0.642857;PAIREDR=0;PAO=0;PQA=0;PQR=0;PRO=0;QA=3005;QR=60;RO=0;RPL=16;RPP=72.911;RPPR=5.18177;RPR=68;RUN=1;SAF=30;SAP=17.9004;SAR=54;SRF=0;SRP=5.18177;SRR=0;TYPE=snp;ANN=C|upstream_gene_variant|MODIFIER|Afu1g00200|Afu1g00200|transcript|Afu1g00200-T|Coding||c.-2387A>G|||||2387|,C|upstream_gene_variant|MODIFIER|Afu1g00210|Afu1g00210|transcript|Afu1g00210-T|Coding||c.-2609T>C|||||2609|,C|intergenic_region|MODIFIER|Afu1g00200-Afu1g00210|Afu1g00200-Afu1g00210|intergenic_region|Afu1g00200-Afu1g00210|||n.39862T>C||||||	GT:DP:RO:QR:AO:QA:GL	1/1:84:0:0:84:3005:-91.5763,-25.2865,0
Chr1_A_fumigatus_Af293	39904	.	CATA	GATT	1911.53	.	AB=0;ABP=0;AC=2;AF=1;AN=2;AO=148;CIGAR=1X2M1X;DP=151;DPB=152.5;DPRA=0;EPP=6.76636;EPPR=0;GTI=0;LEN=4;MEANALT=3;MQM=14.5338;MQMR=0;NS=1;NUMALT=1;ODDS=213.242;PAIRED=0.628378;PAIREDR=0;PAO=5;PQA=143;PQR=0;PRO=0;QA=5453;QR=0;RO=0;RPL=62;RPP=11.4614;RPPR=0;RPR=86;RUN=1;SAF=68;SAP=5.12308;SAR=80;SRF=0;SRP=0;SRR=0;TYPE=complex;ANN=GATT|upstream_gene_variant|MODIFIER|Afu1g00200|Afu1g00200|transcript|Afu1g00200-T|Coding||c.-2432_-2429delTATGinsAATC|||||2429|,GATT|upstream_gene_variant|MODIFIER|Afu1g00210|Afu1g00210|transcript|Afu1g00210-T|Coding||c.-2567_-2564delCATAinsGATT|||||2567|,GATT|intergenic_region|MODIFIER|Afu1g00200-Afu1g00210|Afu1g00200-Afu1g00210|intergenic_region|Afu1g00200-Afu1g00210|||n.39904_39907delCATAinsGATT||||||	GT:DP:RO:QR:AO:QA:GL	1/1:150:0:0:148:5453:-196.132,-46.0576,0
Chr1_A_fumigatus_Af293	39929	.	C	A	2523.17	.	AB=0;ABP=0;AC=2;AF=1;AN=2;AO=177;CIGAR=1X;DP=178;DPB=178;DPRA=0;EPP=4.00402;EPPR=0;GTI=0;LEN=1;MEANALT=1;MQM=16.6384;MQMR=100;NS=1;NUMALT=1;ODDS=249.979;PAIRED=0.59322;PAIREDR=0;PAO=0;PQA=0;PQR=0;PRO=0;QA=6472;QR=60;RO=0;RPL=90;RPP=3.12071;RPPR=5.18177;RPR=87;RUN=1;SAF=81;SAP=5.77065;SAR=96;SRF=0;SRP=5.18177;SRR=0;TYPE=snp;ANN=A|upstream_gene_variant|MODIFIER|Afu1g00200|Afu1g00200|transcript|Afu1g00200-T|Coding||c.-2454G>T|||||2454|,A|upstream_gene_variant|MODIFIER|Afu1g00210|Afu1g00210|transcript|Afu1g00210-T|Coding||c.-2542C>A|||||2542|,A|intergenic_region|MODIFIER|Afu1g00200-Afu1g00210|Afu1g00200-Afu1g00210|intergenic_region|Afu1g00200-Afu1g00210|||n.39929C>A||||||	GT:DP:RO:QR:AO:QA:GL	1/1:177:0:0:177:6472:-256.37,-53.2823,0
Chr1_A_fumigatus_Af293	39964	.	AGGC	TGGT	3099.0	.	AB=0;ABP=0;AC=2;AF=1;AN=2;AO=178;CIGAR=1X2M1X;DP=179;DPB=181;DPRA=0;EPP=10.0371;EPPR=0;GTI=0;LEN=4;MEANALT=1;MQM=20.1011;MQMR=0;NS=1;NUMALT=1;ODDS=255.524;PAIRED=0.494382;PAIREDR=0;PAO=6;PQA=185;PQR=0;PRO=0;QA=6095;QR=0;RO=0;RPL=91;RPP=3.20549;RPPR=0;RPR=87;RUN=1;SAF=78;SAP=8.91475;SAR=100;SRF=0;SRP=0;SRR=0;TYPE=complex;ANN=TGGT|upstream_gene_variant|MODIFIER|Afu1g00200|Afu1g00200|transcript|Afu1g00200-T|Coding||c.-2492_-2489delGCCTinsACCA|||||2489|,TGGT|upstream_gene_variant|MODIFIER|Afu1g00210|Afu1g00210|transcript|Afu1g00210-T|Coding||c.-2507_-2504delAGGCinsTGGT|||||2507|,TGGT|intergenic_region|MODIFIER|Afu1g00200-Afu1g00210|Afu1g00200-Afu1g00210|intergenic_region|Afu1g00200-Afu1g00210|||n.39964_39967delAGGCinsTGGT||||||	GT:DP:RO:QR:AO:QA:GL	1/1:178:0:0:178:6095:-314.88,-55.3895,0
Chr1_A_fumigatus_Af293	40021	.	A	G	3025.29	.	AB=0;ABP=0;AC=2;AF=1;AN=2;AO=155;CIGAR=1X;DP=156;DPB=156;DPRA=0;EPP=11.7662;EPPR=0;GTI=0;LEN=1;MEANALT=1;MQM=23.1742;MQMR=100;NS=1;NUMALT=1;ODDS=219.481;PAIRED=0.412903;PAIREDR=0;PAO=0;PQA=0;PQR=0;PRO=0;QA=5806;QR=60;RO=0;RPL=93;RPP=16.4734;RPPR=5.18177;RPR=62;RUN=1;SAF=71;SAP=5.37791;SAR=84;SRF=0;SRP=5.18177;SRR=0;TYPE=snp;ANN=G|upstream_gene_variant|MODIFIER|Afu1g00200|Afu1g00200|transcript|Afu1g00200-T|Coding||c.-2546T>C|||||2546|,G|upstream_gene_variant|MODIFIER|Afu1g00210|Afu1g00210|transcript|Afu1g00210-T|Coding||c.-2450A>G|||||2450|,G|intergenic_region|MODIFIER|Afu1g00200-Afu1g00210|Afu1g00200-Afu1g00210|intergenic_region|Afu1g00200-Afu1g00210|||n.40021A>G||||||	GT:DP:RO:QR:AO:QA:GL	1/1:155:0:0:155:5806:-308.566,-46.6597,0
Chr1_A_fumigatus_Af293	40047	.	G	A	2024.62	.	AB=0;ABP=0;AC=2;AF=1;AN=2;AO=138;CIGAR=1X;DP=139;DPB=139;DPRA=0;EPP=6.09442;EPPR=0;GTI=0;LEN=1;MEANALT=1;MQM=17.6304;MQMR=100;NS=1;NUMALT=1;ODDS=195.914;PAIRED=0.427536;PAIREDR=0;PAO=0;PQA=0;PQR=0;PRO=0;QA=5019;QR=60;RO=0;RPL=81;RPP=12.0738;RPPR=5.18177;RPR=57;RUN=1;SAF=69;SAP=3.0103;SAR=69;SRF=0;SRP=5.18177;SRR=0;TYPE=snp;ANN=A|upstream_gene_variant|MODIFIER|Afu1g00200|Afu1g00200|transcript|Afu1g00200-T|Coding||c.-2572C>T|||||2572|,A|upstream_gene_variant|MODIFIER|Afu1g00210|Afu1g00210|transcript|Afu1g00210-T|Coding||c.-2424G>A|||||2424|,A|intergenic_region|MODIFIER|Afu1g00200-Afu1g00210|Afu1g00200-Afu1g00210|intergenic_region|Afu1g00200-Afu1g00210|||n.40047G>A||||||	GT:DP:RO:QR:AO:QA:GL	1/1:138:0:0:138:5019:-207.179,-41.5421,0
Chr1_A_fumigatus_Af293	40071	.	T	G	1449.49	.	AB=0;ABP=0;AC=2;AF=1;AN=2;AO=127;CIGAR=1X;DP=128;DPB=128;DPRA=0;EPP=3.84811;EPPR=0;GTI=0;LEN=1;MEANALT=1;MQM=13.7559;MQMR=100;NS=1;NUMALT=1;ODDS=180.665;PAIRED=0.409449;PAIREDR=0;PAO=0;PQA=0;PQR=0;PRO=0;QA=4663;QR=60;RO=0;RPL=62;RPP=3.16418;RPPR=5.18177;RPR=65;RUN=1;SAF=66;SAP=3.43776;SAR=61;SRF=0;SRP=5.18177;SRR=0;TYPE=snp;ANN=G|upstream_gene_variant|MODIFIER|Afu1g00200|Afu1g00200|transcript|Afu1g00200-T|Coding||c.-2596A>C|||||2596|,G|upstream_gene_variant|MODIFIER|Afu1g00210|Afu1g00210|transcript|Afu1g00210-T|Coding||c.-2400T>G|||||2400|,G|intergenic_region|MODIFIER|Afu1g00200-Afu1g00210|Afu1g00200-Afu1g00210|intergenic_region|Afu1g00200-Afu1g00210|||n.40071T>G||||||	GT:DP:RO:QR:AO:QA:GL	1/1:127:0:0:127:4663:-148.542,-38.2308,0
Chr1_A_fumigatus_Af293	40093	.	T	C	739.777	.	AB=0;ABP=0;AC=2;AF=1;AN=2;AO=98;CIGAR=1X;DP=99;DPB=99;DPRA=0;EPP=4.4284;EPPR=0;GTI=0;LEN=1;MEANALT=1;MQM=9.07143;MQMR=100;NS=1;NUMALT=1;ODDS=140.462;PAIRED=0.408163;PAIREDR=0;PAO=0;PQA=0;PQR=0;PRO=0;QA=3602;QR=60;RO=0;RPL=53;RPP=4.4284;RPPR=5.18177;RPR=45;RUN=1;SAF=52;SAP=3.80798;SAR=46;SRF=0;SRP=5.18177;SRR=0;TYPE=snp;ANN=C|upstream_gene_variant|MODIFIER|Afu1g00200|Afu1g00200|transcript|Afu1g00200-T|Coding||c.-2618A>G|||||2618|,C|upstream_gene_variant|MODIFIER|Afu1g00210|Afu1g00210|transcript|Afu1g00210-T|Coding||c.-2378T>C|||||2378|,C|intergenic_region|MODIFIER|Afu1g00200-Afu1g00210|Afu1g00200-Afu1g00210|intergenic_region|Afu1g00200-Afu1g00210|||n.40093T>C||||||	GT:DP:RO:QR:AO:QA:GL	1/1:98:0:0:98:3602:-77.6221,-29.5009,0
Chr1_A_fumigatus_Af293	40104	.	AGGTCTTT	GAGTCT	553.673	.	AB=0;ABP=0;AC=2;AF=1;AN=2;AO=74;CIGAR=2X3M2D1M;DP=80;DPB=66.375;DPRA=0;EPP=3.12768;EPPR=0;GTI=0;LEN=6;MEANALT=3;MQM=6.37838;MQMR=0;NS=1;NUMALT=1;ODDS=116.895;PAIRED=0.472973;PAIREDR=0;PAO=14;PQA=278;PQR=0;PRO=0;QA=2598;QR=0;RO=0;RPL=44;RPP=8.76177;RPPR=0;RPR=30;RUN=1;SAF=36;SAP=3.12768;SAR=38;SRF=0;SRP=0;SRR=0;TYPE=complex;ANN=GAGTCT|upstream_gene_variant|MODIFIER|Afu1g00200|Afu1g00200|transcript|Afu1g00200-T|Coding||c.-2636_-2629delAAAGACCTinsAGACTC|||||2629|,GAGTCT|upstream_gene_variant|MODIFIER|Afu1g00210|Afu1g00210|transcript|Afu1g00210-T|Coding||c.-2367_-2360delAGGTCTTTinsGAGTCT|||||2367|,GAGTCT|intergenic_region|MODIFIER|Afu1g00200-Afu1g00210|Afu1g00200-Afu1g00210|intergenic_region|Afu1g00200-Afu1g00210|||n.40104_40111delAGGTCTTTinsGAGTCT||||||	GT:DP:RO:QR:AO:QA:GL	1/1:79:0:0:74:2598:-59.0637,-26.4906,0
Chr1_A_fumigatus_Af293	40163	.	T	A	892.975	.	AB=0;ABP=0;AC=2;AF=1;AN=2;AO=89;CIGAR=1X;DP=90;DPB=90;DPRA=0;EPP=5.96253;EPPR=0;GTI=0;LEN=1;MEANALT=1;MQM=11.9775;MQMR=100;NS=1;NUMALT=1;ODDS=127.985;PAIRED=0.595506;PAIREDR=0;PAO=0;PQA=0;PQR=0;PRO=0;QA=3282;QR=60;RO=0;RPL=31;RPP=20.7969;RPPR=5.18177;RPR=58;RUN=1;SAF=38;SAP=7.13366;SAR=51;SRF=0;SRP=5.18177;SRR=0;TYPE=snp;ANN=A|upstream_gene_variant|MODIFIER|Afu1g00200|Afu1g00200|transcript|Afu1g00200-T|Coding||c.-2688A>T|||||2688|,A|upstream_gene_variant|MODIFIER|Afu1g00210|Afu1g00210|transcript|Afu1g00210-T|Coding||c.-2308T>A|||||2308|,A|intergenic_region|MODIFIER|Afu1g00200-Afu1g00210|Afu1g00200-Afu1g00210|intergenic_region|Afu1g00200-Afu1g00210|||n.40163T>A||||||	GT:DP:RO:QR:AO:QA:GL	1/1:89:0:0:89:3282:-95.0074,-26.7917,0
Chr1_A_fumigatus_Af293	40168	.	CATAG	TATCT	913.326	.	AB=0;ABP=0;AC=2;AF=1;AN=2;AO=78;CIGAR=1X2M2X;DP=79;DPB=83.8;DPRA=0;EPP=7.01917;EPPR=0;GTI=0;LEN=5;MEANALT=1;MQM=13.2436;MQMR=0;NS=1;NUMALT=1;ODDS=121.747;PAIRED=0.679487;PAIREDR=0;PAO=13;PQA=357;PQR=0;PRO=0;QA=2873;QR=0;RO=0;RPL=24;RPP=28.0658;RPPR=0;RPR=54;RUN=1;SAF=35;SAP=4.79202;SAR=43;SRF=0;SRP=0;SRR=0;TYPE=complex;ANN=TATCT|upstream_gene_variant|MODIFIER|Afu1g00200|Afu1g00200|transcript|Afu1g00200-T|Coding||c.-2697_-2693delCTATGinsAGATA|||||2693|,TATCT|upstream_gene_variant|MODIFIER|Afu1g00210|Afu1g00210|transcript|Afu1g00210-T|Coding||c.-2303_-2299delCATAGinsTATCT|||||2303|,TATCT|intergenic_region|MODIFIER|Afu1g00200-Afu1g00210|Afu1g00200-Afu1g00210|intergenic_region|Afu1g00200-Afu1g00210|||n.40168_40172delCATAGinsTATCT||||||	GT:DP:RO:QR:AO:QA:GL	1/1:78:0:0:78:2873:-97.5795,-27.3937,0
Chr1_A_fumigatus_Af293	40177	.	G	C	982.724	.	AB=0;ABP=0;AC=2;AF=1;AN=2;AO=92;CIGAR=1X;DP=93;DPB=93;DPRA=0;EPP=5.3706;EPPR=0;GTI=0;LEN=1;MEANALT=1;MQM=12.6739;MQMR=100;NS=1;NUMALT=1;ODDS=132.144;PAIRED=0.706522;PAIREDR=0;PAO=0;PQA=0;PQR=0;PRO=0;QA=3457;QR=60;RO=0;RPL=32;RPP=21.515;RPPR=5.18177;RPR=60;RUN=1;SAF=37;SAP=10.6577;SAR=55;SRF=0;SRP=5.18177;SRR=0;TYPE=snp;ANN=C|upstream_gene_variant|MODIFIER|Afu1g00200|Afu1g00200|transcript|Afu1g00200-T|Coding||c.-2702C>G|||||2702|,C|upstream_gene_variant|MODIFIER|Afu1g00210|Afu1g00210|transcript|Afu1g00210-T|Coding||c.-2294G>C|||||2294|,C|intergenic_region|MODIFIER|Afu1g00200-Afu1g00210|Afu1g00200-Afu1g00210|intergenic_region|Afu1g00200-Afu1g00210|||n.40177G>C||||||	GT:DP:RO:QR:AO:QA:GL	1/1:92:0:0:92:3457:-104.37,-27.6948,0
Chr1_A_fumigatus_Af293	40234	.	C	T	324.71	.	AB=0;ABP=0;AC=2;AF=1;AN=2;AO=68;CIGAR=1X;DP=69;DPB=69;DPRA=0;EPP=7.60871;EPPR=0;GTI=0;LEN=1;MEANALT=1;MQM=8.88235;MQMR=100;NS=1;NUMALT=1;ODDS=74.7672;PAIRED=0.764706;PAIREDR=0;PAO=0;PQA=0;PQR=0;PRO=0;QA=2522;QR=60;RO=0;RPL=67;RPP=142.112;RPPR=5.18177;RPR=1;RUN=1;SAF=27;SAP=9.26925;SAR=41;SRF=0;SRP=5.18177;SRR=0;TYPE=snp;ANN=T|upstream_gene_variant|MODIFIER|Afu1g00200|Afu1g00200|transcript|Afu1g00200-T|Coding||c.-2759G>A|||||2759|,T|upstream_gene_variant|MODIFIER|Afu1g00210|Afu1g00210|transcript|Afu1g00210-T|Coding||c.-2237C>T|||||2237|,T|intergenic_region|MODIFIER|Afu1g00200-Afu1g00210|Afu1g00200-Afu1g00210|intergenic_region|Afu1g00200-Afu1g00210|||n.40234C>T||||||	GT:DP:RO:QR:AO:QA:GL	1/1:68:0:0:68:2522:-54.2169,-20.47,0
Chr1_A_fumigatus_Af293	40245	.	GATAA	AATAGA	144.77	.	AB=0;ABP=0;AC=2;AF=1;AN=2;AO=44;CIGAR=1X3M1I1M;DP=45;DPB=56.2;DPRA=0;EPP=4.78696;EPPR=0;GTI=0;LEN=6;MEANALT=1;MQM=6.97727;MQMR=0;NS=1;NUMALT=1;ODDS=33.3346;PAIRED=0.886364;PAIREDR=0;PAO=7;PQA=67;PQR=0;PRO=0;QA=1535;QR=0;RO=0;RPL=44;RPP=98.5551;RPPR=0;RPR=0;RUN=1;SAF=19;SAP=4.78696;SAR=25;SRF=0;SRP=0;SRR=0;TYPE=complex;ANN=AATAGA|upstream_gene_variant|MODIFIER|Afu1g00200|Afu1g00200|transcript|Afu1g00200-T|Coding||c.-2774_-2770delTTATCinsTCTATT|||||2770|,AATAGA|upstream_gene_variant|MODIFIER|Afu1g00210|Afu1g00210|transcript|Afu1g00210-T|Coding||c.-2226_-2222delGATAAinsAATAGA|||||2226|,AATAGA|intergenic_region|MODIFIER|Afu1g00200-Afu1g00210|Afu1g00200-Afu1g00210|intergenic_region|Afu1g00200-Afu1g00210|||n.40245_40249delGATAAinsAATAGA||||||	GT:DP:RO:QR:AO:QA:GL	1/1:44:0:0:44:1535:-29.9153,-15.3525,0
Chr1_A_fumigatus_Af293	40253	.	CGTC	TGTT	116.251	.	AB=0;ABP=0;AC=2;AF=1;AN=2;AO=42;CIGAR=1X2M1X;DP=43;DPB=42.75;DPRA=0;EPP=6.31921;EPPR=0;GTI=0;LEN=4;MEANALT=1;MQM=7.04762;MQMR=0;NS=1;NUMALT=1;ODDS=26.7678;PAIRED=0.880952;PAIREDR=0;PAO=1;PQA=3;PQR=0;PRO=0;QA=1491;QR=0;RO=0;RPL=42;RPP=94.2121;RPPR=0;RPR=0;RUN=1;SAF=17;SAP=6.31921;SAR=25;SRF=0;SRP=0;SRR=0;TYPE=complex;ANN=TGTT|upstream_gene_variant|MODIFIER|Afu1g00200|Afu1g00200|transcript|Afu1g00200-T|Coding||c.-2781_-2778delGACGinsAACA|||||2778|,TGTT|upstream_gene_variant|MODIFIER|Afu1g00210|Afu1g00210|transcript|Afu1g00210-T|Coding||c.-2218_-2215delCGTCinsTGTT|||||2218|,TGTT|intergenic_region|MODIFIER|Afu1g00200-Afu1g00210|Afu1g00200-Afu1g00210|intergenic_region|Afu1g00200-Afu1g00210|||n.40253_40256delCGTCinsTGTT||||||	GT:DP:RO:QR:AO:QA:GL	1/1:42:0:0:42:1491:-26.743,-12.9443,0
Chr1_A_fumigatus_Af293	40267	.	G	A	131.119	.	AB=0;ABP=0;AC=2;AF=1;AN=2;AO=36;CIGAR=1X;DP=37;DPB=37;DPRA=0;EPP=6.8707;EPPR=0;GTI=0;LEN=1;MEANALT=1;MQM=7.30556;MQMR=100;NS=1;NUMALT=1;ODDS=30.1914;PAIRED=0.833333;PAIREDR=0;PAO=0;PQA=0;PQR=0;PRO=0;QA=1265;QR=60;RO=0;RPL=34;RPP=64.7766;RPPR=5.18177;RPR=2;RUN=1;SAF=14;SAP=6.8707;SAR=22;SRF=0;SRP=5.18177;SRR=0;TYPE=snp;ANN=A|upstream_gene_variant|MODIFIER|Afu1g00200|Afu1g00200|transcript|Afu1g00200-T|Coding||c.-2792C>T|||||2792|,A|upstream_gene_variant|MODIFIER|Afu1g00210|Afu1g00210|transcript|Afu1g00210-T|Coding||c.-2204G>A|||||2204|,A|intergenic_region|MODIFIER|Afu1g00200-Afu1g00210|Afu1g00200-Afu1g00210|intergenic_region|Afu1g00200-Afu1g00210|||n.40267G>A||||||	GT:DP:RO:QR:AO:QA:GL	1/1:36:0:0:36:1265:-23.6651,-10.8371,0
Chr1_A_fumigatus_Af293	40277	.	C	T	87.0572	.	AB=0;ABP=0;AC=2;AF=1;AN=2;AO=18;CIGAR=1X;DP=21;DPB=21;DPRA=0;EPP=3.49285;EPPR=7.35324;GTI=0;LEN=1;MEANALT=2;MQM=7.16667;MQMR=51.5;NS=1;NUMALT=1;ODDS=20.0457;PAIRED=0.777778;PAIREDR=0.5;PAO=0;PQA=0;PQR=0;PRO=0;QA=583;QR=87;RO=1;RPL=14;RPP=15.074;RPPR=3.0103;RPR=4;RUN=1;SAF=8;SAP=3.49285;SAR=10;SRF=0;SRP=7.35324;SRR=1;TYPE=snp;ANN=T|upstream_gene_variant|MODIFIER|Afu1g00200|Afu1g00200|transcript|Afu1g00200-T|Coding||c.-2802G>A|||||2802|,T|upstream_gene_variant|MODIFIER|Afu1g00210|Afu1g00210|transcript|Afu1g00210-T|Coding||c.-2194C>T|||||2194|,T|intergenic_region|MODIFIER|Afu1g00200-Afu1g00210|Afu1g00200-Afu1g00210|intergenic_region|Afu1g00200-Afu1g00210|||n.40277C>T||||||	GT:DP:RO:QR:AO:QA:GL	1/1:20:1:27:18:583:-11.2904,-5.47535,0
Chr1_A_fumigatus_Af293	40281	.	ATAG	CAAA	93.4042	.	AB=0;ABP=0;AC=2;AF=1;AN=2;AO=11;CIGAR=2X1M1X;DP=19;DPB=25.5;DPRA=0;EPP=3.20771;EPPR=0;GTI=0;LEN=4;MEANALT=6;MQM=8.45455;MQMR=0;NS=1;NUMALT=1;ODDS=21.5071;PAIRED=0.454545;PAIREDR=0;PAO=6;PQA=206;PQR=0;PRO=0;QA=380;QR=0;RO=0;RPL=0;RPP=26.8965;RPPR=0;RPR=11;RUN=1;SAF=6;SAP=3.20771;SAR=5;SRF=0;SRP=0;SRR=0;TYPE=complex;ANN=CAAA|upstream_gene_variant|MODIFIER|Afu1g00200|Afu1g00200|transcript|Afu1g00200-T|Coding||c.-2809_-2806delCTATinsTTTG|||||2806|,CAAA|upstream_gene_variant|MODIFIER|Afu1g00210|Afu1g00210|transcript|Afu1g00210-T|Coding||c.-2190_-2187delATAGinsCAAA|||||2190|,CAAA|intergenic_region|MODIFIER|Afu1g00200-Afu1g00210|Afu1g00200-Afu1g00210|intergenic_region|Afu1g00200-Afu1g00210|||n.40281_40284delATAGinsCAAA||||||	GT:DP:RO:QR:AO:QA:GL	1/1:18:0:0:11:380:-13.9451,-5.11751,0
Chr1_A_fumigatus_Af293	40308	.	C	T	914.499	.	AB=0;ABP=0;AC=2;AF=1;AN=2;AO=81;CIGAR=1X;DP=82;DPB=82;DPRA=0;EPP=7.5409;EPPR=0;GTI=0;LEN=1;MEANALT=1;MQM=16.6543;MQMR=100;NS=1;NUMALT=1;ODDS=116.895;PAIRED=0.567901;PAIREDR=0;PAO=0;PQA=0;PQR=0;PRO=0;QA=2949;QR=60;RO=0;RPL=0;RPP=178.9;RPPR=5.18177;RPR=81;RUN=1;SAF=34;SAP=7.5409;SAR=47;SRF=0;SRP=5.18177;SRR=0;TYPE=snp;ANN=T|upstream_gene_variant|MODIFIER|Afu1g00200|Afu1g00200|transcript|Afu1g00200-T|Coding||c.-2833G>A|||||2833|,T|upstream_gene_variant|MODIFIER|Afu1g00210|Afu1g00210|transcript|Afu1g00210-T|Coding||c.-2163C>T|||||2163|,T|intergenic_region|MODIFIER|Afu1g00200-Afu1g00210|Afu1g00200-Afu1g00210|intergenic_region|Afu1g00200-Afu1g00210|||n.40308C>T||||||	GT:DP:RO:QR:AO:QA:GL	1/1:81:0:0:81:2949:-118.839,-24.3834,0
Chr1_A_fumigatus_Af293	40338	.	AG	ATA	1461.33	.	AB=0;ABP=0;AC=2;AF=1;AN=2;AO=104;CIGAR=1M1I1X;DP=110;DPB=161.5;DPRA=0;EPP=3.09382;EPPR=0;GTI=0;LEN=2;MEANALT=2;MQM=16.6058;MQMR=0;NS=1;NUMALT=1;ODDS=150.859;PAIRED=0.557692;PAIREDR=0;PAO=3;PQA=105;PQR=0;PRO=0;QA=3795;QR=0;RO=0;RPL=36;RPP=24.391;RPPR=0;RPR=68;RUN=1;SAF=39;SAP=17.1249;SAR=65;SRF=0;SRP=0;SRR=0;TYPE=complex;ANN=ATA|upstream_gene_variant|MODIFIER|Afu1g00200|Afu1g00200|transcript|Afu1g00200-T|Coding||c.-2864delCinsTA|||||2864|,ATA|upstream_gene_variant|MODIFIER|Afu1g00210|Afu1g00210|transcript|Afu1g00210-T|Coding||c.-2132delGinsTA|||||2132|,ATA|intergenic_region|MODIFIER|Afu1g00200-Afu1g00210|Afu1g00200-Afu1g00210|intergenic_region|Afu1g00200-Afu1g00210|||n.40339delGinsTA||||||	GT:DP:RO:QR:AO:QA:GL	1/1:109:0:0:104:3795:-153.029,-32.2102,0
Chr1_A_fumigatus_Af293	40366	.	A	C	2063.13	.	AB=0;ABP=0;AC=2;AF=1;AN=2;AO=154;CIGAR=1X;DP=155;DPB=155;DPRA=0;EPP=11.1322;EPPR=0;GTI=0;LEN=1;MEANALT=1;MQM=15.5065;MQMR=100;NS=1;NUMALT=1;ODDS=218.095;PAIRED=0.577922;PAIREDR=0;PAO=0;PQA=0;PQR=0;PRO=0;QA=5840;QR=60;RO=0;RPL=89;RPP=11.1322;RPPR=5.18177;RPR=65;RUN=1;SAF=68;SAP=7.57885;SAR=86;SRF=0;SRP=5.18177;SRR=0;TYPE=snp;ANN=C|upstream_gene_variant|MODIFIER|Afu1g00200|Afu1g00200|transcript|Afu1g00200-T|Coding||c.-2891T>G|||||2891|,C|upstream_gene_variant|MODIFIER|Afu1g00210|Afu1g00210|transcript|Afu1g00210-T|Coding||c.-2105A>C|||||2105|,C|intergenic_region|MODIFIER|Afu1g00200-Afu1g00210|Afu1g00200-Afu1g00210|intergenic_region|Afu1g00200-Afu1g00210|||n.40366A>C||||||	GT:DP:RO:QR:AO:QA:GL	1/1:154:0:0:154:5840:-211.966,-46.3586,0
Chr1_A_fumigatus_Af293	40413	.	GAGTGGG	AAGTG	842.174	.	AB=0;ABP=0;AC=2;AF=1;AN=2;AO=87;CIGAR=1X3M2D1M;DP=91;DPB=70.1429;DPRA=0;EPP=12.0207;EPPR=0;GTI=0;LEN=5;MEANALT=3;MQM=10.1379;MQMR=0;NS=1;NUMALT=1;ODDS=135.61;PAIRED=0.563218;PAIREDR=0;PAO=13.5;PQA=267;PQR=0;PRO=0.5;QA=3153;QR=0;RO=0;RPL=58;RPP=24.0012;RPPR=0;RPR=29;RUN=1;SAF=57;SAP=21.2057;SAR=30;SRF=0;SRP=0;SRR=0;TYPE=complex;ANN=AAGTG|upstream_gene_variant|MODIFIER|Afu1g00200|Afu1g00200|transcript|Afu1g00200-T|Coding||c.-2944_-2938delCCCACTCinsCACTT|||||2938|,AAGTG|upstream_gene_variant|MODIFIER|Afu1g00210|Afu1g00210|transcript|Afu1g00210-T|Coding||c.-2058_-2052delGAGTGGGinsAAGTG|||||2058|,AAGTG|intergenic_region|MODIFIER|Afu1g00200-Afu1g00210|Afu1g00200-Afu1g00210|intergenic_region|Afu1g00200-Afu1g00210|||n.40413_40419delGAGTGGGinsAAGTG||||||	GT:DP:RO:QR:AO:QA:GL	1/1:90:0:0:87:3153:-92.265,-30.7051,0
Chr1_A_fumigatus_Af293	40436	.	A	G	750.42	.	AB=0;ABP=0;AC=2;AF=1;AN=2;AO=97;CIGAR=1X;DP=98;DPB=98;DPRA=0;EPP=3.56996;EPPR=0;GTI=0;LEN=1;MEANALT=1;MQM=9.71134;MQMR=100;NS=1;NUMALT=1;ODDS=139.076;PAIRED=0.556701;PAIREDR=0;PAO=0;PQA=0;PQR=0;PRO=0;QA=3529;QR=60;RO=0;RPL=63;RPP=21.8372;RPPR=5.18177;RPR=34;RUN=1;SAF=65;SAP=27.389;SAR=32;SRF=0;SRP=5.18177;SRR=0;TYPE=snp;ANN=G|upstream_gene_variant|MODIFIER|Afu1g00200|Afu1g00200|transcript|Afu1g00200-T|Coding||c.-2961T>C|||||2961|,G|upstream_gene_variant|MODIFIER|Afu1g00210|Afu1g00210|transcript|Afu1g00210-T|Coding||c.-2035A>G|||||2035|,G|intergenic_region|MODIFIER|Afu1g00200-Afu1g00210|Afu1g00200-Afu1g00210|intergenic_region|Afu1g00200-Afu1g00210|||n.40436A>G||||||	GT:DP:RO:QR:AO:QA:GL	1/1:97:0:0:97:3529:-82.7274,-29.1999,0
Chr1_A_fumigatus_Af293	40455	.	T	A	679.995	.	AB=0;ABP=0;AC=2;AF=1;AN=2;AO=94;CIGAR=1X;DP=95;DPB=95;DPRA=0;EPP=10.4949;EPPR=0;GTI=0;LEN=1;MEANALT=1;MQM=8.84043;MQMR=100;NS=1;NUMALT=1;ODDS=134.917;PAIRED=0.521277;PAIREDR=0;PAO=0;PQA=0;PQR=0;PRO=0;QA=3410;QR=60;RO=0;RPL=45;RPP=3.37991;RPPR=5.18177;RPR=49;RUN=1;SAF=63;SAP=26.6655;SAR=31;SRF=0;SRP=5.18177;SRR=0;TYPE=snp;ANN=A|upstream_gene_variant|MODIFIER|Afu1g00200|Afu1g00200|transcript|Afu1g00200-T|Coding||c.-2980A>T|||||2980|,A|upstream_gene_variant|MODIFIER|Afu1g00210|Afu1g00210|transcript|Afu1g00210-T|Coding||c.-2016T>A|||||2016|,A|intergenic_region|MODIFIER|Afu1g00200-Afu1g00210|Afu1g00200-Afu1g00210|intergenic_region|Afu1g00200-Afu1g00210|||n.40455T>A||||||	GT:DP:RO:QR:AO:QA:GL	1/1:94:0:0:94:3410:-74.4254,-28.2968,0
Chr1_A_fumigatus_Af293	40461	.	T	C	599.556	.	AB=0;ABP=0;AC=2;AF=1;AN=2;AO=89;CIGAR=1X;DP=90;DPB=90;DPRA=0;EPP=20.7969;EPPR=0;GTI=0;LEN=1;MEANALT=1;MQM=8.41573;MQMR=100;NS=1;NUMALT=1;ODDS=127.985;PAIRED=0.52809;PAIREDR=0;PAO=0;PQA=0;PQR=0;PRO=0;QA=3206;QR=60;RO=0;RPL=42;RPP=3.62026;RPPR=5.18177;RPR=47;RUN=1;SAF=59;SAP=23.5295;SAR=30;SRF=0;SRP=5.18177;SRR=0;TYPE=snp;ANN=C|upstream_gene_variant|MODIFIER|Afu1g00200|Afu1g00200|transcript|Afu1g00200-T|Coding||c.-2986A>G|||||2986|,C|upstream_gene_variant|MODIFIER|Afu1g00210|Afu1g00210|transcript|Afu1g00210-T|Coding||c.-2010T>C|||||2010|,C|intergenic_region|MODIFIER|Afu1g00200-Afu1g00210|Afu1g00200-Afu1g00210|intergenic_region|Afu1g00200-Afu1g00210|||n.40461T>C||||||	GT:DP:RO:QR:AO:QA:GL	1/1:89:0:0:89:3206:-67.0897,-26.7917,0
Chr1_A_fumigatus_Af293	40469	.	AT	GC	590.405	.	AB=0;ABP=0;AC=2;AF=1;AN=2;AO=83;CIGAR=2X;DP=84;DPB=83.5;DPRA=0;EPP=14.5479;EPPR=0;GTI=0;LEN=2;MEANALT=1;MQM=8.87952;MQMR=0;NS=1;NUMALT=1;ODDS=119.668;PAIRED=0.506024;PAIREDR=0;PAO=0;PQA=0;PQR=0;PRO=0;QA=2802;QR=0;RO=0;RPL=33;RPP=10.5712;RPPR=0;RPR=50;RUN=1;SAF=52;SAP=14.5479;SAR=31;SRF=0;SRP=0;SRR=0;TYPE=mnp;ANN=GC|upstream_gene_variant|MODIFIER|Afu1g00200|Afu1g00200|transcript|Afu1g00200-T|Coding||c.-2995_-2994delATinsGC|||||2994|,GC|upstream_gene_variant|MODIFIER|Afu1g00210|Afu1g00210|transcript|Afu1g00210-T|Coding||c.-2002_-2001delATinsGC|||||2002|,GC|intergenic_region|MODIFIER|Afu1g00200-Afu1g00210|Afu1g00200-Afu1g00210|intergenic_region|Afu1g00200-Afu1g00210|||n.40469_40470delATinsGC||||||	GT:DP:RO:QR:AO:QA:GL	1/1:83:0:0:83:2802:-65.2737,-24.9855,0
Chr1_A_fumigatus_Af293	40475	.	CAGC	TAGA	755.138	.	AB=0;ABP=0;AC=2;AF=1;AN=2;AO=83;CIGAR=1X2M1X;DP=84;DPB=86.75;DPRA=0;EPP=14.5479;EPPR=0;GTI=0;LEN=4;MEANALT=1;MQM=9.6747;MQMR=0;NS=1;NUMALT=1;ODDS=124.52;PAIRED=0.506024;PAIREDR=0;PAO=7;PQA=153;PQR=0;PRO=0;QA=2971;QR=0;RO=0;RPL=36;RPP=6.17594;RPPR=0;RPR=47;RUN=1;SAF=49;SAP=8.89682;SAR=34;SRF=0;SRP=0;SRR=0;TYPE=complex;ANN=TAGA|upstream_gene_variant|MODIFIER|Afu1g00200|Afu1g00200|transcript|Afu1g00200-T|Coding||c.-3003_-3000delGCTGinsTCTA|||||3000|,TAGA|upstream_gene_variant|MODIFIER|Afu1g00210|Afu1g00210|transcript|Afu1g00210-T|Coding||c.-1996_-1993delCAGCinsTAGA|||||1996|,TAGA|intergenic_region|MODIFIER|Afu1g00200-Afu1g00210|Afu1g00200-Afu1g00210|intergenic_region|Afu1g00200-Afu1g00210|||n.40475_40478delCAGCinsTAGA||||||	GT:DP:RO:QR:AO:QA:GL	1/1:83:0:0:83:2971:-80.7411,-27.0927,0
Chr1_A_fumigatus_Af293	40509	.	G	C	1622.08	.	AB=0;ABP=0;AC=2;AF=1;AN=2;AO=124;CIGAR=1X;DP=125;DPB=125;DPRA=0;EPP=6.44263;EPPR=0;GTI=0;LEN=1;MEANALT=1;MQM=15.5645;MQMR=100;NS=1;NUMALT=1;ODDS=176.506;PAIRED=0.604839;PAIREDR=0;PAO=0;PQA=0;PQR=0;PRO=0;QA=4483;QR=60;RO=0;RPL=47;RPP=18.771;RPPR=5.18177;RPR=77;RUN=1;SAF=72;SAP=10.015;SAR=52;SRF=0;SRP=5.18177;SRR=0;TYPE=snp;ANN=C|upstream_gene_variant|MODIFIER|Afu1g00200|Afu1g00200|transcript|Afu1g00200-T|Coding||c.-3034C>G|||||3034|,C|upstream_gene_variant|MODIFIER|Afu1g00210|Afu1g00210|transcript|Afu1g00210-T|Coding||c.-1962G>C|||||1962|,C|intergenic_region|MODIFIER|Afu1g00200-Afu1g00210|Afu1g00200-Afu1g00210|intergenic_region|Afu1g00200-Afu1g00210|||n.40509G>C||||||	GT:DP:RO:QR:AO:QA:GL	1/1:124:0:0:124:4483:-168.262,-37.3277,0
Chr1_A_fumigatus_Af293	40528	.	A	G	1928.39	.	AB=0;ABP=0;AC=2;AF=1;AN=2;AO=141;CIGAR=1X;DP=142;DPB=142;DPRA=0;EPP=7.46105;EPPR=0;GTI=0;LEN=1;MEANALT=1;MQM=16.1702;MQMR=100;NS=1;NUMALT=1;ODDS=200.073;PAIRED=0.638298;PAIREDR=0;PAO=0;PQA=0;PQR=0;PRO=0;QA=5215;QR=60;RO=0;RPL=51;RPP=26.4345;RPPR=5.18177;RPR=90;RUN=1;SAF=78;SAP=6.47542;SAR=63;SRF=0;SRP=5.18177;SRR=0;TYPE=snp;ANN=G|upstream_gene_variant|MODIFIER|Afu1g00200|Afu1g00200|transcript|Afu1g00200-T|Coding||c.-3053T>C|||||3053|,G|upstream_gene_variant|MODIFIER|Afu1g00210|Afu1g00210|transcript|Afu1g00210-T|Coding||c.-1943A>G|||||1943|,G|intergenic_region|MODIFIER|Afu1g00200-Afu1g00210|Afu1g00200-Afu1g00210|intergenic_region|Afu1g00200-Afu1g00210|||n.40528A>G||||||	GT:DP:RO:QR:AO:QA:GL	1/1:141:0:0:141:5215:-199.503,-42.4452,0
Chr1_A_fumigatus_Af293	40551	.	C	T	1845.01	.	AB=0;ABP=0;AC=2;AF=1;AN=2;AO=136;CIGAR=1X;DP=139;DPB=139;DPRA=0;EPP=3.5851;EPPR=3.73412;GTI=0;LEN=1;MEANALT=1;MQM=16.2059;MQMR=48.6667;NS=1;NUMALT=1;ODDS=179.551;PAIRED=0.676471;PAIREDR=0;PAO=0;PQA=0;PQR=0;PRO=0;QA=5107;QR=134;RO=2;RPL=57;RPP=10.7382;RPPR=9.52472;RPR=79;RUN=1;SAF=82;SAP=15.5282;SAR=54;SRF=1;SRP=3.73412;SRR=1;TYPE=snp;ANN=T|upstream_gene_variant|MODIFIER|Afu1g00200|Afu1g00200|transcript|Afu1g00200-T|Coding||c.-3076G>A|||||3076|,T|upstream_gene_variant|MODIFIER|Afu1g00210|Afu1g00210|transcript|Afu1g00210-T|Coding||c.-1920C>T|||||1920|,T|intergenic_region|MODIFIER|Afu1g00200-Afu1g00210|Afu1g00200-Afu1g00210|intergenic_region|Afu1g00200-Afu1g00210|||n.40551C>T||||||	GT:DP:RO:QR:AO:QA:GL	1/1:138:2:74:136:5107:-188.873,-37.2074,0
Chr1_A_fumigatus_Af293	40578	.	T	A	1696.22	.	AB=0;ABP=0;AC=2;AF=1;AN=2;AO=130;CIGAR=1X;DP=131;DPB=131;DPRA=0;EPP=3.27756;EPPR=0;GTI=0;LEN=1;MEANALT=1;MQM=15.6923;MQMR=100;NS=1;NUMALT=1;ODDS=184.823;PAIRED=0.676923;PAIREDR=0;PAO=0;PQA=0;PQR=0;PRO=0;QA=4837;QR=60;RO=0;RPL=89;RPP=41.4955;RPPR=5.18177;RPR=41;RUN=1;SAF=80;SAP=18.0436;SAR=50;SRF=0;SRP=5.18177;SRR=0;TYPE=snp;ANN=A|upstream_gene_variant|MODIFIER|Afu1g00200|Afu1g00200|transcript|Afu1g00200-T|Coding||c.-3103A>T|||||3103|,A|upstream_gene_variant|MODIFIER|Afu1g00210|Afu1g00210|transcript|Afu1g00210-T|Coding||c.-1893T>A|||||1893|,A|intergenic_region|MODIFIER|Afu1g00200-Afu1g00210|Afu1g00200-Afu1g00210|intergenic_region|Afu1g00200-Afu1g00210|||n.40578T>A||||||	GT:DP:RO:QR:AO:QA:GL	1/1:130:0:0:130:4837:-178.531,-39.1339,0
Chr1_A_fumigatus_Af293	40595	.	TCA	CCG	1153.02	.	AB=0;ABP=0;AC=2;AF=1;AN=2;AO=100;CIGAR=1X1M1X;DP=101;DPB=102.333;DPRA=0;EPP=7.26639;EPPR=0;GTI=0;LEN=3;MEANALT=1;MQM=13.84;MQMR=0;NS=1;NUMALT=1;ODDS=145.314;PAIRED=0.67;PAIREDR=0;PAO=3;PQA=71;PQR=0;PRO=0;QA=3681;QR=0;RO=0;RPL=79;RPP=76.0586;RPPR=0;RPR=21;RUN=1;SAF=62;SAP=15.518;SAR=38;SRF=0;SRP=0;SRR=0;TYPE=complex;ANN=CCG|upstream_gene_variant|MODIFIER|Afu1g00200|Afu1g00200|transcript|Afu1g00200-T|Coding||c.-3122_-3120delTGAinsCGG|||||3120|,CCG|upstream_gene_variant|MODIFIER|Afu1g00210|Afu1g00210|transcript|Afu1g00210-T|Coding||c.-1876_-1874delTCAinsCCG|||||1876|,CCG|intergenic_region|MODIFIER|Afu1g00200-Afu1g00210|Afu1g00200-Afu1g00210|intergenic_region|Afu1g00200-Afu1g00210|||n.40595_40597delTCAinsCCG||||||	GT:DP:RO:QR:AO:QA:GL	1/1:100:0:0:100:3681:-127.966,-31.0061,0
Chr1_A_fumigatus_Af293	40619	.	C	A	410.276	.	AB=0;ABP=0;AC=2;AF=1;AN=2;AO=59;CIGAR=1X;DP=60;DPB=60;DPRA=0;EPP=7.46366;EPPR=0;GTI=0;LEN=1;MEANALT=1;MQM=11.7119;MQMR=100;NS=1;NUMALT=1;ODDS=86.3965;PAIRED=0.627119;PAIREDR=0;PAO=0;PQA=0;PQR=0;PRO=0;QA=2056;QR=60;RO=0;RPL=59;RPP=131.127;RPPR=5.18177;RPR=0;RUN=1;SAF=35;SAP=7.46366;SAR=24;SRF=0;SRP=5.18177;SRR=0;TYPE=snp;ANN=A|upstream_gene_variant|MODIFIER|Afu1g00200|Afu1g00200|transcript|Afu1g00200-T|Coding||c.-3144G>T|||||3144|,A|upstream_gene_variant|MODIFIER|Afu1g00210|Afu1g00210|transcript|Afu1g00210-T|Coding||c.-1852C>A|||||1852|,A|intergenic_region|MODIFIER|Afu1g00200-Afu1g00210|Afu1g00200-Afu1g00210|intergenic_region|Afu1g00200-Afu1g00210|||n.40619C>A||||||	GT:DP:RO:QR:AO:QA:GL	1/1:59:0:0:59:2056:-61.6397,-17.7608,0
Chr1_A_fumigatus_Af293	40626	.	TG	GA	207.631	.	AB=0;ABP=0;AC=2;AF=1;AN=2;AO=42;CIGAR=2X;DP=43;DPB=42.5;DPRA=0;EPP=13.1438;EPPR=0;GTI=0;LEN=2;MEANALT=1;MQM=9.90476;MQMR=0;NS=1;NUMALT=1;ODDS=47.8088;PAIRED=0.690476;PAIREDR=0;PAO=0;PQA=0;PQR=0;PRO=0;QA=1488;QR=0;RO=0;RPL=42;RPP=94.2121;RPPR=0;RPR=0;RUN=1;SAF=28;SAP=13.1438;SAR=14;SRF=0;SRP=0;SRR=0;TYPE=mnp;ANN=GA|upstream_gene_variant|MODIFIER|Afu1g00200|Afu1g00200|transcript|Afu1g00200-T|Coding||c.-3152_-3151delCAinsTC|||||3151|,GA|upstream_gene_variant|MODIFIER|Afu1g00210|Afu1g00210|transcript|Afu1g00210-T|Coding||c.-1845_-1844delTGinsGA|||||1845|,GA|intergenic_region|MODIFIER|Afu1g00200-Afu1g00210|Afu1g00200-Afu1g00210|intergenic_region|Afu1g00200-Afu1g00210|||n.40626_40627delTGinsGA||||||	GT:DP:RO:QR:AO:QA:GL	1/1:42:0:0:42:1488:-37.2466,-12.6433,0
Chr1_A_fumigatus_Af293	40632	.	T	C	142.882	.	AB=0;ABP=0;AC=2;AF=1;AN=2;AO=36;CIGAR=1X;DP=37;DPB=37;DPRA=0;EPP=9.04217;EPPR=0;GTI=0;LEN=1;MEANALT=1;MQM=8.69444;MQMR=100;NS=1;NUMALT=1;ODDS=32.8998;PAIRED=0.666667;PAIREDR=0;PAO=0;PQA=0;PQR=0;PRO=0;QA=1286;QR=60;RO=0;RPL=36;RPP=81.1833;RPPR=5.18177;RPR=0;RUN=1;SAF=23;SAP=9.04217;SAR=13;SRF=0;SRP=5.18177;SRR=0;TYPE=snp;ANN=C|upstream_gene_variant|MODIFIER|Afu1g00200|Afu1g00200|transcript|Afu1g00200-T|Coding||c.-3157A>G|||||3157|,C|upstream_gene_variant|MODIFIER|Afu1g00210|Afu1g00210|transcript|Afu1g00210-T|Coding||c.-1839T>C|||||1839|,C|intergenic_region|MODIFIER|Afu1g00200-Afu1g00210|Afu1g00200-Afu1g00210|intergenic_region|Afu1g00200-Afu1g00210|||n.40632T>C||||||	GT:DP:RO:QR:AO:QA:GL	1/1:36:0:0:36:1286:-28.0719,-10.8371,0
Chr1_A_fumigatus_Af293	40726	.	G	A	209.146	.	AB=0;ABP=0;AC=2;AF=1;AN=2;AO=60;CIGAR=1X;DP=61;DPB=61;DPRA=0;EPP=6.62942;EPPR=0;GTI=0;LEN=1;MEANALT=1;MQM=5.08333;MQMR=100;NS=1;NUMALT=1;ODDS=48.1575;PAIRED=0.916667;PAIREDR=0;PAO=0;PQA=0;PQR=0;PRO=0;QA=2261;QR=60;RO=0;RPL=20;RPP=17.4868;RPPR=5.18177;RPR=40;RUN=1;SAF=41;SAP=20.5268;SAR=19;SRF=0;SRP=5.18177;SRR=0;TYPE=snp;ANN=A|upstream_gene_variant|MODIFIER|Afu1g00200|Afu1g00200|transcript|Afu1g00200-T|Coding||c.-3251C>T|||||3251|,A|upstream_gene_variant|MODIFIER|Afu1g00210|Afu1g00210|transcript|Afu1g00210-T|Coding||c.-1745G>A|||||1745|,A|intergenic_region|MODIFIER|Afu1g00200-Afu1g00210|Afu1g00200-Afu1g00210|intergenic_region|Afu1g00200-Afu1g00210|||n.40726G>A||||||	GT:DP:RO:QR:AO:QA:GL	1/1:60:0:0:60:2261:-27.4516,-18.0618,0
Chr1_A_fumigatus_Af293	40735	.	G	A	272.681	.	AB=0;ABP=0;AC=2;AF=1;AN=2;AO=69;CIGAR=1X;DP=70;DPB=70;DPRA=0;EPP=3.29354;EPPR=0;GTI=0;LEN=1;MEANALT=1;MQM=5.24638;MQMR=100;NS=1;NUMALT=1;ODDS=62.7872;PAIRED=0.869565;PAIREDR=0;PAO=0;PQA=0;PQR=0;PRO=0;QA=2578;QR=60;RO=0;RPL=28;RPP=8.32883;RPPR=5.18177;RPR=41;RUN=1;SAF=46;SAP=19.6583;SAR=23;SRF=0;SRP=5.18177;SRR=0;TYPE=snp;ANN=A|upstream_gene_variant|MODIFIER|Afu1g00200|Afu1g00200|transcript|Afu1g00200-T|Coding||c.-3260C>T|||||3260|,A|upstream_gene_variant|MODIFIER|Afu1g00210|Afu1g00210|transcript|Afu1g00210-T|Coding||c.-1736G>A|||||1736|,A|intergenic_region|MODIFIER|Afu1g00200-Afu1g00210|Afu1g00200-Afu1g00210|intergenic_region|Afu1g00200-Afu1g00210|||n.40735G>A||||||	GT:DP:RO:QR:AO:QA:GL	1/1:69:0:0:69:2578:-32.5523,-20.7711,0
Chr1_A_fumigatus_Af293	40745	.	CGCA	TGCG	359.888	.	AB=0;ABP=0;AC=2;AF=1;AN=2;AO=84;CIGAR=1X2M1X;DP=85;DPB=85.75;DPRA=0;EPP=8.07707;EPPR=0;GTI=0;LEN=4;MEANALT=1;MQM=5.63095;MQMR=0;NS=1;NUMALT=1;ODDS=82.8673;PAIRED=0.785714;PAIREDR=0;PAO=4;PQA=137;PQR=0;PRO=0;QA=2998;QR=0;RO=0;RPL=33;RPP=11.386;RPPR=0;RPR=51;RUN=1;SAF=60;SAP=36.513;SAR=24;SRF=0;SRP=0;SRR=0;TYPE=complex;ANN=TGCG|upstream_gene_variant|MODIFIER|Afu1g00200|Afu1g00200|transcript|Afu1g00200-T|Coding||c.-3273_-3270delTGCGinsCGCA|||||3270|,TGCG|upstream_gene_variant|MODIFIER|Afu1g00210|Afu1g00210|transcript|Afu1g00210-T|Coding||c.-1726_-1723delCGCAinsTGCG|||||1726|,TGCG|intergenic_region|MODIFIER|Afu1g00200-Afu1g00210|Afu1g00200-Afu1g00210|intergenic_region|Afu1g00200-Afu1g00210|||n.40745_40748delCGCAinsTGCG||||||	GT:DP:RO:QR:AO:QA:GL	1/1:84:0:0:84:2998:-43.9278,-26.4906,0
Chr1_A_fumigatus_Af293	40759	.	TAG	TAAG	323.06	.	AB=0;ABP=0;AC=2;AF=1;AN=2;AO=95;CIGAR=1M1I2M;DP=109;DPB=144;DPRA=0;EPP=3.03316;EPPR=0;GTI=0;LEN=1;MEANALT=3;MQM=6.74737;MQMR=0;NS=1;NUMALT=1;ODDS=74.3872;PAIRED=0.726316;PAIREDR=0;PAO=4;PQA=85.5;PQR=85.5;PRO=4;QA=641;QR=0;RO=0;RPL=37;RPP=13.0905;RPPR=0;RPR=58;RUN=1;SAF=63;SAP=24.9765;SAR=32;SRF=0;SRP=0;SRR=0;TYPE=ins;ANN=TAAG|upstream_gene_variant|MODIFIER|Afu1g00200|Afu1g00200|transcript|Afu1g00200-T|Coding||c.-3286_-3285insT|||||3286|,TAAG|upstream_gene_variant|MODIFIER|Afu1g00210|Afu1g00210|transcript|Afu1g00210-T|Coding||c.-1711_-1710insA|||||1710|,TAAG|intergenic_region|MODIFIER|Afu1g00200-Afu1g00210|Afu1g00200-Afu1g00210|intergenic_region|Afu1g00200-Afu1g00210|||n.40760_40761insA||||||	GT:DP:RO:QR:AO:QA:GL	1/1:108:0:0:95:641:-38.7911,-33.4143,0
Chr1_A_fumigatus_Af293	40771	.	C	T	857.252	.	AB=0;ABP=0;AC=2;AF=1;AN=2;AO=118;CIGAR=1X;DP=119;DPB=119;DPRA=0;EPP=3.67278;EPPR=0;GTI=0;LEN=1;MEANALT=1;MQM=8.83051;MQMR=100;NS=1;NUMALT=1;ODDS=168.188;PAIRED=0.694915;PAIREDR=0;PAO=0;PQA=0;PQR=0;PRO=0;QA=4287;QR=60;RO=0;RPL=41;RPP=26.8597;RPPR=5.18177;RPR=77;RUN=1;SAF=69;SAP=10.3712;SAR=49;SRF=0;SRP=5.18177;SRR=0;TYPE=snp;ANN=T|upstream_gene_variant|MODIFIER|Afu1g00200|Afu1g00200|transcript|Afu1g00200-T|Coding||c.-3296G>A|||||3296|,T|upstream_gene_variant|MODIFIER|Afu1g00210|Afu1g00210|transcript|Afu1g00210-T|Coding||c.-1700C>T|||||1700|,T|intergenic_region|MODIFIER|Afu1g00200-Afu1g00210|Afu1g00200-Afu1g00210|intergenic_region|Afu1g00200-Afu1g00210|||n.40771C>T||||||	GT:DP:RO:QR:AO:QA:GL	1/1:118:0:0:118:4287:-92.3313,-35.5215,0
Chr1_A_fumigatus_Af293	40779	.	C	T	1049.15	.	AB=0;ABP=0;AC=2;AF=1;AN=2;AO=126;CIGAR=1X;DP=127;DPB=127;DPRA=0;EPP=11.3515;EPPR=0;GTI=0;LEN=1;MEANALT=1;MQM=10.0079;MQMR=100;NS=1;NUMALT=1;ODDS=179.278;PAIRED=0.666667;PAIREDR=0;PAO=0;PQA=0;PQR=0;PRO=0;QA=4724;QR=60;RO=0;RPL=43;RPP=30.5846;RPPR=5.18177;RPR=83;RUN=1;SAF=73;SAP=9.90386;SAR=53;SRF=0;SRP=5.18177;SRR=0;TYPE=snp;ANN=T|upstream_gene_variant|MODIFIER|Afu1g00200|Afu1g00200|transcript|Afu1g00200-T|Coding||c.-3304G>A|||||3304|,T|upstream_gene_variant|MODIFIER|Afu1g00210|Afu1g00210|transcript|Afu1g00210-T|Coding||c.-1692C>T|||||1692|,T|intergenic_region|MODIFIER|Afu1g00200-Afu1g00210|Afu1g00200-Afu1g00210|intergenic_region|Afu1g00200-Afu1g00210|||n.40779C>T||||||	GT:DP:RO:QR:AO:QA:GL	1/1:126:0:0:126:4724:-112.664,-37.9298,0
Chr1_A_fumigatus_Af293	40811	.	A	G	2108.02	.	AB=0;ABP=0;AC=2;AF=1;AN=2;AO=153;CIGAR=1X;DP=154;DPB=154;DPRA=0;EPP=10.5182;EPPR=0;GTI=0;LEN=1;MEANALT=1;MQM=16.549;MQMR=100;NS=1;NUMALT=1;ODDS=216.708;PAIRED=0.594771;PAIREDR=0;PAO=0;PQA=0;PQR=0;PRO=0;QA=5717;QR=60;RO=0;RPL=66;RPP=9.26925;RPPR=5.18177;RPR=87;RUN=1;SAF=77;SAP=3.02449;SAR=76;SRF=0;SRP=5.18177;SRR=0;TYPE=snp;ANN=G|upstream_gene_variant|MODIFIER|Afu1g00200|Afu1g00200|transcript|Afu1g00200-T|Coding||c.-3336T>C|||||3336|,G|upstream_gene_variant|MODIFIER|Afu1g00210|Afu1g00210|transcript|Afu1g00210-T|Coding||c.-1660A>G|||||1660|,G|intergenic_region|MODIFIER|Afu1g00200-Afu1g00210|Afu1g00200-Afu1g00210|intergenic_region|Afu1g00200-Afu1g00210|||n.40811A>G||||||	GT:DP:RO:QR:AO:QA:GL	1/1:153:0:0:153:5717:-215.749,-46.0576,0
Chr1_A_fumigatus_Af293	40839	.	G	T	3147.17	.	AB=0;ABP=0;AC=2;AF=1;AN=2;AO=183;CIGAR=1X;DP=184;DPB=184;DPRA=0;EPP=14.4135;EPPR=0;GTI=0;LEN=1;MEANALT=1;MQM=20.5246;MQMR=100;NS=1;NUMALT=1;ODDS=258.297;PAIRED=0.557377;PAIREDR=0;PAO=0;PQA=0;PQR=0;PRO=0;QA=6825;QR=60;RO=0;RPL=98;RPP=5.01565;RPPR=5.18177;RPR=85;RUN=1;SAF=82;SAP=7.29391;SAR=101;SRF=0;SRP=5.18177;SRR=0;TYPE=snp;ANN=T|upstream_gene_variant|MODIFIER|Afu1g00200|Afu1g00200|transcript|Afu1g00200-T|Coding||c.-3364C>A|||||3364|,T|upstream_gene_variant|MODIFIER|Afu1g00210|Afu1g00210|transcript|Afu1g00210-T|Coding||c.-1632G>T|||||1632|,T|intergenic_region|MODIFIER|Afu1g00200-Afu1g00210|Afu1g00200-Afu1g00210|intergenic_region|Afu1g00200-Afu1g00210|||n.40839G>T||||||	GT:DP:RO:QR:AO:QA:GL	1/1:183:0:0:183:6825:-320.173,-55.0885,0
Chr1_A_fumigatus_Af293	40854	.	A	T	3521.57	.	AB=0;ABP=0;AC=2;AF=1;AN=2;AO=179;CIGAR=1X;DP=180;DPB=180;DPRA=0;EPP=4.47817;EPPR=0;GTI=0;LEN=1;MEANALT=1;MQM=23.9497;MQMR=100;NS=1;NUMALT=1;ODDS=252.752;PAIRED=0.50838;PAIREDR=0;PAO=0;PQA=0;PQR=0;PRO=0;QA=6590;QR=60;RO=0;RPL=86;RPP=3.60473;RPPR=5.18177;RPR=93;RUN=1;SAF=80;SAP=7.38964;SAR=99;SRF=0;SRP=5.18177;SRR=0;TYPE=snp;ANN=T|upstream_gene_variant|MODIFIER|Afu1g00200|Afu1g00200|transcript|Afu1g00200-T|Coding||c.-3379T>A|||||3379|,T|upstream_gene_variant|MODIFIER|Afu1g00210|Afu1g00210|transcript|Afu1g00210-T|Coding||c.-1617A>T|||||1617|,T|intergenic_region|MODIFIER|Afu1g00200-Afu1g00210|Afu1g00200-Afu1g00210|intergenic_region|Afu1g00200-Afu1g00210|||n.40854A>T||||||	GT:DP:RO:QR:AO:QA:GL	1/1:179:0:0:179:6590:-356.474,-53.8844,0
Chr1_A_fumigatus_Af293	40919	.	A	T	3758.6	.	AB=0;ABP=0;AC=2;AF=1;AN=2;AO=195;CIGAR=1X;DP=196;DPB=196;DPRA=0;EPP=3.11052;EPPR=0;GTI=0;LEN=1;MEANALT=1;MQM=23.0308;MQMR=100;NS=1;NUMALT=1;ODDS=274.933;PAIRED=0.446154;PAIREDR=0;PAO=0;PQA=0;PQR=0;PRO=0;QA=7178;QR=60;RO=0;RPL=95;RPP=3.28869;RPPR=5.18177;RPR=100;RUN=1;SAF=100;SAP=3.28869;SAR=95;SRF=0;SRP=5.18177;SRR=0;TYPE=snp;ANN=T|upstream_gene_variant|MODIFIER|Afu1g00200|Afu1g00200|transcript|Afu1g00200-T|Coding||c.-3444T>A|||||3444|,T|upstream_gene_variant|MODIFIER|Afu1g00210|Afu1g00210|transcript|Afu1g00210-T|Coding||c.-1552A>T|||||1552|,T|intergenic_region|MODIFIER|Afu1g00200-Afu1g00210|Afu1g00200-Afu1g00210|intergenic_region|Afu1g00200-Afu1g00210|||n.40919A>T||||||	GT:DP:RO:QR:AO:QA:GL	1/1:195:0:0:195:7178:-379.656,-58.7009,0
Chr1_A_fumigatus_Af293	40963	.	C	T	2568.88	.	AB=0;ABP=0;AC=2;AF=1;AN=2;AO=168;CIGAR=1X;DP=169;DPB=169;DPRA=0;EPP=4.87156;EPPR=0;GTI=0;LEN=1;MEANALT=1;MQM=17.994;MQMR=100;NS=1;NUMALT=1;ODDS=237.503;PAIRED=0.446429;PAIREDR=0;PAO=0;PQA=0;PQR=0;PRO=0;QA=6256;QR=60;RO=0;RPL=97;RPP=11.7479;RPPR=5.18177;RPR=71;RUN=1;SAF=81;SAP=3.47562;SAR=87;SRF=0;SRP=5.18177;SRR=0;TYPE=snp;ANN=T|upstream_gene_variant|MODIFIER|Afu1g00200|Afu1g00200|transcript|Afu1g00200-T|Coding||c.-3488G>A|||||3488|,T|upstream_gene_variant|MODIFIER|Afu1g00210|Afu1g00210|transcript|Afu1g00210-T|Coding||c.-1508C>T|||||1508|,T|intergenic_region|MODIFIER|Afu1g00200-Afu1g00210|Afu1g00200-Afu1g00210|intergenic_region|Afu1g00200-Afu1g00210|||n.40963C>T||||||	GT:DP:RO:QR:AO:QA:GL	1/1:168:0:0:168:6256:-261.626,-50.573,0
Chr1_A_fumigatus_Af293	40972	.	C	T	2367.32	.	AB=0;ABP=0;AC=2;AF=1;AN=2;AO=164;CIGAR=1X;DP=165;DPB=165;DPRA=0;EPP=3.48696;EPPR=0;GTI=0;LEN=1;MEANALT=1;MQM=16.9878;MQMR=100;NS=1;NUMALT=1;ODDS=231.957;PAIRED=0.45122;PAIREDR=0;PAO=0;PQA=0;PQR=0;PRO=0;QA=6079;QR=60;RO=0;RPL=101;RPP=22.1298;RPPR=5.18177;RPR=63;RUN=1;SAF=80;SAP=3.22215;SAR=84;SRF=0;SRP=5.18177;SRR=0;TYPE=snp;ANN=T|upstream_gene_variant|MODIFIER|Afu1g00200|Afu1g00200|transcript|Afu1g00200-T|Coding||c.-3497G>A|||||3497|,T|upstream_gene_variant|MODIFIER|Afu1g00210|Afu1g00210|transcript|Afu1g00210-T|Coding||c.-1499C>T|||||1499|,T|intergenic_region|MODIFIER|Afu1g00200-Afu1g00210|Afu1g00200-Afu1g00210|intergenic_region|Afu1g00200-Afu1g00210|||n.40972C>T||||||	GT:DP:RO:QR:AO:QA:GL	1/1:164:0:0:164:6079:-242.336,-49.3689,0
Chr1_A_fumigatus_Af293	40994	.	G	A	1850.33	.	AB=0;ABP=0;AC=2;AF=1;AN=2;AO=144;CIGAR=1X;DP=145;DPB=145;DPRA=0;EPP=6.8707;EPPR=0;GTI=0;LEN=1;MEANALT=1;MQM=15.0278;MQMR=100;NS=1;NUMALT=1;ODDS=204.232;PAIRED=0.465278;PAIREDR=0;PAO=0;PQA=0;PQR=0;PRO=0;QA=5349;QR=60;RO=0;RPL=93;RPP=29.6108;RPPR=5.18177;RPR=51;RUN=1;SAF=73;SAP=3.07062;SAR=71;SRF=0;SRP=5.18177;SRR=0;TYPE=snp;ANN=A|upstream_gene_variant|MODIFIER|Afu1g00200|Afu1g00200|transcript|Afu1g00200-T|Coding||c.-3519C>T|||||3519|,A|upstream_gene_variant|MODIFIER|Afu1g00210|Afu1g00210|transcript|Afu1g00210-T|Coding||c.-1477G>A|||||1477|,A|intergenic_region|MODIFIER|Afu1g00200-Afu1g00210|Afu1g00200-Afu1g00210|intergenic_region|Afu1g00200-Afu1g00210|||n.40994G>A||||||	GT:DP:RO:QR:AO:QA:GL	1/1:144:0:0:144:5349:-191.637,-43.3483,0
Chr1_A_fumigatus_Af293	41002	.	T	C	1585.42	.	AB=0;ABP=0;AC=2;AF=1;AN=2;AO=130;CIGAR=1X;DP=132;DPB=132;DPRA=0;EPP=7.28643;EPPR=0;GTI=0;LEN=1;MEANALT=2;MQM=14.1846;MQMR=100;NS=1;NUMALT=1;ODDS=184.823;PAIRED=0.484615;PAIREDR=0;PAO=0;PQA=0;PQR=0;PRO=0;QA=4818;QR=60;RO=0;RPL=76;RPP=11.0949;RPPR=5.18177;RPR=54;RUN=1;SAF=67;SAP=3.27756;SAR=63;SRF=0;SRP=5.18177;SRR=0;TYPE=snp;ANN=C|upstream_gene_variant|MODIFIER|Afu1g00200|Afu1g00200|transcript|Afu1g00200-T|Coding||c.-3527A>G|||||3527|,C|upstream_gene_variant|MODIFIER|Afu1g00210|Afu1g00210|transcript|Afu1g00210-T|Coding||c.-1469T>C|||||1469|,C|intergenic_region|MODIFIER|Afu1g00200-Afu1g00210|Afu1g00200-Afu1g00210|intergenic_region|Afu1g00200-Afu1g00210|||n.41002T>C||||||	GT:DP:RO:QR:AO:QA:GL	1/1:131:0:0:130:4818:-163.268,-39.1339,0
Chr1_A_fumigatus_Af293	41024	.	A	G	1553.98	.	AB=0;ABP=0;AC=2;AF=1;AN=2;AO=131;CIGAR=1X;DP=133;DPB=133;DPRA=0;EPP=4.35297;EPPR=0;GTI=0;LEN=1;MEANALT=2;MQM=13.7023;MQMR=100;NS=1;NUMALT=1;ODDS=186.21;PAIRED=0.526718;PAIREDR=0;PAO=0;PQA=0;PQR=0;PRO=0;QA=4868;QR=60;RO=0;RPL=62;RPP=3.82253;RPPR=5.18177;RPR=69;RUN=1;SAF=66;SAP=3.02688;SAR=65;SRF=0;SRP=5.18177;SRR=0;TYPE=snp;ANN=G|upstream_gene_variant|MODIFIER|Afu1g00200|Afu1g00200|transcript|Afu1g00200-T|Coding||c.-3549T>C|||||3549|,G|upstream_gene_variant|MODIFIER|Afu1g00210|Afu1g00210|transcript|Afu1g00210-T|Coding||c.-1447A>G|||||1447|,G|intergenic_region|MODIFIER|Afu1g00200-Afu1g00210|Afu1g00200-Afu1g00210|intergenic_region|Afu1g00200-Afu1g00210|||n.41024A>G||||||	GT:DP:RO:QR:AO:QA:GL	1/1:132:0:0:131:4868:-159.086,-39.4349,0
Chr1_A_fumigatus_Af293	41046	.	T	C	1396.32	.	AB=0;ABP=0;AC=2;AF=1;AN=2;AO=136;CIGAR=1X;DP=138;DPB=138;DPRA=0;EPP=5.30951;EPPR=0;GTI=0;LEN=1;MEANALT=2;MQM=12.0441;MQMR=100;NS=1;NUMALT=1;ODDS=193.141;PAIRED=0.647059;PAIREDR=0;PAO=0;PQA=0;PQR=0;PRO=0;QA=5020;QR=60;RO=0;RPL=52;RPP=19.3602;RPPR=5.18177;RPR=84;RUN=1;SAF=70;SAP=3.26577;SAR=66;SRF=0;SRP=5.18177;SRR=0;TYPE=snp;ANN=C|upstream_gene_variant|MODIFIER|Afu1g00200|Afu1g00200|transcript|Afu1g00200-T|Coding||c.-3571A>G|||||3571|,C|upstream_gene_variant|MODIFIER|Afu1g00210|Afu1g00210|transcript|Afu1g00210-T|Coding||c.-1425T>C|||||1425|,C|intergenic_region|MODIFIER|Afu1g00200-Afu1g00210|Afu1g00200-Afu1g00210|intergenic_region|Afu1g00200-Afu1g00210|||n.41046T>C||||||	GT:DP:RO:QR:AO:QA:GL	1/1:137:0:0:136:5020:-145.021,-40.9401,0
Chr1_A_fumigatus_Af293	41052	.	T	C	1429.4	.	AB=0;ABP=0;AC=2;AF=1;AN=2;AO=140;CIGAR=1X;DP=142;DPB=142;DPRA=0;EPP=9.21451;EPPR=0;GTI=0;LEN=1;MEANALT=2;MQM=11.8643;MQMR=100;NS=1;NUMALT=1;ODDS=198.686;PAIRED=0.628571;PAIREDR=0;PAO=0;PQA=0;PQR=0;PRO=0;QA=5236;QR=60;RO=0;RPL=55;RPP=16.9698;RPPR=5.18177;RPR=85;RUN=1;SAF=69;SAP=3.07234;SAR=71;SRF=0;SRP=5.18177;SRR=0;TYPE=snp;ANN=C|upstream_gene_variant|MODIFIER|Afu1g00200|Afu1g00200|transcript|Afu1g00200-T|Coding||c.-3577A>G|||||3577|,C|upstream_gene_variant|MODIFIER|Afu1g00210|Afu1g00210|transcript|Afu1g00210-T|Coding||c.-1419T>C|||||1419|,C|intergenic_region|MODIFIER|Afu1g00200-Afu1g00210|Afu1g00200-Afu1g00210|intergenic_region|Afu1g00200-Afu1g00210|||n.41052T>C||||||	GT:DP:RO:QR:AO:QA:GL	1/1:141:0:0:140:5236:-148.476,-42.1442,0
Chr1_A_fumigatus_Af293	41069	.	C	A	1746.34	.	AB=0;ABP=0;AC=2;AF=1;AN=2;AO=156;CIGAR=1X;DP=157;DPB=157;DPRA=0;EPP=8.57818;EPPR=0;GTI=0;LEN=1;MEANALT=1;MQM=13.0833;MQMR=100;NS=1;NUMALT=1;ODDS=220.867;PAIRED=0.641026;PAIREDR=0;PAO=0;PQA=0;PQR=0;PRO=0;QA=5748;QR=60;RO=0;RPL=60;RPP=21.0502;RPPR=5.18177;RPR=96;RUN=1;SAF=78;SAP=3.0103;SAR=78;SRF=0;SRP=5.18177;SRR=0;TYPE=snp;ANN=A|upstream_gene_variant|MODIFIER|Afu1g00200|Afu1g00200|transcript|Afu1g00200-T|Coding||c.-3594G>T|||||3594|,A|upstream_gene_variant|MODIFIER|Afu1g00210|Afu1g00210|transcript|Afu1g00210-T|Coding||c.-1402C>A|||||1402|,A|intergenic_region|MODIFIER|Afu1g00200-Afu1g00210|Afu1g00200-Afu1g00210|intergenic_region|Afu1g00200-Afu1g00210|||n.41069C>A||||||	GT:DP:RO:QR:AO:QA:GL	1/1:156:0:0:156:5748:-180.584,-46.9607,0
Chr1_A_fumigatus_Af293	41075	.	C	A	1886.55	.	AB=0;ABP=0;AC=2;AF=1;AN=2;AO=161;CIGAR=1X;DP=162;DPB=162;DPRA=0;EPP=6.04497;EPPR=0;GTI=0;LEN=1;MEANALT=1;MQM=13.5093;MQMR=100;NS=1;NUMALT=1;ODDS=227.799;PAIRED=0.639752;PAIREDR=0;PAO=0;PQA=0;PQR=0;PRO=0;QA=6057;QR=60;RO=0;RPL=70;RPP=8.95825;RPPR=5.18177;RPR=91;RUN=1;SAF=79;SAP=3.13169;SAR=82;SRF=0;SRP=5.18177;SRR=0;TYPE=snp;ANN=A|upstream_gene_variant|MODIFIER|Afu1g00200|Afu1g00200|transcript|Afu1g00200-T|Coding||c.-3600G>T|||||3600|,A|upstream_gene_variant|MODIFIER|Afu1g00210|Afu1g00210|transcript|Afu1g00210-T|Coding||c.-1396C>A|||||1396|,A|intergenic_region|MODIFIER|Afu1g00200-Afu1g00210|Afu1g00200-Afu1g00210|intergenic_region|Afu1g00200-Afu1g00210|||n.41075C>A||||||	GT:DP:RO:QR:AO:QA:GL	1/1:161:0:0:161:6057:-193.168,-48.4658,0
Chr1_A_fumigatus_Af293	41108	.	A	C	1901.01	.	AB=0;ABP=0;AC=2;AF=1;AN=2;AO=162;CIGAR=1X;DP=163;DPB=163;DPRA=0;EPP=3.0103;EPPR=0;GTI=0;LEN=1;MEANALT=1;MQM=13.5494;MQMR=100;NS=1;NUMALT=1;ODDS=229.185;PAIRED=0.641975;PAIREDR=0;PAO=0;PQA=0;PQR=0;PRO=0;QA=6116;QR=60;RO=0;RPL=91;RPP=8.37196;RPPR=5.18177;RPR=71;RUN=1;SAF=68;SAP=12.0715;SAR=94;SRF=0;SRP=5.18177;SRR=0;TYPE=snp;ANN=C|upstream_gene_variant|MODIFIER|Afu1g00200|Afu1g00200|transcript|Afu1g00200-T|Coding||c.-3633T>G|||||3633|,C|upstream_gene_variant|MODIFIER|Afu1g00210|Afu1g00210|transcript|Afu1g00210-T|Coding||c.-1363A>C|||||1363|,C|intergenic_region|MODIFIER|Afu1g00200-Afu1g00210|Afu1g00200-Afu1g00210|intergenic_region|Afu1g00200-Afu1g00210|||n.41108A>C||||||	GT:DP:RO:QR:AO:QA:GL	1/1:162:0:0:162:6116:-195.15,-48.7669,0
Chr1_A_fumigatus_Af293	41132	.	GAAAA	AAAAC	1251.76	.	AB=0;ABP=0;AC=2;AF=1;AN=2;AO=110;CIGAR=1X3M1X;DP=111;DPB=113.8;DPRA=0;EPP=3.32615;EPPR=0;GTI=0;LEN=5;MEANALT=1;MQM=13.6;MQMR=0;NS=1;NUMALT=1;ODDS=161.256;PAIRED=0.654545;PAIREDR=0;PAO=6;PQA=84;PQR=0;PRO=0;QA=4006;QR=0;RO=0;RPL=89;RPP=94.2911;RPPR=0;RPR=21;RUN=1;SAF=50;SAP=4.98437;SAR=60;SRF=0;SRP=0;SRR=0;TYPE=complex;ANN=AAAAC|upstream_gene_variant|MODIFIER|Afu1g00200|Afu1g00200|transcript|Afu1g00200-T|Coding||c.-3661_-3657delTTTTCinsGTTTT|||||3657|,AAAAC|upstream_gene_variant|MODIFIER|Afu1g00210|Afu1g00210|transcript|Afu1g00210-T|Coding||c.-1339_-1335delGAAAAinsAAAAC|||||1339|,AAAAC|intergenic_region|MODIFIER|Afu1g00200-Afu1g00210|Afu1g00200-Afu1g00210|intergenic_region|Afu1g00200-Afu1g00210|||n.41132_41136delGAAAAinsAAAAC||||||	GT:DP:RO:QR:AO:QA:GL	1/1:110:0:0:110:4006:-138.481,-34.9195,0
Chr1_A_fumigatus_Af293	41163	.	A	G	430.728	.	AB=0;ABP=0;AC=2;AF=1;AN=2;AO=57;CIGAR=1X;DP=58;DPB=58;DPRA=0;EPP=9.44853;EPPR=0;GTI=0;LEN=1;MEANALT=1;MQM=12.5965;MQMR=100;NS=1;NUMALT=1;ODDS=83.6239;PAIRED=0.684211;PAIREDR=0;PAO=0;PQA=0;PQR=0;PRO=0;QA=2054;QR=60;RO=0;RPL=57;RPP=126.784;RPPR=5.18177;RPR=0;RUN=1;SAF=22;SAP=9.44853;SAR=35;SRF=0;SRP=5.18177;SRR=0;TYPE=snp;ANN=G|upstream_gene_variant|MODIFIER|Afu1g00200|Afu1g00200|transcript|Afu1g00200-T|Coding||c.-3688T>C|||||3688|,G|upstream_gene_variant|MODIFIER|Afu1g00210|Afu1g00210|transcript|Afu1g00210-T|Coding||c.-1308A>G|||||1308|,G|intergenic_region|MODIFIER|Afu1g00200-Afu1g00210|Afu1g00200-Afu1g00210|intergenic_region|Afu1g00200-Afu1g00210|||n.41163A>G||||||	GT:DP:RO:QR:AO:QA:GL	1/1:57:0:0:57:2054:-63.4634,-17.1587,0
Chr1_A_fumigatus_Af293	41170	.	GAAC	AAAG	335.036	.	AB=0;ABP=0;AC=2;AF=1;AN=2;AO=38;CIGAR=1X2M1X;DP=39;DPB=41;DPRA=0;EPP=11.239;EPPR=0;GTI=0;LEN=4;MEANALT=1;MQM=12.5;MQMR=0;NS=1;NUMALT=1;ODDS=60.7501;PAIRED=0.763158;PAIREDR=0;PAO=5;PQA=96;PQR=0;PRO=0;QA=1340;QR=0;RO=0;RPL=38;RPP=85.5263;RPPR=0;RPR=0;RUN=1;SAF=13;SAP=11.239;SAR=25;SRF=0;SRP=0;SRR=0;TYPE=complex;ANN=AAAG|upstream_gene_variant|MODIFIER|Afu1g00200|Afu1g00200|transcript|Afu1g00200-T|Coding||c.-3698_-3695delGTTCinsCTTT|||||3695|,AAAG|upstream_gene_variant|MODIFIER|Afu1g00210|Afu1g00210|transcript|Afu1g00210-T|Coding||c.-1301_-1298delGAACinsAAAG|||||1301|,AAAG|intergenic_region|MODIFIER|Afu1g00200-Afu1g00210|Afu1g00200-Afu1g00210|intergenic_region|Afu1g00200-Afu1g00210|||n.41170_41173delGAACinsAAAG||||||	GT:DP:RO:QR:AO:QA:GL	1/1:38:0:0:38:1340:-48.3539,-12.9443,0
Chr1_A_fumigatus_Af293	41180	.	C	T	148.098	.	AB=0;ABP=0;AC=2;AF=1;AN=2;AO=24;CIGAR=1X;DP=25;DPB=25;DPRA=0;EPP=4.45795;EPPR=0;GTI=0;LEN=1;MEANALT=1;MQM=11.125;MQMR=100;NS=1;NUMALT=1;ODDS=34.1007;PAIRED=0.833333;PAIREDR=0;PAO=0;PQA=0;PQR=0;PRO=0;QA=868;QR=60;RO=0;RPL=24;RPP=55.1256;RPPR=5.18177;RPR=0;RUN=1;SAF=10;SAP=4.45795;SAR=14;SRF=0;SRP=5.18177;SRR=0;TYPE=snp;ANN=T|upstream_gene_variant|MODIFIER|Afu1g00200|Afu1g00200|transcript|Afu1g00200-T|Coding||c.-3705G>A|||||3705|,T|upstream_gene_variant|MODIFIER|Afu1g00210|Afu1g00210|transcript|Afu1g00210-T|Coding||c.-1291C>T|||||1291|,T|intergenic_region|MODIFIER|Afu1g00200-Afu1g00210|Afu1g00200-Afu1g00210|intergenic_region|Afu1g00200-Afu1g00210|||n.41180C>T||||||	GT:DP:RO:QR:AO:QA:GL	1/1:24:0:0:24:868:-23.8988,-7.22472,0
Chr1_A_fumigatus_Af293	41185	.	GGA	CGG	127.004	.	AB=0;ABP=0;AC=2;AF=1;AN=2;AO=14;CIGAR=1X1M1X;DP=15;DPB=16;DPRA=0;EPP=5.49198;EPPR=0;GTI=0;LEN=3;MEANALT=1;MQM=10.1429;MQMR=0;NS=1;NUMALT=1;ODDS=26.7859;PAIRED=0.928571;PAIREDR=0;PAO=4;PQA=119;PQR=0;PRO=0;QA=486;QR=0;RO=0;RPL=14;RPP=33.4109;RPPR=0;RPR=0;RUN=1;SAF=5;SAP=5.49198;SAR=9;SRF=0;SRP=0;SRR=0;TYPE=complex;ANN=CGG|upstream_gene_variant|MODIFIER|Afu1g00200|Afu1g00200|transcript|Afu1g00200-T|Coding||c.-3712_-3710delTCCinsCCG|||||3710|,CGG|upstream_gene_variant|MODIFIER|Afu1g00210|Afu1g00210|transcript|Afu1g00210-T|Coding||c.-1286_-1284delGGAinsCGG|||||1286|,CGG|intergenic_region|MODIFIER|Afu1g00200-Afu1g00210|Afu1g00200-Afu1g00210|intergenic_region|Afu1g00200-Afu1g00210|||n.41185_41187delGGAinsCGG||||||	GT:DP:RO:QR:AO:QA:GL	1/1:14:0:0:14:486:-18.7408,-5.41854,0
Chr1_A_fumigatus_Af293	41272	.	AATGATCGT	GATGGTCGC	209.708	.	AB=0;ABP=0;AC=2;AF=1;AN=2;AO=41;CIGAR=1X3M1X3M1X;DP=42;DPB=47.6667;DPRA=0;EPP=14.9269;EPPR=0;GTI=0;LEN=9;MEANALT=1;MQM=7.5122;MQMR=0;NS=1;NUMALT=1;ODDS=48.287;PAIRED=0.829268;PAIREDR=0;PAO=11;PQA=376;PQR=0;PRO=0;QA=1408;QR=0;RO=0;RPL=11;RPP=22.1298;RPPR=0;RPR=30;RUN=1;SAF=2;SAP=75.5163;SAR=39;SRF=0;SRP=0;SRR=0;TYPE=complex;ANN=GATGGTCGC|upstream_gene_variant|MODIFIER|Afu1g00200|Afu1g00200|transcript|Afu1g00200-T|Coding||c.-3805_-3797delACGATCATTinsGCGACCATC|||||3797|,GATGGTCGC|upstream_gene_variant|MODIFIER|Afu1g00210|Afu1g00210|transcript|Afu1g00210-T|Coding||c.-1199_-1191delAATGATCGTinsGATGGTCGC|||||1199|,GATGGTCGC|intergenic_region|MODIFIER|Afu1g00200-Afu1g00210|Afu1g00200-Afu1g00210|intergenic_region|Afu1g00200-Afu1g00210|||n.41272_41280delAATGATCGTinsGATGGTCGC||||||	GT:DP:RO:QR:AO:QA:GL	1/1:41:0:0:41:1408:-35.338,-15.6536,0
Chr1_A_fumigatus_Af293	41292	.	CGGCA	TGGCG	584.181	.	AB=0;ABP=0;AC=2;AF=1;AN=2;AO=83;CIGAR=1X3M1X;DP=84;DPB=85.2;DPRA=0;EPP=7.43173;EPPR=0;GTI=0;LEN=5;MEANALT=1;MQM=9.83133;MQMR=0;NS=1;NUMALT=1;ODDS=122.44;PAIRED=0.638554;PAIREDR=0;PAO=4;PQA=138;PQR=0;PRO=0;QA=2920;QR=0;RO=0;RPL=24;RPP=35.0591;RPPR=0;RPR=59;RUN=1;SAF=13;SAP=88.0117;SAR=70;SRF=0;SRP=0;SRR=0;TYPE=complex;ANN=TGGCG|upstream_gene_variant|MODIFIER|Afu1g00200|Afu1g00200|transcript|Afu1g00200-T|Coding||c.-3821_-3817delTGCCGinsCGCCA|||||3817|,TGGCG|upstream_gene_variant|MODIFIER|Afu1g00210|Afu1g00210|transcript|Afu1g00210-T|Coding||c.-1179_-1175delCGGCAinsTGGCG|||||1179|,TGGCG|intergenic_region|MODIFIER|Afu1g00200-Afu1g00210|Afu1g00200-Afu1g00210|intergenic_region|Afu1g00200-Afu1g00210|||n.41292_41296delCGGCAinsTGGCG||||||	GT:DP:RO:QR:AO:QA:GL	1/1:83:0:0:83:2920:-74.5018,-26.1896,0
Chr1_A_fumigatus_Af293	41313	.	GGCT	AGCC	1202.48	.	AB=0;ABP=0;AC=2;AF=1;AN=2;AO=106;CIGAR=1X2M1X;DP=108;DPB=111.5;DPRA=0;EPP=3.09224;EPPR=0;GTI=0;LEN=4;MEANALT=2;MQM=12.8774;MQMR=0;NS=1;NUMALT=1;ODDS=158.484;PAIRED=0.537736;PAIREDR=0;PAO=10;PQA=311;PQR=0;PRO=0;QA=3784;QR=0;RO=0;RPL=27;RPP=58.4033;RPPR=0;RPR=79;RUN=1;SAF=27;SAP=58.4033;SAR=79;SRF=0;SRP=0;SRR=0;TYPE=complex;ANN=AGCC|upstream_gene_variant|MODIFIER|Afu1g00200|Afu1g00200|transcript|Afu1g00200-T|Coding||c.-3841_-3838delAGCCinsGGCT|||||3838|,AGCC|upstream_gene_variant|MODIFIER|Afu1g00210|Afu1g00210|transcript|Afu1g00210-T|Coding||c.-1158_-1155delGGCTinsAGCC|||||1158|,AGCC|intergenic_region|MODIFIER|Afu1g00200-Afu1g00210|Afu1g00200-Afu1g00210|intergenic_region|Afu1g00200-Afu1g00210|||n.41313_41316delGGCTinsAGCC||||||	GT:DP:RO:QR:AO:QA:GL	1/1:107:0:0:106:3784:-135.045,-34.9195,0
Chr1_A_fumigatus_Af293	41326	.	T	C	1622.31	.	AB=0;ABP=0;AC=2;AF=1;AN=2;AO=125;CIGAR=1X;DP=126;DPB=126;DPRA=0;EPP=6.91895;EPPR=0;GTI=0;LEN=1;MEANALT=1;MQM=16.048;MQMR=100;NS=1;NUMALT=1;ODDS=177.892;PAIRED=0.472;PAIREDR=0;PAO=0;PQA=0;PQR=0;PRO=0;QA=4661;QR=60;RO=0;RPL=39;RPP=41.3846;RPPR=5.18177;RPR=86;RUN=1;SAF=37;SAP=48.1943;SAR=88;SRF=0;SRP=5.18177;SRR=0;TYPE=snp;ANN=C|upstream_gene_variant|MODIFIER|Afu1g00200|Afu1g00200|transcript|Afu1g00200-T|Coding||c.-3851A>G|||||3851|,C|upstream_gene_variant|MODIFIER|Afu1g00210|Afu1g00210|transcript|Afu1g00210-T|Coding||c.-1145T>C|||||1145|,C|intergenic_region|MODIFIER|Afu1g00200-Afu1g00210|Afu1g00200-Afu1g00210|intergenic_region|Afu1g00200-Afu1g00210|||n.41326T>C||||||	GT:DP:RO:QR:AO:QA:GL	1/1:125:0:0:125:4661:-174.576,-37.6288,0
Chr1_A_fumigatus_Af293	41357	.	T	A	3246.47	.	AB=0;ABP=0;AC=2;AF=1;AN=2;AO=167;CIGAR=1X;DP=168;DPB=168;DPRA=0;EPP=15.506;EPPR=0;GTI=0;LEN=1;MEANALT=1;MQM=24.3533;MQMR=100;NS=1;NUMALT=1;ODDS=236.116;PAIRED=0.377246;PAIREDR=0;PAO=0;PQA=0;PQR=0;PRO=0;QA=6015;QR=60;RO=0;RPL=74;RPP=7.70432;RPPR=5.18177;RPR=93;RUN=1;SAF=67;SAP=17.1704;SAR=100;SRF=0;SRP=5.18177;SRR=0;TYPE=snp;ANN=A|upstream_gene_variant|MODIFIER|Afu1g00200|Afu1g00200|transcript|Afu1g00200-T|Coding||c.-3882A>T|||||3882|,A|upstream_gene_variant|MODIFIER|Afu1g00210|Afu1g00210|transcript|Afu1g00210-T|Coding||c.-1114T>A|||||1114|,A|intergenic_region|MODIFIER|Afu1g00200-Afu1g00210|Afu1g00200-Afu1g00210|intergenic_region|Afu1g00200-Afu1g00210|||n.41357T>A||||||	GT:DP:RO:QR:AO:QA:GL	1/1:167:0:0:167:6015:-331.411,-50.272,0
Chr1_A_fumigatus_Af293	41388	.	C	T	4488.08	.	AB=0;ABP=0;AC=2;AF=1;AN=2;AO=181;CIGAR=1X;DP=182;DPB=182;DPRA=0;EPP=5.70964;EPPR=0;GTI=0;LEN=1;MEANALT=1;MQM=30.2818;MQMR=100;NS=1;NUMALT=1;ODDS=255.524;PAIRED=0.314917;PAIREDR=0;PAO=0;PQA=0;PQR=0;PRO=0;QA=6807;QR=60;RO=0;RPL=83;RPP=5.70964;RPPR=5.18177;RPR=98;RUN=1;SAF=89;SAP=3.11827;SAR=92;SRF=0;SRP=5.18177;SRR=0;TYPE=snp;ANN=T|upstream_gene_variant|MODIFIER|Afu1g00200|Afu1g00200|transcript|Afu1g00200-T|Coding||c.-3913G>A|||||3913|,T|upstream_gene_variant|MODIFIER|Afu1g00210|Afu1g00210|transcript|Afu1g00210-T|Coding||c.-1083C>T|||||1083|,T|intergenic_region|MODIFIER|Afu1g00200-Afu1g00210|Afu1g00200-Afu1g00210|intergenic_region|Afu1g00200-Afu1g00210|||n.41388C>T||||||	GT:DP:RO:QR:AO:QA:GL	1/1:181:0:0:181:6807:-453.039,-54.4864,0
Chr1_A_fumigatus_Af293	41454	.	CTTGC	TTTGT	2047.71	.	AB=0;ABP=0;AC=2;AF=1;AN=2;AO=81;CIGAR=1X3M1X;DP=82;DPB=85.6;DPRA=0;EPP=12.6881;EPPR=0;GTI=0;LEN=5;MEANALT=1;MQM=31.9136;MQMR=0;NS=1;NUMALT=1;ODDS=122.44;PAIRED=0.209877;PAIREDR=0;PAO=8;PQA=220;PQR=0;PRO=0;QA=2977;QR=0;RO=0;RPL=76;RPP=138.151;RPPR=0;RPR=5;RUN=1;SAF=49;SAP=10.7579;SAR=32;SRF=0;SRP=0;SRR=0;TYPE=complex;ANN=TTTGT|upstream_gene_variant|MODIFIER|Afu1g00200|Afu1g00200|transcript|Afu1g00200-T|Coding||c.-3983_-3979delGCAAGinsACAAA|||||3979|,TTTGT|upstream_gene_variant|MODIFIER|Afu1g00210|Afu1g00210|transcript|Afu1g00210-T|Coding||c.-1017_-1013delCTTGCinsTTTGT|||||1017|,TTTGT|intergenic_region|MODIFIER|Afu1g00200-Afu1g00210|Afu1g00200-Afu1g00210|intergenic_region|Afu1g00200-Afu1g00210|||n.41454_41458delCTTGCinsTTTGT||||||	GT:DP:RO:QR:AO:QA:GL	1/1:81:0:0:81:2977:-225.588,-26.7917,0
Chr1_A_fumigatus_Af293	41496	.	AT	TA	193.877	.	AB=0;ABP=0;AC=2;AF=1;AN=2;AO=12;CIGAR=2X;DP=13;DPB=14;DPRA=0;EPP=14.5915;EPPR=0;GTI=0;LEN=2;MEANALT=1;MQM=16.5;MQMR=0;NS=1;NUMALT=1;ODDS=23.3201;PAIRED=0.166667;PAIREDR=0;PAO=3;PQA=101;PQR=0;PRO=0;QA=418;QR=0;RO=0;RPL=12;RPP=29.068;RPPR=0;RPR=0;RUN=1;SAF=10;SAP=14.5915;SAR=2;SRF=0;SRP=0;SRR=0;TYPE=mnp;ANN=TA|upstream_gene_variant|MODIFIER|Afu1g00200|Afu1g00200|transcript|Afu1g00200-T|Coding||c.-4022_-4021delATinsTA|||||4021|,TA|upstream_gene_variant|MODIFIER|Afu1g00210|Afu1g00210|transcript|Afu1g00210-T|Coding||c.-975_-974delATinsTA|||||975|,TA|intergenic_region|MODIFIER|Afu1g00200-Afu1g00210|Afu1g00200-Afu1g00210|intergenic_region|Afu1g00200-Afu1g00210|||n.41496_41497delATinsTA||||||	GT:DP:RO:QR:AO:QA:GL	1/1:12:0:0:12:418:-26.5857,-4.51545,0
Chr1_A_fumigatus_Af293	51464	.	TACACCTCTAG	AGCAGCATCCACG	300.934	.	AB=0;ABP=0;AC=2;AF=1;AN=2;AO=3;CIGAR=2X2M1I1M1X2M1X1M1I1M;DP=6;DPB=14.9091;DPRA=0;EPP=3.73412;EPPR=5.18177;GTI=0;LEN=13;MEANALT=2;MQM=11.3333;MQMR=42;NS=1;NUMALT=1;ODDS=21.2379;PAIRED=0;PAIREDR=1;PAO=17;PQA=417;PQR=0;PRO=3;QA=107;QR=36;RO=1;RPL=0;RPP=9.52472;RPPR=5.18177;RPR=3;RUN=1;SAF=2;SAP=3.73412;SAR=1;SRF=1;SRP=5.18177;SRR=0;TYPE=complex;ANN=AGCAGCATCCACG|downstream_gene_variant|MODIFIER|Afu1g00220|Afu1g00220|transcript|Afu1g00220-T|Coding||c.*1983_*1993delTACACCTCTAGinsAGCAGCATCCACG|||||1983|,AGCAGCATCCACG|downstream_gene_variant|MODIFIER|Afu1g00230|Afu1g00230|transcript|Afu1g00230-T|Coding||c.*4302_*4312delCTAGAGGTGTAinsCGTGGATGCTGCT|||||4312|,AGCAGCATCCACG|intergenic_region|MODIFIER|Afu1g00220-Afu1g00230|Afu1g00220-Afu1g00230|intergenic_region|Afu1g00220-Afu1g00230|||n.51464_51474delTACACCTCTAGinsAGCAGCATCCACG||||||	GT:DP:RO:QR:AO:QA:GL	1/1:5:1:36:3:107:-30.9453,-5.71833,0
Chr1_A_fumigatus_Af293	51498	.	G	A	1627.29	.	AB=0;ABP=0;AC=2;AF=1;AN=2;AO=71;CIGAR=1X;DP=73;DPB=73;DPRA=0;EPP=3.7749;EPPR=3.0103;GTI=0;LEN=1;MEANALT=1;MQM=33.9437;MQMR=71;NS=1;NUMALT=1;ODDS=93.3651;PAIRED=0.295775;PAIREDR=0.5;PAO=0;PQA=0;PQR=0;PRO=0;QA=2593;QR=101;RO=1;RPL=0;RPP=157.185;RPPR=3.0103;RPR=71;RUN=1;SAF=38;SAP=3.7749;SAR=33;SRF=1;SRP=3.0103;SRR=0;TYPE=snp;ANN=A|downstream_gene_variant|MODIFIER|Afu1g00220|Afu1g00220|transcript|Afu1g00220-T|Coding||c.*2017G>A|||||2017|,A|downstream_gene_variant|MODIFIER|Afu1g00230|Afu1g00230|transcript|Afu1g00230-T|Coding||c.*4278C>T|||||4278|,A|intergenic_region|MODIFIER|Afu1g00220-Afu1g00230|Afu1g00220-Afu1g00230|intergenic_region|Afu1g00220-Afu1g00230|||n.51498G>A||||||	GT:DP:RO:QR:AO:QA:GL	1/1:72:1:41:71:2593:-185.4,-17.828,0
Chr1_A_fumigatus_Af293	51581	.	A	G	4246.94	.	AB=0;ABP=0;AC=2;AF=1;AN=2;AO=160;CIGAR=1X;DP=161;DPB=161;DPRA=0;EPP=3.87889;EPPR=0;GTI=0;LEN=1;MEANALT=1;MQM=33.4125;MQMR=100;NS=1;NUMALT=1;ODDS=226.412;PAIRED=0.34375;PAIREDR=0;PAO=0;PQA=0;PQR=0;PRO=0;QA=5778;QR=60;RO=0;RPL=89;RPP=7.40753;RPPR=5.18177;RPR=71;RUN=1;SAF=75;SAP=4.36747;SAR=85;SRF=0;SRP=5.18177;SRR=0;TYPE=snp;ANN=G|downstream_gene_variant|MODIFIER|Afu1g00220|Afu1g00220|transcript|Afu1g00220-T|Coding||c.*2100A>G|||||2100|,G|downstream_gene_variant|MODIFIER|Afu1g00230|Afu1g00230|transcript|Afu1g00230-T|Coding||c.*4195T>C|||||4195|,G|intergenic_region|MODIFIER|Afu1g00220-Afu1g00230|Afu1g00220-Afu1g00230|intergenic_region|Afu1g00220-Afu1g00230|||n.51581A>G||||||	GT:DP:RO:QR:AO:QA:GL	1/1:160:0:0:160:5778:-428.955,-48.1648,0
Chr1_A_fumigatus_Af293	51588	.	T	C	4383.29	.	AB=0;ABP=0;AC=2;AF=1;AN=2;AO=166;CIGAR=1X;DP=168;DPB=168;DPRA=0;EPP=5.57421;EPPR=3.0103;GTI=0;LEN=1;MEANALT=1;MQM=33.7831;MQMR=70;NS=1;NUMALT=1;ODDS=224.452;PAIRED=0.331325;PAIREDR=0.5;PAO=0;PQA=0;PQR=0;PRO=0;QA=5946;QR=101;RO=1;RPL=89;RPP=4.89399;RPPR=3.0103;RPR=77;RUN=1;SAF=73;SAP=8.24276;SAR=93;SRF=1;SRP=3.0103;SRR=0;TYPE=snp;ANN=C|downstream_gene_variant|MODIFIER|Afu1g00220|Afu1g00220|transcript|Afu1g00220-T|Coding||c.*2107T>C|||||2107|,C|downstream_gene_variant|MODIFIER|Afu1g00230|Afu1g00230|transcript|Afu1g00230-T|Coding||c.*4188A>G|||||4188|,C|intergenic_region|MODIFIER|Afu1g00220-Afu1g00230|Afu1g00220-Afu1g00230|intergenic_region|Afu1g00220-Afu1g00230|||n.51588T>C||||||	GT:DP:RO:QR:AO:QA:GL	1/1:167:1:41:166:5946:-442.016,-46.5259,0
Chr1_A_fumigatus_Af293	51606	.	A	C	3899.39	.	AB=0;ABP=0;AC=2;AF=1;AN=2;AO=150;CIGAR=1X;DP=151;DPB=151;DPRA=0;EPP=7.70068;EPPR=0;GTI=0;LEN=1;MEANALT=1;MQM=33.24;MQMR=100;NS=1;NUMALT=1;ODDS=212.549;PAIRED=0.353333;PAIREDR=0;PAO=0;PQA=0;PQR=0;PRO=0;QA=5346;QR=60;RO=0;RPL=56;RPP=23.9143;RPPR=5.18177;RPR=94;RUN=1;SAF=68;SAP=5.84769;SAR=82;SRF=0;SRP=5.18177;SRR=0;TYPE=snp;ANN=C|downstream_gene_variant|MODIFIER|Afu1g00220|Afu1g00220|transcript|Afu1g00220-T|Coding||c.*2125A>C|||||2125|,C|downstream_gene_variant|MODIFIER|Afu1g00230|Afu1g00230|transcript|Afu1g00230-T|Coding||c.*4170T>G|||||4170|,C|intergenic_region|MODIFIER|Afu1g00220-Afu1g00230|Afu1g00220-Afu1g00230|intergenic_region|Afu1g00220-Afu1g00230|||n.51606A>C||||||	GT:DP:RO:QR:AO:QA:GL	1/1:150:0:0:150:5346:-396.348,-45.1545,0
Chr1_A_fumigatus_Af293	51650	.	G	A	4741.68	.	AB=0;ABP=0;AC=2;AF=1;AN=2;AO=170;CIGAR=1X;DP=171;DPB=171;DPRA=0;EPP=3.06139;EPPR=0;GTI=0;LEN=1;MEANALT=1;MQM=35.8;MQMR=100;NS=1;NUMALT=1;ODDS=240.275;PAIRED=0.341176;PAIREDR=0;PAO=0;PQA=0;PQR=0;PRO=0;QA=6281;QR=60;RO=0;RPL=91;RPP=4.84966;RPPR=5.18177;RPR=79;RUN=1;SAF=69;SAP=16.0902;SAR=101;SRF=0;SRP=5.18177;SRR=0;TYPE=snp;ANN=A|downstream_gene_variant|MODIFIER|Afu1g00220|Afu1g00220|transcript|Afu1g00220-T|Coding||c.*2169G>A|||||2169|,A|downstream_gene_variant|MODIFIER|Afu1g00230|Afu1g00230|transcript|Afu1g00230-T|Coding||c.*4126C>T|||||4126|,A|intergenic_region|MODIFIER|Afu1g00220-Afu1g00230|Afu1g00220-Afu1g00230|intergenic_region|Afu1g00220-Afu1g00230|||n.51650G>A||||||	GT:DP:RO:QR:AO:QA:GL	1/1:170:0:0:170:6281:-479.305,-51.1751,0
Chr1_A_fumigatus_Af293	51714	.	T	C	4858.67	.	AB=0;ABP=0;AC=2;AF=1;AN=2;AO=157;CIGAR=1X;DP=158;DPB=158;DPRA=0;EPP=4.68386;EPPR=0;GTI=0;LEN=1;MEANALT=1;MQM=40.8344;MQMR=100;NS=1;NUMALT=1;ODDS=222.253;PAIRED=0.343949;PAIREDR=0;PAO=0;PQA=0;PQR=0;PRO=0;QA=5751;QR=60;RO=0;RPL=75;RPP=3.68802;RPPR=5.18177;RPR=82;RUN=1;SAF=65;SAP=13.0931;SAR=92;SRF=0;SRP=5.18177;SRR=0;TYPE=snp;ANN=C|downstream_gene_variant|MODIFIER|Afu1g00220|Afu1g00220|transcript|Afu1g00220-T|Coding||c.*2233T>C|||||2233|,C|downstream_gene_variant|MODIFIER|Afu1g00230|Afu1g00230|transcript|Afu1g00230-T|Coding||c.*4062A>G|||||4062|,C|intergenic_region|MODIFIER|Afu1g00220-Afu1g00230|Afu1g00220-Afu1g00230|intergenic_region|Afu1g00220-Afu1g00230|||n.51714T>C||||||	GT:DP:RO:QR:AO:QA:GL	1/1:157:0:0:157:5751:-490.697,-47.2617,0
Chr1_A_fumigatus_Af293	51823	.	T	C	3452.54	.	AB=0;ABP=0;AC=2;AF=1;AN=2;AO=162;CIGAR=1X;DP=165;DPB=165;DPRA=0;EPP=7.35324;EPPR=3.73412;GTI=0;LEN=1;MEANALT=1;MQM=26.7407;MQMR=55;NS=1;NUMALT=1;ODDS=212.072;PAIRED=0.567901;PAIREDR=0.666667;PAO=0;PQA=0;PQR=0;PRO=0;QA=5997;QR=139;RO=2;RPL=85;RPP=3.86817;RPPR=3.73412;RPR=77;RUN=1;SAF=89;SAP=6.44176;SAR=73;SRF=1;SRP=3.73412;SRR=1;TYPE=snp;ANN=C|downstream_gene_variant|MODIFIER|Afu1g00220|Afu1g00220|transcript|Afu1g00220-T|Coding||c.*2342T>C|||||2342|,C|downstream_gene_variant|MODIFIER|Afu1g00230|Afu1g00230|transcript|Afu1g00230-T|Coding||c.*3953A>G|||||3953|,C|intergenic_region|MODIFIER|Afu1g00220-Afu1g00230|Afu1g00220-Afu1g00230|intergenic_region|Afu1g00220-Afu1g00230|||n.51823T>C||||||	GT:DP:RO:QR:AO:QA:GL	1/1:164:2:79:162:5997:-348.52,-43.6546,0
Chr1_A_fumigatus_Af293	51830	.	T	A	3358.62	.	AB=0;ABP=0;AC=2;AF=1;AN=2;AO=165;CIGAR=1X;DP=168;DPB=168;DPRA=0;EPP=4.0763;EPPR=3.0103;GTI=0;LEN=1;MEANALT=2;MQM=25.0788;MQMR=71;NS=1;NUMALT=1;ODDS=224.503;PAIRED=0.587879;PAIREDR=0.5;PAO=0;PQA=0;PQR=0;PRO=0;QA=6136;QR=94;RO=1;RPL=84;RPP=3.12874;RPPR=7.35324;RPR=81;RUN=1;SAF=90;SAP=5.9714;SAR=75;SRF=0;SRP=7.35324;SRR=1;TYPE=snp;ANN=A|downstream_gene_variant|MODIFIER|Afu1g00220|Afu1g00220|transcript|Afu1g00220-T|Coding||c.*2349T>A|||||2349|,A|downstream_gene_variant|MODIFIER|Afu1g00230|Afu1g00230|transcript|Afu1g00230-T|Coding||c.*3946A>T|||||3946|,A|intergenic_region|MODIFIER|Afu1g00220-Afu1g00230|Afu1g00220-Afu1g00230|intergenic_region|Afu1g00220-Afu1g00230|||n.51830T>A||||||	GT:DP:RO:QR:AO:QA:GL	1/1:167:1:34:165:6136:-338.994,-46.8466,0
Chr1_A_fumigatus_Af293	51861	.	TGCGCG	GGTGCA	3055.3	.	AB=0;ABP=0;AC=2;AF=1;AN=2;AO=157;CIGAR=1X1M1X2M1X;DP=160;DPB=165.167;DPRA=0;EPP=11.6547;EPPR=0;GTI=0;LEN=6;MEANALT=3;MQM=20.535;MQMR=0;NS=1;NUMALT=1;ODDS=231.264;PAIRED=0.598726;PAIREDR=0;PAO=13;PQA=420;PQR=0;PRO=0;QA=5486;QR=0;RO=0;RPL=78;RPP=3.02413;RPPR=0;RPR=79;RUN=1;SAF=85;SAP=5.34774;SAR=72;SRF=0;SRP=0;SRR=0;TYPE=complex;ANN=GGTGCA|downstream_gene_variant|MODIFIER|Afu1g00220|Afu1g00220|transcript|Afu1g00220-T|Coding||c.*2380_*2385delTGCGCGinsGGTGCA|||||2380|,GGTGCA|downstream_gene_variant|MODIFIER|Afu1g00230|Afu1g00230|transcript|Afu1g00230-T|Coding||c.*3910_*3915delCGCGCAinsTGCACC|||||3915|,GGTGCA|intergenic_region|MODIFIER|Afu1g00220-Afu1g00230|Afu1g00220-Afu1g00230|intergenic_region|Afu1g00220-Afu1g00230|||n.51861_51866delTGCGCGinsGGTGCA||||||	GT:DP:RO:QR:AO:QA:GL	1/1:159:0:0:157:5486:-310.217,-51.1751,0
Chr1_A_fumigatus_Af293	51884	.	G	A	2960.8	.	AB=0;ABP=0;AC=2;AF=1;AN=2;AO=157;CIGAR=1X;DP=158;DPB=158;DPRA=0;EPP=6.12228;EPPR=0;GTI=0;LEN=1;MEANALT=1;MQM=22.5223;MQMR=100;NS=1;NUMALT=1;ODDS=222.253;PAIRED=0.630573;PAIREDR=0;PAO=0;PQA=0;PQR=0;PRO=0;QA=5888;QR=60;RO=0;RPL=84;RPP=4.68386;RPPR=5.18177;RPR=73;RUN=1;SAF=88;SAP=8.0033;SAR=69;SRF=0;SRP=5.18177;SRR=0;TYPE=snp;ANN=A|downstream_gene_variant|MODIFIER|Afu1g00220|Afu1g00220|transcript|Afu1g00220-T|Coding||c.*2403G>A|||||2403|,A|downstream_gene_variant|MODIFIER|Afu1g00230|Afu1g00230|transcript|Afu1g00230-T|Coding||c.*3892C>T|||||3892|,A|intergenic_region|MODIFIER|Afu1g00220-Afu1g00230|Afu1g00220-Afu1g00230|intergenic_region|Afu1g00220-Afu1g00230|||n.51884G>A||||||	GT:DP:RO:QR:AO:QA:GL	1/1:157:0:0:157:5888:-300.643,-47.2617,0
Chr1_A_fumigatus_Af293	51899	.	G	A	3652.84	.	AB=0;ABP=0;AC=2;AF=1;AN=2;AO=172;CIGAR=1X;DP=175;DPB=175;DPRA=0;EPP=3.46479;EPPR=9.52472;GTI=0;LEN=1;MEANALT=1;MQM=26.0698;MQMR=49.3333;NS=1;NUMALT=1;ODDS=233.417;PAIRED=0.593023;PAIREDR=0.333333;PAO=0;PQA=0;PQR=0;PRO=0;QA=6442;QR=106;RO=2;RPL=79;RPP=5.48477;RPPR=9.52472;RPR=93;RUN=1;SAF=94;SAP=6.24226;SAR=78;SRF=2;SRP=3.73412;SRR=0;TYPE=snp;ANN=A|downstream_gene_variant|MODIFIER|Afu1g00220|Afu1g00220|transcript|Afu1g00220-T|Coding||c.*2418G>A|||||2418|,A|downstream_gene_variant|MODIFIER|Afu1g00230|Afu1g00230|transcript|Afu1g00230-T|Coding||c.*3877C>T|||||3877|,A|intergenic_region|MODIFIER|Afu1g00220-Afu1g00230|Afu1g00220-Afu1g00230|intergenic_region|Afu1g00220-Afu1g00230|||n.51899G>A||||||	GT:DP:RO:QR:AO:QA:GL	1/1:174:2:46:172:6442:-367.74,-49.3639,0
Chr1_A_fumigatus_Af293	51970	.	T	C	4510.66	.	AB=0;ABP=0;AC=2;AF=1;AN=2;AO=169;CIGAR=1X;DP=170;DPB=170;DPRA=0;EPP=3.6399;EPPR=0;GTI=0;LEN=1;MEANALT=1;MQM=34.5444;MQMR=100;NS=1;NUMALT=1;ODDS=238.889;PAIRED=0.680473;PAIREDR=0;PAO=0;PQA=0;PQR=0;PRO=0;QA=6055;QR=60;RO=0;RPL=91;RPP=5.18177;RPPR=5.18177;RPR=78;RUN=1;SAF=102;SAP=18.7503;SAR=67;SRF=0;SRP=5.18177;SRR=0;TYPE=snp;ANN=C|downstream_gene_variant|MODIFIER|Afu1g00220|Afu1g00220|transcript|Afu1g00220-T|Coding||c.*2489T>C|||||2489|,C|downstream_gene_variant|MODIFIER|Afu1g00230|Afu1g00230|transcript|Afu1g00230-T|Coding||c.*3806A>G|||||3806|,C|intergenic_region|MODIFIER|Afu1g00220-Afu1g00230|Afu1g00220-Afu1g00230|intergenic_region|Afu1g00220-Afu1g00230|||n.51970T>C||||||	GT:DP:RO:QR:AO:QA:GL	1/1:169:0:0:169:6055:-456.559,-50.8741,0
Chr1_A_fumigatus_Af293	52003	.	AGTAT	GGTAC	4509.17	.	AB=0;ABP=0;AC=2;AF=1;AN=2;AO=158;CIGAR=1X3M1X;DP=159;DPB=162.2;DPRA=0;EPP=3.0103;EPPR=0;GTI=0;LEN=5;MEANALT=1;MQM=35.9557;MQMR=0;NS=1;NUMALT=1;ODDS=223.97;PAIRED=0.791139;PAIREDR=0;PAO=9;PQA=250;PQR=29;PRO=1;QA=5528;QR=0;RO=0;RPL=78;RPP=3.06527;RPPR=0;RPR=80;RUN=1;SAF=95;SAP=17.0836;SAR=63;SRF=0;SRP=0;SRR=0;TYPE=complex;ANN=GGTAC|downstream_gene_variant|MODIFIER|Afu1g00220|Afu1g00220|transcript|Afu1g00220-T|Coding||c.*2522_*2526delAGTATinsGGTAC|||||2522|,GGTAC|downstream_gene_variant|MODIFIER|Afu1g00230|Afu1g00230|transcript|Afu1g00230-T|Coding||c.*3769_*3773delATACTinsGTACC|||||3773|,GGTAC|intergenic_region|MODIFIER|Afu1g00220-Afu1g00230|Afu1g00220-Afu1g00230|intergenic_region|Afu1g00220-Afu1g00230|||n.52003_52007delAGTATinsGGTAC||||||	GT:DP:RO:QR:AO:QA:GL	1/1:158:0:0:158:5528:-455.925,-47.7062,0
Chr1_A_fumigatus_Af293	52115	.	T	C	396.285	.	AB=0.44086;ABP=5.83555;AC=1;AF=0.5;AN=2;AO=41;CIGAR=1X;DP=94;DPB=94;DPRA=0;EPP=5.60547;EPPR=5.09662;GTI=0;LEN=1;MEANALT=3;MQM=26.6341;MQMR=26.1373;NS=1;NUMALT=1;ODDS=91.2479;PAIRED=0.756098;PAIREDR=0.823529;PAO=0;PQA=0;PQR=0;PRO=0;QA=1338;QR=1898;RO=50;RPL=41;RPP=92.0407;RPPR=105.24;RPR=0;RUN=1;SAF=24;SAP=5.60547;SAR=17;SRF=22;SRP=5.09662;SRR=28;TYPE=snp;ANN=C|downstream_gene_variant|MODIFIER|Afu1g00220|Afu1g00220|transcript|Afu1g00220-T|Coding||c.*2634T>C|||||2634|,C|downstream_gene_variant|MODIFIER|Afu1g00230|Afu1g00230|transcript|Afu1g00230-T|Coding||c.*3661A>G|||||3661|,C|intergenic_region|MODIFIER|Afu1g00220-Afu1g00230|Afu1g00220-Afu1g00230|intergenic_region|Afu1g00220-Afu1g00230|||n.52115T>C||||||	GT:DP:RO:QR:AO:QA:GL	0/1:93:50:1838:41:1338:-57.5641,0,-75.4942
Chr1_A_fumigatus_Af293	52143	.	T	C	1955.78	.	AB=0;ABP=0;AC=2;AF=1;AN=2;AO=117;CIGAR=1X;DP=118;DPB=118;DPRA=0;EPP=3.17734;EPPR=0;GTI=0;LEN=1;MEANALT=1;MQM=23.3846;MQMR=100;NS=1;NUMALT=1;ODDS=166.802;PAIRED=0.820513;PAIREDR=0;PAO=0;PQA=0;PQR=0;PRO=0;QA=4395;QR=60;RO=0;RPL=2;RPP=239.998;RPPR=5.18177;RPR=115;RUN=1;SAF=58;SAP=3.02886;SAR=59;SRF=0;SRP=5.18177;SRR=0;TYPE=snp;ANN=C|downstream_gene_variant|MODIFIER|Afu1g00220|Afu1g00220|transcript|Afu1g00220-T|Coding||c.*2662T>C|||||2662|,C|downstream_gene_variant|MODIFIER|Afu1g00230|Afu1g00230|transcript|Afu1g00230-T|Coding||c.*3633A>G|||||3633|,C|intergenic_region|MODIFIER|Afu1g00220-Afu1g00230|Afu1g00220-Afu1g00230|intergenic_region|Afu1g00220-Afu1g00230|||n.52143T>C||||||	GT:DP:RO:QR:AO:QA:GL	1/1:117:0:0:117:4395:-229.251,-35.2205,0
Chr1_A_fumigatus_Af293	52187	.	A	T	3828.32	.	AB=0;ABP=0;AC=2;AF=1;AN=2;AO=192;CIGAR=1X;DP=193;DPB=193;DPRA=0;EPP=5.22701;EPPR=0;GTI=0;LEN=1;MEANALT=1;MQM=23.9688;MQMR=100;NS=1;NUMALT=1;ODDS=270.774;PAIRED=0.833333;PAIREDR=0;PAO=0;PQA=0;PQR=0;PRO=0;QA=7176;QR=60;RO=0;RPL=103;RPP=5.22701;RPPR=5.18177;RPR=89;RUN=1;SAF=100;SAP=3.73412;SAR=92;SRF=0;SRP=5.18177;SRR=0;TYPE=snp;ANN=T|downstream_gene_variant|MODIFIER|Afu1g00220|Afu1g00220|transcript|Afu1g00220-T|Coding||c.*2706A>T|||||2706|,T|downstream_gene_variant|MODIFIER|Afu1g00230|Afu1g00230|transcript|Afu1g00230-T|Coding||c.*3589T>A|||||3589|,T|intergenic_region|MODIFIER|Afu1g00220-Afu1g00230|Afu1g00220-Afu1g00230|intergenic_region|Afu1g00220-Afu1g00230|||n.52187A>T||||||	GT:DP:RO:QR:AO:QA:GL	1/1:192:0:0:192:7176:-387.067,-57.7978,0
Chr1_A_fumigatus_Af293	52204	.	TGGG	CTGA	3682.59	.	AB=0;ABP=0;AC=2;AF=1;AN=2;AO=179;CIGAR=2X1M1X;DP=183;DPB=185;DPRA=0;EPP=3.31358;EPPR=0;GTI=0;LEN=4;MEANALT=2;MQM=25.3464;MQMR=0;NS=1;NUMALT=1;ODDS=228.42;PAIRED=0.837989;PAIREDR=0;PAO=3;PQA=95;PQR=165;PRO=5;QA=6659;QR=0;RO=0;RPL=106;RPP=16.2211;RPPR=0;RPR=73;RUN=1;SAF=98;SAP=6.5162;SAR=81;SRF=0;SRP=0;SRR=0;TYPE=complex;ANN=CTGA|downstream_gene_variant|MODIFIER|Afu1g00220|Afu1g00220|transcript|Afu1g00220-T|Coding||c.*2723_*2726delTGGGinsCTGA|||||2723|,CTGA|downstream_gene_variant|MODIFIER|Afu1g00230|Afu1g00230|transcript|Afu1g00230-T|Coding||c.*3569_*3572delCCCAinsTCAG|||||3572|,CTGA|intergenic_region|MODIFIER|Afu1g00220-Afu1g00230|Afu1g00220-Afu1g00230|intergenic_region|Afu1g00220-Afu1g00230|||n.52204_52207delTGGGinsCTGA||||||	GT:DP:RO:QR:AO:QA:GL	1/1:182:0:0:179:6659:-373.635,-43.3172,0
Chr1_A_fumigatus_Af293	52224	.	C	T	3898.95	.	AB=0;ABP=0;AC=2;AF=1;AN=2;AO=176;CIGAR=1X;DP=177;DPB=177;DPRA=0;EPP=3.79993;EPPR=0;GTI=0;LEN=1;MEANALT=1;MQM=27.5852;MQMR=100;NS=1;NUMALT=1;ODDS=248.593;PAIRED=0.778409;PAIREDR=0;PAO=0;PQA=0;PQR=0;PRO=0;QA=6362;QR=60;RO=0;RPL=94;RPP=4.78696;RPPR=5.18177;RPR=82;RUN=1;SAF=96;SAP=6.16881;SAR=80;SRF=0;SRP=5.18177;SRR=0;TYPE=snp;ANN=T|downstream_gene_variant|MODIFIER|Afu1g00220|Afu1g00220|transcript|Afu1g00220-T|Coding||c.*2743C>T|||||2743|,T|downstream_gene_variant|MODIFIER|Afu1g00230|Afu1g00230|transcript|Afu1g00230-T|Coding||c.*3552G>A|||||3552|,T|intergenic_region|MODIFIER|Afu1g00220-Afu1g00230|Afu1g00220-Afu1g00230|intergenic_region|Afu1g00220-Afu1g00230|||n.52224C>T||||||	GT:DP:RO:QR:AO:QA:GL	1/1:176:0:0:176:6362:-394.129,-52.9813,0
Chr1_A_fumigatus_Af293	52305	.	TT	CC	4750.27	.	AB=0;ABP=0;AC=2;AF=1;AN=2;AO=172;CIGAR=2X;DP=173;DPB=173;DPRA=0;EPP=5.48477;EPPR=0;GTI=0;LEN=2;MEANALT=1;MQM=34.593;MQMR=0;NS=1;NUMALT=1;ODDS=243.741;PAIRED=0.680233;PAIREDR=0;PAO=1;PQA=31;PQR=0;PRO=0;QA=6298;QR=0;RO=0;RPL=92;RPP=4.82828;RPPR=0;RPR=80;RUN=1;SAF=87;SAP=3.0608;SAR=85;SRF=0;SRP=0;SRR=0;TYPE=mnp;ANN=CC|downstream_gene_variant|MODIFIER|Afu1g00220|Afu1g00220|transcript|Afu1g00220-T|Coding||c.*2824_*2825delTTinsCC|||||2824|,CC|downstream_gene_variant|MODIFIER|Afu1g00230|Afu1g00230|transcript|Afu1g00230-T|Coding||c.*3470_*3471delAAinsGG|||||3471|,CC|intergenic_region|MODIFIER|Afu1g00220-Afu1g00230|Afu1g00220-Afu1g00230|intergenic_region|Afu1g00220-Afu1g00230|||n.52305_52306delTTinsCC||||||	GT:DP:RO:QR:AO:QA:GL	1/1:172:0:0:172:6298:-479.108,-52.0782,0
Chr1_A_fumigatus_Af293	52314	.	G	A	4941.25	.	AB=0;ABP=0;AC=2;AF=1;AN=2;AO=181;CIGAR=1X;DP=182;DPB=182;DPRA=0;EPP=17.7067;EPPR=0;GTI=0;LEN=1;MEANALT=1;MQM=34.8508;MQMR=100;NS=1;NUMALT=1;ODDS=255.524;PAIRED=0.635359;PAIREDR=0;PAO=0;PQA=0;PQR=0;PRO=0;QA=6517;QR=60;RO=0;RPL=89;RPP=3.11827;RPPR=5.18177;RPR=92;RUN=1;SAF=86;SAP=3.98206;SAR=95;SRF=0;SRP=5.18177;SRR=0;TYPE=snp;ANN=A|downstream_gene_variant|MODIFIER|Afu1g00220|Afu1g00220|transcript|Afu1g00220-T|Coding||c.*2833G>A|||||2833|,A|downstream_gene_variant|MODIFIER|Afu1g00230|Afu1g00230|transcript|Afu1g00230-T|Coding||c.*3462C>T|||||3462|,A|intergenic_region|MODIFIER|Afu1g00220-Afu1g00230|Afu1g00220-Afu1g00230|intergenic_region|Afu1g00220-Afu1g00230|||n.52314G>A||||||	GT:DP:RO:QR:AO:QA:GL	1/1:181:0:0:181:6517:-499.385,-54.4864,0
Chr1_A_fumigatus_Af293	52367	.	A	T	4500.98	.	AB=0;ABP=0;AC=2;AF=1;AN=2;AO=164;CIGAR=1X;DP=165;DPB=165;DPRA=0;EPP=3.8577;EPPR=0;GTI=0;LEN=1;MEANALT=1;MQM=35.0793;MQMR=100;NS=1;NUMALT=1;ODDS=231.957;PAIRED=0.609756;PAIREDR=0;PAO=0;PQA=0;PQR=0;PRO=0;QA=6040;QR=60;RO=0;RPL=88;RPP=4.91696;RPPR=5.18177;RPR=76;RUN=1;SAF=64;SAP=20.1702;SAR=100;SRF=0;SRP=5.18177;SRR=0;TYPE=snp;ANN=T|downstream_gene_variant|MODIFIER|Afu1g00220|Afu1g00220|transcript|Afu1g00220-T|Coding||c.*2886A>T|||||2886|,T|downstream_gene_variant|MODIFIER|Afu1g00230|Afu1g00230|transcript|Afu1g00230-T|Coding||c.*3409T>A|||||3409|,T|intergenic_region|MODIFIER|Afu1g00220-Afu1g00230|Afu1g00220-Afu1g00230|intergenic_region|Afu1g00220-Afu1g00230|||n.52367A>T||||||	GT:DP:RO:QR:AO:QA:GL	1/1:164:0:0:164:6040:-455.71,-49.3689,0
Chr1_A_fumigatus_Af293	52381	.	A	G	4624.19	.	AB=0;ABP=0;AC=2;AF=1;AN=2;AO=168;CIGAR=1X;DP=169;DPB=169;DPRA=0;EPP=9.26621;EPPR=0;GTI=0;LEN=1;MEANALT=1;MQM=36;MQMR=100;NS=1;NUMALT=1;ODDS=237.503;PAIRED=0.595238;PAIREDR=0;PAO=0;PQA=0;PQR=0;PRO=0;QA=6099;QR=60;RO=0;RPL=79;RPP=4.30284;RPPR=5.18177;RPR=89;RUN=1;SAF=60;SAP=32.7905;SAR=108;SRF=0;SRP=5.18177;SRR=0;TYPE=snp;ANN=G|downstream_gene_variant|MODIFIER|Afu1g00220|Afu1g00220|transcript|Afu1g00220-T|Coding||c.*2900A>G|||||2900|,G|downstream_gene_variant|MODIFIER|Afu1g00230|Afu1g00230|transcript|Afu1g00230-T|Coding||c.*3395T>C|||||3395|,G|intergenic_region|MODIFIER|Afu1g00220-Afu1g00230|Afu1g00220-Afu1g00230|intergenic_region|Afu1g00220-Afu1g00230|||n.52381A>G||||||	GT:DP:RO:QR:AO:QA:GL	1/1:168:0:0:168:6099:-469.807,-50.573,0
Chr1_A_fumigatus_Af293	52466	.	A	C	4096.77	.	AB=0;ABP=0;AC=2;AF=1;AN=2;AO=198;CIGAR=1X;DP=199;DPB=199;DPRA=0;EPP=4.58955;EPPR=0;GTI=0;LEN=1;MEANALT=1;MQM=25.9848;MQMR=100;NS=1;NUMALT=1;ODDS=279.091;PAIRED=0.681818;PAIREDR=0;PAO=0;PQA=0;PQR=0;PRO=0;QA=7193;QR=60;RO=0;RPL=108;RPP=6.56362;RPPR=5.18177;RPR=90;RUN=1;SAF=89;SAP=7.39711;SAR=109;SRF=0;SRP=5.18177;SRR=0;TYPE=snp;ANN=C|downstream_gene_variant|MODIFIER|Afu1g00220|Afu1g00220|transcript|Afu1g00220-T|Coding||c.*2985A>C|||||2985|,C|downstream_gene_variant|MODIFIER|Afu1g00230|Afu1g00230|transcript|Afu1g00230-T|Coding||c.*3310T>G|||||3310|,C|intergenic_region|MODIFIER|Afu1g00220-Afu1g00230|Afu1g00220-Afu1g00230|intergenic_region|Afu1g00220-Afu1g00230|||n.52466A>C||||||	GT:DP:RO:QR:AO:QA:GL	1/1:198:0:0:198:7193:-414.366,-59.6039,0
Chr1_A_fumigatus_Af293	52474	.	G	A	3820.11	.	AB=0;ABP=0;AC=2;AF=1;AN=2;AO=191;CIGAR=1X;DP=192;DPB=192;DPRA=0;EPP=5.56832;EPPR=0;GTI=0;LEN=1;MEANALT=1;MQM=24.712;MQMR=100;NS=1;NUMALT=1;ODDS=269.387;PAIRED=0.706806;PAIREDR=0;PAO=0;PQA=0;PQR=0;PRO=0;QA=7014;QR=60;RO=0;RPL=103;RPP=5.56832;RPPR=5.18177;RPR=88;RUN=1;SAF=95;SAP=3.02167;SAR=96;SRF=0;SRP=5.18177;SRR=0;TYPE=snp;ANN=A|downstream_gene_variant|MODIFIER|Afu1g00220|Afu1g00220|transcript|Afu1g00220-T|Coding||c.*2993G>A|||||2993|,A|downstream_gene_variant|MODIFIER|Afu1g00230|Afu1g00230|transcript|Afu1g00230-T|Coding||c.*3302C>T|||||3302|,A|intergenic_region|MODIFIER|Afu1g00220-Afu1g00230|Afu1g00220-Afu1g00230|intergenic_region|Afu1g00220-Afu1g00230|||n.52474G>A||||||	GT:DP:RO:QR:AO:QA:GL	1/1:191:0:0:191:7014:-386.239,-57.4967,0
Chr1_A_fumigatus_Af293	52486	.	A	G	3596.3	.	AB=0;ABP=0;AC=2;AF=1;AN=2;AO=188;CIGAR=1X;DP=189;DPB=189;DPRA=0;EPP=4.16534;EPPR=0;GTI=0;LEN=1;MEANALT=1;MQM=23.0745;MQMR=100;NS=1;NUMALT=1;ODDS=265.229;PAIRED=0.707447;PAIREDR=0;PAO=0;PQA=0;PQR=0;PRO=0;QA=6909;QR=60;RO=0;RPL=99;RPP=4.16534;RPPR=5.18177;RPR=89;RUN=1;SAF=90;SAP=3.74952;SAR=98;SRF=0;SRP=5.18177;SRR=0;TYPE=snp;ANN=G|downstream_gene_variant|MODIFIER|Afu1g00220|Afu1g00220|transcript|Afu1g00220-T|Coding||c.*3005A>G|||||3005|,G|downstream_gene_variant|MODIFIER|Afu1g00230|Afu1g00230|transcript|Afu1g00230-T|Coding||c.*3290T>C|||||3290|,G|intergenic_region|MODIFIER|Afu1g00220-Afu1g00230|Afu1g00220-Afu1g00230|intergenic_region|Afu1g00220-Afu1g00230|||n.52486A>G||||||	GT:DP:RO:QR:AO:QA:GL	1/1:188:0:0:188:6909:-363.641,-56.5936,0
Chr1_A_fumigatus_Af293	52492	.	T	C	3484.2	.	AB=0;ABP=0;AC=2;AF=1;AN=2;AO=183;CIGAR=1X;DP=184;DPB=184;DPRA=0;EPP=5.68014;EPPR=0;GTI=0;LEN=1;MEANALT=1;MQM=22.6175;MQMR=100;NS=1;NUMALT=1;ODDS=258.297;PAIRED=0.715847;PAIREDR=0;PAO=0;PQA=0;PQR=0;PRO=0;QA=6845;QR=60;RO=0;RPL=93;RPP=3.11709;RPPR=5.18177;RPR=90;RUN=1;SAF=90;SAP=3.11709;SAR=93;SRF=0;SRP=5.18177;SRR=0;TYPE=snp;ANN=C|downstream_gene_variant|MODIFIER|Afu1g00220|Afu1g00220|transcript|Afu1g00220-T|Coding||c.*3011T>C|||||3011|,C|downstream_gene_variant|MODIFIER|Afu1g00230|Afu1g00230|transcript|Afu1g00230-T|Coding||c.*3284A>G|||||3284|,C|intergenic_region|MODIFIER|Afu1g00220-Afu1g00230|Afu1g00220-Afu1g00230|intergenic_region|Afu1g00220-Afu1g00230|||n.52492T>C||||||	GT:DP:RO:QR:AO:QA:GL	1/1:183:0:0:183:6845:-352.397,-55.0885,0
Chr1_A_fumigatus_Af293	52504	.	ATGT	GTGC	3858.62	.	AB=0;ABP=0;AC=2;AF=1;AN=2;AO=186;CIGAR=1X2M1X;DP=187;DPB=191.5;DPRA=0;EPP=7.68013;EPPR=0;GTI=0;LEN=4;MEANALT=1;MQM=23.5806;MQMR=0;NS=1;NUMALT=1;ODDS=269.387;PAIRED=0.741935;PAIREDR=0;PAO=10;PQA=280;PQR=0;PRO=0;QA=6843;QR=0;RO=0;RPL=88;RPP=4.17776;RPPR=0;RPR=98;RUN=1;SAF=91;SAP=3.19709;SAR=95;SRF=0;SRP=0;SRR=0;TYPE=complex;ANN=GTGC|downstream_gene_variant|MODIFIER|Afu1g00220|Afu1g00220|transcript|Afu1g00220-T|Coding||c.*3023_*3026delATGTinsGTGC|||||3023|,GTGC|downstream_gene_variant|MODIFIER|Afu1g00230|Afu1g00230|transcript|Afu1g00230-T|Coding||c.*3269_*3272delACATinsGCAC|||||3272|,GTGC|intergenic_region|MODIFIER|Afu1g00220-Afu1g00230|Afu1g00220-Afu1g00230|intergenic_region|Afu1g00220-Afu1g00230|||n.52504_52507delATGTinsGTGC||||||	GT:DP:RO:QR:AO:QA:GL	1/1:186:0:0:186:6843:-390.162,-59.0019,0
Chr1_A_fumigatus_Af293	52516	.	G	C	4345.98	.	AB=0;ABP=0;AC=2;AF=1;AN=2;AO=201;CIGAR=1X;DP=202;DPB=202;DPRA=0;EPP=10.8859;EPPR=0;GTI=0;LEN=1;MEANALT=1;MQM=26.199;MQMR=100;NS=1;NUMALT=1;ODDS=283.25;PAIRED=0.756219;PAIREDR=0;PAO=0;PQA=0;PQR=0;PRO=0;QA=7624;QR=60;RO=0;RPL=89;RPP=8.72527;RPPR=5.18177;RPR=112;RUN=1;SAF=99;SAP=3.10753;SAR=102;SRF=0;SRP=5.18177;SRR=0;TYPE=snp;ANN=C|downstream_gene_variant|MODIFIER|Afu1g00220|Afu1g00220|transcript|Afu1g00220-T|Coding||c.*3035G>C|||||3035|,C|downstream_gene_variant|MODIFIER|Afu1g00230|Afu1g00230|transcript|Afu1g00230-T|Coding||c.*3260C>G|||||3260|,C|intergenic_region|MODIFIER|Afu1g00220-Afu1g00230|Afu1g00220-Afu1g00230|intergenic_region|Afu1g00220-Afu1g00230|||n.52516G>C||||||	GT:DP:RO:QR:AO:QA:GL	1/1:201:0:0:201:7624:-439.714,-60.507,0
Chr1_A_fumigatus_Af293	52655	.	A	G	5055.29	.	AB=0;ABP=0;AC=2;AF=1;AN=2;AO=164;CIGAR=1X;DP=165;DPB=165;DPRA=0;EPP=3.22215;EPPR=0;GTI=0;LEN=1;MEANALT=1;MQM=39.8354;MQMR=100;NS=1;NUMALT=1;ODDS=231.957;PAIRED=0.743902;PAIREDR=0;PAO=0;PQA=0;PQR=0;PRO=0;QA=6107;QR=60;RO=0;RPL=89;RPP=5.60547;RPPR=5.18177;RPR=75;RUN=1;SAF=89;SAP=5.60547;SAR=75;SRF=0;SRP=5.18177;SRR=0;TYPE=snp;ANN=G|downstream_gene_variant|MODIFIER|Afu1g00220|Afu1g00220|transcript|Afu1g00220-T|Coding||c.*3174A>G|||||3174|,G|downstream_gene_variant|MODIFIER|Afu1g00230|Afu1g00230|transcript|Afu1g00230-T|Coding||c.*3121T>C|||||3121|,G|intergenic_region|MODIFIER|Afu1g00220-Afu1g00230|Afu1g00220-Afu1g00230|intergenic_region|Afu1g00220-Afu1g00230|||n.52655A>G||||||	GT:DP:RO:QR:AO:QA:GL	1/1:164:0:0:164:6107:-509.685,-49.3689,0
Chr1_A_fumigatus_Af293	52738	.	C	T	4312.1	.	AB=0;ABP=0;AC=2;AF=1;AN=2;AO=145;CIGAR=1X;DP=147;DPB=147;DPRA=0;EPP=3.38469;EPPR=0;GTI=0;LEN=1;MEANALT=2;MQM=38.8069;MQMR=100;NS=1;NUMALT=1;ODDS=205.618;PAIRED=0.696552;PAIREDR=0;PAO=0;PQA=0;PQR=0;PRO=0;QA=5322;QR=60;RO=0;RPL=83;RPP=9.61457;RPPR=5.18177;RPR=62;RUN=1;SAF=66;SAP=5.54119;SAR=79;SRF=0;SRP=5.18177;SRR=0;TYPE=snp;ANN=T|downstream_gene_variant|MODIFIER|Afu1g00220|Afu1g00220|transcript|Afu1g00220-T|Coding||c.*3257C>T|||||3257|,T|downstream_gene_variant|MODIFIER|Afu1g00230|Afu1g00230|transcript|Afu1g00230-T|Coding||c.*3038G>A|||||3038|,T|intergenic_region|MODIFIER|Afu1g00220-Afu1g00230|Afu1g00220-Afu1g00230|intergenic_region|Afu1g00220-Afu1g00230|||n.52738C>T||||||	GT:DP:RO:QR:AO:QA:GL	1/1:146:0:0:145:5322:-435.695,-43.6494,0
Chr1_A_fumigatus_Af293	52829	.	TAAAAAAC	TAAAAAAAC	4141.27	.	AB=0;ABP=0;AC=2;AF=1;AN=2;AO=159;CIGAR=1M1I7M;DP=165;DPB=192.625;DPRA=0;EPP=5.31834;EPPR=0;GTI=0;LEN=1;MEANALT=4;MQM=34.8176;MQMR=0;NS=1;NUMALT=1;ODDS=254.138;PAIRED=0.779874;PAIREDR=0;PAO=10.5;PQA=316;PQR=316;PRO=10.5;QA=4974;QR=0;RO=0;RPL=64;RPP=16.1347;RPPR=0;RPR=95;RUN=1;SAF=77;SAP=3.35173;SAR=82;SRF=0;SRP=0;SRR=0;TYPE=ins;ANN=TAAAAAAAC|downstream_gene_variant|MODIFIER|Afu1g00220|Afu1g00220|transcript|Afu1g00220-T|Coding||c.*3354_*3355insA|||||3355|,TAAAAAAAC|downstream_gene_variant|MODIFIER|Afu1g00230|Afu1g00230|transcript|Afu1g00230-T|Coding||c.*2940_*2941insT|||||2940|,TAAAAAAAC|intergenic_region|MODIFIER|Afu1g00220-Afu1g00230|Afu1g00220-Afu1g00230|intergenic_region|Afu1g00220-Afu1g00230|||n.52835_52836insA||||||	GT:DP:RO:QR:AO:QA:GL	1/1:164:0:0:159:4974:-419.301,-60.507,0
Chr1_A_fumigatus_Af293	52837	.	G	A	4645.53	.	AB=0;ABP=0;AC=2;AF=1;AN=2;AO=174;CIGAR=1X;DP=175;DPB=175;DPRA=0;EPP=8.00219;EPPR=0;GTI=0;LEN=1;MEANALT=1;MQM=34.9483;MQMR=100;NS=1;NUMALT=1;ODDS=245.82;PAIRED=0.770115;PAIREDR=0;PAO=0;PQA=0;PQR=0;PRO=0;QA=6074;QR=60;RO=0;RPL=69;RPP=19.184;RPPR=5.18177;RPR=105;RUN=1;SAF=84;SAP=3.45957;SAR=90;SRF=0;SRP=5.18177;SRR=0;TYPE=snp;ANN=A|downstream_gene_variant|MODIFIER|Afu1g00220|Afu1g00220|transcript|Afu1g00220-T|Coding||c.*3356G>A|||||3356|,A|downstream_gene_variant|MODIFIER|Afu1g00230|Afu1g00230|transcript|Afu1g00230-T|Coding||c.*2939C>T|||||2939|,A|intergenic_region|MODIFIER|Afu1g00220-Afu1g00230|Afu1g00220-Afu1g00230|intergenic_region|Afu1g00220-Afu1g00230|||n.52837G>A||||||	GT:DP:RO:QR:AO:QA:GL	1/1:174:0:0:174:6074:-470.372,-52.3792,0
Chr1_A_fumigatus_Af293	52998	.	G	C	6295.39	.	AB=0;ABP=0;AC=2;AF=1;AN=2;AO=203;CIGAR=1X;DP=204;DPB=204;DPRA=0;EPP=3.27772;EPPR=0;GTI=0;LEN=1;MEANALT=1;MQM=40.8473;MQMR=100;NS=1;NUMALT=1;ODDS=286.023;PAIRED=0.70936;PAIREDR=0;PAO=0;PQA=0;PQR=0;PRO=0;QA=7504;QR=60;RO=0;RPL=96;RPP=4.30463;RPPR=5.18177;RPR=107;RUN=1;SAF=124;SAP=24.6715;SAR=79;SRF=0;SRP=5.18177;SRR=0;TYPE=snp;ANN=C|downstream_gene_variant|MODIFIER|Afu1g00220|Afu1g00220|transcript|Afu1g00220-T|Coding||c.*3517G>C|||||3517|,C|downstream_gene_variant|MODIFIER|Afu1g00230|Afu1g00230|transcript|Afu1g00230-T|Coding||c.*2778C>G|||||2778|,C|intergenic_region|MODIFIER|Afu1g00220-Afu1g00230|Afu1g00220-Afu1g00230|intergenic_region|Afu1g00220-Afu1g00230|||n.52998G>C||||||	GT:DP:RO:QR:AO:QA:GL	1/1:203:0:0:203:7504:-635.625,-61.1091,0
Chr1_A_fumigatus_Af293	53021	.	A	G	5980.6	.	AB=0;ABP=0;AC=2;AF=1;AN=2;AO=195;CIGAR=1X;DP=196;DPB=196;DPRA=0;EPP=3.28869;EPPR=0;GTI=0;LEN=1;MEANALT=1;MQM=40.6462;MQMR=100;NS=1;NUMALT=1;ODDS=274.933;PAIRED=0.707692;PAIREDR=0;PAO=0;PQA=0;PQR=0;PRO=0;QA=7102;QR=60;RO=0;RPL=95;RPP=3.28869;RPPR=5.18177;RPR=100;RUN=1;SAF=113;SAP=13.7118;SAR=82;SRF=0;SRP=5.18177;SRR=0;TYPE=snp;ANN=G|downstream_gene_variant|MODIFIER|Afu1g00220|Afu1g00220|transcript|Afu1g00220-T|Coding||c.*3540A>G|||||3540|,G|downstream_gene_variant|MODIFIER|Afu1g00230|Afu1g00230|transcript|Afu1g00230-T|Coding||c.*2755T>C|||||2755|,G|intergenic_region|MODIFIER|Afu1g00220-Afu1g00230|Afu1g00220-Afu1g00230|intergenic_region|Afu1g00220-Afu1g00230|||n.53021A>G||||||	GT:DP:RO:QR:AO:QA:GL	1/1:195:0:0:195:7102:-602.916,-58.7009,0
Chr1_A_fumigatus_Af293	53100	.	TAT	TAAT	4761.17	.	AB=0;ABP=0;AC=2;AF=1;AN=2;AO=159;CIGAR=1M1I2M;DP=166;DPB=222.667;DPRA=0;EPP=3.13321;EPPR=0;GTI=0;LEN=1;MEANALT=3;MQM=39.0314;MQMR=0;NS=1;NUMALT=1;ODDS=237.503;PAIRED=0.672956;PAIREDR=0;PAO=4.5;PQA=93;PQR=93;PRO=4.5;QA=5634;QR=0;RO=0;RPL=86;RPP=5.31834;RPPR=0;RPR=73;RUN=1;SAF=69;SAP=9.03306;SAR=90;SRF=0;SRP=0;SRR=0;TYPE=ins;ANN=TAAT|downstream_gene_variant|MODIFIER|Afu1g00220|Afu1g00220|transcript|Afu1g00220-T|Coding||c.*3620_*3621insA|||||3621|,TAAT|downstream_gene_variant|MODIFIER|Afu1g00230|Afu1g00230|transcript|Afu1g00230-T|Coding||c.*2674_*2675insT|||||2674|,TAAT|intergenic_region|MODIFIER|Afu1g00220-Afu1g00230|Afu1g00220-Afu1g00230|intergenic_region|Afu1g00220-Afu1g00230|||n.53101_53102insA||||||	GT:DP:RO:QR:AO:QA:GL	1/1:165:0:0:159:5634:-480.557,-53.2823,0
Chr1_A_fumigatus_Af293	53112	.	T	C	5149.27	.	AB=0;ABP=0;AC=2;AF=1;AN=2;AO=172;CIGAR=1X;DP=173;DPB=173;DPRA=0;EPP=3.0608;EPPR=0;GTI=0;LEN=1;MEANALT=1;MQM=38.0233;MQMR=100;NS=1;NUMALT=1;ODDS=243.048;PAIRED=0.697674;PAIREDR=0;PAO=0;PQA=0;PQR=0;PRO=0;QA=6418;QR=60;RO=0;RPL=87;RPP=3.0608;RPPR=5.18177;RPR=85;RUN=1;SAF=78;SAP=6.24226;SAR=94;SRF=0;SRP=5.18177;SRR=0;TYPE=snp;ANN=C|downstream_gene_variant|MODIFIER|Afu1g00220|Afu1g00220|transcript|Afu1g00220-T|Coding||c.*3631T>C|||||3631|,C|downstream_gene_variant|MODIFIER|Afu1g00230|Afu1g00230|transcript|Afu1g00230-T|Coding||c.*2664A>G|||||2664|,C|intergenic_region|MODIFIER|Afu1g00220-Afu1g00230|Afu1g00220-Afu1g00230|intergenic_region|Afu1g00220-Afu1g00230|||n.53112T>C||||||	GT:DP:RO:QR:AO:QA:GL	1/1:172:0:0:172:6418:-518.908,-51.7772,0
Chr1_A_fumigatus_Af293	53166	.	G	T	4511.53	.	AB=0;ABP=0;AC=2;AF=1;AN=2;AO=161;CIGAR=1X;DP=162;DPB=162;DPRA=0;EPP=3.67118;EPPR=0;GTI=0;LEN=1;MEANALT=1;MQM=35.4037;MQMR=100;NS=1;NUMALT=1;ODDS=227.799;PAIRED=0.763975;PAIREDR=0;PAO=0;PQA=0;PQR=0;PRO=0;QA=5964;QR=60;RO=0;RPL=82;RPP=3.13169;RPPR=5.18177;RPR=79;RUN=1;SAF=80;SAP=3.02379;SAR=81;SRF=0;SRP=5.18177;SRR=0;TYPE=snp;ANN=T|downstream_gene_variant|MODIFIER|Afu1g00220|Afu1g00220|transcript|Afu1g00220-T|Coding||c.*3685G>T|||||3685|,T|downstream_gene_variant|MODIFIER|Afu1g00230|Afu1g00230|transcript|Afu1g00230-T|Coding||c.*2610C>A|||||2610|,T|intergenic_region|MODIFIER|Afu1g00220-Afu1g00230|Afu1g00220-Afu1g00230|intergenic_region|Afu1g00220-Afu1g00230|||n.53166G>T||||||	GT:DP:RO:QR:AO:QA:GL	1/1:161:0:0:161:5964:-454.838,-48.4658,0
Chr1_A_fumigatus_Af293	53174	.	TCC	TC	4033.0	.	AB=0;ABP=0;AC=2;AF=1;AN=2;AO=142;CIGAR=1M1D1M;DP=148;DPB=109.333;DPRA=0;EPP=3.98899;EPPR=0;GTI=0;LEN=1;MEANALT=4;MQM=34.9366;MQMR=0;NS=1;NUMALT=1;ODDS=216.015;PAIRED=0.788732;PAIREDR=0;PAO=9;PQA=257.5;PQR=87.5;PRO=4;QA=5171;QR=0;RO=0;RPL=73;RPP=3.25497;RPPR=0;RPR=69;RUN=1;SAF=72;SAP=3.07147;SAR=70;SRF=0;SRP=0;SRR=0;TYPE=del;ANN=TC|downstream_gene_variant|MODIFIER|Afu1g00220|Afu1g00220|transcript|Afu1g00220-T|Coding||c.*3695delC|||||3695|,TC|downstream_gene_variant|MODIFIER|Afu1g00230|Afu1g00230|transcript|Afu1g00230-T|Coding||c.*2600delG|||||2600|,TC|intergenic_region|MODIFIER|Afu1g00220-Afu1g00230|Afu1g00220-Afu1g00230|intergenic_region|Afu1g00220-Afu1g00230|||n.53176delC||||||	GT:DP:RO:QR:AO:QA:GL	1/1:147:0:0:142:5171:-406.953,-49.0679,0
Chr1_A_fumigatus_Af293	53191	.	C	T	4712.36	.	AB=0;ABP=0;AC=2;AF=1;AN=2;AO=163;CIGAR=1X;DP=164;DPB=164;DPRA=0;EPP=8.88527;EPPR=0;GTI=0;LEN=1;MEANALT=1;MQM=36.3374;MQMR=100;NS=1;NUMALT=1;ODDS=230.571;PAIRED=0.773006;PAIREDR=0;PAO=0;PQA=0;PQR=0;PRO=0;QA=6118;QR=60;RO=0;RPL=82;RPP=3.02362;RPPR=5.18177;RPR=81;RUN=1;SAF=86;SAP=4.08938;SAR=77;SRF=0;SRP=5.18177;SRR=0;TYPE=snp;ANN=T|downstream_gene_variant|MODIFIER|Afu1g00220|Afu1g00220|transcript|Afu1g00220-T|Coding||c.*3710C>T|||||3710|,T|downstream_gene_variant|MODIFIER|Afu1g00230|Afu1g00230|transcript|Afu1g00230-T|Coding||c.*2585G>A|||||2585|,T|intergenic_region|MODIFIER|Afu1g00220-Afu1g00230|Afu1g00220-Afu1g00230|intergenic_region|Afu1g00220-Afu1g00230|||n.53191C>T||||||	GT:DP:RO:QR:AO:QA:GL	1/1:163:0:0:163:6118:-475.544,-49.0679,0
Chr1_A_fumigatus_Af293	53204	.	T	G	4726.33	.	AB=0;ABP=0;AC=2;AF=1;AN=2;AO=161;CIGAR=1X;DP=162;DPB=162;DPRA=0;EPP=7.87925;EPPR=0;GTI=0;LEN=1;MEANALT=1;MQM=37.4224;MQMR=100;NS=1;NUMALT=1;ODDS=227.799;PAIRED=0.782609;PAIREDR=0;PAO=0;PQA=0;PQR=0;PRO=0;QA=6005;QR=60;RO=0;RPL=76;RPP=4.10278;RPPR=5.18177;RPR=85;RUN=1;SAF=84;SAP=3.67118;SAR=77;SRF=0;SRP=5.18177;SRR=0;TYPE=snp;ANN=G|downstream_gene_variant|MODIFIER|Afu1g00220|Afu1g00220|transcript|Afu1g00220-T|Coding||c.*3723T>G|||||3723|,G|downstream_gene_variant|MODIFIER|Afu1g00230|Afu1g00230|transcript|Afu1g00230-T|Coding||c.*2572A>C|||||2572|,G|intergenic_region|MODIFIER|Afu1g00220-Afu1g00230|Afu1g00220-Afu1g00230|intergenic_region|Afu1g00220-Afu1g00230|||n.53204T>G||||||	GT:DP:RO:QR:AO:QA:GL	1/1:161:0:0:161:6005:-476.899,-48.4658,0
Chr1_A_fumigatus_Af293	53294	.	T	A	5296.06	.	AB=0;ABP=0;AC=2;AF=1;AN=2;AO=174;CIGAR=1X;DP=175;DPB=175;DPRA=0;EPP=7.05373;EPPR=0;GTI=0;LEN=1;MEANALT=1;MQM=40.069;MQMR=100;NS=1;NUMALT=1;ODDS=245.82;PAIRED=0.764368;PAIREDR=0;PAO=0;PQA=0;PQR=0;PRO=0;QA=6391;QR=60;RO=0;RPL=85;RPP=3.20998;RPPR=5.18177;RPR=89;RUN=1;SAF=75;SAP=10.1986;SAR=99;SRF=0;SRP=5.18177;SRR=0;TYPE=snp;ANN=A|downstream_gene_variant|MODIFIER|Afu1g00220|Afu1g00220|transcript|Afu1g00220-T|Coding||c.*3813T>A|||||3813|,A|downstream_gene_variant|MODIFIER|Afu1g00230|Afu1g00230|transcript|Afu1g00230-T|Coding||c.*2482A>T|||||2482|,A|intergenic_region|MODIFIER|Afu1g00220-Afu1g00230|Afu1g00220-Afu1g00230|intergenic_region|Afu1g00220-Afu1g00230|||n.53294T>A||||||	GT:DP:RO:QR:AO:QA:GL	1/1:174:0:0:174:6391:-534.402,-52.3792,0
Chr1_A_fumigatus_Af293	53338	.	G	A	5310.07	.	AB=0;ABP=0;AC=2;AF=1;AN=2;AO=175;CIGAR=1X;DP=176;DPB=176;DPRA=0;EPP=6.59633;EPPR=0;GTI=0;LEN=1;MEANALT=1;MQM=39.1371;MQMR=100;NS=1;NUMALT=1;ODDS=247.207;PAIRED=0.788571;PAIREDR=0;PAO=0;PQA=0;PQR=0;PRO=0;QA=6507;QR=60;RO=0;RPL=92;RPP=4.01538;RPPR=5.18177;RPR=83;RUN=1;SAF=92;SAP=4.01538;SAR=83;SRF=0;SRP=5.18177;SRR=0;TYPE=snp;ANN=A|downstream_gene_variant|MODIFIER|Afu1g00220|Afu1g00220|transcript|Afu1g00220-T|Coding||c.*3857G>A|||||3857|,A|downstream_gene_variant|MODIFIER|Afu1g00230|Afu1g00230|transcript|Afu1g00230-T|Coding||c.*2438C>T|||||2438|,A|intergenic_region|MODIFIER|Afu1g00220-Afu1g00230|Afu1g00220-Afu1g00230|intergenic_region|Afu1g00220-Afu1g00230|||n.53338G>A||||||	GT:DP:RO:QR:AO:QA:GL	1/1:175:0:0:175:6507:-535.225,-52.6803,0
Chr1_A_fumigatus_Af293	53383	.	T	C	4842.63	.	AB=0;ABP=0;AC=2;AF=1;AN=2;AO=163;CIGAR=1X;DP=164;DPB=164;DPRA=0;EPP=3.1302;EPPR=0;GTI=0;LEN=1;MEANALT=1;MQM=39.0061;MQMR=100;NS=1;NUMALT=1;ODDS=230.571;PAIRED=0.791411;PAIREDR=0;PAO=0;PQA=0;PQR=0;PRO=0;QA=5955;QR=60;RO=0;RPL=90;RPP=6.86033;RPPR=5.18177;RPR=73;RUN=1;SAF=86;SAP=4.08938;SAR=77;SRF=0;SRP=5.18177;SRR=0;TYPE=snp;ANN=C|downstream_gene_variant|MODIFIER|Afu1g00220|Afu1g00220|transcript|Afu1g00220-T|Coding||c.*3902T>C|||||3902|,C|downstream_gene_variant|MODIFIER|Afu1g00230|Afu1g00230|transcript|Afu1g00230-T|Coding||c.*2393A>G|||||2393|,C|intergenic_region|MODIFIER|Afu1g00220-Afu1g00230|Afu1g00220-Afu1g00230|intergenic_region|Afu1g00220-Afu1g00230|||n.53383T>C||||||	GT:DP:RO:QR:AO:QA:GL	1/1:163:0:0:163:5955:-488.38,-49.0679,0
Chr1_A_fumigatus_Af293	53595	.	G	A	5055.7	.	AB=0;ABP=0;AC=2;AF=1;AN=2;AO=176;CIGAR=1X;DP=177;DPB=177;DPRA=0;EPP=10.1169;EPPR=0;GTI=0;LEN=1;MEANALT=1;MQM=37.375;MQMR=100;NS=1;NUMALT=1;ODDS=248.593;PAIRED=0.613636;PAIREDR=0;PAO=0;PQA=0;PQR=0;PRO=0;QA=6422;QR=60;RO=0;RPL=89;RPP=3.05965;RPPR=5.18177;RPR=87;RUN=1;SAF=93;SAP=4.24409;SAR=83;SRF=0;SRP=5.18177;SRR=0;TYPE=snp;ANN=A|downstream_gene_variant|MODIFIER|Afu1g00220|Afu1g00220|transcript|Afu1g00220-T|Coding||c.*4114G>A|||||4114|,A|downstream_gene_variant|MODIFIER|Afu1g00230|Afu1g00230|transcript|Afu1g00230-T|Coding||c.*2181C>T|||||2181|,A|intergenic_region|MODIFIER|Afu1g00220-Afu1g00230|Afu1g00220-Afu1g00230|intergenic_region|Afu1g00220-Afu1g00230|||n.53595G>A||||||	GT:DP:RO:QR:AO:QA:GL	1/1:176:0:0:176:6422:-510.071,-52.9813,0
Chr1_A_fumigatus_Af293	53612	.	G	C	4859.75	.	AB=0;ABP=0;AC=2;AF=1;AN=2;AO=171;CIGAR=1X;DP=172;DPB=172;DPRA=0;EPP=9.7279;EPPR=0;GTI=0;LEN=1;MEANALT=1;MQM=36.7076;MQMR=100;NS=1;NUMALT=1;ODDS=241.662;PAIRED=0.555556;PAIREDR=0;PAO=0;PQA=0;PQR=0;PRO=0;QA=6238;QR=60;RO=0;RPL=80;RPP=4.54684;RPPR=5.18177;RPR=91;RUN=1;SAF=86;SAP=3.023;SAR=85;SRF=0;SRP=5.18177;SRR=0;TYPE=snp;ANN=C|downstream_gene_variant|MODIFIER|Afu1g00220|Afu1g00220|transcript|Afu1g00220-T|Coding||c.*4131G>C|||||4131|,C|downstream_gene_variant|MODIFIER|Afu1g00230|Afu1g00230|transcript|Afu1g00230-T|Coding||c.*2164C>G|||||2164|,C|intergenic_region|MODIFIER|Afu1g00220-Afu1g00230|Afu1g00220-Afu1g00230|intergenic_region|Afu1g00220-Afu1g00230|||n.53612G>C||||||	GT:DP:RO:QR:AO:QA:GL	1/1:171:0:0:171:6238:-490.445,-51.4761,0
Chr1_A_fumigatus_Af293	53671	.	AT	GC	3812.41	.	AB=0;ABP=0;AC=2;AF=1;AN=2;AO=161;CIGAR=2X;DP=163;DPB=162.5;DPRA=0;EPP=3.13169;EPPR=0;GTI=0;LEN=2;MEANALT=2;MQM=29.2422;MQMR=0;NS=1;NUMALT=1;ODDS=227.799;PAIRED=0.559006;PAIREDR=0;PAO=0;PQA=0;PQR=0;PRO=0;QA=5866;QR=0;RO=0;RPL=80;RPP=3.02379;RPPR=0;RPR=81;RUN=1;SAF=63;SAP=19.5324;SAR=98;SRF=0;SRP=0;SRR=0;TYPE=mnp;ANN=GC|downstream_gene_variant|MODIFIER|Afu1g00220|Afu1g00220|transcript|Afu1g00220-T|Coding||c.*4190_*4191delATinsGC|||||4190|,GC|downstream_gene_variant|MODIFIER|Afu1g00230|Afu1g00230|transcript|Afu1g00230-T|Coding||c.*2104_*2105delATinsGC|||||2105|,GC|intergenic_region|MODIFIER|Afu1g00220-Afu1g00230|Afu1g00220-Afu1g00230|intergenic_region|Afu1g00220-Afu1g00230|||n.53671_53672delATinsGC||||||	GT:DP:RO:QR:AO:QA:GL	1/1:162:0:0:161:5866:-386.516,-48.4658,0
Chr1_A_fumigatus_Af293	53719	.	TCAAC	TG	3204.42	.	AB=0;ABP=0;AC=2;AF=1;AN=2;AO=141;CIGAR=1M3D1X;DP=153;DPB=69.8;DPRA=0;EPP=7.46105;EPPR=0;GTI=0;LEN=4;MEANALT=2;MQM=26.6312;MQMR=0;NS=1;NUMALT=1;ODDS=207.697;PAIRED=0.546099;PAIREDR=0;PAO=8;PQA=264.5;PQR=32.5;PRO=1;QA=5066;QR=0;RO=0;RPL=69;RPP=3.1489;RPPR=0;RPR=72;RUN=1;SAF=66;SAP=4.25774;SAR=75;SRF=0;SRP=0;SRR=0;TYPE=complex;ANN=TG|downstream_gene_variant|MODIFIER|Afu1g00220|Afu1g00220|transcript|Afu1g00220-T|Coding||c.*4239_*4242delCAACinsG|||||4239|,TG|downstream_gene_variant|MODIFIER|Afu1g00230|Afu1g00230|transcript|Afu1g00230-T|Coding||c.*2053_*2056delGTTGinsC|||||2056|,TG|intergenic_region|MODIFIER|Afu1g00220-Afu1g00230|Afu1g00220-Afu1g00230|intergenic_region|Afu1g00220-Afu1g00230|||n.53720_53723delCAACinsG||||||	GT:DP:RO:QR:AO:QA:GL	1/1:152:0:0:141:5066:-324.543,-45.7566,0
Chr1_A_fumigatus_Af293	53738	.	A	T	3972.77	.	AB=0;ABP=0;AC=2;AF=1;AN=2;AO=165;CIGAR=1X;DP=166;DPB=166;DPRA=0;EPP=15.6575;EPPR=0;GTI=0;LEN=1;MEANALT=1;MQM=29.697;MQMR=100;NS=1;NUMALT=1;ODDS=233.344;PAIRED=0.551515;PAIREDR=0;PAO=0;PQA=0;PQR=0;PRO=0;QA=6240;QR=60;RO=0;RPL=81;RPP=3.12874;RPPR=5.18177;RPR=84;RUN=1;SAF=83;SAP=3.02346;SAR=82;SRF=0;SRP=5.18177;SRR=0;TYPE=snp;ANN=T|downstream_gene_variant|MODIFIER|Afu1g00220|Afu1g00220|transcript|Afu1g00220-T|Coding||c.*4257A>T|||||4257|,T|downstream_gene_variant|MODIFIER|Afu1g00230|Afu1g00230|transcript|Afu1g00230-T|Coding||c.*2038T>A|||||2038|,T|intergenic_region|MODIFIER|Afu1g00220-Afu1g00230|Afu1g00220-Afu1g00230|intergenic_region|Afu1g00220-Afu1g00230|||n.53738A>T||||||	GT:DP:RO:QR:AO:QA:GL	1/1:165:0:0:165:6240:-402.177,-49.67,0
Chr1_A_fumigatus_Af293	53878	.	A	G	3633.76	.	AB=0;ABP=0;AC=2;AF=1;AN=2;AO=143;CIGAR=1X;DP=144;DPB=144;DPRA=0;EPP=5.57659;EPPR=0;GTI=0;LEN=1;MEANALT=1;MQM=31.6783;MQMR=100;NS=1;NUMALT=1;ODDS=202.845;PAIRED=0.762238;PAIREDR=0;PAO=0;PQA=0;PQR=0;PRO=0;QA=5357;QR=60;RO=0;RPL=77;RPP=4.8477;RPPR=5.18177;RPR=66;RUN=1;SAF=55;SAP=19.5469;SAR=88;SRF=0;SRP=5.18177;SRR=0;TYPE=snp;ANN=G|downstream_gene_variant|MODIFIER|Afu1g00220|Afu1g00220|transcript|Afu1g00220-T|Coding||c.*4397A>G|||||4397|,G|downstream_gene_variant|MODIFIER|Afu1g00230|Afu1g00230|transcript|Afu1g00230-T|Coding||c.*1898T>C|||||1898|,G|intergenic_region|MODIFIER|Afu1g00220-Afu1g00230|Afu1g00220-Afu1g00230|intergenic_region|Afu1g00220-Afu1g00230|||n.53878A>G||||||	GT:DP:RO:QR:AO:QA:GL	1/1:143:0:0:143:5357:-369,-43.0473,0
Chr1_A_fumigatus_Af293	53900	.	T	C	2441.46	.	AB=0;ABP=0;AC=2;AF=1;AN=2;AO=107;CIGAR=1X;DP=108;DPB=108;DPRA=0;EPP=4.00471;EPPR=0;GTI=0;LEN=1;MEANALT=1;MQM=28.6636;MQMR=100;NS=1;NUMALT=1;ODDS=152.939;PAIRED=0.775701;PAIREDR=0;PAO=0;PQA=0;PQR=0;PRO=0;QA=4020;QR=60;RO=0;RPL=75;RPP=40.5342;RPPR=5.18177;RPR=32;RUN=1;SAF=40;SAP=17.8047;SAR=67;SRF=0;SRP=5.18177;SRR=0;TYPE=snp;ANN=C|downstream_gene_variant|MODIFIER|Afu1g00220|Afu1g00220|transcript|Afu1g00220-T|Coding||c.*4419T>C|||||4419|,C|downstream_gene_variant|MODIFIER|Afu1g00230|Afu1g00230|transcript|Afu1g00230-T|Coding||c.*1876A>G|||||1876|,C|intergenic_region|MODIFIER|Afu1g00220-Afu1g00230|Afu1g00220-Afu1g00230|intergenic_region|Afu1g00220-Afu1g00230|||n.53900T>C||||||	GT:DP:RO:QR:AO:QA:GL	1/1:107:0:0:107:4020:-252.89,-32.2102,0
Chr1_A_fumigatus_Af293	53905	.	C	T	2233.12	.	AB=0;ABP=0;AC=2;AF=1;AN=2;AO=102;CIGAR=1X;DP=103;DPB=103;DPRA=0;EPP=11.5259;EPPR=0;GTI=0;LEN=1;MEANALT=1;MQM=28.049;MQMR=100;NS=1;NUMALT=1;ODDS=146.007;PAIRED=0.77451;PAIREDR=0;PAO=0;PQA=0;PQR=0;PRO=0;QA=3790;QR=60;RO=0;RPL=79;RPP=69.7724;RPPR=5.18177;RPR=23;RUN=1;SAF=38;SAP=17.4016;SAR=64;SRF=0;SRP=5.18177;SRR=0;TYPE=snp;ANN=T|downstream_gene_variant|MODIFIER|Afu1g00220|Afu1g00220|transcript|Afu1g00220-T|Coding||c.*4424C>T|||||4424|,T|downstream_gene_variant|MODIFIER|Afu1g00230|Afu1g00230|transcript|Afu1g00230-T|Coding||c.*1871G>A|||||1871|,T|intergenic_region|MODIFIER|Afu1g00220-Afu1g00230|Afu1g00220-Afu1g00230|intergenic_region|Afu1g00220-Afu1g00230|||n.53905C>T||||||	GT:DP:RO:QR:AO:QA:GL	1/1:102:0:0:102:3790:-235.894,-30.7051,0
Chr1_A_fumigatus_Af293	53919	.	C	T	1478.81	.	AB=0;ABP=0;AC=2;AF=1;AN=2;AO=80;CIGAR=1X;DP=81;DPB=81;DPRA=0;EPP=13.8677;EPPR=0;GTI=0;LEN=1;MEANALT=1;MQM=25.9125;MQMR=100;NS=1;NUMALT=1;ODDS=115.509;PAIRED=0.7875;PAIREDR=0;PAO=0;PQA=0;PQR=0;PRO=0;QA=2914;QR=60;RO=0;RPL=77;RPP=151.648;RPPR=5.18177;RPR=3;RUN=1;SAF=31;SAP=11.8048;SAR=49;SRF=0;SRP=5.18177;SRR=0;TYPE=snp;ANN=T|downstream_gene_variant|MODIFIER|Afu1g00220|Afu1g00220|transcript|Afu1g00220-T|Coding||c.*4438C>T|||||4438|,T|downstream_gene_variant|MODIFIER|Afu1g00230|Afu1g00230|transcript|Afu1g00230-T|Coding||c.*1857G>A|||||1857|,T|intergenic_region|MODIFIER|Afu1g00220-Afu1g00230|Afu1g00220-Afu1g00230|intergenic_region|Afu1g00220-Afu1g00230|||n.53919C>T||||||	GT:DP:RO:QR:AO:QA:GL	1/1:80:0:0:80:2914:-171.11,-24.0824,0
Chr1_A_fumigatus_Af293	53932	.	TG	GC	927.518	.	AB=0;ABP=0;AC=2;AF=1;AN=2;AO=56;CIGAR=2X;DP=59;DPB=58.5;DPRA=0;EPP=5.49198;EPPR=0;GTI=0;LEN=2;MEANALT=3;MQM=23.4286;MQMR=0;NS=1;NUMALT=1;ODDS=82.2377;PAIRED=0.857143;PAIREDR=0;PAO=0;PQA=0;PQR=0;PRO=0;QA=2051;QR=0;RO=0;RPL=56;RPP=124.613;RPPR=0;RPR=0;RUN=1;SAF=24;SAP=5.49198;SAR=32;SRF=0;SRP=0;SRR=0;TYPE=mnp;ANN=GC|downstream_gene_variant|MODIFIER|Afu1g00220|Afu1g00220|transcript|Afu1g00220-T|Coding||c.*4451_*4452delTGinsGC|||||4451|,GC|downstream_gene_variant|MODIFIER|Afu1g00230|Afu1g00230|transcript|Afu1g00230-T|Coding||c.*1843_*1844delCAinsGC|||||1844|,GC|intergenic_region|MODIFIER|Afu1g00220-Afu1g00230|Afu1g00220-Afu1g00230|intergenic_region|Afu1g00220-Afu1g00230|||n.53932_53933delTGinsGC||||||	GT:DP:RO:QR:AO:QA:GL	1/1:58:0:0:56:2051:-112.047,-16.8577,0
Chr1_A_fumigatus_Af293	53960	.	ATTC	CATG	238.99	.	AB=0.535714;ABP=3.32051;AC=1;AF=0.5;AN=2;AO=15;CIGAR=2X1M1X;DP=29;DPB=36.5;DPRA=0;EPP=3.15506;EPPR=4.09604;GTI=0;LEN=4;MEANALT=4;MQM=28.3333;MQMR=16.75;NS=1;NUMALT=1;ODDS=10.162;PAIRED=0.733333;PAIREDR=0.875;PAO=4;PQA=130;PQR=239;PRO=7;QA=501;QR=282;RO=8;RPL=0;RPP=35.5824;RPPR=20.3821;RPR=15;RUN=1;SAF=7;SAP=3.15506;SAR=8;SRF=3;SRP=4.09604;SRR=5;TYPE=complex;ANN=CATG|downstream_gene_variant|MODIFIER|Afu1g00220|Afu1g00220|transcript|Afu1g00220-T|Coding||c.*4479_*4482delATTCinsCATG|||||4479|,CATG|downstream_gene_variant|MODIFIER|Afu1g00230|Afu1g00230|transcript|Afu1g00230-T|Coding||c.*1813_*1816delGAATinsCATG|||||1816|,CATG|intergenic_region|MODIFIER|Afu1g00220-Afu1g00230|Afu1g00220-Afu1g00230|intergenic_region|Afu1g00220-Afu1g00230|||n.53960_53963delATTCinsCATG||||||	GT:DP:RO:QR:AO:QA:GL	0/1:28:8:282:15:501:-33.0615,0,-11.3749
Chr1_A_fumigatus_Af293	54087	.	A	G	3872.64	.	AB=0;ABP=0;AC=2;AF=1;AN=2;AO=140;CIGAR=1X;DP=141;DPB=141;DPRA=0;EPP=9.21451;EPPR=0;GTI=0;LEN=1;MEANALT=1;MQM=35.8071;MQMR=100;NS=1;NUMALT=1;ODDS=198.686;PAIRED=0.642857;PAIREDR=0;PAO=0;PQA=0;PQR=0;PRO=0;QA=5014;QR=60;RO=0;RPL=71;RPP=3.07234;RPPR=5.18177;RPR=69;RUN=1;SAF=63;SAP=6.05036;SAR=77;SRF=0;SRP=5.18177;SRR=0;TYPE=snp;ANN=G|downstream_gene_variant|MODIFIER|Afu1g00220|Afu1g00220|transcript|Afu1g00220-T|Coding||c.*4606A>G|||||4606|,G|downstream_gene_variant|MODIFIER|Afu1g00230|Afu1g00230|transcript|Afu1g00230-T|Coding||c.*1689T>C|||||1689|,G|intergenic_region|MODIFIER|Afu1g00220-Afu1g00230|Afu1g00220-Afu1g00230|intergenic_region|Afu1g00220-Afu1g00230|||n.54087A>G||||||	GT:DP:RO:QR:AO:QA:GL	1/1:140:0:0:140:5014:-391.707,-42.1442,0
Chr1_A_fumigatus_Af293	54107	.	G	A	3446.02	.	AB=0;ABP=0;AC=2;AF=1;AN=2;AO=133;CIGAR=1X;DP=135;DPB=135;DPRA=0;EPP=4.98585;EPPR=0;GTI=0;LEN=1;MEANALT=2;MQM=33.3985;MQMR=100;NS=1;NUMALT=1;ODDS=188.982;PAIRED=0.578947;PAIREDR=0;PAO=0;PQA=0;PQR=0;PRO=0;QA=4772;QR=60;RO=0;RPL=59;RPP=6.68384;RPPR=5.18177;RPR=74;RUN=1;SAF=62;SAP=4.33278;SAR=71;SRF=0;SRP=5.18177;SRR=0;TYPE=snp;ANN=A|downstream_gene_variant|MODIFIER|Afu1g00220|Afu1g00220|transcript|Afu1g00220-T|Coding||c.*4626G>A|||||4626|,A|downstream_gene_variant|MODIFIER|Afu1g00230|Afu1g00230|transcript|Afu1g00230-T|Coding||c.*1669C>T|||||1669|,A|intergenic_region|MODIFIER|Afu1g00220-Afu1g00230|Afu1g00220-Afu1g00230|intergenic_region|Afu1g00220-Afu1g00230|||n.54107G>A||||||	GT:DP:RO:QR:AO:QA:GL	1/1:134:0:0:133:4772:-348.777,-40.037,0
Chr1_A_fumigatus_Af293	54137	.	G	A	3479.09	.	AB=0;ABP=0;AC=2;AF=1;AN=2;AO=145;CIGAR=1X;DP=146;DPB=146;DPRA=0;EPP=15.6048;EPPR=0;GTI=0;LEN=1;MEANALT=1;MQM=30.1586;MQMR=100;NS=1;NUMALT=1;ODDS=205.618;PAIRED=0.57931;PAIREDR=0;PAO=0;PQA=0;PQR=0;PRO=0;QA=5248;QR=60;RO=0;RPL=67;RPP=4.82236;RPPR=5.18177;RPR=78;RUN=1;SAF=68;SAP=4.22333;SAR=77;SRF=0;SRP=5.18177;SRR=0;TYPE=snp;ANN=A|downstream_gene_variant|MODIFIER|Afu1g00220|Afu1g00220|transcript|Afu1g00220-T|Coding||c.*4656G>A|||||4656|,A|downstream_gene_variant|MODIFIER|Afu1g00230|Afu1g00230|transcript|Afu1g00230-T|Coding||c.*1639C>T|||||1639|,A|intergenic_region|MODIFIER|Afu1g00220-Afu1g00230|Afu1g00220-Afu1g00230|intergenic_region|Afu1g00220-Afu1g00230|||n.54137G>A||||||	GT:DP:RO:QR:AO:QA:GL	1/1:145:0:0:145:5248:-353.007,-43.6494,0
Chr1_A_fumigatus_Af293	54152	.	CTT	CT	3281.16	.	AB=0;ABP=0;AC=2;AF=1;AN=2;AO=145;CIGAR=1M1D1M;DP=153;DPB=108;DPRA=0;EPP=8.41652;EPPR=3.32051;GTI=0;LEN=1;MEANALT=1;MQM=29.1034;MQMR=33.1429;NS=1;NUMALT=1;ODDS=164.495;PAIRED=0.544828;PAIREDR=0.571429;PAO=4.5;PQA=82;PQR=51;PRO=3.5;QA=5292;QR=243;RO=7;RPL=63;RPP=8.41652;RPPR=18.2106;RPR=82;RUN=1;SAF=69;SAP=3.74411;SAR=76;SRF=3;SRP=3.32051;SRR=4;TYPE=del;ANN=CT|downstream_gene_variant|MODIFIER|Afu1g00220|Afu1g00220|transcript|Afu1g00220-T|Coding||c.*4673delT|||||4673|,CT|downstream_gene_variant|MODIFIER|Afu1g00230|Afu1g00230|transcript|Afu1g00230-T|Coding||c.*1622delA|||||1622|,CT|intergenic_region|MODIFIER|Afu1g00220-Afu1g00230|Afu1g00220-Afu1g00230|intergenic_region|Afu1g00220-Afu1g00230|||n.54154delT||||||	GT:DP:RO:QR:AO:QA:GL	1/1:152:7:243:145:5292:-329.571,-31.9589,0
Chr1_A_fumigatus_Af293	54167	.	C	A	4003.68	.	AB=0;ABP=0;AC=2;AF=1;AN=2;AO=163;CIGAR=1X;DP=164;DPB=164;DPRA=0;EPP=3.1302;EPPR=0;GTI=0;LEN=1;MEANALT=1;MQM=30.227;MQMR=100;NS=1;NUMALT=1;ODDS=230.571;PAIRED=0.558282;PAIREDR=0;PAO=0;PQA=0;PQR=0;PRO=0;QA=6051;QR=60;RO=0;RPL=69;RPP=11.3365;RPPR=5.18177;RPR=94;RUN=1;SAF=81;SAP=3.02362;SAR=82;SRF=0;SRP=5.18177;SRR=0;TYPE=snp;ANN=A|downstream_gene_variant|MODIFIER|Afu1g00220|Afu1g00220|transcript|Afu1g00220-T|Coding||c.*4686C>A|||||4686|,A|downstream_gene_variant|MODIFIER|Afu1g00230|Afu1g00230|transcript|Afu1g00230-T|Coding||c.*1609G>T|||||1609|,A|intergenic_region|MODIFIER|Afu1g00220-Afu1g00230|Afu1g00220-Afu1g00230|intergenic_region|Afu1g00220-Afu1g00230|||n.54167C>A||||||	GT:DP:RO:QR:AO:QA:GL	1/1:163:0:0:163:6051:-404.826,-49.0679,0
Chr1_A_fumigatus_Af293	54199	.	A	G	4236.72	.	AB=0;ABP=0;AC=2;AF=1;AN=2;AO=170;CIGAR=1X;DP=172;DPB=172;DPRA=0;EPP=3.8278;EPPR=0;GTI=0;LEN=1;MEANALT=2;MQM=30.5765;MQMR=100;NS=1;NUMALT=1;ODDS=240.275;PAIRED=0.558824;PAIREDR=0;PAO=0;PQA=0;PQR=0;PRO=0;QA=6395;QR=60;RO=0;RPL=87;RPP=3.21467;RPPR=5.18177;RPR=83;RUN=1;SAF=92;SAP=5.51388;SAR=78;SRF=0;SRP=5.18177;SRR=0;TYPE=snp;ANN=G|downstream_gene_variant|MODIFIER|Afu1g00220|Afu1g00220|transcript|Afu1g00220-T|Coding||c.*4718A>G|||||4718|,G|downstream_gene_variant|MODIFIER|Afu1g00230|Afu1g00230|transcript|Afu1g00230-T|Coding||c.*1577T>C|||||1577|,G|intergenic_region|MODIFIER|Afu1g00220-Afu1g00230|Afu1g00220-Afu1g00230|intergenic_region|Afu1g00220-Afu1g00230|||n.54199A>G||||||	GT:DP:RO:QR:AO:QA:GL	1/1:171:0:0:170:6395:-427.664,-51.1751,0
Chr1_A_fumigatus_Af293	54222	.	T	C	4275.18	.	AB=0;ABP=0;AC=2;AF=1;AN=2;AO=177;CIGAR=1X;DP=178;DPB=178;DPRA=0;EPP=3.31701;EPPR=0;GTI=0;LEN=1;MEANALT=1;MQM=29.4689;MQMR=100;NS=1;NUMALT=1;ODDS=249.979;PAIRED=0.542373;PAIREDR=0;PAO=0;PQA=0;PQR=0;PRO=0;QA=6646;QR=60;RO=0;RPL=99;RPP=8.42058;RPPR=5.18177;RPR=78;RUN=1;SAF=92;SAP=3.61144;SAR=85;SRF=0;SRP=5.18177;SRR=0;TYPE=snp;ANN=C|downstream_gene_variant|MODIFIER|Afu1g00220|Afu1g00220|transcript|Afu1g00220-T|Coding||c.*4741T>C|||||4741|,C|downstream_gene_variant|MODIFIER|Afu1g00230|Afu1g00230|transcript|Afu1g00230-T|Coding||c.*1554A>G|||||1554|,C|intergenic_region|MODIFIER|Afu1g00220-Afu1g00230|Afu1g00220-Afu1g00230|intergenic_region|Afu1g00220-Afu1g00230|||n.54222T>C||||||	GT:DP:RO:QR:AO:QA:GL	1/1:177:0:0:177:6646:-431.815,-53.2823,0
Chr1_A_fumigatus_Af293	54263	.	T	C	3912.78	.	AB=0;ABP=0;AC=2;AF=1;AN=2;AO=177;CIGAR=1X;DP=178;DPB=178;DPRA=0;EPP=5.77065;EPPR=0;GTI=0;LEN=1;MEANALT=1;MQM=27.4068;MQMR=100;NS=1;NUMALT=1;ODDS=249.979;PAIRED=0.559322;PAIREDR=0;PAO=0;PQA=0;PQR=0;PRO=0;QA=6304;QR=60;RO=0;RPL=78;RPP=8.42058;RPPR=5.18177;RPR=99;RUN=1;SAF=89;SAP=3.02257;SAR=88;SRF=0;SRP=5.18177;SRR=0;TYPE=snp;ANN=C|downstream_gene_variant|MODIFIER|Afu1g00220|Afu1g00220|transcript|Afu1g00220-T|Coding||c.*4782T>C|||||4782|,C|downstream_gene_variant|MODIFIER|Afu1g00230|Afu1g00230|transcript|Afu1g00230-T|Coding||c.*1513A>G|||||1513|,C|intergenic_region|MODIFIER|Afu1g00220-Afu1g00230|Afu1g00220-Afu1g00230|intergenic_region|Afu1g00220-Afu1g00230|||n.54263T>C||||||	GT:DP:RO:QR:AO:QA:GL	1/1:177:0:0:177:6304:-395.761,-53.2823,0
Chr1_A_fumigatus_Af293	54272	.	C	T	3972.85	.	AB=0;ABP=0;AC=2;AF=1;AN=2;AO=179;CIGAR=1X;DP=180;DPB=180;DPRA=0;EPP=4.47817;EPPR=0;GTI=0;LEN=1;MEANALT=1;MQM=27.067;MQMR=100;NS=1;NUMALT=1;ODDS=252.752;PAIRED=0.558659;PAIREDR=0;PAO=0;PQA=0;PQR=0;PRO=0;QA=6430;QR=60;RO=0;RPL=79;RPP=8.36013;RPPR=5.18177;RPR=100;RUN=1;SAF=89;SAP=3.02243;SAR=90;SRF=0;SRP=5.18177;SRR=0;TYPE=snp;ANN=T|downstream_gene_variant|MODIFIER|Afu1g00220|Afu1g00220|transcript|Afu1g00220-T|Coding||c.*4791C>T|||||4791|,T|downstream_gene_variant|MODIFIER|Afu1g00230|Afu1g00230|transcript|Afu1g00230-T|Coding||c.*1504G>A|||||1504|,T|intergenic_region|MODIFIER|Afu1g00220-Afu1g00230|Afu1g00220-Afu1g00230|intergenic_region|Afu1g00220-Afu1g00230|||n.54272C>T||||||	GT:DP:RO:QR:AO:QA:GL	1/1:179:0:0:179:6430:-401.641,-53.8844,0
Chr1_A_fumigatus_Af293	54288	.	C	G	3760.02	.	AB=0;ABP=0;AC=2;AF=1;AN=2;AO=168;CIGAR=1X;DP=169;DPB=169;DPRA=0;EPP=3.83753;EPPR=0;GTI=0;LEN=1;MEANALT=1;MQM=27.0476;MQMR=100;NS=1;NUMALT=1;ODDS=237.503;PAIRED=0.565476;PAIREDR=0;PAO=0;PQA=0;PQR=0;PRO=0;QA=6078;QR=60;RO=0;RPL=91;RPP=5.54368;RPPR=5.18177;RPR=77;RUN=1;SAF=79;SAP=4.30284;SAR=89;SRF=0;SRP=5.18177;SRR=0;TYPE=snp;ANN=G|downstream_gene_variant|MODIFIER|Afu1g00220|Afu1g00220|transcript|Afu1g00220-T|Coding||c.*4807C>G|||||4807|,G|downstream_gene_variant|MODIFIER|Afu1g00230|Afu1g00230|transcript|Afu1g00230-T|Coding||c.*1488G>C|||||1488|,G|intergenic_region|MODIFIER|Afu1g00220-Afu1g00230|Afu1g00220-Afu1g00230|intergenic_region|Afu1g00220-Afu1g00230|||n.54288C>G||||||	GT:DP:RO:QR:AO:QA:GL	1/1:168:0:0:168:6078:-380.099,-50.573,0
Chr1_A_fumigatus_Af293	54303	.	G	C	3524.84	.	AB=0;ABP=0;AC=2;AF=1;AN=2;AO=158;CIGAR=1X;DP=160;DPB=160;DPRA=0;EPP=8.5077;EPPR=0;GTI=0;LEN=1;MEANALT=2;MQM=27.519;MQMR=100;NS=1;NUMALT=1;ODDS=223.64;PAIRED=0.56962;PAIREDR=0;PAO=0;PQA=0;PQR=0;PRO=0;QA=5590;QR=60;RO=0;RPL=90;RPP=9.66215;RPPR=5.18177;RPR=68;RUN=1;SAF=71;SAP=6.52863;SAR=87;SRF=0;SRP=5.18177;SRR=0;TYPE=snp;ANN=C|downstream_gene_variant|MODIFIER|Afu1g00220|Afu1g00220|transcript|Afu1g00220-T|Coding||c.*4822G>C|||||4822|,C|downstream_gene_variant|MODIFIER|Afu1g00230|Afu1g00230|transcript|Afu1g00230-T|Coding||c.*1473C>G|||||1473|,C|intergenic_region|MODIFIER|Afu1g00220-Afu1g00230|Afu1g00220-Afu1g00230|intergenic_region|Afu1g00220-Afu1g00230|||n.54303G>C||||||	GT:DP:RO:QR:AO:QA:GL	1/1:159:0:0:158:5590:-357.64,-47.5627,0
Chr1_A_fumigatus_Af293	54325	.	C	A	3518.71	.	AB=0;ABP=0;AC=2;AF=1;AN=2;AO=149;CIGAR=1X;DP=150;DPB=150;DPRA=0;EPP=3.02487;EPPR=0;GTI=0;LEN=1;MEANALT=1;MQM=28.7987;MQMR=100;NS=1;NUMALT=1;ODDS=211.163;PAIRED=0.604027;PAIREDR=0;PAO=0;PQA=0;PQR=0;PRO=0;QA=5536;QR=60;RO=0;RPL=92;RPP=20.863;RPPR=5.18177;RPR=57;RUN=1;SAF=67;SAP=6.28937;SAR=82;SRF=0;SRP=5.18177;SRR=0;TYPE=snp;ANN=A|downstream_gene_variant|MODIFIER|Afu1g00220|Afu1g00220|transcript|Afu1g00220-T|Coding||c.*4844C>A|||||4844|,A|downstream_gene_variant|MODIFIER|Afu1g00230|Afu1g00230|transcript|Afu1g00230-T|Coding||c.*1451G>T|||||1451|,A|intergenic_region|MODIFIER|Afu1g00220-Afu1g00230|Afu1g00220-Afu1g00230|intergenic_region|Afu1g00220-Afu1g00230|||n.54325C>A||||||	GT:DP:RO:QR:AO:QA:GL	1/1:149:0:0:149:5536:-357.545,-44.8535,0
Chr1_A_fumigatus_Af293	54391	.	C	G	3570.1	.	AB=0;ABP=0;AC=2;AF=1;AN=2;AO=131;CIGAR=1X;DP=132;DPB=132;DPRA=0;EPP=6.73993;EPPR=0;GTI=0;LEN=1;MEANALT=1;MQM=33.7863;MQMR=100;NS=1;NUMALT=1;ODDS=186.21;PAIRED=0.763359;PAIREDR=0;PAO=0;PQA=0;PQR=0;PRO=0;QA=4964;QR=60;RO=0;RPL=62;RPP=3.82253;RPPR=5.18177;RPR=69;RUN=1;SAF=65;SAP=3.02688;SAR=66;SRF=0;SRP=5.18177;SRR=0;TYPE=snp;ANN=G|downstream_gene_variant|MODIFIER|Afu1g00220|Afu1g00220|transcript|Afu1g00220-T|Coding||c.*4910C>G|||||4910|,G|downstream_gene_variant|MODIFIER|Afu1g00230|Afu1g00230|transcript|Afu1g00230-T|Coding||c.*1385G>C|||||1385|,G|downstream_gene_variant|MODIFIER|Afu1g00240|Afu1g00240|transcript|Afu1g00240-T|Coding||c.*4980G>C|||||4980|WARNING_TRANSCRIPT_INCOMPLETE,G|intergenic_region|MODIFIER|Afu1g00220-Afu1g00230|Afu1g00220-Afu1g00230|intergenic_region|Afu1g00220-Afu1g00230|||n.54391C>G||||||	GT:DP:RO:QR:AO:QA:GL	1/1:131:0:0:131:4964:-360.935,-39.4349,0
Chr1_A_fumigatus_Af293	54417	.	C	G	3973.1	.	AB=0;ABP=0;AC=2;AF=1;AN=2;AO=145;CIGAR=1X;DP=147;DPB=147;DPRA=0;EPP=3.02528;EPPR=0;GTI=0;LEN=1;MEANALT=2;MQM=34.5793;MQMR=100;NS=1;NUMALT=1;ODDS=205.618;PAIRED=0.731034;PAIREDR=0;PAO=0;PQA=0;PQR=0;PRO=0;QA=5382;QR=60;RO=0;RPL=71;RPP=3.14508;RPPR=5.18177;RPR=74;RUN=1;SAF=76;SAP=3.74411;SAR=69;SRF=0;SRP=5.18177;SRR=0;TYPE=snp;ANN=G|downstream_gene_variant|MODIFIER|Afu1g00220|Afu1g00220|transcript|Afu1g00220-T|Coding||c.*4936C>G|||||4936|,G|downstream_gene_variant|MODIFIER|Afu1g00230|Afu1g00230|transcript|Afu1g00230-T|Coding||c.*1359G>C|||||1359|,G|downstream_gene_variant|MODIFIER|Afu1g00240|Afu1g00240|transcript|Afu1g00240-T|Coding||c.*4954G>C|||||4954|WARNING_TRANSCRIPT_INCOMPLETE,G|intergenic_region|MODIFIER|Afu1g00220-Afu1g00230|Afu1g00220-Afu1g00230|intergenic_region|Afu1g00220-Afu1g00230|||n.54417C>G||||||	GT:DP:RO:QR:AO:QA:GL	1/1:146:0:0:145:5382:-400.936,-43.6494,0
Chr1_A_fumigatus_Af293	54510	.	A	G	4273.27	.	AB=0;ABP=0;AC=2;AF=1;AN=2;AO=146;CIGAR=1X;DP=147;DPB=147;DPRA=0;EPP=7.82918;EPPR=0;GTI=0;LEN=1;MEANALT=1;MQM=38.1301;MQMR=100;NS=1;NUMALT=1;ODDS=207.004;PAIRED=0.643836;PAIREDR=0;PAO=0;PQA=0;PQR=0;PRO=0;QA=5335;QR=60;RO=0;RPL=76;RPP=3.54573;RPPR=5.18177;RPR=70;RUN=1;SAF=50;SAP=34.4818;SAR=96;SRF=0;SRP=5.18177;SRR=0;TYPE=snp;ANN=G|downstream_gene_variant|MODIFIER|Afu1g00230|Afu1g00230|transcript|Afu1g00230-T|Coding||c.*1266T>C|||||1266|,G|downstream_gene_variant|MODIFIER|Afu1g00240|Afu1g00240|transcript|Afu1g00240-T|Coding||c.*4861T>C|||||4861|WARNING_TRANSCRIPT_INCOMPLETE,G|intergenic_region|MODIFIER|Afu1g00220-Afu1g00230|Afu1g00220-Afu1g00230|intergenic_region|Afu1g00220-Afu1g00230|||n.54510A>G||||||	GT:DP:RO:QR:AO:QA:GL	1/1:146:0:0:146:5335:-434.582,-43.9504,0
Chr1_A_fumigatus_Af293	54634	.	CCCT	GCCC	3211.93	.	AB=0;ABP=0;AC=2;AF=1;AN=2;AO=154;CIGAR=1X2M1X;DP=155;DPB=158.75;DPRA=0;EPP=30.3088;EPPR=0;GTI=0;LEN=4;MEANALT=1;MQM=23.8117;MQMR=0;NS=1;NUMALT=1;ODDS=225.026;PAIRED=0.38961;PAIREDR=0;PAO=10;PQA=338;PQR=0;PRO=0;QA=5411;QR=0;RO=0;RPL=70;RPP=5.77399;RPPR=0;RPR=84;RUN=1;SAF=83;SAP=5.04077;SAR=71;SRF=0;SRP=0;SRR=0;TYPE=complex;ANN=GCCC|downstream_gene_variant|MODIFIER|Afu1g00230|Afu1g00230|transcript|Afu1g00230-T|Coding||c.*1139_*1142delAGGGinsGGGC|||||1142|,GCCC|downstream_gene_variant|MODIFIER|Afu1g00240|Afu1g00240|transcript|Afu1g00240-T|Coding||c.*4734_*4737delAGGGinsGGGC|||||4737|WARNING_TRANSCRIPT_INCOMPLETE,GCCC|intergenic_region|MODIFIER|Afu1g00220-Afu1g00230|Afu1g00220-Afu1g00230|intergenic_region|Afu1g00220-Afu1g00230|||n.54634_54637delCCCTinsGCCC||||||	GT:DP:RO:QR:AO:QA:GL	1/1:154:0:0:154:5411:-327.997,-49.3689,0
Chr1_A_fumigatus_Af293	54649	.	T	G	2806.33	.	AB=0;ABP=0;AC=2;AF=1;AN=2;AO=156;CIGAR=1X;DP=158;DPB=158;DPRA=0;EPP=21.0502;EPPR=3.0103;GTI=0;LEN=1;MEANALT=1;MQM=21.7885;MQMR=54;NS=1;NUMALT=1;ODDS=217.437;PAIRED=0.429487;PAIREDR=0;PAO=0;PQA=0;PQR=0;PRO=0;QA=5594;QR=94;RO=1;RPL=83;RPP=4.40227;RPPR=3.0103;RPR=73;RUN=1;SAF=75;SAP=3.51141;SAR=81;SRF=1;SRP=3.0103;SRR=0;TYPE=snp;ANN=G|downstream_gene_variant|MODIFIER|Afu1g00230|Afu1g00230|transcript|Afu1g00230-T|Coding||c.*1127A>C|||||1127|,G|downstream_gene_variant|MODIFIER|Afu1g00240|Afu1g00240|transcript|Afu1g00240-T|Coding||c.*4722A>C|||||4722|WARNING_TRANSCRIPT_INCOMPLETE,G|intergenic_region|MODIFIER|Afu1g00220-Afu1g00230|Afu1g00220-Afu1g00230|intergenic_region|Afu1g00220-Afu1g00230|||n.54649T>G||||||	GT:DP:RO:QR:AO:QA:GL	1/1:157:1:34:156:5594:-285.312,-46.4626,0
Chr1_A_fumigatus_Af293	54664	.	T	C	2673.57	.	AB=0;ABP=0;AC=2;AF=1;AN=2;AO=158;CIGAR=1X;DP=159;DPB=159;DPRA=0;EPP=34.6753;EPPR=0;GTI=0;LEN=1;MEANALT=1;MQM=20.3291;MQMR=100;NS=1;NUMALT=1;ODDS=223.64;PAIRED=0.443038;PAIREDR=0;PAO=0;PQA=0;PQR=0;PRO=0;QA=5703;QR=60;RO=0;RPL=92;RPP=12.3009;RPPR=5.18177;RPR=66;RUN=1;SAF=71;SAP=6.52863;SAR=87;SRF=0;SRP=5.18177;SRR=0;TYPE=snp;ANN=C|downstream_gene_variant|MODIFIER|Afu1g00230|Afu1g00230|transcript|Afu1g00230-T|Coding||c.*1112A>G|||||1112|,C|downstream_gene_variant|MODIFIER|Afu1g00240|Afu1g00240|transcript|Afu1g00240-T|Coding||c.*4707A>G|||||4707|WARNING_TRANSCRIPT_INCOMPLETE,C|intergenic_region|MODIFIER|Afu1g00220-Afu1g00230|Afu1g00220-Afu1g00230|intergenic_region|Afu1g00220-Afu1g00230|||n.54664T>C||||||	GT:DP:RO:QR:AO:QA:GL	1/1:158:0:0:158:5703:-275.425,-47.5627,0
Chr1_A_fumigatus_Af293	54689	.	T	A	2278.98	.	AB=0;ABP=0;AC=2;AF=1;AN=2;AO=149;CIGAR=1X;DP=150;DPB=150;DPRA=0;EPP=6.28937;EPPR=0;GTI=0;LEN=1;MEANALT=1;MQM=17.9396;MQMR=100;NS=1;NUMALT=1;ODDS=211.163;PAIRED=0.456376;PAIREDR=0;PAO=0;PQA=0;PQR=0;PRO=0;QA=5391;QR=60;RO=0;RPL=84;RPP=8.27138;RPPR=5.18177;RPR=65;RUN=1;SAF=62;SAP=12.1188;SAR=87;SRF=0;SRP=5.18177;SRR=0;TYPE=snp;ANN=A|downstream_gene_variant|MODIFIER|Afu1g00230|Afu1g00230|transcript|Afu1g00230-T|Coding||c.*1087A>T|||||1087|,A|downstream_gene_variant|MODIFIER|Afu1g00240|Afu1g00240|transcript|Afu1g00240-T|Coding||c.*4682A>T|||||4682|WARNING_TRANSCRIPT_INCOMPLETE,A|intergenic_region|MODIFIER|Afu1g00220-Afu1g00230|Afu1g00220-Afu1g00230|intergenic_region|Afu1g00220-Afu1g00230|||n.54689T>A||||||	GT:DP:RO:QR:AO:QA:GL	1/1:149:0:0:149:5391:-233.213,-44.8535,0
Chr1_A_fumigatus_Af293	54703	.	CC	GG	2218.32	.	AB=0;ABP=0;AC=2;AF=1;AN=2;AO=145;CIGAR=2X;DP=146;DPB=147;DPRA=0;EPP=17.4019;EPPR=0;GTI=0;LEN=2;MEANALT=1;MQM=17.531;MQMR=0;NS=1;NUMALT=1;ODDS=207.697;PAIRED=0.427586;PAIREDR=0;PAO=3;PQA=103;PQR=0;PRO=0;QA=5189;QR=0;RO=0;RPL=74;RPP=3.14508;RPPR=0;RPR=71;RUN=1;SAF=62;SAP=9.61457;SAR=83;SRF=0;SRP=0;SRR=0;TYPE=mnp;ANN=GG|downstream_gene_variant|MODIFIER|Afu1g00230|Afu1g00230|transcript|Afu1g00230-T|Coding||c.*1072_*1073delGGinsCC|||||1073|,GG|downstream_gene_variant|MODIFIER|Afu1g00240|Afu1g00240|transcript|Afu1g00240-T|Coding||c.*4667_*4668delGGinsCC|||||4668|WARNING_TRANSCRIPT_INCOMPLETE,GG|intergenic_region|MODIFIER|Afu1g00220-Afu1g00230|Afu1g00220-Afu1g00230|intergenic_region|Afu1g00220-Afu1g00230|||n.54703_54704delCCinsGG||||||	GT:DP:RO:QR:AO:QA:GL	1/1:145:0:0:145:5189:-227.482,-44.5524,0
Chr1_A_fumigatus_Af293	54725	.	TT	GA	2349.97	.	AB=0;ABP=0;AC=2;AF=1;AN=2;AO=136;CIGAR=2X;DP=137;DPB=136.5;DPRA=0;EPP=6.13977;EPPR=0;GTI=0;LEN=2;MEANALT=1;MQM=20.7574;MQMR=0;NS=1;NUMALT=1;ODDS=193.141;PAIRED=0.433824;PAIREDR=0;PAO=0;PQA=0;PQR=0;PRO=0;QA=4957;QR=0;RO=0;RPL=72;RPP=4.03217;RPPR=0;RPR=64;RUN=1;SAF=59;SAP=8.18351;SAR=77;SRF=0;SRP=0;SRR=0;TYPE=mnp;ANN=GA|downstream_gene_variant|MODIFIER|Afu1g00230|Afu1g00230|transcript|Afu1g00230-T|Coding||c.*1050_*1051delAAinsTC|||||1051|,GA|downstream_gene_variant|MODIFIER|Afu1g00240|Afu1g00240|transcript|Afu1g00240-T|Coding||c.*4645_*4646delAAinsTC|||||4646|WARNING_TRANSCRIPT_INCOMPLETE,GA|intergenic_region|MODIFIER|Afu1g00220-Afu1g00230|Afu1g00220-Afu1g00230|intergenic_region|Afu1g00220-Afu1g00230|||n.54725_54726delTTinsGA||||||	GT:DP:RO:QR:AO:QA:GL	1/1:136:0:0:136:4957:-239.421,-40.9401,0
Chr1_A_fumigatus_Af293	54767	.	T	C	1956.83	.	AB=0;ABP=0;AC=2;AF=1;AN=2;AO=102;CIGAR=1X;DP=103;DPB=103;DPRA=0;EPP=7.18293;EPPR=0;GTI=0;LEN=1;MEANALT=1;MQM=23.4608;MQMR=100;NS=1;NUMALT=1;ODDS=146.007;PAIRED=0.460784;PAIREDR=0;PAO=0;PQA=0;PQR=0;PRO=0;QA=3746;QR=60;RO=0;RPL=68;RPP=27.6203;RPPR=5.18177;RPR=34;RUN=1;SAF=48;SAP=3.7767;SAR=54;SRF=0;SRP=5.18177;SRR=0;TYPE=snp;ANN=C|downstream_gene_variant|MODIFIER|Afu1g00230|Afu1g00230|transcript|Afu1g00230-T|Coding||c.*1009A>G|||||1009|,C|downstream_gene_variant|MODIFIER|Afu1g00240|Afu1g00240|transcript|Afu1g00240-T|Coding||c.*4604A>G|||||4604|WARNING_TRANSCRIPT_INCOMPLETE,C|intergenic_region|MODIFIER|Afu1g00220-Afu1g00230|Afu1g00220-Afu1g00230|intergenic_region|Afu1g00220-Afu1g00230|||n.54767T>C||||||	GT:DP:RO:QR:AO:QA:GL	1/1:102:0:0:102:3746:-201.967,-30.7051,0
Chr1_A_fumigatus_Af293	54785	.	T	C	1620.66	.	AB=0;ABP=0;AC=2;AF=1;AN=2;AO=83;CIGAR=1X;DP=84;DPB=84;DPRA=0;EPP=3.03646;EPPR=0;GTI=0;LEN=1;MEANALT=1;MQM=25.1446;MQMR=100;NS=1;NUMALT=1;ODDS=119.668;PAIRED=0.518072;PAIREDR=0;PAO=0;PQA=0;PQR=0;PRO=0;QA=2984;QR=60;RO=0;RPL=71;RPP=94.0813;RPPR=5.18177;RPR=12;RUN=1;SAF=36;SAP=6.17594;SAR=47;SRF=0;SRP=5.18177;SRR=0;TYPE=snp;ANN=C|downstream_gene_variant|MODIFIER|Afu1g00230|Afu1g00230|transcript|Afu1g00230-T|Coding||c.*991A>G|||||991|,C|downstream_gene_variant|MODIFIER|Afu1g00240|Afu1g00240|transcript|Afu1g00240-T|Coding||c.*4586A>G|||||4586|WARNING_TRANSCRIPT_INCOMPLETE,C|intergenic_region|MODIFIER|Afu1g00220-Afu1g00230|Afu1g00220-Afu1g00230|intergenic_region|Afu1g00220-Afu1g00230|||n.54785T>C||||||	GT:DP:RO:QR:AO:QA:GL	1/1:83:0:0:83:2984:-175.5,-24.9855,0
Chr1_A_fumigatus_Af293	54833	.	CCTTGAA	TCGGGGC	100.765	.	AB=0;ABP=0;AC=2;AF=1;AN=2;AO=4;CIGAR=1X1M2X1M2X;DP=5;DPB=5.71429;DPRA=0;EPP=5.18177;EPPR=0;GTI=0;LEN=7;MEANALT=1;MQM=14.25;MQMR=0;NS=1;NUMALT=1;ODDS=12.9229;PAIRED=0.75;PAIREDR=0;PAO=4;PQA=96;PQR=0;PRO=0;QA=120;QR=0;RO=0;RPL=4;RPP=11.6962;RPPR=0;RPR=0;RUN=1;SAF=1;SAP=5.18177;SAR=3;SRF=0;SRP=0;SRR=0;TYPE=complex;ANN=TCGGGGC|downstream_gene_variant|MODIFIER|Afu1g00230|Afu1g00230|transcript|Afu1g00230-T|Coding||c.*937_*943delTTCAAGGinsGCCCCGA|||||943|,TCGGGGC|downstream_gene_variant|MODIFIER|Afu1g00240|Afu1g00240|transcript|Afu1g00240-T|Coding||c.*4532_*4538delTTCAAGGinsGCCCCGA|||||4538|WARNING_TRANSCRIPT_INCOMPLETE,TCGGGGC|intergenic_region|MODIFIER|Afu1g00220-Afu1g00230|Afu1g00220-Afu1g00230|intergenic_region|Afu1g00220-Afu1g00230|||n.54833_54839delCCTTGAAinsTCGGGGC||||||	GT:DP:RO:QR:AO:QA:GL	1/1:4:0:0:4:120:-12.4848,-2.40824,0
Chr1_A_fumigatus_Af293	59401	.	T	C	164.366	.	AB=0;ABP=0;AC=2;AF=1;AN=2;AO=17;CIGAR=1X;DP=18;DPB=18;DPRA=0;EPP=6.20364;EPPR=0;GTI=0;LEN=1;MEANALT=1;MQM=16.7059;MQMR=100;NS=1;NUMALT=1;ODDS=28.1722;PAIRED=0.470588;PAIREDR=0;PAO=0;PQA=0;PQR=0;PRO=0;QA=572;QR=60;RO=0;RPL=0;RPP=39.9253;RPPR=5.18177;RPR=17;RUN=1;SAF=11;SAP=6.20364;SAR=6;SRF=0;SRP=5.18177;SRR=0;TYPE=snp;ANN=C|missense_variant|MODERATE|Afu1g00240|Afu1g00240|transcript|Afu1g00240-T|Coding|2/2|c.265A>G|p.Lys89Glu|265/295|265/295|89/97||WARNING_TRANSCRIPT_INCOMPLETE,C|upstream_gene_variant|MODIFIER|Afu1g00230|Afu1g00230|transcript|Afu1g00230-T|Coding||c.-1346A>G|||||1346|,C|downstream_gene_variant|MODIFIER|Afu1g00250|Afu1g00250|transcript|Afu1g00250-T|Coding||c.*1508A>G|||||1508|WARNING_TRANSCRIPT_INCOMPLETE	GT:DP:RO:QR:AO:QA:GL	1/1:17:0:0:17:572:-23.604,-5.11751,0
Chr1_A_fumigatus_Af293	59426	.	TC	GA	601.898	.	AB=0;ABP=0;AC=2;AF=1;AN=2;AO=41;CIGAR=2X;DP=42;DPB=42.5;DPRA=0;EPP=5.60547;EPPR=0;GTI=0;LEN=2;MEANALT=1;MQM=20.0732;MQMR=0;NS=1;NUMALT=1;ODDS=62.8295;PAIRED=0.463415;PAIREDR=0;PAO=2;PQA=67;PQR=0;PRO=0;QA=1440;QR=0;RO=0;RPL=0;RPP=92.0407;RPPR=0;RPR=41;RUN=1;SAF=24;SAP=5.60547;SAR=17;SRF=0;SRP=0;SRR=0;TYPE=mnp;ANN=GA|upstream_gene_variant|MODIFIER|Afu1g00230|Afu1g00230|transcript|Afu1g00230-T|Coding||c.-1372_-1371delGAinsTC|||||1371|,GA|downstream_gene_variant|MODIFIER|Afu1g00250|Afu1g00250|transcript|Afu1g00250-T|Coding||c.*1482_*1483delGAinsTC|||||1483|WARNING_TRANSCRIPT_INCOMPLETE,GA|intron_variant|MODIFIER|Afu1g00240|Afu1g00240|transcript|Afu1g00240-T|Coding|1/1|c.255-16_255-15delGAinsTC||||||WARNING_TRANSCRIPT_INCOMPLETE	GT:DP:RO:QR:AO:QA:GL	1/1:41:0:0:41:1440:-74.8552,-12.9443,0
Chr1_A_fumigatus_Af293	59436	.	A	G	820.642	.	AB=0;ABP=0;AC=2;AF=1;AN=2;AO=52;CIGAR=1X;DP=53;DPB=53;DPRA=0;EPP=7.18621;EPPR=0;GTI=0;LEN=1;MEANALT=1;MQM=21.1731;MQMR=100;NS=1;NUMALT=1;ODDS=76.6925;PAIRED=0.423077;PAIREDR=0;PAO=0;PQA=0;PQR=0;PRO=0;QA=1930;QR=60;RO=0;RPL=3;RPP=91.3725;RPPR=5.18177;RPR=49;RUN=1;SAF=30;SAP=5.68288;SAR=22;SRF=0;SRP=5.18177;SRR=0;TYPE=snp;ANN=G|upstream_gene_variant|MODIFIER|Afu1g00230|Afu1g00230|transcript|Afu1g00230-T|Coding||c.-1381T>C|||||1381|,G|downstream_gene_variant|MODIFIER|Afu1g00250|Afu1g00250|transcript|Afu1g00250-T|Coding||c.*1473T>C|||||1473|WARNING_TRANSCRIPT_INCOMPLETE,G|intron_variant|MODIFIER|Afu1g00240|Afu1g00240|transcript|Afu1g00240-T|Coding|1/1|c.255-25T>C||||||WARNING_TRANSCRIPT_INCOMPLETE	GT:DP:RO:QR:AO:QA:GL	1/1:52:0:0:52:1930:-95.965,-15.6536,0
Chr1_A_fumigatus_Af293	59444	.	A	C	1065.88	.	AB=0;ABP=0;AC=2;AF=1;AN=2;AO=63;CIGAR=1X;DP=66;DPB=66;DPRA=0;EPP=4.69922;EPPR=0;GTI=0;LEN=1;MEANALT=2;MQM=22.1429;MQMR=100;NS=1;NUMALT=1;ODDS=91.9417;PAIRED=0.380952;PAIREDR=0;PAO=0;PQA=0;PQR=0;PRO=0;QA=2210;QR=60;RO=0;RPL=10;RPP=66.7413;RPPR=5.18177;RPR=53;RUN=1;SAF=32;SAP=3.04477;SAR=31;SRF=0;SRP=5.18177;SRR=0;TYPE=snp;ANN=C|upstream_gene_variant|MODIFIER|Afu1g00230|Afu1g00230|transcript|Afu1g00230-T|Coding||c.-1389T>G|||||1389|,C|downstream_gene_variant|MODIFIER|Afu1g00250|Afu1g00250|transcript|Afu1g00250-T|Coding||c.*1465T>G|||||1465|WARNING_TRANSCRIPT_INCOMPLETE,C|intron_variant|MODIFIER|Afu1g00240|Afu1g00240|transcript|Afu1g00240-T|Coding|1/1|c.255-33T>G||||||WARNING_TRANSCRIPT_INCOMPLETE	GT:DP:RO:QR:AO:QA:GL	1/1:65:0:0:63:2210:-116.615,-18.9649,0
Chr1_A_fumigatus_Af293	59451	.	C	G	2065.2	.	AB=0;ABP=0;AC=2;AF=1;AN=2;AO=99;CIGAR=1X;DP=100;DPB=100;DPRA=0;EPP=26.8965;EPPR=0;GTI=0;LEN=1;MEANALT=1;MQM=27.2525;MQMR=100;NS=1;NUMALT=1;ODDS=141.848;PAIRED=0.292929;PAIREDR=0;PAO=0;PQA=0;PQR=0;PRO=0;QA=3718;QR=60;RO=0;RPL=17;RPP=95.6817;RPPR=5.18177;RPR=82;RUN=1;SAF=38;SAP=14.6134;SAR=61;SRF=0;SRP=5.18177;SRR=0;TYPE=snp;ANN=G|upstream_gene_variant|MODIFIER|Afu1g00230|Afu1g00230|transcript|Afu1g00230-T|Coding||c.-1396G>C|||||1396|,G|downstream_gene_variant|MODIFIER|Afu1g00250|Afu1g00250|transcript|Afu1g00250-T|Coding||c.*1458G>C|||||1458|WARNING_TRANSCRIPT_INCOMPLETE,G|intron_variant|MODIFIER|Afu1g00240|Afu1g00240|transcript|Afu1g00240-T|Coding|1/1|c.255-40G>C||||||WARNING_TRANSCRIPT_INCOMPLETE	GT:DP:RO:QR:AO:QA:GL	1/1:99:0:0:99:3718:-223.343,-29.802,0
Chr1_A_fumigatus_Af293	59536	.	C	T	2121.4	.	AB=0;ABP=0;AC=2;AF=1;AN=2;AO=139;CIGAR=1X;DP=140;DPB=140;DPRA=0;EPP=9.89965;EPPR=0;GTI=0;LEN=1;MEANALT=1;MQM=18.5396;MQMR=100;NS=1;NUMALT=1;ODDS=197.3;PAIRED=0.489209;PAIREDR=0;PAO=0;PQA=0;PQR=0;PRO=0;QA=5167;QR=60;RO=0;RPL=69;RPP=3.02592;RPPR=5.18177;RPR=70;RUN=1;SAF=79;SAP=8.64988;SAR=60;SRF=0;SRP=5.18177;SRR=0;TYPE=snp;ANN=T|missense_variant|MODERATE|Afu1g00240|Afu1g00240|transcript|Afu1g00240-T|Coding|1/2|c.217G>A|p.Ala73Thr|217/295|217/295|73/97||WARNING_TRANSCRIPT_INCOMPLETE,T|upstream_gene_variant|MODIFIER|Afu1g00230|Afu1g00230|transcript|Afu1g00230-T|Coding||c.-1481G>A|||||1481|,T|downstream_gene_variant|MODIFIER|Afu1g00250|Afu1g00250|transcript|Afu1g00250-T|Coding||c.*1373G>A|||||1373|WARNING_TRANSCRIPT_INCOMPLETE	GT:DP:RO:QR:AO:QA:GL	1/1:139:0:0:139:5167:-216.901,-41.8432,0
Chr1_A_fumigatus_Af293	59549	.	TTCCTCCTCCT	TTCCTCCT	884.472	.	AB=0;ABP=0;AC=2;AF=1;AN=2;AO=117;CIGAR=1M3D7M;DP=125;DPB=98.3636;DPRA=0;EPP=25.7458;EPPR=0;GTI=0;LEN=3;MEANALT=4;MQM=12.4274;MQMR=0;NS=1;NUMALT=1;ODDS=169.885;PAIRED=0.57265;PAIREDR=0;PAO=6.5;PQA=188;PQR=255;PRO=7.5;QA=1426;QR=0;RO=0;RPL=62;RPP=3.91972;RPPR=0;RPR=55;RUN=1;SAF=74;SAP=20.8461;SAR=43;SRF=0;SRP=0;SRR=0;TYPE=del;ANN=TTCCTCCT|inframe_deletion|MODERATE|Afu1g00240|Afu1g00240|transcript|Afu1g00240-T|Coding|1/2|c.194_196delAGG|p.Glu66del|196/295|194/295|65/97||WARNING_TRANSCRIPT_INCOMPLETE,TTCCTCCT|upstream_gene_variant|MODIFIER|Afu1g00230|Afu1g00230|transcript|Afu1g00230-T|Coding||c.-1504_-1502delAGG|||||1502|,TTCCTCCT|downstream_gene_variant|MODIFIER|Afu1g00250|Afu1g00250|transcript|Afu1g00250-T|Coding||c.*1350_*1352delAGG|||||1352|WARNING_TRANSCRIPT_INCOMPLETE	GT:DP:RO:QR:AO:QA:GL	1/1:124:0:0:117:1426:-96.0145,-36.5596,0
Chr1_A_fumigatus_Af293	59574	.	CAAG	AAAA	1190.1	.	AB=0;ABP=0;AC=2;AF=1;AN=2;AO=132;CIGAR=1X2M1X;DP=133;DPB=139.5;DPRA=0;EPP=12.4858;EPPR=0;GTI=0;LEN=4;MEANALT=1;MQM=9.72727;MQMR=0;NS=1;NUMALT=1;ODDS=195.914;PAIRED=0.598485;PAIREDR=0;PAO=12;PQA=341;PQR=0;PRO=0;QA=4857;QR=0;RO=0;RPL=68;RPP=3.27351;RPPR=0;RPR=64;RUN=1;SAF=88;SAP=34.8586;SAR=44;SRF=0;SRP=0;SRR=0;TYPE=complex;ANN=AAAA|missense_variant|MODERATE|Afu1g00240|Afu1g00240|transcript|Afu1g00240-T|Coding||c.176_179delCTTGinsTTTT|p.ThrCys59IlePhe|179/295|176/295|59/97||WARNING_TRANSCRIPT_INCOMPLETE,AAAA|upstream_gene_variant|MODIFIER|Afu1g00230|Afu1g00230|transcript|Afu1g00230-T|Coding||c.-1522_-1519delCTTGinsTTTT|||||1519|,AAAA|downstream_gene_variant|MODIFIER|Afu1g00250|Afu1g00250|transcript|Afu1g00250-T|Coding||c.*1332_*1335delCTTGinsTTTT|||||1335|WARNING_TRANSCRIPT_INCOMPLETE	GT:DP:RO:QR:AO:QA:GL	1/1:132:0:0:132:4857:-126.681,-43.3483,0
Chr1_A_fumigatus_Af293	59590	.	T	C	957.291	.	AB=0;ABP=0;AC=2;AF=1;AN=2;AO=137;CIGAR=1X;DP=138;DPB=138;DPRA=0;EPP=3.40655;EPPR=0;GTI=0;LEN=1;MEANALT=1;MQM=8.48905;MQMR=100;NS=1;NUMALT=1;ODDS=194.527;PAIRED=0.635036;PAIREDR=0;PAO=0;PQA=0;PQR=0;PRO=0;QA=5096;QR=60;RO=0;RPL=69;RPP=3.02615;RPPR=5.18177;RPR=68;RUN=1;SAF=95;SAP=47.5334;SAR=42;SRF=0;SRP=5.18177;SRR=0;TYPE=snp;ANN=C|missense_variant|MODERATE|Afu1g00240|Afu1g00240|transcript|Afu1g00240-T|Coding|1/2|c.163A>G|p.Lys55Glu|163/295|163/295|55/97||WARNING_TRANSCRIPT_INCOMPLETE,C|upstream_gene_variant|MODIFIER|Afu1g00230|Afu1g00230|transcript|Afu1g00230-T|Coding||c.-1535A>G|||||1535|,C|downstream_gene_variant|MODIFIER|Afu1g00250|Afu1g00250|transcript|Afu1g00250-T|Coding||c.*1319A>G|||||1319|WARNING_TRANSCRIPT_INCOMPLETE	GT:DP:RO:QR:AO:QA:GL	1/1:137:0:0:137:5096:-103.807,-41.2411,0
Chr1_A_fumigatus_Af293	59604	.	C	G	814.564	.	AB=0;ABP=0;AC=2;AF=1;AN=2;AO=132;CIGAR=1X;DP=133;DPB=133;DPRA=0;EPP=9.59052;EPPR=0;GTI=0;LEN=1;MEANALT=1;MQM=7.96212;MQMR=100;NS=1;NUMALT=1;ODDS=187.56;PAIRED=0.681818;PAIREDR=0;PAO=0;PQA=0;PQR=0;PRO=0;QA=4835;QR=60;RO=0;RPL=71;RPP=4.65535;RPPR=5.18177;RPR=61;RUN=1;SAF=97;SAP=66.2462;SAR=35;SRF=0;SRP=5.18177;SRR=0;TYPE=snp;ANN=G|missense_variant|MODERATE|Afu1g00240|Afu1g00240|transcript|Afu1g00240-T|Coding|1/2|c.149G>C|p.Arg50Thr|149/295|149/295|50/97||WARNING_TRANSCRIPT_INCOMPLETE,G|upstream_gene_variant|MODIFIER|Afu1g00230|Afu1g00230|transcript|Afu1g00230-T|Coding||c.-1549G>C|||||1549|,G|downstream_gene_variant|MODIFIER|Afu1g00250|Afu1g00250|transcript|Afu1g00250-T|Coding||c.*1305G>C|||||1305|WARNING_TRANSCRIPT_INCOMPLETE	GT:DP:RO:QR:AO:QA:GL	1/1:132:0:0:132:4835:-92.2785,-39.736,0
Chr1_A_fumigatus_Af293	59632	.	CG	AA	726.964	.	AB=0;ABP=0;AC=2;AF=1;AN=2;AO=120;CIGAR=2X;DP=121;DPB=121;DPRA=0;EPP=4.81986;EPPR=0;GTI=0;LEN=2;MEANALT=1;MQM=7.45833;MQMR=0;NS=1;NUMALT=1;ODDS=167.39;PAIRED=0.608333;PAIREDR=0;PAO=1;PQA=26;PQR=0;PRO=0;QA=4294;QR=0;RO=0;RPL=70;RPP=10.2485;RPPR=0;RPR=50;RUN=1;SAF=81;SAP=34.9309;SAR=39;SRF=0;SRP=0;SRR=0;TYPE=mnp;ANN=AA|missense_variant|MODERATE|Afu1g00240|Afu1g00240|transcript|Afu1g00240-T|Coding||c.120_121delCGinsTT|p.AspVal40AspPhe|121/295|120/295|40/97||WARNING_TRANSCRIPT_INCOMPLETE,AA|upstream_gene_variant|MODIFIER|Afu1g00230|Afu1g00230|transcript|Afu1g00230-T|Coding||c.-1578_-1577delCGinsTT|||||1577|,AA|downstream_gene_variant|MODIFIER|Afu1g00250|Afu1g00250|transcript|Afu1g00250-T|Coding||c.*1276_*1277delCGinsTT|||||1277|WARNING_TRANSCRIPT_INCOMPLETE	GT:DP:RO:QR:AO:QA:GL	1/1:120:0:0:120:4294:-80.2453,-36.4246,0
Chr1_A_fumigatus_Af293	59647	.	TC	TGAC	733.058	.	AB=0;ABP=0;AC=2;AF=1;AN=2;AO=106;CIGAR=1M2I1M;DP=116;DPB=224;DPRA=0;EPP=16.8586;EPPR=0;GTI=0;LEN=2;MEANALT=3;MQM=8.70755;MQMR=0;NS=1;NUMALT=1;ODDS=158.484;PAIRED=0.490566;PAIREDR=0;PAO=2.5;PQA=33.5;PQR=33.5;PRO=2.5;QA=3672;QR=0;RO=0;RPL=59;RPP=5.96022;RPPR=0;RPR=47;RUN=1;SAF=61;SAP=8.25461;SAR=45;SRF=0;SRP=0;SRR=0;TYPE=ins;ANN=TGAC|frameshift_variant|HIGH|Afu1g00240|Afu1g00240|transcript|Afu1g00240-T|Coding|1/2|c.105_106insTC|p.Asn36fs|105/295|105/295|35/97||WARNING_TRANSCRIPT_INCOMPLETE,TGAC|upstream_gene_variant|MODIFIER|Afu1g00230|Afu1g00230|transcript|Afu1g00230-T|Coding||c.-1593_-1592insTC|||||1593|,TGAC|downstream_gene_variant|MODIFIER|Afu1g00250|Afu1g00250|transcript|Afu1g00250-T|Coding||c.*1261_*1262insTC|||||1261|WARNING_TRANSCRIPT_INCOMPLETE;LOF=(Afu1g00240|Afu1g00240|1|1.00)	GT:DP:RO:QR:AO:QA:GL	1/1:115:0:0:106:3672:-78.841,-34.9195,0
Chr1_A_fumigatus_Af293	59685	.	AAAT	CAAA	1338.62	.	AB=0;ABP=0;AC=2;AF=1;AN=2;AO=115;CIGAR=1X2M1X;DP=116;DPB=123.75;DPRA=0;EPP=3.48236;EPPR=0;GTI=0;LEN=4;MEANALT=1;MQM=13.1913;MQMR=0;NS=1;NUMALT=1;ODDS=157.717;PAIRED=0.495652;PAIREDR=0;PAO=10;PQA=220;PQR=129;PRO=4;QA=4190;QR=0;RO=0;RPL=43;RPP=18.8904;RPPR=0;RPR=72;RUN=1;SAF=61;SAP=3.93554;SAR=54;SRF=0;SRP=0;SRR=0;TYPE=complex;ANN=CAAA|missense_variant|MODERATE|Afu1g00240|Afu1g00240|transcript|Afu1g00240-T|Coding||c.65_68delATTTinsTTTG|p.TyrLeu22PheTrp|68/295|65/295|22/97||WARNING_TRANSCRIPT_INCOMPLETE,CAAA|upstream_gene_variant|MODIFIER|Afu1g00230|Afu1g00230|transcript|Afu1g00230-T|Coding||c.-1633_-1630delATTTinsTTTG|||||1630|,CAAA|downstream_gene_variant|MODIFIER|Afu1g00250|Afu1g00250|transcript|Afu1g00250-T|Coding||c.*1221_*1224delATTTinsTTTG|||||1224|WARNING_TRANSCRIPT_INCOMPLETE	GT:DP:RO:QR:AO:QA:GL	1/1:115:0:0:115:4190:-138.98,-31.877,0
Chr1_A_fumigatus_Af293	59706	.	GA	GTA	1858.66	.	AB=0;ABP=0;AC=2;AF=1;AN=2;AO=131;CIGAR=1M1I1M;DP=136;DPB=202;DPRA=0;EPP=4.35297;EPPR=0;GTI=0;LEN=1;MEANALT=2;MQM=16.8931;MQMR=0;NS=1;NUMALT=1;ODDS=188.982;PAIRED=0.51145;PAIREDR=0;PAO=1;PQA=34;PQR=34;PRO=1;QA=4585;QR=0;RO=0;RPL=56;RPP=8.99428;RPPR=0;RPR=75;RUN=1;SAF=68;SAP=3.4247;SAR=63;SRF=0;SRP=0;SRR=0;TYPE=ins;ANN=GTA|frameshift_variant|HIGH|Afu1g00240|Afu1g00240|transcript|Afu1g00240-T|Coding|1/2|c.46_47insA|p.Ser16fs|46/295|46/295|16/97||WARNING_TRANSCRIPT_INCOMPLETE,GTA|upstream_gene_variant|MODIFIER|Afu1g00230|Afu1g00230|transcript|Afu1g00230-T|Coding||c.-1652_-1651insA|||||1652|,GTA|downstream_gene_variant|MODIFIER|Afu1g00250|Afu1g00250|transcript|Afu1g00250-T|Coding||c.*1202_*1203insA|||||1202|WARNING_TRANSCRIPT_INCOMPLETE;LOF=(Afu1g00240|Afu1g00240|1|1.00)	GT:DP:RO:QR:AO:QA:GL	1/1:135:0:0:131:4585:-190.109,-40.639,0
Chr1_A_fumigatus_Af293	59742	.	C	A	2784.46	.	AB=0;ABP=0;AC=2;AF=1;AN=2;AO=152;CIGAR=1X;DP=153;DPB=153;DPRA=0;EPP=5.06748;EPPR=0;GTI=0;LEN=1;MEANALT=1;MQM=21.6447;MQMR=100;NS=1;NUMALT=1;ODDS=215.322;PAIRED=0.578947;PAIREDR=0;PAO=0;PQA=0;PQR=0;PRO=0;QA=5550;QR=60;RO=0;RPL=79;RPP=3.5246;RPPR=5.18177;RPR=73;RUN=1;SAF=77;SAP=3.06744;SAR=75;SRF=0;SRP=5.18177;SRR=0;TYPE=snp;ANN=A|missense_variant|MODERATE|Afu1g00240|Afu1g00240|transcript|Afu1g00240-T|Coding|1/2|c.11G>T|p.Trp4Leu|11/295|11/295|4/97||WARNING_TRANSCRIPT_INCOMPLETE,A|upstream_gene_variant|MODIFIER|Afu1g00230|Afu1g00230|transcript|Afu1g00230-T|Coding||c.-1687G>T|||||1687|,A|downstream_gene_variant|MODIFIER|Afu1g00250|Afu1g00250|transcript|Afu1g00250-T|Coding||c.*1167G>T|||||1167|WARNING_TRANSCRIPT_INCOMPLETE	GT:DP:RO:QR:AO:QA:GL	1/1:152:0:0:152:5550:-282.276,-45.7566,0
Chr1_A_fumigatus_Af293	59815	.	T	C	3181.83	.	AB=0;ABP=0;AC=2;AF=1;AN=2;AO=178;CIGAR=1X;DP=179;DPB=179;DPRA=0;EPP=4.23023;EPPR=0;GTI=0;LEN=1;MEANALT=1;MQM=21.0337;MQMR=100;NS=1;NUMALT=1;ODDS=251.366;PAIRED=0.646067;PAIREDR=0;PAO=0;PQA=0;PQR=0;PRO=0;QA=6527;QR=60;RO=0;RPL=100;RPP=8.91475;RPPR=5.18177;RPR=78;RUN=1;SAF=72;SAP=17.1127;SAR=106;SRF=0;SRP=5.18177;SRR=0;TYPE=snp;ANN=C|upstream_gene_variant|MODIFIER|Afu1g00230|Afu1g00230|transcript|Afu1g00230-T|Coding||c.-1760A>G|||||1760|,C|upstream_gene_variant|MODIFIER|Afu1g00240|Afu1g00240|transcript|Afu1g00240-T|Coding||c.-63A>G|||||63|WARNING_TRANSCRIPT_INCOMPLETE,C|downstream_gene_variant|MODIFIER|Afu1g00250|Afu1g00250|transcript|Afu1g00250-T|Coding||c.*1094A>G|||||1094|WARNING_TRANSCRIPT_INCOMPLETE,C|intergenic_region|MODIFIER|Afu1g00240-Afu1g00250|Afu1g00240-Afu1g00250|intergenic_region|Afu1g00240-Afu1g00250|||n.59815T>C||||||	GT:DP:RO:QR:AO:QA:GL	1/1:178:0:0:178:6527:-323.975,-53.5833,0
Chr1_A_fumigatus_Af293	59820	.	G	A	3163.67	.	AB=0;ABP=0;AC=2;AF=1;AN=2;AO=179;CIGAR=1X;DP=180;DPB=180;DPRA=0;EPP=4.47817;EPPR=0;GTI=0;LEN=1;MEANALT=1;MQM=20.7374;MQMR=100;NS=1;NUMALT=1;ODDS=252.752;PAIRED=0.631285;PAIREDR=0;PAO=0;PQA=0;PQR=0;PRO=0;QA=6539;QR=60;RO=0;RPL=102;RPP=10.5923;RPPR=5.18177;RPR=77;RUN=1;SAF=74;SAP=14.6683;SAR=105;SRF=0;SRP=5.18177;SRR=0;TYPE=snp;ANN=A|upstream_gene_variant|MODIFIER|Afu1g00230|Afu1g00230|transcript|Afu1g00230-T|Coding||c.-1765C>T|||||1765|,A|upstream_gene_variant|MODIFIER|Afu1g00240|Afu1g00240|transcript|Afu1g00240-T|Coding||c.-68C>T|||||68|WARNING_TRANSCRIPT_INCOMPLETE,A|downstream_gene_variant|MODIFIER|Afu1g00250|Afu1g00250|transcript|Afu1g00250-T|Coding||c.*1089C>T|||||1089|WARNING_TRANSCRIPT_INCOMPLETE,A|intergenic_region|MODIFIER|Afu1g00240-Afu1g00250|Afu1g00240-Afu1g00250|intergenic_region|Afu1g00240-Afu1g00250|||n.59820G>A||||||	GT:DP:RO:QR:AO:QA:GL	1/1:179:0:0:179:6539:-322.109,-53.8844,0
Chr1_A_fumigatus_Af293	59827	.	T	C	2997.44	.	AB=0;ABP=0;AC=2;AF=1;AN=2;AO=176;CIGAR=1X;DP=177;DPB=177;DPRA=0;EPP=3.05965;EPPR=0;GTI=0;LEN=1;MEANALT=1;MQM=19.7443;MQMR=100;NS=1;NUMALT=1;ODDS=248.593;PAIRED=0.642045;PAIREDR=0;PAO=0;PQA=0;PQR=0;PRO=0;QA=6435;QR=60;RO=0;RPL=95;RPP=5.42853;RPPR=5.18177;RPR=81;RUN=1;SAF=72;SAP=15.6443;SAR=104;SRF=0;SRP=5.18177;SRR=0;TYPE=snp;ANN=C|upstream_gene_variant|MODIFIER|Afu1g00230|Afu1g00230|transcript|Afu1g00230-T|Coding||c.-1772A>G|||||1772|,C|upstream_gene_variant|MODIFIER|Afu1g00240|Afu1g00240|transcript|Afu1g00240-T|Coding||c.-75A>G|||||75|WARNING_TRANSCRIPT_INCOMPLETE,C|downstream_gene_variant|MODIFIER|Afu1g00250|Afu1g00250|transcript|Afu1g00250-T|Coding||c.*1082A>G|||||1082|WARNING_TRANSCRIPT_INCOMPLETE,C|intergenic_region|MODIFIER|Afu1g00240-Afu1g00250|Afu1g00240-Afu1g00250|intergenic_region|Afu1g00240-Afu1g00250|||n.59827T>C||||||	GT:DP:RO:QR:AO:QA:GL	1/1:176:0:0:176:6435:-304.917,-52.9813,0
Chr1_A_fumigatus_Af293	59849	.	G	T	3182.16	.	AB=0;ABP=0;AC=2;AF=1;AN=2;AO=186;CIGAR=1X;DP=187;DPB=187;DPRA=0;EPP=4.69144;EPPR=0;GTI=0;LEN=1;MEANALT=1;MQM=19.7957;MQMR=100;NS=1;NUMALT=1;ODDS=262.456;PAIRED=0.61828;PAIREDR=0;PAO=0;PQA=0;PQR=0;PRO=0;QA=6904;QR=60;RO=0;RPL=102;RPP=6.79286;RPPR=5.18177;RPR=84;RUN=1;SAF=81;SAP=9.73486;SAR=105;SRF=0;SRP=5.18177;SRR=0;TYPE=snp;ANN=T|upstream_gene_variant|MODIFIER|Afu1g00230|Afu1g00230|transcript|Afu1g00230-T|Coding||c.-1794C>A|||||1794|,T|upstream_gene_variant|MODIFIER|Afu1g00240|Afu1g00240|transcript|Afu1g00240-T|Coding||c.-97C>A|||||97|WARNING_TRANSCRIPT_INCOMPLETE,T|downstream_gene_variant|MODIFIER|Afu1g00250|Afu1g00250|transcript|Afu1g00250-T|Coding||c.*1060C>A|||||1060|WARNING_TRANSCRIPT_INCOMPLETE,T|intergenic_region|MODIFIER|Afu1g00240-Afu1g00250|Afu1g00240-Afu1g00250|intergenic_region|Afu1g00240-Afu1g00250|||n.59849G>T||||||	GT:DP:RO:QR:AO:QA:GL	1/1:186:0:0:186:6904:-323.131,-55.9916,0
Chr1_A_fumigatus_Af293	59899	.	G	A	2657.02	.	AB=0;ABP=0;AC=2;AF=1;AN=2;AO=170;CIGAR=1X;DP=171;DPB=171;DPRA=0;EPP=5.51388;EPPR=0;GTI=0;LEN=1;MEANALT=1;MQM=17.8882;MQMR=100;NS=1;NUMALT=1;ODDS=240.275;PAIRED=0.588235;PAIREDR=0;PAO=0;PQA=0;PQR=0;PRO=0;QA=6343;QR=60;RO=0;RPL=82;RPP=3.47014;RPPR=5.18177;RPR=88;RUN=1;SAF=84;SAP=3.06139;SAR=86;SRF=0;SRP=5.18177;SRR=0;TYPE=snp;ANN=A|upstream_gene_variant|MODIFIER|Afu1g00230|Afu1g00230|transcript|Afu1g00230-T|Coding||c.-1844C>T|||||1844|,A|upstream_gene_variant|MODIFIER|Afu1g00240|Afu1g00240|transcript|Afu1g00240-T|Coding||c.-147C>T|||||147|WARNING_TRANSCRIPT_INCOMPLETE,A|downstream_gene_variant|MODIFIER|Afu1g00250|Afu1g00250|transcript|Afu1g00250-T|Coding||c.*1010C>T|||||1010|WARNING_TRANSCRIPT_INCOMPLETE,A|intergenic_region|MODIFIER|Afu1g00240-Afu1g00250|Afu1g00240-Afu1g00250|intergenic_region|Afu1g00240-Afu1g00250|||n.59899G>A||||||	GT:DP:RO:QR:AO:QA:GL	1/1:170:0:0:170:6343:-269.644,-51.1751,0
Chr1_A_fumigatus_Af293	59919	.	G	A	2589.82	.	AB=0;ABP=0;AC=2;AF=1;AN=2;AO=183;CIGAR=1X;DP=184;DPB=184;DPRA=0;EPP=5.01565;EPPR=0;GTI=0;LEN=1;MEANALT=1;MQM=16.4208;MQMR=100;NS=1;NUMALT=1;ODDS=258.297;PAIRED=0.562842;PAIREDR=0;PAO=0;PQA=0;PQR=0;PRO=0;QA=6698;QR=60;RO=0;RPL=95;RPP=3.59173;RPPR=5.18177;RPR=88;RUN=1;SAF=101;SAP=7.29391;SAR=82;SRF=0;SRP=5.18177;SRR=0;TYPE=snp;ANN=A|upstream_gene_variant|MODIFIER|Afu1g00230|Afu1g00230|transcript|Afu1g00230-T|Coding||c.-1864C>T|||||1864|,A|upstream_gene_variant|MODIFIER|Afu1g00240|Afu1g00240|transcript|Afu1g00240-T|Coding||c.-167C>T|||||167|WARNING_TRANSCRIPT_INCOMPLETE,A|downstream_gene_variant|MODIFIER|Afu1g00250|Afu1g00250|transcript|Afu1g00250-T|Coding||c.*990C>T|||||990|WARNING_TRANSCRIPT_INCOMPLETE,A|intergenic_region|MODIFIER|Afu1g00240-Afu1g00250|Afu1g00240-Afu1g00250|intergenic_region|Afu1g00240-Afu1g00250|||n.59919G>A||||||	GT:DP:RO:QR:AO:QA:GL	1/1:183:0:0:183:6698:-263.356,-55.0885,0
Chr1_A_fumigatus_Af293	59928	.	A	G	2446.84	.	AB=0;ABP=0;AC=2;AF=1;AN=2;AO=176;CIGAR=1X;DP=177;DPB=177;DPRA=0;EPP=3.20771;EPPR=0;GTI=0;LEN=1;MEANALT=1;MQM=15.9375;MQMR=100;NS=1;NUMALT=1;ODDS=248.593;PAIRED=0.568182;PAIREDR=0;PAO=0;PQA=0;PQR=0;PRO=0;QA=6527;QR=60;RO=0;RPL=96;RPP=6.16881;RPPR=5.18177;RPR=80;RUN=1;SAF=96;SAP=6.16881;SAR=80;SRF=0;SRP=5.18177;SRR=0;TYPE=snp;ANN=G|upstream_gene_variant|MODIFIER|Afu1g00230|Afu1g00230|transcript|Afu1g00230-T|Coding||c.-1873T>C|||||1873|,G|upstream_gene_variant|MODIFIER|Afu1g00240|Afu1g00240|transcript|Afu1g00240-T|Coding||c.-176T>C|||||176|WARNING_TRANSCRIPT_INCOMPLETE,G|downstream_gene_variant|MODIFIER|Afu1g00250|Afu1g00250|transcript|Afu1g00250-T|Coding||c.*981T>C|||||981|WARNING_TRANSCRIPT_INCOMPLETE,G|intergenic_region|MODIFIER|Afu1g00240-Afu1g00250|Afu1g00240-Afu1g00250|intergenic_region|Afu1g00240-Afu1g00250|||n.59928A>G||||||	GT:DP:RO:QR:AO:QA:GL	1/1:176:0:0:176:6527:-248.997,-52.9813,0
Chr1_A_fumigatus_Af293	59940	.	T	C	2150.22	.	AB=0;ABP=0;AC=2;AF=1;AN=2;AO=169;CIGAR=1X;DP=171;DPB=171;DPRA=0;EPP=3.33152;EPPR=3.0103;GTI=0;LEN=1;MEANALT=1;MQM=14.5976;MQMR=70;NS=1;NUMALT=1;ODDS=234.917;PAIRED=0.568047;PAIREDR=0;PAO=0;PQA=0;PQR=0;PRO=0;QA=6298;QR=70;RO=1;RPL=95;RPP=8.67669;RPPR=3.0103;RPR=74;RUN=1;SAF=96;SAP=9.80739;SAR=73;SRF=1;SRP=3.0103;SRR=0;TYPE=snp;ANN=C|upstream_gene_variant|MODIFIER|Afu1g00230|Afu1g00230|transcript|Afu1g00230-T|Coding||c.-1885A>G|||||1885|,C|upstream_gene_variant|MODIFIER|Afu1g00240|Afu1g00240|transcript|Afu1g00240-T|Coding||c.-188A>G|||||188|WARNING_TRANSCRIPT_INCOMPLETE,C|downstream_gene_variant|MODIFIER|Afu1g00250|Afu1g00250|transcript|Afu1g00250-T|Coding||c.*969A>G|||||969|WARNING_TRANSCRIPT_INCOMPLETE,C|intergenic_region|MODIFIER|Afu1g00240-Afu1g00250|Afu1g00240-Afu1g00250|intergenic_region|Afu1g00240-Afu1g00250|||n.59940T>C||||||	GT:DP:RO:QR:AO:QA:GL	1/1:170:1:10:169:6298:-219.031,-50.1755,0
Chr1_A_fumigatus_Af293	59946	.	C	A	2144.06	.	AB=0;ABP=0;AC=2;AF=1;AN=2;AO=171;CIGAR=1X;DP=172;DPB=172;DPRA=0;EPP=5.15638;EPPR=0;GTI=0;LEN=1;MEANALT=1;MQM=14.4094;MQMR=100;NS=1;NUMALT=1;ODDS=241.662;PAIRED=0.538012;PAIREDR=0;PAO=0;PQA=0;PQR=0;PRO=0;QA=6333;QR=60;RO=0;RPL=85;RPP=3.023;RPPR=5.18177;RPR=86;RUN=1;SAF=97;SAP=9.7279;SAR=74;SRF=0;SRP=5.18177;SRR=0;TYPE=snp;ANN=A|upstream_gene_variant|MODIFIER|Afu1g00230|Afu1g00230|transcript|Afu1g00230-T|Coding||c.-1891G>T|||||1891|,A|upstream_gene_variant|MODIFIER|Afu1g00240|Afu1g00240|transcript|Afu1g00240-T|Coding||c.-194G>T|||||194|WARNING_TRANSCRIPT_INCOMPLETE,A|downstream_gene_variant|MODIFIER|Afu1g00250|Afu1g00250|transcript|Afu1g00250-T|Coding||c.*963G>T|||||963|WARNING_TRANSCRIPT_INCOMPLETE,A|intergenic_region|MODIFIER|Afu1g00240-Afu1g00250|Afu1g00240-Afu1g00250|intergenic_region|Afu1g00240-Afu1g00250|||n.59946C>A||||||	GT:DP:RO:QR:AO:QA:GL	1/1:171:0:0:171:6333:-218.936,-51.4761,0
Chr1_A_fumigatus_Af293	59990	.	C	T	1501.1	.	AB=0;ABP=0;AC=2;AF=1;AN=2;AO=160;CIGAR=1X;DP=161;DPB=161;DPRA=0;EPP=7.40753;EPPR=0;GTI=0;LEN=1;MEANALT=1;MQM=10.7812;MQMR=100;NS=1;NUMALT=1;ODDS=226.412;PAIRED=0.6375;PAIREDR=0;PAO=0;PQA=0;PQR=0;PRO=0;QA=5911;QR=60;RO=0;RPL=75;RPP=4.36747;RPPR=5.18177;RPR=85;RUN=1;SAF=84;SAP=3.87889;SAR=76;SRF=0;SRP=5.18177;SRR=0;TYPE=snp;ANN=T|upstream_gene_variant|MODIFIER|Afu1g00230|Afu1g00230|transcript|Afu1g00230-T|Coding||c.-1935G>A|||||1935|,T|upstream_gene_variant|MODIFIER|Afu1g00240|Afu1g00240|transcript|Afu1g00240-T|Coding||c.-238G>A|||||238|WARNING_TRANSCRIPT_INCOMPLETE,T|downstream_gene_variant|MODIFIER|Afu1g00250|Afu1g00250|transcript|Afu1g00250-T|Coding||c.*919G>A|||||919|WARNING_TRANSCRIPT_INCOMPLETE,T|intergenic_region|MODIFIER|Afu1g00240-Afu1g00250|Afu1g00240-Afu1g00250|intergenic_region|Afu1g00240-Afu1g00250|||n.59990C>T||||||	GT:DP:RO:QR:AO:QA:GL	1/1:160:0:0:160:5911:-154.372,-48.1648,0
Chr1_A_fumigatus_Af293	59998	.	A	G	1493.96	.	AB=0;ABP=0;AC=2;AF=1;AN=2;AO=163;CIGAR=1X;DP=164;DPB=164;DPRA=0;EPP=15.8127;EPPR=0;GTI=0;LEN=1;MEANALT=1;MQM=10.6687;MQMR=100;NS=1;NUMALT=1;ODDS=230.571;PAIRED=0.662577;PAIREDR=0;PAO=0;PQA=0;PQR=0;PRO=0;QA=6076;QR=60;RO=0;RPL=84;RPP=3.34335;RPPR=5.18177;RPR=79;RUN=1;SAF=84;SAP=3.34335;SAR=79;SRF=0;SRP=5.18177;SRR=0;TYPE=snp;ANN=G|upstream_gene_variant|MODIFIER|Afu1g00230|Afu1g00230|transcript|Afu1g00230-T|Coding||c.-1943T>C|||||1943|,G|upstream_gene_variant|MODIFIER|Afu1g00240|Afu1g00240|transcript|Afu1g00240-T|Coding||c.-246T>C|||||246|WARNING_TRANSCRIPT_INCOMPLETE,G|downstream_gene_variant|MODIFIER|Afu1g00250|Afu1g00250|transcript|Afu1g00250-T|Coding||c.*911T>C|||||911|WARNING_TRANSCRIPT_INCOMPLETE,G|intergenic_region|MODIFIER|Afu1g00240-Afu1g00250|Afu1g00240-Afu1g00250|intergenic_region|Afu1g00240-Afu1g00250|||n.59998A>G||||||	GT:DP:RO:QR:AO:QA:GL	1/1:163:0:0:163:6076:-154.357,-49.0679,0
Chr1_A_fumigatus_Af293	60005	.	T	G	1440.1	.	AB=0;ABP=0;AC=2;AF=1;AN=2;AO=165;CIGAR=1X;DP=166;DPB=166;DPRA=0;EPP=15.6575;EPPR=0;GTI=0;LEN=1;MEANALT=1;MQM=10.1212;MQMR=100;NS=1;NUMALT=1;ODDS=233.344;PAIRED=0.709091;PAIREDR=0;PAO=0;PQA=0;PQR=0;PRO=0;QA=6052;QR=60;RO=0;RPL=87;RPP=4.0763;RPPR=5.18177;RPR=78;RUN=1;SAF=82;SAP=3.02346;SAR=83;SRF=0;SRP=5.18177;SRR=0;TYPE=snp;ANN=G|upstream_gene_variant|MODIFIER|Afu1g00230|Afu1g00230|transcript|Afu1g00230-T|Coding||c.-1950A>C|||||1950|,G|upstream_gene_variant|MODIFIER|Afu1g00240|Afu1g00240|transcript|Afu1g00240-T|Coding||c.-253A>C|||||253|WARNING_TRANSCRIPT_INCOMPLETE,G|downstream_gene_variant|MODIFIER|Afu1g00250|Afu1g00250|transcript|Afu1g00250-T|Coding||c.*904A>C|||||904|WARNING_TRANSCRIPT_INCOMPLETE,G|intergenic_region|MODIFIER|Afu1g00240-Afu1g00250|Afu1g00240-Afu1g00250|intergenic_region|Afu1g00240-Afu1g00250|||n.60005T>G||||||	GT:DP:RO:QR:AO:QA:GL	1/1:165:0:0:165:6052:-149.005,-49.67,0
Chr1_A_fumigatus_Af293	60029	.	G	A	1210.3	.	AB=0;ABP=0;AC=2;AF=1;AN=2;AO=150;CIGAR=1X;DP=151;DPB=151;DPRA=0;EPP=5.84769;EPPR=0;GTI=0;LEN=1;MEANALT=1;MQM=9.7;MQMR=100;NS=1;NUMALT=1;ODDS=212.549;PAIRED=0.74;PAIREDR=0;PAO=0;PQA=0;PQR=0;PRO=0;QA=5072;QR=60;RO=0;RPL=88;RPP=12.7964;RPPR=5.18177;RPR=62;RUN=1;SAF=72;SAP=3.53145;SAR=78;SRF=0;SRP=5.18177;SRR=0;TYPE=snp;ANN=A|upstream_gene_variant|MODIFIER|Afu1g00230|Afu1g00230|transcript|Afu1g00230-T|Coding||c.-1974C>T|||||1974|,A|upstream_gene_variant|MODIFIER|Afu1g00240|Afu1g00240|transcript|Afu1g00240-T|Coding||c.-277C>T|||||277|WARNING_TRANSCRIPT_INCOMPLETE,A|downstream_gene_variant|MODIFIER|Afu1g00250|Afu1g00250|transcript|Afu1g00250-T|Coding||c.*880C>T|||||880|WARNING_TRANSCRIPT_INCOMPLETE,A|intergenic_region|MODIFIER|Afu1g00240-Afu1g00250|Afu1g00240-Afu1g00250|intergenic_region|Afu1g00240-Afu1g00250|||n.60029G>A||||||	GT:DP:RO:QR:AO:QA:GL	1/1:150:0:0:150:5072:-125.901,-45.1545,0
Chr1_A_fumigatus_Af293	60040	.	A	C	1116.53	.	AB=0;ABP=0;AC=2;AF=1;AN=2;AO=145;CIGAR=1X;DP=146;DPB=146;DPRA=0;EPP=3.74411;EPPR=0;GTI=0;LEN=1;MEANALT=1;MQM=9;MQMR=100;NS=1;NUMALT=1;ODDS=205.618;PAIRED=0.772414;PAIREDR=0;PAO=0;PQA=0;PQR=0;PRO=0;QA=5409;QR=60;RO=0;RPL=86;RPP=13.9276;RPPR=5.18177;RPR=59;RUN=1;SAF=70;SAP=3.38469;SAR=75;SRF=0;SRP=5.18177;SRR=0;TYPE=snp;ANN=C|upstream_gene_variant|MODIFIER|Afu1g00230|Afu1g00230|transcript|Afu1g00230-T|Coding||c.-1985T>G|||||1985|,C|upstream_gene_variant|MODIFIER|Afu1g00240|Afu1g00240|transcript|Afu1g00240-T|Coding||c.-288T>G|||||288|WARNING_TRANSCRIPT_INCOMPLETE,C|downstream_gene_variant|MODIFIER|Afu1g00250|Afu1g00250|transcript|Afu1g00250-T|Coding||c.*869T>G|||||869|WARNING_TRANSCRIPT_INCOMPLETE,C|intergenic_region|MODIFIER|Afu1g00240-Afu1g00250|Afu1g00240-Afu1g00250|intergenic_region|Afu1g00240-Afu1g00250|||n.60040A>C||||||	GT:DP:RO:QR:AO:QA:GL	1/1:145:0:0:145:5409:-116.393,-43.6494,0
Chr1_A_fumigatus_Af293	60048	.	G	T	963.735	.	AB=0;ABP=0;AC=2;AF=1;AN=2;AO=135;CIGAR=1X;DP=136;DPB=136;DPRA=0;EPP=5.72866;EPPR=0;GTI=0;LEN=1;MEANALT=1;MQM=8.39259;MQMR=100;NS=1;NUMALT=1;ODDS=191.755;PAIRED=0.807407;PAIREDR=0;PAO=0;PQA=0;PQR=0;PRO=0;QA=5058;QR=60;RO=0;RPL=80;RPP=13.0634;RPPR=5.18177;RPR=55;RUN=1;SAF=60;SAP=6.62942;SAR=75;SRF=0;SRP=5.18177;SRR=0;TYPE=snp;ANN=T|upstream_gene_variant|MODIFIER|Afu1g00230|Afu1g00230|transcript|Afu1g00230-T|Coding||c.-1993C>A|||||1993|,T|upstream_gene_variant|MODIFIER|Afu1g00240|Afu1g00240|transcript|Afu1g00240-T|Coding||c.-296C>A|||||296|WARNING_TRANSCRIPT_INCOMPLETE,T|downstream_gene_variant|MODIFIER|Afu1g00250|Afu1g00250|transcript|Afu1g00250-T|Coding||c.*861C>A|||||861|WARNING_TRANSCRIPT_INCOMPLETE,T|intergenic_region|MODIFIER|Afu1g00240-Afu1g00250|Afu1g00240-Afu1g00250|intergenic_region|Afu1g00240-Afu1g00250|||n.60048G>T||||||	GT:DP:RO:QR:AO:QA:GL	1/1:135:0:0:135:5058:-101.499,-40.6391,0
Chr1_A_fumigatus_Af293	60054	.	TTTC	CTTT	936.147	.	AB=0;ABP=0;AC=2;AF=1;AN=2;AO=122;CIGAR=1X2M1X;DP=123;DPB=127.5;DPRA=0;EPP=7.56683;EPPR=0;GTI=0;LEN=4;MEANALT=1;MQM=8.36885;MQMR=0;NS=1;NUMALT=1;ODDS=180.665;PAIRED=0.803279;PAIREDR=0;PAO=10;PQA=164;PQR=0;PRO=0;QA=4545;QR=0;RO=0;RPL=73;RPP=13.2625;RPPR=0;RPR=49;RUN=1;SAF=50;SAP=11.625;SAR=72;SRF=0;SRP=0;SRR=0;TYPE=complex;ANN=CTTT|upstream_gene_variant|MODIFIER|Afu1g00230|Afu1g00230|transcript|Afu1g00230-T|Coding||c.-2002_-1999delGAAAinsAAAG|||||1999|,CTTT|upstream_gene_variant|MODIFIER|Afu1g00240|Afu1g00240|transcript|Afu1g00240-T|Coding||c.-305_-302delGAAAinsAAAG|||||302|WARNING_TRANSCRIPT_INCOMPLETE,CTTT|downstream_gene_variant|MODIFIER|Afu1g00250|Afu1g00250|transcript|Afu1g00250-T|Coding||c.*852_*855delGAAAinsAAAG|||||855|WARNING_TRANSCRIPT_INCOMPLETE,CTTT|intergenic_region|MODIFIER|Afu1g00240-Afu1g00250|Afu1g00240-Afu1g00250|intergenic_region|Afu1g00240-Afu1g00250|||n.60054_60057delTTTCinsCTTT||||||	GT:DP:RO:QR:AO:QA:GL	1/1:122:0:0:122:4545:-99.3768,-39.736,0
Chr1_A_fumigatus_Af293	60086	.	C	T	1293.69	.	AB=0;ABP=0;AC=2;AF=1;AN=2;AO=123;CIGAR=1X;DP=124;DPB=124;DPRA=0;EPP=3.87536;EPPR=0;GTI=0;LEN=1;MEANALT=1;MQM=12.1463;MQMR=100;NS=1;NUMALT=1;ODDS=175.119;PAIRED=0.813008;PAIREDR=0;PAO=0;PQA=0;PQR=0;PRO=0;QA=4543;QR=60;RO=0;RPL=62;RPP=3.02795;RPPR=5.18177;RPR=61;RUN=1;SAF=67;SAP=5.14646;SAR=56;SRF=0;SRP=5.18177;SRR=0;TYPE=snp;ANN=T|upstream_gene_variant|MODIFIER|Afu1g00230|Afu1g00230|transcript|Afu1g00230-T|Coding||c.-2031G>A|||||2031|,T|upstream_gene_variant|MODIFIER|Afu1g00240|Afu1g00240|transcript|Afu1g00240-T|Coding||c.-334G>A|||||334|WARNING_TRANSCRIPT_INCOMPLETE,T|downstream_gene_variant|MODIFIER|Afu1g00250|Afu1g00250|transcript|Afu1g00250-T|Coding||c.*823G>A|||||823|WARNING_TRANSCRIPT_INCOMPLETE,T|intergenic_region|MODIFIER|Afu1g00240-Afu1g00250|Afu1g00240-Afu1g00250|intergenic_region|Afu1g00240-Afu1g00250|||n.60086C>T||||||	GT:DP:RO:QR:AO:QA:GL	1/1:123:0:0:123:4543:-133.101,-37.0267,0
Chr1_A_fumigatus_Af293	60091	.	CAA	CA	1288.51	.	AB=0;ABP=0;AC=2;AF=1;AN=2;AO=114;CIGAR=1M1D1M;DP=122;DPB=86;DPRA=0;EPP=7.88659;EPPR=3.0103;GTI=0;LEN=1;MEANALT=2;MQM=13.3772;MQMR=11.75;NS=1;NUMALT=1;ODDS=154.357;PAIRED=0.807018;PAIREDR=1;PAO=4;PQA=41.5;PQR=15.5;PRO=2;QA=4002;QR=137;RO=4;RPL=54;RPP=3.69603;RPPR=11.6962;RPR=60;RUN=1;SAF=65;SAP=7.88659;SAR=49;SRF=2;SRP=3.0103;SRR=2;TYPE=del;ANN=CA|upstream_gene_variant|MODIFIER|Afu1g00230|Afu1g00230|transcript|Afu1g00230-T|Coding||c.-2038delT|||||2038|,CA|upstream_gene_variant|MODIFIER|Afu1g00240|Afu1g00240|transcript|Afu1g00240-T|Coding||c.-341delT|||||341|WARNING_TRANSCRIPT_INCOMPLETE,CA|downstream_gene_variant|MODIFIER|Afu1g00250|Afu1g00250|transcript|Afu1g00250-T|Coding||c.*816delT|||||816|WARNING_TRANSCRIPT_INCOMPLETE,CA|intergenic_region|MODIFIER|Afu1g00240-Afu1g00250|Afu1g00240-Afu1g00250|intergenic_region|Afu1g00240-Afu1g00250|||n.60093delA||||||	GT:DP:RO:QR:AO:QA:GL	1/1:121:4:137:114:4002:-131.215,-34.3437,0
Chr1_A_fumigatus_Af293	60098	.	C	T	1649.08	.	AB=0;ABP=0;AC=2;AF=1;AN=2;AO=130;CIGAR=1X;DP=131;DPB=131;DPRA=0;EPP=5.41562;EPPR=0;GTI=0;LEN=1;MEANALT=1;MQM=14.7462;MQMR=100;NS=1;NUMALT=1;ODDS=184.823;PAIRED=0.792308;PAIREDR=0;PAO=0;PQA=0;PQR=0;PRO=0;QA=4763;QR=60;RO=0;RPL=54;RPP=11.0949;RPPR=5.18177;RPR=76;RUN=1;SAF=71;SAP=5.41562;SAR=59;SRF=0;SRP=5.18177;SRR=0;TYPE=snp;ANN=T|upstream_gene_variant|MODIFIER|Afu1g00230|Afu1g00230|transcript|Afu1g00230-T|Coding||c.-2043G>A|||||2043|,T|upstream_gene_variant|MODIFIER|Afu1g00240|Afu1g00240|transcript|Afu1g00240-T|Coding||c.-346G>A|||||346|WARNING_TRANSCRIPT_INCOMPLETE,T|downstream_gene_variant|MODIFIER|Afu1g00250|Afu1g00250|transcript|Afu1g00250-T|Coding||c.*811G>A|||||811|WARNING_TRANSCRIPT_INCOMPLETE,T|intergenic_region|MODIFIER|Afu1g00240-Afu1g00250|Afu1g00240-Afu1g00250|intergenic_region|Afu1g00240-Afu1g00250|||n.60098C>T||||||	GT:DP:RO:QR:AO:QA:GL	1/1:130:0:0:130:4763:-169.66,-39.1339,0
Chr1_A_fumigatus_Af293	60116	.	A	G	1996.25	.	AB=0;ABP=0;AC=2;AF=1;AN=2;AO=134;CIGAR=1X;DP=135;DPB=135;DPRA=0;EPP=6.18648;EPPR=0;GTI=0;LEN=1;MEANALT=1;MQM=17.4328;MQMR=100;NS=1;NUMALT=1;ODDS=190.369;PAIRED=0.738806;PAIREDR=0;PAO=0;PQA=0;PQR=0;PRO=0;QA=4931;QR=60;RO=0;RPL=52;RPP=17.5948;RPPR=5.18177;RPR=82;RUN=1;SAF=76;SAP=8.26073;SAR=58;SRF=0;SRP=5.18177;SRR=0;TYPE=snp;ANN=G|upstream_gene_variant|MODIFIER|Afu1g00230|Afu1g00230|transcript|Afu1g00230-T|Coding||c.-2061T>C|||||2061|,G|upstream_gene_variant|MODIFIER|Afu1g00240|Afu1g00240|transcript|Afu1g00240-T|Coding||c.-364T>C|||||364|WARNING_TRANSCRIPT_INCOMPLETE,G|downstream_gene_variant|MODIFIER|Afu1g00250|Afu1g00250|transcript|Afu1g00250-T|Coding||c.*793T>C|||||793|WARNING_TRANSCRIPT_INCOMPLETE,G|intergenic_region|MODIFIER|Afu1g00240-Afu1g00250|Afu1g00240-Afu1g00250|intergenic_region|Afu1g00240-Afu1g00250|||n.60116A>G||||||	GT:DP:RO:QR:AO:QA:GL	1/1:134:0:0:134:4931:-205.411,-40.338,0
Chr1_A_fumigatus_Af293	60150	.	G	A	2491.63	.	AB=0;ABP=0;AC=2;AF=1;AN=2;AO=153;CIGAR=1X;DP=154;DPB=154;DPRA=0;EPP=3.02449;EPPR=0;GTI=0;LEN=1;MEANALT=1;MQM=18.8562;MQMR=100;NS=1;NUMALT=1;ODDS=216.708;PAIRED=0.745098;PAIREDR=0;PAO=0;PQA=0;PQR=0;PRO=0;QA=5492;QR=60;RO=0;RPL=81;RPP=4.1599;RPPR=5.18177;RPR=72;RUN=1;SAF=88;SAP=10.5182;SAR=65;SRF=0;SRP=5.18177;SRR=0;TYPE=snp;ANN=A|upstream_gene_variant|MODIFIER|Afu1g00230|Afu1g00230|transcript|Afu1g00230-T|Coding||c.-2095C>T|||||2095|,A|upstream_gene_variant|MODIFIER|Afu1g00240|Afu1g00240|transcript|Afu1g00240-T|Coding||c.-398C>T|||||398|WARNING_TRANSCRIPT_INCOMPLETE,A|downstream_gene_variant|MODIFIER|Afu1g00250|Afu1g00250|transcript|Afu1g00250-T|Coding||c.*759C>T|||||759|WARNING_TRANSCRIPT_INCOMPLETE,A|intergenic_region|MODIFIER|Afu1g00240-Afu1g00250|Afu1g00240-Afu1g00250|intergenic_region|Afu1g00240-Afu1g00250|||n.60150G>A||||||	GT:DP:RO:QR:AO:QA:GL	1/1:153:0:0:153:5492:-253.601,-46.0576,0
Chr1_A_fumigatus_Af293	60171	.	G	C	1922.09	.	AB=0;ABP=0;AC=2;AF=1;AN=2;AO=123;CIGAR=1X;DP=124;DPB=124;DPRA=0;EPP=8.11238;EPPR=0;GTI=0;LEN=1;MEANALT=1;MQM=18.6423;MQMR=100;NS=1;NUMALT=1;ODDS=175.119;PAIRED=0.731707;PAIREDR=0;PAO=0;PQA=0;PQR=0;PRO=0;QA=4517;QR=60;RO=0;RPL=88;RPP=52.6011;RPPR=5.18177;RPR=35;RUN=1;SAF=71;SAP=9.38348;SAR=52;SRF=0;SRP=5.18177;SRR=0;TYPE=snp;ANN=C|upstream_gene_variant|MODIFIER|Afu1g00230|Afu1g00230|transcript|Afu1g00230-T|Coding||c.-2116C>G|||||2116|,C|upstream_gene_variant|MODIFIER|Afu1g00240|Afu1g00240|transcript|Afu1g00240-T|Coding||c.-419C>G|||||419|WARNING_TRANSCRIPT_INCOMPLETE,C|downstream_gene_variant|MODIFIER|Afu1g00250|Afu1g00250|transcript|Afu1g00250-T|Coding||c.*738C>G|||||738|WARNING_TRANSCRIPT_INCOMPLETE,C|intergenic_region|MODIFIER|Afu1g00240-Afu1g00250|Afu1g00240-Afu1g00250|intergenic_region|Afu1g00240-Afu1g00250|||n.60171G>C||||||	GT:DP:RO:QR:AO:QA:GL	1/1:123:0:0:123:4517:-201.864,-37.0267,0
Chr1_A_fumigatus_Af293	60202	.	TG	CA	741.127	.	AB=0;ABP=0;AC=2;AF=1;AN=2;AO=66;CIGAR=2X;DP=69;DPB=68.5;DPRA=0;EPP=6.30041;EPPR=0;GTI=0;LEN=2;MEANALT=3;MQM=16.6212;MQMR=0;NS=1;NUMALT=1;ODDS=96.1006;PAIRED=0.727273;PAIREDR=0;PAO=0;PQA=0;PQR=0;PRO=0;QA=2324;QR=0;RO=0;RPL=66;RPP=146.327;RPPR=0;RPR=0;RUN=1;SAF=38;SAP=6.30041;SAR=28;SRF=0;SRP=0;SRR=0;TYPE=mnp;ANN=CA|upstream_gene_variant|MODIFIER|Afu1g00230|Afu1g00230|transcript|Afu1g00230-T|Coding||c.-2148_-2147delCAinsTG|||||2147|,CA|upstream_gene_variant|MODIFIER|Afu1g00240|Afu1g00240|transcript|Afu1g00240-T|Coding||c.-451_-450delCAinsTG|||||450|WARNING_TRANSCRIPT_INCOMPLETE,CA|downstream_gene_variant|MODIFIER|Afu1g00250|Afu1g00250|transcript|Afu1g00250-T|Coding||c.*706_*707delCAinsTG|||||707|WARNING_TRANSCRIPT_INCOMPLETE,CA|intergenic_region|MODIFIER|Afu1g00240-Afu1g00250|Afu1g00240-Afu1g00250|intergenic_region|Afu1g00240-Afu1g00250|||n.60202_60203delTGinsCA||||||	GT:DP:RO:QR:AO:QA:GL	1/1:68:0:0:66:2324:-96.6502,-19.868,0
Chr1_A_fumigatus_Af293	60208	.	A	C	645.87	.	AB=0;ABP=0;AC=2;AF=1;AN=2;AO=60;CIGAR=1X;DP=61;DPB=61;DPRA=0;EPP=5.32654;EPPR=0;GTI=0;LEN=1;MEANALT=1;MQM=15.9333;MQMR=100;NS=1;NUMALT=1;ODDS=87.7828;PAIRED=0.766667;PAIREDR=0;PAO=0;PQA=0;PQR=0;PRO=0;QA=2143;QR=60;RO=0;RPL=60;RPP=133.299;RPPR=5.18177;RPR=0;RUN=1;SAF=34;SAP=5.32654;SAR=26;SRF=0;SRP=5.18177;SRR=0;TYPE=snp;ANN=C|upstream_gene_variant|MODIFIER|Afu1g00230|Afu1g00230|transcript|Afu1g00230-T|Coding||c.-2153T>G|||||2153|,C|upstream_gene_variant|MODIFIER|Afu1g00240|Afu1g00240|transcript|Afu1g00240-T|Coding||c.-456T>G|||||456|WARNING_TRANSCRIPT_INCOMPLETE,C|downstream_gene_variant|MODIFIER|Afu1g00250|Afu1g00250|transcript|Afu1g00250-T|Coding||c.*701T>G|||||701|WARNING_TRANSCRIPT_INCOMPLETE,C|intergenic_region|MODIFIER|Afu1g00240-Afu1g00250|Afu1g00240-Afu1g00250|intergenic_region|Afu1g00240-Afu1g00250|||n.60208A>C||||||	GT:DP:RO:QR:AO:QA:GL	1/1:60:0:0:60:2143:-85.0836,-18.0618,0
Chr1_A_fumigatus_Af293	60231	.	TC	TG	65.9023	.	AB=0;ABP=0;AC=2;AF=1;AN=2;AO=14;CIGAR=1M1X;DP=19;DPB=20.5;DPRA=0;EPP=3.0103;EPPR=0;GTI=0;LEN=1;MEANALT=2;MQM=9.92857;MQMR=0;NS=1;NUMALT=1;ODDS=13.0909;PAIRED=0.928571;PAIREDR=0;PAO=0;PQA=0;PQR=0;PRO=0;QA=446;QR=0;RO=0;RPL=14;RPP=33.4109;RPPR=0;RPR=0;RUN=1;SAF=7;SAP=3.0103;SAR=7;SRF=0;SRP=0;SRR=0;TYPE=snp;ANN=TG|upstream_gene_variant|MODIFIER|Afu1g00230|Afu1g00230|transcript|Afu1g00230-T|Coding||c.-2177G>C|||||2177|,TG|upstream_gene_variant|MODIFIER|Afu1g00240|Afu1g00240|transcript|Afu1g00240-T|Coding||c.-480G>C|||||480|WARNING_TRANSCRIPT_INCOMPLETE,TG|downstream_gene_variant|MODIFIER|Afu1g00250|Afu1g00250|transcript|Afu1g00250-T|Coding||c.*677G>C|||||677|WARNING_TRANSCRIPT_INCOMPLETE,TG|intergenic_region|MODIFIER|Afu1g00240-Afu1g00250|Afu1g00240-Afu1g00250|intergenic_region|Afu1g00240-Afu1g00250|||n.60232C>G||||||	GT:DP:RO:QR:AO:QA:GL	1/1:18:0:0:14:446:-12.1624,-4.21442,0
Chr1_A_fumigatus_Af293	60253	.	T	G	142.925	.	AB=0;ABP=0;AC=2;AF=1;AN=2;AO=30;CIGAR=1X;DP=31;DPB=31;DPRA=0;EPP=17.1973;EPPR=0;GTI=0;LEN=1;MEANALT=1;MQM=10.8;MQMR=100;NS=1;NUMALT=1;ODDS=32.9096;PAIRED=0.633333;PAIREDR=0;PAO=0;PQA=0;PQR=0;PRO=0;QA=971;QR=60;RO=0;RPL=0;RPP=68.1545;RPPR=5.18177;RPR=30;RUN=1;SAF=8;SAP=17.1973;SAR=22;SRF=0;SRP=5.18177;SRR=0;TYPE=snp;ANN=G|upstream_gene_variant|MODIFIER|Afu1g00230|Afu1g00230|transcript|Afu1g00230-T|Coding||c.-2198A>C|||||2198|,G|upstream_gene_variant|MODIFIER|Afu1g00240|Afu1g00240|transcript|Afu1g00240-T|Coding||c.-501A>C|||||501|WARNING_TRANSCRIPT_INCOMPLETE,G|downstream_gene_variant|MODIFIER|Afu1g00250|Afu1g00250|transcript|Afu1g00250-T|Coding||c.*656A>C|||||656|WARNING_TRANSCRIPT_INCOMPLETE,G|intergenic_region|MODIFIER|Afu1g00240-Afu1g00250|Afu1g00240-Afu1g00250|intergenic_region|Afu1g00240-Afu1g00250|||n.60253T>G||||||	GT:DP:RO:QR:AO:QA:GL	1/1:30:0:0:30:971:-27.8504,-9.0309,0
Chr1_A_fumigatus_Af293	60298	.	GCAT	GT	1367.96	.	AB=0;ABP=0;AC=2;AF=1;AN=2;AO=92;CIGAR=1M2D1M;DP=98;DPB=54.5;DPRA=0;EPP=6.40913;EPPR=0;GTI=0;LEN=2;MEANALT=2;MQM=16.837;MQMR=0;NS=1;NUMALT=1;ODDS=139.769;PAIRED=0.434783;PAIREDR=0;PAO=6.5;PQA=118;PQR=0;PRO=1.5;QA=3274;QR=0;RO=0;RPL=26;RPP=40.775;RPPR=0;RPR=66;RUN=1;SAF=38;SAP=9.05266;SAR=54;SRF=0;SRP=0;SRR=0;TYPE=del;ANN=GT|upstream_gene_variant|MODIFIER|Afu1g00230|Afu1g00230|transcript|Afu1g00230-T|Coding||c.-2245_-2244delTG|||||2244|,GT|upstream_gene_variant|MODIFIER|Afu1g00240|Afu1g00240|transcript|Afu1g00240-T|Coding||c.-548_-547delTG|||||547|WARNING_TRANSCRIPT_INCOMPLETE,GT|downstream_gene_variant|MODIFIER|Afu1g00250|Afu1g00250|transcript|Afu1g00250-T|Coding||c.*609_*610delTG|||||610|WARNING_TRANSCRIPT_INCOMPLETE,GT|intergenic_region|MODIFIER|Afu1g00240-Afu1g00250|Afu1g00240-Afu1g00250|intergenic_region|Afu1g00240-Afu1g00250|||n.60299_60300delCA||||||	GT:DP:RO:QR:AO:QA:GL	1/1:97:0:0:92:3274:-144.837,-31.0061,0
Chr1_A_fumigatus_Af293	60345	.	A	G	2632.74	.	AB=0;ABP=0;AC=2;AF=1;AN=2;AO=163;CIGAR=1X;DP=164;DPB=164;DPRA=0;EPP=3.1302;EPPR=0;GTI=0;LEN=1;MEANALT=1;MQM=18.7546;MQMR=100;NS=1;NUMALT=1;ODDS=230.571;PAIRED=0.368098;PAIREDR=0;PAO=0;PQA=0;PQR=0;PRO=0;QA=5877;QR=60;RO=0;RPL=76;RPP=4.62225;RPPR=5.18177;RPR=87;RUN=1;SAF=77;SAP=4.08938;SAR=86;SRF=0;SRP=5.18177;SRR=0;TYPE=snp;ANN=G|upstream_gene_variant|MODIFIER|Afu1g00230|Afu1g00230|transcript|Afu1g00230-T|Coding||c.-2290T>C|||||2290|,G|upstream_gene_variant|MODIFIER|Afu1g00240|Afu1g00240|transcript|Afu1g00240-T|Coding||c.-593T>C|||||593|WARNING_TRANSCRIPT_INCOMPLETE,G|downstream_gene_variant|MODIFIER|Afu1g00250|Afu1g00250|transcript|Afu1g00250-T|Coding||c.*564T>C|||||564|WARNING_TRANSCRIPT_INCOMPLETE,G|intergenic_region|MODIFIER|Afu1g00240-Afu1g00250|Afu1g00240-Afu1g00250|intergenic_region|Afu1g00240-Afu1g00250|||n.60345A>G||||||	GT:DP:RO:QR:AO:QA:GL	1/1:163:0:0:163:5877:-267.168,-49.0679,0
Chr1_A_fumigatus_Af293	60352	.	C	A	2725.47	.	AB=0;ABP=0;AC=2;AF=1;AN=2;AO=168;CIGAR=1X;DP=169;DPB=169;DPRA=0;EPP=6.31921;EPPR=0;GTI=0;LEN=1;MEANALT=1;MQM=18.744;MQMR=100;NS=1;NUMALT=1;ODDS=237.503;PAIRED=0.339286;PAIREDR=0;PAO=0;PQA=0;PQR=0;PRO=0;QA=6175;QR=60;RO=0;RPL=81;RPP=3.47562;RPPR=5.18177;RPR=87;RUN=1;SAF=85;SAP=3.062;SAR=83;SRF=0;SRP=5.18177;SRR=0;TYPE=snp;ANN=A|upstream_gene_variant|MODIFIER|Afu1g00230|Afu1g00230|transcript|Afu1g00230-T|Coding||c.-2297G>T|||||2297|,A|upstream_gene_variant|MODIFIER|Afu1g00240|Afu1g00240|transcript|Afu1g00240-T|Coding||c.-600G>T|||||600|WARNING_TRANSCRIPT_INCOMPLETE,A|downstream_gene_variant|MODIFIER|Afu1g00250|Afu1g00250|transcript|Afu1g00250-T|Coding||c.*557G>T|||||557|WARNING_TRANSCRIPT_INCOMPLETE,A|intergenic_region|MODIFIER|Afu1g00240-Afu1g00250|Afu1g00240-Afu1g00250|intergenic_region|Afu1g00240-Afu1g00250|||n.60352C>A||||||	GT:DP:RO:QR:AO:QA:GL	1/1:168:0:0:168:6175:-276.562,-50.573,0
Chr1_A_fumigatus_Af293	60374	.	G	A	2820.43	.	AB=0;ABP=0;AC=2;AF=1;AN=2;AO=173;CIGAR=1X;DP=174;DPB=174;DPRA=0;EPP=5.83447;EPPR=0;GTI=0;LEN=1;MEANALT=1;MQM=18.8671;MQMR=100;NS=1;NUMALT=1;ODDS=244.434;PAIRED=0.358382;PAIREDR=0;PAO=0;PQA=0;PQR=0;PRO=0;QA=6421;QR=60;RO=0;RPL=94;RPP=5.83447;RPPR=5.18177;RPR=79;RUN=1;SAF=80;SAP=5.13156;SAR=93;SRF=0;SRP=5.18177;SRR=0;TYPE=snp;ANN=A|upstream_gene_variant|MODIFIER|Afu1g00230|Afu1g00230|transcript|Afu1g00230-T|Coding||c.-2319C>T|||||2319|,A|upstream_gene_variant|MODIFIER|Afu1g00240|Afu1g00240|transcript|Afu1g00240-T|Coding||c.-622C>T|||||622|WARNING_TRANSCRIPT_INCOMPLETE,A|downstream_gene_variant|MODIFIER|Afu1g00250|Afu1g00250|transcript|Afu1g00250-T|Coding||c.*535C>T|||||535|WARNING_TRANSCRIPT_INCOMPLETE,A|intergenic_region|MODIFIER|Afu1g00240-Afu1g00250|Afu1g00240-Afu1g00250|intergenic_region|Afu1g00240-Afu1g00250|||n.60374G>A||||||	GT:DP:RO:QR:AO:QA:GL	1/1:173:0:0:173:6421:-286.469,-52.0782,0
Chr1_A_fumigatus_Af293	60401	.	T	G	3106.4	.	AB=0;ABP=0;AC=2;AF=1;AN=2;AO=166;CIGAR=1X;DP=167;DPB=167;DPRA=0;EPP=3.48122;EPPR=0;GTI=0;LEN=1;MEANALT=1;MQM=21.994;MQMR=100;NS=1;NUMALT=1;ODDS=234.73;PAIRED=0.319277;PAIREDR=0;PAO=0;PQA=0;PQR=0;PRO=0;QA=6032;QR=60;RO=0;RPL=91;RPP=6.35908;RPPR=5.18177;RPR=75;RUN=1;SAF=87;SAP=3.84749;SAR=79;SRF=0;SRP=5.18177;SRR=0;TYPE=snp;ANN=G|upstream_gene_variant|MODIFIER|Afu1g00230|Afu1g00230|transcript|Afu1g00230-T|Coding||c.-2346A>C|||||2346|,G|upstream_gene_variant|MODIFIER|Afu1g00240|Afu1g00240|transcript|Afu1g00240-T|Coding||c.-649A>C|||||649|WARNING_TRANSCRIPT_INCOMPLETE,G|downstream_gene_variant|MODIFIER|Afu1g00250|Afu1g00250|transcript|Afu1g00250-T|Coding||c.*508A>C|||||508|WARNING_TRANSCRIPT_INCOMPLETE,G|intergenic_region|MODIFIER|Afu1g00240-Afu1g00250|Afu1g00240-Afu1g00250|intergenic_region|Afu1g00240-Afu1g00250|||n.60401T>G||||||	GT:DP:RO:QR:AO:QA:GL	1/1:166:0:0:166:6032:-314.729,-49.971,0
Chr1_A_fumigatus_Af293	60415	.	AGG	AGGG	2535.97	.	AB=0;ABP=0;AC=2;AF=1;AN=2;AO=148;CIGAR=1M1I2M;DP=157;DPB=208;DPRA=0;EPP=3.06899;EPPR=4.09604;GTI=0;LEN=1;MEANALT=1;MQM=23.7635;MQMR=20.5;NS=1;NUMALT=1;ODDS=175.713;PAIRED=0.290541;PAIREDR=0.375;PAO=2;PQA=51.5;PQR=51.5;PRO=2;QA=3356;QR=248;RO=8;RPL=77;RPP=3.5385;RPPR=12.7819;RPR=71;RUN=1;SAF=84;SAP=8.87914;SAR=64;SRF=4;SRP=3.0103;SRR=4;TYPE=ins;ANN=AGGG|upstream_gene_variant|MODIFIER|Afu1g00230|Afu1g00230|transcript|Afu1g00230-T|Coding||c.-2363_-2362insC|||||2363|,AGGG|upstream_gene_variant|MODIFIER|Afu1g00240|Afu1g00240|transcript|Afu1g00240-T|Coding||c.-666_-665insC|||||666|WARNING_TRANSCRIPT_INCOMPLETE,AGGG|downstream_gene_variant|MODIFIER|Afu1g00250|Afu1g00250|transcript|Afu1g00250-T|Coding||c.*491_*492insC|||||491|WARNING_TRANSCRIPT_INCOMPLETE,AGGG|intergenic_region|MODIFIER|Afu1g00240-Afu1g00250|Afu1g00240-Afu1g00250|intergenic_region|Afu1g00240-Afu1g00250|||n.60417_60418insG||||||	GT:DP:RO:QR:AO:QA:GL	1/1:156:8:248:148:3356:-255.064,-37.4824,0
Chr1_A_fumigatus_Af293	60490	.	CTG	CG	2664.41	.	AB=0;ABP=0;AC=2;AF=1;AN=2;AO=126;CIGAR=1M1D1M;DP=128;DPB=86;DPRA=0;EPP=27.8961;EPPR=0;GTI=0;LEN=1;MEANALT=2;MQM=26.8095;MQMR=0;NS=1;NUMALT=1;ODDS=179.971;PAIRED=0.293651;PAIREDR=0;PAO=1;PQA=33;PQR=0;PRO=0;QA=4335;QR=0;RO=0;RPL=60;RPP=3.63072;RPPR=0;RPR=66;RUN=1;SAF=58;SAP=4.73369;SAR=68;SRF=0;SRP=0;SRR=0;TYPE=del;ANN=CG|upstream_gene_variant|MODIFIER|Afu1g00230|Afu1g00230|transcript|Afu1g00230-T|Coding||c.-2436delA|||||2436|,CG|upstream_gene_variant|MODIFIER|Afu1g00240|Afu1g00240|transcript|Afu1g00240-T|Coding||c.-739delA|||||739|WARNING_TRANSCRIPT_INCOMPLETE,CG|downstream_gene_variant|MODIFIER|Afu1g00250|Afu1g00250|transcript|Afu1g00250-T|Coding||c.*418delA|||||418|WARNING_TRANSCRIPT_INCOMPLETE,CG|intergenic_region|MODIFIER|Afu1g00240-Afu1g00250|Afu1g00240-Afu1g00250|intergenic_region|Afu1g00240-Afu1g00250|||n.60491delT||||||	GT:DP:RO:QR:AO:QA:GL	1/1:127:0:0:126:4335:-272.628,-38.2308,0
Chr1_A_fumigatus_Af293	60513	.	C	T	2079.67	.	AB=0;ABP=0;AC=2;AF=1;AN=2;AO=101;CIGAR=1X;DP=102;DPB=102;DPRA=0;EPP=9.22372;EPPR=0;GTI=0;LEN=1;MEANALT=1;MQM=26.3564;MQMR=100;NS=1;NUMALT=1;ODDS=144.621;PAIRED=0.306931;PAIREDR=0;PAO=0;PQA=0;PQR=0;PRO=0;QA=3619;QR=60;RO=0;RPL=68;RPP=29.3475;RPPR=5.18177;RPR=33;RUN=1;SAF=44;SAP=6.64375;SAR=57;SRF=0;SRP=5.18177;SRR=0;TYPE=snp;ANN=T|upstream_gene_variant|MODIFIER|Afu1g00230|Afu1g00230|transcript|Afu1g00230-T|Coding||c.-2458G>A|||||2458|,T|upstream_gene_variant|MODIFIER|Afu1g00240|Afu1g00240|transcript|Afu1g00240-T|Coding||c.-761G>A|||||761|WARNING_TRANSCRIPT_INCOMPLETE,T|downstream_gene_variant|MODIFIER|Afu1g00250|Afu1g00250|transcript|Afu1g00250-T|Coding||c.*396G>A|||||396|WARNING_TRANSCRIPT_INCOMPLETE,T|intergenic_region|MODIFIER|Afu1g00240-Afu1g00250|Afu1g00240-Afu1g00250|intergenic_region|Afu1g00240-Afu1g00250|||n.60513C>T||||||	GT:DP:RO:QR:AO:QA:GL	1/1:101:0:0:101:3619:-214.911,-30.404,0
Chr1_A_fumigatus_Af293	60563	.	A	G	292.31	.	AB=0;ABP=0;AC=2;AF=1;AN=2;AO=32;CIGAR=1X;DP=34;DPB=34;DPRA=0;EPP=16.3106;EPPR=3.0103;GTI=0;LEN=1;MEANALT=1;MQM=16.2188;MQMR=61.5;NS=1;NUMALT=1;ODDS=43.6646;PAIRED=0.4375;PAIREDR=0.5;PAO=0;PQA=0;PQR=0;PRO=0;QA=1154;QR=99;RO=1;RPL=32;RPP=72.4974;RPPR=7.35324;RPR=0;RUN=1;SAF=9;SAP=16.3106;SAR=23;SRF=0;SRP=7.35324;SRR=1;TYPE=snp;ANN=G|upstream_gene_variant|MODIFIER|Afu1g00230|Afu1g00230|transcript|Afu1g00230-T|Coding||c.-2508T>C|||||2508|,G|upstream_gene_variant|MODIFIER|Afu1g00240|Afu1g00240|transcript|Afu1g00240-T|Coding||c.-811T>C|||||811|WARNING_TRANSCRIPT_INCOMPLETE,G|downstream_gene_variant|MODIFIER|Afu1g00250|Afu1g00250|transcript|Afu1g00250-T|Coding||c.*346T>C|||||346|WARNING_TRANSCRIPT_INCOMPLETE,G|intergenic_region|MODIFIER|Afu1g00240-Afu1g00250|Afu1g00240-Afu1g00250|intergenic_region|Afu1g00240-Afu1g00250|||n.60563A>G||||||	GT:DP:RO:QR:AO:QA:GL	1/1:33:1:39:32:1154:-42.331,-7.64471,0
Chr1_A_fumigatus_Af293	60571	.	CTCC	AGTG	56.316	.	AB=0;ABP=0;AC=2;AF=1;AN=2;AO=12;CIGAR=4X;DP=13;DPB=14.75;DPRA=0;EPP=9.52472;EPPR=0;GTI=0;LEN=4;MEANALT=1;MQM=4.66667;MQMR=0;NS=1;NUMALT=1;ODDS=12.9672;PAIRED=0.666667;PAIREDR=0;PAO=5;PQA=167;PQR=34;PRO=1;QA=383;QR=0;RO=0;RPL=12;RPP=29.068;RPPR=0;RPR=0;RUN=1;SAF=3;SAP=9.52472;SAR=9;SRF=0;SRP=0;SRR=0;TYPE=mnp;ANN=AGTG|upstream_gene_variant|MODIFIER|Afu1g00230|Afu1g00230|transcript|Afu1g00230-T|Coding||c.-2519_-2516delGGAGinsCACT|||||2516|,AGTG|upstream_gene_variant|MODIFIER|Afu1g00240|Afu1g00240|transcript|Afu1g00240-T|Coding||c.-822_-819delGGAGinsCACT|||||819|WARNING_TRANSCRIPT_INCOMPLETE,AGTG|downstream_gene_variant|MODIFIER|Afu1g00250|Afu1g00250|transcript|Afu1g00250-T|Coding||c.*335_*338delGGAGinsCACT|||||338|WARNING_TRANSCRIPT_INCOMPLETE,AGTG|intergenic_region|MODIFIER|Afu1g00240-Afu1g00250|Afu1g00240-Afu1g00250|intergenic_region|Afu1g00240-Afu1g00250|||n.60571_60574delCTCCinsAGTG||||||	GT:DP:RO:QR:AO:QA:GL	1/1:12:0:0:12:383:-11.7838,-3.15158,0
Chr1_A_fumigatus_Af293	135077	.	A	G	222.77	.	AB=0;ABP=0;AC=2;AF=1;AN=2;AO=46;CIGAR=1X;DP=47;DPB=47;DPRA=0;EPP=7.73089;EPPR=0;GTI=0;LEN=1;MEANALT=1;MQM=7.02174;MQMR=100;NS=1;NUMALT=1;ODDS=51.2946;PAIRED=0.782609;PAIREDR=0;PAO=0;PQA=0;PQR=0;PRO=0;QA=1685;QR=60;RO=0;RPL=10;RPP=34.9215;RPPR=5.18177;RPR=36;RUN=1;SAF=20;SAP=4.70971;SAR=26;SRF=0;SRP=5.18177;SRR=0;TYPE=snp;ANN=G|upstream_gene_variant|MODIFIER|Afu1g00420|Afu1g00420|transcript|Afu1g00420-T|Coding||c.-451A>G|||||451|,G|downstream_gene_variant|MODIFIER|Afu1g00410|Afu1g00410|transcript|Afu1g00410-T|Coding||c.*977A>G|||||977|,G|downstream_gene_variant|MODIFIER|Afu1g00440|Afu1g00440|transcript|Afu1g00440-T|Coding||c.*3282T>C|||||3282|WARNING_TRANSCRIPT_MULTIPLE_STOP_CODONS,G|intergenic_region|MODIFIER|Afu1g00410-Afu1g00420|Afu1g00410-Afu1g00420|intergenic_region|Afu1g00410-Afu1g00420|||n.135077A>G||||||	GT:DP:RO:QR:AO:QA:GL	1/1:46:0:0:46:1685:-29.0099,-13.8474,0
Chr1_A_fumigatus_Af293	137933	.	A	T	309.316	.	AB=0;ABP=0;AC=2;AF=1;AN=2;AO=62;CIGAR=1X;DP=63;DPB=63;DPRA=0;EPP=4.27115;EPPR=0;GTI=0;LEN=1;MEANALT=1;MQM=6.51613;MQMR=100;NS=1;NUMALT=1;ODDS=71.2226;PAIRED=0.822581;PAIREDR=0;PAO=0;PQA=0;PQR=0;PRO=0;QA=2312;QR=60;RO=0;RPL=22;RPP=14.358;RPPR=5.18177;RPR=40;RUN=1;SAF=22;SAP=14.358;SAR=40;SRF=0;SRP=5.18177;SRR=0;TYPE=snp;ANN=T|downstream_gene_variant|MODIFIER|Afu1g00410|Afu1g00410|transcript|Afu1g00410-T|Coding||c.*3833A>T|||||3833|,T|downstream_gene_variant|MODIFIER|Afu1g00420|Afu1g00420|transcript|Afu1g00420-T|Coding||c.*152A>T|||||152|,T|downstream_gene_variant|MODIFIER|Afu1g00440|Afu1g00440|transcript|Afu1g00440-T|Coding||c.*426T>A|||||426|WARNING_TRANSCRIPT_MULTIPLE_STOP_CODONS,T|intergenic_region|MODIFIER|Afu1g00420-Afu1g00440|Afu1g00420-Afu1g00440|intergenic_region|Afu1g00420-Afu1g00440|||n.137933A>T||||||	GT:DP:RO:QR:AO:QA:GL	1/1:62:0:0:62:2312:-36.3086,-18.6639,0
Chr1_A_fumigatus_Af293	140596	.	T	C	118.163	.	AB=0;ABP=0;AC=2;AF=1;AN=2;AO=33;CIGAR=1X;DP=34;DPB=34;DPRA=0;EPP=3.0761;EPPR=0;GTI=0;LEN=1;MEANALT=1;MQM=4.87879;MQMR=100;NS=1;NUMALT=1;ODDS=27.2079;PAIRED=0.69697;PAIREDR=0;PAO=0;PQA=0;PQR=0;PRO=0;QA=1244;QR=60;RO=0;RPL=18;RPP=3.60252;RPPR=5.18177;RPR=15;RUN=1;SAF=15;SAP=3.60252;SAR=18;SRF=0;SRP=5.18177;SRR=0;TYPE=snp;ANN=C|upstream_gene_variant|MODIFIER|Afu1g00440|Afu1g00440|transcript|Afu1g00440-T|Coding||c.-503A>G|||||503|WARNING_TRANSCRIPT_MULTIPLE_STOP_CODONS,C|upstream_gene_variant|MODIFIER|Afu1g00450|Afu1g00450|transcript|Afu1g00450-T|Coding||c.-2521T>C|||||2521|,C|downstream_gene_variant|MODIFIER|Afu1g00420|Afu1g00420|transcript|Afu1g00420-T|Coding||c.*2815T>C|||||2815|,C|downstream_gene_variant|MODIFIER|Afu1g00460|Afu1g00460|transcript|Afu1g00460-T|Coding||c.*4651A>G|||||4651|,C|intergenic_region|MODIFIER|Afu1g00440-Afu1g00450|Afu1g00440-Afu1g00450|intergenic_region|Afu1g00440-Afu1g00450|||n.140596T>C||||||	GT:DP:RO:QR:AO:QA:GL	1/1:33:0:0:33:1244:-14.5195,-9.93399,0
Chr1_A_fumigatus_Af293	142414	.	AAAGTA	AAAGTAAGTA	51.44	.	AB=0;ABP=0;AC=2;AF=1;AN=2;AO=2;CIGAR=1M4I5M;DP=3;DPB=7.83333;DPRA=0;EPP=3.0103;EPPR=0;GTI=0;LEN=4;MEANALT=1;MQM=41;MQMR=0;NS=1;NUMALT=1;ODDS=11.8445;PAIRED=1;PAIREDR=0;PAO=4;PQA=118;PQR=118;PRO=4;QA=69;QR=0;RO=0;RPL=1;RPP=3.0103;RPPR=0;RPR=1;RUN=1;SAF=2;SAP=7.35324;SAR=0;SRF=0;SRP=0;SRR=0;TYPE=ins;ANN=AAAGTAAGTA|upstream_gene_variant|MODIFIER|Afu1g00440|Afu1g00440|transcript|Afu1g00440-T|Coding||c.-2327_-2326insTACT|||||2327|WARNING_TRANSCRIPT_MULTIPLE_STOP_CODONS,AAAGTAAGTA|upstream_gene_variant|MODIFIER|Afu1g00450|Afu1g00450|transcript|Afu1g00450-T|Coding||c.-698_-697insAGTA|||||697|,AAAGTAAGTA|downstream_gene_variant|MODIFIER|Afu1g00420|Afu1g00420|transcript|Afu1g00420-T|Coding||c.*4638_*4639insAGTA|||||4639|,AAAGTAAGTA|downstream_gene_variant|MODIFIER|Afu1g00460|Afu1g00460|transcript|Afu1g00460-T|Coding||c.*2827_*2828insTACT|||||2827|,AAAGTAAGTA|intergenic_region|MODIFIER|Afu1g00440-Afu1g00450|Afu1g00440-Afu1g00450|intergenic_region|Afu1g00440-Afu1g00450|||n.142419_142420insAGTA||||||	GT:DP:RO:QR:AO:QA:GL	1/1:2:0:0:2:69:-6.34812,-5.41854,0
Chr1_A_fumigatus_Af293	142604	.	T	A	303.533	.	AB=0;ABP=0;AC=2;AF=1;AN=2;AO=72;CIGAR=1X;DP=74;DPB=74;DPRA=0;EPP=6.02623;EPPR=3.0103;GTI=0;LEN=1;MEANALT=1;MQM=5.5;MQMR=53;NS=1;NUMALT=1;ODDS=69.8911;PAIRED=0.875;PAIREDR=0.5;PAO=0;PQA=0;PQR=0;PRO=0;QA=2780;QR=99;RO=1;RPL=49;RPP=23.398;RPPR=7.35324;RPR=23;RUN=1;SAF=40;SAP=4.9405;SAR=32;SRF=0;SRP=7.35324;SRR=1;TYPE=snp;ANN=A|upstream_gene_variant|MODIFIER|Afu1g00440|Afu1g00440|transcript|Afu1g00440-T|Coding||c.-2511A>T|||||2511|WARNING_TRANSCRIPT_MULTIPLE_STOP_CODONS,A|upstream_gene_variant|MODIFIER|Afu1g00450|Afu1g00450|transcript|Afu1g00450-T|Coding||c.-513T>A|||||513|,A|downstream_gene_variant|MODIFIER|Afu1g00420|Afu1g00420|transcript|Afu1g00420-T|Coding||c.*4823T>A|||||4823|,A|downstream_gene_variant|MODIFIER|Afu1g00460|Afu1g00460|transcript|Afu1g00460-T|Coding||c.*2643A>T|||||2643|,A|intergenic_region|MODIFIER|Afu1g00440-Afu1g00450|Afu1g00440-Afu1g00450|intergenic_region|Afu1g00440-Afu1g00450|||n.142604T>A||||||	GT:DP:RO:QR:AO:QA:GL	1/1:73:1:39:72:2780:-35.0796,-21.3754,0
Chr1_A_fumigatus_Af293	143269	.	T	C	134.375	.	AB=0;ABP=0;AC=2;AF=1;AN=2;AO=55;CIGAR=1X;DP=56;DPB=56;DPRA=0;EPP=7.78754;EPPR=0;GTI=0;LEN=1;MEANALT=1;MQM=3.54545;MQMR=100;NS=1;NUMALT=1;ODDS=30.941;PAIRED=0.872727;PAIREDR=0;PAO=0;PQA=0;PQR=0;PRO=0;QA=2051;QR=60;RO=0;RPL=30;RPP=3.99733;RPPR=5.18177;RPR=25;RUN=1;SAF=34;SAP=9.68264;SAR=21;SRF=0;SRP=5.18177;SRR=0;TYPE=snp;ANN=C|synonymous_variant|LOW|Afu1g00450|Afu1g00450|transcript|Afu1g00450-T|Coding|1/2|c.153T>C|p.Leu51Leu|153/1293|153/1293|51/430||,C|upstream_gene_variant|MODIFIER|Afu1g00440|Afu1g00440|transcript|Afu1g00440-T|Coding||c.-3176A>G|||||3176|WARNING_TRANSCRIPT_MULTIPLE_STOP_CODONS,C|downstream_gene_variant|MODIFIER|Afu1g00460|Afu1g00460|transcript|Afu1g00460-T|Coding||c.*1978A>G|||||1978|	GT:DP:RO:QR:AO:QA:GL	1/1:55:0:0:55:2051:-17.5787,-16.5567,0
Chr1_A_fumigatus_Af293	144396	.	G	A	79.4319	.	AB=0;ABP=0;AC=2;AF=1;AN=2;AO=15;CIGAR=1X;DP=16;DPB=16;DPRA=0;EPP=4.31318;EPPR=0;GTI=0;LEN=1;MEANALT=1;MQM=7.6;MQMR=100;NS=1;NUMALT=1;ODDS=18.2899;PAIRED=0.266667;PAIREDR=0;PAO=0;PQA=0;PQR=0;PRO=0;QA=545;QR=60;RO=0;RPL=7;RPP=3.15506;RPPR=5.18177;RPR=8;RUN=1;SAF=7;SAP=3.15506;SAR=8;SRF=0;SRP=5.18177;SRR=0;TYPE=snp;ANN=A|missense_variant|MODERATE|Afu1g00450|Afu1g00450|transcript|Afu1g00450-T|Coding|2/2|c.1223G>A|p.Cys408Tyr|1223/1293|1223/1293|408/430||,A|upstream_gene_variant|MODIFIER|Afu1g00440|Afu1g00440|transcript|Afu1g00440-T|Coding||c.-4303C>T|||||4303|WARNING_TRANSCRIPT_MULTIPLE_STOP_CODONS,A|upstream_gene_variant|MODIFIER|Afu1g00470|Afu1g00470|transcript|Afu1g00470-T|Coding||c.-4219G>A|||||4219|,A|downstream_gene_variant|MODIFIER|Afu1g00460|Afu1g00460|transcript|Afu1g00460-T|Coding||c.*851C>T|||||851|	GT:DP:RO:QR:AO:QA:GL	1/1:15:0:0:15:545:-10.173,-4.51545,0
Chr1_A_fumigatus_Af293	147185	.	C	A	106.235	.	AB=0;ABP=0;AC=2;AF=1;AN=2;AO=25;CIGAR=1X;DP=26;DPB=26;DPRA=0;EPP=7.26639;EPPR=0;GTI=0;LEN=1;MEANALT=1;MQM=6.6;MQMR=100;NS=1;NUMALT=1;ODDS=24.4614;PAIRED=0.56;PAIREDR=0;PAO=0;PQA=0;PQR=0;PRO=0;QA=954;QR=60;RO=0;RPL=18;RPP=13.5202;RPPR=5.18177;RPR=7;RUN=1;SAF=16;SAP=7.26639;SAR=9;SRF=0;SRP=5.18177;SRR=0;TYPE=snp;ANN=A|upstream_gene_variant|MODIFIER|Afu1g00460|Afu1g00460|transcript|Afu1g00460-T|Coding||c.-216G>T|||||216|,A|upstream_gene_variant|MODIFIER|Afu1g00470|Afu1g00470|transcript|Afu1g00470-T|Coding||c.-1430C>A|||||1430|,A|downstream_gene_variant|MODIFIER|Afu1g00450|Afu1g00450|transcript|Afu1g00450-T|Coding||c.*2719C>A|||||2719|,A|downstream_gene_variant|MODIFIER|Afu1g00480|Afu1g00480|transcript|Afu1g00480-T|Coding||c.*3588G>T|||||3588|WARNING_TRANSCRIPT_MULTIPLE_STOP_CODONS,A|intergenic_region|MODIFIER|Afu1g00460-Afu1g00470|Afu1g00460-Afu1g00470|intergenic_region|Afu1g00460-Afu1g00470|||n.147185C>A||||||	GT:DP:RO:QR:AO:QA:GL	1/1:25:0:0:25:954:-14.8983,-7.52575,0
Chr1_A_fumigatus_Af293	147404	.	A	G	65.0057	.	AB=0;ABP=0;AC=2;AF=1;AN=2;AO=27;CIGAR=1X;DP=28;DPB=28;DPRA=0;EPP=9.52472;EPPR=0;GTI=0;LEN=1;MEANALT=1;MQM=6.44444;MQMR=100;NS=1;NUMALT=1;ODDS=14.9681;PAIRED=0.851852;PAIREDR=0;PAO=0;PQA=0;PQR=0;PRO=0;QA=1062;QR=60;RO=0;RPL=25;RPP=45.5551;RPPR=5.18177;RPR=2;RUN=1;SAF=7;SAP=16.6021;SAR=20;SRF=0;SRP=5.18177;SRR=0;TYPE=snp;ANN=G|upstream_gene_variant|MODIFIER|Afu1g00460|Afu1g00460|transcript|Afu1g00460-T|Coding||c.-435T>C|||||435|,G|upstream_gene_variant|MODIFIER|Afu1g00470|Afu1g00470|transcript|Afu1g00470-T|Coding||c.-1211A>G|||||1211|,G|downstream_gene_variant|MODIFIER|Afu1g00450|Afu1g00450|transcript|Afu1g00450-T|Coding||c.*2938A>G|||||2938|,G|downstream_gene_variant|MODIFIER|Afu1g00480|Afu1g00480|transcript|Afu1g00480-T|Coding||c.*3369T>C|||||3369|WARNING_TRANSCRIPT_MULTIPLE_STOP_CODONS,G|intergenic_region|MODIFIER|Afu1g00460-Afu1g00470|Afu1g00460-Afu1g00470|intergenic_region|Afu1g00460-Afu1g00470|||n.147404A>G||||||	GT:DP:RO:QR:AO:QA:GL	1/1:27:0:0:27:1062:-15.7194,-8.12781,0
Chr1_A_fumigatus_Af293	151962	.	C	T	137.871	.	AB=0;ABP=0;AC=2;AF=1;AN=2;AO=82;CIGAR=1X;DP=83;DPB=83;DPRA=0;EPP=4.70511;EPPR=0;GTI=0;LEN=1;MEANALT=1;MQM=2.58537;MQMR=100;NS=1;NUMALT=1;ODDS=31.7459;PAIRED=0.890244;PAIREDR=0;PAO=0;PQA=0;PQR=0;PRO=0;QA=2994;QR=60;RO=0;RPL=30;RPP=15.8273;RPPR=5.18177;RPR=52;RUN=1;SAF=33;SAP=9.78953;SAR=49;SRF=0;SRP=5.18177;SRR=0;TYPE=snp;ANN=T|synonymous_variant|LOW|Afu1g00480|Afu1g00480|transcript|Afu1g00480-T|Coding|1/3|c.33G>A|p.Thr11Thr|33/1090|33/1090|11/362||WARNING_TRANSCRIPT_MULTIPLE_STOP_CODONS,T|upstream_gene_variant|MODIFIER|Afu1g00460|Afu1g00460|transcript|Afu1g00460-T|Coding||c.-4993G>A|||||4993|,T|upstream_gene_variant|MODIFIER|Afu1g00490|Afu1g00490|transcript|Afu1g00490-T|Coding||c.-1068C>T|||||1068|,T|downstream_gene_variant|MODIFIER|Afu1g00470|Afu1g00470|transcript|Afu1g00470-T|Coding||c.*1743C>T|||||1743|,T|downstream_gene_variant|MODIFIER|Afu1g00500|Afu1g00500|transcript|Afu1g00500-T|Coding||c.*3606G>A|||||3422|	GT:DP:RO:QR:AO:QA:GL	1/1:82:0:0:82:2994:-19.079,-24.6845,0
Chr1_A_fumigatus_Af293	171598	.	T	C	51.9851	.	AB=0;ABP=0;AC=2;AF=1;AN=2;AO=2;CIGAR=1X;DP=3;DPB=3;DPRA=0;EPP=3.0103;EPPR=0;GTI=0;LEN=1;MEANALT=1;MQM=42;MQMR=100;NS=1;NUMALT=1;ODDS=7.37776;PAIRED=1;PAIREDR=0;PAO=0;PQA=0;PQR=0;PRO=0;QA=69;QR=60;RO=0;RPL=1;RPP=3.0103;RPPR=5.18177;RPR=1;RUN=1;SAF=2;SAP=7.35324;SAR=0;SRF=0;SRP=5.18177;SRR=0;TYPE=snp;ANN=C|downstream_gene_variant|MODIFIER|Afu1g00540|Afu1g00540|transcript|Afu1g00540-T|Coding||c.*311T>C|||||311|,C|intergenic_region|MODIFIER|Afu1g00540-Afu1g00550|Afu1g00540-Afu1g00550|intergenic_region|Afu1g00540-Afu1g00550|||n.171598T>C||||||	GT:DP:RO:QR:AO:QA:GL	1/1:2:0:0:2:69:-6.40236,-0.60206,0
Chr1_A_fumigatus_Af293	185439	.	A	G	95.0589	.	AB=0;ABP=0;AC=2;AF=1;AN=2;AO=4;CIGAR=1X;DP=6;DPB=6;DPRA=0;EPP=3.0103;EPPR=3.0103;GTI=0;LEN=1;MEANALT=1;MQM=32.25;MQMR=53;NS=1;NUMALT=1;ODDS=10.9438;PAIRED=1;PAIREDR=0.5;PAO=0;PQA=0;PQR=0;PRO=0;QA=150;QR=69;RO=1;RPL=0;RPP=11.6962;RPPR=7.35324;RPR=4;RUN=1;SAF=2;SAP=3.0103;SAR=2;SRF=0;SRP=7.35324;SRR=1;TYPE=snp;ANN=G|missense_variant|MODERATE|Afu1g00580|Afu1g00580|transcript|Afu1g00580-T|Coding|2/3|c.589A>G|p.Ile197Val|589/1590|589/1590|197/529||,G|upstream_gene_variant|MODIFIER|Afu1g00570|Afu1g00570|transcript|Afu1g00570-T|Coding||c.-1360T>C|||||1360|,G|downstream_gene_variant|MODIFIER|Afu1g00560|Afu1g00560|transcript|Afu1g00560-T|Coding||c.*3385A>G|||||3279|,G|downstream_gene_variant|MODIFIER|Afu1g00590|Afu1g00590|transcript|Afu1g00590-T|Coding||c.*2405T>C|||||2405|WARNING_TRANSCRIPT_MULTIPLE_STOP_CODONS	GT:DP:RO:QR:AO:QA:GL	1/1:5:1:9:4:150:-10.6588,-1.04355,0
Chr1_A_fumigatus_Af293	185468	.	TT	TTCGGT	94.3965	.	AB=0;ABP=0;AC=2;AF=1;AN=2;AO=4;CIGAR=1M4I1M;DP=5;DPB=12.5;DPRA=0;EPP=3.0103;EPPR=0;GTI=0;LEN=4;MEANALT=1;MQM=32.25;MQMR=0;NS=1;NUMALT=1;ODDS=10.1503;PAIRED=1;PAIREDR=0;PAO=0;PQA=0;PQR=0;PRO=0;QA=143;QR=0;RO=0;RPL=2;RPP=3.0103;RPPR=0;RPR=2;RUN=1;SAF=2;SAP=3.0103;SAR=2;SRF=0;SRP=0;SRR=0;TYPE=ins;ANN=TTCGGT|frameshift_variant|HIGH|Afu1g00580|Afu1g00580|transcript|Afu1g00580-T|Coding|2/3|c.620_621insGGTC|p.Arg208fs|621/1590|621/1590|207/529||INFO_REALIGN_3_PRIME,TTCGGT|upstream_gene_variant|MODIFIER|Afu1g00570|Afu1g00570|transcript|Afu1g00570-T|Coding||c.-1391_-1390insACCG|||||1391|,TTCGGT|downstream_gene_variant|MODIFIER|Afu1g00560|Afu1g00560|transcript|Afu1g00560-T|Coding||c.*3415_*3416insCGGT|||||3310|,TTCGGT|downstream_gene_variant|MODIFIER|Afu1g00590|Afu1g00590|transcript|Afu1g00590-T|Coding||c.*2374_*2375insACCG|||||2374|WARNING_TRANSCRIPT_MULTIPLE_STOP_CODONS;LOF=(Afu1g00580|Afu1g00580|1|1.00)	GT:DP:RO:QR:AO:QA:GL	1/1:4:0:0:4:143:-10.7175,-1.20412,0
Chr1_A_fumigatus_Af293	185521	.	A	G	61.7594	.	AB=0;ABP=0;AC=2;AF=1;AN=2;AO=3;CIGAR=1X;DP=4;DPB=4;DPRA=0;EPP=3.73412;EPPR=0;GTI=0;LEN=1;MEANALT=1;MQM=29.6667;MQMR=100;NS=1;NUMALT=1;ODDS=8.76405;PAIRED=1;PAIREDR=0;PAO=0;PQA=0;PQR=0;PRO=0;QA=106;QR=60;RO=0;RPL=2;RPP=3.73412;RPPR=5.18177;RPR=1;RUN=1;SAF=1;SAP=3.73412;SAR=2;SRF=0;SRP=5.18177;SRR=0;TYPE=snp;ANN=G|missense_variant|MODERATE|Afu1g00580|Afu1g00580|transcript|Afu1g00580-T|Coding|2/3|c.671A>G|p.Gln224Arg|671/1590|671/1590|224/529||,G|upstream_gene_variant|MODIFIER|Afu1g00570|Afu1g00570|transcript|Afu1g00570-T|Coding||c.-1442T>C|||||1442|,G|downstream_gene_variant|MODIFIER|Afu1g00560|Afu1g00560|transcript|Afu1g00560-T|Coding||c.*3467A>G|||||3361|,G|downstream_gene_variant|MODIFIER|Afu1g00590|Afu1g00590|transcript|Afu1g00590-T|Coding||c.*2323T>C|||||2323|WARNING_TRANSCRIPT_MULTIPLE_STOP_CODONS	GT:DP:RO:QR:AO:QA:GL	1/1:3:0:0:3:106:-7.45378,-0.90309,0
Chr1_A_fumigatus_Af293	185643	.	A	G	55.6367	.	AB=0;ABP=0;AC=2;AF=1;AN=2;AO=2;CIGAR=1X;DP=3;DPB=3;DPRA=0;EPP=3.0103;EPPR=0;GTI=0;LEN=1;MEANALT=1;MQM=42;MQMR=100;NS=1;NUMALT=1;ODDS=7.37776;PAIRED=1;PAIREDR=0;PAO=0;PQA=0;PQR=0;PRO=0;QA=74;QR=60;RO=0;RPL=1;RPP=3.0103;RPPR=5.18177;RPR=1;RUN=1;SAF=0;SAP=7.35324;SAR=2;SRF=0;SRP=5.18177;SRR=0;TYPE=snp;ANN=G|missense_variant|MODERATE|Afu1g00580|Afu1g00580|transcript|Afu1g00580-T|Coding|2/3|c.793A>G|p.Arg265Gly|793/1590|793/1590|265/529||,G|upstream_gene_variant|MODIFIER|Afu1g00570|Afu1g00570|transcript|Afu1g00570-T|Coding||c.-1564T>C|||||1564|,G|downstream_gene_variant|MODIFIER|Afu1g00560|Afu1g00560|transcript|Afu1g00560-T|Coding||c.*3589A>G|||||3483|,G|downstream_gene_variant|MODIFIER|Afu1g00590|Afu1g00590|transcript|Afu1g00590-T|Coding||c.*2201T>C|||||2201|WARNING_TRANSCRIPT_MULTIPLE_STOP_CODONS	GT:DP:RO:QR:AO:QA:GL	1/1:2:0:0:2:74:-6.76752,-0.60206,0
Chr1_A_fumigatus_Af293	209173	.	A	G	86.8489	.	AB=0;ABP=0;AC=2;AF=1;AN=2;AO=19;CIGAR=1X;DP=20;DPB=20;DPRA=0;EPP=8.61041;EPPR=0;GTI=0;LEN=1;MEANALT=1;MQM=9.89474;MQMR=100;NS=1;NUMALT=1;ODDS=19.9977;PAIRED=0;PAIREDR=0;PAO=0;PQA=0;PQR=0;PRO=0;QA=743;QR=60;RO=0;RPL=0;RPP=44.2683;RPPR=5.18177;RPR=19;RUN=1;SAF=6;SAP=8.61041;SAR=13;SRF=0;SRP=5.18177;SRR=0;TYPE=snp;ANN=G|downstream_gene_variant|MODIFIER|Afu1g00640|Afu1g00640|transcript|Afu1g00640-T|Coding||c.*1490T>C|||||1490|WARNING_TRANSCRIPT_MULTIPLE_STOP_CODONS,G|intergenic_region|MODIFIER|Afu1g00630-Afu1g00640|Afu1g00630-Afu1g00640|intergenic_region|Afu1g00630-Afu1g00640|||n.209173A>G||||||	GT:DP:RO:QR:AO:QA:GL	1/1:19:0:0:19:743:-16.9766,-5.71957,0
Chr1_A_fumigatus_Af293	209192	.	A	G	86.8468	.	AB=0;ABP=0;AC=2;AF=1;AN=2;AO=19;CIGAR=1X;DP=20;DPB=20;DPRA=0;EPP=8.61041;EPPR=0;GTI=0;LEN=1;MEANALT=1;MQM=9.89474;MQMR=100;NS=1;NUMALT=1;ODDS=19.9972;PAIRED=0;PAIREDR=0;PAO=0;PQA=0;PQR=0;PRO=0;QA=760;QR=60;RO=0;RPL=19;RPP=44.2683;RPPR=5.18177;RPR=0;RUN=1;SAF=6;SAP=8.61041;SAR=13;SRF=0;SRP=5.18177;SRR=0;TYPE=snp;ANN=G|downstream_gene_variant|MODIFIER|Afu1g00640|Afu1g00640|transcript|Afu1g00640-T|Coding||c.*1471T>C|||||1471|WARNING_TRANSCRIPT_MULTIPLE_STOP_CODONS,G|intergenic_region|MODIFIER|Afu1g00630-Afu1g00640|Afu1g00630-Afu1g00640|intergenic_region|Afu1g00630-Afu1g00640|||n.209192A>G||||||	GT:DP:RO:QR:AO:QA:GL	1/1:19:0:0:19:760:-16.9764,-5.71957,0
Chr1_A_fumigatus_Af293	209218	.	CA	CAAGA	84.1379	.	AB=0;ABP=0;AC=2;AF=1;AN=2;AO=18;CIGAR=1M3I1M;DP=20;DPB=48;DPRA=0;EPP=7.35324;EPPR=0;GTI=0;LEN=3;MEANALT=2;MQM=10;MQMR=0;NS=1;NUMALT=1;ODDS=19.3735;PAIRED=0;PAIREDR=0;PAO=0;PQA=0;PQR=0;PRO=0;QA=659;QR=0;RO=0;RPL=18;RPP=42.0968;RPPR=0;RPR=0;RUN=1;SAF=6;SAP=7.35324;SAR=12;SRF=0;SRP=0;SRR=0;TYPE=ins;ANN=CAAGA|downstream_gene_variant|MODIFIER|Afu1g00640|Afu1g00640|transcript|Afu1g00640-T|Coding||c.*1443_*1444insTCT|||||1443|WARNING_TRANSCRIPT_MULTIPLE_STOP_CODONS,CAAGA|intergenic_region|MODIFIER|Afu1g00630-Afu1g00640|Afu1g00630-Afu1g00640|intergenic_region|Afu1g00630-Afu1g00640|||n.209219_209220insAGA||||||	GT:DP:RO:QR:AO:QA:GL	1/1:19:0:0:18:659:-16.1321,-5.41854,0
Chr1_A_fumigatus_Af293	209357	.	GC	AT	113.651	.	AB=0;ABP=0;AC=2;AF=1;AN=2;AO=18;CIGAR=2X;DP=19;DPB=20;DPRA=0;EPP=4.9405;EPPR=0;GTI=0;LEN=2;MEANALT=1;MQM=7.77778;MQMR=0;NS=1;NUMALT=1;ODDS=26.169;PAIRED=0;PAIREDR=0;PAO=3;PQA=92;PQR=0;PRO=0;QA=603;QR=0;RO=0;RPL=1;RPP=33.8935;RPPR=0;RPR=17;RUN=1;SAF=8;SAP=3.49285;SAR=10;SRF=0;SRP=0;SRR=0;TYPE=mnp;ANN=AT|downstream_gene_variant|MODIFIER|Afu1g00640|Afu1g00640|transcript|Afu1g00640-T|Coding||c.*1305_*1306delGCinsAT|||||1306|WARNING_TRANSCRIPT_MULTIPLE_STOP_CODONS,AT|intergenic_region|MODIFIER|Afu1g00630-Afu1g00640|Afu1g00630-Afu1g00640|intergenic_region|Afu1g00630-Afu1g00640|||n.209357_209358delGCinsAT||||||	GT:DP:RO:QR:AO:QA:GL	1/1:18:0:0:18:603:-17.2216,-6.32163,0
Chr1_A_fumigatus_Af293	209385	.	A	G	244.117	.	AB=0;ABP=0;AC=2;AF=1;AN=2;AO=45;CIGAR=1X;DP=46;DPB=46;DPRA=0;EPP=11.1654;EPPR=0;GTI=0;LEN=1;MEANALT=1;MQM=9.6;MQMR=100;NS=1;NUMALT=1;ODDS=56.21;PAIRED=0;PAIREDR=0;PAO=0;PQA=0;PQR=0;PRO=0;QA=1543;QR=60;RO=0;RPL=2;RPP=84.1269;RPPR=5.18177;RPR=43;RUN=1;SAF=18;SAP=6.91895;SAR=27;SRF=0;SRP=5.18177;SRR=0;TYPE=snp;ANN=G|downstream_gene_variant|MODIFIER|Afu1g00640|Afu1g00640|transcript|Afu1g00640-T|Coding||c.*1278T>C|||||1278|WARNING_TRANSCRIPT_MULTIPLE_STOP_CODONS,G|intergenic_region|MODIFIER|Afu1g00630-Afu1g00640|Afu1g00630-Afu1g00640|intergenic_region|Afu1g00630-Afu1g00640|||n.209385A>G||||||	GT:DP:RO:QR:AO:QA:GL	1/1:45:0:0:45:1543:-38.01,-13.5464,0
Chr1_A_fumigatus_Af293	209390	.	T	C	248.296	.	AB=0;ABP=0;AC=2;AF=1;AN=2;AO=44;CIGAR=1X;DP=45;DPB=45;DPRA=0;EPP=15.6443;EPPR=0;GTI=0;LEN=1;MEANALT=1;MQM=9.63636;MQMR=100;NS=1;NUMALT=1;ODDS=57.1722;PAIRED=0;PAIREDR=0;PAO=0;PQA=0;PQR=0;PRO=0;QA=1511;QR=60;RO=0;RPL=3;RPP=74.2741;RPPR=5.18177;RPR=41;RUN=1;SAF=17;SAP=7.94546;SAR=27;SRF=0;SRP=5.18177;SRR=0;TYPE=snp;ANN=C|downstream_gene_variant|MODIFIER|Afu1g00640|Afu1g00640|transcript|Afu1g00640-T|Coding||c.*1273A>G|||||1273|WARNING_TRANSCRIPT_MULTIPLE_STOP_CODONS,C|intergenic_region|MODIFIER|Afu1g00630-Afu1g00640|Afu1g00630-Afu1g00640|intergenic_region|Afu1g00630-Afu1g00640|||n.209390T>C||||||	GT:DP:RO:QR:AO:QA:GL	1/1:44:0:0:44:1511:-37.5464,-13.2453,0
Chr1_A_fumigatus_Af293	209396	.	C	T	324.038	.	AB=0;ABP=0;AC=2;AF=1;AN=2;AO=52;CIGAR=1X;DP=53;DPB=53;DPRA=0;EPP=19.7139;EPPR=0;GTI=0;LEN=1;MEANALT=1;MQM=9.84615;MQMR=100;NS=1;NUMALT=1;ODDS=74.6125;PAIRED=0;PAIREDR=0;PAO=0;PQA=0;PQR=0;PRO=0;QA=1797;QR=60;RO=0;RPL=6;RPP=69.8248;RPPR=5.18177;RPR=46;RUN=1;SAF=18;SAP=13.7006;SAR=34;SRF=0;SRP=5.18177;SRR=0;TYPE=snp;ANN=T|downstream_gene_variant|MODIFIER|Afu1g00640|Afu1g00640|transcript|Afu1g00640-T|Coding||c.*1267G>A|||||1267|WARNING_TRANSCRIPT_MULTIPLE_STOP_CODONS,T|intergenic_region|MODIFIER|Afu1g00630-Afu1g00640|Afu1g00630-Afu1g00640|intergenic_region|Afu1g00630-Afu1g00640|||n.209396C>T||||||	GT:DP:RO:QR:AO:QA:GL	1/1:52:0:0:52:1797:-45.4101,-15.6536,0
Chr1_A_fumigatus_Af293	209418	.	T	A	635.268	.	AB=0;ABP=0;AC=2;AF=1;AN=2;AO=73;CIGAR=1X;DP=74;DPB=74;DPRA=0;EPP=6.60959;EPPR=0;GTI=0;LEN=1;MEANALT=1;MQM=10.8904;MQMR=100;NS=1;NUMALT=1;ODDS=105.805;PAIRED=0;PAIREDR=0;PAO=0;PQA=0;PQR=0;PRO=0;QA=2289;QR=60;RO=0;RPL=30;RPP=8.03741;RPPR=5.18177;RPR=43;RUN=1;SAF=25;SAP=18.746;SAR=48;SRF=0;SRP=5.18177;SRR=0;TYPE=snp;ANN=A|downstream_gene_variant|MODIFIER|Afu1g00640|Afu1g00640|transcript|Afu1g00640-T|Coding||c.*1245A>T|||||1245|WARNING_TRANSCRIPT_MULTIPLE_STOP_CODONS,A|intergenic_region|MODIFIER|Afu1g00630-Afu1g00640|Afu1g00630-Afu1g00640|intergenic_region|Afu1g00630-Afu1g00640|||n.209418T>A||||||	GT:DP:RO:QR:AO:QA:GL	1/1:73:0:0:73:2289:-69.0535,-21.9752,0
Chr1_A_fumigatus_Af293	209424	.	T	G	711.491	.	AB=0;ABP=0;AC=2;AF=1;AN=2;AO=79;CIGAR=1X;DP=80;DPB=80;DPRA=0;EPP=7.6556;EPPR=0;GTI=0;LEN=1;MEANALT=1;MQM=11;MQMR=100;NS=1;NUMALT=1;ODDS=114.122;PAIRED=0;PAIREDR=0;PAO=0;PQA=0;PQR=0;PRO=0;QA=2629;QR=60;RO=0;RPL=38;RPP=3.25768;RPPR=5.18177;RPR=41;RUN=1;SAF=25;SAP=26.1269;SAR=54;SRF=0;SRP=5.18177;SRR=0;TYPE=snp;ANN=G|downstream_gene_variant|MODIFIER|Afu1g00640|Afu1g00640|transcript|Afu1g00640-T|Coding||c.*1239A>C|||||1239|WARNING_TRANSCRIPT_MULTIPLE_STOP_CODONS,G|intergenic_region|MODIFIER|Afu1g00630-Afu1g00640|Afu1g00630-Afu1g00640|intergenic_region|Afu1g00630-Afu1g00640|||n.209424T>G||||||	GT:DP:RO:QR:AO:QA:GL	1/1:79:0:0:79:2629:-77.1145,-23.7814,0
Chr1_A_fumigatus_Af293	209501	.	G	T	156.506	.	AB=0;ABP=0;AC=2;AF=1;AN=2;AO=35;CIGAR=1X;DP=36;DPB=36;DPRA=0;EPP=16.9698;EPPR=0;GTI=0;LEN=1;MEANALT=1;MQM=9.74286;MQMR=100;NS=1;NUMALT=1;ODDS=36.0368;PAIRED=0;PAIREDR=0;PAO=0;PQA=0;PQR=0;PRO=0;QA=1286;QR=60;RO=0;RPL=35;RPP=79.0118;RPPR=5.18177;RPR=0;RUN=1;SAF=10;SAP=16.9698;SAR=25;SRF=0;SRP=5.18177;SRR=0;TYPE=snp;ANN=T|downstream_gene_variant|MODIFIER|Afu1g00640|Afu1g00640|transcript|Afu1g00640-T|Coding||c.*1162C>A|||||1162|WARNING_TRANSCRIPT_MULTIPLE_STOP_CODONS,T|intergenic_region|MODIFIER|Afu1g00630-Afu1g00640|Afu1g00630-Afu1g00640|intergenic_region|Afu1g00630-Afu1g00640|||n.209501G>T||||||	GT:DP:RO:QR:AO:QA:GL	1/1:35:0:0:35:1286:-30.7311,-10.5361,0
Chr1_A_fumigatus_Af293	263140	.	T	C	79.2721	.	AB=0;ABP=0;AC=2;AF=1;AN=2;AO=51;CIGAR=1X;DP=52;DPB=52;DPRA=0;EPP=8.16222;EPPR=0;GTI=0;LEN=1;MEANALT=1;MQM=2.68627;MQMR=100;NS=1;NUMALT=1;ODDS=18.2531;PAIRED=0.392157;PAIREDR=0;PAO=0;PQA=0;PQR=0;PRO=0;QA=1922;QR=60;RO=0;RPL=19;RPP=10.206;RPPR=5.18177;RPR=32;RUN=1;SAF=21;SAP=6.45911;SAR=30;SRF=0;SRP=5.18177;SRR=0;TYPE=snp;ANN=C|upstream_gene_variant|MODIFIER|Afu1g00740|Afu1g00740|transcript|Afu1g00740-T|Coding||c.-3642A>G|||||3642|WARNING_TRANSCRIPT_MULTIPLE_STOP_CODONS,C|intergenic_region|MODIFIER|Afu1g00740-Afu1g00750|Afu1g00740-Afu1g00750|intergenic_region|Afu1g00740-Afu1g00750|||n.263140T>C||||||	GT:DP:RO:QR:AO:QA:GL	1/1:51:0:0:51:1922:-12.3513,-15.3525,0
Chr1_A_fumigatus_Af293	263145	.	TGATT	CGATC	103.555	.	AB=0;ABP=0;AC=2;AF=1;AN=2;AO=55;CIGAR=1X3M1X;DP=56;DPB=55.8;DPRA=0;EPP=3.99733;EPPR=0;GTI=0;LEN=5;MEANALT=1;MQM=2.8;MQMR=0;NS=1;NUMALT=1;ODDS=23.8444;PAIRED=0.4;PAIREDR=0;PAO=1;PQA=36;PQR=0;PRO=0;QA=1995;QR=0;RO=0;RPL=23;RPP=6.20829;RPPR=0;RPR=32;RUN=1;SAF=22;SAP=7.78754;SAR=33;SRF=0;SRP=0;SRR=0;TYPE=complex;ANN=CGATC|upstream_gene_variant|MODIFIER|Afu1g00740|Afu1g00740|transcript|Afu1g00740-T|Coding||c.-3651_-3647delAATCAinsGATCG|||||3647|WARNING_TRANSCRIPT_MULTIPLE_STOP_CODONS,CGATC|intergenic_region|MODIFIER|Afu1g00740-Afu1g00750|Afu1g00740-Afu1g00750|intergenic_region|Afu1g00740-Afu1g00750|||n.263145_263149delTGATTinsCGATC||||||	GT:DP:RO:QR:AO:QA:GL	1/1:55:0:0:55:1995:-14.1508,-16.8577,0
Chr1_A_fumigatus_Af293	263163	.	A	G	218.577	.	AB=0;ABP=0;AC=2;AF=1;AN=2;AO=74;CIGAR=1X;DP=75;DPB=75;DPRA=0;EPP=3.47981;EPPR=0;GTI=0;LEN=1;MEANALT=1;MQM=3.86486;MQMR=100;NS=1;NUMALT=1;ODDS=50.3292;PAIRED=0.391892;PAIREDR=0;PAO=0;PQA=0;PQR=0;PRO=0;QA=2689;QR=60;RO=0;RPL=35;RPP=3.47981;RPPR=5.18177;RPR=39;RUN=1;SAF=30;SAP=8.76177;SAR=44;SRF=0;SRP=5.18177;SRR=0;TYPE=snp;ANN=G|upstream_gene_variant|MODIFIER|Afu1g00740|Afu1g00740|transcript|Afu1g00740-T|Coding||c.-3665T>C|||||3665|WARNING_TRANSCRIPT_MULTIPLE_STOP_CODONS,G|intergenic_region|MODIFIER|Afu1g00740-Afu1g00750|Afu1g00740-Afu1g00750|intergenic_region|Afu1g00740-Afu1g00750|||n.263163A>G||||||	GT:DP:RO:QR:AO:QA:GL	1/1:74:0:0:74:2689:-25.6236,-22.2762,0
Chr1_A_fumigatus_Af293	263185	.	A	C	303.057	.	AB=0;ABP=0;AC=2;AF=1;AN=2;AO=82;CIGAR=1X;DP=83;DPB=83;DPRA=0;EPP=6.82362;EPPR=0;GTI=0;LEN=1;MEANALT=1;MQM=4.60976;MQMR=100;NS=1;NUMALT=1;ODDS=69.7816;PAIRED=0.353659;PAIREDR=0;PAO=0;PQA=0;PQR=0;PRO=0;QA=3080;QR=60;RO=0;RPL=37;RPP=4.70511;RPPR=5.18177;RPR=45;RUN=1;SAF=42;SAP=3.11623;SAR=40;SRF=0;SRP=5.18177;SRR=0;TYPE=snp;ANN=C|upstream_gene_variant|MODIFIER|Afu1g00740|Afu1g00740|transcript|Afu1g00740-T|Coding||c.-3687T>G|||||3687|WARNING_TRANSCRIPT_MULTIPLE_STOP_CODONS,C|intergenic_region|MODIFIER|Afu1g00740-Afu1g00750|Afu1g00740-Afu1g00750|intergenic_region|Afu1g00740-Afu1g00750|||n.263185A>C||||||	GT:DP:RO:QR:AO:QA:GL	1/1:82:0:0:82:3080:-34.0308,-24.6845,0
Chr1_A_fumigatus_Af293	263200	.	G	A	290.014	.	AB=0;ABP=0;AC=2;AF=1;AN=2;AO=75;CIGAR=1X;DP=76;DPB=76;DPRA=0;EPP=9.52472;EPPR=0;GTI=0;LEN=1;MEANALT=1;MQM=4.90667;MQMR=100;NS=1;NUMALT=1;ODDS=66.7782;PAIRED=0.306667;PAIREDR=0;PAO=0;PQA=0;PQR=0;PRO=0;QA=2802;QR=60;RO=0;RPL=32;RPP=6.51361;RPPR=5.18177;RPR=43;RUN=1;SAF=39;SAP=3.27088;SAR=36;SRF=0;SRP=5.18177;SRR=0;TYPE=snp;ANN=A|upstream_gene_variant|MODIFIER|Afu1g00740|Afu1g00740|transcript|Afu1g00740-T|Coding||c.-3702C>T|||||3702|WARNING_TRANSCRIPT_MULTIPLE_STOP_CODONS,A|intergenic_region|MODIFIER|Afu1g00740-Afu1g00750|Afu1g00740-Afu1g00750|intergenic_region|Afu1g00740-Afu1g00750|||n.263200G>A||||||	GT:DP:RO:QR:AO:QA:GL	1/1:75:0:0:75:2802:-33.1322,-22.5773,0
Chr1_A_fumigatus_Af293	263209	.	A	G	278.284	.	AB=0;ABP=0;AC=2;AF=1;AN=2;AO=72;CIGAR=1X;DP=73;DPB=73;DPRA=0;EPP=10.7311;EPPR=0;GTI=0;LEN=1;MEANALT=1;MQM=4.94444;MQMR=100;NS=1;NUMALT=1;ODDS=64.0773;PAIRED=0.361111;PAIREDR=0;PAO=0;PQA=0;PQR=0;PRO=0;QA=2693;QR=60;RO=0;RPL=37;RPP=3.13094;RPPR=5.18177;RPR=35;RUN=1;SAF=39;SAP=4.09604;SAR=33;SRF=0;SRP=5.18177;SRR=0;TYPE=snp;ANN=G|upstream_gene_variant|MODIFIER|Afu1g00740|Afu1g00740|transcript|Afu1g00740-T|Coding||c.-3711T>C|||||3711|WARNING_TRANSCRIPT_MULTIPLE_STOP_CODONS,G|intergenic_region|MODIFIER|Afu1g00740-Afu1g00750|Afu1g00740-Afu1g00750|intergenic_region|Afu1g00740-Afu1g00750|||n.263209A>G||||||	GT:DP:RO:QR:AO:QA:GL	1/1:72:0:0:72:2693:-31.7999,-21.6742,0
Chr1_A_fumigatus_Af293	263236	.	T	C	191.337	.	AB=0;ABP=0;AC=2;AF=1;AN=2;AO=59;CIGAR=1X;DP=60;DPB=60;DPRA=0;EPP=3.0471;EPPR=0;GTI=0;LEN=1;MEANALT=1;MQM=5.13559;MQMR=100;NS=1;NUMALT=1;ODDS=44.057;PAIRED=0.423729;PAIREDR=0;PAO=0;PQA=0;PQR=0;PRO=0;QA=2235;QR=60;RO=0;RPL=47;RPP=48.096;RPPR=5.18177;RPR=12;RUN=1;SAF=35;SAP=7.46366;SAR=24;SRF=0;SRP=5.18177;SRR=0;TYPE=snp;ANN=C|upstream_gene_variant|MODIFIER|Afu1g00740|Afu1g00740|transcript|Afu1g00740-T|Coding||c.-3738A>G|||||3738|WARNING_TRANSCRIPT_MULTIPLE_STOP_CODONS,C|intergenic_region|MODIFIER|Afu1g00740-Afu1g00750|Afu1g00740-Afu1g00750|intergenic_region|Afu1g00740-Afu1g00750|||n.263236T>C||||||	GT:DP:RO:QR:AO:QA:GL	1/1:59:0:0:59:2235:-27.2601,-17.7608,0
Chr1_A_fumigatus_Af293	263242	.	A	G	172.252	.	AB=0;ABP=0;AC=2;AF=1;AN=2;AO=57;CIGAR=1X;DP=58;DPB=58;DPRA=0;EPP=3.35316;EPPR=0;GTI=0;LEN=1;MEANALT=1;MQM=5.19298;MQMR=100;NS=1;NUMALT=1;ODDS=39.6625;PAIRED=0.438596;PAIREDR=0;PAO=0;PQA=0;PQR=0;PRO=0;QA=2079;QR=60;RO=0;RPL=47;RPP=55.1637;RPPR=5.18177;RPR=10;RUN=1;SAF=36;SAP=11.5819;SAR=21;SRF=0;SRP=5.18177;SRR=0;TYPE=snp;ANN=G|upstream_gene_variant|MODIFIER|Afu1g00740|Afu1g00740|transcript|Afu1g00740-T|Coding||c.-3744T>C|||||3744|WARNING_TRANSCRIPT_MULTIPLE_STOP_CODONS,G|intergenic_region|MODIFIER|Afu1g00740-Afu1g00750|Afu1g00740-Afu1g00750|intergenic_region|Afu1g00740-Afu1g00750|||n.263242A>G||||||	GT:DP:RO:QR:AO:QA:GL	1/1:57:0:0:57:2079:-26.5901,-17.1587,0
Chr1_A_fumigatus_Af293	263613	.	A	G	54.4883	.	AB=0;ABP=0;AC=2;AF=1;AN=2;AO=42;CIGAR=1X;DP=43;DPB=43;DPRA=0;EPP=3.0103;EPPR=0;GTI=0;LEN=1;MEANALT=1;MQM=2.38095;MQMR=100;NS=1;NUMALT=1;ODDS=12.5464;PAIRED=0.404762;PAIREDR=0;PAO=0;PQA=0;PQR=0;PRO=0;QA=1547;QR=60;RO=0;RPL=16;RPP=8.18047;RPPR=5.18177;RPR=26;RUN=1;SAF=17;SAP=6.31921;SAR=25;SRF=0;SRP=5.18177;SRR=0;TYPE=snp;ANN=G|upstream_gene_variant|MODIFIER|Afu1g00740|Afu1g00740|transcript|Afu1g00740-T|Coding||c.-4115T>C|||||4115|WARNING_TRANSCRIPT_MULTIPLE_STOP_CODONS,G|intergenic_region|MODIFIER|Afu1g00740-Afu1g00750|Afu1g00740-Afu1g00750|intergenic_region|Afu1g00740-Afu1g00750|||n.263613A>G||||||	GT:DP:RO:QR:AO:QA:GL	1/1:42:0:0:42:1547:-9.02022,-12.6433,0
Chr1_A_fumigatus_Af293	263693	.	G	T	115.749	.	AB=0;ABP=0;AC=2;AF=1;AN=2;AO=54;CIGAR=1X;DP=55;DPB=55;DPRA=0;EPP=3.6537;EPPR=0;GTI=0;LEN=1;MEANALT=1;MQM=3.27778;MQMR=100;NS=1;NUMALT=1;ODDS=26.6523;PAIRED=0.222222;PAIREDR=0;PAO=0;PQA=0;PQR=0;PRO=0;QA=1995;QR=60;RO=0;RPL=33;RPP=8.80089;RPPR=5.18177;RPR=21;RUN=1;SAF=34;SAP=10.8919;SAR=20;SRF=0;SRP=5.18177;SRR=0;TYPE=snp;ANN=T|upstream_gene_variant|MODIFIER|Afu1g00740|Afu1g00740|transcript|Afu1g00740-T|Coding||c.-4195C>A|||||4195|WARNING_TRANSCRIPT_MULTIPLE_STOP_CODONS,T|intergenic_region|MODIFIER|Afu1g00740-Afu1g00750|Afu1g00740-Afu1g00750|intergenic_region|Afu1g00740-Afu1g00750|||n.263693G>T||||||	GT:DP:RO:QR:AO:QA:GL	1/1:54:0:0:54:1995:-15.8924,-16.2556,0
Chr1_A_fumigatus_Af293	263698	.	GTAA	ATAC	91.3777	.	AB=0;ABP=0;AC=2;AF=1;AN=2;AO=44;CIGAR=1X2M1X;DP=45;DPB=45.75;DPRA=0;EPP=3.79993;EPPR=0;GTI=0;LEN=4;MEANALT=1;MQM=3.54545;MQMR=0;NS=1;NUMALT=1;ODDS=21.0405;PAIRED=0.227273;PAIREDR=0;PAO=3;PQA=39;PQR=0;PRO=0;QA=1602;QR=0;RO=0;RPL=32;RPP=22.751;RPPR=0;RPR=12;RUN=1;SAF=26;SAP=6.16881;SAR=18;SRF=0;SRP=0;SRR=0;TYPE=complex;ANN=ATAC|upstream_gene_variant|MODIFIER|Afu1g00740|Afu1g00740|transcript|Afu1g00740-T|Coding||c.-4203_-4200delTTACinsGTAT|||||4200|WARNING_TRANSCRIPT_MULTIPLE_STOP_CODONS,ATAC|intergenic_region|MODIFIER|Afu1g00740-Afu1g00750|Afu1g00740-Afu1g00750|intergenic_region|Afu1g00740-Afu1g00750|||n.263698_263701delGTAAinsATAC||||||	GT:DP:RO:QR:AO:QA:GL	1/1:44:0:0:44:1602:-14.2912,-14.1484,0
Chr1_A_fumigatus_Af293	264189	.	C	T	98.8019	.	AB=0;ABP=0;AC=2;AF=1;AN=2;AO=31;CIGAR=1X;DP=32;DPB=32;DPRA=0;EPP=3.64073;EPPR=0;GTI=0;LEN=1;MEANALT=1;MQM=5.29032;MQMR=100;NS=1;NUMALT=1;ODDS=22.75;PAIRED=0.225806;PAIREDR=0;PAO=0;PQA=0;PQR=0;PRO=0;QA=1114;QR=60;RO=0;RPL=7;RPP=23.254;RPPR=5.18177;RPR=24;RUN=1;SAF=14;SAP=3.64073;SAR=17;SRF=0;SRP=5.18177;SRR=0;TYPE=snp;ANN=T|upstream_gene_variant|MODIFIER|Afu1g00740|Afu1g00740|transcript|Afu1g00740-T|Coding||c.-4691G>A|||||4691|WARNING_TRANSCRIPT_MULTIPLE_STOP_CODONS,T|downstream_gene_variant|MODIFIER|Afu1g00750|Afu1g00750|transcript|Afu1g00750-T|Coding||c.*4679G>A|||||4679|WARNING_TRANSCRIPT_MULTIPLE_STOP_CODONS,T|intergenic_region|MODIFIER|Afu1g00740-Afu1g00750|Afu1g00740-Afu1g00750|intergenic_region|Afu1g00740-Afu1g00750|||n.264189C>T||||||	GT:DP:RO:QR:AO:QA:GL	1/1:31:0:0:31:1114:-14.609,-9.33193,0
Chr1_A_fumigatus_Af293	264229	.	AGTCA	GGTGG	75.5013	.	AB=0;ABP=0;AC=2;AF=1;AN=2;AO=29;CIGAR=1X2M2X;DP=30;DPB=29.2;DPRA=0;EPP=4.88226;EPPR=0;GTI=0;LEN=5;MEANALT=1;MQM=5.58621;MQMR=0;NS=1;NUMALT=1;ODDS=17.3848;PAIRED=0.344828;PAIREDR=0;PAO=0;PQA=0;PQR=0;PRO=0;QA=953;QR=0;RO=0;RPL=26;RPP=42.621;RPPR=0;RPR=3;RUN=1;SAF=15;SAP=3.08518;SAR=14;SRF=0;SRP=0;SRR=0;TYPE=complex;ANN=GGTGG|upstream_gene_variant|MODIFIER|Afu1g00740|Afu1g00740|transcript|Afu1g00740-T|Coding||c.-4735_-4731delTGACTinsCCACC|||||4731|WARNING_TRANSCRIPT_MULTIPLE_STOP_CODONS,GGTGG|downstream_gene_variant|MODIFIER|Afu1g00750|Afu1g00750|transcript|Afu1g00750-T|Coding||c.*4635_*4639delTGACTinsCCACC|||||4639|WARNING_TRANSCRIPT_MULTIPLE_STOP_CODONS,GGTGG|intergenic_region|MODIFIER|Afu1g00740-Afu1g00750|Afu1g00740-Afu1g00750|intergenic_region|Afu1g00740-Afu1g00750|||n.264229_264233delAGTCAinsGGTGG||||||	GT:DP:RO:QR:AO:QA:GL	1/1:29:0:0:29:953:-14.5722,-8.72987,0
Chr1_A_fumigatus_Af293	264656	.	TGTGGACG	GGTAGACA	114.518	.	AB=0;ABP=0;AC=2;AF=1;AN=2;AO=22;CIGAR=1X2M1X3M1X;DP=24;DPB=24.25;DPRA=0;EPP=17.2236;EPPR=0;GTI=0;LEN=8;MEANALT=2;MQM=6.77273;MQMR=0;NS=1;NUMALT=1;ODDS=26.3688;PAIRED=0.363636;PAIREDR=0;PAO=3;PQA=96;PQR=0;PRO=0;QA=835;QR=0;RO=0;RPL=13;RPP=4.58955;RPPR=0;RPR=9;RUN=1;SAF=6;SAP=12.8806;SAR=16;SRF=0;SRP=0;SRR=0;TYPE=complex;ANN=GGTAGACA|downstream_gene_variant|MODIFIER|Afu1g00750|Afu1g00750|transcript|Afu1g00750-T|Coding||c.*4205_*4212delCGTCCACAinsTGTCTACC|||||4212|WARNING_TRANSCRIPT_MULTIPLE_STOP_CODONS,GGTAGACA|intergenic_region|MODIFIER|Afu1g00740-Afu1g00750|Afu1g00740-Afu1g00750|intergenic_region|Afu1g00740-Afu1g00750|||n.264656_264663delTGTGGACGinsGGTAGACA||||||	GT:DP:RO:QR:AO:QA:GL	1/1:23:0:0:22:835:-16.3298,-7.52575,0
Chr1_A_fumigatus_Af293	264677	.	TGTGCG	CGCGCA	143.21	.	AB=0;ABP=0;AC=2;AF=1;AN=2;AO=27;CIGAR=1X1M1X2M1X;DP=28;DPB=29.8333;DPRA=0;EPP=21.1059;EPPR=0;GTI=0;LEN=6;MEANALT=1;MQM=6.88889;MQMR=0;NS=1;NUMALT=1;ODDS=32.9753;PAIRED=0.444444;PAIREDR=0;PAO=5;PQA=100;PQR=0;PRO=0;QA=1000;QR=0;RO=0;RPL=15;RPP=3.73412;RPPR=0;RPR=12;RUN=1;SAF=8;SAP=12.7417;SAR=19;SRF=0;SRP=0;SRR=0;TYPE=complex;ANN=CGCGCA|downstream_gene_variant|MODIFIER|Afu1g00750|Afu1g00750|transcript|Afu1g00750-T|Coding||c.*4186_*4191delCGCACAinsTGCGCG|||||4191|WARNING_TRANSCRIPT_MULTIPLE_STOP_CODONS,CGCGCA|intergenic_region|MODIFIER|Afu1g00740-Afu1g00750|Afu1g00740-Afu1g00750|intergenic_region|Afu1g00740-Afu1g00750|||n.264677_264682delTGTGCGinsCGCGCA||||||	GT:DP:RO:QR:AO:QA:GL	1/1:27:0:0:27:1000:-19.6466,-9.63296,0
Chr1_A_fumigatus_Af293	264696	.	G	A	154.935	.	AB=0;ABP=0;AC=2;AF=1;AN=2;AO=29;CIGAR=1X;DP=30;DPB=30;DPRA=0;EPP=6.67934;EPPR=0;GTI=0;LEN=1;MEANALT=1;MQM=7.86207;MQMR=100;NS=1;NUMALT=1;ODDS=35.6751;PAIRED=0.517241;PAIREDR=0;PAO=0;PQA=0;PQR=0;PRO=0;QA=1052;QR=60;RO=0;RPL=11;RPP=6.67934;RPPR=5.18177;RPR=18;RUN=1;SAF=9;SAP=12.0706;SAR=20;SRF=0;SRP=5.18177;SRR=0;TYPE=snp;ANN=A|downstream_gene_variant|MODIFIER|Afu1g00750|Afu1g00750|transcript|Afu1g00750-T|Coding||c.*4172C>T|||||4172|WARNING_TRANSCRIPT_MULTIPLE_STOP_CODONS,A|intergenic_region|MODIFIER|Afu1g00740-Afu1g00750|Afu1g00740-Afu1g00750|intergenic_region|Afu1g00740-Afu1g00750|||n.264696G>A||||||	GT:DP:RO:QR:AO:QA:GL	1/1:29:0:0:29:1052:-19.6044,-8.72987,0
Chr1_A_fumigatus_Af293	264703	.	A	G	149.466	.	AB=0;ABP=0;AC=2;AF=1;AN=2;AO=24;CIGAR=1X;DP=25;DPB=25;DPRA=0;EPP=12.0581;EPPR=0;GTI=0;LEN=1;MEANALT=1;MQM=9.33333;MQMR=100;NS=1;NUMALT=1;ODDS=34.4157;PAIRED=0.625;PAIREDR=0;PAO=0;PQA=0;PQR=0;PRO=0;QA=846;QR=60;RO=0;RPL=9;RPP=6.26751;RPPR=5.18177;RPR=15;RUN=1;SAF=8;SAP=8.80089;SAR=16;SRF=0;SRP=5.18177;SRR=0;TYPE=snp;ANN=G|downstream_gene_variant|MODIFIER|Afu1g00750|Afu1g00750|transcript|Afu1g00750-T|Coding||c.*4165T>C|||||4165|WARNING_TRANSCRIPT_MULTIPLE_STOP_CODONS,G|intergenic_region|MODIFIER|Afu1g00740-Afu1g00750|Afu1g00740-Afu1g00750|intergenic_region|Afu1g00740-Afu1g00750|||n.264703A>G||||||	GT:DP:RO:QR:AO:QA:GL	1/1:24:0:0:24:846:-19.0985,-7.22472,0
Chr1_A_fumigatus_Af293	264710	.	G	A	154.285	.	AB=0;ABP=0;AC=2;AF=1;AN=2;AO=24;CIGAR=1X;DP=25;DPB=25;DPRA=0;EPP=8.80089;EPPR=0;GTI=0;LEN=1;MEANALT=1;MQM=9.33333;MQMR=100;NS=1;NUMALT=1;ODDS=35.5254;PAIRED=0.625;PAIREDR=0;PAO=0;PQA=0;PQR=0;PRO=0;QA=819;QR=60;RO=0;RPL=10;RPP=4.45795;RPPR=5.18177;RPR=14;RUN=1;SAF=8;SAP=8.80089;SAR=16;SRF=0;SRP=5.18177;SRR=0;TYPE=snp;ANN=A|downstream_gene_variant|MODIFIER|Afu1g00750|Afu1g00750|transcript|Afu1g00750-T|Coding||c.*4158C>T|||||4158|WARNING_TRANSCRIPT_MULTIPLE_STOP_CODONS,A|intergenic_region|MODIFIER|Afu1g00740-Afu1g00750|Afu1g00740-Afu1g00750|intergenic_region|Afu1g00740-Afu1g00750|||n.264710G>A||||||	GT:DP:RO:QR:AO:QA:GL	1/1:24:0:0:24:819:-19.077,-7.22472,0
Chr1_A_fumigatus_Af293	264732	.	C	G	138.755	.	AB=0;ABP=0;AC=2;AF=1;AN=2;AO=20;CIGAR=1X;DP=21;DPB=21;DPRA=0;EPP=4.74748;EPPR=0;GTI=0;LEN=1;MEANALT=1;MQM=10.8;MQMR=100;NS=1;NUMALT=1;ODDS=31.9496;PAIRED=0.55;PAIREDR=0;PAO=0;PQA=0;PQR=0;PRO=0;QA=670;QR=60;RO=0;RPL=16;RPP=18.6449;RPPR=5.18177;RPR=4;RUN=1;SAF=8;SAP=4.74748;SAR=12;SRF=0;SRP=5.18177;SRR=0;TYPE=snp;ANN=G|downstream_gene_variant|MODIFIER|Afu1g00750|Afu1g00750|transcript|Afu1g00750-T|Coding||c.*4136G>C|||||4136|WARNING_TRANSCRIPT_MULTIPLE_STOP_CODONS,G|intergenic_region|MODIFIER|Afu1g00740-Afu1g00750|Afu1g00740-Afu1g00750|intergenic_region|Afu1g00740-Afu1g00750|||n.264732C>G||||||	GT:DP:RO:QR:AO:QA:GL	1/1:20:0:0:20:670:-18.0515,-6.0206,0
Chr1_A_fumigatus_Af293	264745	.	G	A	119.725	.	AB=0;ABP=0;AC=2;AF=1;AN=2;AO=20;CIGAR=1X;DP=21;DPB=21;DPRA=0;EPP=3.44459;EPPR=0;GTI=0;LEN=1;MEANALT=1;MQM=10.8;MQMR=100;NS=1;NUMALT=1;ODDS=27.5678;PAIRED=0.55;PAIREDR=0;PAO=0;PQA=0;PQR=0;PRO=0;QA=707;QR=60;RO=0;RPL=19;RPP=38.1882;RPPR=5.18177;RPR=1;RUN=1;SAF=8;SAP=4.74748;SAR=12;SRF=0;SRP=5.18177;SRR=0;TYPE=snp;ANN=A|downstream_gene_variant|MODIFIER|Afu1g00750|Afu1g00750|transcript|Afu1g00750-T|Coding||c.*4123C>T|||||4123|WARNING_TRANSCRIPT_MULTIPLE_STOP_CODONS,A|intergenic_region|MODIFIER|Afu1g00740-Afu1g00750|Afu1g00740-Afu1g00750|intergenic_region|Afu1g00740-Afu1g00750|||n.264745G>A||||||	GT:DP:RO:QR:AO:QA:GL	1/1:20:0:0:20:707:-18.4078,-6.0206,0
Chr1_A_fumigatus_Af293	265185	.	CCG	GCA	80.6504	.	AB=0;ABP=0;AC=2;AF=1;AN=2;AO=42;CIGAR=1X1M1X;DP=43;DPB=42.3333;DPRA=0;EPP=4.87156;EPPR=0;GTI=0;LEN=3;MEANALT=1;MQM=5.38095;MQMR=0;NS=1;NUMALT=1;ODDS=18.5704;PAIRED=0;PAIREDR=0;PAO=0;PQA=0;PQR=0;PRO=0;QA=1467;QR=0;RO=0;RPL=2;RPP=77.6676;RPPR=0;RPR=40;RUN=1;SAF=16;SAP=8.18047;SAR=26;SRF=0;SRP=0;SRR=0;TYPE=complex;ANN=GCA|downstream_gene_variant|MODIFIER|Afu1g00750|Afu1g00750|transcript|Afu1g00750-T|Coding||c.*3681_*3683delCGGinsTGC|||||3683|WARNING_TRANSCRIPT_MULTIPLE_STOP_CODONS,GCA|intergenic_region|MODIFIER|Afu1g00740-Afu1g00750|Afu1g00740-Afu1g00750|intergenic_region|Afu1g00740-Afu1g00750|||n.265185_265187delCCGinsGCA||||||	GT:DP:RO:QR:AO:QA:GL	1/1:42:0:0:42:1467:-20.2897,-12.6433,0
Chr1_A_fumigatus_Af293	265194	.	G	T	334.247	.	AB=0;ABP=0;AC=2;AF=1;AN=2;AO=56;CIGAR=1X;DP=57;DPB=57;DPRA=0;EPP=15.5738;EPPR=0;GTI=0;LEN=1;MEANALT=1;MQM=9.60714;MQMR=100;NS=1;NUMALT=1;ODDS=76.9632;PAIRED=0;PAIREDR=0;PAO=0;PQA=0;PQR=0;PRO=0;QA=1908;QR=60;RO=0;RPL=5;RPP=85.0609;RPPR=5.18177;RPR=51;RUN=1;SAF=20;SAP=12.937;SAR=36;SRF=0;SRP=5.18177;SRR=0;TYPE=snp;ANN=T|downstream_gene_variant|MODIFIER|Afu1g00750|Afu1g00750|transcript|Afu1g00750-T|Coding||c.*3674C>A|||||3674|WARNING_TRANSCRIPT_MULTIPLE_STOP_CODONS,T|intergenic_region|MODIFIER|Afu1g00740-Afu1g00750|Afu1g00740-Afu1g00750|intergenic_region|Afu1g00740-Afu1g00750|||n.265194G>T||||||	GT:DP:RO:QR:AO:QA:GL	1/1:56:0:0:56:1908:-47.8924,-16.8577,0
Chr1_A_fumigatus_Af293	265204	.	C	G	495.313	.	AB=0;ABP=0;AC=2;AF=1;AN=2;AO=67;CIGAR=1X;DP=68;DPB=68;DPRA=0;EPP=23.2666;EPPR=0;GTI=0;LEN=1;MEANALT=1;MQM=11.0746;MQMR=100;NS=1;NUMALT=1;ODDS=97.4869;PAIRED=0.0149254;PAIREDR=0;PAO=0;PQA=0;PQR=0;PRO=0;QA=2303;QR=60;RO=0;RPL=9;RPP=80.8268;RPPR=5.18177;RPR=58;RUN=1;SAF=24;SAP=14.7103;SAR=43;SRF=0;SRP=5.18177;SRR=0;TYPE=snp;ANN=G|downstream_gene_variant|MODIFIER|Afu1g00750|Afu1g00750|transcript|Afu1g00750-T|Coding||c.*3664G>C|||||3664|WARNING_TRANSCRIPT_MULTIPLE_STOP_CODONS,G|intergenic_region|MODIFIER|Afu1g00740-Afu1g00750|Afu1g00740-Afu1g00750|intergenic_region|Afu1g00740-Afu1g00750|||n.265204C>G||||||	GT:DP:RO:QR:AO:QA:GL	1/1:67:0:0:67:2303:-64.3061,-20.169,0
Chr1_A_fumigatus_Af293	265217	.	A	G	1110.12	.	AB=0;ABP=0;AC=2;AF=1;AN=2;AO=88;CIGAR=1X;DP=90;DPB=90;DPRA=0;EPP=11.0053;EPPR=7.35324;GTI=0;LEN=1;MEANALT=1;MQM=17.6023;MQMR=54;NS=1;NUMALT=1;ODDS=123.735;PAIRED=0.0227273;PAIREDR=0;PAO=0;PQA=0;PQR=0;PRO=0;QA=3051;QR=97;RO=1;RPL=14;RPP=91.8433;RPPR=3.0103;RPR=74;RUN=1;SAF=35;SAP=11.0053;SAR=53;SRF=0;SRP=7.35324;SRR=1;TYPE=snp;ANN=G|downstream_gene_variant|MODIFIER|Afu1g00750|Afu1g00750|transcript|Afu1g00750-T|Coding||c.*3651T>C|||||3651|WARNING_TRANSCRIPT_MULTIPLE_STOP_CODONS,G|intergenic_region|MODIFIER|Afu1g00740-Afu1g00750|Afu1g00740-Afu1g00750|intergenic_region|Afu1g00740-Afu1g00750|||n.265217A>G||||||	GT:DP:RO:QR:AO:QA:GL	1/1:89:1:37:88:3051:-124.526,-25.9921,0
Chr1_A_fumigatus_Af293	265248	.	T	C	1991.15	.	AB=0;ABP=0;AC=2;AF=1;AN=2;AO=116;CIGAR=1X;DP=117;DPB=117;DPRA=0;EPP=19.8579;EPPR=0;GTI=0;LEN=1;MEANALT=1;MQM=21.931;MQMR=100;NS=1;NUMALT=1;ODDS=165.415;PAIRED=0.0603448;PAIREDR=0;PAO=0;PQA=0;PQR=0;PRO=0;QA=4093;QR=60;RO=0;RPL=53;RPP=4.88226;RPPR=5.18177;RPR=63;RUN=1;SAF=52;SAP=5.70592;SAR=64;SRF=0;SRP=5.18177;SRR=0;TYPE=snp;ANN=C|downstream_gene_variant|MODIFIER|Afu1g00750|Afu1g00750|transcript|Afu1g00750-T|Coding||c.*3620A>G|||||3620|WARNING_TRANSCRIPT_MULTIPLE_STOP_CODONS,C|intergenic_region|MODIFIER|Afu1g00740-Afu1g00750|Afu1g00740-Afu1g00750|intergenic_region|Afu1g00740-Afu1g00750|||n.265248T>C||||||	GT:DP:RO:QR:AO:QA:GL	1/1:116:0:0:116:4093:-204.651,-34.9195,0
Chr1_A_fumigatus_Af293	265266	.	T	C	2954.94	.	AB=0;ABP=0;AC=2;AF=1;AN=2;AO=154;CIGAR=1X;DP=155;DPB=155;DPRA=0;EPP=9.83493;EPPR=0;GTI=0;LEN=1;MEANALT=1;MQM=23.2987;MQMR=100;NS=1;NUMALT=1;ODDS=218.095;PAIRED=0.103896;PAIREDR=0;PAO=0;PQA=0;PQR=0;PRO=0;QA=5745;QR=60;RO=0;RPL=77;RPP=3.0103;RPPR=5.18177;RPR=77;RUN=1;SAF=67;SAP=8.65049;SAR=87;SRF=0;SRP=5.18177;SRR=0;TYPE=snp;ANN=C|downstream_gene_variant|MODIFIER|Afu1g00750|Afu1g00750|transcript|Afu1g00750-T|Coding||c.*3602A>G|||||3602|WARNING_TRANSCRIPT_MULTIPLE_STOP_CODONS,C|intergenic_region|MODIFIER|Afu1g00740-Afu1g00750|Afu1g00740-Afu1g00750|intergenic_region|Afu1g00740-Afu1g00750|||n.265266T>C||||||	GT:DP:RO:QR:AO:QA:GL	1/1:154:0:0:154:5745:-300.314,-46.3586,0
Chr1_A_fumigatus_Af293	265321	.	C	T	1719.33	.	AB=0;ABP=0;AC=2;AF=1;AN=2;AO=122;CIGAR=1X;DP=123;DPB=123;DPRA=0;EPP=3.0815;EPPR=0;GTI=0;LEN=1;MEANALT=1;MQM=17.3443;MQMR=100;NS=1;NUMALT=1;ODDS=173.733;PAIRED=0.229508;PAIREDR=0;PAO=0;PQA=0;PQR=0;PRO=0;QA=4655;QR=60;RO=0;RPL=79;RPP=26.0777;RPPR=5.18177;RPR=43;RUN=1;SAF=61;SAP=3.0103;SAR=61;SRF=0;SRP=5.18177;SRR=0;TYPE=snp;ANN=T|downstream_gene_variant|MODIFIER|Afu1g00750|Afu1g00750|transcript|Afu1g00750-T|Coding||c.*3547G>A|||||3547|WARNING_TRANSCRIPT_MULTIPLE_STOP_CODONS,T|intergenic_region|MODIFIER|Afu1g00740-Afu1g00750|Afu1g00740-Afu1g00750|intergenic_region|Afu1g00740-Afu1g00750|||n.265321C>T||||||	GT:DP:RO:QR:AO:QA:GL	1/1:122:0:0:122:4655:-177.689,-36.7257,0
Chr1_A_fumigatus_Af293	265338	.	T	C	1077.22	.	AB=0;ABP=0;AC=2;AF=1;AN=2;AO=101;CIGAR=1X;DP=102;DPB=102;DPRA=0;EPP=4.75178;EPPR=0;GTI=0;LEN=1;MEANALT=1;MQM=14.3762;MQMR=100;NS=1;NUMALT=1;ODDS=144.621;PAIRED=0.257426;PAIREDR=0;PAO=0;PQA=0;PQR=0;PRO=0;QA=3850;QR=60;RO=0;RPL=90;RPP=137.19;RPPR=5.18177;RPR=11;RUN=1;SAF=49;SAP=3.2038;SAR=52;SRF=0;SRP=5.18177;SRR=0;TYPE=snp;ANN=C|downstream_gene_variant|MODIFIER|Afu1g00750|Afu1g00750|transcript|Afu1g00750-T|Coding||c.*3530A>G|||||3530|WARNING_TRANSCRIPT_MULTIPLE_STOP_CODONS,C|intergenic_region|MODIFIER|Afu1g00740-Afu1g00750|Afu1g00740-Afu1g00750|intergenic_region|Afu1g00740-Afu1g00750|||n.265338T>C||||||	GT:DP:RO:QR:AO:QA:GL	1/1:101:0:0:101:3850:-126.32,-30.404,0
Chr1_A_fumigatus_Af293	265354	.	C	T	472.795	.	AB=0;ABP=0;AC=2;AF=1;AN=2;AO=77;CIGAR=1X;DP=78;DPB=78;DPRA=0;EPP=3.0385;EPPR=0;GTI=0;LEN=1;MEANALT=1;MQM=10.8961;MQMR=100;NS=1;NUMALT=1;ODDS=108.865;PAIRED=0.272727;PAIREDR=0;PAO=0;PQA=0;PQR=0;PRO=0;QA=2856;QR=60;RO=0;RPL=77;RPP=170.214;RPPR=5.18177;RPR=0;RUN=1;SAF=38;SAP=3.0385;SAR=39;SRF=0;SRP=5.18177;SRR=0;TYPE=snp;ANN=T|downstream_gene_variant|MODIFIER|Afu1g00750|Afu1g00750|transcript|Afu1g00750-T|Coding||c.*3514G>A|||||3514|WARNING_TRANSCRIPT_MULTIPLE_STOP_CODONS,T|intergenic_region|MODIFIER|Afu1g00740-Afu1g00750|Afu1g00740-Afu1g00750|intergenic_region|Afu1g00740-Afu1g00750|||n.265354C>T||||||	GT:DP:RO:QR:AO:QA:GL	1/1:77:0:0:77:2856:-72.5498,-23.1793,0
Chr1_A_fumigatus_Af293	265363	.	ATGA	CTTC	177.81	.	AB=0;ABP=0;AC=2;AF=1;AN=2;AO=53;CIGAR=1X1M2X;DP=54;DPB=56.25;DPRA=0;EPP=3.05127;EPPR=0;GTI=0;LEN=4;MEANALT=1;MQM=5.83019;MQMR=0;NS=1;NUMALT=1;ODDS=40.9424;PAIRED=0.283019;PAIREDR=0;PAO=5;PQA=131;PQR=0;PRO=0;QA=1887;QR=0;RO=0;RPL=53;RPP=118.098;RPPR=0;RPR=0;RUN=1;SAF=26;SAP=3.05127;SAR=27;SRF=0;SRP=0;SRR=0;TYPE=complex;ANN=CTTC|downstream_gene_variant|MODIFIER|Afu1g00750|Afu1g00750|transcript|Afu1g00750-T|Coding||c.*3502_*3505delTCATinsGAAG|||||3505|WARNING_TRANSCRIPT_MULTIPLE_STOP_CODONS,CTTC|intergenic_region|MODIFIER|Afu1g00740-Afu1g00750|Afu1g00740-Afu1g00750|intergenic_region|Afu1g00740-Afu1g00750|||n.265363_265366delATGAinsCTTC||||||	GT:DP:RO:QR:AO:QA:GL	1/1:53:0:0:53:1887:-35.6682,-17.4597,0
Chr1_A_fumigatus_Af293	265633	.	C	T	195.275	.	AB=0;ABP=0;AC=2;AF=1;AN=2;AO=43;CIGAR=1X;DP=45;DPB=45;DPRA=0;EPP=3.46479;EPPR=0;GTI=0;LEN=1;MEANALT=2;MQM=7.62791;MQMR=100;NS=1;NUMALT=1;ODDS=44.9637;PAIRED=0.488372;PAIREDR=0;PAO=0;PQA=0;PQR=0;PRO=0;QA=1538;QR=60;RO=0;RPL=5;RPP=58.0041;RPPR=5.18177;RPR=38;RUN=1;SAF=15;SAP=11.5447;SAR=28;SRF=0;SRP=5.18177;SRR=0;TYPE=snp;ANN=T|downstream_gene_variant|MODIFIER|Afu1g00750|Afu1g00750|transcript|Afu1g00750-T|Coding||c.*3235G>A|||||3235|WARNING_TRANSCRIPT_MULTIPLE_STOP_CODONS,T|intergenic_region|MODIFIER|Afu1g00740-Afu1g00750|Afu1g00740-Afu1g00750|intergenic_region|Afu1g00740-Afu1g00750|||n.265633C>T||||||	GT:DP:RO:QR:AO:QA:GL	1/1:44:0:0:43:1538:-29.2139,-12.9443,0
Chr1_A_fumigatus_Af293	265645	.	C	T	377.534	.	AB=0;ABP=0;AC=2;AF=1;AN=2;AO=63;CIGAR=1X;DP=64;DPB=64;DPRA=0;EPP=4.69922;EPPR=0;GTI=0;LEN=1;MEANALT=1;MQM=8.46032;MQMR=100;NS=1;NUMALT=1;ODDS=86.9304;PAIRED=0.396825;PAIREDR=0;PAO=0;PQA=0;PQR=0;PRO=0;QA=2251;QR=60;RO=0;RPL=12;RPP=55.4358;RPPR=5.18177;RPR=51;RUN=1;SAF=23;SAP=12.9715;SAR=40;SRF=0;SRP=5.18177;SRR=0;TYPE=snp;ANN=T|downstream_gene_variant|MODIFIER|Afu1g00750|Afu1g00750|transcript|Afu1g00750-T|Coding||c.*3223G>A|||||3223|WARNING_TRANSCRIPT_MULTIPLE_STOP_CODONS,T|intergenic_region|MODIFIER|Afu1g00740-Afu1g00750|Afu1g00740-Afu1g00750|intergenic_region|Afu1g00740-Afu1g00750|||n.265645C>T||||||	GT:DP:RO:QR:AO:QA:GL	1/1:63:0:0:63:2251:-47.4499,-18.9649,0
Chr1_A_fumigatus_Af293	265659	.	C	G	473.712	.	AB=0;ABP=0;AC=2;AF=1;AN=2;AO=77;CIGAR=1X;DP=78;DPB=78;DPRA=0;EPP=6.42261;EPPR=0;GTI=0;LEN=1;MEANALT=1;MQM=7.98701;MQMR=100;NS=1;NUMALT=1;ODDS=109.076;PAIRED=0.402597;PAIREDR=0;PAO=0;PQA=0;PQR=0;PRO=0;QA=2778;QR=60;RO=0;RPL=24;RPP=26.7273;RPPR=5.18177;RPR=53;RUN=1;SAF=26;SAP=20.6359;SAR=51;SRF=0;SRP=5.18177;SRR=0;TYPE=snp;ANN=G|downstream_gene_variant|MODIFIER|Afu1g00750|Afu1g00750|transcript|Afu1g00750-T|Coding||c.*3209G>C|||||3209|WARNING_TRANSCRIPT_MULTIPLE_STOP_CODONS,G|intergenic_region|MODIFIER|Afu1g00740-Afu1g00750|Afu1g00740-Afu1g00750|intergenic_region|Afu1g00740-Afu1g00750|||n.265659C>G||||||	GT:DP:RO:QR:AO:QA:GL	1/1:77:0:0:77:2778:-55.0065,-23.1793,0
Chr1_A_fumigatus_Af293	265677	.	G	C	528.632	.	AB=0;ABP=0;AC=2;AF=1;AN=2;AO=82;CIGAR=1X;DP=83;DPB=83;DPRA=0;EPP=3.96363;EPPR=0;GTI=0;LEN=1;MEANALT=1;MQM=7.86585;MQMR=100;NS=1;NUMALT=1;ODDS=118.281;PAIRED=0.353659;PAIREDR=0;PAO=0;PQA=0;PQR=0;PRO=0;QA=3003;QR=60;RO=0;RPL=40;RPP=3.11623;RPPR=5.18177;RPR=42;RUN=1;SAF=28;SAP=20.9117;SAR=54;SRF=0;SRP=5.18177;SRR=0;TYPE=snp;ANN=C|downstream_gene_variant|MODIFIER|Afu1g00750|Afu1g00750|transcript|Afu1g00750-T|Coding||c.*3191C>G|||||3191|WARNING_TRANSCRIPT_MULTIPLE_STOP_CODONS,C|intergenic_region|MODIFIER|Afu1g00740-Afu1g00750|Afu1g00740-Afu1g00750|intergenic_region|Afu1g00740-Afu1g00750|||n.265677G>C||||||	GT:DP:RO:QR:AO:QA:GL	1/1:82:0:0:82:3003:-57.9354,-24.6845,0
Chr1_A_fumigatus_Af293	265702	.	GTAT	ATCA	270.378	.	AB=0;ABP=0;AC=2;AF=1;AN=2;AO=64;CIGAR=1X1M2X;DP=65;DPB=64.5;DPRA=0;EPP=4.23175;EPPR=0;GTI=0;LEN=4;MEANALT=1;MQM=7.21875;MQMR=0;NS=1;NUMALT=1;ODDS=62.2568;PAIRED=0.21875;PAIREDR=0;PAO=1;PQA=27;PQR=0;PRO=0;QA=2013;QR=0;RO=0;RPL=57;RPP=87.8334;RPPR=0;RPR=7;RUN=1;SAF=26;SAP=7.89611;SAR=38;SRF=0;SRP=0;SRR=0;TYPE=complex;ANN=ATCA|downstream_gene_variant|MODIFIER|Afu1g00750|Afu1g00750|transcript|Afu1g00750-T|Coding||c.*3163_*3166delATACinsTGAT|||||3166|WARNING_TRANSCRIPT_MULTIPLE_STOP_CODONS,ATCA|intergenic_region|MODIFIER|Afu1g00740-Afu1g00750|Afu1g00740-Afu1g00750|intergenic_region|Afu1g00740-Afu1g00750|||n.265702_265705delGTATinsATCA||||||	GT:DP:RO:QR:AO:QA:GL	1/1:64:0:0:64:2013:-40.1204,-19.567,0
Chr1_A_fumigatus_Af293	265728	.	T	G	126.76	.	AB=0;ABP=0;AC=2;AF=1;AN=2;AO=42;CIGAR=1X;DP=43;DPB=43;DPRA=0;EPP=16.2459;EPPR=0;GTI=0;LEN=1;MEANALT=1;MQM=7.88095;MQMR=100;NS=1;NUMALT=1;ODDS=29.1877;PAIRED=0.238095;PAIREDR=0;PAO=0;PQA=0;PQR=0;PRO=0;QA=1571;QR=60;RO=0;RPL=42;RPP=94.2121;RPPR=5.18177;RPR=0;RUN=1;SAF=13;SAP=16.2459;SAR=29;SRF=0;SRP=5.18177;SRR=0;TYPE=snp;ANN=G|downstream_gene_variant|MODIFIER|Afu1g00750|Afu1g00750|transcript|Afu1g00750-T|Coding||c.*3140A>C|||||3140|WARNING_TRANSCRIPT_MULTIPLE_STOP_CODONS,G|intergenic_region|MODIFIER|Afu1g00740-Afu1g00750|Afu1g00740-Afu1g00750|intergenic_region|Afu1g00740-Afu1g00750|||n.265728T>G||||||	GT:DP:RO:QR:AO:QA:GL	1/1:42:0:0:42:1571:-29.7921,-12.6433,0
Chr1_A_fumigatus_Af293	267983	.	GTTCG	ATGCA	150.301	.	AB=0;ABP=0;AC=2;AF=1;AN=2;AO=37;CIGAR=1X1M1X1M1X;DP=38;DPB=39.4;DPRA=0;EPP=4.47751;EPPR=0;GTI=0;LEN=5;MEANALT=1;MQM=7.18919;MQMR=0;NS=1;NUMALT=1;ODDS=34.608;PAIRED=0;PAIREDR=0;PAO=3;PQA=101;PQR=0;PRO=0;QA=1303;QR=0;RO=0;RPL=0;RPP=83.3548;RPPR=0;RPR=37;RUN=1;SAF=16;SAP=4.47751;SAR=21;SRF=0;SRP=0;SRR=0;TYPE=complex;ANN=ATGCA|downstream_gene_variant|MODIFIER|Afu1g00750|Afu1g00750|transcript|Afu1g00750-T|Coding||c.*881_*885delCGAACinsTGCAT|||||885|WARNING_TRANSCRIPT_MULTIPLE_STOP_CODONS,ATGCA|downstream_gene_variant|MODIFIER|Afu1g00760|Afu1g00760|transcript|Afu1g00760-T|Coding||c.*3244_*3248delCGAACinsTGCAT|||||3248|,ATGCA|intergenic_region|MODIFIER|Afu1g00740-Afu1g00750|Afu1g00740-Afu1g00750|intergenic_region|Afu1g00740-Afu1g00750|||n.267983_267987delGTTCGinsATGCA||||||	GT:DP:RO:QR:AO:QA:GL	1/1:37:0:0:37:1303:-28.2249,-12.0412,0
Chr1_A_fumigatus_Af293	267996	.	A	G	286.629	.	AB=0;ABP=0;AC=2;AF=1;AN=2;AO=49;CIGAR=1X;DP=50;DPB=50;DPRA=0;EPP=3.40914;EPPR=0;GTI=0;LEN=1;MEANALT=1;MQM=10.3469;MQMR=100;NS=1;NUMALT=1;ODDS=65.9988;PAIRED=0;PAIREDR=0;PAO=0;PQA=0;PQR=0;PRO=0;QA=1782;QR=60;RO=0;RPL=0;RPP=109.412;RPPR=5.18177;RPR=49;RUN=1;SAF=23;SAP=3.40914;SAR=26;SRF=0;SRP=5.18177;SRR=0;TYPE=snp;ANN=G|downstream_gene_variant|MODIFIER|Afu1g00750|Afu1g00750|transcript|Afu1g00750-T|Coding||c.*872T>C|||||872|WARNING_TRANSCRIPT_MULTIPLE_STOP_CODONS,G|downstream_gene_variant|MODIFIER|Afu1g00760|Afu1g00760|transcript|Afu1g00760-T|Coding||c.*3235T>C|||||3235|,G|intergenic_region|MODIFIER|Afu1g00740-Afu1g00750|Afu1g00740-Afu1g00750|intergenic_region|Afu1g00740-Afu1g00750|||n.267996A>G||||||	GT:DP:RO:QR:AO:QA:GL	1/1:49:0:0:49:1782:-45.3823,-14.7505,0
Chr1_A_fumigatus_Af293	268042	.	C	T	829.26	.	AB=0;ABP=0;AC=2;AF=1;AN=2;AO=100;CIGAR=1X;DP=101;DPB=101;DPRA=0;EPP=5.18177;EPPR=0;GTI=0;LEN=1;MEANALT=1;MQM=9.76;MQMR=100;NS=1;NUMALT=1;ODDS=143.235;PAIRED=0;PAIREDR=0;PAO=0;PQA=0;PQR=0;PRO=0;QA=3654;QR=60;RO=0;RPL=45;RPP=5.18177;RPPR=5.18177;RPR=55;RUN=1;SAF=42;SAP=8.56927;SAR=58;SRF=0;SRP=5.18177;SRR=0;TYPE=snp;ANN=T|downstream_gene_variant|MODIFIER|Afu1g00750|Afu1g00750|transcript|Afu1g00750-T|Coding||c.*826G>A|||||826|WARNING_TRANSCRIPT_MULTIPLE_STOP_CODONS,T|downstream_gene_variant|MODIFIER|Afu1g00760|Afu1g00760|transcript|Afu1g00760-T|Coding||c.*3189G>A|||||3189|,T|intergenic_region|MODIFIER|Afu1g00740-Afu1g00750|Afu1g00740-Afu1g00750|intergenic_region|Afu1g00740-Afu1g00750|||n.268042C>T||||||	GT:DP:RO:QR:AO:QA:GL	1/1:100:0:0:100:3654:-87.2068,-30.103,0
Chr1_A_fumigatus_Af293	268050	.	C	T	798.695	.	AB=0;ABP=0;AC=2;AF=1;AN=2;AO=99;CIGAR=1X;DP=101;DPB=101;DPRA=0;EPP=4.08507;EPPR=0;GTI=0;LEN=1;MEANALT=2;MQM=9.62626;MQMR=100;NS=1;NUMALT=1;ODDS=141.848;PAIRED=0;PAIREDR=0;PAO=0;PQA=0;PQR=0;PRO=0;QA=3560;QR=60;RO=0;RPL=55;RPP=5.66432;RPPR=5.18177;RPR=44;RUN=1;SAF=41;SAP=9.34924;SAR=58;SRF=0;SRP=5.18177;SRR=0;TYPE=snp;ANN=T|downstream_gene_variant|MODIFIER|Afu1g00750|Afu1g00750|transcript|Afu1g00750-T|Coding||c.*818G>A|||||818|WARNING_TRANSCRIPT_MULTIPLE_STOP_CODONS,T|downstream_gene_variant|MODIFIER|Afu1g00760|Afu1g00760|transcript|Afu1g00760-T|Coding||c.*3181G>A|||||3181|,T|intergenic_region|MODIFIER|Afu1g00740-Afu1g00750|Afu1g00740-Afu1g00750|intergenic_region|Afu1g00740-Afu1g00750|||n.268050C>T||||||	GT:DP:RO:QR:AO:QA:GL	1/1:100:0:0:99:3560:-84.1607,-29.802,0
Chr1_A_fumigatus_Af293	268078	.	A	G	407.585	.	AB=0;ABP=0;AC=2;AF=1;AN=2;AO=68;CIGAR=1X;DP=70;DPB=70;DPRA=0;EPP=6.20364;EPPR=0;GTI=0;LEN=1;MEANALT=2;MQM=10.5147;MQMR=100;NS=1;NUMALT=1;ODDS=93.85;PAIRED=0.0147059;PAIREDR=0;PAO=0;PQA=0;PQR=0;PRO=0;QA=2473;QR=60;RO=0;RPL=67;RPP=142.112;RPPR=5.18177;RPR=1;RUN=1;SAF=28;SAP=7.60871;SAR=40;SRF=0;SRP=5.18177;SRR=0;TYPE=snp;ANN=G|downstream_gene_variant|MODIFIER|Afu1g00750|Afu1g00750|transcript|Afu1g00750-T|Coding||c.*790T>C|||||790|WARNING_TRANSCRIPT_MULTIPLE_STOP_CODONS,G|downstream_gene_variant|MODIFIER|Afu1g00760|Afu1g00760|transcript|Afu1g00760-T|Coding||c.*3153T>C|||||3153|,G|intergenic_region|MODIFIER|Afu1g00740-Afu1g00750|Afu1g00740-Afu1g00750|intergenic_region|Afu1g00740-Afu1g00750|||n.268078A>G||||||	GT:DP:RO:QR:AO:QA:GL	1/1:69:0:0:68:2473:-62.1991,-20.47,0
Chr1_A_fumigatus_Af293	268087	.	TCTGC	CCTGT	340.419	.	AB=0;ABP=0;AC=2;AF=1;AN=2;AO=55;CIGAR=1X3M1X;DP=56;DPB=56.8;DPRA=0;EPP=7.78754;EPPR=0;GTI=0;LEN=5;MEANALT=1;MQM=9.63636;MQMR=0;NS=1;NUMALT=1;ODDS=78.3844;PAIRED=0.0181818;PAIREDR=0;PAO=3;PQA=69;PQR=0;PRO=0;QA=1968;QR=0;RO=0;RPL=54;RPP=113.913;RPPR=0;RPR=1;RUN=1;SAF=21;SAP=9.68264;SAR=34;SRF=0;SRP=0;SRR=0;TYPE=complex;ANN=CCTGT|downstream_gene_variant|MODIFIER|Afu1g00750|Afu1g00750|transcript|Afu1g00750-T|Coding||c.*777_*781delGCAGAinsACAGG|||||781|WARNING_TRANSCRIPT_MULTIPLE_STOP_CODONS,CCTGT|downstream_gene_variant|MODIFIER|Afu1g00760|Afu1g00760|transcript|Afu1g00760-T|Coding||c.*3140_*3144delGCAGAinsACAGG|||||3144|,CCTGT|intergenic_region|MODIFIER|Afu1g00740-Afu1g00750|Afu1g00740-Afu1g00750|intergenic_region|Afu1g00740-Afu1g00750|||n.268087_268091delTCTGCinsCCTGT||||||	GT:DP:RO:QR:AO:QA:GL	1/1:55:0:0:55:1968:-51.9321,-17.4597,0
Chr1_A_fumigatus_Af293	268099	.	G	C	137.091	.	AB=0;ABP=0;AC=2;AF=1;AN=2;AO=45;CIGAR=1X;DP=46;DPB=46;DPRA=0;EPP=13.8677;EPPR=0;GTI=0;LEN=1;MEANALT=1;MQM=7.77778;MQMR=100;NS=1;NUMALT=1;ODDS=31.5664;PAIRED=0.0222222;PAIREDR=0;PAO=0;PQA=0;PQR=0;PRO=0;QA=1608;QR=60;RO=0;RPL=45;RPP=100.727;RPPR=5.18177;RPR=0;RUN=1;SAF=15;SAP=13.8677;SAR=30;SRF=0;SRP=5.18177;SRR=0;TYPE=snp;ANN=C|downstream_gene_variant|MODIFIER|Afu1g00750|Afu1g00750|transcript|Afu1g00750-T|Coding||c.*769C>G|||||769|WARNING_TRANSCRIPT_MULTIPLE_STOP_CODONS,C|downstream_gene_variant|MODIFIER|Afu1g00760|Afu1g00760|transcript|Afu1g00760-T|Coding||c.*3132C>G|||||3132|,C|intergenic_region|MODIFIER|Afu1g00740-Afu1g00750|Afu1g00740-Afu1g00750|intergenic_region|Afu1g00740-Afu1g00750|||n.268099G>C||||||	GT:DP:RO:QR:AO:QA:GL	1/1:45:0:0:45:1608:-31.2729,-13.5464,0
Chr1_A_fumigatus_Af293	278263	.	GTGGCTC	CTTGCTG	50.9156	.	AB=0;ABP=0;AC=2;AF=1;AN=2;AO=5;CIGAR=1X1M1X3M1X;DP=6;DPB=7.57143;DPRA=0;EPP=6.91895;EPPR=0;GTI=0;LEN=7;MEANALT=1;MQM=9;MQMR=0;NS=1;NUMALT=1;ODDS=11.7237;PAIRED=0.6;PAIREDR=0;PAO=5;PQA=169;PQR=0;PRO=0;QA=169;QR=0;RO=0;RPL=0;RPP=13.8677;RPPR=0;RPR=5;RUN=1;SAF=4;SAP=6.91895;SAR=1;SRF=0;SRP=0;SRR=0;TYPE=complex;ANN=CTTGCTG|downstream_gene_variant|MODIFIER|Afu1g00770|Afu1g00770|transcript|Afu1g00770-T|Coding||c.*2798_*2804delGTGGCTCinsCTTGCTG|||||2798|,CTTGCTG|downstream_gene_variant|MODIFIER|Afu1g00780|Afu1g00780|transcript|Afu1g00780-T|Coding||c.*322_*328delGTGGCTCinsCTTGCTG|||||322|,CTTGCTG|intergenic_region|MODIFIER|Afu1g00780-Afu1g00790|Afu1g00780-Afu1g00790|intergenic_region|Afu1g00780-Afu1g00790|||n.278263_278269delGTGGCTCinsCTTGCTG||||||	GT:DP:RO:QR:AO:QA:GL	1/1:5:0:0:5:169:-8.20906,-3.0103,0
Chr1_A_fumigatus_Af293	278283	.	G	A	371.422	.	AB=0;ABP=0;AC=2;AF=1;AN=2;AO=29;CIGAR=1X;DP=30;DPB=30;DPRA=0;EPP=4.88226;EPPR=0;GTI=0;LEN=1;MEANALT=1;MQM=18.8966;MQMR=100;NS=1;NUMALT=1;ODDS=44.8077;PAIRED=0.310345;PAIREDR=0;PAO=0;PQA=0;PQR=0;PRO=0;QA=1054;QR=60;RO=0;RPL=0;RPP=65.983;RPPR=5.18177;RPR=29;RUN=1;SAF=17;SAP=4.88226;SAR=12;SRF=0;SRP=5.18177;SRR=0;TYPE=snp;ANN=A|downstream_gene_variant|MODIFIER|Afu1g00770|Afu1g00770|transcript|Afu1g00770-T|Coding||c.*2818G>A|||||2818|,A|downstream_gene_variant|MODIFIER|Afu1g00780|Afu1g00780|transcript|Afu1g00780-T|Coding||c.*342G>A|||||342|,A|intergenic_region|MODIFIER|Afu1g00780-Afu1g00790|Afu1g00780-Afu1g00790|intergenic_region|Afu1g00780-Afu1g00790|||n.278283G>A||||||	GT:DP:RO:QR:AO:QA:GL	1/1:29:0:0:29:1054:-47.9016,-8.72987,0
Chr1_A_fumigatus_Af293	278289	.	C	T	465.892	.	AB=0;ABP=0;AC=2;AF=1;AN=2;AO=36;CIGAR=1X;DP=37;DPB=37;DPRA=0;EPP=3.25157;EPPR=0;GTI=0;LEN=1;MEANALT=1;MQM=18.7222;MQMR=100;NS=1;NUMALT=1;ODDS=54.5118;PAIRED=0.305556;PAIREDR=0;PAO=0;PQA=0;PQR=0;PRO=0;QA=1333;QR=60;RO=0;RPL=0;RPP=81.1833;RPPR=5.18177;RPR=36;RUN=1;SAF=19;SAP=3.25157;SAR=17;SRF=0;SRP=5.18177;SRR=0;TYPE=snp;ANN=T|downstream_gene_variant|MODIFIER|Afu1g00770|Afu1g00770|transcript|Afu1g00770-T|Coding||c.*2824C>T|||||2824|,T|downstream_gene_variant|MODIFIER|Afu1g00780|Afu1g00780|transcript|Afu1g00780-T|Coding||c.*348C>T|||||348|,T|intergenic_region|MODIFIER|Afu1g00780-Afu1g00790|Afu1g00780-Afu1g00790|intergenic_region|Afu1g00780-Afu1g00790|||n.278289C>T||||||	GT:DP:RO:QR:AO:QA:GL	1/1:36:0:0:36:1333:-59.2317,-10.8371,0
Chr1_A_fumigatus_Af293	278323	.	C	T	1119.66	.	AB=0;ABP=0;AC=2;AF=1;AN=2;AO=64;CIGAR=1X;DP=65;DPB=65;DPRA=0;EPP=4.23175;EPPR=0;GTI=0;LEN=1;MEANALT=1;MQM=21.5938;MQMR=100;NS=1;NUMALT=1;ODDS=93.328;PAIRED=0.359375;PAIREDR=0;PAO=0;PQA=0;PQR=0;PRO=0;QA=2435;QR=60;RO=0;RPL=17;RPP=33.5466;RPPR=5.18177;RPR=47;RUN=1;SAF=34;SAP=3.55317;SAR=30;SRF=0;SRP=5.18177;SRR=0;TYPE=snp;ANN=T|downstream_gene_variant|MODIFIER|Afu1g00770|Afu1g00770|transcript|Afu1g00770-T|Coding||c.*2858C>T|||||2858|,T|downstream_gene_variant|MODIFIER|Afu1g00780|Afu1g00780|transcript|Afu1g00780-T|Coding||c.*382C>T|||||382|,T|intergenic_region|MODIFIER|Afu1g00780-Afu1g00790|Afu1g00780-Afu1g00790|intergenic_region|Afu1g00780-Afu1g00790|||n.278323C>T||||||	GT:DP:RO:QR:AO:QA:GL	1/1:64:0:0:64:2435:-118.272,-19.2659,0
Chr1_A_fumigatus_Af293	278331	.	T	G	1457.64	.	AB=0;ABP=0;AC=2;AF=1;AN=2;AO=80;CIGAR=1X;DP=81;DPB=81;DPRA=0;EPP=3.44459;EPPR=0;GTI=0;LEN=1;MEANALT=1;MQM=21.825;MQMR=100;NS=1;NUMALT=1;ODDS=115.509;PAIRED=0.3375;PAIREDR=0;PAO=0;PQA=0;PQR=0;PRO=0;QA=2997;QR=60;RO=0;RPL=28;RPP=18.6449;RPPR=5.18177;RPR=52;RUN=1;SAF=42;SAP=3.44459;SAR=38;SRF=0;SRP=5.18177;SRR=0;TYPE=snp;ANN=G|downstream_gene_variant|MODIFIER|Afu1g00770|Afu1g00770|transcript|Afu1g00770-T|Coding||c.*2866T>G|||||2866|,G|downstream_gene_variant|MODIFIER|Afu1g00780|Afu1g00780|transcript|Afu1g00780-T|Coding||c.*390T>G|||||390|,G|intergenic_region|MODIFIER|Afu1g00780-Afu1g00790|Afu1g00780-Afu1g00790|intergenic_region|Afu1g00780-Afu1g00790|||n.278331T>G||||||	GT:DP:RO:QR:AO:QA:GL	1/1:80:0:0:80:2997:-150.57,-24.0824,0
Chr1_A_fumigatus_Af293	278355	.	G	A	1995.63	.	AB=0;ABP=0;AC=2;AF=1;AN=2;AO=106;CIGAR=1X;DP=107;DPB=107;DPRA=0;EPP=3.09224;EPPR=0;GTI=0;LEN=1;MEANALT=1;MQM=22.1792;MQMR=100;NS=1;NUMALT=1;ODDS=151.552;PAIRED=0.311321;PAIREDR=0;PAO=0;PQA=0;PQR=0;PRO=0;QA=4052;QR=60;RO=0;RPL=50;RPP=3.74778;RPPR=5.18177;RPR=56;RUN=1;SAF=54;SAP=3.09224;SAR=52;SRF=0;SRP=5.18177;SRR=0;TYPE=snp;ANN=A|downstream_gene_variant|MODIFIER|Afu1g00770|Afu1g00770|transcript|Afu1g00770-T|Coding||c.*2890G>A|||||2890|,A|downstream_gene_variant|MODIFIER|Afu1g00780|Afu1g00780|transcript|Afu1g00780-T|Coding||c.*414G>A|||||414|,A|intergenic_region|MODIFIER|Afu1g00780-Afu1g00790|Afu1g00780-Afu1g00790|intergenic_region|Afu1g00780-Afu1g00790|||n.278355G>A||||||	GT:DP:RO:QR:AO:QA:GL	1/1:106:0:0:106:4052:-202.987,-31.9092,0
Chr1_A_fumigatus_Af293	278407	.	C	T	2220.89	.	AB=0;ABP=0;AC=2;AF=1;AN=2;AO=108;CIGAR=1X;DP=109;DPB=109;DPRA=0;EPP=9.52472;EPPR=0;GTI=0;LEN=1;MEANALT=1;MQM=24.8241;MQMR=100;NS=1;NUMALT=1;ODDS=154.325;PAIRED=0.398148;PAIREDR=0;PAO=0;PQA=0;PQR=0;PRO=0;QA=4073;QR=60;RO=0;RPL=56;RPP=3.332;RPPR=5.18177;RPR=52;RUN=1;SAF=65;SAP=12.7417;SAR=43;SRF=0;SRP=5.18177;SRR=0;TYPE=snp;ANN=T|downstream_gene_variant|MODIFIER|Afu1g00770|Afu1g00770|transcript|Afu1g00770-T|Coding||c.*2942C>T|||||2942|,T|downstream_gene_variant|MODIFIER|Afu1g00780|Afu1g00780|transcript|Afu1g00780-T|Coding||c.*466C>T|||||466|,T|intergenic_region|MODIFIER|Afu1g00780-Afu1g00790|Afu1g00780-Afu1g00790|intergenic_region|Afu1g00780-Afu1g00790|||n.278407C>T||||||	GT:DP:RO:QR:AO:QA:GL	1/1:108:0:0:108:4073:-227.087,-32.5112,0
Chr1_A_fumigatus_Af293	278415	.	CAC	CC	2154.18	.	AB=0;ABP=0;AC=2;AF=1;AN=2;AO=103;CIGAR=1M1D1M;DP=107;DPB=74.3333;DPRA=0;EPP=7.75381;EPPR=0;GTI=0;LEN=1;MEANALT=2;MQM=24.8641;MQMR=0;NS=1;NUMALT=1;ODDS=150.859;PAIRED=0.407767;PAIREDR=0;PAO=3.5;PQA=115.5;PQR=13.5;PRO=0.5;QA=3729;QR=0;RO=0;RPL=65;RPP=18.3793;RPPR=0;RPR=38;RUN=1;SAF=62;SAP=12.3076;SAR=41;SRF=0;SRP=0;SRR=0;TYPE=del;ANN=CC|downstream_gene_variant|MODIFIER|Afu1g00770|Afu1g00770|transcript|Afu1g00770-T|Coding||c.*2951delA|||||2951|,CC|downstream_gene_variant|MODIFIER|Afu1g00780|Afu1g00780|transcript|Afu1g00780-T|Coding||c.*475delA|||||475|,CC|intergenic_region|MODIFIER|Afu1g00780-Afu1g00790|Afu1g00780-Afu1g00790|intergenic_region|Afu1g00780-Afu1g00790|||n.278416delA||||||	GT:DP:RO:QR:AO:QA:GL	1/1:106:0:0:103:3729:-221.673,-32.5112,0
Chr1_A_fumigatus_Af293	278453	.	C	T	2368.06	.	AB=0;ABP=0;AC=2;AF=1;AN=2;AO=102;CIGAR=1X;DP=103;DPB=103;DPRA=0;EPP=4.37279;EPPR=0;GTI=0;LEN=1;MEANALT=1;MQM=29.6667;MQMR=100;NS=1;NUMALT=1;ODDS=146.007;PAIRED=0.490196;PAIREDR=0;PAO=0;PQA=0;PQR=0;PRO=0;QA=3647;QR=60;RO=0;RPL=54;RPP=3.7767;RPPR=5.18177;RPR=48;RUN=1;SAF=69;SAP=30.6008;SAR=33;SRF=0;SRP=5.18177;SRR=0;TYPE=snp;ANN=T|downstream_gene_variant|MODIFIER|Afu1g00770|Afu1g00770|transcript|Afu1g00770-T|Coding||c.*2988C>T|||||2988|,T|downstream_gene_variant|MODIFIER|Afu1g00780|Afu1g00780|transcript|Afu1g00780-T|Coding||c.*512C>T|||||512|,T|intergenic_region|MODIFIER|Afu1g00780-Afu1g00790|Afu1g00780-Afu1g00790|intergenic_region|Afu1g00780-Afu1g00790|||n.278453C>T||||||	GT:DP:RO:QR:AO:QA:GL	1/1:102:0:0:102:3647:-243.118,-30.7051,0
Chr1_A_fumigatus_Af293	278486	.	C	G	2934.27	.	AB=0;ABP=0;AC=2;AF=1;AN=2;AO=116;CIGAR=1X;DP=117;DPB=117;DPRA=0;EPP=9.07545;EPPR=0;GTI=0;LEN=1;MEANALT=1;MQM=31.6293;MQMR=100;NS=1;NUMALT=1;ODDS=165.415;PAIRED=0.517241;PAIREDR=0;PAO=0;PQA=0;PQR=0;PRO=0;QA=4311;QR=60;RO=0;RPL=47;RPP=12.0706;RPPR=5.18177;RPR=69;RUN=1;SAF=72;SAP=17.6865;SAR=44;SRF=0;SRP=5.18177;SRR=0;TYPE=snp;ANN=G|downstream_gene_variant|MODIFIER|Afu1g00770|Afu1g00770|transcript|Afu1g00770-T|Coding||c.*3021C>G|||||3021|,G|downstream_gene_variant|MODIFIER|Afu1g00780|Afu1g00780|transcript|Afu1g00780-T|Coding||c.*545C>G|||||545|,G|intergenic_region|MODIFIER|Afu1g00780-Afu1g00790|Afu1g00780-Afu1g00790|intergenic_region|Afu1g00780-Afu1g00790|||n.278486C>G||||||	GT:DP:RO:QR:AO:QA:GL	1/1:116:0:0:116:4311:-299.798,-34.9195,0
Chr1_A_fumigatus_Af293	278534	.	T	C	2996.56	.	AB=0;ABP=0;AC=2;AF=1;AN=2;AO=111;CIGAR=1X;DP=112;DPB=112;DPRA=0;EPP=3.02986;EPPR=0;GTI=0;LEN=1;MEANALT=1;MQM=34.4414;MQMR=100;NS=1;NUMALT=1;ODDS=158.484;PAIRED=0.531532;PAIREDR=0;PAO=0;PQA=0;PQR=0;PRO=0;QA=4085;QR=60;RO=0;RPL=67;RPP=13.359;RPPR=5.18177;RPR=44;RUN=1;SAF=62;SAP=6.31642;SAR=49;SRF=0;SRP=5.18177;SRR=0;TYPE=snp;ANN=C|downstream_gene_variant|MODIFIER|Afu1g00770|Afu1g00770|transcript|Afu1g00770-T|Coding||c.*3069T>C|||||3069|,C|downstream_gene_variant|MODIFIER|Afu1g00780|Afu1g00780|transcript|Afu1g00780-T|Coding||c.*593T>C|||||593|,C|intergenic_region|MODIFIER|Afu1g00780-Afu1g00790|Afu1g00780-Afu1g00790|intergenic_region|Afu1g00780-Afu1g00790|||n.278534T>C||||||	GT:DP:RO:QR:AO:QA:GL	1/1:111:0:0:111:4085:-304.384,-33.4143,0
Chr1_A_fumigatus_Af293	278555	.	T	A	2898.03	.	AB=0;ABP=0;AC=2;AF=1;AN=2;AO=107;CIGAR=1X;DP=108;DPB=108;DPRA=0;EPP=3.19295;EPPR=0;GTI=0;LEN=1;MEANALT=1;MQM=34.9533;MQMR=100;NS=1;NUMALT=1;ODDS=152.939;PAIRED=0.53271;PAIREDR=0;PAO=0;PQA=0;PQR=0;PRO=0;QA=3895;QR=60;RO=0;RPL=63;RPP=10.3365;RPPR=5.18177;RPR=44;RUN=1;SAF=59;SAP=5.46589;SAR=48;SRF=0;SRP=5.18177;SRR=0;TYPE=snp;ANN=A|downstream_gene_variant|MODIFIER|Afu1g00770|Afu1g00770|transcript|Afu1g00770-T|Coding||c.*3090T>A|||||3090|,A|downstream_gene_variant|MODIFIER|Afu1g00780|Afu1g00780|transcript|Afu1g00780-T|Coding||c.*614T>A|||||614|,A|intergenic_region|MODIFIER|Afu1g00780-Afu1g00790|Afu1g00780-Afu1g00790|intergenic_region|Afu1g00780-Afu1g00790|||n.278555T>A||||||	GT:DP:RO:QR:AO:QA:GL	1/1:107:0:0:107:3895:-294.136,-32.2102,0
Chr1_A_fumigatus_Af293	278602	.	G	A	3039.13	.	AB=0;ABP=0;AC=2;AF=1;AN=2;AO=116;CIGAR=1X;DP=117;DPB=117;DPRA=0;EPP=7.80251;EPPR=0;GTI=0;LEN=1;MEANALT=1;MQM=33.319;MQMR=100;NS=1;NUMALT=1;ODDS=165.415;PAIRED=0.655172;PAIREDR=0;PAO=0;PQA=0;PQR=0;PRO=0;QA=4287;QR=60;RO=0;RPL=43;RPP=19.8579;RPPR=5.18177;RPR=73;RUN=1;SAF=71;SAP=15.6647;SAR=45;SRF=0;SRP=5.18177;SRR=0;TYPE=snp;ANN=A|downstream_gene_variant|MODIFIER|Afu1g00770|Afu1g00770|transcript|Afu1g00770-T|Coding||c.*3137G>A|||||3137|,A|downstream_gene_variant|MODIFIER|Afu1g00780|Afu1g00780|transcript|Afu1g00780-T|Coding||c.*661G>A|||||661|,A|intergenic_region|MODIFIER|Afu1g00780-Afu1g00790|Afu1g00780-Afu1g00790|intergenic_region|Afu1g00780-Afu1g00790|||n.278602G>A||||||	GT:DP:RO:QR:AO:QA:GL	1/1:116:0:0:116:4287:-310.737,-34.9195,0
Chr1_A_fumigatus_Af293	278650	.	G	A	3621.93	.	AB=0;ABP=0;AC=2;AF=1;AN=2;AO=137;CIGAR=1X;DP=138;DPB=138;DPRA=0;EPP=3.40655;EPPR=0;GTI=0;LEN=1;MEANALT=1;MQM=33.146;MQMR=100;NS=1;NUMALT=1;ODDS=194.527;PAIRED=0.708029;PAIREDR=0;PAO=0;PQA=0;PQR=0;PRO=0;QA=5128;QR=60;RO=0;RPL=67;RPP=3.15295;RPPR=5.18177;RPR=70;RUN=1;SAF=92;SAP=38.0233;SAR=45;SRF=0;SRP=5.18177;SRR=0;TYPE=snp;ANN=A|downstream_gene_variant|MODIFIER|Afu1g00770|Afu1g00770|transcript|Afu1g00770-T|Coding||c.*3185G>A|||||3185|,A|downstream_gene_variant|MODIFIER|Afu1g00780|Afu1g00780|transcript|Afu1g00780-T|Coding||c.*709G>A|||||709|,A|intergenic_region|MODIFIER|Afu1g00780-Afu1g00790|Afu1g00780-Afu1g00790|intergenic_region|Afu1g00780-Afu1g00790|||n.278650G>A||||||	GT:DP:RO:QR:AO:QA:GL	1/1:137:0:0:137:5128:-369.295,-41.2411,0
Chr1_A_fumigatus_Af293	278672	.	A	C	3530.36	.	AB=0;ABP=0;AC=2;AF=1;AN=2;AO=138;CIGAR=1X;DP=139;DPB=139;DPRA=0;EPP=4.01736;EPPR=0;GTI=0;LEN=1;MEANALT=1;MQM=32.7536;MQMR=100;NS=1;NUMALT=1;ODDS=195.914;PAIRED=0.702899;PAIREDR=0;PAO=0;PQA=0;PQR=0;PRO=0;QA=4942;QR=60;RO=0;RPL=75;RPP=5.27618;RPPR=5.18177;RPR=63;RUN=1;SAF=86;SAP=21.2003;SAR=52;SRF=0;SRP=5.18177;SRR=0;TYPE=snp;ANN=C|downstream_gene_variant|MODIFIER|Afu1g00770|Afu1g00770|transcript|Afu1g00770-T|Coding||c.*3207A>C|||||3207|,C|downstream_gene_variant|MODIFIER|Afu1g00780|Afu1g00780|transcript|Afu1g00780-T|Coding||c.*731A>C|||||731|,C|intergenic_region|MODIFIER|Afu1g00780-Afu1g00790|Afu1g00780-Afu1g00790|intergenic_region|Afu1g00780-Afu1g00790|||n.278672A>C||||||	GT:DP:RO:QR:AO:QA:GL	1/1:138:0:0:138:4942:-358.692,-41.5421,0
Chr1_A_fumigatus_Af293	278724	.	GTT	GTTT	2582.44	.	AB=0;ABP=0;AC=2;AF=1;AN=2;AO=129;CIGAR=1M1I2M;DP=137;DPB=181.667;DPRA=0;EPP=5.04711;EPPR=10.7656;GTI=0;LEN=1;MEANALT=1;MQM=27.7209;MQMR=38.8571;NS=1;NUMALT=1;ODDS=136.85;PAIRED=0.767442;PAIREDR=0.857143;PAO=2.5;PQA=69;PQR=69;PRO=2.5;QA=3433;QR=246;RO=7;RPL=63;RPP=3.1618;RPPR=18.2106;RPR=66;RUN=1;SAF=69;SAP=4.37378;SAR=60;SRF=6;SRP=10.7656;SRR=1;TYPE=ins;ANN=GTTT|downstream_gene_variant|MODIFIER|Afu1g00770|Afu1g00770|transcript|Afu1g00770-T|Coding||c.*3261_*3262insT|||||3262|,GTTT|downstream_gene_variant|MODIFIER|Afu1g00780|Afu1g00780|transcript|Afu1g00780-T|Coding||c.*785_*786insT|||||786|,GTTT|intergenic_region|MODIFIER|Afu1g00780-Afu1g00790|Afu1g00780-Afu1g00790|intergenic_region|Afu1g00780-Afu1g00790|||n.278726_278727insT||||||	GT:DP:RO:QR:AO:QA:GL	1/1:136:7:246:129:3433:-257.428,-23.0259,0
Chr1_A_fumigatus_Af293	278751	.	T	C	3234.49	.	AB=0;ABP=0;AC=2;AF=1;AN=2;AO=144;CIGAR=1X;DP=145;DPB=145;DPRA=0;EPP=7.89611;EPPR=0;GTI=0;LEN=1;MEANALT=1;MQM=26.625;MQMR=100;NS=1;NUMALT=1;ODDS=204.232;PAIRED=0.791667;PAIREDR=0;PAO=0;PQA=0;PQR=0;PRO=0;QA=5422;QR=60;RO=0;RPL=78;RPP=5.18177;RPPR=5.18177;RPR=66;RUN=1;SAF=73;SAP=3.07062;SAR=71;SRF=0;SRP=5.18177;SRR=0;TYPE=snp;ANN=C|downstream_gene_variant|MODIFIER|Afu1g00770|Afu1g00770|transcript|Afu1g00770-T|Coding||c.*3286T>C|||||3286|,C|downstream_gene_variant|MODIFIER|Afu1g00780|Afu1g00780|transcript|Afu1g00780-T|Coding||c.*810T>C|||||810|,C|intergenic_region|MODIFIER|Afu1g00780-Afu1g00790|Afu1g00780-Afu1g00790|intergenic_region|Afu1g00780-Afu1g00790|||n.278751T>C||||||	GT:DP:RO:QR:AO:QA:GL	1/1:144:0:0:144:5422:-327.691,-43.3483,0
Chr1_A_fumigatus_Af293	278764	.	TG	CA	3126.08	.	AB=0;ABP=0;AC=2;AF=1;AN=2;AO=136;CIGAR=2X;DP=137;DPB=139;DPRA=0;EPP=4.03217;EPPR=0;GTI=0;LEN=2;MEANALT=1;MQM=26.6765;MQMR=0;NS=1;NUMALT=1;ODDS=196.607;PAIRED=0.801471;PAIREDR=0;PAO=5;PQA=170;PQR=0;PRO=0;QA=4952;QR=0;RO=0;RPL=66;RPP=3.26577;RPPR=0;RPR=70;RUN=1;SAF=70;SAP=3.26577;SAR=66;SRF=0;SRP=0;SRR=0;TYPE=mnp;ANN=CA|downstream_gene_variant|MODIFIER|Afu1g00770|Afu1g00770|transcript|Afu1g00770-T|Coding||c.*3299_*3300delTGinsCA|||||3299|,CA|downstream_gene_variant|MODIFIER|Afu1g00780|Afu1g00780|transcript|Afu1g00780-T|Coding||c.*823_*824delTGinsCA|||||823|,CA|intergenic_region|MODIFIER|Afu1g00780-Afu1g00790|Afu1g00780-Afu1g00790|intergenic_region|Afu1g00780-Afu1g00790|||n.278764_278765delTGinsCA||||||	GT:DP:RO:QR:AO:QA:GL	1/1:136:0:0:136:4952:-316.257,-42.4452,0
Chr1_A_fumigatus_Af293	278805	.	A	G	4097.71	.	AB=0;ABP=0;AC=2;AF=1;AN=2;AO=154;CIGAR=1X;DP=155;DPB=155;DPRA=0;EPP=3.0103;EPPR=0;GTI=0;LEN=1;MEANALT=1;MQM=33.3831;MQMR=100;NS=1;NUMALT=1;ODDS=218.095;PAIRED=0.733766;PAIREDR=0;PAO=0;PQA=0;PQR=0;PRO=0;QA=5713;QR=60;RO=0;RPL=69;RPP=6.62002;RPPR=5.18177;RPR=85;RUN=1;SAF=84;SAP=5.77399;SAR=70;SRF=0;SRP=5.18177;SRR=0;TYPE=snp;ANN=G|downstream_gene_variant|MODIFIER|Afu1g00770|Afu1g00770|transcript|Afu1g00770-T|Coding||c.*3340A>G|||||3340|,G|downstream_gene_variant|MODIFIER|Afu1g00780|Afu1g00780|transcript|Afu1g00780-T|Coding||c.*864A>G|||||864|,G|intergenic_region|MODIFIER|Afu1g00780-Afu1g00790|Afu1g00780-Afu1g00790|intergenic_region|Afu1g00780-Afu1g00790|||n.278805A>G||||||	GT:DP:RO:QR:AO:QA:GL	1/1:154:0:0:154:5713:-413.983,-46.3586,0
Chr1_A_fumigatus_Af293	278908	.	C	T	3314.21	.	AB=0;ABP=0;AC=2;AF=1;AN=2;AO=141;CIGAR=1X;DP=142;DPB=142;DPRA=0;EPP=3.76493;EPPR=0;GTI=0;LEN=1;MEANALT=1;MQM=28.8723;MQMR=100;NS=1;NUMALT=1;ODDS=200.073;PAIRED=0.702128;PAIREDR=0;PAO=0;PQA=0;PQR=0;PRO=0;QA=5141;QR=60;RO=0;RPL=72;RPP=3.1489;RPPR=5.18177;RPR=69;RUN=1;SAF=72;SAP=3.1489;SAR=69;SRF=0;SRP=5.18177;SRR=0;TYPE=snp;ANN=T|downstream_gene_variant|MODIFIER|Afu1g00770|Afu1g00770|transcript|Afu1g00770-T|Coding||c.*3443C>T|||||3443|,T|downstream_gene_variant|MODIFIER|Afu1g00780|Afu1g00780|transcript|Afu1g00780-T|Coding||c.*967C>T|||||967|,T|intergenic_region|MODIFIER|Afu1g00780-Afu1g00790|Afu1g00780-Afu1g00790|intergenic_region|Afu1g00780-Afu1g00790|||n.278908C>T||||||	GT:DP:RO:QR:AO:QA:GL	1/1:141:0:0:141:5141:-335.044,-42.4452,0
Chr1_A_fumigatus_Af293	278936	.	C	T	3163.55	.	AB=0;ABP=0;AC=2;AF=1;AN=2;AO=152;CIGAR=1X;DP=154;DPB=154;DPRA=0;EPP=3.9246;EPPR=7.35324;GTI=0;LEN=1;MEANALT=1;MQM=25.6447;MQMR=70;NS=1;NUMALT=1;ODDS=205.973;PAIRED=0.710526;PAIREDR=0.5;PAO=0;PQA=0;PQR=0;PRO=0;QA=5498;QR=95;RO=1;RPL=83;RPP=5.81036;RPPR=3.0103;RPR=69;RUN=1;SAF=81;SAP=4.4389;SAR=71;SRF=0;SRP=7.35324;SRR=1;TYPE=snp;ANN=T|downstream_gene_variant|MODIFIER|Afu1g00770|Afu1g00770|transcript|Afu1g00770-T|Coding||c.*3471C>T|||||3471|,T|downstream_gene_variant|MODIFIER|Afu1g00780|Afu1g00780|transcript|Afu1g00780-T|Coding||c.*995C>T|||||995|,T|intergenic_region|MODIFIER|Afu1g00780-Afu1g00790|Afu1g00780-Afu1g00790|intergenic_region|Afu1g00780-Afu1g00790|||n.278936C>T||||||	GT:DP:RO:QR:AO:QA:GL	1/1:153:1:35:152:5498:-319.532,-42.6769,0
Chr1_A_fumigatus_Af293	278945	.	CAAC	TAAT	3005.24	.	AB=0;ABP=0;AC=2;AF=1;AN=2;AO=142;CIGAR=1X2M1X;DP=143;DPB=145;DPRA=0;EPP=3.56081;EPPR=0;GTI=0;LEN=4;MEANALT=1;MQM=24.6901;MQMR=0;NS=1;NUMALT=1;ODDS=204.925;PAIRED=0.711268;PAIREDR=0;PAO=5;PQA=165;PQR=0;PRO=0;QA=5071;QR=0;RO=0;RPL=76;RPP=4.53951;RPPR=0;RPR=66;RUN=1;SAF=78;SAP=6.00754;SAR=64;SRF=0;SRP=0;SRR=0;TYPE=complex;ANN=TAAT|downstream_gene_variant|MODIFIER|Afu1g00770|Afu1g00770|transcript|Afu1g00770-T|Coding||c.*3480_*3483delCAACinsTAAT|||||3480|,TAAT|downstream_gene_variant|MODIFIER|Afu1g00780|Afu1g00780|transcript|Afu1g00780-T|Coding||c.*1004_*1007delCAACinsTAAT|||||1004|,TAAT|intergenic_region|MODIFIER|Afu1g00780-Afu1g00790|Afu1g00780-Afu1g00790|intergenic_region|Afu1g00780-Afu1g00790|||n.278945_278948delCAACinsTAAT||||||	GT:DP:RO:QR:AO:QA:GL	1/1:142:0:0:142:5071:-304.554,-44.2514,0
Chr1_A_fumigatus_Af293	278969	.	G	A	3235.1	.	AB=0;ABP=0;AC=2;AF=1;AN=2;AO=144;CIGAR=1X;DP=145;DPB=145;DPRA=0;EPP=3.07062;EPPR=0;GTI=0;LEN=1;MEANALT=1;MQM=27.5972;MQMR=100;NS=1;NUMALT=1;ODDS=204.232;PAIRED=0.729167;PAIREDR=0;PAO=0;PQA=0;PQR=0;PRO=0;QA=5316;QR=60;RO=0;RPL=69;RPP=3.55317;RPPR=5.18177;RPR=75;RUN=1;SAF=70;SAP=3.25157;SAR=74;SRF=0;SRP=5.18177;SRR=0;TYPE=snp;ANN=A|downstream_gene_variant|MODIFIER|Afu1g00770|Afu1g00770|transcript|Afu1g00770-T|Coding||c.*3504G>A|||||3504|,A|downstream_gene_variant|MODIFIER|Afu1g00780|Afu1g00780|transcript|Afu1g00780-T|Coding||c.*1028G>A|||||1028|,A|intergenic_region|MODIFIER|Afu1g00780-Afu1g00790|Afu1g00780-Afu1g00790|intergenic_region|Afu1g00780-Afu1g00790|||n.278969G>A||||||	GT:DP:RO:QR:AO:QA:GL	1/1:144:0:0:144:5316:-327.128,-43.3483,0
Chr1_A_fumigatus_Af293	279064	.	T	A	3580.47	.	AB=0;ABP=0;AC=2;AF=1;AN=2;AO=153;CIGAR=1X;DP=154;DPB=154;DPRA=0;EPP=4.72761;EPPR=0;GTI=0;LEN=1;MEANALT=1;MQM=28.6928;MQMR=100;NS=1;NUMALT=1;ODDS=216.708;PAIRED=0.679739;PAIREDR=0;PAO=0;PQA=0;PQR=0;PRO=0;QA=5677;QR=60;RO=0;RPL=84;RPP=6.20364;RPPR=5.18177;RPR=69;RUN=1;SAF=74;SAP=3.36512;SAR=79;SRF=0;SRP=5.18177;SRR=0;TYPE=snp;ANN=A|downstream_gene_variant|MODIFIER|Afu1g00770|Afu1g00770|transcript|Afu1g00770-T|Coding||c.*3599T>A|||||3599|,A|downstream_gene_variant|MODIFIER|Afu1g00780|Afu1g00780|transcript|Afu1g00780-T|Coding||c.*1123T>A|||||1123|,A|intergenic_region|MODIFIER|Afu1g00780-Afu1g00790|Afu1g00780-Afu1g00790|intergenic_region|Afu1g00780-Afu1g00790|||n.279064T>A||||||	GT:DP:RO:QR:AO:QA:GL	1/1:153:0:0:153:5677:-362.145,-46.0576,0
Chr1_A_fumigatus_Af293	279084	.	CA	GT	3185.6	.	AB=0;ABP=0;AC=2;AF=1;AN=2;AO=148;CIGAR=2X;DP=149;DPB=149.5;DPRA=0;EPP=7.76406;EPPR=0;GTI=0;LEN=2;MEANALT=1;MQM=26.2432;MQMR=0;NS=1;NUMALT=1;ODDS=211.163;PAIRED=0.722973;PAIREDR=0;PAO=2;PQA=48;PQR=0;PRO=0;QA=5347;QR=0;RO=0;RPL=65;RPP=7.76406;RPPR=0;RPR=83;RUN=1;SAF=74;SAP=3.0103;SAR=74;SRF=0;SRP=0;SRR=0;TYPE=mnp;ANN=GT|downstream_gene_variant|MODIFIER|Afu1g00770|Afu1g00770|transcript|Afu1g00770-T|Coding||c.*3619_*3620delCAinsGT|||||3619|,GT|downstream_gene_variant|MODIFIER|Afu1g00780|Afu1g00780|transcript|Afu1g00780-T|Coding||c.*1143_*1144delCAinsGT|||||1143|,GT|intergenic_region|MODIFIER|Afu1g00780-Afu1g00790|Afu1g00780-Afu1g00790|intergenic_region|Afu1g00780-Afu1g00790|||n.279084_279085delCAinsGT||||||	GT:DP:RO:QR:AO:QA:GL	1/1:148:0:0:148:5347:-323.059,-45.1545,0
Chr1_A_fumigatus_Af293	279103	.	AA	GG	3441.07	.	AB=0;ABP=0;AC=2;AF=1;AN=2;AO=147;CIGAR=2X;DP=150;DPB=151.5;DPRA=0;EPP=6.33398;EPPR=0;GTI=0;LEN=2;MEANALT=2;MQM=27.9592;MQMR=0;NS=1;NUMALT=1;ODDS=211.163;PAIRED=0.680272;PAIREDR=0;PAO=4;PQA=136;PQR=0;PRO=0;QA=5483;QR=0;RO=0;RPL=66;RPP=6.33398;RPPR=0;RPR=81;RUN=1;SAF=73;SAP=3.02507;SAR=74;SRF=0;SRP=0;SRR=0;TYPE=mnp;ANN=GG|downstream_gene_variant|MODIFIER|Afu1g00770|Afu1g00770|transcript|Afu1g00770-T|Coding||c.*3638_*3639delAAinsGG|||||3638|,GG|downstream_gene_variant|MODIFIER|Afu1g00780|Afu1g00780|transcript|Afu1g00780-T|Coding||c.*1162_*1163delAAinsGG|||||1162|,GG|intergenic_region|MODIFIER|Afu1g00780-Afu1g00790|Afu1g00780-Afu1g00790|intergenic_region|Afu1g00780-Afu1g00790|||n.279103_279104delAAinsGG||||||	GT:DP:RO:QR:AO:QA:GL	1/1:149:0:0:147:5483:-348.317,-45.4555,0
Chr1_A_fumigatus_Af293	279170	.	C	T	4164.19	.	AB=0;ABP=0;AC=2;AF=1;AN=2;AO=161;CIGAR=1X;DP=162;DPB=162;DPRA=0;EPP=5.28967;EPPR=0;GTI=0;LEN=1;MEANALT=1;MQM=34.3478;MQMR=100;NS=1;NUMALT=1;ODDS=227.799;PAIRED=0.590062;PAIREDR=0;PAO=0;PQA=0;PQR=0;PRO=0;QA=5529;QR=60;RO=0;RPL=93;RPP=11.4399;RPPR=5.18177;RPR=68;RUN=1;SAF=83;SAP=3.34749;SAR=78;SRF=0;SRP=5.18177;SRR=0;TYPE=snp;ANN=T|downstream_gene_variant|MODIFIER|Afu1g00770|Afu1g00770|transcript|Afu1g00770-T|Coding||c.*3705C>T|||||3705|,T|downstream_gene_variant|MODIFIER|Afu1g00780|Afu1g00780|transcript|Afu1g00780-T|Coding||c.*1229C>T|||||1229|,T|intergenic_region|MODIFIER|Afu1g00780-Afu1g00790|Afu1g00780-Afu1g00790|intergenic_region|Afu1g00780-Afu1g00790|||n.279170C>T||||||	GT:DP:RO:QR:AO:QA:GL	1/1:161:0:0:161:5529:-421.127,-48.4658,0
Chr1_A_fumigatus_Af293	279215	.	C	T	2421.77	.	AB=0;ABP=0;AC=2;AF=1;AN=2;AO=116;CIGAR=1X;DP=117;DPB=117;DPRA=0;EPP=7.80251;EPPR=0;GTI=0;LEN=1;MEANALT=1;MQM=26.6983;MQMR=100;NS=1;NUMALT=1;ODDS=165.415;PAIRED=0.525862;PAIREDR=0;PAO=0;PQA=0;PQR=0;PRO=0;QA=4163;QR=60;RO=0;RPL=73;RPP=19.8579;RPPR=5.18177;RPR=43;RUN=1;SAF=51;SAP=6.67934;SAR=65;SRF=0;SRP=5.18177;SRR=0;TYPE=snp;ANN=T|downstream_gene_variant|MODIFIER|Afu1g00770|Afu1g00770|transcript|Afu1g00770-T|Coding||c.*3750C>T|||||3750|,T|downstream_gene_variant|MODIFIER|Afu1g00780|Afu1g00780|transcript|Afu1g00780-T|Coding||c.*1274C>T|||||1274|,T|intergenic_region|MODIFIER|Afu1g00780-Afu1g00790|Afu1g00780-Afu1g00790|intergenic_region|Afu1g00780-Afu1g00790|||n.279215C>T||||||	GT:DP:RO:QR:AO:QA:GL	1/1:116:0:0:116:4163:-248.101,-34.9195,0
Chr1_A_fumigatus_Af293	279225	.	A	C	1934.5	.	AB=0;ABP=0;AC=2;AF=1;AN=2;AO=103;CIGAR=1X;DP=104;DPB=104;DPRA=0;EPP=9.10307;EPPR=0;GTI=0;LEN=1;MEANALT=1;MQM=23.7087;MQMR=100;NS=1;NUMALT=1;ODDS=147.393;PAIRED=0.533981;PAIREDR=0;PAO=0;PQA=0;PQR=0;PRO=0;QA=3698;QR=60;RO=0;RPL=65;RPP=18.3793;RPPR=5.18177;RPR=38;RUN=1;SAF=40;SAP=14.1628;SAR=63;SRF=0;SRP=5.18177;SRR=0;TYPE=snp;ANN=C|downstream_gene_variant|MODIFIER|Afu1g00770|Afu1g00770|transcript|Afu1g00770-T|Coding||c.*3760A>C|||||3760|,C|downstream_gene_variant|MODIFIER|Afu1g00780|Afu1g00780|transcript|Afu1g00780-T|Coding||c.*1284A>C|||||1284|,C|intergenic_region|MODIFIER|Afu1g00780-Afu1g00790|Afu1g00780-Afu1g00790|intergenic_region|Afu1g00780-Afu1g00790|||n.279225A>C||||||	GT:DP:RO:QR:AO:QA:GL	1/1:103:0:0:103:3698:-200.026,-31.0061,0
Chr1_A_fumigatus_Af293	279250	.	G	T	1169.78	.	AB=0;ABP=0;AC=2;AF=1;AN=2;AO=88;CIGAR=1X;DP=89;DPB=89;DPRA=0;EPP=25.2185;EPPR=0;GTI=0;LEN=1;MEANALT=1;MQM=16.3295;MQMR=100;NS=1;NUMALT=1;ODDS=126.599;PAIRED=0.590909;PAIREDR=0;PAO=0;PQA=0;PQR=0;PRO=0;QA=3260;QR=60;RO=0;RPL=49;RPP=5.47788;RPPR=5.18177;RPR=39;RUN=1;SAF=24;SAP=42.4916;SAR=64;SRF=0;SRP=5.18177;SRR=0;TYPE=snp;ANN=T|downstream_gene_variant|MODIFIER|Afu1g00770|Afu1g00770|transcript|Afu1g00770-T|Coding||c.*3785G>T|||||3785|,T|downstream_gene_variant|MODIFIER|Afu1g00780|Afu1g00780|transcript|Afu1g00780-T|Coding||c.*1309G>T|||||1309|,T|intergenic_region|MODIFIER|Afu1g00780-Afu1g00790|Afu1g00780-Afu1g00790|intergenic_region|Afu1g00780-Afu1g00790|||n.279250G>T||||||	GT:DP:RO:QR:AO:QA:GL	1/1:88:0:0:88:3260:-126.724,-26.4906,0
Chr1_A_fumigatus_Af293	279259	.	CCCCTTCCCTTG	CCCCTTG	483.76	.	AB=0;ABP=0;AC=2;AF=1;AN=2;AO=62;CIGAR=1M5D6M;DP=63;DPB=43.0833;DPRA=0;EPP=8.05372;EPPR=0;GTI=0;LEN=5;MEANALT=1;MQM=13.1129;MQMR=0;NS=1;NUMALT=1;ODDS=111.39;PAIRED=0.66129;PAIREDR=0;PAO=10;PQA=255;PQR=236;PRO=7;QA=790;QR=0;RO=0;RPL=33;RPP=3.57068;RPPR=0;RPR=29;RUN=1;SAF=10;SAP=64.7922;SAR=52;SRF=0;SRP=0;SRR=0;TYPE=del;ANN=CCCCTTG|downstream_gene_variant|MODIFIER|Afu1g00770|Afu1g00770|transcript|Afu1g00770-T|Coding||c.*3800_*3804delCCCTT|||||3800|,CCCCTTG|downstream_gene_variant|MODIFIER|Afu1g00780|Afu1g00780|transcript|Afu1g00780-T|Coding||c.*1324_*1328delCCCTT|||||1324|,CCCCTTG|intergenic_region|MODIFIER|Afu1g00780-Afu1g00790|Afu1g00780-Afu1g00790|intergenic_region|Afu1g00780-Afu1g00790|||n.279265_279269delCCCTT||||||	GT:DP:RO:QR:AO:QA:GL	1/1:62:0:0:62:790:-58.5549,-27.9958,0
Chr1_A_fumigatus_Af293	279272	.	C	G	809.643	.	AB=0;ABP=0;AC=2;AF=1;AN=2;AO=76;CIGAR=1X;DP=77;DPB=77;DPRA=0;EPP=3.12459;EPPR=0;GTI=0;LEN=1;MEANALT=1;MQM=13.0395;MQMR=100;NS=1;NUMALT=1;ODDS=109.964;PAIRED=0.605263;PAIREDR=0;PAO=0;PQA=0;PQR=0;PRO=0;QA=2902;QR=60;RO=0;RPL=37;RPP=3.12459;RPPR=5.18177;RPR=39;RUN=1;SAF=18;SAP=48.7255;SAR=58;SRF=0;SRP=5.18177;SRR=0;TYPE=snp;ANN=G|downstream_gene_variant|MODIFIER|Afu1g00770|Afu1g00770|transcript|Afu1g00770-T|Coding||c.*3807C>G|||||3807|,G|downstream_gene_variant|MODIFIER|Afu1g00780|Afu1g00780|transcript|Afu1g00780-T|Coding||c.*1331C>G|||||1331|,G|intergenic_region|MODIFIER|Afu1g00780-Afu1g00790|Afu1g00780-Afu1g00790|intergenic_region|Afu1g00780-Afu1g00790|||n.279272C>G||||||	GT:DP:RO:QR:AO:QA:GL	1/1:76:0:0:76:2902:-88.847,-22.8783,0
Chr1_A_fumigatus_Af293	279304	.	A	T	1273.21	.	AB=0;ABP=0;AC=2;AF=1;AN=2;AO=112;CIGAR=1X;DP=113;DPB=113;DPRA=0;EPP=22.8638;EPPR=0;GTI=0;LEN=1;MEANALT=1;MQM=13.9196;MQMR=100;NS=1;NUMALT=1;ODDS=159.87;PAIRED=0.5;PAIREDR=0;PAO=0;PQA=0;PQR=0;PRO=0;QA=4172;QR=60;RO=0;RPL=39;RPP=25.423;RPPR=5.18177;RPR=73;RUN=1;SAF=35;SAP=37.211;SAR=77;SRF=0;SRP=5.18177;SRR=0;TYPE=snp;ANN=T|downstream_gene_variant|MODIFIER|Afu1g00770|Afu1g00770|transcript|Afu1g00770-T|Coding||c.*3839A>T|||||3839|,T|downstream_gene_variant|MODIFIER|Afu1g00780|Afu1g00780|transcript|Afu1g00780-T|Coding||c.*1363A>T|||||1363|,T|intergenic_region|MODIFIER|Afu1g00780-Afu1g00790|Afu1g00780-Afu1g00790|intergenic_region|Afu1g00780-Afu1g00790|||n.279304A>T||||||	GT:DP:RO:QR:AO:QA:GL	1/1:112:0:0:112:4172:-138.415,-33.7154,0
Chr1_A_fumigatus_Af293	279314	.	GCATCC	ACATC	1472.28	.	AB=0;ABP=0;AC=2;AF=1;AN=2;AO=111;CIGAR=1X3M1D1M;DP=112;DPB=95.3333;DPRA=0;EPP=19.4626;EPPR=0;GTI=0;LEN=5;MEANALT=1;MQM=15.4865;MQMR=0;NS=1;NUMALT=1;ODDS=162.643;PAIRED=0.459459;PAIREDR=0;PAO=6;PQA=105;PQR=0;PRO=0;QA=4045;QR=0;RO=0;RPL=36;RPP=32.7653;RPPR=0;RPR=75;RUN=1;SAF=42;SAP=17.2716;SAR=69;SRF=0;SRP=0;SRR=0;TYPE=complex;ANN=ACATC|downstream_gene_variant|MODIFIER|Afu1g00770|Afu1g00770|transcript|Afu1g00770-T|Coding||c.*3849_*3854delGCATCCinsACATC|||||3849|,ACATC|downstream_gene_variant|MODIFIER|Afu1g00780|Afu1g00780|transcript|Afu1g00780-T|Coding||c.*1373_*1378delGCATCCinsACATC|||||1373|,ACATC|intergenic_region|MODIFIER|Afu1g00780-Afu1g00790|Afu1g00780-Afu1g00790|intergenic_region|Afu1g00780-Afu1g00790|||n.279314_279319delGCATCCinsACATC||||||	GT:DP:RO:QR:AO:QA:GL	1/1:111:0:0:111:4045:-156.682,-35.2205,0
Chr1_A_fumigatus_Af293	279351	.	G	A	2667.6	.	AB=0;ABP=0;AC=2;AF=1;AN=2;AO=138;CIGAR=1X;DP=139;DPB=139;DPRA=0;EPP=3.26206;EPPR=0;GTI=0;LEN=1;MEANALT=1;MQM=23.3841;MQMR=100;NS=1;NUMALT=1;ODDS=195.914;PAIRED=0.376812;PAIREDR=0;PAO=0;PQA=0;PQR=0;PRO=0;QA=5176;QR=60;RO=0;RPL=66;RPP=3.57677;RPPR=5.18177;RPR=72;RUN=1;SAF=65;SAP=4.01736;SAR=73;SRF=0;SRP=5.18177;SRR=0;TYPE=snp;ANN=A|downstream_gene_variant|MODIFIER|Afu1g00770|Afu1g00770|transcript|Afu1g00770-T|Coding||c.*3886G>A|||||3886|,A|downstream_gene_variant|MODIFIER|Afu1g00780|Afu1g00780|transcript|Afu1g00780-T|Coding||c.*1410G>A|||||1410|,A|intergenic_region|MODIFIER|Afu1g00780-Afu1g00790|Afu1g00780-Afu1g00790|intergenic_region|Afu1g00780-Afu1g00790|||n.279351G>A||||||	GT:DP:RO:QR:AO:QA:GL	1/1:138:0:0:138:5176:-270.448,-41.5421,0
Chr1_A_fumigatus_Af293	279356	.	C	T	2803.64	.	AB=0;ABP=0;AC=2;AF=1;AN=2;AO=143;CIGAR=1X;DP=144;DPB=144;DPRA=0;EPP=3.75437;EPPR=0;GTI=0;LEN=1;MEANALT=1;MQM=24.028;MQMR=100;NS=1;NUMALT=1;ODDS=202.845;PAIRED=0.384615;PAIREDR=0;PAO=0;PQA=0;PQR=0;PRO=0;QA=5238;QR=60;RO=0;RPL=75;RPP=3.75437;RPPR=5.18177;RPR=68;RUN=1;SAF=66;SAP=4.8477;SAR=77;SRF=0;SRP=5.18177;SRR=0;TYPE=snp;ANN=T|downstream_gene_variant|MODIFIER|Afu1g00770|Afu1g00770|transcript|Afu1g00770-T|Coding||c.*3891C>T|||||3891|,T|downstream_gene_variant|MODIFIER|Afu1g00780|Afu1g00780|transcript|Afu1g00780-T|Coding||c.*1415C>T|||||1415|,T|intergenic_region|MODIFIER|Afu1g00780-Afu1g00790|Afu1g00780-Afu1g00790|intergenic_region|Afu1g00780-Afu1g00790|||n.279356C>T||||||	GT:DP:RO:QR:AO:QA:GL	1/1:143:0:0:143:5238:-284.224,-43.0473,0
Chr1_A_fumigatus_Af293	279392	.	A	C	3969.2	.	AB=0;ABP=0;AC=2;AF=1;AN=2;AO=158;CIGAR=1X;DP=159;DPB=159;DPRA=0;EPP=3.50507;EPPR=0;GTI=0;LEN=1;MEANALT=1;MQM=31.5443;MQMR=100;NS=1;NUMALT=1;ODDS=223.64;PAIRED=0.360759;PAIREDR=0;PAO=0;PQA=0;PQR=0;PRO=0;QA=5870;QR=60;RO=0;RPL=86;RPP=5.70403;RPPR=5.18177;RPR=72;RUN=1;SAF=80;SAP=3.06527;SAR=78;SRF=0;SRP=5.18177;SRR=0;TYPE=snp;ANN=C|downstream_gene_variant|MODIFIER|Afu1g00770|Afu1g00770|transcript|Afu1g00770-T|Coding||c.*3927A>C|||||3927|,C|downstream_gene_variant|MODIFIER|Afu1g00780|Afu1g00780|transcript|Afu1g00780-T|Coding||c.*1451A>C|||||1451|,C|intergenic_region|MODIFIER|Afu1g00780-Afu1g00790|Afu1g00780-Afu1g00790|intergenic_region|Afu1g00780-Afu1g00790|||n.279392A>C||||||	GT:DP:RO:QR:AO:QA:GL	1/1:158:0:0:158:5870:-400.837,-47.5627,0
Chr1_A_fumigatus_Af293	279499	.	A	G	809.944	.	AB=0;ABP=0;AC=2;AF=1;AN=2;AO=40;CIGAR=1X;DP=41;DPB=41;DPRA=0;EPP=3.87889;EPPR=0;GTI=0;LEN=1;MEANALT=1;MQM=30.775;MQMR=100;NS=1;NUMALT=1;ODDS=60.0569;PAIRED=0.35;PAIREDR=0;PAO=0;PQA=0;PQR=0;PRO=0;QA=1442;QR=60;RO=0;RPL=40;RPP=89.8692;RPPR=5.18177;RPR=0;RUN=1;SAF=22;SAP=3.87889;SAR=18;SRF=0;SRP=5.18177;SRR=0;TYPE=snp;ANN=G|downstream_gene_variant|MODIFIER|Afu1g00770|Afu1g00770|transcript|Afu1g00770-T|Coding||c.*4034A>G|||||4034|,G|downstream_gene_variant|MODIFIER|Afu1g00780|Afu1g00780|transcript|Afu1g00780-T|Coding||c.*1558A>G|||||1558|,G|intergenic_region|MODIFIER|Afu1g00780-Afu1g00790|Afu1g00780-Afu1g00790|intergenic_region|Afu1g00780-Afu1g00790|||n.279499A>G||||||	GT:DP:RO:QR:AO:QA:GL	1/1:40:0:0:40:1442:-95.0089,-12.0412,0
Chr1_A_fumigatus_Af293	279514	.	CCTGAG	AAAGTC	192.348	.	AB=0;ABP=0;AC=2;AF=1;AN=2;AO=3;CIGAR=3X1M2X;DP=10;DPB=13.6667;DPRA=0;EPP=3.73412;EPPR=0;GTI=0;LEN=6;MEANALT=5;MQM=23;MQMR=0;NS=1;NUMALT=1;ODDS=13.6161;PAIRED=0.333333;PAIREDR=0;PAO=7;PQA=215;PQR=0;PRO=0;QA=101;QR=0;RO=0;RPL=3;RPP=9.52472;RPPR=0;RPR=0;RUN=1;SAF=1;SAP=3.73412;SAR=2;SRF=0;SRP=0;SRR=0;TYPE=complex;ANN=AAAGTC|downstream_gene_variant|MODIFIER|Afu1g00770|Afu1g00770|transcript|Afu1g00770-T|Coding||c.*4049_*4054delCCTGAGinsAAAGTC|||||4049|,AAAGTC|downstream_gene_variant|MODIFIER|Afu1g00780|Afu1g00780|transcript|Afu1g00780-T|Coding||c.*1573_*1578delCCTGAGinsAAAGTC|||||1573|,AAAGTC|intergenic_region|MODIFIER|Afu1g00780-Afu1g00790|Afu1g00780-Afu1g00790|intergenic_region|Afu1g00780-Afu1g00790|||n.279514_279519delCCTGAGinsAAAGTC||||||	GT:DP:RO:QR:AO:QA:GL	1/1:9:0:0:3:101:-20.9898,-3.0103,0
Chr1_A_fumigatus_Af293	280066	.	C	T	81.811	.	AB=0;ABP=0;AC=2;AF=1;AN=2;AO=18;CIGAR=1X;DP=19;DPB=19;DPRA=0;EPP=10.7311;EPPR=0;GTI=0;LEN=1;MEANALT=1;MQM=10.2222;MQMR=100;NS=1;NUMALT=1;ODDS=18.8377;PAIRED=0.666667;PAIREDR=0;PAO=0;PQA=0;PQR=0;PRO=0;QA=649;QR=60;RO=0;RPL=0;RPP=42.0968;RPPR=5.18177;RPR=18;RUN=1;SAF=13;SAP=10.7311;SAR=5;SRF=0;SRP=5.18177;SRR=0;TYPE=snp;ANN=T|downstream_gene_variant|MODIFIER|Afu1g00770|Afu1g00770|transcript|Afu1g00770-T|Coding||c.*4601C>T|||||4601|,T|downstream_gene_variant|MODIFIER|Afu1g00780|Afu1g00780|transcript|Afu1g00780-T|Coding||c.*2125C>T|||||2125|,T|intergenic_region|MODIFIER|Afu1g00780-Afu1g00790|Afu1g00780-Afu1g00790|intergenic_region|Afu1g00780-Afu1g00790|||n.280066C>T||||||	GT:DP:RO:QR:AO:QA:GL	1/1:18:0:0:18:649:-16.571,-5.41854,0
Chr1_A_fumigatus_Af293	280083	.	CA	TT	277.058	.	AB=0;ABP=0;AC=2;AF=1;AN=2;AO=49;CIGAR=2X;DP=50;DPB=49.5;DPRA=0;EPP=6.59988;EPPR=0;GTI=0;LEN=2;MEANALT=1;MQM=10.3673;MQMR=0;NS=1;NUMALT=1;ODDS=63.795;PAIRED=0.489796;PAIREDR=0;PAO=0;PQA=0;PQR=0;PRO=0;QA=1762;QR=0;RO=0;RPL=0;RPP=109.412;RPPR=0;RPR=49;RUN=1;SAF=29;SAP=6.59988;SAR=20;SRF=0;SRP=0;SRR=0;TYPE=mnp;ANN=TT|downstream_gene_variant|MODIFIER|Afu1g00770|Afu1g00770|transcript|Afu1g00770-T|Coding||c.*4618_*4619delCAinsTT|||||4618|,TT|downstream_gene_variant|MODIFIER|Afu1g00780|Afu1g00780|transcript|Afu1g00780-T|Coding||c.*2142_*2143delCAinsTT|||||2142|,TT|intergenic_region|MODIFIER|Afu1g00780-Afu1g00790|Afu1g00780-Afu1g00790|intergenic_region|Afu1g00780-Afu1g00790|||n.280083_280084delCAinsTT||||||	GT:DP:RO:QR:AO:QA:GL	1/1:49:0:0:49:1762:-45.0543,-14.7505,0
Chr1_A_fumigatus_Af293	280091	.	T	G	412.18	.	AB=0;ABP=0;AC=2;AF=1;AN=2;AO=61;CIGAR=1X;DP=62;DPB=62;DPRA=0;EPP=5.89373;EPPR=0;GTI=0;LEN=1;MEANALT=1;MQM=11.3934;MQMR=100;NS=1;NUMALT=1;ODDS=89.1691;PAIRED=0.491803;PAIREDR=0;PAO=0;PQA=0;PQR=0;PRO=0;QA=2264;QR=60;RO=0;RPL=0;RPP=135.47;RPPR=5.18177;RPR=61;RUN=1;SAF=35;SAP=5.89373;SAR=26;SRF=0;SRP=5.18177;SRR=0;TYPE=snp;ANN=G|downstream_gene_variant|MODIFIER|Afu1g00770|Afu1g00770|transcript|Afu1g00770-T|Coding||c.*4626T>G|||||4626|,G|downstream_gene_variant|MODIFIER|Afu1g00780|Afu1g00780|transcript|Afu1g00780-T|Coding||c.*2150T>G|||||2150|,G|intergenic_region|MODIFIER|Afu1g00780-Afu1g00790|Afu1g00780-Afu1g00790|intergenic_region|Afu1g00780-Afu1g00790|||n.280091T>G||||||	GT:DP:RO:QR:AO:QA:GL	1/1:61:0:0:61:2264:-62.1351,-18.3628,0
Chr1_A_fumigatus_Af293	280098	.	G	A	642.356	.	AB=0;ABP=0;AC=2;AF=1;AN=2;AO=74;CIGAR=1X;DP=75;DPB=75;DPRA=0;EPP=3.12768;EPPR=0;GTI=0;LEN=1;MEANALT=1;MQM=13.1622;MQMR=100;NS=1;NUMALT=1;ODDS=107.191;PAIRED=0.445946;PAIREDR=0;PAO=0;PQA=0;PQR=0;PRO=0;QA=2731;QR=60;RO=0;RPL=1;RPP=155.131;RPPR=5.18177;RPR=73;RUN=1;SAF=39;SAP=3.47981;SAR=35;SRF=0;SRP=5.18177;SRR=0;TYPE=snp;ANN=A|downstream_gene_variant|MODIFIER|Afu1g00770|Afu1g00770|transcript|Afu1g00770-T|Coding||c.*4633G>A|||||4633|,A|downstream_gene_variant|MODIFIER|Afu1g00780|Afu1g00780|transcript|Afu1g00780-T|Coding||c.*2157G>A|||||2157|,A|intergenic_region|MODIFIER|Afu1g00780-Afu1g00790|Afu1g00780-Afu1g00790|intergenic_region|Afu1g00780-Afu1g00790|||n.280098G>A||||||	GT:DP:RO:QR:AO:QA:GL	1/1:74:0:0:74:2731:-86.7688,-22.2762,0
Chr1_A_fumigatus_Af293	280137	.	A	G	2569.09	.	AB=0;ABP=0;AC=2;AF=1;AN=2;AO=147;CIGAR=1X;DP=148;DPB=148;DPRA=0;EPP=15.4335;EPPR=0;GTI=0;LEN=1;MEANALT=1;MQM=21.2245;MQMR=100;NS=1;NUMALT=1;ODDS=208.39;PAIRED=0.387755;PAIREDR=0;PAO=0;PQA=0;PQR=0;PRO=0;QA=5515;QR=60;RO=0;RPL=54;RPP=25.4784;RPPR=5.18177;RPR=93;RUN=1;SAF=69;SAP=4.20683;SAR=78;SRF=0;SRP=5.18177;SRR=0;TYPE=snp;ANN=G|downstream_gene_variant|MODIFIER|Afu1g00770|Afu1g00770|transcript|Afu1g00770-T|Coding||c.*4672A>G|||||4672|,G|downstream_gene_variant|MODIFIER|Afu1g00780|Afu1g00780|transcript|Afu1g00780-T|Coding||c.*2196A>G|||||2196|,G|intergenic_region|MODIFIER|Afu1g00780-Afu1g00790|Afu1g00780-Afu1g00790|intergenic_region|Afu1g00780-Afu1g00790|||n.280137A>G||||||	GT:DP:RO:QR:AO:QA:GL	1/1:147:0:0:147:5515:-264.075,-44.2514,0
Chr1_A_fumigatus_Af293	280161	.	G	A	2763.88	.	AB=0;ABP=0;AC=2;AF=1;AN=2;AO=154;CIGAR=1X;DP=155;DPB=155;DPRA=0;EPP=4.42035;EPPR=0;GTI=0;LEN=1;MEANALT=1;MQM=21.4091;MQMR=100;NS=1;NUMALT=1;ODDS=218.095;PAIRED=0.402597;PAIREDR=0;PAO=0;PQA=0;PQR=0;PRO=0;QA=5786;QR=60;RO=0;RPL=79;RPP=3.23591;RPPR=5.18177;RPR=75;RUN=1;SAF=73;SAP=3.91273;SAR=81;SRF=0;SRP=5.18177;SRR=0;TYPE=snp;ANN=A|downstream_gene_variant|MODIFIER|Afu1g00770|Afu1g00770|transcript|Afu1g00770-T|Coding||c.*4696G>A|||||4696|,A|downstream_gene_variant|MODIFIER|Afu1g00780|Afu1g00780|transcript|Afu1g00780-T|Coding||c.*2220G>A|||||2220|,A|intergenic_region|MODIFIER|Afu1g00780-Afu1g00790|Afu1g00780-Afu1g00790|intergenic_region|Afu1g00780-Afu1g00790|||n.280161G>A||||||	GT:DP:RO:QR:AO:QA:GL	1/1:154:0:0:154:5786:-280.218,-46.3586,0
Chr1_A_fumigatus_Af293	280169	.	ATT	AT	2506.25	.	AB=0;ABP=0;AC=2;AF=1;AN=2;AO=132;CIGAR=1M1D1M;DP=139;DPB=99;DPRA=0;EPP=6.23461;EPPR=4.45795;GTI=0;LEN=1;MEANALT=1;MQM=23.0303;MQMR=13;NS=1;NUMALT=1;ODDS=172.82;PAIRED=0.409091;PAIREDR=0.333333;PAO=5.5;PQA=125;PQR=86;PRO=2.5;QA=4900;QR=203;RO=6;RPL=76;RPP=9.59052;RPPR=16.0391;RPR=56;RUN=1;SAF=61;SAP=4.65535;SAR=71;SRF=2;SRP=4.45795;SRR=4;TYPE=del;ANN=AT|downstream_gene_variant|MODIFIER|Afu1g00770|Afu1g00770|transcript|Afu1g00770-T|Coding||c.*4706delT|||||4706|,AT|downstream_gene_variant|MODIFIER|Afu1g00780|Afu1g00780|transcript|Afu1g00780-T|Coding||c.*2230delT|||||2230|,AT|intergenic_region|MODIFIER|Afu1g00780-Afu1g00790|Afu1g00780-Afu1g00790|intergenic_region|Afu1g00780-Afu1g00790|||n.280171delT||||||	GT:DP:RO:QR:AO:QA:GL	1/1:138:6:203:132:4900:-252.176,-38.3802,0
Chr1_A_fumigatus_Af293	280235	.	TAAA	TAG	692.691	.	AB=0;ABP=0;AC=2;AF=1;AN=2;AO=71;CIGAR=1M1D1M1X;DP=76;DPB=62.75;DPRA=0;EPP=3.7749;EPPR=0;GTI=0;LEN=2;MEANALT=2;MQM=11.9296;MQMR=0;NS=1;NUMALT=1;ODDS=112.736;PAIRED=0.887324;PAIREDR=0;PAO=9.5;PQA=324.5;PQR=50.5;PRO=1.5;QA=2611;QR=0;RO=0;RPL=35;RPP=3.04088;RPPR=0;RPR=36;RUN=1;SAF=62;SAP=88.9211;SAR=9;SRF=0;SRP=0;SRR=0;TYPE=complex;ANN=TAG|downstream_gene_variant|MODIFIER|Afu1g00770|Afu1g00770|transcript|Afu1g00770-T|Coding||c.*4772_*4773delAAinsG|||||4772|,TAG|downstream_gene_variant|MODIFIER|Afu1g00780|Afu1g00780|transcript|Afu1g00780-T|Coding||c.*2296_*2297delAAinsG|||||2296|,TAG|intergenic_region|MODIFIER|Afu1g00780-Afu1g00790|Afu1g00780-Afu1g00790|intergenic_region|Afu1g00780-Afu1g00790|||n.280237_280238delAAinsG||||||	GT:DP:RO:QR:AO:QA:GL	1/1:75:0:0:71:2611:-81.8991,-25.5875,0
Chr1_A_fumigatus_Af293	280247	.	C	T	746.95	.	AB=0;ABP=0;AC=2;AF=1;AN=2;AO=85;CIGAR=1X;DP=86;DPB=86;DPRA=0;EPP=8.75832;EPPR=0;GTI=0;LEN=1;MEANALT=1;MQM=11.4118;MQMR=100;NS=1;NUMALT=1;ODDS=122.44;PAIRED=0.811765;PAIREDR=0;PAO=0;PQA=0;PQR=0;PRO=0;QA=3107;QR=60;RO=0;RPL=45;RPP=3.64897;RPPR=5.18177;RPR=40;RUN=1;SAF=70;SAP=80.2892;SAR=15;SRF=0;SRP=5.18177;SRR=0;TYPE=snp;ANN=T|downstream_gene_variant|MODIFIER|Afu1g00770|Afu1g00770|transcript|Afu1g00770-T|Coding||c.*4782C>T|||||4782|,T|downstream_gene_variant|MODIFIER|Afu1g00780|Afu1g00780|transcript|Afu1g00780-T|Coding||c.*2306C>T|||||2306|,T|intergenic_region|MODIFIER|Afu1g00780-Afu1g00790|Afu1g00780-Afu1g00790|intergenic_region|Afu1g00780-Afu1g00790|||n.280247C>T||||||	GT:DP:RO:QR:AO:QA:GL	1/1:85:0:0:85:3107:-86.7899,-25.5876,0
[truncated: 73,143,242 more chars]
