# Supplementary material for: Revealing the Virulence Potential of Clinical and Environmental Aspergillus fumigatus Isolates Using Whole-Genome Sequencing
Source: Front Microbiol. 2019 Sep 4;10:1970. doi: 10.3389/fmicb.2019.01970 (PMC6737835; doi:10.3389/fmicb.2019.01970)
Supplement: Supplementary file 6 [file Data_Sheet_6.ZIP › Supplementary Table 9 08-19-02-30.vcf]

##fileformat=VCFv4.1
##fileDate=20181219
##source=freeBayes v0.9.21-19-gc003c1e
##reference=/mnt/galaxyIndices2/genomes//FungiDB-29_AfumigatusAf293_Genome/seq/FungiDB-29_AfumigatusAf293_Genome.fasta
##phasing=none
##commandline="freebayes --bam localbam_0.bam --fasta-reference /mnt/galaxyIndices2/genomes//FungiDB-29_AfumigatusAf293_Genome/seq/FungiDB-29_AfumigatusAf293_Genome.fasta --vcf /scratch/galaxy/files/076/dataset_76424.dat --use-reference-allele --reference-quality 100,60"
##INFO=<ID=NS,Number=1,Type=Integer,Description="Number of samples with data">
##INFO=<ID=DP,Number=1,Type=Integer,Description="Total read depth at the locus">
##INFO=<ID=DPB,Number=1,Type=Float,Description="Total read depth per bp at the locus; bases in reads overlapping / bases in haplotype">
##INFO=<ID=AC,Number=A,Type=Integer,Description="Total number of alternate alleles in called genotypes">
##INFO=<ID=AN,Number=1,Type=Integer,Description="Total number of alleles in called genotypes">
##INFO=<ID=AF,Number=A,Type=Float,Description="Estimated allele frequency in the range (0,1]">
##INFO=<ID=RO,Number=1,Type=Integer,Description="Reference allele observation count, with partial observations recorded fractionally">
##INFO=<ID=AO,Number=A,Type=Integer,Description="Alternate allele observations, with partial observations recorded fractionally">
##INFO=<ID=PRO,Number=1,Type=Float,Description="Reference allele observation count, with partial observations recorded fractionally">
##INFO=<ID=PAO,Number=A,Type=Float,Description="Alternate allele observations, with partial observations recorded fractionally">
##INFO=<ID=QR,Number=1,Type=Integer,Description="Reference allele quality sum in phred">
##INFO=<ID=QA,Number=A,Type=Integer,Description="Alternate allele quality sum in phred">
##INFO=<ID=PQR,Number=1,Type=Float,Description="Reference allele quality sum in phred for partial observations">
##INFO=<ID=PQA,Number=A,Type=Float,Description="Alternate allele quality sum in phred for partial observations">
##INFO=<ID=SRF,Number=1,Type=Integer,Description="Number of reference observations on the forward strand">
##INFO=<ID=SRR,Number=1,Type=Integer,Description="Number of reference observations on the reverse strand">
##INFO=<ID=SAF,Number=A,Type=Integer,Description="Number of alternate observations on the forward strand">
##INFO=<ID=SAR,Number=A,Type=Integer,Description="Number of alternate observations on the reverse strand">
##INFO=<ID=SRP,Number=1,Type=Float,Description="Strand balance probability for the reference allele: Phred-scaled upper-bounds estimate of the probability of observing the deviation between SRF and SRR given E(SRF/SRR) ~ 0.5, derived using Hoeffding's inequality">
##INFO=<ID=SAP,Number=A,Type=Float,Description="Strand balance probability for the alternate allele: Phred-scaled upper-bounds estimate of the probability of observing the deviation between SAF and SAR given E(SAF/SAR) ~ 0.5, derived using Hoeffding's inequality">
##INFO=<ID=AB,Number=A,Type=Float,Description="Allele balance at heterozygous sites: a number between 0 and 1 representing the ratio of reads showing the reference allele to all reads, considering only reads from individuals called as heterozygous">
##INFO=<ID=ABP,Number=A,Type=Float,Description="Allele balance probability at heterozygous sites: Phred-scaled upper-bounds estimate of the probability of observing the deviation between ABR and ABA given E(ABR/ABA) ~ 0.5, derived using Hoeffding's inequality">
##INFO=<ID=RUN,Number=A,Type=Integer,Description="Run length: the number of consecutive repeats of the alternate allele in the reference genome">
##INFO=<ID=RPP,Number=A,Type=Float,Description="Read Placement Probability: Phred-scaled upper-bounds estimate of the probability of observing the deviation between RPL and RPR given E(RPL/RPR) ~ 0.5, derived using Hoeffding's inequality">
##INFO=<ID=RPPR,Number=1,Type=Float,Description="Read Placement Probability for reference observations: Phred-scaled upper-bounds estimate of the probability of observing the deviation between RPL and RPR given E(RPL/RPR) ~ 0.5, derived using Hoeffding's inequality">
##INFO=<ID=RPL,Number=A,Type=Float,Description="Reads Placed Left: number of reads supporting the alternate balanced to the left (5') of the alternate allele">
##INFO=<ID=RPR,Number=A,Type=Float,Description="Reads Placed Right: number of reads supporting the alternate balanced to the right (3') of the alternate allele">
##INFO=<ID=EPP,Number=A,Type=Float,Description="End Placement Probability: Phred-scaled upper-bounds estimate of the probability of observing the deviation between EL and ER given E(EL/ER) ~ 0.5, derived using Hoeffding's inequality">
##INFO=<ID=EPPR,Number=1,Type=Float,Description="End Placement Probability for reference observations: Phred-scaled upper-bounds estimate of the probability of observing the deviation between EL and ER given E(EL/ER) ~ 0.5, derived using Hoeffding's inequality">
##INFO=<ID=DPRA,Number=A,Type=Float,Description="Alternate allele depth ratio.  Ratio between depth in samples with each called alternate allele and those without.">
##INFO=<ID=ODDS,Number=1,Type=Float,Description="The log odds ratio of the best genotype combination to the second-best.">
##INFO=<ID=GTI,Number=1,Type=Integer,Description="Number of genotyping iterations required to reach convergence or bailout.">
##INFO=<ID=TYPE,Number=A,Type=String,Description="The type of allele, either snp, mnp, ins, del, or complex.">
##INFO=<ID=CIGAR,Number=A,Type=String,Description="The extended CIGAR representation of each alternate allele, with the exception that '=' is replaced by 'M' to ease VCF parsing.  Note that INDEL alleles do not have the first matched base (which is provided by default, per the spec) referred to by the CIGAR.">
##INFO=<ID=NUMALT,Number=1,Type=Integer,Description="Number of unique non-reference alleles in called genotypes at this position.">
##INFO=<ID=MEANALT,Number=A,Type=Float,Description="Mean number of unique non-reference allele observations per sample with the corresponding alternate alleles.">
##INFO=<ID=LEN,Number=A,Type=Integer,Description="allele length">
##INFO=<ID=MQM,Number=A,Type=Float,Description="Mean mapping quality of observed alternate alleles">
##INFO=<ID=MQMR,Number=1,Type=Float,Description="Mean mapping quality of observed reference alleles">
##INFO=<ID=PAIRED,Number=A,Type=Float,Description="Proportion of observed alternate alleles which are supported by properly paired read fragments">
##INFO=<ID=PAIREDR,Number=1,Type=Float,Description="Proportion of observed reference alleles which are supported by properly paired read fragments">
##FORMAT=<ID=GT,Number=1,Type=String,Description="Genotype">
##FORMAT=<ID=GQ,Number=1,Type=Float,Description="Genotype Quality, the Phred-scaled marginal (or unconditional) probability of the called genotype">
##FORMAT=<ID=GL,Number=G,Type=Float,Description="Genotype Likelihood, log10-scaled likelihoods of the data given the called genotype for each possible genotype generated from the reference and alternate alleles given the sample ploidy">
##FORMAT=<ID=DP,Number=1,Type=Integer,Description="Read Depth">
##FORMAT=<ID=RO,Number=1,Type=Integer,Description="Reference allele observation count">
##FORMAT=<ID=QR,Number=1,Type=Integer,Description="Sum of quality of the reference observations">
##FORMAT=<ID=AO,Number=A,Type=Integer,Description="Alternate allele observation count">
##FORMAT=<ID=QA,Number=A,Type=Integer,Description="Sum of quality of the alternate observations">
##SnpEffVersion="4.1l (build 2015-10-03), by Pablo Cingolani"
##SnpEffCmd="SnpEff  -i vcf -o vcf -stats /scratch/galaxy/files/076/dataset_76427.dat FungiDB-29_AfumigatusAf293_Genome /scratch/galaxy/files/076/dataset_76425.dat "
##INFO=<ID=ANN,Number=.,Type=String,Description="Functional annotations: 'Allele | Annotation | Annotation_Impact | Gene_Name | Gene_ID | Feature_Type | Feature_ID | Transcript_BioType | Rank | HGVS.c | HGVS.p | cDNA.pos / cDNA.length | CDS.pos / CDS.length | AA.pos / AA.length | Distance | ERRORS / WARNINGS / INFO' ">
##INFO=<ID=LOF,Number=.,Type=String,Description="Predicted loss of function effects for this variant. Format: 'Gene_Name | Gene_ID | Number_of_transcripts_in_gene | Percent_of_transcripts_affected' ">
##INFO=<ID=NMD,Number=.,Type=String,Description="Predicted nonsense mediated decay effects for this variant. Format: 'Gene_Name | Gene_ID | Number_of_transcripts_in_gene | Percent_of_transcripts_affected' ">
#CHROM	POS	ID	REF	ALT	QUAL	FILTER	INFO	FORMAT	unknown
Chr1_A_fumigatus_Af293	126	.	A	C	334.271	.	AB=0;ABP=0;AC=2;AF=1;AN=2;AO=18;CIGAR=1X;DP=35;DPB=35;DPRA=0;EPP=3.49285;EPPR=35.5824;GTI=0;LEN=1;MEANALT=2;MQM=19.9444;MQMR=8.8;NS=1;NUMALT=1;ODDS=49.3937;PAIRED=0.5;PAIREDR=0;PAO=0;PQA=0;PQR=0;PRO=0;QA=645;QR=555;RO=14;RPL=0;RPP=42.0968;RPPR=35.5824;RPR=18;RUN=1;SAF=10;SAP=3.49285;SAR=8;SRF=14;SRP=27.4756;SRR=0;TYPE=snp;ANN=C|upstream_gene_variant|MODIFIER|Afu1g00100|Afu1g00100|transcript|Afu1g00100-T|Coding||c.-90A>C|||||90|,C|upstream_gene_variant|MODIFIER|Afu1g00110|Afu1g00110|transcript|Afu1g00110-T|Coding||c.-3826A>C|||||3626|,C|intergenic_region|MODIFIER|Afu1g00100|Afu1g00100|intergenic_region|Afu1g00100|||n.126A>C||||||	GT:DP:RO:QR:AO:QA:GL	1/1:34:14:495:18:645:-27.7574,-6.7517,0
Chr1_A_fumigatus_Af293	139	.	T	C	1136.71	.	AB=0;ABP=0;AC=2;AF=1;AN=2;AO=54;CIGAR=1X;DP=55;DPB=55;DPRA=0;EPP=7.03155;EPPR=0;GTI=0;LEN=1;MEANALT=1;MQM=32.2222;MQMR=100;NS=1;NUMALT=1;ODDS=77.3856;PAIRED=0.462963;PAIREDR=0;PAO=0;PQA=0;PQR=0;PRO=0;QA=1949;QR=60;RO=0;RPL=0;RPP=120.27;RPPR=5.18177;RPR=54;RUN=1;SAF=32;SAP=7.03155;SAR=22;SRF=0;SRP=5.18177;SRR=0;TYPE=snp;ANN=C|upstream_gene_variant|MODIFIER|Afu1g00100|Afu1g00100|transcript|Afu1g00100-T|Coding||c.-77T>C|||||77|,C|upstream_gene_variant|MODIFIER|Afu1g00110|Afu1g00110|transcript|Afu1g00110-T|Coding||c.-3813T>C|||||3613|,C|intergenic_region|MODIFIER|Afu1g00100|Afu1g00100|intergenic_region|Afu1g00100|||n.139T>C||||||	GT:DP:RO:QR:AO:QA:GL	1/1:54:0:0:54:1949:-132.653,-16.2556,0
Chr1_A_fumigatus_Af293	147	.	A	G	1562.55	.	AB=0;ABP=0;AC=2;AF=1;AN=2;AO=67;CIGAR=1X;DP=68;DPB=68;DPRA=0;EPP=4.59839;EPPR=0;GTI=0;LEN=1;MEANALT=1;MQM=34.1194;MQMR=100;NS=1;NUMALT=1;ODDS=95.4075;PAIRED=0.447761;PAIREDR=0;PAO=0;PQA=0;PQR=0;PRO=0;QA=2479;QR=60;RO=0;RPL=0;RPP=148.499;RPPR=5.18177;RPR=67;RUN=1;SAF=37;SAP=4.59839;SAR=30;SRF=0;SRP=5.18177;SRR=0;TYPE=snp;ANN=G|upstream_gene_variant|MODIFIER|Afu1g00100|Afu1g00100|transcript|Afu1g00100-T|Coding||c.-69A>G|||||69|,G|upstream_gene_variant|MODIFIER|Afu1g00110|Afu1g00110|transcript|Afu1g00110-T|Coding||c.-3805A>G|||||3605|,G|intergenic_region|MODIFIER|Afu1g00100|Afu1g00100|intergenic_region|Afu1g00100|||n.147A>G||||||	GT:DP:RO:QR:AO:QA:GL	1/1:67:0:0:67:2479:-178.763,-20.169,0
Chr1_A_fumigatus_Af293	1763	.	G	T	5830.19	.	AB=0;ABP=0;AC=2;AF=1;AN=2;AO=178;CIGAR=1X;DP=179;DPB=179;DPRA=0;EPP=3.44947;EPPR=0;GTI=0;LEN=1;MEANALT=1;MQM=41.9888;MQMR=100;NS=1;NUMALT=1;ODDS=249.286;PAIRED=0.837079;PAIREDR=0;PAO=0;PQA=0;PQR=0;PRO=0;QA=6846;QR=60;RO=0;RPL=106;RPP=17.1127;RPPR=5.18177;RPR=72;RUN=1;SAF=86;SAP=3.44947;SAR=92;SRF=0;SRP=5.18177;SRR=0;TYPE=snp;ANN=T|upstream_gene_variant|MODIFIER|Afu1g00110|Afu1g00110|transcript|Afu1g00110-T|Coding||c.-2189G>T|||||1989|,T|downstream_gene_variant|MODIFIER|Afu1g00100|Afu1g00100|transcript|Afu1g00100-T|Coding||c.*927G>T|||||892|,T|intergenic_region|MODIFIER|Afu1g00100-Afu1g00110|Afu1g00100-Afu1g00110|intergenic_region|Afu1g00100-Afu1g00110|||n.1763G>T||||||	GT:DP:RO:QR:AO:QA:GL	1/1:178:0:0:178:6846:-588.188,-53.5833,0
Chr1_A_fumigatus_Af293	3402	.	GC	GCTTTTTCCC	4101.45	.	AB=0;ABP=0;AC=2;AF=1;AN=2;AO=142;CIGAR=1M8I1M;DP=150;DPB=734.5;DPRA=0;EPP=4.53951;EPPR=7.35324;GTI=0;LEN=8;MEANALT=6;MQM=39.7676;MQMR=32.5;NS=1;NUMALT=1;ODDS=190.27;PAIRED=0.866197;PAIREDR=0.5;PAO=2;PQA=49;PQR=49;PRO=2;QA=4888;QR=62;RO=2;RPL=59;RPP=11.8185;RPPR=3.0103;RPR=83;RUN=1;SAF=73;SAP=3.25497;SAR=69;SRF=1;SRP=3.0103;SRR=1;TYPE=ins;ANN=GCTTTTTCCC|upstream_gene_variant|MODIFIER|Afu1g00110|Afu1g00110|transcript|Afu1g00110-T|Coding||c.-549_-548insTTTTTCCC|||||348|,GCTTTTTCCC|downstream_gene_variant|MODIFIER|Afu1g00100|Afu1g00100|transcript|Afu1g00100-T|Coding||c.*2567_*2568insTTTTTCCC|||||2533|,GCTTTTTCCC|downstream_gene_variant|MODIFIER|Afu1g00120|Afu1g00120|transcript|Afu1g00120-T|Coding||c.*3401_*3402insGGGAAAAA|||||3401|WARNING_TRANSCRIPT_INCOMPLETE,GCTTTTTCCC|intergenic_region|MODIFIER|Afu1g00100-Afu1g00110|Afu1g00100-Afu1g00110|intergenic_region|Afu1g00100-Afu1g00110|||n.3403_3404insTTTTTCCC||||||	GT:DP:RO:QR:AO:QA:GL	1/1:149:2:62:142:4888:-413.521,-40.9964,0
Chr1_A_fumigatus_Af293	4013	.	C	A	4025.11	.	AB=0;ABP=0;AC=2;AF=1;AN=2;AO=128;CIGAR=1X;DP=129;DPB=129;DPRA=0;EPP=9.79615;EPPR=0;GTI=0;LEN=1;MEANALT=1;MQM=41.5625;MQMR=100;NS=1;NUMALT=1;ODDS=179.971;PAIRED=0.84375;PAIREDR=0;PAO=0;PQA=0;PQR=0;PRO=0;QA=4742;QR=60;RO=0;RPL=62;RPP=3.28173;RPPR=5.18177;RPR=66;RUN=1;SAF=76;SAP=12.7819;SAR=52;SRF=0;SRP=5.18177;SRR=0;TYPE=snp;ANN=A|missense_variant|MODERATE|Afu1g00110|Afu1g00110|transcript|Afu1g00110-T|Coding|1/2|c.62C>A|p.Thr21Asn|262/663|62/429|21/142||,A|downstream_gene_variant|MODIFIER|Afu1g00100|Afu1g00100|transcript|Afu1g00100-T|Coding||c.*3177C>A|||||3142|,A|downstream_gene_variant|MODIFIER|Afu1g00120|Afu1g00120|transcript|Afu1g00120-T|Coding||c.*2792G>T|||||2792|WARNING_TRANSCRIPT_INCOMPLETE	GT:DP:RO:QR:AO:QA:GL	1/1:128:0:0:128:4742:-407.647,-38.5318,0
Chr1_A_fumigatus_Af293	4542	.	A	G	4741.21	.	AB=0;ABP=0;AC=2;AF=1;AN=2;AO=149;CIGAR=1X;DP=151;DPB=151;DPRA=0;EPP=3.37464;EPPR=3.0103;GTI=0;LEN=1;MEANALT=1;MQM=41.604;MQMR=71;NS=1;NUMALT=1;ODDS=200.477;PAIRED=0.758389;PAIREDR=0;PAO=0;PQA=0;PQR=0;PRO=0;QA=5605;QR=91;RO=1;RPL=71;RPP=3.72441;RPPR=7.35324;RPR=78;RUN=1;SAF=72;SAP=3.37464;SAR=77;SRF=0;SRP=7.35324;SRR=1;TYPE=snp;ANN=G|downstream_gene_variant|MODIFIER|Afu1g00100|Afu1g00100|transcript|Afu1g00100-T|Coding||c.*3706A>G|||||3671|,G|downstream_gene_variant|MODIFIER|Afu1g00110|Afu1g00110|transcript|Afu1g00110-T|Coding||c.*81A>G|||||47|,G|downstream_gene_variant|MODIFIER|Afu1g00120|Afu1g00120|transcript|Afu1g00120-T|Coding||c.*2263T>C|||||2263|WARNING_TRANSCRIPT_INCOMPLETE,G|intergenic_region|MODIFIER|Afu1g00110-Afu1g00120|Afu1g00110-Afu1g00120|intergenic_region|Afu1g00110-Afu1g00120|||n.4542A>G||||||	GT:DP:RO:QR:AO:QA:GL	1/1:150:1:31:149:5605:-476.918,-42.0877,0
Chr1_A_fumigatus_Af293	4613	.	C	T	4955.44	.	AB=0;ABP=0;AC=2;AF=1;AN=2;AO=160;CIGAR=1X;DP=161;DPB=161;DPRA=0;EPP=3.87889;EPPR=0;GTI=0;LEN=1;MEANALT=1;MQM=41.7375;MQMR=100;NS=1;NUMALT=1;ODDS=224.333;PAIRED=0.7875;PAIREDR=0;PAO=0;PQA=0;PQR=0;PRO=0;QA=5769;QR=60;RO=0;RPL=74;RPP=4.96463;RPPR=5.18177;RPR=86;RUN=1;SAF=76;SAP=3.87889;SAR=84;SRF=0;SRP=5.18177;SRR=0;TYPE=snp;ANN=T|downstream_gene_variant|MODIFIER|Afu1g00100|Afu1g00100|transcript|Afu1g00100-T|Coding||c.*3777C>T|||||3742|,T|downstream_gene_variant|MODIFIER|Afu1g00110|Afu1g00110|transcript|Afu1g00110-T|Coding||c.*152C>T|||||118|,T|downstream_gene_variant|MODIFIER|Afu1g00120|Afu1g00120|transcript|Afu1g00120-T|Coding||c.*2192G>A|||||2192|WARNING_TRANSCRIPT_INCOMPLETE,T|intergenic_region|MODIFIER|Afu1g00110-Afu1g00120|Afu1g00110-Afu1g00120|intergenic_region|Afu1g00110-Afu1g00120|||n.4613C>T||||||	GT:DP:RO:QR:AO:QA:GL	1/1:160:0:0:160:5769:-499.514,-48.1648,0
Chr1_A_fumigatus_Af293	4999	.	G	A	4405.33	.	AB=0;ABP=0;AC=2;AF=1;AN=2;AO=140;CIGAR=1X;DP=142;DPB=142;DPRA=0;EPP=16.9698;EPPR=0;GTI=0;LEN=1;MEANALT=2;MQM=41.7;MQMR=100;NS=1;NUMALT=1;ODDS=196.607;PAIRED=0.857143;PAIREDR=0;PAO=0;PQA=0;PQR=0;PRO=0;QA=5162;QR=60;RO=0;RPL=67;RPP=3.56868;RPPR=5.18177;RPR=73;RUN=1;SAF=68;SAP=3.25847;SAR=72;SRF=0;SRP=5.18177;SRR=0;TYPE=snp;ANN=A|downstream_gene_variant|MODIFIER|Afu1g00100|Afu1g00100|transcript|Afu1g00100-T|Coding||c.*4163G>A|||||4128|,A|downstream_gene_variant|MODIFIER|Afu1g00110|Afu1g00110|transcript|Afu1g00110-T|Coding||c.*538G>A|||||504|,A|downstream_gene_variant|MODIFIER|Afu1g00120|Afu1g00120|transcript|Afu1g00120-T|Coding||c.*1806C>T|||||1806|WARNING_TRANSCRIPT_INCOMPLETE,A|intergenic_region|MODIFIER|Afu1g00110-Afu1g00120|Afu1g00110-Afu1g00120|intergenic_region|Afu1g00110-Afu1g00120|||n.4999G>A||||||	GT:DP:RO:QR:AO:QA:GL	1/1:141:0:0:140:5162:-445.525,-42.1442,0
Chr1_A_fumigatus_Af293	5387	.	A	G	6012.49	.	AB=0;ABP=0;AC=2;AF=1;AN=2;AO=190;CIGAR=1X;DP=191;DPB=191;DPRA=0;EPP=5.93607;EPPR=0;GTI=0;LEN=1;MEANALT=1;MQM=41.9789;MQMR=100;NS=1;NUMALT=1;ODDS=265.922;PAIRED=0.836842;PAIREDR=0;PAO=0;PQA=0;PQR=0;PRO=0;QA=6993;QR=60;RO=0;RPL=83;RPP=9.59329;RPPR=5.18177;RPR=107;RUN=1;SAF=98;SAP=3.42174;SAR=92;SRF=0;SRP=5.18177;SRR=0;TYPE=snp;ANN=G|upstream_gene_variant|MODIFIER|Afu1g00130|Afu1g00130|transcript|Afu1g00130-T|Coding||c.-4831A>G|||||4831|,G|downstream_gene_variant|MODIFIER|Afu1g00100|Afu1g00100|transcript|Afu1g00100-T|Coding||c.*4551A>G|||||4516|,G|downstream_gene_variant|MODIFIER|Afu1g00110|Afu1g00110|transcript|Afu1g00110-T|Coding||c.*926A>G|||||892|,G|downstream_gene_variant|MODIFIER|Afu1g00120|Afu1g00120|transcript|Afu1g00120-T|Coding||c.*1418T>C|||||1418|WARNING_TRANSCRIPT_INCOMPLETE,G|intergenic_region|MODIFIER|Afu1g00110-Afu1g00120|Afu1g00110-Afu1g00120|intergenic_region|Afu1g00110-Afu1g00120|||n.5387A>G||||||	GT:DP:RO:QR:AO:QA:GL	1/1:190:0:0:190:6993:-605.952,-57.1957,0
Chr1_A_fumigatus_Af293	5962	.	C	T	5513.76	.	AB=0;ABP=0;AC=2;AF=1;AN=2;AO=171;CIGAR=1X;DP=172;DPB=172;DPRA=0;EPP=13.6899;EPPR=0;GTI=0;LEN=1;MEANALT=1;MQM=41.7719;MQMR=100;NS=1;NUMALT=1;ODDS=239.582;PAIRED=0.824561;PAIREDR=0;PAO=0;PQA=0;PQR=0;PRO=0;QA=6506;QR=60;RO=0;RPL=85;RPP=3.023;RPPR=5.18177;RPR=86;RUN=1;SAF=73;SAP=10.947;SAR=98;SRF=0;SRP=5.18177;SRR=0;TYPE=snp;ANN=T|upstream_gene_variant|MODIFIER|Afu1g00130|Afu1g00130|transcript|Afu1g00130-T|Coding||c.-4256C>T|||||4256|,T|downstream_gene_variant|MODIFIER|Afu1g00110|Afu1g00110|transcript|Afu1g00110-T|Coding||c.*1501C>T|||||1467|,T|downstream_gene_variant|MODIFIER|Afu1g00120|Afu1g00120|transcript|Afu1g00120-T|Coding||c.*843G>A|||||843|WARNING_TRANSCRIPT_INCOMPLETE,T|intergenic_region|MODIFIER|Afu1g00110-Afu1g00120|Afu1g00110-Afu1g00120|intergenic_region|Afu1g00110-Afu1g00120|||n.5962C>T||||||	GT:DP:RO:QR:AO:QA:GL	1/1:171:0:0:171:6506:-556.882,-51.4761,0
Chr1_A_fumigatus_Af293	6462	.	AT	AAAATT	127.575	.	AB=0;ABP=0;AC=2;AF=1;AN=2;AO=10;CIGAR=1M4I1M;DP=13;DPB=33;DPRA=0;EPP=6.48466;EPPR=5.18177;GTI=0;LEN=4;MEANALT=2;MQM=21.8;MQMR=23;NS=1;NUMALT=1;ODDS=14.1558;PAIRED=0.6;PAIREDR=0;PAO=0.5;PQA=18;PQR=18;PRO=0.5;QA=363;QR=35;RO=1;RPL=10;RPP=24.725;RPPR=5.18177;RPR=0;RUN=1;SAF=3;SAP=6.48466;SAR=7;SRF=1;SRP=5.18177;SRR=0;TYPE=ins;ANN=AAAATT|upstream_gene_variant|MODIFIER|Afu1g00130|Afu1g00130|transcript|Afu1g00130-T|Coding||c.-3756_-3755insAAAT|||||3755|,AAAATT|downstream_gene_variant|MODIFIER|Afu1g00110|Afu1g00110|transcript|Afu1g00110-T|Coding||c.*2001_*2002insAAAT|||||1968|,AAAATT|downstream_gene_variant|MODIFIER|Afu1g00120|Afu1g00120|transcript|Afu1g00120-T|Coding||c.*342_*343insATTT|||||342|WARNING_TRANSCRIPT_INCOMPLETE,AAAATT|intergenic_region|MODIFIER|Afu1g00110-Afu1g00120|Afu1g00110-Afu1g00120|intergenic_region|Afu1g00110-Afu1g00120|||n.6462_6463insAAAT||||||	GT:DP:RO:QR:AO:QA:GL	1/1:12:1:35:10:363:-16.7269,-1.87784,0
Chr1_A_fumigatus_Af293	6464	.	CT	AA,CA	204.246	.	AB=0.294118,0.588235;ABP=9.26925,4.1599;AC=1,1;AF=0.5,0.5;AN=2;AO=5,10;CIGAR=2X,1M1X;DP=18;DPB=18;DPRA=0,0;EPP=3.44459,6.48466;EPPR=5.18177;GTI=0;LEN=2,1;MEANALT=3,3;MQM=40.8,21.8;MQMR=23;NS=1;NUMALT=2;ODDS=14.1545;PAIRED=0.4,0.6;PAIREDR=0;PAO=1,0;PQA=31,0;PQR=0;PRO=0;QA=173,329;QR=35;RO=1;RPL=5,10;RPP=13.8677,24.725;RPPR=5.18177;RPR=0,0;RUN=1,1;SAF=3,3;SAP=3.44459,6.48466;SAR=2,7;SRF=1;SRP=5.18177;SRR=0;TYPE=mnp,snp;ANN=AA|upstream_gene_variant|MODIFIER|Afu1g00130|Afu1g00130|transcript|Afu1g00130-T|Coding||c.-3754_-3753delCTinsAA|||||3754|,CA|upstream_gene_variant|MODIFIER|Afu1g00130|Afu1g00130|transcript|Afu1g00130-T|Coding||c.-3753T>A|||||3753|,AA|downstream_gene_variant|MODIFIER|Afu1g00110|Afu1g00110|transcript|Afu1g00110-T|Coding||c.*2003_*2004delCTinsAA|||||1969|,CA|downstream_gene_variant|MODIFIER|Afu1g00110|Afu1g00110|transcript|Afu1g00110-T|Coding||c.*2004T>A|||||1970|,AA|downstream_gene_variant|MODIFIER|Afu1g00120|Afu1g00120|transcript|Afu1g00120-T|Coding||c.*340_*341delAGinsTT|||||341|WARNING_TRANSCRIPT_INCOMPLETE,CA|downstream_gene_variant|MODIFIER|Afu1g00120|Afu1g00120|transcript|Afu1g00120-T|Coding||c.*340A>T|||||340|WARNING_TRANSCRIPT_INCOMPLETE,AA|intergenic_region|MODIFIER|Afu1g00110-Afu1g00120|Afu1g00110-Afu1g00120|intergenic_region|Afu1g00110-Afu1g00120|||n.6464_6465delCTinsAA||||||,CA|intergenic_region|MODIFIER|Afu1g00110-Afu1g00120|Afu1g00110-Afu1g00120|intergenic_region|Afu1g00110-Afu1g00120|||n.6465T>A||||||	GT:DP:RO:QR:AO:QA:GL	1/2:17:1:35:5,10:173,329:-29.0443,-13.2137,-13.1546,-14.4233,0,-13.1466
Chr1_A_fumigatus_Af293	6466	.	TCGCGAA	TCTCCAGTA	90.1606	.	AB=0;ABP=0;AC=2;AF=1;AN=2;AO=2;CIGAR=2M1X1M2I1M1X1M;DP=7;DPB=10.5714;DPRA=0;EPP=7.35324;EPPR=0;GTI=0;LEN=9;MEANALT=2;MQM=23.5;MQMR=0;NS=1;NUMALT=1;ODDS=12.2298;PAIRED=1;PAIREDR=0;PAO=5.5;PQA=131;PQR=47;PRO=1.5;QA=55;QR=0;RO=0;RPL=2;RPP=7.35324;RPPR=0;RPR=0;RUN=1;SAF=0;SAP=7.35324;SAR=2;SRF=0;SRP=0;SRR=0;TYPE=complex;ANN=TCTCCAGTA|upstream_gene_variant|MODIFIER|Afu1g00130|Afu1g00130|transcript|Afu1g00130-T|Coding||c.-3750_-3746delGCGAAinsTCCAGTA|||||3750|,TCTCCAGTA|downstream_gene_variant|MODIFIER|Afu1g00110|Afu1g00110|transcript|Afu1g00110-T|Coding||c.*2007_*2011delGCGAAinsTCCAGTA|||||1973|,TCTCCAGTA|downstream_gene_variant|MODIFIER|Afu1g00120|Afu1g00120|transcript|Afu1g00120-T|Coding||c.*333_*337delTTCGCinsTACTGGA|||||337|WARNING_TRANSCRIPT_INCOMPLETE,TCTCCAGTA|intergenic_region|MODIFIER|Afu1g00110-Afu1g00120|Afu1g00110-Afu1g00120|intergenic_region|Afu1g00110-Afu1g00120|||n.6468_6472delGCGAAinsTCCAGTA||||||	GT:DP:RO:QR:AO:QA:GL	1/1:6:0:0:2:55:-10.8222,-3.61236,0
Chr1_A_fumigatus_Af293	13771	.	G	A	88.4617	.	AB=0;ABP=0;AC=2;AF=1;AN=2;AO=6;CIGAR=1X;DP=27;DPB=27;DPRA=0;EPP=16.0391;EPPR=30.8051;GTI=0;LEN=1;MEANALT=2;MQM=6;MQMR=5.95;NS=1;NUMALT=1;ODDS=20.3691;PAIRED=1;PAIREDR=0.75;PAO=0;PQA=0;PQR=0;PRO=0;QA=224;QR=731;RO=19;RPL=0;RPP=16.0391;RPPR=38.1882;RPR=6;RUN=1;SAF=6;SAP=16.0391;SAR=0;SRF=2;SRP=30.8051;SRR=17;TYPE=snp;ANN=A|downstream_gene_variant|MODIFIER|Afu1g00130|Afu1g00130|transcript|Afu1g00130-T|Coding||c.*2665G>A|||||2665|,A|intron_variant|MODIFIER|Afu1g00140|Afu1g00140|transcript|Afu1g00140-T|Coding|1/4|c.564+187G>A||||||	GT:DP:RO:QR:AO:QA:GL	1/1:26:19:671:6:224:-1.57199,-5.81652,0
Chr1_A_fumigatus_Af293	13807	.	G	A	84.8419	.	AB=0;ABP=0;AC=2;AF=1;AN=2;AO=17;CIGAR=1X;DP=54;DPB=54;DPRA=0;EPP=4.1599;EPPR=16.2152;GTI=0;LEN=1;MEANALT=1;MQM=3.94118;MQMR=3.67568;NS=1;NUMALT=1;ODDS=19.5356;PAIRED=1;PAIREDR=0.837838;PAO=0;PQA=0;PQR=0;PRO=0;QA=646;QR=1453;RO=36;RPL=4;RPP=13.3567;RPPR=28.8919;RPR=13;RUN=1;SAF=14;SAP=18.4661;SAR=3;SRF=6;SRP=39.6906;SRR=30;TYPE=snp;ANN=A|downstream_gene_variant|MODIFIER|Afu1g00130|Afu1g00130|transcript|Afu1g00130-T|Coding||c.*2701G>A|||||2701|,A|intron_variant|MODIFIER|Afu1g00140|Afu1g00140|transcript|Afu1g00140-T|Coding|1/4|c.564+223G>A||||||	GT:DP:RO:QR:AO:QA:GL	1/1:53:36:1393:17:646:-2.81736,-12.7052,0
Chr1_A_fumigatus_Af293	13871	.	G	A	67.4465	.	AB=0;ABP=0;AC=2;AF=1;AN=2;AO=43;CIGAR=1X;DP=98;DPB=98;DPRA=0;EPP=4.27278;EPPR=3.36563;GTI=0;LEN=1;MEANALT=1;MQM=3.34884;MQMR=2.8;NS=1;NUMALT=1;ODDS=15.5301;PAIRED=1;PAIREDR=0.927273;PAO=0;PQA=0;PQR=0;PRO=0;QA=1647;QR=2117;RO=54;RPL=22;RPP=3.0608;RPPR=11.8936;RPR=21;RUN=1;SAF=34;SAP=34.5724;SAR=9;SRF=20;SRP=11.8936;SRR=34;TYPE=snp;ANN=A|downstream_gene_variant|MODIFIER|Afu1g00130|Afu1g00130|transcript|Afu1g00130-T|Coding||c.*2765G>A|||||2765|,A|intron_variant|MODIFIER|Afu1g00140|Afu1g00140|transcript|Afu1g00140-T|Coding|1/4|c.564+287G>A||||||	GT:DP:RO:QR:AO:QA:GL	1/1:97:54:2057:43:1647:-8.13121,-24.3434,0
Chr1_A_fumigatus_Af293	13885	.	G	A	53.499	.	AB=0;ABP=0;AC=2;AF=1;AN=2;AO=40;CIGAR=1X;DP=97;DPB=97;DPRA=0;EPP=6.48466;EPPR=6.09608;GTI=0;LEN=1;MEANALT=1;MQM=3.65;MQMR=2.73684;NS=1;NUMALT=1;ODDS=12.3186;PAIRED=1;PAIREDR=0.929825;PAO=0;PQA=0;PQR=0;PRO=0;QA=1536;QR=2227;RO=56;RPL=21;RPP=3.22745;RPPR=16.763;RPR=19;RUN=1;SAF=35;SAP=51.8684;SAR=5;SRF=21;SRP=11.5819;SRR=35;TYPE=snp;ANN=A|downstream_gene_variant|MODIFIER|Afu1g00130|Afu1g00130|transcript|Afu1g00130-T|Coding||c.*2779G>A|||||2779|,A|intron_variant|MODIFIER|Afu1g00140|Afu1g00140|transcript|Afu1g00140-T|Coding|1/4|c.564+301G>A||||||	GT:DP:RO:QR:AO:QA:GL	1/1:96:56:2167:40:1536:-8.12269,-23.8502,0
Chr1_A_fumigatus_Af293	14074	.	G	A	151.828	.	AB=0;ABP=0;AC=2;AF=1;AN=2;AO=60;CIGAR=1X;DP=82;DPB=82;DPRA=0;EPP=3.58936;EPPR=4.58955;GTI=0;LEN=1;MEANALT=1;MQM=5.7;MQMR=5.72727;NS=1;NUMALT=1;ODDS=34.9597;PAIRED=0.866667;PAIREDR=0.772727;PAO=0;PQA=0;PQR=0;PRO=0;QA=2274;QR=800;RO=21;RPL=0;RPP=133.299;RPPR=42.4916;RPR=60;RUN=1;SAF=32;SAP=3.58936;SAR=28;SRF=13;SRP=4.58955;SRR=8;TYPE=snp;ANN=A|downstream_gene_variant|MODIFIER|Afu1g00130|Afu1g00130|transcript|Afu1g00130-T|Coding||c.*2968G>A|||||2968|,A|intron_variant|MODIFIER|Afu1g00140|Afu1g00140|transcript|Afu1g00140-T|Coding|1/4|c.565-210G>A||||||	GT:DP:RO:QR:AO:QA:GL	1/1:81:21:740:60:2274:-28.4706,-22.0324,0
Chr1_A_fumigatus_Af293	14115	.	G	A	499.105	.	AB=0;ABP=0;AC=2;AF=1;AN=2;AO=103;CIGAR=1X;DP=107;DPB=107;DPRA=0;EPP=5.56125;EPPR=3.73412;GTI=0;LEN=1;MEANALT=2;MQM=5.75728;MQMR=35.6667;NS=1;NUMALT=1;ODDS=114.923;PAIRED=0.902913;PAIREDR=0.666667;PAO=0;PQA=0;PQR=0;PRO=0;QA=4026;QR=136;RO=2;RPL=52;RPP=3.03138;RPPR=3.73412;RPR=51;RUN=1;SAF=59;SAP=7.75381;SAR=44;SRF=1;SRP=3.73412;SRR=1;TYPE=snp;ANN=A|downstream_gene_variant|MODIFIER|Afu1g00130|Afu1g00130|transcript|Afu1g00130-T|Coding||c.*3009G>A|||||3009|,A|intron_variant|MODIFIER|Afu1g00140|Afu1g00140|transcript|Afu1g00140-T|Coding|1/4|c.565-169G>A||||||	GT:DP:RO:QR:AO:QA:GL	1/1:106:2:76:103:4026:-52.7496,-30.9617,0
Chr1_A_fumigatus_Af293	14161	.	G	A	269.057	.	AB=0;ABP=0;AC=2;AF=1;AN=2;AO=69;CIGAR=1X;DP=100;DPB=100;DPRA=0;EPP=16.8888;EPPR=3.64073;GTI=0;LEN=1;MEANALT=1;MQM=5.30435;MQMR=4.19355;NS=1;NUMALT=1;ODDS=61.9527;PAIRED=0.898551;PAIREDR=0.903226;PAO=0;PQA=0;PQR=0;PRO=0;QA=2617;QR=1199;RO=30;RPL=60;RPP=84.8654;RPPR=61.9202;RPR=9;RUN=1;SAF=42;SAP=10.0912;SAR=27;SRF=17;SRP=3.64073;SRR=13;TYPE=snp;ANN=A|downstream_gene_variant|MODIFIER|Afu1g00130|Afu1g00130|transcript|Afu1g00130-T|Coding||c.*3055G>A|||||3055|,A|intron_variant|MODIFIER|Afu1g00140|Afu1g00140|transcript|Afu1g00140-T|Coding|1/4|c.565-123G>A||||||	GT:DP:RO:QR:AO:QA:GL	1/1:99:30:1139:69:2617:-30.118,-27.0936,0
Chr1_A_fumigatus_Af293	14431	.	G	A	139.498	.	AB=0;ABP=0;AC=2;AF=1;AN=2;AO=50;CIGAR=1X;DP=90;DPB=90;DPRA=0;EPP=4.57376;EPPR=3.87889;GTI=0;LEN=1;MEANALT=1;MQM=4.88;MQMR=3.475;NS=1;NUMALT=1;ODDS=32.1206;PAIRED=0.96;PAIREDR=0.65;PAO=0;PQA=0;PQR=0;PRO=0;QA=1936;QR=1521;RO=39;RPL=28;RPP=4.57376;RPPR=13.6505;RPR=22;RUN=1;SAF=8;SAP=53.2147;SAR=42;SRF=20;SRP=3.0103;SRR=19;TYPE=snp;ANN=A|missense_variant|MODERATE|Afu1g00140|Afu1g00140|transcript|Afu1g00140-T|Coding|2/5|c.712G>A|p.Asp238Asn|712/1197|712/1197|238/398||,A|downstream_gene_variant|MODIFIER|Afu1g00130|Afu1g00130|transcript|Afu1g00130-T|Coding||c.*3325G>A|||||3325|	GT:DP:RO:QR:AO:QA:GL	1/1:89:39:1461:50:1936:-18.4831,-23.2745,0
Chr1_A_fumigatus_Af293	14438	.	G	A	88.5349	.	AB=0;ABP=0;AC=2;AF=1;AN=2;AO=41;CIGAR=1X;DP=84;DPB=84;DPRA=0;EPP=5.60547;EPPR=5.48477;GTI=0;LEN=1;MEANALT=1;MQM=5.12195;MQMR=3.30233;NS=1;NUMALT=1;ODDS=20.3859;PAIRED=0.95122;PAIREDR=0.697674;PAO=0;PQA=0;PQR=0;PRO=0;QA=1575;QR=1660;RO=42;RPL=26;RPP=9.41879;RPPR=9.12072;RPR=15;RUN=1;SAF=4;SAP=60.6867;SAR=37;SRF=23;SRP=3.46479;SRR=19;TYPE=snp;ANN=A|missense_variant|MODERATE|Afu1g00140|Afu1g00140|transcript|Afu1g00140-T|Coding|2/5|c.719G>A|p.Arg240His|719/1197|719/1197|240/398||,A|downstream_gene_variant|MODIFIER|Afu1g00130|Afu1g00130|transcript|Afu1g00130-T|Coding||c.*3332G>A|||||3332|	GT:DP:RO:QR:AO:QA:GL	1/1:83:42:1600:41:1575:-15.1549,-21.1965,0
Chr1_A_fumigatus_Af293	14710	.	G	A	109.905	.	AB=0;ABP=0;AC=2;AF=1;AN=2;AO=23;CIGAR=1X;DP=58;DPB=58;DPRA=0;EPP=3.86001;EPPR=6.05036;GTI=0;LEN=1;MEANALT=1;MQM=4.78261;MQMR=3.82857;NS=1;NUMALT=1;ODDS=25.3065;PAIRED=0;PAIREDR=0.514286;PAO=0;PQA=0;PQR=0;PRO=0;QA=878;QR=1329;RO=34;RPL=0;RPP=52.9542;RPPR=79.0118;RPR=23;RUN=1;SAF=13;SAP=3.86001;SAR=10;SRF=13;SRP=8.03571;SRR=21;TYPE=snp;ANN=A|downstream_gene_variant|MODIFIER|Afu1g00130|Afu1g00130|transcript|Afu1g00130-T|Coding||c.*3604G>A|||||3604|,A|intron_variant|MODIFIER|Afu1g00140|Afu1g00140|transcript|Afu1g00140-T|Coding|2/4|c.781-52G>A||||||	GT:DP:RO:QR:AO:QA:GL	1/1:57:34:1269:23:878:-6.87465,-14.0896,0
Chr1_A_fumigatus_Af293	14722	.	C	T	130.903	.	AB=0;ABP=0;AC=2;AF=1;AN=2;AO=23;CIGAR=1X;DP=47;DPB=47;DPRA=0;EPP=5.3706;EPPR=3.86001;GTI=0;LEN=1;MEANALT=2;MQM=4.78261;MQMR=5.30435;NS=1;NUMALT=1;ODDS=30.1414;PAIRED=0;PAIREDR=0.434783;PAO=0;PQA=0;PQR=0;PRO=0;QA=876;QR=835;RO=22;RPL=8;RPP=7.63648;RPPR=52.9542;RPR=15;RUN=1;SAF=13;SAP=3.86001;SAR=10;SRF=12;SRP=3.10471;SRR=10;TYPE=snp;ANN=T|downstream_gene_variant|MODIFIER|Afu1g00130|Afu1g00130|transcript|Afu1g00130-T|Coding||c.*3616C>T|||||3616|,T|intron_variant|MODIFIER|Afu1g00140|Afu1g00140|transcript|Afu1g00140-T|Coding|2/4|c.781-40C>T||||||	GT:DP:RO:QR:AO:QA:GL	1/1:46:22:775:23:876:-7.95343,-11.5673,0
Chr1_A_fumigatus_Af293	28937	.	TAT	TAAC	100.447	.	AB=0;ABP=0;AC=2;AF=1;AN=2;AO=43;CIGAR=1M1I1M1X;DP=46;DPB=60;DPRA=0;EPP=21.2406;EPPR=0;GTI=0;LEN=2;MEANALT=2;MQM=6.16279;MQMR=0;NS=1;NUMALT=1;ODDS=23.1288;PAIRED=0.697674;PAIREDR=0;PAO=1;PQA=35;PQR=0;PRO=0;QA=1604;QR=0;RO=0;RPL=3;RPP=72.1439;RPPR=0;RPR=40;RUN=1;SAF=34;SAP=34.5724;SAR=9;SRF=0;SRP=0;SRR=0;TYPE=complex;ANN=TAAC|upstream_gene_variant|MODIFIER|Afu1g00160|Afu1g00160|transcript|Afu1g00160-T|Coding||c.-659delTinsAC|||||659|,TAAC|upstream_gene_variant|MODIFIER|Afu1g00170|Afu1g00170|transcript|Afu1g00170-T|Coding||c.-1341delTinsAC|||||1341|,TAAC|upstream_gene_variant|MODIFIER|Afu1g00180|Afu1g00180|transcript|Afu1g00180-T|Coding||c.-2621delTinsAC|||||2621|,TAAC|downstream_gene_variant|MODIFIER|Afu1g00150|Afu1g00150|transcript|Afu1g00150-T|Coding||c.*1922delTinsAC|||||1922|,TAAC|intergenic_region|MODIFIER|Afu1g00150-Afu1g00160|Afu1g00150-Afu1g00160|intergenic_region|Afu1g00150-Afu1g00160|||n.28939delTinsAC||||||	GT:DP:RO:QR:AO:QA:GL	1/1:45:0:0:43:1604:-25.8492,-13.2453,0
Chr1_A_fumigatus_Af293	28955	.	G	A	629.209	.	AB=0;ABP=0;AC=2;AF=1;AN=2;AO=74;CIGAR=1X;DP=75;DPB=75;DPRA=0;EPP=3.0103;EPPR=0;GTI=0;LEN=1;MEANALT=1;MQM=11.2432;MQMR=100;NS=1;NUMALT=1;ODDS=105.112;PAIRED=0.608108;PAIREDR=0;PAO=0;PQA=0;PQR=0;PRO=0;QA=2731;QR=60;RO=0;RPL=17;RPP=49.9611;RPPR=5.18177;RPR=57;RUN=1;SAF=52;SAP=29.4201;SAR=22;SRF=0;SRP=5.18177;SRR=0;TYPE=snp;ANN=A|upstream_gene_variant|MODIFIER|Afu1g00160|Afu1g00160|transcript|Afu1g00160-T|Coding||c.-643G>A|||||643|,A|upstream_gene_variant|MODIFIER|Afu1g00170|Afu1g00170|transcript|Afu1g00170-T|Coding||c.-1325G>A|||||1325|,A|upstream_gene_variant|MODIFIER|Afu1g00180|Afu1g00180|transcript|Afu1g00180-T|Coding||c.-2605G>A|||||2605|,A|downstream_gene_variant|MODIFIER|Afu1g00150|Afu1g00150|transcript|Afu1g00150-T|Coding||c.*1938G>A|||||1938|,A|intergenic_region|MODIFIER|Afu1g00150-Afu1g00160|Afu1g00150-Afu1g00160|intergenic_region|Afu1g00150-Afu1g00160|||n.28955G>A||||||	GT:DP:RO:QR:AO:QA:GL	1/1:74:0:0:74:2731:-73.5846,-22.2762,0
Chr1_A_fumigatus_Af293	28961	.	G	T	965.956	.	AB=0;ABP=0;AC=2;AF=1;AN=2;AO=89;CIGAR=1X;DP=91;DPB=91;DPRA=0;EPP=4.98658;EPPR=0;GTI=0;LEN=1;MEANALT=2;MQM=13.8427;MQMR=100;NS=1;NUMALT=1;ODDS=125.906;PAIRED=0.58427;PAIREDR=0;PAO=0;PQA=0;PQR=0;PRO=0;QA=3257;QR=60;RO=0;RPL=23;RPP=48.1232;RPPR=5.18177;RPR=66;RUN=1;SAF=61;SAP=29.5803;SAR=28;SRF=0;SRP=5.18177;SRR=0;TYPE=snp;ANN=T|upstream_gene_variant|MODIFIER|Afu1g00160|Afu1g00160|transcript|Afu1g00160-T|Coding||c.-637G>T|||||637|,T|upstream_gene_variant|MODIFIER|Afu1g00170|Afu1g00170|transcript|Afu1g00170-T|Coding||c.-1319G>T|||||1319|,T|upstream_gene_variant|MODIFIER|Afu1g00180|Afu1g00180|transcript|Afu1g00180-T|Coding||c.-2599G>T|||||2599|,T|downstream_gene_variant|MODIFIER|Afu1g00150|Afu1g00150|transcript|Afu1g00150-T|Coding||c.*1944G>T|||||1944|,T|intergenic_region|MODIFIER|Afu1g00150-Afu1g00160|Afu1g00150-Afu1g00160|intergenic_region|Afu1g00150-Afu1g00160|||n.28961G>T||||||	GT:DP:RO:QR:AO:QA:GL	1/1:90:0:0:89:3257:-107.351,-26.7917,0
Chr1_A_fumigatus_Af293	28977	.	T	C	1517.31	.	AB=0;ABP=0;AC=2;AF=1;AN=2;AO=111;CIGAR=1X;DP=112;DPB=112;DPRA=0;EPP=8.66395;EPPR=0;GTI=0;LEN=1;MEANALT=1;MQM=16.4414;MQMR=100;NS=1;NUMALT=1;ODDS=156.404;PAIRED=0.558559;PAIREDR=0;PAO=0;PQA=0;PQR=0;PRO=0;QA=4054;QR=60;RO=0;RPL=40;RPP=21.8102;RPPR=5.18177;RPR=71;RUN=1;SAF=73;SAP=26.9747;SAR=38;SRF=0;SRP=5.18177;SRR=0;TYPE=snp;ANN=C|upstream_gene_variant|MODIFIER|Afu1g00160|Afu1g00160|transcript|Afu1g00160-T|Coding||c.-621T>C|||||621|,C|upstream_gene_variant|MODIFIER|Afu1g00170|Afu1g00170|transcript|Afu1g00170-T|Coding||c.-1303T>C|||||1303|,C|upstream_gene_variant|MODIFIER|Afu1g00180|Afu1g00180|transcript|Afu1g00180-T|Coding||c.-2583T>C|||||2583|,C|downstream_gene_variant|MODIFIER|Afu1g00150|Afu1g00150|transcript|Afu1g00150-T|Coding||c.*1960T>C|||||1960|,C|intergenic_region|MODIFIER|Afu1g00150-Afu1g00160|Afu1g00150-Afu1g00160|intergenic_region|Afu1g00150-Afu1g00160|||n.28977T>C||||||	GT:DP:RO:QR:AO:QA:GL	1/1:111:0:0:111:4054:-159.962,-33.4143,0
Chr1_A_fumigatus_Af293	28991	.	G	A	1984.03	.	AB=0;ABP=0;AC=2;AF=1;AN=2;AO=129;CIGAR=1X;DP=130;DPB=130;DPRA=0;EPP=7.87507;EPPR=0;GTI=0;LEN=1;MEANALT=1;MQM=18.2403;MQMR=100;NS=1;NUMALT=1;ODDS=181.358;PAIRED=0.542636;PAIREDR=0;PAO=0;PQA=0;PQR=0;PRO=0;QA=4694;QR=60;RO=0;RPL=55;RPP=9.08706;RPPR=5.18177;RPR=74;RUN=1;SAF=85;SAP=31.3068;SAR=44;SRF=0;SRP=5.18177;SRR=0;TYPE=snp;ANN=A|upstream_gene_variant|MODIFIER|Afu1g00160|Afu1g00160|transcript|Afu1g00160-T|Coding||c.-607G>A|||||607|,A|upstream_gene_variant|MODIFIER|Afu1g00170|Afu1g00170|transcript|Afu1g00170-T|Coding||c.-1289G>A|||||1289|,A|upstream_gene_variant|MODIFIER|Afu1g00180|Afu1g00180|transcript|Afu1g00180-T|Coding||c.-2569G>A|||||2569|,A|downstream_gene_variant|MODIFIER|Afu1g00150|Afu1g00150|transcript|Afu1g00150-T|Coding||c.*1974G>A|||||1974|,A|intergenic_region|MODIFIER|Afu1g00150-Afu1g00160|Afu1g00150-Afu1g00160|intergenic_region|Afu1g00150-Afu1g00160|||n.28991G>A||||||	GT:DP:RO:QR:AO:QA:GL	1/1:129:0:0:129:4694:-205.811,-38.8329,0
Chr1_A_fumigatus_Af293	29014	.	A	C	2353.92	.	AB=0;ABP=0;AC=2;AF=1;AN=2;AO=132;CIGAR=1X;DP=133;DPB=133;DPRA=0;EPP=3.60252;EPPR=0;GTI=0;LEN=1;MEANALT=1;MQM=21.8939;MQMR=100;NS=1;NUMALT=1;ODDS=185.517;PAIRED=0.439394;PAIREDR=0;PAO=0;PQA=0;PQR=0;PRO=0;QA=4525;QR=60;RO=0;RPL=66;RPP=3.0103;RPPR=5.18177;RPR=66;RUN=1;SAF=73;SAP=6.23461;SAR=59;SRF=0;SRP=5.18177;SRR=0;TYPE=snp;ANN=C|upstream_gene_variant|MODIFIER|Afu1g00160|Afu1g00160|transcript|Afu1g00160-T|Coding||c.-584A>C|||||584|,C|upstream_gene_variant|MODIFIER|Afu1g00170|Afu1g00170|transcript|Afu1g00170-T|Coding||c.-1266A>C|||||1266|,C|upstream_gene_variant|MODIFIER|Afu1g00180|Afu1g00180|transcript|Afu1g00180-T|Coding||c.-2546A>C|||||2546|,C|downstream_gene_variant|MODIFIER|Afu1g00150|Afu1g00150|transcript|Afu1g00150-T|Coding||c.*1997A>C|||||1997|,C|intergenic_region|MODIFIER|Afu1g00150-Afu1g00160|Afu1g00150-Afu1g00160|intergenic_region|Afu1g00150-Afu1g00160|||n.29014A>C||||||	GT:DP:RO:QR:AO:QA:GL	1/1:132:0:0:132:4525:-239.249,-39.736,0
Chr1_A_fumigatus_Af293	29047	.	T	A	2954.31	.	AB=0;ABP=0;AC=2;AF=1;AN=2;AO=143;CIGAR=1X;DP=144;DPB=144;DPRA=0;EPP=7.3988;EPPR=0;GTI=0;LEN=1;MEANALT=1;MQM=25.028;MQMR=100;NS=1;NUMALT=1;ODDS=200.766;PAIRED=0.412587;PAIREDR=0;PAO=0;PQA=0;PQR=0;PRO=0;QA=5140;QR=60;RO=0;RPL=71;RPP=3.02549;RPPR=5.18177;RPR=72;RUN=1;SAF=72;SAP=3.02549;SAR=71;SRF=0;SRP=5.18177;SRR=0;TYPE=snp;ANN=A|upstream_gene_variant|MODIFIER|Afu1g00160|Afu1g00160|transcript|Afu1g00160-T|Coding||c.-551T>A|||||551|,A|upstream_gene_variant|MODIFIER|Afu1g00170|Afu1g00170|transcript|Afu1g00170-T|Coding||c.-1233T>A|||||1233|,A|upstream_gene_variant|MODIFIER|Afu1g00180|Afu1g00180|transcript|Afu1g00180-T|Coding||c.-2513T>A|||||2513|,A|downstream_gene_variant|MODIFIER|Afu1g00150|Afu1g00150|transcript|Afu1g00150-T|Coding||c.*2030T>A|||||2030|,A|intergenic_region|MODIFIER|Afu1g00150-Afu1g00160|Afu1g00150-Afu1g00160|intergenic_region|Afu1g00150-Afu1g00160|||n.29047T>A||||||	GT:DP:RO:QR:AO:QA:GL	1/1:143:0:0:143:5140:-299.401,-43.0473,0
Chr1_A_fumigatus_Af293	29070	.	GTT	GT	2803.34	.	AB=0;ABP=0;AC=2;AF=1;AN=2;AO=137;CIGAR=1M1D1M;DP=143;DPB=99.3333;DPRA=0;EPP=5.68898;EPPR=5.18177;GTI=0;LEN=1;MEANALT=2;MQM=25.1241;MQMR=28;NS=1;NUMALT=1;ODDS=172.71;PAIRED=0.423358;PAIREDR=0;PAO=4;PQA=54;PQR=0;PRO=2;QA=4816;QR=131;RO=4;RPL=56;RPP=12.9167;RPPR=11.6962;RPR=81;RUN=1;SAF=64;SAP=4.29416;SAR=73;SRF=1;SRP=5.18177;SRR=3;TYPE=del;ANN=GT|upstream_gene_variant|MODIFIER|Afu1g00160|Afu1g00160|transcript|Afu1g00160-T|Coding||c.-526delT|||||526|,GT|upstream_gene_variant|MODIFIER|Afu1g00170|Afu1g00170|transcript|Afu1g00170-T|Coding||c.-1208delT|||||1208|,GT|upstream_gene_variant|MODIFIER|Afu1g00180|Afu1g00180|transcript|Afu1g00180-T|Coding||c.-2488delT|||||2488|,GT|downstream_gene_variant|MODIFIER|Afu1g00150|Afu1g00150|transcript|Afu1g00150-T|Coding||c.*2055delT|||||2055|,GT|intergenic_region|MODIFIER|Afu1g00150-Afu1g00160|Afu1g00150-Afu1g00160|intergenic_region|Afu1g00150-Afu1g00160|||n.29072delT||||||	GT:DP:RO:QR:AO:QA:GL	1/1:142:4:131:137:4816:-282.81,-36.2546,0
Chr1_A_fumigatus_Af293	29096	.	A	G	3135.0	.	AB=0;ABP=0;AC=2;AF=1;AN=2;AO=161;CIGAR=1X;DP=162;DPB=162;DPRA=0;EPP=5.28967;EPPR=0;GTI=0;LEN=1;MEANALT=1;MQM=22.9503;MQMR=100;NS=1;NUMALT=1;ODDS=225.719;PAIRED=0.391304;PAIREDR=0;PAO=0;PQA=0;PQR=0;PRO=0;QA=6017;QR=60;RO=0;RPL=72;RPP=6.90816;RPPR=5.18177;RPR=89;RUN=1;SAF=66;SAP=14.3532;SAR=95;SRF=0;SRP=5.18177;SRR=0;TYPE=snp;ANN=G|upstream_gene_variant|MODIFIER|Afu1g00160|Afu1g00160|transcript|Afu1g00160-T|Coding||c.-502A>G|||||502|,G|upstream_gene_variant|MODIFIER|Afu1g00170|Afu1g00170|transcript|Afu1g00170-T|Coding||c.-1184A>G|||||1184|,G|upstream_gene_variant|MODIFIER|Afu1g00180|Afu1g00180|transcript|Afu1g00180-T|Coding||c.-2464A>G|||||2464|,G|downstream_gene_variant|MODIFIER|Afu1g00150|Afu1g00150|transcript|Afu1g00150-T|Coding||c.*2079A>G|||||2079|,G|intergenic_region|MODIFIER|Afu1g00150-Afu1g00160|Afu1g00150-Afu1g00160|intergenic_region|Afu1g00150-Afu1g00160|||n.29096A>G||||||	GT:DP:RO:QR:AO:QA:GL	1/1:161:0:0:161:6017:-318.855,-48.4658,0
Chr1_A_fumigatus_Af293	29133	.	C	A	2646.69	.	AB=0;ABP=0;AC=2;AF=1;AN=2;AO=158;CIGAR=1X;DP=160;DPB=160;DPRA=0;EPP=32.0915;EPPR=0;GTI=0;LEN=1;MEANALT=2;MQM=19.7658;MQMR=100;NS=1;NUMALT=1;ODDS=221.56;PAIRED=0.481013;PAIREDR=0;PAO=0;PQA=0;PQR=0;PRO=0;QA=5902;QR=60;RO=0;RPL=93;RPP=13.7852;RPPR=5.18177;RPR=65;RUN=1;SAF=81;SAP=3.2302;SAR=77;SRF=0;SRP=5.18177;SRR=0;TYPE=snp;ANN=A|upstream_gene_variant|MODIFIER|Afu1g00160|Afu1g00160|transcript|Afu1g00160-T|Coding||c.-465C>A|||||465|,A|upstream_gene_variant|MODIFIER|Afu1g00170|Afu1g00170|transcript|Afu1g00170-T|Coding||c.-1147C>A|||||1147|,A|upstream_gene_variant|MODIFIER|Afu1g00180|Afu1g00180|transcript|Afu1g00180-T|Coding||c.-2427C>A|||||2427|,A|downstream_gene_variant|MODIFIER|Afu1g00150|Afu1g00150|transcript|Afu1g00150-T|Coding||c.*2116C>A|||||2116|,A|intergenic_region|MODIFIER|Afu1g00150-Afu1g00160|Afu1g00150-Afu1g00160|intergenic_region|Afu1g00150-Afu1g00160|||n.29133C>A||||||	GT:DP:RO:QR:AO:QA:GL	1/1:159:0:0:158:5902:-272.293,-47.5627,0
Chr1_A_fumigatus_Af293	29138	.	T	C	2635.94	.	AB=0;ABP=0;AC=2;AF=1;AN=2;AO=158;CIGAR=1X;DP=160;DPB=160;DPRA=0;EPP=37.369;EPPR=3.0103;GTI=0;LEN=1;MEANALT=1;MQM=19.6013;MQMR=61.5;NS=1;NUMALT=1;ODDS=214.677;PAIRED=0.518987;PAIREDR=0;PAO=0;PQA=0;PQR=0;PRO=0;QA=5972;QR=101;RO=1;RPL=92;RPP=12.3009;RPPR=7.35324;RPR=66;RUN=1;SAF=88;SAP=7.46319;SAR=70;SRF=0;SRP=7.35324;SRR=1;TYPE=snp;ANN=C|upstream_gene_variant|MODIFIER|Afu1g00160|Afu1g00160|transcript|Afu1g00160-T|Coding||c.-460T>C|||||460|,C|upstream_gene_variant|MODIFIER|Afu1g00170|Afu1g00170|transcript|Afu1g00170-T|Coding||c.-1142T>C|||||1142|,C|upstream_gene_variant|MODIFIER|Afu1g00180|Afu1g00180|transcript|Afu1g00180-T|Coding||c.-2422T>C|||||2422|,C|downstream_gene_variant|MODIFIER|Afu1g00150|Afu1g00150|transcript|Afu1g00150-T|Coding||c.*2121T>C|||||2121|,C|intergenic_region|MODIFIER|Afu1g00150-Afu1g00160|Afu1g00150-Afu1g00160|intergenic_region|Afu1g00150-Afu1g00160|||n.29138T>C||||||	GT:DP:RO:QR:AO:QA:GL	1/1:159:1:41:158:5972:-271.129,-45.5706,0
Chr1_A_fumigatus_Af293	29158	.	T	A	2390.11	.	AB=0;ABP=0;AC=2;AF=1;AN=2;AO=150;CIGAR=1X;DP=151;DPB=151;DPRA=0;EPP=33.6425;EPPR=0;GTI=0;LEN=1;MEANALT=1;MQM=18.7867;MQMR=100;NS=1;NUMALT=1;ODDS=210.47;PAIRED=0.586667;PAIREDR=0;PAO=0;PQA=0;PQR=0;PRO=0;QA=5511;QR=60;RO=0;RPL=89;RPP=14.3599;RPPR=5.18177;RPR=61;RUN=1;SAF=87;SAP=11.3488;SAR=63;SRF=0;SRP=5.18177;SRR=0;TYPE=snp;ANN=A|upstream_gene_variant|MODIFIER|Afu1g00160|Afu1g00160|transcript|Afu1g00160-T|Coding||c.-440T>A|||||440|,A|upstream_gene_variant|MODIFIER|Afu1g00170|Afu1g00170|transcript|Afu1g00170-T|Coding||c.-1122T>A|||||1122|,A|upstream_gene_variant|MODIFIER|Afu1g00180|Afu1g00180|transcript|Afu1g00180-T|Coding||c.-2402T>A|||||2402|,A|downstream_gene_variant|MODIFIER|Afu1g00150|Afu1g00150|transcript|Afu1g00150-T|Coding||c.*2141T>A|||||2141|,A|intergenic_region|MODIFIER|Afu1g00150-Afu1g00160|Afu1g00150-Afu1g00160|intergenic_region|Afu1g00150-Afu1g00160|||n.29158T>A||||||	GT:DP:RO:QR:AO:QA:GL	1/1:150:0:0:150:5511:-247.629,-45.1545,0
Chr1_A_fumigatus_Af293	29171	.	CAG	TAT	1922.1	.	AB=0;ABP=0;AC=2;AF=1;AN=2;AO=124;CIGAR=1X1M1X;DP=125;DPB=128;DPRA=0;EPP=8.68415;EPPR=0;GTI=0;LEN=3;MEANALT=1;MQM=16.8145;MQMR=0;NS=1;NUMALT=1;ODDS=179.971;PAIRED=0.66129;PAIREDR=0;PAO=8;PQA=237;PQR=0;PRO=0;QA=4571;QR=0;RO=0;RPL=75;RPP=14.8483;RPPR=0;RPR=49;RUN=1;SAF=80;SAP=25.7057;SAR=44;SRF=0;SRP=0;SRR=0;TYPE=complex;ANN=TAT|upstream_gene_variant|MODIFIER|Afu1g00160|Afu1g00160|transcript|Afu1g00160-T|Coding||c.-427_-425delCAGinsTAT|||||427|,TAT|upstream_gene_variant|MODIFIER|Afu1g00170|Afu1g00170|transcript|Afu1g00170-T|Coding||c.-1109_-1107delCAGinsTAT|||||1109|,TAT|upstream_gene_variant|MODIFIER|Afu1g00180|Afu1g00180|transcript|Afu1g00180-T|Coding||c.-2389_-2387delCAGinsTAT|||||2389|,TAT|downstream_gene_variant|MODIFIER|Afu1g00150|Afu1g00150|transcript|Afu1g00150-T|Coding||c.*2154_*2156delCAGinsTAT|||||2154|,TAT|intergenic_region|MODIFIER|Afu1g00150-Afu1g00160|Afu1g00150-Afu1g00160|intergenic_region|Afu1g00150-Afu1g00160|||n.29171_29173delCAGinsTAT||||||	GT:DP:RO:QR:AO:QA:GL	1/1:124:0:0:124:4571:-199.678,-39.736,0
Chr1_A_fumigatus_Af293	29194	.	G	C	1630.24	.	AB=0;ABP=0;AC=2;AF=1;AN=2;AO=108;CIGAR=1X;DP=109;DPB=109;DPRA=0;EPP=18.7736;EPPR=0;GTI=0;LEN=1;MEANALT=1;MQM=18.1204;MQMR=100;NS=1;NUMALT=1;ODDS=152.246;PAIRED=0.768519;PAIREDR=0;PAO=0;PQA=0;PQR=0;PRO=0;QA=3935;QR=60;RO=0;RPL=62;RPP=8.15749;RPPR=5.18177;RPR=46;RUN=1;SAF=76;SAP=41.936;SAR=32;SRF=0;SRP=5.18177;SRR=0;TYPE=snp;ANN=C|upstream_gene_variant|MODIFIER|Afu1g00160|Afu1g00160|transcript|Afu1g00160-T|Coding||c.-404G>C|||||404|,C|upstream_gene_variant|MODIFIER|Afu1g00170|Afu1g00170|transcript|Afu1g00170-T|Coding||c.-1086G>C|||||1086|,C|upstream_gene_variant|MODIFIER|Afu1g00180|Afu1g00180|transcript|Afu1g00180-T|Coding||c.-2366G>C|||||2366|,C|downstream_gene_variant|MODIFIER|Afu1g00150|Afu1g00150|transcript|Afu1g00150-T|Coding||c.*2177G>C|||||2177|,C|intergenic_region|MODIFIER|Afu1g00150-Afu1g00160|Afu1g00150-Afu1g00160|intergenic_region|Afu1g00150-Afu1g00160|||n.29194G>C||||||	GT:DP:RO:QR:AO:QA:GL	1/1:108:0:0:108:3935:-172.431,-32.5112,0
Chr1_A_fumigatus_Af293	29214	.	A	T	1954.36	.	AB=0;ABP=0;AC=2;AF=1;AN=2;AO=116;CIGAR=1X;DP=117;DPB=117;DPRA=0;EPP=19.8579;EPPR=0;GTI=0;LEN=1;MEANALT=1;MQM=19.7241;MQMR=100;NS=1;NUMALT=1;ODDS=163.336;PAIRED=0.801724;PAIREDR=0;PAO=0;PQA=0;PQR=0;PRO=0;QA=4212;QR=60;RO=0;RPL=54;RPP=4.20835;RPPR=5.18177;RPR=62;RUN=1;SAF=75;SAP=24.6501;SAR=41;SRF=0;SRP=5.18177;SRR=0;TYPE=snp;ANN=T|upstream_gene_variant|MODIFIER|Afu1g00160|Afu1g00160|transcript|Afu1g00160-T|Coding||c.-384A>T|||||384|,T|upstream_gene_variant|MODIFIER|Afu1g00170|Afu1g00170|transcript|Afu1g00170-T|Coding||c.-1066A>T|||||1066|,T|upstream_gene_variant|MODIFIER|Afu1g00180|Afu1g00180|transcript|Afu1g00180-T|Coding||c.-2346A>T|||||2346|,T|downstream_gene_variant|MODIFIER|Afu1g00150|Afu1g00150|transcript|Afu1g00150-T|Coding||c.*2197A>T|||||2197|,T|intergenic_region|MODIFIER|Afu1g00150-Afu1g00160|Afu1g00150-Afu1g00160|intergenic_region|Afu1g00150-Afu1g00160|||n.29214A>T||||||	GT:DP:RO:QR:AO:QA:GL	1/1:116:0:0:116:4212:-202.814,-34.9195,0
Chr1_A_fumigatus_Af293	29231	.	A	G	2005.72	.	AB=0;ABP=0;AC=2;AF=1;AN=2;AO=120;CIGAR=1X;DP=121;DPB=121;DPRA=0;EPP=29.1404;EPPR=0;GTI=0;LEN=1;MEANALT=1;MQM=19.6583;MQMR=100;NS=1;NUMALT=1;ODDS=168.881;PAIRED=0.791667;PAIREDR=0;PAO=0;PQA=0;PQR=0;PRO=0;QA=4351;QR=60;RO=0;RPL=45;RPP=19.2963;RPPR=5.18177;RPR=75;RUN=1;SAF=62;SAP=3.29983;SAR=58;SRF=0;SRP=5.18177;SRR=0;TYPE=snp;ANN=G|upstream_gene_variant|MODIFIER|Afu1g00160|Afu1g00160|transcript|Afu1g00160-T|Coding||c.-367A>G|||||367|,G|upstream_gene_variant|MODIFIER|Afu1g00170|Afu1g00170|transcript|Afu1g00170-T|Coding||c.-1049A>G|||||1049|,G|upstream_gene_variant|MODIFIER|Afu1g00180|Afu1g00180|transcript|Afu1g00180-T|Coding||c.-2329A>G|||||2329|,G|downstream_gene_variant|MODIFIER|Afu1g00150|Afu1g00150|transcript|Afu1g00150-T|Coding||c.*2214A>G|||||2214|,G|intergenic_region|MODIFIER|Afu1g00150-Afu1g00160|Afu1g00150-Afu1g00160|intergenic_region|Afu1g00150-Afu1g00160|||n.29231A>G||||||	GT:DP:RO:QR:AO:QA:GL	1/1:120:0:0:120:4351:-208.284,-36.1236,0
Chr1_A_fumigatus_Af293	29253	.	T	C	2378.01	.	AB=0;ABP=0;AC=2;AF=1;AN=2;AO=133;CIGAR=1X;DP=134;DPB=134;DPRA=0;EPP=8.9043;EPPR=0;GTI=0;LEN=1;MEANALT=1;MQM=20.6692;MQMR=100;NS=1;NUMALT=1;ODDS=186.903;PAIRED=0.804511;PAIREDR=0;PAO=0;PQA=0;PQR=0;PRO=0;QA=4928;QR=60;RO=0;RPL=55;RPP=11.6472;RPPR=5.18177;RPR=78;RUN=1;SAF=66;SAP=3.02663;SAR=67;SRF=0;SRP=5.18177;SRR=0;TYPE=snp;ANN=C|upstream_gene_variant|MODIFIER|Afu1g00160|Afu1g00160|transcript|Afu1g00160-T|Coding||c.-345T>C|||||345|,C|upstream_gene_variant|MODIFIER|Afu1g00170|Afu1g00170|transcript|Afu1g00170-T|Coding||c.-1027T>C|||||1027|,C|upstream_gene_variant|MODIFIER|Afu1g00180|Afu1g00180|transcript|Afu1g00180-T|Coding||c.-2307T>C|||||2307|,C|downstream_gene_variant|MODIFIER|Afu1g00150|Afu1g00150|transcript|Afu1g00150-T|Coding||c.*2236T>C|||||2236|,C|intergenic_region|MODIFIER|Afu1g00150-Afu1g00160|Afu1g00150-Afu1g00160|intergenic_region|Afu1g00150-Afu1g00160|||n.29253T>C||||||	GT:DP:RO:QR:AO:QA:GL	1/1:133:0:0:133:4928:-242.734,-40.037,0
Chr1_A_fumigatus_Af293	29258	.	G	A	2464.47	.	AB=0;ABP=0;AC=2;AF=1;AN=2;AO=138;CIGAR=1X;DP=139;DPB=139;DPRA=0;EPP=6.09442;EPPR=0;GTI=0;LEN=1;MEANALT=1;MQM=20.7754;MQMR=100;NS=1;NUMALT=1;ODDS=193.834;PAIRED=0.782609;PAIREDR=0;PAO=0;PQA=0;PQR=0;PRO=0;QA=5130;QR=60;RO=0;RPL=58;RPP=10.6262;RPPR=5.18177;RPR=80;RUN=1;SAF=64;SAP=4.58383;SAR=74;SRF=0;SRP=5.18177;SRR=0;TYPE=snp;ANN=A|upstream_gene_variant|MODIFIER|Afu1g00160|Afu1g00160|transcript|Afu1g00160-T|Coding||c.-340G>A|||||340|,A|upstream_gene_variant|MODIFIER|Afu1g00170|Afu1g00170|transcript|Afu1g00170-T|Coding||c.-1022G>A|||||1022|,A|upstream_gene_variant|MODIFIER|Afu1g00180|Afu1g00180|transcript|Afu1g00180-T|Coding||c.-2302G>A|||||2302|,A|downstream_gene_variant|MODIFIER|Afu1g00150|Afu1g00150|transcript|Afu1g00150-T|Coding||c.*2241G>A|||||2241|,A|intergenic_region|MODIFIER|Afu1g00150-Afu1g00160|Afu1g00150-Afu1g00160|intergenic_region|Afu1g00150-Afu1g00160|||n.29258G>A||||||	GT:DP:RO:QR:AO:QA:GL	1/1:138:0:0:138:5130:-251.175,-41.5421,0
Chr1_A_fumigatus_Af293	29314	.	AGG	GGA	3210.73	.	AB=0;ABP=0;AC=2;AF=1;AN=2;AO=150;CIGAR=1X1M1X;DP=151;DPB=152.333;DPRA=0;EPP=8.80089;EPPR=0;GTI=0;LEN=3;MEANALT=1;MQM=25.28;MQMR=0;NS=1;NUMALT=1;ODDS=213.242;PAIRED=0.786667;PAIREDR=0;PAO=4;PQA=135;PQR=0;PRO=0;QA=5453;QR=0;RO=0;RPL=78;RPP=3.53145;RPPR=0;RPR=72;RUN=1;SAF=75;SAP=3.0103;SAR=75;SRF=0;SRP=0;SRR=0;TYPE=complex;ANN=GGA|upstream_gene_variant|MODIFIER|Afu1g00160|Afu1g00160|transcript|Afu1g00160-T|Coding||c.-284_-282delAGGinsGGA|||||284|,GGA|upstream_gene_variant|MODIFIER|Afu1g00170|Afu1g00170|transcript|Afu1g00170-T|Coding||c.-966_-964delAGGinsGGA|||||966|,GGA|upstream_gene_variant|MODIFIER|Afu1g00180|Afu1g00180|transcript|Afu1g00180-T|Coding||c.-2246_-2244delAGGinsGGA|||||2246|,GGA|downstream_gene_variant|MODIFIER|Afu1g00150|Afu1g00150|transcript|Afu1g00150-T|Coding||c.*2297_*2299delAGGinsGGA|||||2297|,GGA|intergenic_region|MODIFIER|Afu1g00150-Afu1g00160|Afu1g00150-Afu1g00160|intergenic_region|Afu1g00150-Afu1g00160|||n.29314_29316delAGGinsGGA||||||	GT:DP:RO:QR:AO:QA:GL	1/1:150:0:0:150:5453:-325.262,-46.3586,0
Chr1_A_fumigatus_Af293	29340	.	A	C	3801.07	.	AB=0;ABP=0;AC=2;AF=1;AN=2;AO=158;CIGAR=1X;DP=159;DPB=159;DPRA=0;EPP=8.5077;EPPR=0;GTI=0;LEN=1;MEANALT=1;MQM=29.3038;MQMR=100;NS=1;NUMALT=1;ODDS=221.56;PAIRED=0.778481;PAIREDR=0;PAO=0;PQA=0;PQR=0;PRO=0;QA=5892;QR=60;RO=0;RPL=75;RPP=3.88988;RPPR=5.18177;RPR=83;RUN=1;SAF=80;SAP=3.06527;SAR=78;SRF=0;SRP=5.18177;SRR=0;TYPE=snp;ANN=C|upstream_gene_variant|MODIFIER|Afu1g00160|Afu1g00160|transcript|Afu1g00160-T|Coding||c.-258A>C|||||258|,C|upstream_gene_variant|MODIFIER|Afu1g00170|Afu1g00170|transcript|Afu1g00170-T|Coding||c.-940A>C|||||940|,C|upstream_gene_variant|MODIFIER|Afu1g00180|Afu1g00180|transcript|Afu1g00180-T|Coding||c.-2220A>C|||||2220|,C|downstream_gene_variant|MODIFIER|Afu1g00150|Afu1g00150|transcript|Afu1g00150-T|Coding||c.*2323A>C|||||2323|,C|intergenic_region|MODIFIER|Afu1g00150-Afu1g00160|Afu1g00150-Afu1g00160|intergenic_region|Afu1g00150-Afu1g00160|||n.29340A>C||||||	GT:DP:RO:QR:AO:QA:GL	1/1:158:0:0:158:5892:-384.342,-47.5627,0
Chr1_A_fumigatus_Af293	29434	.	A	G	4227.85	.	AB=0;ABP=0;AC=2;AF=1;AN=2;AO=167;CIGAR=1X;DP=168;DPB=168;DPRA=0;EPP=5.20778;EPPR=0;GTI=0;LEN=1;MEANALT=1;MQM=31.1677;MQMR=100;NS=1;NUMALT=1;ODDS=234.037;PAIRED=0.856287;PAIREDR=0;PAO=0;PQA=0;PQR=0;PRO=0;QA=6174;QR=60;RO=0;RPL=79;RPP=4.06353;RPPR=5.18177;RPR=88;RUN=1;SAF=71;SAP=11.1371;SAR=96;SRF=0;SRP=5.18177;SRR=0;TYPE=snp;ANN=G|upstream_gene_variant|MODIFIER|Afu1g00160|Afu1g00160|transcript|Afu1g00160-T|Coding||c.-164A>G|||||164|,G|upstream_gene_variant|MODIFIER|Afu1g00170|Afu1g00170|transcript|Afu1g00170-T|Coding||c.-846A>G|||||846|,G|upstream_gene_variant|MODIFIER|Afu1g00180|Afu1g00180|transcript|Afu1g00180-T|Coding||c.-2126A>G|||||2126|,G|downstream_gene_variant|MODIFIER|Afu1g00150|Afu1g00150|transcript|Afu1g00150-T|Coding||c.*2417A>G|||||2417|,G|intergenic_region|MODIFIER|Afu1g00150-Afu1g00160|Afu1g00150-Afu1g00160|intergenic_region|Afu1g00150-Afu1g00160|||n.29434A>G||||||	GT:DP:RO:QR:AO:QA:GL	1/1:167:0:0:167:6174:-427.55,-50.272,0
Chr1_A_fumigatus_Af293	29453	.	A	C	4109.41	.	AB=0;ABP=0;AC=2;AF=1;AN=2;AO=171;CIGAR=1X;DP=172;DPB=172;DPRA=0;EPP=4.54684;EPPR=0;GTI=0;LEN=1;MEANALT=1;MQM=29.462;MQMR=100;NS=1;NUMALT=1;ODDS=239.582;PAIRED=0.871345;PAIREDR=0;PAO=0;PQA=0;PQR=0;PRO=0;QA=6324;QR=60;RO=0;RPL=71;RPP=13.6899;RPPR=5.18177;RPR=100;RUN=1;SAF=75;SAP=8.61041;SAR=96;SRF=0;SRP=5.18177;SRR=0;TYPE=snp;ANN=C|upstream_gene_variant|MODIFIER|Afu1g00160|Afu1g00160|transcript|Afu1g00160-T|Coding||c.-145A>C|||||145|,C|upstream_gene_variant|MODIFIER|Afu1g00170|Afu1g00170|transcript|Afu1g00170-T|Coding||c.-827A>C|||||827|,C|upstream_gene_variant|MODIFIER|Afu1g00180|Afu1g00180|transcript|Afu1g00180-T|Coding||c.-2107A>C|||||2107|,C|downstream_gene_variant|MODIFIER|Afu1g00150|Afu1g00150|transcript|Afu1g00150-T|Coding||c.*2436A>C|||||2436|,C|intergenic_region|MODIFIER|Afu1g00150-Afu1g00160|Afu1g00150-Afu1g00160|intergenic_region|Afu1g00150-Afu1g00160|||n.29453A>C||||||	GT:DP:RO:QR:AO:QA:GL	1/1:171:0:0:171:6324:-416.364,-51.4761,0
Chr1_A_fumigatus_Af293	29506	.	GTAGG	ATAG	3503.39	.	AB=0;ABP=0;AC=2;AF=1;AN=2;AO=155;CIGAR=1X2M1D1M;DP=164;DPB=137.2;DPRA=0;EPP=11.7662;EPPR=0;GTI=0;LEN=4;MEANALT=2;MQM=25.5742;MQMR=0;NS=1;NUMALT=1;ODDS=226.412;PAIRED=0.864516;PAIREDR=0;PAO=10;PQA=231;PQR=0;PRO=1;QA=5715;QR=0;RO=0;RPL=82;RPP=4.14507;RPPR=0;RPR=73;RUN=1;SAF=74;SAP=3.69677;SAR=81;SRF=0;SRP=0;SRR=0;TYPE=complex;ANN=ATAG|upstream_gene_variant|MODIFIER|Afu1g00160|Afu1g00160|transcript|Afu1g00160-T|Coding||c.-92_-88delGTAGGinsATAG|||||92|,ATAG|upstream_gene_variant|MODIFIER|Afu1g00170|Afu1g00170|transcript|Afu1g00170-T|Coding||c.-774_-770delGTAGGinsATAG|||||774|,ATAG|upstream_gene_variant|MODIFIER|Afu1g00180|Afu1g00180|transcript|Afu1g00180-T|Coding||c.-2054_-2050delGTAGGinsATAG|||||2054|,ATAG|downstream_gene_variant|MODIFIER|Afu1g00150|Afu1g00150|transcript|Afu1g00150-T|Coding||c.*2489_*2493delGTAGGinsATAG|||||2489|,ATAG|intergenic_region|MODIFIER|Afu1g00150-Afu1g00160|Afu1g00150-Afu1g00160|intergenic_region|Afu1g00150-Afu1g00160|||n.29506_29510delGTAGGinsATAG||||||	GT:DP:RO:QR:AO:QA:GL	1/1:163:0:0:155:5715:-354.976,-50.573,0
Chr1_A_fumigatus_Af293	29550	.	T	C	3613.83	.	AB=0;ABP=0;AC=2;AF=1;AN=2;AO=162;CIGAR=1X;DP=163;DPB=163;DPRA=0;EPP=3.22477;EPPR=0;GTI=0;LEN=1;MEANALT=1;MQM=27.2469;MQMR=100;NS=1;NUMALT=1;ODDS=227.105;PAIRED=0.820988;PAIREDR=0;PAO=0;PQA=0;PQR=0;PRO=0;QA=5988;QR=60;RO=0;RPL=83;RPP=3.22477;RPPR=5.18177;RPR=79;RUN=1;SAF=96;SAP=15.074;SAR=66;SRF=0;SRP=5.18177;SRR=0;TYPE=snp;ANN=C|upstream_gene_variant|MODIFIER|Afu1g00160|Afu1g00160|transcript|Afu1g00160-T|Coding||c.-48T>C|||||48|,C|upstream_gene_variant|MODIFIER|Afu1g00170|Afu1g00170|transcript|Afu1g00170-T|Coding||c.-730T>C|||||730|,C|upstream_gene_variant|MODIFIER|Afu1g00180|Afu1g00180|transcript|Afu1g00180-T|Coding||c.-2010T>C|||||2010|,C|downstream_gene_variant|MODIFIER|Afu1g00150|Afu1g00150|transcript|Afu1g00150-T|Coding||c.*2533T>C|||||2533|,C|intergenic_region|MODIFIER|Afu1g00150-Afu1g00160|Afu1g00150-Afu1g00160|intergenic_region|Afu1g00150-Afu1g00160|||n.29550T>C||||||	GT:DP:RO:QR:AO:QA:GL	1/1:162:0:0:162:5988:-366.242,-48.7669,0
Chr1_A_fumigatus_Af293	29566	.	AGCCC	TGCCA	3705.34	.	AB=0;ABP=0;AC=2;AF=1;AN=2;AO=160;CIGAR=1X3M1X;DP=161;DPB=163.2;DPRA=0;EPP=7.40753;EPPR=0;GTI=0;LEN=5;MEANALT=1;MQM=28;MQMR=0;NS=1;NUMALT=1;ODDS=227.799;PAIRED=0.825;PAIREDR=0;PAO=5;PQA=133;PQR=0;PRO=0;QA=5835;QR=0;RO=0;RPL=71;RPP=7.40753;RPPR=0;RPR=89;RUN=1;SAF=94;SAP=13.6505;SAR=66;SRF=0;SRP=0;SRR=0;TYPE=complex;ANN=TGCCA|upstream_gene_variant|MODIFIER|Afu1g00160|Afu1g00160|transcript|Afu1g00160-T|Coding||c.-32_-28delAGCCCinsTGCCA|||||32|,TGCCA|upstream_gene_variant|MODIFIER|Afu1g00170|Afu1g00170|transcript|Afu1g00170-T|Coding||c.-714_-710delAGCCCinsTGCCA|||||714|,TGCCA|upstream_gene_variant|MODIFIER|Afu1g00180|Afu1g00180|transcript|Afu1g00180-T|Coding||c.-1994_-1990delAGCCCinsTGCCA|||||1994|,TGCCA|downstream_gene_variant|MODIFIER|Afu1g00150|Afu1g00150|transcript|Afu1g00150-T|Coding||c.*2549_*2553delAGCCCinsTGCCA|||||2549|,TGCCA|intergenic_region|MODIFIER|Afu1g00150-Afu1g00160|Afu1g00150-Afu1g00160|intergenic_region|Afu1g00150-Afu1g00160|||n.29566_29570delAGCCCinsTGCCA||||||	GT:DP:RO:QR:AO:QA:GL	1/1:160:0:0:160:5835:-376.075,-49.67,0
Chr1_A_fumigatus_Af293	29612	.	G	A	3615.41	.	AB=0;ABP=0;AC=2;AF=1;AN=2;AO=159;CIGAR=1X;DP=160;DPB=160;DPRA=0;EPP=12.9663;EPPR=0;GTI=0;LEN=1;MEANALT=1;MQM=28.9119;MQMR=100;NS=1;NUMALT=1;ODDS=222.947;PAIRED=0.786164;PAIREDR=0;PAO=0;PQA=0;PQR=0;PRO=0;QA=5416;QR=60;RO=0;RPL=91;RPP=10.2349;RPPR=5.18177;RPR=68;RUN=1;SAF=89;SAP=7.9405;SAR=70;SRF=0;SRP=5.18177;SRR=0;TYPE=snp;ANN=A|synonymous_variant|LOW|Afu1g00160|Afu1g00160|transcript|Afu1g00160-T|Coding|1/1|c.15G>A|p.Ser5Ser|15/384|15/384|5/127||,A|upstream_gene_variant|MODIFIER|Afu1g00170|Afu1g00170|transcript|Afu1g00170-T|Coding||c.-668G>A|||||668|,A|upstream_gene_variant|MODIFIER|Afu1g00180|Afu1g00180|transcript|Afu1g00180-T|Coding||c.-1948G>A|||||1948|,A|downstream_gene_variant|MODIFIER|Afu1g00150|Afu1g00150|transcript|Afu1g00150-T|Coding||c.*2595G>A|||||2595|	GT:DP:RO:QR:AO:QA:GL	1/1:159:0:0:159:5416:-367.345,-47.8638,0
Chr1_A_fumigatus_Af293	29657	.	C	T	3174.29	.	AB=0;ABP=0;AC=2;AF=1;AN=2;AO=145;CIGAR=1X;DP=146;DPB=146;DPRA=0;EPP=23.512;EPPR=0;GTI=0;LEN=1;MEANALT=1;MQM=26.6207;MQMR=100;NS=1;NUMALT=1;ODDS=203.538;PAIRED=0.710345;PAIREDR=0;PAO=0;PQA=0;PQR=0;PRO=0;QA=5427;QR=60;RO=0;RPL=68;RPP=4.22333;RPPR=5.18177;RPR=77;RUN=1;SAF=79;SAP=5.54119;SAR=66;SRF=0;SRP=5.18177;SRR=0;TYPE=snp;ANN=T|synonymous_variant|LOW|Afu1g00160|Afu1g00160|transcript|Afu1g00160-T|Coding|1/1|c.60C>T|p.Asp20Asp|60/384|60/384|20/127||,T|upstream_gene_variant|MODIFIER|Afu1g00170|Afu1g00170|transcript|Afu1g00170-T|Coding||c.-623C>T|||||623|,T|upstream_gene_variant|MODIFIER|Afu1g00180|Afu1g00180|transcript|Afu1g00180-T|Coding||c.-1903C>T|||||1903|,T|downstream_gene_variant|MODIFIER|Afu1g00150|Afu1g00150|transcript|Afu1g00150-T|Coding||c.*2640C>T|||||2640|	GT:DP:RO:QR:AO:QA:GL	1/1:145:0:0:145:5427:-323.398,-43.6494,0
Chr1_A_fumigatus_Af293	29673	.	G	A	3177.1	.	AB=0;ABP=0;AC=2;AF=1;AN=2;AO=152;CIGAR=1X;DP=153;DPB=153;DPRA=0;EPP=3.9246;EPPR=0;GTI=0;LEN=1;MEANALT=1;MQM=24.9211;MQMR=100;NS=1;NUMALT=1;ODDS=213.242;PAIRED=0.703947;PAIREDR=0;PAO=0;PQA=0;PQR=0;PRO=0;QA=5671;QR=60;RO=0;RPL=73;RPP=3.5246;RPPR=5.18177;RPR=79;RUN=1;SAF=81;SAP=4.4389;SAR=71;SRF=0;SRP=5.18177;SRR=0;TYPE=snp;ANN=A|missense_variant|MODERATE|Afu1g00160|Afu1g00160|transcript|Afu1g00160-T|Coding|1/1|c.76G>A|p.Gly26Ser|76/384|76/384|26/127||,A|upstream_gene_variant|MODIFIER|Afu1g00170|Afu1g00170|transcript|Afu1g00170-T|Coding||c.-607G>A|||||607|,A|upstream_gene_variant|MODIFIER|Afu1g00180|Afu1g00180|transcript|Afu1g00180-T|Coding||c.-1887G>A|||||1887|,A|downstream_gene_variant|MODIFIER|Afu1g00150|Afu1g00150|transcript|Afu1g00150-T|Coding||c.*2656G>A|||||2656|	GT:DP:RO:QR:AO:QA:GL	1/1:152:0:0:152:5671:-321.563,-45.7566,0
Chr1_A_fumigatus_Af293	29678	.	T	C	3160.35	.	AB=0;ABP=0;AC=2;AF=1;AN=2;AO=153;CIGAR=1X;DP=154;DPB=154;DPRA=0;EPP=3.36512;EPPR=0;GTI=0;LEN=1;MEANALT=1;MQM=24.6863;MQMR=100;NS=1;NUMALT=1;ODDS=214.629;PAIRED=0.69281;PAIREDR=0;PAO=0;PQA=0;PQR=0;PRO=0;QA=5585;QR=60;RO=0;RPL=81;RPP=4.1599;RPPR=5.18177;RPR=72;RUN=1;SAF=80;SAP=3.70574;SAR=73;SRF=0;SRP=5.18177;SRR=0;TYPE=snp;ANN=C|synonymous_variant|LOW|Afu1g00160|Afu1g00160|transcript|Afu1g00160-T|Coding|1/1|c.81T>C|p.Gly27Gly|81/384|81/384|27/127||,C|upstream_gene_variant|MODIFIER|Afu1g00170|Afu1g00170|transcript|Afu1g00170-T|Coding||c.-602T>C|||||602|,C|upstream_gene_variant|MODIFIER|Afu1g00180|Afu1g00180|transcript|Afu1g00180-T|Coding||c.-1882T>C|||||1882|,C|downstream_gene_variant|MODIFIER|Afu1g00150|Afu1g00150|transcript|Afu1g00150-T|Coding||c.*2661T>C|||||2661|	GT:DP:RO:QR:AO:QA:GL	1/1:153:0:0:153:5585:-319.827,-46.0576,0
Chr1_A_fumigatus_Af293	29696	.	C	T	3184.41	.	AB=0;ABP=0;AC=2;AF=1;AN=2;AO=159;CIGAR=1X;DP=160;DPB=160;DPRA=0;EPP=9.03306;EPPR=0;GTI=0;LEN=1;MEANALT=1;MQM=23.9434;MQMR=100;NS=1;NUMALT=1;ODDS=222.947;PAIRED=0.63522;PAIREDR=0;PAO=0;PQA=0;PQR=0;PRO=0;QA=5705;QR=60;RO=0;RPL=86;RPP=5.31834;RPPR=5.18177;RPR=73;RUN=1;SAF=89;SAP=7.9405;SAR=70;SRF=0;SRP=5.18177;SRR=0;TYPE=snp;ANN=T|synonymous_variant|LOW|Afu1g00160|Afu1g00160|transcript|Afu1g00160-T|Coding|1/1|c.99C>T|p.Leu33Leu|99/384|99/384|33/127||,T|upstream_gene_variant|MODIFIER|Afu1g00170|Afu1g00170|transcript|Afu1g00170-T|Coding||c.-584C>T|||||584|,T|upstream_gene_variant|MODIFIER|Afu1g00180|Afu1g00180|transcript|Afu1g00180-T|Coding||c.-1864C>T|||||1864|,T|downstream_gene_variant|MODIFIER|Afu1g00150|Afu1g00150|transcript|Afu1g00150-T|Coding||c.*2679C>T|||||2679|	GT:DP:RO:QR:AO:QA:GL	1/1:159:0:0:159:5705:-323.361,-47.8638,0
Chr1_A_fumigatus_Af293	29735	.	A	C	3341.79	.	AB=0;ABP=0;AC=2;AF=1;AN=2;AO=150;CIGAR=1X;DP=151;DPB=151;DPRA=0;EPP=3.0103;EPPR=0;GTI=0;LEN=1;MEANALT=1;MQM=27.0067;MQMR=100;NS=1;NUMALT=1;ODDS=210.47;PAIRED=0.546667;PAIREDR=0;PAO=0;PQA=0;PQR=0;PRO=0;QA=5556;QR=60;RO=0;RPL=69;RPP=5.09491;RPPR=5.18177;RPR=81;RUN=1;SAF=78;SAP=3.53145;SAR=72;SRF=0;SRP=5.18177;SRR=0;TYPE=snp;ANN=C|synonymous_variant|LOW|Afu1g00160|Afu1g00160|transcript|Afu1g00160-T|Coding|1/1|c.138A>C|p.Thr46Thr|138/384|138/384|46/127||,C|upstream_gene_variant|MODIFIER|Afu1g00170|Afu1g00170|transcript|Afu1g00170-T|Coding||c.-545A>C|||||545|,C|upstream_gene_variant|MODIFIER|Afu1g00180|Afu1g00180|transcript|Afu1g00180-T|Coding||c.-1825A>C|||||1825|,C|downstream_gene_variant|MODIFIER|Afu1g00150|Afu1g00150|transcript|Afu1g00150-T|Coding||c.*2718A>C|||||2718|	GT:DP:RO:QR:AO:QA:GL	1/1:150:0:0:150:5556:-337.998,-45.1545,0
Chr1_A_fumigatus_Af293	29741	.	A	G	3368.35	.	AB=0;ABP=0;AC=2;AF=1;AN=2;AO=149;CIGAR=1X;DP=150;DPB=150;DPRA=0;EPP=5.47325;EPPR=0;GTI=0;LEN=1;MEANALT=1;MQM=27.443;MQMR=100;NS=1;NUMALT=1;ODDS=209.084;PAIRED=0.530201;PAIREDR=0;PAO=0;PQA=0;PQR=0;PRO=0;QA=5607;QR=60;RO=0;RPL=68;RPP=5.47325;RPPR=5.18177;RPR=81;RUN=1;SAF=77;SAP=3.37464;SAR=72;SRF=0;SRP=5.18177;SRR=0;TYPE=snp;ANN=G|synonymous_variant|LOW|Afu1g00160|Afu1g00160|transcript|Afu1g00160-T|Coding|1/1|c.144A>G|p.Arg48Arg|144/384|144/384|48/127||,G|upstream_gene_variant|MODIFIER|Afu1g00170|Afu1g00170|transcript|Afu1g00170-T|Coding||c.-539A>G|||||539|,G|upstream_gene_variant|MODIFIER|Afu1g00180|Afu1g00180|transcript|Afu1g00180-T|Coding||c.-1819A>G|||||1819|,G|downstream_gene_variant|MODIFIER|Afu1g00150|Afu1g00150|transcript|Afu1g00150-T|Coding||c.*2724A>G|||||2724|	GT:DP:RO:QR:AO:QA:GL	1/1:149:0:0:149:5607:-340.917,-44.8535,0
Chr1_A_fumigatus_Af293	29749	.	A	G	3753.14	.	AB=0;ABP=0;AC=2;AF=1;AN=2;AO=157;CIGAR=1X;DP=158;DPB=158;DPRA=0;EPP=4.13061;EPPR=0;GTI=0;LEN=1;MEANALT=1;MQM=29.1847;MQMR=100;NS=1;NUMALT=1;ODDS=220.174;PAIRED=0.515924;PAIREDR=0;PAO=0;PQA=0;PQR=0;PRO=0;QA=5885;QR=60;RO=0;RPL=72;RPP=5.34774;RPPR=5.18177;RPR=85;RUN=1;SAF=81;SAP=3.35608;SAR=76;SRF=0;SRP=5.18177;SRR=0;TYPE=snp;ANN=G|missense_variant|MODERATE|Afu1g00160|Afu1g00160|transcript|Afu1g00160-T|Coding|1/1|c.152A>G|p.Lys51Arg|152/384|152/384|51/127||,G|upstream_gene_variant|MODIFIER|Afu1g00170|Afu1g00170|transcript|Afu1g00170-T|Coding||c.-531A>G|||||531|,G|upstream_gene_variant|MODIFIER|Afu1g00180|Afu1g00180|transcript|Afu1g00180-T|Coding||c.-1811A>G|||||1811|,G|downstream_gene_variant|MODIFIER|Afu1g00150|Afu1g00150|transcript|Afu1g00150-T|Coding||c.*2732A>G|||||2732|	GT:DP:RO:QR:AO:QA:GL	1/1:157:0:0:157:5885:-379.283,-47.2617,0
Chr1_A_fumigatus_Af293	29930	.	GG	AA	2724.67	.	AB=0;ABP=0;AC=2;AF=1;AN=2;AO=130;CIGAR=2X;DP=131;DPB=131.5;DPRA=0;EPP=8.42228;EPPR=0;GTI=0;LEN=2;MEANALT=1;MQM=25.5154;MQMR=0;NS=1;NUMALT=1;ODDS=184.13;PAIRED=0.553846;PAIREDR=0;PAO=2;PQA=68;PQR=0;PRO=0;QA=4784;QR=0;RO=0;RPL=82;RPP=22.3197;RPPR=0;RPR=48;RUN=1;SAF=56;SAP=8.42228;SAR=74;SRF=0;SRP=0;SRR=0;TYPE=mnp;ANN=AA|missense_variant|MODERATE|Afu1g00160|Afu1g00160|transcript|Afu1g00160-T|Coding||c.333_334delGGinsAA|p.LeuGly111LeuSer|333/384|333/384|111/127||,AA|upstream_gene_variant|MODIFIER|Afu1g00170|Afu1g00170|transcript|Afu1g00170-T|Coding||c.-350_-349delGGinsAA|||||350|,AA|upstream_gene_variant|MODIFIER|Afu1g00180|Afu1g00180|transcript|Afu1g00180-T|Coding||c.-1630_-1629delGGinsAA|||||1630|,AA|downstream_gene_variant|MODIFIER|Afu1g00150|Afu1g00150|transcript|Afu1g00150-T|Coding||c.*2913_*2914delGGinsAA|||||2913|	GT:DP:RO:QR:AO:QA:GL	1/1:130:0:0:130:4784:-278.95,-39.736,0
Chr1_A_fumigatus_Af293	29936	.	G	A	2311.26	.	AB=0;ABP=0;AC=2;AF=1;AN=2;AO=121;CIGAR=1X;DP=122;DPB=122;DPRA=0;EPP=16.093;EPPR=0;GTI=0;LEN=1;MEANALT=1;MQM=23.9008;MQMR=100;NS=1;NUMALT=1;ODDS=170.267;PAIRED=0.570248;PAIREDR=0;PAO=0;PQA=0;PQR=0;PRO=0;QA=4471;QR=60;RO=0;RPL=77;RPP=22.5536;RPPR=5.18177;RPR=44;RUN=1;SAF=48;SAP=14.2266;SAR=73;SRF=0;SRP=5.18177;SRR=0;TYPE=snp;ANN=A|synonymous_variant|LOW|Afu1g00160|Afu1g00160|transcript|Afu1g00160-T|Coding|1/1|c.339G>A|p.Leu113Leu|339/384|339/384|113/127||,A|upstream_gene_variant|MODIFIER|Afu1g00170|Afu1g00170|transcript|Afu1g00170-T|Coding||c.-344G>A|||||344|,A|upstream_gene_variant|MODIFIER|Afu1g00180|Afu1g00180|transcript|Afu1g00180-T|Coding||c.-1624G>A|||||1624|,A|downstream_gene_variant|MODIFIER|Afu1g00150|Afu1g00150|transcript|Afu1g00150-T|Coding||c.*2919G>A|||||2919|	GT:DP:RO:QR:AO:QA:GL	1/1:121:0:0:121:4471:-238.938,-36.4246,0
Chr1_A_fumigatus_Af293	29987	.	ATTA	CCGC	254.732	.	AB=0;ABP=0;AC=2;AF=1;AN=2;AO=43;CIGAR=4X;DP=44;DPB=45.75;DPRA=0;EPP=39.8243;EPPR=0;GTI=0;LEN=4;MEANALT=1;MQM=10.0465;MQMR=0;NS=1;NUMALT=1;ODDS=58.6542;PAIRED=0.744186;PAIREDR=0;PAO=5;PQA=157;PQR=0;PRO=0;QA=1549;QR=0;RO=0;RPL=42;RPP=87.8997;RPPR=0;RPR=1;RUN=1;SAF=7;SAP=45.4803;SAR=36;SRF=0;SRP=0;SRR=0;TYPE=mnp;ANN=CCGC|upstream_gene_variant|MODIFIER|Afu1g00170|Afu1g00170|transcript|Afu1g00170-T|Coding||c.-293_-290delATTAinsCCGC|||||293|,CCGC|upstream_gene_variant|MODIFIER|Afu1g00180|Afu1g00180|transcript|Afu1g00180-T|Coding||c.-1573_-1570delATTAinsCCGC|||||1573|,CCGC|downstream_gene_variant|MODIFIER|Afu1g00150|Afu1g00150|transcript|Afu1g00150-T|Coding||c.*2970_*2973delATTAinsCCGC|||||2970|,CCGC|downstream_gene_variant|MODIFIER|Afu1g00160|Afu1g00160|transcript|Afu1g00160-T|Coding||c.*6_*9delATTAinsCCGC|||||6|,CCGC|intergenic_region|MODIFIER|Afu1g00160-Afu1g00170|Afu1g00160-Afu1g00170|intergenic_region|Afu1g00160-Afu1g00170|||n.29987_29990delATTAinsCCGC||||||	GT:DP:RO:QR:AO:QA:GL	1/1:43:0:0:43:1549:-47.003,-14.4494,0
Chr1_A_fumigatus_Af293	30241	.	C	T	55.9049	.	AB=0;ABP=0;AC=2;AF=1;AN=2;AO=9;CIGAR=1X;DP=10;DPB=10;DPRA=0;EPP=5.18177;EPPR=0;GTI=0;LEN=1;MEANALT=1;MQM=10.2222;MQMR=100;NS=1;NUMALT=1;ODDS=12.8726;PAIRED=0.555556;PAIREDR=0;PAO=0;PQA=0;PQR=0;PRO=0;QA=318;QR=60;RO=0;RPL=2;RPP=9.04217;RPPR=5.18177;RPR=7;RUN=1;SAF=3;SAP=5.18177;SAR=6;SRF=0;SRP=5.18177;SRR=0;TYPE=snp;ANN=T|upstream_gene_variant|MODIFIER|Afu1g00170|Afu1g00170|transcript|Afu1g00170-T|Coding||c.-39C>T|||||39|,T|upstream_gene_variant|MODIFIER|Afu1g00180|Afu1g00180|transcript|Afu1g00180-T|Coding||c.-1319C>T|||||1319|,T|downstream_gene_variant|MODIFIER|Afu1g00150|Afu1g00150|transcript|Afu1g00150-T|Coding||c.*3224C>T|||||3224|,T|downstream_gene_variant|MODIFIER|Afu1g00160|Afu1g00160|transcript|Afu1g00160-T|Coding||c.*260C>T|||||260|,T|intergenic_region|MODIFIER|Afu1g00160-Afu1g00170|Afu1g00160-Afu1g00170|intergenic_region|Afu1g00160-Afu1g00170|||n.30241C>T||||||	GT:DP:RO:QR:AO:QA:GL	1/1:9:0:0:9:318:-8.31344,-2.70927,0
Chr1_A_fumigatus_Af293	30253	.	T	C	87.0975	.	AB=0;ABP=0;AC=2;AF=1;AN=2;AO=14;CIGAR=1X;DP=15;DPB=15;DPRA=0;EPP=3.0103;EPPR=0;GTI=0;LEN=1;MEANALT=1;MQM=9.78571;MQMR=100;NS=1;NUMALT=1;ODDS=20.0549;PAIRED=0.571429;PAIREDR=0;PAO=0;PQA=0;PQR=0;PRO=0;QA=502;QR=60;RO=0;RPL=2;RPP=18.5208;RPPR=5.18177;RPR=12;RUN=1;SAF=7;SAP=3.0103;SAR=7;SRF=0;SRP=5.18177;SRR=0;TYPE=snp;ANN=C|upstream_gene_variant|MODIFIER|Afu1g00170|Afu1g00170|transcript|Afu1g00170-T|Coding||c.-27T>C|||||27|,C|upstream_gene_variant|MODIFIER|Afu1g00180|Afu1g00180|transcript|Afu1g00180-T|Coding||c.-1307T>C|||||1307|,C|downstream_gene_variant|MODIFIER|Afu1g00150|Afu1g00150|transcript|Afu1g00150-T|Coding||c.*3236T>C|||||3236|,C|downstream_gene_variant|MODIFIER|Afu1g00160|Afu1g00160|transcript|Afu1g00160-T|Coding||c.*272T>C|||||272|,C|intergenic_region|MODIFIER|Afu1g00160-Afu1g00170|Afu1g00160-Afu1g00170|intergenic_region|Afu1g00160-Afu1g00170|||n.30253T>C||||||	GT:DP:RO:QR:AO:QA:GL	1/1:14:0:0:14:502:-12.3229,-4.21442,0
Chr1_A_fumigatus_Af293	30258	.	TGGCA	GGGTC	129.964	.	AB=0;ABP=0;AC=2;AF=1;AN=2;AO=15;CIGAR=1X2M2X;DP=16;DPB=16.6;DPRA=0;EPP=3.15506;EPPR=0;GTI=0;LEN=5;MEANALT=1;MQM=10.6667;MQMR=0;NS=1;NUMALT=1;ODDS=25.3996;PAIRED=0.533333;PAIREDR=0;PAO=3;PQA=92;PQR=0;PRO=0;QA=496;QR=0;RO=0;RPL=2;RPP=20.5268;RPPR=0;RPR=13;RUN=1;SAF=7;SAP=3.15506;SAR=8;SRF=0;SRP=0;SRR=0;TYPE=complex;ANN=GGGTC|upstream_gene_variant|MODIFIER|Afu1g00170|Afu1g00170|transcript|Afu1g00170-T|Coding||c.-22_-18delTGGCAinsGGGTC|||||22|,GGGTC|upstream_gene_variant|MODIFIER|Afu1g00180|Afu1g00180|transcript|Afu1g00180-T|Coding||c.-1302_-1298delTGGCAinsGGGTC|||||1302|,GGGTC|downstream_gene_variant|MODIFIER|Afu1g00150|Afu1g00150|transcript|Afu1g00150-T|Coding||c.*3241_*3245delTGGCAinsGGGTC|||||3241|,GGGTC|downstream_gene_variant|MODIFIER|Afu1g00160|Afu1g00160|transcript|Afu1g00160-T|Coding||c.*277_*281delTGGCAinsGGGTC|||||277|,GGGTC|intergenic_region|MODIFIER|Afu1g00160-Afu1g00170|Afu1g00160-Afu1g00170|intergenic_region|Afu1g00160-Afu1g00170|||n.30258_30262delTGGCAinsGGGTC||||||	GT:DP:RO:QR:AO:QA:GL	1/1:15:0:0:15:496:-16.9044,-5.41854,0
Chr1_A_fumigatus_Af293	30274	.	TCA	TA	180.452	.	AB=0;ABP=0;AC=2;AF=1;AN=2;AO=29;CIGAR=1M1D1M;DP=30;DPB=20;DPRA=0;EPP=3.08518;EPPR=0;GTI=0;LEN=1;MEANALT=1;MQM=11.1034;MQMR=0;NS=1;NUMALT=1;ODDS=41.5507;PAIRED=0.37931;PAIREDR=0;PAO=0.5;PQA=14;PQR=14;PRO=0.5;QA=1028;QR=0;RO=0;RPL=0;RPP=65.983;RPPR=0;RPR=29;RUN=1;SAF=15;SAP=3.08518;SAR=14;SRF=0;SRP=0;SRR=0;TYPE=del;ANN=TA|upstream_gene_variant|MODIFIER|Afu1g00170|Afu1g00170|transcript|Afu1g00170-T|Coding||c.-5delC|||||5|,TA|upstream_gene_variant|MODIFIER|Afu1g00180|Afu1g00180|transcript|Afu1g00180-T|Coding||c.-1285delC|||||1285|,TA|downstream_gene_variant|MODIFIER|Afu1g00150|Afu1g00150|transcript|Afu1g00150-T|Coding||c.*3258delC|||||3258|,TA|downstream_gene_variant|MODIFIER|Afu1g00160|Afu1g00160|transcript|Afu1g00160-T|Coding||c.*294delC|||||294|,TA|intergenic_region|MODIFIER|Afu1g00160-Afu1g00170|Afu1g00160-Afu1g00170|intergenic_region|Afu1g00160-Afu1g00170|||n.30275delC||||||	GT:DP:RO:QR:AO:QA:GL	1/1:29:0:0:29:1028:-28.4556,-9.33193,0
Chr1_A_fumigatus_Af293	30279	.	A	G	200.389	.	AB=0;ABP=0;AC=2;AF=1;AN=2;AO=30;CIGAR=1X;DP=31;DPB=31;DPRA=0;EPP=3.0103;EPPR=0;GTI=0;LEN=1;MEANALT=1;MQM=11.5;MQMR=100;NS=1;NUMALT=1;ODDS=44.1146;PAIRED=0.366667;PAIREDR=0;PAO=0;PQA=0;PQR=0;PRO=0;QA=1117;QR=60;RO=0;RPL=0;RPP=68.1545;RPPR=5.18177;RPR=30;RUN=1;SAF=15;SAP=3.0103;SAR=15;SRF=0;SRP=5.18177;SRR=0;TYPE=snp;ANN=G|upstream_gene_variant|MODIFIER|Afu1g00170|Afu1g00170|transcript|Afu1g00170-T|Coding||c.-1A>G|||||1|,G|upstream_gene_variant|MODIFIER|Afu1g00180|Afu1g00180|transcript|Afu1g00180-T|Coding||c.-1281A>G|||||1281|,G|downstream_gene_variant|MODIFIER|Afu1g00150|Afu1g00150|transcript|Afu1g00150-T|Coding||c.*3262A>G|||||3262|,G|downstream_gene_variant|MODIFIER|Afu1g00160|Afu1g00160|transcript|Afu1g00160-T|Coding||c.*298A>G|||||298|,G|intergenic_region|MODIFIER|Afu1g00160-Afu1g00170|Afu1g00160-Afu1g00170|intergenic_region|Afu1g00160-Afu1g00170|||n.30279A>G||||||	GT:DP:RO:QR:AO:QA:GL	1/1:30:0:0:30:1117:-30.7503,-9.0309,0
Chr1_A_fumigatus_Af293	30285	.	G	C	251.527	.	AB=0;ABP=0;AC=2;AF=1;AN=2;AO=37;CIGAR=1X;DP=38;DPB=38;DPRA=0;EPP=3.5385;EPPR=0;GTI=0;LEN=1;MEANALT=1;MQM=10.7027;MQMR=100;NS=1;NUMALT=1;ODDS=53.8186;PAIRED=0.378378;PAIREDR=0;PAO=0;PQA=0;PQR=0;PRO=0;QA=1315;QR=60;RO=0;RPL=3;RPP=59.4099;RPPR=5.18177;RPR=34;RUN=1;SAF=19;SAP=3.06899;SAR=18;SRF=0;SRP=5.18177;SRR=0;TYPE=snp;ANN=C|synonymous_variant|LOW|Afu1g00170|Afu1g00170|transcript|Afu1g00170-T|Coding|1/4|c.6G>C|p.Ala2Ala|6/369|6/369|2/122||,C|upstream_gene_variant|MODIFIER|Afu1g00180|Afu1g00180|transcript|Afu1g00180-T|Coding||c.-1275G>C|||||1275|,C|downstream_gene_variant|MODIFIER|Afu1g00150|Afu1g00150|transcript|Afu1g00150-T|Coding||c.*3268G>C|||||3268|,C|downstream_gene_variant|MODIFIER|Afu1g00160|Afu1g00160|transcript|Afu1g00160-T|Coding||c.*304G>C|||||304|	GT:DP:RO:QR:AO:QA:GL	1/1:37:0:0:37:1315:-34.2278,-11.1381,0
Chr1_A_fumigatus_Af293	30300	.	A	G	403.071	.	AB=0;ABP=0;AC=2;AF=1;AN=2;AO=54;CIGAR=1X;DP=55;DPB=55;DPRA=0;EPP=7.03155;EPPR=0;GTI=0;LEN=1;MEANALT=1;MQM=10.3889;MQMR=100;NS=1;NUMALT=1;ODDS=77.3856;PAIRED=0.481481;PAIREDR=0;PAO=0;PQA=0;PQR=0;PRO=0;QA=2004;QR=60;RO=0;RPL=12;RPP=39.2015;RPPR=5.18177;RPR=42;RUN=1;SAF=30;SAP=4.45795;SAR=24;SRF=0;SRP=5.18177;SRR=0;TYPE=snp;ANN=G|synonymous_variant|LOW|Afu1g00170|Afu1g00170|transcript|Afu1g00170-T|Coding|1/4|c.21A>G|p.Ser7Ser|21/369|21/369|7/122||,G|upstream_gene_variant|MODIFIER|Afu1g00180|Afu1g00180|transcript|Afu1g00180-T|Coding||c.-1260A>G|||||1260|,G|downstream_gene_variant|MODIFIER|Afu1g00150|Afu1g00150|transcript|Afu1g00150-T|Coding||c.*3283A>G|||||3283|,G|downstream_gene_variant|MODIFIER|Afu1g00160|Afu1g00160|transcript|Afu1g00160-T|Coding||c.*319A>G|||||319|	GT:DP:RO:QR:AO:QA:GL	1/1:54:0:0:54:2004:-47.4993,-16.2556,0
Chr1_A_fumigatus_Af293	30339	.	T	C	623.895	.	AB=0;ABP=0;AC=2;AF=1;AN=2;AO=80;CIGAR=1X;DP=81;DPB=81;DPRA=0;EPP=6.91895;EPPR=0;GTI=0;LEN=1;MEANALT=1;MQM=9.45;MQMR=100;NS=1;NUMALT=1;ODDS=113.429;PAIRED=0.5625;PAIREDR=0;PAO=0;PQA=0;PQR=0;PRO=0;QA=2933;QR=60;RO=0;RPL=36;RPP=4.74748;RPPR=5.18177;RPR=44;RUN=1;SAF=52;SAP=18.6449;SAR=28;SRF=0;SRP=5.18177;SRR=0;TYPE=snp;ANN=C|synonymous_variant|LOW|Afu1g00170|Afu1g00170|transcript|Afu1g00170-T|Coding|1/4|c.60T>C|p.Asp20Asp|60/369|60/369|20/122||,C|upstream_gene_variant|MODIFIER|Afu1g00180|Afu1g00180|transcript|Afu1g00180-T|Coding||c.-1221T>C|||||1221|,C|downstream_gene_variant|MODIFIER|Afu1g00150|Afu1g00150|transcript|Afu1g00150-T|Coding||c.*3322T>C|||||3322|,C|downstream_gene_variant|MODIFIER|Afu1g00160|Afu1g00160|transcript|Afu1g00160-T|Coding||c.*358T>C|||||358|	GT:DP:RO:QR:AO:QA:GL	1/1:80:0:0:80:2933:-67.6691,-24.0824,0
Chr1_A_fumigatus_Af293	30355	.	C	T	701.455	.	AB=0;ABP=0;AC=2;AF=1;AN=2;AO=87;CIGAR=1X;DP=88;DPB=88;DPRA=0;EPP=5.03202;EPPR=0;GTI=0;LEN=1;MEANALT=1;MQM=9.56322;MQMR=100;NS=1;NUMALT=1;ODDS=123.133;PAIRED=0.551724;PAIREDR=0;PAO=0;PQA=0;PQR=0;PRO=0;QA=3199;QR=60;RO=0;RPL=45;RPP=3.23494;RPPR=5.18177;RPR=42;RUN=1;SAF=53;SAP=12.0207;SAR=34;SRF=0;SRP=5.18177;SRR=0;TYPE=snp;ANN=T|upstream_gene_variant|MODIFIER|Afu1g00180|Afu1g00180|transcript|Afu1g00180-T|Coding||c.-1205C>T|||||1205|,T|downstream_gene_variant|MODIFIER|Afu1g00150|Afu1g00150|transcript|Afu1g00150-T|Coding||c.*3338C>T|||||3338|,T|downstream_gene_variant|MODIFIER|Afu1g00160|Afu1g00160|transcript|Afu1g00160-T|Coding||c.*374C>T|||||374|,T|intron_variant|MODIFIER|Afu1g00170|Afu1g00170|transcript|Afu1g00170-T|Coding|1/3|c.64+12C>T||||||	GT:DP:RO:QR:AO:QA:GL	1/1:87:0:0:87:3199:-74.4729,-26.1896,0
Chr1_A_fumigatus_Af293	30366	.	TGAACAC	TC	701.72	.	AB=0;ABP=0;AC=2;AF=1;AN=2;AO=84;CIGAR=1M5D1M;DP=86;DPB=27;DPRA=0;EPP=3.42391;EPPR=0;GTI=0;LEN=5;MEANALT=2;MQM=9.5;MQMR=0;NS=1;NUMALT=1;ODDS=126.599;PAIRED=0.595238;PAIREDR=0;PAO=6.5;PQA=147.5;PQR=16.5;PRO=1.5;QA=2897;QR=0;RO=0;RPL=39;RPP=3.94093;RPPR=0;RPR=45;RUN=1;SAF=53;SAP=15.5221;SAR=31;SRF=0;SRP=0;SRR=0;TYPE=del;ANN=TC|upstream_gene_variant|MODIFIER|Afu1g00180|Afu1g00180|transcript|Afu1g00180-T|Coding||c.-1193_-1189delGAACA|||||1193|,TC|downstream_gene_variant|MODIFIER|Afu1g00150|Afu1g00150|transcript|Afu1g00150-T|Coding||c.*3350_*3354delGAACA|||||3350|,TC|downstream_gene_variant|MODIFIER|Afu1g00160|Afu1g00160|transcript|Afu1g00160-T|Coding||c.*386_*390delGAACA|||||386|,TC|intron_variant|MODIFIER|Afu1g00170|Afu1g00170|transcript|Afu1g00170-T|Coding|1/3|c.64+24_64+28delGAACA||||||	GT:DP:RO:QR:AO:QA:GL	1/1:85:0:0:84:2897:-74.74,-28.5978,0
Chr1_A_fumigatus_Af293	30393	.	C	T	1967.45	.	AB=0;ABP=0;AC=2;AF=1;AN=2;AO=125;CIGAR=1X;DP=126;DPB=126;DPRA=0;EPP=12.2;EPPR=0;GTI=0;LEN=1;MEANALT=1;MQM=19.92;MQMR=100;NS=1;NUMALT=1;ODDS=175.813;PAIRED=0.496;PAIREDR=0;PAO=0;PQA=0;PQR=0;PRO=0;QA=4569;QR=60;RO=0;RPL=48;RPP=17.62;RPPR=5.18177;RPR=77;RUN=1;SAF=69;SAP=5.94613;SAR=56;SRF=0;SRP=5.18177;SRR=0;TYPE=snp;ANN=T|splice_region_variant&intron_variant|LOW|Afu1g00170|Afu1g00170|transcript|Afu1g00170-T|Coding|1/3|c.65-8C>T||||||,T|upstream_gene_variant|MODIFIER|Afu1g00180|Afu1g00180|transcript|Afu1g00180-T|Coding||c.-1167C>T|||||1167|,T|downstream_gene_variant|MODIFIER|Afu1g00150|Afu1g00150|transcript|Afu1g00150-T|Coding||c.*3376C>T|||||3376|,T|downstream_gene_variant|MODIFIER|Afu1g00160|Afu1g00160|transcript|Afu1g00160-T|Coding||c.*412C>T|||||412|	GT:DP:RO:QR:AO:QA:GL	1/1:125:0:0:125:4569:-202.858,-37.6288,0
Chr1_A_fumigatus_Af293	30398	.	T	C	2265.71	.	AB=0;ABP=0;AC=2;AF=1;AN=2;AO=129;CIGAR=1X;DP=130;DPB=130;DPRA=0;EPP=11.915;EPPR=0;GTI=0;LEN=1;MEANALT=1;MQM=22.2868;MQMR=100;NS=1;NUMALT=1;ODDS=181.358;PAIRED=0.44186;PAIREDR=0;PAO=0;PQA=0;PQR=0;PRO=0;QA=4805;QR=60;RO=0;RPL=45;RPP=28.6135;RPPR=5.18177;RPR=84;RUN=1;SAF=66;SAP=3.1618;SAR=63;SRF=0;SRP=5.18177;SRR=0;TYPE=snp;ANN=C|splice_region_variant&intron_variant|LOW|Afu1g00170|Afu1g00170|transcript|Afu1g00170-T|Coding|1/3|c.65-3T>C||||||,C|upstream_gene_variant|MODIFIER|Afu1g00180|Afu1g00180|transcript|Afu1g00180-T|Coding||c.-1162T>C|||||1162|,C|downstream_gene_variant|MODIFIER|Afu1g00150|Afu1g00150|transcript|Afu1g00150-T|Coding||c.*3381T>C|||||3381|,C|downstream_gene_variant|MODIFIER|Afu1g00160|Afu1g00160|transcript|Afu1g00160-T|Coding||c.*417T>C|||||417|	GT:DP:RO:QR:AO:QA:GL	1/1:129:0:0:129:4805:-233.517,-38.8329,0
Chr1_A_fumigatus_Af293	30450	.	C	T	3033.61	.	AB=0;ABP=0;AC=2;AF=1;AN=2;AO=151;CIGAR=1X;DP=152;DPB=152;DPRA=0;EPP=13.4938;EPPR=0;GTI=0;LEN=1;MEANALT=1;MQM=24.4901;MQMR=100;NS=1;NUMALT=1;ODDS=211.856;PAIRED=0.403974;PAIREDR=0;PAO=0;PQA=0;PQR=0;PRO=0;QA=5691;QR=60;RO=0;RPL=89;RPP=13.4938;RPPR=5.18177;RPR=62;RUN=1;SAF=82;SAP=5.44062;SAR=69;SRF=0;SRP=5.18177;SRR=0;TYPE=snp;ANN=T|synonymous_variant|LOW|Afu1g00170|Afu1g00170|transcript|Afu1g00170-T|Coding|2/4|c.114C>T|p.Thr38Thr|114/369|114/369|38/122||,T|upstream_gene_variant|MODIFIER|Afu1g00180|Afu1g00180|transcript|Afu1g00180-T|Coding||c.-1110C>T|||||1110|,T|downstream_gene_variant|MODIFIER|Afu1g00150|Afu1g00150|transcript|Afu1g00150-T|Coding||c.*3433C>T|||||3433|,T|downstream_gene_variant|MODIFIER|Afu1g00160|Afu1g00160|transcript|Afu1g00160-T|Coding||c.*469C>T|||||469|	GT:DP:RO:QR:AO:QA:GL	1/1:151:0:0:151:5691:-309.262,-45.4555,0
Chr1_A_fumigatus_Af293	30496	.	A	G	1095.46	.	AB=0;ABP=0;AC=2;AF=1;AN=2;AO=81;CIGAR=1X;DP=82;DPB=82;DPRA=0;EPP=5.18177;EPPR=0;GTI=0;LEN=1;MEANALT=1;MQM=18.3704;MQMR=100;NS=1;NUMALT=1;ODDS=114.816;PAIRED=0.481481;PAIREDR=0;PAO=0;PQA=0;PQR=0;PRO=0;QA=2885;QR=60;RO=0;RPL=67;RPP=78.3148;RPPR=5.18177;RPR=14;RUN=1;SAF=55;SAP=25.5561;SAR=26;SRF=0;SRP=5.18177;SRR=0;TYPE=snp;ANN=G|splice_region_variant&intron_variant|LOW|Afu1g00170|Afu1g00170|transcript|Afu1g00170-T|Coding|2/3|c.153+7A>G||||||,G|upstream_gene_variant|MODIFIER|Afu1g00180|Afu1g00180|transcript|Afu1g00180-T|Coding||c.-1064A>G|||||1064|,G|downstream_gene_variant|MODIFIER|Afu1g00150|Afu1g00150|transcript|Afu1g00150-T|Coding||c.*3479A>G|||||3479|,G|downstream_gene_variant|MODIFIER|Afu1g00160|Afu1g00160|transcript|Afu1g00160-T|Coding||c.*515A>G|||||515|	GT:DP:RO:QR:AO:QA:GL	1/1:81:0:0:81:2885:-123.267,-24.3834,0
Chr1_A_fumigatus_Af293	30502	.	GCAGG	AGAGA	677.104	.	AB=0;ABP=0;AC=2;AF=1;AN=2;AO=59;CIGAR=2X2M1X;DP=60;DPB=64.6;DPRA=0;EPP=22.4799;EPPR=0;GTI=0;LEN=5;MEANALT=1;MQM=12.6271;MQMR=0;NS=1;NUMALT=1;ODDS=91.2486;PAIRED=0.525424;PAIREDR=0;PAO=10;PQA=266;PQR=0;PRO=0;QA=1927;QR=0;RO=0;RPL=52;RPP=77.5396;RPPR=0;RPR=7;RUN=1;SAF=44;SAP=33.963;SAR=15;SRF=0;SRP=0;SRR=0;TYPE=complex;ANN=AGAGA|upstream_gene_variant|MODIFIER|Afu1g00180|Afu1g00180|transcript|Afu1g00180-T|Coding||c.-1058_-1054delGCAGGinsAGAGA|||||1058|,AGAGA|downstream_gene_variant|MODIFIER|Afu1g00150|Afu1g00150|transcript|Afu1g00150-T|Coding||c.*3485_*3489delGCAGGinsAGAGA|||||3485|,AGAGA|downstream_gene_variant|MODIFIER|Afu1g00160|Afu1g00160|transcript|Afu1g00160-T|Coding||c.*521_*525delGCAGGinsAGAGA|||||521|,AGAGA|intron_variant|MODIFIER|Afu1g00170|Afu1g00170|transcript|Afu1g00170-T|Coding|2/3|c.153+13_153+17delGCAGGinsAGAGA||||||	GT:DP:RO:QR:AO:QA:GL	1/1:59:0:0:59:1927:-84.0476,-20.7711,0
Chr1_A_fumigatus_Af293	30513	.	T	C	220.032	.	AB=0;ABP=0;AC=2;AF=1;AN=2;AO=47;CIGAR=1X;DP=48;DPB=48;DPRA=0;EPP=31.8863;EPPR=0;GTI=0;LEN=1;MEANALT=1;MQM=9.78723;MQMR=100;NS=1;NUMALT=1;ODDS=50.6643;PAIRED=0.638298;PAIREDR=0;PAO=0;PQA=0;PQR=0;PRO=0;QA=1621;QR=60;RO=0;RPL=43;RPP=73.2828;RPPR=5.18177;RPR=4;RUN=1;SAF=40;SAP=53.3238;SAR=7;SRF=0;SRP=5.18177;SRR=0;TYPE=snp;ANN=C|upstream_gene_variant|MODIFIER|Afu1g00180|Afu1g00180|transcript|Afu1g00180-T|Coding||c.-1047T>C|||||1047|,C|downstream_gene_variant|MODIFIER|Afu1g00150|Afu1g00150|transcript|Afu1g00150-T|Coding||c.*3496T>C|||||3496|,C|downstream_gene_variant|MODIFIER|Afu1g00160|Afu1g00160|transcript|Afu1g00160-T|Coding||c.*532T>C|||||532|,C|intron_variant|MODIFIER|Afu1g00170|Afu1g00170|transcript|Afu1g00170-T|Coding|2/3|c.153+24T>C||||||	GT:DP:RO:QR:AO:QA:GL	1/1:47:0:0:47:1621:-41.1576,-14.1484,0
Chr1_A_fumigatus_Af293	30519	.	AC	GT	131.302	.	AB=0;ABP=0;AC=2;AF=1;AN=2;AO=33;CIGAR=2X;DP=34;DPB=35.5;DPRA=0;EPP=32.0291;EPPR=0;GTI=0;LEN=2;MEANALT=1;MQM=7.39394;MQMR=0;NS=1;NUMALT=1;ODDS=30.2334;PAIRED=0.666667;PAIREDR=0;PAO=4;PQA=139;PQR=0;PRO=0;QA=1139;QR=0;RO=0;RPL=27;RPP=32.0291;RPPR=0;RPR=6;RUN=1;SAF=27;SAP=32.0291;SAR=6;SRF=0;SRP=0;SRR=0;TYPE=mnp;ANN=GT|upstream_gene_variant|MODIFIER|Afu1g00180|Afu1g00180|transcript|Afu1g00180-T|Coding||c.-1041_-1040delACinsGT|||||1041|,GT|downstream_gene_variant|MODIFIER|Afu1g00150|Afu1g00150|transcript|Afu1g00150-T|Coding||c.*3502_*3503delACinsGT|||||3502|,GT|downstream_gene_variant|MODIFIER|Afu1g00160|Afu1g00160|transcript|Afu1g00160-T|Coding||c.*538_*539delACinsGT|||||538|,GT|intron_variant|MODIFIER|Afu1g00170|Afu1g00170|transcript|Afu1g00170-T|Coding|2/3|c.154-21_154-20delACinsGT||||||	GT:DP:RO:QR:AO:QA:GL	1/1:33:0:0:33:1139:-24.799,-11.1381,0
Chr1_A_fumigatus_Af293	30532	.	T	C	244.661	.	AB=0;ABP=0;AC=2;AF=1;AN=2;AO=49;CIGAR=1X;DP=50;DPB=50;DPRA=0;EPP=35.3165;EPPR=0;GTI=0;LEN=1;MEANALT=1;MQM=7.08163;MQMR=100;NS=1;NUMALT=1;ODDS=56.3354;PAIRED=0.571429;PAIREDR=0;PAO=0;PQA=0;PQR=0;PRO=0;QA=1664;QR=60;RO=0;RPL=22;RPP=4.11819;RPPR=5.18177;RPR=27;RUN=1;SAF=29;SAP=6.59988;SAR=20;SRF=0;SRP=5.18177;SRR=0;TYPE=snp;ANN=C|splice_region_variant&intron_variant|LOW|Afu1g00170|Afu1g00170|transcript|Afu1g00170-T|Coding|2/3|c.154-8T>C||||||,C|upstream_gene_variant|MODIFIER|Afu1g00180|Afu1g00180|transcript|Afu1g00180-T|Coding||c.-1028T>C|||||1028|,C|downstream_gene_variant|MODIFIER|Afu1g00150|Afu1g00150|transcript|Afu1g00150-T|Coding||c.*3515T>C|||||3515|,C|downstream_gene_variant|MODIFIER|Afu1g00160|Afu1g00160|transcript|Afu1g00160-T|Coding||c.*551T>C|||||551|	GT:DP:RO:QR:AO:QA:GL	1/1:49:0:0:49:1664:-31.1053,-14.7505,0
Chr1_A_fumigatus_Af293	30557	.	A	G	193.459	.	AB=0;ABP=0;AC=2;AF=1;AN=2;AO=61;CIGAR=1X;DP=62;DPB=62;DPRA=0;EPP=25.259;EPPR=0;GTI=0;LEN=1;MEANALT=1;MQM=6.68852;MQMR=100;NS=1;NUMALT=1;ODDS=44.5457;PAIRED=0.360656;PAIREDR=0;PAO=0;PQA=0;PQR=0;PRO=0;QA=2115;QR=60;RO=0;RPL=5;RPP=95.6005;RPPR=5.18177;RPR=56;RUN=1;SAF=23;SAP=11.0198;SAR=38;SRF=0;SRP=5.18177;SRR=0;TYPE=snp;ANN=G|synonymous_variant|LOW|Afu1g00170|Afu1g00170|transcript|Afu1g00170-T|Coding|3/4|c.171A>G|p.Ser57Ser|171/369|171/369|57/122||,G|upstream_gene_variant|MODIFIER|Afu1g00180|Afu1g00180|transcript|Afu1g00180-T|Coding||c.-1003A>G|||||1003|,G|downstream_gene_variant|MODIFIER|Afu1g00150|Afu1g00150|transcript|Afu1g00150-T|Coding||c.*3540A>G|||||3540|,G|downstream_gene_variant|MODIFIER|Afu1g00160|Afu1g00160|transcript|Afu1g00160-T|Coding||c.*576A>G|||||576|	GT:DP:RO:QR:AO:QA:GL	1/1:61:0:0:61:2115:-35.9675,-18.3628,0
Chr1_A_fumigatus_Af293	30563	.	TTGT	CTGC	269.927	.	AB=0;ABP=0;AC=2;AF=1;AN=2;AO=65;CIGAR=1X2M1X;DP=67;DPB=68.5;DPRA=0;EPP=17.7429;EPPR=0;GTI=0;LEN=4;MEANALT=2;MQM=6.53846;MQMR=0;NS=1;NUMALT=1;ODDS=62.1531;PAIRED=0.353846;PAIREDR=0;PAO=5;PQA=171;PQR=0;PRO=0;QA=2214;QR=0;RO=0;RPL=4;RPP=111.551;RPPR=0;RPR=61;RUN=1;SAF=24;SAP=12.665;SAR=41;SRF=0;SRP=0;SRR=0;TYPE=complex;ANN=CTGC|synonymous_variant|LOW|Afu1g00170|Afu1g00170|transcript|Afu1g00170-T|Coding||c.177_180delTTGTinsCTGC|p.GlyCys59GlyCys|177/369|177/369|59/122||,CTGC|upstream_gene_variant|MODIFIER|Afu1g00180|Afu1g00180|transcript|Afu1g00180-T|Coding||c.-997_-994delTTGTinsCTGC|||||997|,CTGC|downstream_gene_variant|MODIFIER|Afu1g00150|Afu1g00150|transcript|Afu1g00150-T|Coding||c.*3546_*3549delTTGTinsCTGC|||||3546|,CTGC|downstream_gene_variant|MODIFIER|Afu1g00160|Afu1g00160|transcript|Afu1g00160-T|Coding||c.*582_*585delTTGTinsCTGC|||||582|	GT:DP:RO:QR:AO:QA:GL	1/1:66:0:0:65:2214:-45.1794,-21.0721,0
Chr1_A_fumigatus_Af293	30587	.	C	T	959.865	.	AB=0;ABP=0;AC=2;AF=1;AN=2;AO=102;CIGAR=1X;DP=103;DPB=103;DPRA=0;EPP=7.18293;EPPR=0;GTI=0;LEN=1;MEANALT=1;MQM=11.1569;MQMR=100;NS=1;NUMALT=1;ODDS=143.928;PAIRED=0.352941;PAIREDR=0;PAO=0;PQA=0;PQR=0;PRO=0;QA=3828;QR=60;RO=0;RPL=38;RPP=17.4016;RPPR=5.18177;RPR=64;RUN=1;SAF=44;SAP=7.18293;SAR=58;SRF=0;SRP=5.18177;SRR=0;TYPE=snp;ANN=T|synonymous_variant|LOW|Afu1g00170|Afu1g00170|transcript|Afu1g00170-T|Coding|3/4|c.201C>T|p.Ile67Ile|201/369|201/369|67/122||,T|upstream_gene_variant|MODIFIER|Afu1g00180|Afu1g00180|transcript|Afu1g00180-T|Coding||c.-973C>T|||||973|,T|downstream_gene_variant|MODIFIER|Afu1g00150|Afu1g00150|transcript|Afu1g00150-T|Coding||c.*3570C>T|||||3570|,T|downstream_gene_variant|MODIFIER|Afu1g00160|Afu1g00160|transcript|Afu1g00160-T|Coding||c.*606C>T|||||606|	GT:DP:RO:QR:AO:QA:GL	1/1:102:0:0:102:3828:-101.566,-30.7051,0
Chr1_A_fumigatus_Af293	30602	.	A	G	1227.87	.	AB=0;ABP=0;AC=2;AF=1;AN=2;AO=117;CIGAR=1X;DP=118;DPB=118;DPRA=0;EPP=18.6189;EPPR=0;GTI=0;LEN=1;MEANALT=1;MQM=12.2393;MQMR=100;NS=1;NUMALT=1;ODDS=164.722;PAIRED=0.350427;PAIREDR=0;PAO=0;PQA=0;PQR=0;PRO=0;QA=4398;QR=60;RO=0;RPL=53;RPP=5.25601;RPPR=5.18177;RPR=64;RUN=1;SAF=54;SAP=4.51363;SAR=63;SRF=0;SRP=5.18177;SRR=0;TYPE=snp;ANN=G|synonymous_variant|LOW|Afu1g00170|Afu1g00170|transcript|Afu1g00170-T|Coding|3/4|c.216A>G|p.Arg72Arg|216/369|216/369|72/122||,G|upstream_gene_variant|MODIFIER|Afu1g00180|Afu1g00180|transcript|Afu1g00180-T|Coding||c.-958A>G|||||958|,G|downstream_gene_variant|MODIFIER|Afu1g00150|Afu1g00150|transcript|Afu1g00150-T|Coding||c.*3585A>G|||||3585|,G|downstream_gene_variant|MODIFIER|Afu1g00160|Afu1g00160|transcript|Afu1g00160-T|Coding||c.*621A>G|||||621|	GT:DP:RO:QR:AO:QA:GL	1/1:117:0:0:117:4398:-128.122,-35.2205,0
Chr1_A_fumigatus_Af293	30626	.	T	C	1975.38	.	AB=0;ABP=0;AC=2;AF=1;AN=2;AO=134;CIGAR=1X;DP=135;DPB=135;DPRA=0;EPP=17.5948;EPPR=0;GTI=0;LEN=1;MEANALT=1;MQM=17.3209;MQMR=100;NS=1;NUMALT=1;ODDS=188.289;PAIRED=0.313433;PAIREDR=0;PAO=0;PQA=0;PQR=0;PRO=0;QA=4933;QR=60;RO=0;RPL=70;RPP=3.59368;RPPR=5.18177;RPR=64;RUN=1;SAF=70;SAP=3.59368;SAR=64;SRF=0;SRP=5.18177;SRR=0;TYPE=snp;ANN=C|synonymous_variant|LOW|Afu1g00170|Afu1g00170|transcript|Afu1g00170-T|Coding|3/4|c.240T>C|p.Tyr80Tyr|240/369|240/369|80/122||,C|upstream_gene_variant|MODIFIER|Afu1g00180|Afu1g00180|transcript|Afu1g00180-T|Coding||c.-934T>C|||||934|,C|downstream_gene_variant|MODIFIER|Afu1g00150|Afu1g00150|transcript|Afu1g00150-T|Coding||c.*3609T>C|||||3609|,C|downstream_gene_variant|MODIFIER|Afu1g00160|Afu1g00160|transcript|Afu1g00160-T|Coding||c.*645T>C|||||645|	GT:DP:RO:QR:AO:QA:GL	1/1:134:0:0:134:4933:-202.6,-40.338,0
Chr1_A_fumigatus_Af293	30638	.	T	C	2321.29	.	AB=0;ABP=0;AC=2;AF=1;AN=2;AO=134;CIGAR=1X;DP=135;DPB=135;DPRA=0;EPP=4.04742;EPPR=0;GTI=0;LEN=1;MEANALT=1;MQM=20.7537;MQMR=100;NS=1;NUMALT=1;ODDS=188.289;PAIRED=0.328358;PAIREDR=0;PAO=0;PQA=0;PQR=0;PRO=0;QA=4882;QR=60;RO=0;RPL=63;RPP=4.04742;RPPR=5.18177;RPR=71;RUN=1;SAF=74;SAP=6.18648;SAR=60;SRF=0;SRP=5.18177;SRR=0;TYPE=snp;ANN=C|splice_donor_variant&intron_variant|HIGH|Afu1g00170|Afu1g00170|transcript|Afu1g00170-T|Coding|3/3|c.250+2T>C||||||,C|upstream_gene_variant|MODIFIER|Afu1g00180|Afu1g00180|transcript|Afu1g00180-T|Coding||c.-922T>C|||||922|,C|downstream_gene_variant|MODIFIER|Afu1g00150|Afu1g00150|transcript|Afu1g00150-T|Coding||c.*3621T>C|||||3621|,C|downstream_gene_variant|MODIFIER|Afu1g00160|Afu1g00160|transcript|Afu1g00160-T|Coding||c.*657T>C|||||657|;LOF=(Afu1g00170|Afu1g00170|1|1.00)	GT:DP:RO:QR:AO:QA:GL	1/1:134:0:0:134:4882:-236.138,-40.338,0
Chr1_A_fumigatus_Af293	30691	.	A	G	4236.98	.	AB=0;ABP=0;AC=2;AF=1;AN=2;AO=169;CIGAR=1X;DP=170;DPB=170;DPRA=0;EPP=4.05106;EPPR=0;GTI=0;LEN=1;MEANALT=1;MQM=31.0473;MQMR=100;NS=1;NUMALT=1;ODDS=236.809;PAIRED=0.337278;PAIREDR=0;PAO=0;PQA=0;PQR=0;PRO=0;QA=6216;QR=60;RO=0;RPL=78;RPP=5.18177;RPPR=5.18177;RPR=91;RUN=1;SAF=98;SAP=12.3772;SAR=71;SRF=0;SRP=5.18177;SRR=0;TYPE=snp;ANN=G|missense_variant|MODERATE|Afu1g00170|Afu1g00170|transcript|Afu1g00170-T|Coding|4/4|c.278A>G|p.His93Arg|278/369|278/369|93/122||,G|upstream_gene_variant|MODIFIER|Afu1g00180|Afu1g00180|transcript|Afu1g00180-T|Coding||c.-869A>G|||||869|,G|downstream_gene_variant|MODIFIER|Afu1g00150|Afu1g00150|transcript|Afu1g00150-T|Coding||c.*3674A>G|||||3674|,G|downstream_gene_variant|MODIFIER|Afu1g00160|Afu1g00160|transcript|Afu1g00160-T|Coding||c.*710A>G|||||710|	GT:DP:RO:QR:AO:QA:GL	1/1:169:0:0:169:6216:-428.591,-50.8741,0
Chr1_A_fumigatus_Af293	30713	.	A	G	3852.55	.	AB=0;ABP=0;AC=2;AF=1;AN=2;AO=162;CIGAR=1X;DP=163;DPB=163;DPRA=0;EPP=5.63751;EPPR=0;GTI=0;LEN=1;MEANALT=1;MQM=29.8025;MQMR=100;NS=1;NUMALT=1;ODDS=227.105;PAIRED=0.364198;PAIREDR=0;PAO=0;PQA=0;PQR=0;PRO=0;QA=5867;QR=60;RO=0;RPL=81;RPP=3.0103;RPPR=5.18177;RPR=81;RUN=1;SAF=87;SAP=4.9405;SAR=75;SRF=0;SRP=5.18177;SRR=0;TYPE=snp;ANN=G|synonymous_variant|LOW|Afu1g00170|Afu1g00170|transcript|Afu1g00170-T|Coding|4/4|c.300A>G|p.Lys100Lys|300/369|300/369|100/122||,G|upstream_gene_variant|MODIFIER|Afu1g00180|Afu1g00180|transcript|Afu1g00180-T|Coding||c.-847A>G|||||847|,G|downstream_gene_variant|MODIFIER|Afu1g00150|Afu1g00150|transcript|Afu1g00150-T|Coding||c.*3696A>G|||||3696|,G|downstream_gene_variant|MODIFIER|Afu1g00160|Afu1g00160|transcript|Afu1g00160-T|Coding||c.*732A>G|||||732|	GT:DP:RO:QR:AO:QA:GL	1/1:162:0:0:162:5867:-389.319,-48.7669,0
Chr1_A_fumigatus_Af293	30779	.	A	C	1138.27	.	AB=0;ABP=0;AC=2;AF=1;AN=2;AO=100;CIGAR=1X;DP=101;DPB=101;DPRA=0;EPP=3.35774;EPPR=0;GTI=0;LEN=1;MEANALT=1;MQM=15.34;MQMR=100;NS=1;NUMALT=1;ODDS=141.155;PAIRED=0.44;PAIREDR=0;PAO=0;PQA=0;PQR=0;PRO=0;QA=3573;QR=60;RO=0;RPL=75;RPP=57.2971;RPPR=5.18177;RPR=25;RUN=1;SAF=47;SAP=3.79203;SAR=53;SRF=0;SRP=5.18177;SRR=0;TYPE=snp;ANN=C|missense_variant|MODERATE|Afu1g00170|Afu1g00170|transcript|Afu1g00170-T|Coding|4/4|c.366A>C|p.Lys122Asn|366/369|366/369|122/122||,C|upstream_gene_variant|MODIFIER|Afu1g00180|Afu1g00180|transcript|Afu1g00180-T|Coding||c.-781A>C|||||781|,C|downstream_gene_variant|MODIFIER|Afu1g00150|Afu1g00150|transcript|Afu1g00150-T|Coding||c.*3762A>C|||||3762|,C|downstream_gene_variant|MODIFIER|Afu1g00160|Afu1g00160|transcript|Afu1g00160-T|Coding||c.*798A>C|||||798|	GT:DP:RO:QR:AO:QA:GL	1/1:100:0:0:100:3573:-122.856,-30.103,0
Chr1_A_fumigatus_Af293	30791	.	CCAATC	GCAATATC	319.497	.	AB=0;ABP=0;AC=2;AF=1;AN=2;AO=62;CIGAR=1X2M2I3M;DP=68;DPB=91.3333;DPRA=0;EPP=3.0103;EPPR=0;GTI=0;LEN=8;MEANALT=2;MQM=8.58065;MQMR=0;NS=1;NUMALT=1;ODDS=73.5668;PAIRED=0.483871;PAIREDR=0;PAO=6;PQA=136;PQR=0;PRO=0;QA=532;QR=0;RO=0;RPL=57;RPP=97.7145;RPPR=0;RPR=5;RUN=1;SAF=28;SAP=4.27115;SAR=34;SRF=0;SRP=0;SRR=0;TYPE=complex;ANN=GCAATATC|upstream_gene_variant|MODIFIER|Afu1g00180|Afu1g00180|transcript|Afu1g00180-T|Coding||c.-769_-764delCCAATCinsGCAATATC|||||769|,GCAATATC|downstream_gene_variant|MODIFIER|Afu1g00150|Afu1g00150|transcript|Afu1g00150-T|Coding||c.*3774_*3779delCCAATCinsGCAATATC|||||3774|,GCAATATC|downstream_gene_variant|MODIFIER|Afu1g00160|Afu1g00160|transcript|Afu1g00160-T|Coding||c.*810_*815delCCAATCinsGCAATATC|||||810|,GCAATATC|downstream_gene_variant|MODIFIER|Afu1g00170|Afu1g00170|transcript|Afu1g00170-T|Coding||c.*9_*14delCCAATCinsGCAATATC|||||9|,GCAATATC|intergenic_region|MODIFIER|Afu1g00170-Afu1g00180|Afu1g00170-Afu1g00180|intergenic_region|Afu1g00170-Afu1g00180|||n.30791_30796delCCAATCinsGCAATATC||||||	GT:DP:RO:QR:AO:QA:GL	1/1:67:0:0:62:532:-45.9188,-20.47,0
Chr1_A_fumigatus_Af293	30803	.	C	A	220.497	.	AB=0;ABP=0;AC=2;AF=1;AN=2;AO=53;CIGAR=1X;DP=54;DPB=54;DPRA=0;EPP=3.37904;EPPR=0;GTI=0;LEN=1;MEANALT=1;MQM=7.73585;MQMR=100;NS=1;NUMALT=1;ODDS=50.7713;PAIRED=0.433962;PAIREDR=0;PAO=0;PQA=0;PQR=0;PRO=0;QA=1954;QR=60;RO=0;RPL=51;RPP=101.382;RPPR=5.18177;RPR=2;RUN=1;SAF=26;SAP=3.05127;SAR=27;SRF=0;SRP=5.18177;SRR=0;TYPE=snp;ANN=A|upstream_gene_variant|MODIFIER|Afu1g00180|Afu1g00180|transcript|Afu1g00180-T|Coding||c.-757C>A|||||757|,A|downstream_gene_variant|MODIFIER|Afu1g00150|Afu1g00150|transcript|Afu1g00150-T|Coding||c.*3786C>A|||||3786|,A|downstream_gene_variant|MODIFIER|Afu1g00160|Afu1g00160|transcript|Afu1g00160-T|Coding||c.*822C>A|||||822|,A|downstream_gene_variant|MODIFIER|Afu1g00170|Afu1g00170|transcript|Afu1g00170-T|Coding||c.*21C>A|||||21|,A|intergenic_region|MODIFIER|Afu1g00170-Afu1g00180|Afu1g00170-Afu1g00180|intergenic_region|Afu1g00170-Afu1g00180|||n.30803C>A||||||	GT:DP:RO:QR:AO:QA:GL	1/1:53:0:0:53:1954:-36.8297,-15.9546,0
Chr1_A_fumigatus_Af293	30812	.	G	A	168.059	.	AB=0;ABP=0;AC=2;AF=1;AN=2;AO=45;CIGAR=1X;DP=46;DPB=46;DPRA=0;EPP=3.05855;EPPR=0;GTI=0;LEN=1;MEANALT=1;MQM=7.22222;MQMR=100;NS=1;NUMALT=1;ODDS=38.6969;PAIRED=0.466667;PAIREDR=0;PAO=0;PQA=0;PQR=0;PRO=0;QA=1627;QR=60;RO=0;RPL=43;RPP=84.1269;RPPR=5.18177;RPR=2;RUN=1;SAF=21;SAP=3.44459;SAR=24;SRF=0;SRP=5.18177;SRR=0;TYPE=snp;ANN=A|upstream_gene_variant|MODIFIER|Afu1g00180|Afu1g00180|transcript|Afu1g00180-T|Coding||c.-748G>A|||||748|,A|downstream_gene_variant|MODIFIER|Afu1g00150|Afu1g00150|transcript|Afu1g00150-T|Coding||c.*3795G>A|||||3795|,A|downstream_gene_variant|MODIFIER|Afu1g00160|Afu1g00160|transcript|Afu1g00160-T|Coding||c.*831G>A|||||831|,A|downstream_gene_variant|MODIFIER|Afu1g00170|Afu1g00170|transcript|Afu1g00170-T|Coding||c.*30G>A|||||30|,A|intergenic_region|MODIFIER|Afu1g00170-Afu1g00180|Afu1g00170-Afu1g00180|intergenic_region|Afu1g00170-Afu1g00180|||n.30812G>A||||||	GT:DP:RO:QR:AO:QA:GL	1/1:45:0:0:45:1627:-29.258,-13.5464,0
Chr1_A_fumigatus_Af293	30822	.	T	G	102.61	.	AB=0;ABP=0;AC=2;AF=1;AN=2;AO=33;CIGAR=1X;DP=34;DPB=34;DPRA=0;EPP=3.60252;EPPR=0;GTI=0;LEN=1;MEANALT=1;MQM=6.9697;MQMR=100;NS=1;NUMALT=1;ODDS=23.6269;PAIRED=0.515152;PAIREDR=0;PAO=0;PQA=0;PQR=0;PRO=0;QA=1180;QR=60;RO=0;RPL=32;RPP=66.2462;RPPR=5.18177;RPR=1;RUN=1;SAF=14;SAP=4.65535;SAR=19;SRF=0;SRP=5.18177;SRR=0;TYPE=snp;ANN=G|upstream_gene_variant|MODIFIER|Afu1g00180|Afu1g00180|transcript|Afu1g00180-T|Coding||c.-738T>G|||||738|,G|downstream_gene_variant|MODIFIER|Afu1g00150|Afu1g00150|transcript|Afu1g00150-T|Coding||c.*3805T>G|||||3805|,G|downstream_gene_variant|MODIFIER|Afu1g00160|Afu1g00160|transcript|Afu1g00160-T|Coding||c.*841T>G|||||841|,G|downstream_gene_variant|MODIFIER|Afu1g00170|Afu1g00170|transcript|Afu1g00170-T|Coding||c.*40T>G|||||40|,G|intergenic_region|MODIFIER|Afu1g00170-Afu1g00180|Afu1g00170-Afu1g00180|intergenic_region|Afu1g00170-Afu1g00180|||n.30822T>G||||||	GT:DP:RO:QR:AO:QA:GL	1/1:33:0:0:33:1180:-20.6155,-9.93399,0
Chr1_A_fumigatus_Af293	31187	.	GAAGAGC	CAAGTGG	67.7543	.	AB=0;ABP=0;AC=2;AF=1;AN=2;AO=6;CIGAR=1X3M1X1M1X;DP=7;DPB=9.71429;DPRA=0;EPP=4.45795;EPPR=0;GTI=0;LEN=7;MEANALT=1;MQM=6.5;MQMR=0;NS=1;NUMALT=1;ODDS=15.601;PAIRED=0.166667;PAIREDR=0;PAO=9;PQA=308;PQR=0;PRO=0;QA=201;QR=0;RO=0;RPL=0;RPP=16.0391;RPPR=0;RPR=6;RUN=1;SAF=4;SAP=4.45795;SAR=2;SRF=0;SRP=0;SRR=0;TYPE=complex;ANN=CAAGTGG|upstream_gene_variant|MODIFIER|Afu1g00180|Afu1g00180|transcript|Afu1g00180-T|Coding||c.-373_-367delGAAGAGCinsCAAGTGG|||||373|,CAAGTGG|downstream_gene_variant|MODIFIER|Afu1g00150|Afu1g00150|transcript|Afu1g00150-T|Coding||c.*4170_*4176delGAAGAGCinsCAAGTGG|||||4170|,CAAGTGG|downstream_gene_variant|MODIFIER|Afu1g00160|Afu1g00160|transcript|Afu1g00160-T|Coding||c.*1206_*1212delGAAGAGCinsCAAGTGG|||||1206|,CAAGTGG|downstream_gene_variant|MODIFIER|Afu1g00170|Afu1g00170|transcript|Afu1g00170-T|Coding||c.*405_*411delGAAGAGCinsCAAGTGG|||||405|,CAAGTGG|intergenic_region|MODIFIER|Afu1g00170-Afu1g00180|Afu1g00170-Afu1g00180|intergenic_region|Afu1g00170-Afu1g00180|||n.31187_31193delGAAGAGCinsCAAGTGG||||||	GT:DP:RO:QR:AO:QA:GL	1/1:6:0:0:6:201:-9.84179,-4.51545,0
Chr1_A_fumigatus_Af293	31198	.	G	A	117.125	.	AB=0;ABP=0;AC=2;AF=1;AN=2;AO=22;CIGAR=1X;DP=23;DPB=23;DPRA=0;EPP=3.0103;EPPR=0;GTI=0;LEN=1;MEANALT=1;MQM=10.0909;MQMR=100;NS=1;NUMALT=1;ODDS=26.9689;PAIRED=0.227273;PAIREDR=0;PAO=0;PQA=0;PQR=0;PRO=0;QA=788;QR=60;RO=0;RPL=0;RPP=50.7827;RPPR=5.18177;RPR=22;RUN=1;SAF=11;SAP=3.0103;SAR=11;SRF=0;SRP=5.18177;SRR=0;TYPE=snp;ANN=A|upstream_gene_variant|MODIFIER|Afu1g00180|Afu1g00180|transcript|Afu1g00180-T|Coding||c.-362G>A|||||362|,A|downstream_gene_variant|MODIFIER|Afu1g00150|Afu1g00150|transcript|Afu1g00150-T|Coding||c.*4181G>A|||||4181|,A|downstream_gene_variant|MODIFIER|Afu1g00160|Afu1g00160|transcript|Afu1g00160-T|Coding||c.*1217G>A|||||1217|,A|downstream_gene_variant|MODIFIER|Afu1g00170|Afu1g00170|transcript|Afu1g00170-T|Coding||c.*416G>A|||||416|,A|intergenic_region|MODIFIER|Afu1g00170-Afu1g00180|Afu1g00170-Afu1g00180|intergenic_region|Afu1g00170-Afu1g00180|||n.31198G>A||||||	GT:DP:RO:QR:AO:QA:GL	1/1:22:0:0:22:788:-19.8835,-6.62266,0
Chr1_A_fumigatus_Af293	31204	.	G	A	227.335	.	AB=0;ABP=0;AC=2;AF=1;AN=2;AO=28;CIGAR=1X;DP=30;DPB=30;DPRA=0;EPP=3.32051;EPPR=0;GTI=0;LEN=1;MEANALT=2;MQM=13.6429;MQMR=100;NS=1;NUMALT=1;ODDS=41.342;PAIRED=0.25;PAIREDR=0;PAO=0;PQA=0;PQR=0;PRO=0;QA=1003;QR=60;RO=0;RPL=0;RPP=63.8115;RPPR=5.18177;RPR=28;RUN=1;SAF=13;SAP=3.32051;SAR=15;SRF=0;SRP=5.18177;SRR=0;TYPE=snp;ANN=A|upstream_gene_variant|MODIFIER|Afu1g00180|Afu1g00180|transcript|Afu1g00180-T|Coding||c.-356G>A|||||356|,A|downstream_gene_variant|MODIFIER|Afu1g00150|Afu1g00150|transcript|Afu1g00150-T|Coding||c.*4187G>A|||||4187|,A|downstream_gene_variant|MODIFIER|Afu1g00160|Afu1g00160|transcript|Afu1g00160-T|Coding||c.*1223G>A|||||1223|,A|downstream_gene_variant|MODIFIER|Afu1g00170|Afu1g00170|transcript|Afu1g00170-T|Coding||c.*422G>A|||||422|,A|intergenic_region|MODIFIER|Afu1g00170-Afu1g00180|Afu1g00170-Afu1g00180|intergenic_region|Afu1g00170-Afu1g00180|||n.31204G>A||||||	GT:DP:RO:QR:AO:QA:GL	1/1:29:0:0:28:1003:-32.8733,-8.42884,0
Chr1_A_fumigatus_Af293	31219	.	C	T	594.357	.	AB=0;ABP=0;AC=2;AF=1;AN=2;AO=48;CIGAR=1X;DP=49;DPB=49;DPRA=0;EPP=3.73412;EPPR=0;GTI=0;LEN=1;MEANALT=1;MQM=18.3333;MQMR=100;NS=1;NUMALT=1;ODDS=69.0679;PAIRED=0.25;PAIREDR=0;PAO=0;PQA=0;PQR=0;PRO=0;QA=1791;QR=60;RO=0;RPL=0;RPP=107.241;RPPR=5.18177;RPR=48;RUN=1;SAF=22;SAP=3.73412;SAR=26;SRF=0;SRP=5.18177;SRR=0;TYPE=snp;ANN=T|upstream_gene_variant|MODIFIER|Afu1g00180|Afu1g00180|transcript|Afu1g00180-T|Coding||c.-341C>T|||||341|,T|downstream_gene_variant|MODIFIER|Afu1g00150|Afu1g00150|transcript|Afu1g00150-T|Coding||c.*4202C>T|||||4202|,T|downstream_gene_variant|MODIFIER|Afu1g00160|Afu1g00160|transcript|Afu1g00160-T|Coding||c.*1238C>T|||||1238|,T|downstream_gene_variant|MODIFIER|Afu1g00170|Afu1g00170|transcript|Afu1g00170-T|Coding||c.*437C>T|||||437|,T|intergenic_region|MODIFIER|Afu1g00170-Afu1g00180|Afu1g00170-Afu1g00180|intergenic_region|Afu1g00170-Afu1g00180|||n.31219C>T||||||	GT:DP:RO:QR:AO:QA:GL	1/1:48:0:0:48:1791:-75.9089,-14.4494,0
Chr1_A_fumigatus_Af293	31232	.	A	T	878.627	.	AB=0;ABP=0;AC=2;AF=1;AN=2;AO=61;CIGAR=1X;DP=62;DPB=62;DPRA=0;EPP=5.89373;EPPR=0;GTI=0;LEN=1;MEANALT=1;MQM=19.377;MQMR=100;NS=1;NUMALT=1;ODDS=87.0897;PAIRED=0.213115;PAIREDR=0;PAO=0;PQA=0;PQR=0;PRO=0;QA=2281;QR=60;RO=0;RPL=4;RPP=103.005;RPPR=5.18177;RPR=57;RUN=1;SAF=26;SAP=5.89373;SAR=35;SRF=0;SRP=5.18177;SRR=0;TYPE=snp;ANN=T|upstream_gene_variant|MODIFIER|Afu1g00180|Afu1g00180|transcript|Afu1g00180-T|Coding||c.-328A>T|||||328|,T|downstream_gene_variant|MODIFIER|Afu1g00150|Afu1g00150|transcript|Afu1g00150-T|Coding||c.*4215A>T|||||4215|,T|downstream_gene_variant|MODIFIER|Afu1g00160|Afu1g00160|transcript|Afu1g00160-T|Coding||c.*1251A>T|||||1251|,T|downstream_gene_variant|MODIFIER|Afu1g00170|Afu1g00170|transcript|Afu1g00170-T|Coding||c.*450A>T|||||450|,T|intergenic_region|MODIFIER|Afu1g00170-Afu1g00180|Afu1g00170-Afu1g00180|intergenic_region|Afu1g00170-Afu1g00180|||n.31232A>T||||||	GT:DP:RO:QR:AO:QA:GL	1/1:61:0:0:61:2281:-103.062,-18.3628,0
Chr1_A_fumigatus_Af293	31253	.	G	A	1445.85	.	AB=0;ABP=0;AC=2;AF=1;AN=2;AO=94;CIGAR=1X;DP=95;DPB=95;DPRA=0;EPP=12.2506;EPPR=0;GTI=0;LEN=1;MEANALT=1;MQM=18.6383;MQMR=100;NS=1;NUMALT=1;ODDS=132.837;PAIRED=0.234043;PAIREDR=0;PAO=0;PQA=0;PQR=0;PRO=0;QA=3591;QR=60;RO=0;RPL=29;RPP=32.9489;RPPR=5.18177;RPR=65;RUN=1;SAF=54;SAP=7.53805;SAR=40;SRF=0;SRP=5.18177;SRR=0;TYPE=snp;ANN=A|upstream_gene_variant|MODIFIER|Afu1g00180|Afu1g00180|transcript|Afu1g00180-T|Coding||c.-307G>A|||||307|,A|downstream_gene_variant|MODIFIER|Afu1g00150|Afu1g00150|transcript|Afu1g00150-T|Coding||c.*4236G>A|||||4236|,A|downstream_gene_variant|MODIFIER|Afu1g00160|Afu1g00160|transcript|Afu1g00160-T|Coding||c.*1272G>A|||||1272|,A|downstream_gene_variant|MODIFIER|Afu1g00170|Afu1g00170|transcript|Afu1g00170-T|Coding||c.*471G>A|||||471|,A|intergenic_region|MODIFIER|Afu1g00170-Afu1g00180|Afu1g00170-Afu1g00180|intergenic_region|Afu1g00170-Afu1g00180|||n.31253G>A||||||	GT:DP:RO:QR:AO:QA:GL	1/1:94:0:0:94:3591:-152.251,-28.2968,0
Chr1_A_fumigatus_Af293	31311	.	A	T	2221.49	.	AB=0;ABP=0;AC=2;AF=1;AN=2;AO=138;CIGAR=1X;DP=139;DPB=139;DPRA=0;EPP=4.01736;EPPR=0;GTI=0;LEN=1;MEANALT=1;MQM=18.7029;MQMR=100;NS=1;NUMALT=1;ODDS=193.834;PAIRED=0.144928;PAIREDR=0;PAO=0;PQA=0;PQR=0;PRO=0;QA=4862;QR=60;RO=0;RPL=71;RPP=3.26206;RPPR=5.18177;RPR=67;RUN=1;SAF=78;SAP=8.10854;SAR=60;SRF=0;SRP=5.18177;SRR=0;TYPE=snp;ANN=T|upstream_gene_variant|MODIFIER|Afu1g00180|Afu1g00180|transcript|Afu1g00180-T|Coding||c.-249A>T|||||249|,T|downstream_gene_variant|MODIFIER|Afu1g00150|Afu1g00150|transcript|Afu1g00150-T|Coding||c.*4294A>T|||||4294|,T|downstream_gene_variant|MODIFIER|Afu1g00160|Afu1g00160|transcript|Afu1g00160-T|Coding||c.*1330A>T|||||1330|,T|downstream_gene_variant|MODIFIER|Afu1g00170|Afu1g00170|transcript|Afu1g00170-T|Coding||c.*529A>T|||||529|,T|downstream_gene_variant|MODIFIER|Afu1g00200|Afu1g00200|transcript|Afu1g00200-T|Coding||c.*4968T>A|||||4968|,T|intergenic_region|MODIFIER|Afu1g00170-Afu1g00180|Afu1g00170-Afu1g00180|intergenic_region|Afu1g00170-Afu1g00180|||n.31311A>T||||||	GT:DP:RO:QR:AO:QA:GL	1/1:138:0:0:138:4862:-226.288,-41.5421,0
Chr1_A_fumigatus_Af293	31317	.	A	G	2028.69	.	AB=0;ABP=0;AC=2;AF=1;AN=2;AO=127;CIGAR=1X;DP=128;DPB=128;DPRA=0;EPP=12.0553;EPPR=0;GTI=0;LEN=1;MEANALT=1;MQM=18.4488;MQMR=100;NS=1;NUMALT=1;ODDS=178.585;PAIRED=0.141732;PAIREDR=0;PAO=0;PQA=0;PQR=0;PRO=0;QA=4593;QR=60;RO=0;RPL=73;RPP=9.18275;RPPR=5.18177;RPR=54;RUN=1;SAF=75;SAP=12.0553;SAR=52;SRF=0;SRP=5.18177;SRR=0;TYPE=snp;ANN=G|upstream_gene_variant|MODIFIER|Afu1g00180|Afu1g00180|transcript|Afu1g00180-T|Coding||c.-243A>G|||||243|,G|downstream_gene_variant|MODIFIER|Afu1g00150|Afu1g00150|transcript|Afu1g00150-T|Coding||c.*4300A>G|||||4300|,G|downstream_gene_variant|MODIFIER|Afu1g00160|Afu1g00160|transcript|Afu1g00160-T|Coding||c.*1336A>G|||||1336|,G|downstream_gene_variant|MODIFIER|Afu1g00170|Afu1g00170|transcript|Afu1g00170-T|Coding||c.*535A>G|||||535|,G|downstream_gene_variant|MODIFIER|Afu1g00200|Afu1g00200|transcript|Afu1g00200-T|Coding||c.*4962T>C|||||4962|,G|intergenic_region|MODIFIER|Afu1g00170-Afu1g00180|Afu1g00170-Afu1g00180|intergenic_region|Afu1g00170-Afu1g00180|||n.31317A>G||||||	GT:DP:RO:QR:AO:QA:GL	1/1:127:0:0:127:4593:-208.741,-38.2308,0
Chr1_A_fumigatus_Af293	31323	.	A	G	1860.44	.	AB=0;ABP=0;AC=2;AF=1;AN=2;AO=122;CIGAR=1X;DP=123;DPB=123;DPRA=0;EPP=31.4886;EPPR=0;GTI=0;LEN=1;MEANALT=1;MQM=18.1066;MQMR=100;NS=1;NUMALT=1;ODDS=171.654;PAIRED=0.139344;PAIREDR=0;PAO=0;PQA=0;PQR=0;PRO=0;QA=4461;QR=60;RO=0;RPL=84;RPP=40.6729;RPPR=5.18177;RPR=38;RUN=1;SAF=73;SAP=13.2625;SAR=49;SRF=0;SRP=5.18177;SRR=0;TYPE=snp;ANN=G|upstream_gene_variant|MODIFIER|Afu1g00180|Afu1g00180|transcript|Afu1g00180-T|Coding||c.-237A>G|||||237|,G|downstream_gene_variant|MODIFIER|Afu1g00150|Afu1g00150|transcript|Afu1g00150-T|Coding||c.*4306A>G|||||4306|,G|downstream_gene_variant|MODIFIER|Afu1g00160|Afu1g00160|transcript|Afu1g00160-T|Coding||c.*1342A>G|||||1342|,G|downstream_gene_variant|MODIFIER|Afu1g00170|Afu1g00170|transcript|Afu1g00170-T|Coding||c.*541A>G|||||541|,G|downstream_gene_variant|MODIFIER|Afu1g00200|Afu1g00200|transcript|Afu1g00200-T|Coding||c.*4956T>C|||||4956|,G|intergenic_region|MODIFIER|Afu1g00170-Afu1g00180|Afu1g00170-Afu1g00180|intergenic_region|Afu1g00170-Afu1g00180|||n.31323A>G||||||	GT:DP:RO:QR:AO:QA:GL	1/1:122:0:0:122:4461:-197.198,-36.7257,0
Chr1_A_fumigatus_Af293	31332	.	GAG	AAA	1750.67	.	AB=0;ABP=0;AC=2;AF=1;AN=2;AO=121;CIGAR=1X1M1X;DP=123;DPB=128.333;DPRA=0;EPP=20.2565;EPPR=5.18177;GTI=0;LEN=3;MEANALT=1;MQM=15.4711;MQMR=8;NS=1;NUMALT=1;ODDS=175.406;PAIRED=0.132231;PAIREDR=0;PAO=12;PQA=356;PQR=0;PRO=0;QA=4361;QR=37;RO=1;RPL=80;RPP=30.3062;RPPR=5.18177;RPR=41;RUN=1;SAF=75;SAP=18.1029;SAR=46;SRF=1;SRP=5.18177;SRR=0;TYPE=complex;ANN=AAA|upstream_gene_variant|MODIFIER|Afu1g00180|Afu1g00180|transcript|Afu1g00180-T|Coding||c.-228_-226delGAGinsAAA|||||228|,AAA|downstream_gene_variant|MODIFIER|Afu1g00150|Afu1g00150|transcript|Afu1g00150-T|Coding||c.*4315_*4317delGAGinsAAA|||||4315|,AAA|downstream_gene_variant|MODIFIER|Afu1g00160|Afu1g00160|transcript|Afu1g00160-T|Coding||c.*1351_*1353delGAGinsAAA|||||1351|,AAA|downstream_gene_variant|MODIFIER|Afu1g00170|Afu1g00170|transcript|Afu1g00170-T|Coding||c.*550_*552delGAGinsAAA|||||550|,AAA|downstream_gene_variant|MODIFIER|Afu1g00200|Afu1g00200|transcript|Afu1g00200-T|Coding||c.*4945_*4947delCTCinsTTT|||||4947|,AAA|intergenic_region|MODIFIER|Afu1g00170-Afu1g00180|Afu1g00170-Afu1g00180|intergenic_region|Afu1g00170-Afu1g00180|||n.31332_31334delGAGinsAAA||||||	GT:DP:RO:QR:AO:QA:GL	1/1:122:1:37:121:4361:-183.58,-39.5385,0
Chr1_A_fumigatus_Af293	31385	.	ACGCGCAAAAC	GCTCTCAAGAT	434.914	.	AB=0;ABP=0;AC=2;AF=1;AN=2;AO=78;CIGAR=1X1M1X1M1X3M1X1M1X;DP=80;DPB=94.2727;DPRA=0;EPP=16.4846;EPPR=0;GTI=0;LEN=11;MEANALT=2;MQM=5.11538;MQMR=0;NS=1;NUMALT=1;ODDS=100.143;PAIRED=0.0512821;PAIREDR=0;PAO=33;PQA=714;PQR=0;PRO=0;QA=2960;QR=0;RO=0;RPL=31;RPP=10.1372;RPPR=0;RPR=47;RUN=1;SAF=33;SAP=7.01917;SAR=45;SRF=0;SRP=0;SRR=0;TYPE=complex;ANN=GCTCTCAAGAT|upstream_gene_variant|MODIFIER|Afu1g00180|Afu1g00180|transcript|Afu1g00180-T|Coding||c.-175_-165delACGCGCAAAACinsGCTCTCAAGAT|||||175|,GCTCTCAAGAT|downstream_gene_variant|MODIFIER|Afu1g00150|Afu1g00150|transcript|Afu1g00150-T|Coding||c.*4368_*4378delACGCGCAAAACinsGCTCTCAAGAT|||||4368|,GCTCTCAAGAT|downstream_gene_variant|MODIFIER|Afu1g00160|Afu1g00160|transcript|Afu1g00160-T|Coding||c.*1404_*1414delACGCGCAAAACinsGCTCTCAAGAT|||||1404|,GCTCTCAAGAT|downstream_gene_variant|MODIFIER|Afu1g00170|Afu1g00170|transcript|Afu1g00170-T|Coding||c.*603_*613delACGCGCAAAACinsGCTCTCAAGAT|||||603|,GCTCTCAAGAT|downstream_gene_variant|MODIFIER|Afu1g00200|Afu1g00200|transcript|Afu1g00200-T|Coding||c.*4884_*4894delGTTTTGCGCGTinsATCTTGAGAGC|||||4894|,GCTCTCAAGAT|intergenic_region|MODIFIER|Afu1g00170-Afu1g00180|Afu1g00170-Afu1g00180|intergenic_region|Afu1g00170-Afu1g00180|||n.31385_31395delACGCGCAAAACinsGCTCTCAAGAT||||||	GT:DP:RO:QR:AO:QA:GL	1/1:79:0:0:78:2960:-49.0817,-33.4143,0
Chr1_A_fumigatus_Af293	31418	.	C	A	1117.46	.	AB=0;ABP=0;AC=2;AF=1;AN=2;AO=133;CIGAR=1X;DP=135;DPB=135;DPRA=0;EPP=4.98585;EPPR=7.35324;GTI=0;LEN=1;MEANALT=1;MQM=9.73684;MQMR=54;NS=1;NUMALT=1;ODDS=183.631;PAIRED=0.0827068;PAIREDR=0;PAO=0;PQA=0;PQR=0;PRO=0;QA=5017;QR=94;RO=1;RPL=75;RPP=7.72876;RPPR=7.35324;RPR=58;RUN=1;SAF=63;SAP=3.81032;SAR=70;SRF=1;SRP=3.0103;SRR=0;TYPE=snp;ANN=A|upstream_gene_variant|MODIFIER|Afu1g00180|Afu1g00180|transcript|Afu1g00180-T|Coding||c.-142C>A|||||142|,A|downstream_gene_variant|MODIFIER|Afu1g00150|Afu1g00150|transcript|Afu1g00150-T|Coding||c.*4401C>A|||||4401|,A|downstream_gene_variant|MODIFIER|Afu1g00160|Afu1g00160|transcript|Afu1g00160-T|Coding||c.*1437C>A|||||1437|,A|downstream_gene_variant|MODIFIER|Afu1g00170|Afu1g00170|transcript|Afu1g00170-T|Coding||c.*636C>A|||||636|,A|downstream_gene_variant|MODIFIER|Afu1g00200|Afu1g00200|transcript|Afu1g00200-T|Coding||c.*4861G>T|||||4861|,A|intergenic_region|MODIFIER|Afu1g00170-Afu1g00180|Afu1g00170-Afu1g00180|intergenic_region|Afu1g00170-Afu1g00180|||n.31418C>A||||||	GT:DP:RO:QR:AO:QA:GL	1/1:134:1:34:133:5017:-115.071,-39.5389,0
Chr1_A_fumigatus_Af293	31446	.	A	C	1955.9	.	AB=0;ABP=0;AC=2;AF=1;AN=2;AO=147;CIGAR=1X;DP=148;DPB=148;DPRA=0;EPP=9.52472;EPPR=0;GTI=0;LEN=1;MEANALT=1;MQM=15.3265;MQMR=100;NS=1;NUMALT=1;ODDS=206.311;PAIRED=0.108844;PAIREDR=0;PAO=0;PQA=0;PQR=0;PRO=0;QA=5627;QR=60;RO=0;RPL=56;RPP=21.1059;RPPR=5.18177;RPR=91;RUN=1;SAF=74;SAP=3.02507;SAR=73;SRF=0;SRP=5.18177;SRR=0;TYPE=snp;ANN=C|upstream_gene_variant|MODIFIER|Afu1g00180|Afu1g00180|transcript|Afu1g00180-T|Coding||c.-114A>C|||||114|,C|downstream_gene_variant|MODIFIER|Afu1g00150|Afu1g00150|transcript|Afu1g00150-T|Coding||c.*4429A>C|||||4429|,C|downstream_gene_variant|MODIFIER|Afu1g00160|Afu1g00160|transcript|Afu1g00160-T|Coding||c.*1465A>C|||||1465|,C|downstream_gene_variant|MODIFIER|Afu1g00170|Afu1g00170|transcript|Afu1g00170-T|Coding||c.*664A>C|||||664|,C|downstream_gene_variant|MODIFIER|Afu1g00200|Afu1g00200|transcript|Afu1g00200-T|Coding||c.*4833T>G|||||4833|,C|intergenic_region|MODIFIER|Afu1g00170-Afu1g00180|Afu1g00170-Afu1g00180|intergenic_region|Afu1g00170-Afu1g00180|||n.31446A>C||||||	GT:DP:RO:QR:AO:QA:GL	1/1:147:0:0:147:5627:-201.602,-44.2514,0
Chr1_A_fumigatus_Af293	31469	.	TT	AC	2368.8	.	AB=0;ABP=0;AC=2;AF=1;AN=2;AO=146;CIGAR=2X;DP=148;DPB=147.5;DPRA=0;EPP=3.24827;EPPR=0;GTI=0;LEN=2;MEANALT=2;MQM=18.6233;MQMR=0;NS=1;NUMALT=1;ODDS=204.925;PAIRED=0.164384;PAIREDR=0;PAO=0;PQA=0;PQR=0;PRO=0;QA=5502;QR=0;RO=0;RPL=63;RPP=8.95954;RPPR=0;RPR=83;RUN=1;SAF=82;SAP=7.82918;SAR=64;SRF=0;SRP=0;SRR=0;TYPE=mnp;ANN=AC|upstream_gene_variant|MODIFIER|Afu1g00180|Afu1g00180|transcript|Afu1g00180-T|Coding||c.-91_-90delTTinsAC|||||91|,AC|downstream_gene_variant|MODIFIER|Afu1g00150|Afu1g00150|transcript|Afu1g00150-T|Coding||c.*4452_*4453delTTinsAC|||||4452|,AC|downstream_gene_variant|MODIFIER|Afu1g00160|Afu1g00160|transcript|Afu1g00160-T|Coding||c.*1488_*1489delTTinsAC|||||1488|,AC|downstream_gene_variant|MODIFIER|Afu1g00170|Afu1g00170|transcript|Afu1g00170-T|Coding||c.*687_*688delTTinsAC|||||687|,AC|downstream_gene_variant|MODIFIER|Afu1g00200|Afu1g00200|transcript|Afu1g00200-T|Coding||c.*4809_*4810delAAinsGT|||||4810|,AC|intergenic_region|MODIFIER|Afu1g00170-Afu1g00180|Afu1g00170-Afu1g00180|intergenic_region|Afu1g00170-Afu1g00180|||n.31469_31470delTTinsAC||||||	GT:DP:RO:QR:AO:QA:GL	1/1:147:0:0:146:5502:-241.519,-43.9504,0
Chr1_A_fumigatus_Af293	31477	.	A	T	2489.89	.	AB=0;ABP=0;AC=2;AF=1;AN=2;AO=156;CIGAR=1X;DP=157;DPB=157;DPRA=0;EPP=3.90116;EPPR=0;GTI=0;LEN=1;MEANALT=1;MQM=18.1474;MQMR=100;NS=1;NUMALT=1;ODDS=218.788;PAIRED=0.173077;PAIREDR=0;PAO=0;PQA=0;PQR=0;PRO=0;QA=5945;QR=60;RO=0;RPL=76;RPP=3.23302;RPPR=5.18177;RPR=80;RUN=1;SAF=86;SAP=6.57374;SAR=70;SRF=0;SRP=5.18177;SRR=0;TYPE=snp;ANN=T|upstream_gene_variant|MODIFIER|Afu1g00180|Afu1g00180|transcript|Afu1g00180-T|Coding||c.-83A>T|||||83|,T|downstream_gene_variant|MODIFIER|Afu1g00150|Afu1g00150|transcript|Afu1g00150-T|Coding||c.*4460A>T|||||4460|,T|downstream_gene_variant|MODIFIER|Afu1g00160|Afu1g00160|transcript|Afu1g00160-T|Coding||c.*1496A>T|||||1496|,T|downstream_gene_variant|MODIFIER|Afu1g00170|Afu1g00170|transcript|Afu1g00170-T|Coding||c.*695A>T|||||695|,T|downstream_gene_variant|MODIFIER|Afu1g00200|Afu1g00200|transcript|Afu1g00200-T|Coding||c.*4802T>A|||||4802|,T|intergenic_region|MODIFIER|Afu1g00170-Afu1g00180|Afu1g00170-Afu1g00180|intergenic_region|Afu1g00170-Afu1g00180|||n.31477A>T||||||	GT:DP:RO:QR:AO:QA:GL	1/1:156:0:0:156:5945:-253.041,-46.9607,0
Chr1_A_fumigatus_Af293	31516	.	C	G	1673.03	.	AB=0;ABP=0;AC=2;AF=1;AN=2;AO=107;CIGAR=1X;DP=108;DPB=108;DPRA=0;EPP=7.57648;EPPR=0;GTI=0;LEN=1;MEANALT=1;MQM=19.2897;MQMR=100;NS=1;NUMALT=1;ODDS=150.859;PAIRED=0.17757;PAIREDR=0;PAO=0;PQA=0;PQR=0;PRO=0;QA=3880;QR=60;RO=0;RPL=89;RPP=105.313;RPPR=5.18177;RPR=18;RUN=1;SAF=61;SAP=7.57648;SAR=46;SRF=0;SRP=5.18177;SRR=0;TYPE=snp;ANN=G|upstream_gene_variant|MODIFIER|Afu1g00180|Afu1g00180|transcript|Afu1g00180-T|Coding||c.-44C>G|||||44|,G|downstream_gene_variant|MODIFIER|Afu1g00150|Afu1g00150|transcript|Afu1g00150-T|Coding||c.*4499C>G|||||4499|,G|downstream_gene_variant|MODIFIER|Afu1g00160|Afu1g00160|transcript|Afu1g00160-T|Coding||c.*1535C>G|||||1535|,G|downstream_gene_variant|MODIFIER|Afu1g00170|Afu1g00170|transcript|Afu1g00170-T|Coding||c.*734C>G|||||734|,G|downstream_gene_variant|MODIFIER|Afu1g00200|Afu1g00200|transcript|Afu1g00200-T|Coding||c.*4763G>C|||||4763|,G|intergenic_region|MODIFIER|Afu1g00170-Afu1g00180|Afu1g00170-Afu1g00180|intergenic_region|Afu1g00170-Afu1g00180|||n.31516C>G||||||	GT:DP:RO:QR:AO:QA:GL	1/1:107:0:0:107:3880:-182.584,-32.2102,0
Chr1_A_fumigatus_Af293	31547	.	G	A	449.43	.	AB=0;ABP=0;AC=2;AF=1;AN=2;AO=42;CIGAR=1X;DP=43;DPB=43;DPRA=0;EPP=3.21711;EPPR=0;GTI=0;LEN=1;MEANALT=1;MQM=15.881;MQMR=100;NS=1;NUMALT=1;ODDS=60.7501;PAIRED=0.285714;PAIREDR=0;PAO=0;PQA=0;PQR=0;PRO=0;QA=1493;QR=60;RO=0;RPL=42;RPP=94.2121;RPPR=5.18177;RPR=0;RUN=1;SAF=22;SAP=3.21711;SAR=20;SRF=0;SRP=5.18177;SRR=0;TYPE=snp;ANN=A|upstream_gene_variant|MODIFIER|Afu1g00180|Afu1g00180|transcript|Afu1g00180-T|Coding||c.-13G>A|||||13|,A|downstream_gene_variant|MODIFIER|Afu1g00150|Afu1g00150|transcript|Afu1g00150-T|Coding||c.*4530G>A|||||4530|,A|downstream_gene_variant|MODIFIER|Afu1g00160|Afu1g00160|transcript|Afu1g00160-T|Coding||c.*1566G>A|||||1566|,A|downstream_gene_variant|MODIFIER|Afu1g00170|Afu1g00170|transcript|Afu1g00170-T|Coding||c.*765G>A|||||765|,A|downstream_gene_variant|MODIFIER|Afu1g00200|Afu1g00200|transcript|Afu1g00200-T|Coding||c.*4732C>T|||||4732|,A|intergenic_region|MODIFIER|Afu1g00170-Afu1g00180|Afu1g00170-Afu1g00180|intergenic_region|Afu1g00170-Afu1g00180|||n.31547G>A||||||	GT:DP:RO:QR:AO:QA:GL	1/1:42:0:0:42:1493:-59.4512,-12.6433,0
Chr1_A_fumigatus_Af293	31557	.	C	G	237.793	.	AB=0;ABP=0;AC=2;AF=1;AN=2;AO=29;CIGAR=1X;DP=30;DPB=30;DPRA=0;EPP=3.08518;EPPR=0;GTI=0;LEN=1;MEANALT=1;MQM=13.1379;MQMR=100;NS=1;NUMALT=1;ODDS=42.7283;PAIRED=0.310345;PAIREDR=0;PAO=0;PQA=0;PQR=0;PRO=0;QA=1057;QR=60;RO=0;RPL=29;RPP=65.983;RPPR=5.18177;RPR=0;RUN=1;SAF=15;SAP=3.08518;SAR=14;SRF=0;SRP=5.18177;SRR=0;TYPE=snp;ANN=G|upstream_gene_variant|MODIFIER|Afu1g00180|Afu1g00180|transcript|Afu1g00180-T|Coding||c.-3C>G|||||3|,G|downstream_gene_variant|MODIFIER|Afu1g00150|Afu1g00150|transcript|Afu1g00150-T|Coding||c.*4540C>G|||||4540|,G|downstream_gene_variant|MODIFIER|Afu1g00160|Afu1g00160|transcript|Afu1g00160-T|Coding||c.*1576C>G|||||1576|,G|downstream_gene_variant|MODIFIER|Afu1g00170|Afu1g00170|transcript|Afu1g00170-T|Coding||c.*775C>G|||||775|,G|downstream_gene_variant|MODIFIER|Afu1g00200|Afu1g00200|transcript|Afu1g00200-T|Coding||c.*4722G>C|||||4722|,G|intergenic_region|MODIFIER|Afu1g00170-Afu1g00180|Afu1g00170-Afu1g00180|intergenic_region|Afu1g00170-Afu1g00180|||n.31557C>G||||||	GT:DP:RO:QR:AO:QA:GL	1/1:29:0:0:29:1057:-34.1897,-8.72987,0
Chr1_A_fumigatus_Af293	34588	.	CTGACGA	TTGAAGT	284.114	.	AB=0;ABP=0;AC=2;AF=1;AN=2;AO=18;CIGAR=1X3M1X1M1X;DP=19;DPB=24.8571;DPRA=0;EPP=3.49285;EPPR=0;GTI=0;LEN=7;MEANALT=1;MQM=9.38889;MQMR=0;NS=1;NUMALT=1;ODDS=35.7968;PAIRED=0.277778;PAIREDR=0;PAO=12;PQA=402;PQR=0;PRO=0;QA=597;QR=0;RO=0;RPL=0;RPP=42.0968;RPPR=0;RPR=18;RUN=1;SAF=10;SAP=3.49285;SAR=8;SRF=0;SRP=0;SRR=0;TYPE=complex;ANN=TTGAAGT|downstream_gene_variant|MODIFIER|Afu1g00160|Afu1g00160|transcript|Afu1g00160-T|Coding||c.*4607_*4613delCTGACGAinsTTGAAGT|||||4607|,TTGAAGT|downstream_gene_variant|MODIFIER|Afu1g00170|Afu1g00170|transcript|Afu1g00170-T|Coding||c.*3806_*3812delCTGACGAinsTTGAAGT|||||3806|,TTGAAGT|downstream_gene_variant|MODIFIER|Afu1g00180|Afu1g00180|transcript|Afu1g00180-T|Coding||c.*2263_*2269delCTGACGAinsTTGAAGT|||||2263|,TTGAAGT|downstream_gene_variant|MODIFIER|Afu1g00200|Afu1g00200|transcript|Afu1g00200-T|Coding||c.*1685_*1691delTCGTCAGinsACTTCAA|||||1691|,TTGAAGT|intergenic_region|MODIFIER|Afu1g00180-Afu1g00200|Afu1g00180-Afu1g00200|intergenic_region|Afu1g00180-Afu1g00200|||n.34588_34594delCTGACGAinsTTGAAGT||||||	GT:DP:RO:QR:AO:QA:GL	1/1:18:0:0:18:597:-35.3849,-9.0309,0
Chr1_A_fumigatus_Af293	34603	.	A	G	448.643	.	AB=0;ABP=0;AC=2;AF=1;AN=2;AO=38;CIGAR=1X;DP=39;DPB=39;DPRA=0;EPP=8.7247;EPPR=0;GTI=0;LEN=1;MEANALT=1;MQM=17.9474;MQMR=100;NS=1;NUMALT=1;ODDS=55.2049;PAIRED=0.342105;PAIREDR=0;PAO=0;PQA=0;PQR=0;PRO=0;QA=1367;QR=60;RO=0;RPL=1;RPP=77.0689;RPPR=5.18177;RPR=37;RUN=1;SAF=23;SAP=6.66752;SAR=15;SRF=0;SRP=5.18177;SRR=0;TYPE=snp;ANN=G|downstream_gene_variant|MODIFIER|Afu1g00160|Afu1g00160|transcript|Afu1g00160-T|Coding||c.*4622A>G|||||4622|,G|downstream_gene_variant|MODIFIER|Afu1g00170|Afu1g00170|transcript|Afu1g00170-T|Coding||c.*3821A>G|||||3821|,G|downstream_gene_variant|MODIFIER|Afu1g00180|Afu1g00180|transcript|Afu1g00180-T|Coding||c.*2278A>G|||||2278|,G|downstream_gene_variant|MODIFIER|Afu1g00200|Afu1g00200|transcript|Afu1g00200-T|Coding||c.*1676T>C|||||1676|,G|intergenic_region|MODIFIER|Afu1g00180-Afu1g00200|Afu1g00180-Afu1g00200|intergenic_region|Afu1g00180-Afu1g00200|||n.34603A>G||||||	GT:DP:RO:QR:AO:QA:GL	1/1:38:0:0:38:1367:-57.427,-11.4391,0
Chr1_A_fumigatus_Af293	34652	.	G	A	2352.16	.	AB=0;ABP=0;AC=2;AF=1;AN=2;AO=99;CIGAR=1X;DP=100;DPB=100;DPRA=0;EPP=3.55865;EPPR=0;GTI=0;LEN=1;MEANALT=1;MQM=31.4949;MQMR=100;NS=1;NUMALT=1;ODDS=139.769;PAIRED=0.212121;PAIREDR=0;PAO=0;PQA=0;PQR=0;PRO=0;QA=3541;QR=60;RO=0;RPL=36;RPP=19.0002;RPPR=5.18177;RPR=63;RUN=1;SAF=57;SAP=7.94546;SAR=42;SRF=0;SRP=5.18177;SRR=0;TYPE=snp;ANN=A|downstream_gene_variant|MODIFIER|Afu1g00160|Afu1g00160|transcript|Afu1g00160-T|Coding||c.*4671G>A|||||4671|,A|downstream_gene_variant|MODIFIER|Afu1g00170|Afu1g00170|transcript|Afu1g00170-T|Coding||c.*3870G>A|||||3870|,A|downstream_gene_variant|MODIFIER|Afu1g00180|Afu1g00180|transcript|Afu1g00180-T|Coding||c.*2327G>A|||||2327|,A|downstream_gene_variant|MODIFIER|Afu1g00200|Afu1g00200|transcript|Afu1g00200-T|Coding||c.*1627C>T|||||1627|,A|intergenic_region|MODIFIER|Afu1g00180-Afu1g00200|Afu1g00180-Afu1g00200|intergenic_region|Afu1g00180-Afu1g00200|||n.34652G>A||||||	GT:DP:RO:QR:AO:QA:GL	1/1:99:0:0:99:3541:-240.655,-29.802,0
Chr1_A_fumigatus_Af293	34732	.	T	C	2256.16	.	AB=0;ABP=0;AC=2;AF=1;AN=2;AO=103;CIGAR=1X;DP=105;DPB=105;DPRA=0;EPP=14.1628;EPPR=7.35324;GTI=0;LEN=1;MEANALT=1;MQM=29.3301;MQMR=71;NS=1;NUMALT=1;ODDS=136.258;PAIRED=0.15534;PAIREDR=0;PAO=0;PQA=0;PQR=0;PRO=0;QA=3778;QR=95;RO=1;RPL=73;RPP=41.9914;RPPR=7.35324;RPR=30;RUN=1;SAF=53;SAP=3.20004;SAR=50;SRF=1;SRP=3.0103;SRR=0;TYPE=snp;ANN=C|downstream_gene_variant|MODIFIER|Afu1g00160|Afu1g00160|transcript|Afu1g00160-T|Coding||c.*4751T>C|||||4751|,C|downstream_gene_variant|MODIFIER|Afu1g00170|Afu1g00170|transcript|Afu1g00170-T|Coding||c.*3950T>C|||||3950|,C|downstream_gene_variant|MODIFIER|Afu1g00180|Afu1g00180|transcript|Afu1g00180-T|Coding||c.*2407T>C|||||2407|,C|downstream_gene_variant|MODIFIER|Afu1g00200|Afu1g00200|transcript|Afu1g00200-T|Coding||c.*1547A>G|||||1547|,C|intergenic_region|MODIFIER|Afu1g00180-Afu1g00200|Afu1g00180-Afu1g00200|intergenic_region|Afu1g00180-Afu1g00200|||n.34732T>C||||||	GT:DP:RO:QR:AO:QA:GL	1/1:104:1:35:103:3778:-233.14,-27.8861,0
Chr1_A_fumigatus_Af293	34752	.	G	T	1289.78	.	AB=0;ABP=0;AC=2;AF=1;AN=2;AO=71;CIGAR=1X;DP=72;DPB=72;DPRA=0;EPP=3.04088;EPPR=0;GTI=0;LEN=1;MEANALT=1;MQM=25.6338;MQMR=100;NS=1;NUMALT=1;ODDS=100.953;PAIRED=0.126761;PAIREDR=0;PAO=0;PQA=0;PQR=0;PRO=0;QA=2599;QR=60;RO=0;RPL=65;RPP=109.474;RPPR=5.18177;RPR=6;RUN=1;SAF=33;SAP=3.7749;SAR=38;SRF=0;SRP=5.18177;SRR=0;TYPE=snp;ANN=T|downstream_gene_variant|MODIFIER|Afu1g00160|Afu1g00160|transcript|Afu1g00160-T|Coding||c.*4771G>T|||||4771|,T|downstream_gene_variant|MODIFIER|Afu1g00170|Afu1g00170|transcript|Afu1g00170-T|Coding||c.*3970G>T|||||3970|,T|downstream_gene_variant|MODIFIER|Afu1g00180|Afu1g00180|transcript|Afu1g00180-T|Coding||c.*2427G>T|||||2427|,T|downstream_gene_variant|MODIFIER|Afu1g00200|Afu1g00200|transcript|Afu1g00200-T|Coding||c.*1527C>A|||||1527|,T|intergenic_region|MODIFIER|Afu1g00180-Afu1g00200|Afu1g00180-Afu1g00200|intergenic_region|Afu1g00180-Afu1g00200|||n.34752G>T||||||	GT:DP:RO:QR:AO:QA:GL	1/1:71:0:0:71:2599:-144.324,-21.3731,0
Chr1_A_fumigatus_Af293	34777	.	CCC	TCG	292.999	.	AB=0;ABP=0;AC=2;AF=1;AN=2;AO=33;CIGAR=1X1M1X;DP=34;DPB=37;DPRA=0;EPP=10.9724;EPPR=0;GTI=0;LEN=3;MEANALT=1;MQM=10.9394;MQMR=0;NS=1;NUMALT=1;ODDS=52.4323;PAIRED=0.151515;PAIREDR=0;PAO=6;PQA=148;PQR=0;PRO=0;QA=1202;QR=0;RO=0;RPL=33;RPP=74.6689;RPPR=0;RPR=0;RUN=1;SAF=11;SAP=10.9724;SAR=22;SRF=0;SRP=0;SRR=0;TYPE=complex;ANN=TCG|downstream_gene_variant|MODIFIER|Afu1g00160|Afu1g00160|transcript|Afu1g00160-T|Coding||c.*4796_*4798delCCCinsTCG|||||4796|,TCG|downstream_gene_variant|MODIFIER|Afu1g00170|Afu1g00170|transcript|Afu1g00170-T|Coding||c.*3995_*3997delCCCinsTCG|||||3995|,TCG|downstream_gene_variant|MODIFIER|Afu1g00180|Afu1g00180|transcript|Afu1g00180-T|Coding||c.*2452_*2454delCCCinsTCG|||||2452|,TCG|downstream_gene_variant|MODIFIER|Afu1g00200|Afu1g00200|transcript|Afu1g00200-T|Coding||c.*1500_*1502delGGGinsCGA|||||1502|,TCG|intergenic_region|MODIFIER|Afu1g00180-Afu1g00200|Afu1g00180-Afu1g00200|intergenic_region|Afu1g00180-Afu1g00200|||n.34777_34779delCCCinsTCG||||||	GT:DP:RO:QR:AO:QA:GL	1/1:33:0:0:33:1202:-42.5283,-11.7402,0
Chr1_A_fumigatus_Af293	34786	.	GG	CT	84.6164	.	AB=0;ABP=0;AC=2;AF=1;AN=2;AO=27;CIGAR=2X;DP=28;DPB=27.5;DPRA=0;EPP=9.52472;EPPR=0;GTI=0;LEN=2;MEANALT=1;MQM=8.03704;MQMR=0;NS=1;NUMALT=1;ODDS=19.4837;PAIRED=0.185185;PAIREDR=0;PAO=0;PQA=0;PQR=0;PRO=0;QA=975;QR=0;RO=0;RPL=27;RPP=61.6401;RPPR=0;RPR=0;RUN=1;SAF=9;SAP=9.52472;SAR=18;SRF=0;SRP=0;SRR=0;TYPE=mnp;ANN=CT|downstream_gene_variant|MODIFIER|Afu1g00160|Afu1g00160|transcript|Afu1g00160-T|Coding||c.*4805_*4806delGGinsCT|||||4805|,CT|downstream_gene_variant|MODIFIER|Afu1g00170|Afu1g00170|transcript|Afu1g00170-T|Coding||c.*4004_*4005delGGinsCT|||||4004|,CT|downstream_gene_variant|MODIFIER|Afu1g00180|Afu1g00180|transcript|Afu1g00180-T|Coding||c.*2461_*2462delGGinsCT|||||2461|,CT|downstream_gene_variant|MODIFIER|Afu1g00200|Afu1g00200|transcript|Afu1g00200-T|Coding||c.*1492_*1493delCCinsAG|||||1493|,CT|intergenic_region|MODIFIER|Afu1g00180-Afu1g00200|Afu1g00180-Afu1g00200|intergenic_region|Afu1g00180-Afu1g00200|||n.34786_34787delGGinsCT||||||	GT:DP:RO:QR:AO:QA:GL	1/1:27:0:0:27:975:-19.5033,-8.12781,0
Chr1_A_fumigatus_Af293	34874	.	G	C	89.9543	.	AB=0;ABP=0;AC=2;AF=1;AN=2;AO=21;CIGAR=1X;DP=22;DPB=22;DPRA=0;EPP=11.386;EPPR=0;GTI=0;LEN=1;MEANALT=1;MQM=7.7619;MQMR=100;NS=1;NUMALT=1;ODDS=20.7127;PAIRED=0.571429;PAIREDR=0;PAO=0;PQA=0;PQR=0;PRO=0;QA=719;QR=60;RO=0;RPL=5;RPP=15.5221;RPPR=5.18177;RPR=16;RUN=1;SAF=5;SAP=15.5221;SAR=16;SRF=0;SRP=5.18177;SRR=0;TYPE=snp;ANN=C|downstream_gene_variant|MODIFIER|Afu1g00160|Afu1g00160|transcript|Afu1g00160-T|Coding||c.*4893G>C|||||4893|,C|downstream_gene_variant|MODIFIER|Afu1g00170|Afu1g00170|transcript|Afu1g00170-T|Coding||c.*4092G>C|||||4092|,C|downstream_gene_variant|MODIFIER|Afu1g00180|Afu1g00180|transcript|Afu1g00180-T|Coding||c.*2549G>C|||||2549|,C|downstream_gene_variant|MODIFIER|Afu1g00200|Afu1g00200|transcript|Afu1g00200-T|Coding||c.*1405C>G|||||1405|,C|intergenic_region|MODIFIER|Afu1g00180-Afu1g00200|Afu1g00180-Afu1g00200|intergenic_region|Afu1g00180-Afu1g00200|||n.34874G>C||||||	GT:DP:RO:QR:AO:QA:GL	1/1:21:0:0:21:719:-14.6087,-6.32163,0
Chr1_A_fumigatus_Af293	34888	.	C	T	111.358	.	AB=0;ABP=0;AC=2;AF=1;AN=2;AO=21;CIGAR=1X;DP=22;DPB=22;DPRA=0;EPP=3.1137;EPPR=0;GTI=0;LEN=1;MEANALT=1;MQM=7.7619;MQMR=100;NS=1;NUMALT=1;ODDS=25.641;PAIRED=0.571429;PAIREDR=0;PAO=0;PQA=0;PQR=0;PRO=0;QA=747;QR=60;RO=0;RPL=10;RPP=3.1137;RPPR=5.18177;RPR=11;RUN=1;SAF=5;SAP=15.5221;SAR=16;SRF=0;SRP=5.18177;SRR=0;TYPE=snp;ANN=T|downstream_gene_variant|MODIFIER|Afu1g00160|Afu1g00160|transcript|Afu1g00160-T|Coding||c.*4907C>T|||||4907|,T|downstream_gene_variant|MODIFIER|Afu1g00170|Afu1g00170|transcript|Afu1g00170-T|Coding||c.*4106C>T|||||4106|,T|downstream_gene_variant|MODIFIER|Afu1g00180|Afu1g00180|transcript|Afu1g00180-T|Coding||c.*2563C>T|||||2563|,T|downstream_gene_variant|MODIFIER|Afu1g00200|Afu1g00200|transcript|Afu1g00200-T|Coding||c.*1391G>A|||||1391|,T|intergenic_region|MODIFIER|Afu1g00180-Afu1g00200|Afu1g00180-Afu1g00200|intergenic_region|Afu1g00180-Afu1g00200|||n.34888C>T||||||	GT:DP:RO:QR:AO:QA:GL	1/1:21:0:0:21:747:-14.6973,-6.32163,0
Chr1_A_fumigatus_Af293	34894	.	G	C	110.46	.	AB=0;ABP=0;AC=2;AF=1;AN=2;AO=20;CIGAR=1X;DP=21;DPB=21;DPRA=0;EPP=3.0103;EPPR=0;GTI=0;LEN=1;MEANALT=1;MQM=8;MQMR=100;NS=1;NUMALT=1;ODDS=25.4342;PAIRED=0.6;PAIREDR=0;PAO=0;PQA=0;PQR=0;PRO=0;QA=742;QR=60;RO=0;RPL=11;RPP=3.44459;RPPR=5.18177;RPR=9;RUN=1;SAF=5;SAP=13.8677;SAR=15;SRF=0;SRP=5.18177;SRR=0;TYPE=snp;ANN=C|downstream_gene_variant|MODIFIER|Afu1g00160|Afu1g00160|transcript|Afu1g00160-T|Coding||c.*4913G>C|||||4913|,C|downstream_gene_variant|MODIFIER|Afu1g00170|Afu1g00170|transcript|Afu1g00170-T|Coding||c.*4112G>C|||||4112|,C|downstream_gene_variant|MODIFIER|Afu1g00180|Afu1g00180|transcript|Afu1g00180-T|Coding||c.*2569G>C|||||2569|,C|downstream_gene_variant|MODIFIER|Afu1g00200|Afu1g00200|transcript|Afu1g00200-T|Coding||c.*1385C>G|||||1385|,C|intergenic_region|MODIFIER|Afu1g00180-Afu1g00200|Afu1g00180-Afu1g00200|intergenic_region|Afu1g00180-Afu1g00200|||n.34894G>C||||||	GT:DP:RO:QR:AO:QA:GL	1/1:20:0:0:20:742:-14.4255,-6.0206,0
Chr1_A_fumigatus_Af293	34906	.	G	A	93.3983	.	AB=0;ABP=0;AC=2;AF=1;AN=2;AO=16;CIGAR=1X;DP=18;DPB=18;DPRA=0;EPP=3.55317;EPPR=0;GTI=0;LEN=1;MEANALT=2;MQM=8.9375;MQMR=100;NS=1;NUMALT=1;ODDS=21.5057;PAIRED=0.5625;PAIREDR=0;PAO=0;PQA=0;PQR=0;PRO=0;QA=575;QR=60;RO=0;RPL=11;RPP=7.89611;RPPR=5.18177;RPR=5;RUN=1;SAF=4;SAP=11.6962;SAR=12;SRF=0;SRP=5.18177;SRR=0;TYPE=snp;ANN=A|downstream_gene_variant|MODIFIER|Afu1g00160|Afu1g00160|transcript|Afu1g00160-T|Coding||c.*4925G>A|||||4925|,A|downstream_gene_variant|MODIFIER|Afu1g00170|Afu1g00170|transcript|Afu1g00170-T|Coding||c.*4124G>A|||||4124|,A|downstream_gene_variant|MODIFIER|Afu1g00180|Afu1g00180|transcript|Afu1g00180-T|Coding||c.*2581G>A|||||2581|,A|downstream_gene_variant|MODIFIER|Afu1g00200|Afu1g00200|transcript|Afu1g00200-T|Coding||c.*1373C>T|||||1373|,A|intergenic_region|MODIFIER|Afu1g00180-Afu1g00200|Afu1g00180-Afu1g00200|intergenic_region|Afu1g00180-Afu1g00200|||n.34906G>A||||||	GT:DP:RO:QR:AO:QA:GL	1/1:17:0:0:16:575:-12.8305,-4.81648,0
Chr1_A_fumigatus_Af293	34911	.	GTGC	ATGT	55.3292	.	AB=0;ABP=0;AC=2;AF=1;AN=2;AO=16;CIGAR=1X2M1X;DP=17;DPB=17;DPRA=0;EPP=11.6962;EPPR=0;GTI=0;LEN=4;MEANALT=1;MQM=8.9375;MQMR=0;NS=1;NUMALT=1;ODDS=12.74;PAIRED=0.625;PAIREDR=0;PAO=1;PQA=3;PQR=0;PRO=0;QA=471;QR=0;RO=0;RPL=15;RPP=29.6108;RPPR=0;RPR=1;RUN=1;SAF=3;SAP=16.582;SAR=13;SRF=0;SRP=0;SRR=0;TYPE=complex;ANN=ATGT|downstream_gene_variant|MODIFIER|Afu1g00160|Afu1g00160|transcript|Afu1g00160-T|Coding||c.*4930_*4933delGTGCinsATGT|||||4930|,ATGT|downstream_gene_variant|MODIFIER|Afu1g00170|Afu1g00170|transcript|Afu1g00170-T|Coding||c.*4129_*4132delGTGCinsATGT|||||4129|,ATGT|downstream_gene_variant|MODIFIER|Afu1g00180|Afu1g00180|transcript|Afu1g00180-T|Coding||c.*2586_*2589delGTGCinsATGT|||||2586|,ATGT|downstream_gene_variant|MODIFIER|Afu1g00200|Afu1g00200|transcript|Afu1g00200-T|Coding||c.*1365_*1368delGCACinsACAT|||||1368|,ATGT|intergenic_region|MODIFIER|Afu1g00180-Afu1g00200|Afu1g00180-Afu1g00200|intergenic_region|Afu1g00180-Afu1g00200|||n.34911_34914delGTGCinsATGT||||||	GT:DP:RO:QR:AO:QA:GL	1/1:16:0:0:16:471:-12.77,-5.11751,0
Chr1_A_fumigatus_Af293	34921	.	TA	GG	79.0256	.	AB=0;ABP=0;AC=2;AF=1;AN=2;AO=15;CIGAR=2X;DP=16;DPB=15.5;DPRA=0;EPP=10.1038;EPPR=0;GTI=0;LEN=2;MEANALT=1;MQM=10.7333;MQMR=0;NS=1;NUMALT=1;ODDS=18.1963;PAIRED=0.666667;PAIREDR=0;PAO=0;PQA=0;PQR=0;PRO=0;QA=558;QR=0;RO=0;RPL=14;RPP=27.4756;RPPR=0;RPR=1;RUN=1;SAF=3;SAP=14.7363;SAR=12;SRF=0;SRP=0;SRR=0;TYPE=mnp;ANN=GG|downstream_gene_variant|MODIFIER|Afu1g00160|Afu1g00160|transcript|Afu1g00160-T|Coding||c.*4940_*4941delTAinsGG|||||4940|,GG|downstream_gene_variant|MODIFIER|Afu1g00170|Afu1g00170|transcript|Afu1g00170-T|Coding||c.*4139_*4140delTAinsGG|||||4139|,GG|downstream_gene_variant|MODIFIER|Afu1g00180|Afu1g00180|transcript|Afu1g00180-T|Coding||c.*2596_*2597delTAinsGG|||||2596|,GG|downstream_gene_variant|MODIFIER|Afu1g00200|Afu1g00200|transcript|Afu1g00200-T|Coding||c.*1357_*1358delTAinsCC|||||1358|,GG|intergenic_region|MODIFIER|Afu1g00180-Afu1g00200|Afu1g00180-Afu1g00200|intergenic_region|Afu1g00180-Afu1g00200|||n.34921_34922delTAinsGG||||||	GT:DP:RO:QR:AO:QA:GL	1/1:15:0:0:15:558:-14.4797,-4.51545,0
Chr1_A_fumigatus_Af293	35016	.	A	G	67.7929	.	AB=0;ABP=0;AC=2;AF=1;AN=2;AO=7;CIGAR=1X;DP=8;DPB=8;DPRA=0;EPP=3.32051;EPPR=0;GTI=0;LEN=1;MEANALT=1;MQM=15.8571;MQMR=100;NS=1;NUMALT=1;ODDS=12.2298;PAIRED=1;PAIREDR=0;PAO=0;PQA=0;PQR=0;PRO=0;QA=251;QR=60;RO=0;RPL=4;RPP=3.32051;RPPR=5.18177;RPR=3;RUN=1;SAF=0;SAP=18.2106;SAR=7;SRF=0;SRP=5.18177;SRR=0;TYPE=snp;ANN=G|downstream_gene_variant|MODIFIER|Afu1g00170|Afu1g00170|transcript|Afu1g00170-T|Coding||c.*4234A>G|||||4234|,G|downstream_gene_variant|MODIFIER|Afu1g00180|Afu1g00180|transcript|Afu1g00180-T|Coding||c.*2691A>G|||||2691|,G|downstream_gene_variant|MODIFIER|Afu1g00200|Afu1g00200|transcript|Afu1g00200-T|Coding||c.*1263T>C|||||1263|,G|intergenic_region|MODIFIER|Afu1g00180-Afu1g00200|Afu1g00180-Afu1g00200|intergenic_region|Afu1g00180-Afu1g00200|||n.35016A>G||||||	GT:DP:RO:QR:AO:QA:GL	1/1:7:0:0:7:251:-10.0128,-2.10721,0
Chr1_A_fumigatus_Af293	36350	.	G	T	54.0883	.	AB=0;ABP=0;AC=2;AF=1;AN=2;AO=4;CIGAR=1X;DP=5;DPB=5;DPRA=0;EPP=5.18177;EPPR=0;GTI=0;LEN=1;MEANALT=1;MQM=23.75;MQMR=100;NS=1;NUMALT=1;ODDS=8.07091;PAIRED=0.5;PAIREDR=0;PAO=0;PQA=0;PQR=0;PRO=0;QA=125;QR=60;RO=0;RPL=0;RPP=11.6962;RPPR=5.18177;RPR=4;RUN=1;SAF=3;SAP=5.18177;SAR=1;SRF=0;SRP=5.18177;SRR=0;TYPE=snp;ANN=T|synonymous_variant|LOW|Afu1g00200|Afu1g00200|transcript|Afu1g00200-T|Coding|1/1|c.1126C>A|p.Arg376Arg|1126/1197|1126/1197|376/398||,T|downstream_gene_variant|MODIFIER|Afu1g00180|Afu1g00180|transcript|Afu1g00180-T|Coding||c.*4025G>T|||||4025|	GT:DP:RO:QR:AO:QA:GL	1/1:4:0:0:4:125:-7.81693,-1.20412,0
Chr1_A_fumigatus_Af293	36355	.	ACAGC	TCC	213.225	.	AB=0;ABP=0;AC=2;AF=1;AN=2;AO=8;CIGAR=1X1M2D1M;DP=12;DPB=14.8;DPRA=0;EPP=4.09604;EPPR=0;GTI=0;LEN=3;MEANALT=3;MQM=19.75;MQMR=0;NS=1;NUMALT=1;ODDS=17.0818;PAIRED=0.375;PAIREDR=0;PAO=5;PQA=137;PQR=0;PRO=0;QA=288;QR=0;RO=0;RPL=0;RPP=20.3821;RPPR=0;RPR=8;RUN=1;SAF=5;SAP=4.09604;SAR=3;SRF=0;SRP=0;SRR=0;TYPE=complex;ANN=TCC|frameshift_variant&missense_variant|HIGH|Afu1g00200|Afu1g00200|transcript|Afu1g00200-T|Coding|1/1|c.1117_1121delGCTGTinsGGA|p.Ala373fs|1121/1197|1117/1197|373/398||,TCC|downstream_gene_variant|MODIFIER|Afu1g00180|Afu1g00180|transcript|Afu1g00180-T|Coding||c.*4030_*4034delACAGCinsTCC|||||4030|;LOF=(Afu1g00200|Afu1g00200|1|1.00)	GT:DP:RO:QR:AO:QA:GL	1/1:11:0:0:8:288:-25.0508,-3.91339,0
Chr1_A_fumigatus_Af293	36362	.	GCA	GA	272.592	.	AB=0;ABP=0;AC=2;AF=1;AN=2;AO=17;CIGAR=1M1D1M;DP=21;DPB=14.6667;DPRA=0;EPP=4.1599;EPPR=0;GTI=0;LEN=1;MEANALT=2;MQM=23.6471;MQMR=0;NS=1;NUMALT=1;ODDS=26.0927;PAIRED=0.411765;PAIREDR=0;PAO=0;PQA=0;PQR=0;PRO=0;QA=611;QR=0;RO=0;RPL=0;RPP=39.9253;RPPR=0;RPR=17;RUN=1;SAF=10;SAP=4.1599;SAR=7;SRF=0;SRP=0;SRR=0;TYPE=del;ANN=GA|frameshift_variant|HIGH|Afu1g00200|Afu1g00200|transcript|Afu1g00200-T|Coding|1/1|c.1113delG|p.Met371fs|1113/1197|1113/1197|371/398||,GA|downstream_gene_variant|MODIFIER|Afu1g00180|Afu1g00180|transcript|Afu1g00180-T|Coding||c.*4038delC|||||4038|;LOF=(Afu1g00200|Afu1g00200|1|1.00)	GT:DP:RO:QR:AO:QA:GL	1/1:20:0:0:17:611:-34.034,-5.11751,0
Chr1_A_fumigatus_Af293	36444	.	A	G	4944.4	.	AB=0;ABP=0;AC=2;AF=1;AN=2;AO=159;CIGAR=1X;DP=160;DPB=160;DPRA=0;EPP=5.31834;EPPR=0;GTI=0;LEN=1;MEANALT=1;MQM=39.8302;MQMR=100;NS=1;NUMALT=1;ODDS=222.947;PAIRED=0.345912;PAIREDR=0;PAO=0;PQA=0;PQR=0;PRO=0;QA=6049;QR=60;RO=0;RPL=75;RPP=4.11652;RPPR=5.18177;RPR=84;RUN=1;SAF=73;SAP=5.31834;SAR=86;SRF=0;SRP=5.18177;SRR=0;TYPE=snp;ANN=G|synonymous_variant|LOW|Afu1g00200|Afu1g00200|transcript|Afu1g00200-T|Coding|1/1|c.1032T>C|p.Asn344Asn|1032/1197|1032/1197|344/398||,G|downstream_gene_variant|MODIFIER|Afu1g00180|Afu1g00180|transcript|Afu1g00180-T|Coding||c.*4119A>G|||||4119|	GT:DP:RO:QR:AO:QA:GL	1/1:159:0:0:159:6049:-498.607,-47.8638,0
Chr1_A_fumigatus_Af293	36516	.	G	A	5303.84	.	AB=0;ABP=0;AC=2;AF=1;AN=2;AO=172;CIGAR=1X;DP=173;DPB=173;DPRA=0;EPP=3.81829;EPPR=0;GTI=0;LEN=1;MEANALT=1;MQM=41.8023;MQMR=100;NS=1;NUMALT=1;ODDS=240.968;PAIRED=0.377907;PAIREDR=0;PAO=0;PQA=0;PQR=0;PRO=0;QA=6172;QR=60;RO=0;RPL=98;RPP=10.2822;RPPR=5.18177;RPR=74;RUN=1;SAF=80;SAP=4.82828;SAR=92;SRF=0;SRP=5.18177;SRR=0;TYPE=snp;ANN=A|synonymous_variant|LOW|Afu1g00200|Afu1g00200|transcript|Afu1g00200-T|Coding|1/1|c.960C>T|p.Asn320Asn|960/1197|960/1197|320/398||,A|downstream_gene_variant|MODIFIER|Afu1g00180|Afu1g00180|transcript|Afu1g00180-T|Coding||c.*4191G>A|||||4191|	GT:DP:RO:QR:AO:QA:GL	1/1:172:0:0:172:6172:-535.02,-51.7772,0
Chr1_A_fumigatus_Af293	36823	.	T	C	5698.56	.	AB=0;ABP=0;AC=2;AF=1;AN=2;AO=180;CIGAR=1X;DP=181;DPB=181;DPRA=0;EPP=3.78238;EPPR=0;GTI=0;LEN=1;MEANALT=1;MQM=41.4667;MQMR=100;NS=1;NUMALT=1;ODDS=252.059;PAIRED=0.772222;PAIREDR=0;PAO=0;PQA=0;PQR=0;PRO=0;QA=6693;QR=60;RO=0;RPL=98;RPP=6.09862;RPPR=5.18177;RPR=82;RUN=1;SAF=92;SAP=3.20332;SAR=88;SRF=0;SRP=5.18177;SRR=0;TYPE=snp;ANN=C|missense_variant|MODERATE|Afu1g00200|Afu1g00200|transcript|Afu1g00200-T|Coding|1/1|c.653A>G|p.Lys218Arg|653/1197|653/1197|218/398||,C|downstream_gene_variant|MODIFIER|Afu1g00180|Afu1g00180|transcript|Afu1g00180-T|Coding||c.*4498T>C|||||4498|	GT:DP:RO:QR:AO:QA:GL	1/1:180:0:0:180:6693:-573.939,-54.1854,0
Chr1_A_fumigatus_Af293	36972	.	A	G	4660.21	.	AB=0;ABP=0;AC=2;AF=1;AN=2;AO=152;CIGAR=1X;DP=153;DPB=153;DPRA=0;EPP=3.23888;EPPR=0;GTI=0;LEN=1;MEANALT=1;MQM=41.0526;MQMR=100;NS=1;NUMALT=1;ODDS=213.242;PAIRED=0.802632;PAIREDR=0;PAO=0;PQA=0;PQR=0;PRO=0;QA=5478;QR=60;RO=0;RPL=69;RPP=5.81036;RPPR=5.18177;RPR=83;RUN=1;SAF=69;SAP=5.81036;SAR=83;SRF=0;SRP=5.18177;SRR=0;TYPE=snp;ANN=G|synonymous_variant|LOW|Afu1g00200|Afu1g00200|transcript|Afu1g00200-T|Coding|1/1|c.504T>C|p.Asp168Asp|504/1197|504/1197|168/398||,G|downstream_gene_variant|MODIFIER|Afu1g00180|Afu1g00180|transcript|Afu1g00180-T|Coding||c.*4647A>G|||||4647|	GT:DP:RO:QR:AO:QA:GL	1/1:152:0:0:152:5478:-470.169,-45.7566,0
Chr1_A_fumigatus_Af293	37000	.	G	A	4783.6	.	AB=0;ABP=0;AC=2;AF=1;AN=2;AO=159;CIGAR=1X;DP=160;DPB=160;DPRA=0;EPP=3.02396;EPPR=0;GTI=0;LEN=1;MEANALT=1;MQM=40.6478;MQMR=100;NS=1;NUMALT=1;ODDS=222.947;PAIRED=0.811321;PAIREDR=0;PAO=0;PQA=0;PQR=0;PRO=0;QA=5697;QR=60;RO=0;RPL=57;RPP=30.6658;RPPR=5.18177;RPR=102;RUN=1;SAF=73;SAP=5.31834;SAR=86;SRF=0;SRP=5.18177;SRR=0;TYPE=snp;ANN=A|missense_variant|MODERATE|Afu1g00200|Afu1g00200|transcript|Afu1g00200-T|Coding|1/1|c.476C>T|p.Ala159Val|476/1197|476/1197|159/398||,A|downstream_gene_variant|MODIFIER|Afu1g00180|Afu1g00180|transcript|Afu1g00180-T|Coding||c.*4675G>A|||||4675|	GT:DP:RO:QR:AO:QA:GL	1/1:159:0:0:159:5697:-484.975,-47.8638,0
Chr1_A_fumigatus_Af293	37072	.	G	A	5498.12	.	AB=0;ABP=0;AC=2;AF=1;AN=2;AO=183;CIGAR=1X;DP=185;DPB=185;DPRA=0;EPP=7.29391;EPPR=0;GTI=0;LEN=1;MEANALT=2;MQM=39.0984;MQMR=100;NS=1;NUMALT=1;ODDS=256.218;PAIRED=0.863388;PAIREDR=0;PAO=0;PQA=0;PQR=0;PRO=0;QA=6780;QR=60;RO=0;RPL=90;RPP=3.11709;RPPR=5.18177;RPR=93;RUN=1;SAF=87;SAP=3.97144;SAR=96;SRF=0;SRP=5.18177;SRR=0;TYPE=snp;ANN=A|missense_variant|MODERATE|Afu1g00200|Afu1g00200|transcript|Afu1g00200-T|Coding|1/1|c.404C>T|p.Ser135Phe|404/1197|404/1197|135/398||,A|downstream_gene_variant|MODIFIER|Afu1g00180|Afu1g00180|transcript|Afu1g00180-T|Coding||c.*4747G>A|||||4747|	GT:DP:RO:QR:AO:QA:GL	1/1:184:0:0:183:6780:-554.034,-55.0885,0
Chr1_A_fumigatus_Af293	37078	.	G	A	5340.47	.	AB=0;ABP=0;AC=2;AF=1;AN=2;AO=179;CIGAR=1X;DP=180;DPB=180;DPRA=0;EPP=13.2126;EPPR=0;GTI=0;LEN=1;MEANALT=1;MQM=38.9441;MQMR=100;NS=1;NUMALT=1;ODDS=250.672;PAIRED=0.871508;PAIREDR=0;PAO=0;PQA=0;PQR=0;PRO=0;QA=6621;QR=60;RO=0;RPL=85;RPP=3.99292;RPPR=5.18177;RPR=94;RUN=1;SAF=87;SAP=3.31358;SAR=92;SRF=0;SRP=5.18177;SRR=0;TYPE=snp;ANN=A|missense_variant|MODERATE|Afu1g00200|Afu1g00200|transcript|Afu1g00200-T|Coding|1/1|c.398C>T|p.Ala133Val|398/1197|398/1197|133/398||,A|downstream_gene_variant|MODIFIER|Afu1g00180|Afu1g00180|transcript|Afu1g00180-T|Coding||c.*4753G>A|||||4753|	GT:DP:RO:QR:AO:QA:GL	1/1:179:0:0:179:6621:-538.869,-53.8844,0
Chr1_A_fumigatus_Af293	37186	.	T	C	4383.02	.	AB=0;ABP=0;AC=2;AF=1;AN=2;AO=148;CIGAR=1X;DP=149;DPB=149;DPRA=0;EPP=12.9286;EPPR=0;GTI=0;LEN=1;MEANALT=1;MQM=38.1284;MQMR=100;NS=1;NUMALT=1;ODDS=207.697;PAIRED=0.75;PAIREDR=0;PAO=0;PQA=0;PQR=0;PRO=0;QA=5579;QR=60;RO=0;RPL=79;RPP=4.47751;RPPR=5.18177;RPR=69;RUN=1;SAF=80;SAP=5.12308;SAR=68;SRF=0;SRP=5.18177;SRR=0;TYPE=snp;ANN=C|missense_variant|MODERATE|Afu1g00200|Afu1g00200|transcript|Afu1g00200-T|Coding|1/1|c.290A>G|p.Glu97Gly|290/1197|290/1197|97/398||,C|downstream_gene_variant|MODIFIER|Afu1g00180|Afu1g00180|transcript|Afu1g00180-T|Coding||c.*4861T>C|||||4861|	GT:DP:RO:QR:AO:QA:GL	1/1:148:0:0:148:5579:-443.2,-44.5524,0
Chr1_A_fumigatus_Af293	37380	.	C	T	5035.39	.	AB=0;ABP=0;AC=2;AF=1;AN=2;AO=166;CIGAR=1X;DP=168;DPB=168;DPRA=0;EPP=3.06262;EPPR=3.0103;GTI=0;LEN=1;MEANALT=1;MQM=38.994;MQMR=61.5;NS=1;NUMALT=1;ODDS=225.741;PAIRED=0.506024;PAIREDR=0;PAO=0;PQA=0;PQR=0;PRO=0;QA=6230;QR=97;RO=1;RPL=75;RPP=6.35908;RPPR=7.35324;RPR=91;RUN=1;SAF=75;SAP=6.35908;SAR=91;SRF=0;SRP=7.35324;SRR=1;TYPE=snp;ANN=T|synonymous_variant|LOW|Afu1g00200|Afu1g00200|transcript|Afu1g00200-T|Coding|1/1|c.96G>A|p.Lys32Lys|96/1197|96/1197|32/398||	GT:DP:RO:QR:AO:QA:GL	1/1:167:1:37:166:6230:-506.934,-47.9889,0
Chr1_A_fumigatus_Af293	37387	.	A	G	5051.19	.	AB=0;ABP=0;AC=2;AF=1;AN=2;AO=172;CIGAR=1X;DP=174;DPB=174;DPRA=0;EPP=3.0608;EPPR=7.35324;GTI=0;LEN=1;MEANALT=1;MQM=37.8547;MQMR=71;NS=1;NUMALT=1;ODDS=231.599;PAIRED=0.511628;PAIREDR=0.5;PAO=0;PQA=0;PQR=0;PRO=0;QA=6394;QR=94;RO=1;RPL=88;RPP=3.2123;RPPR=3.0103;RPR=84;RUN=1;SAF=77;SAP=7.10075;SAR=95;SRF=0;SRP=7.35324;SRR=1;TYPE=snp;ANN=G|missense_variant|MODERATE|Afu1g00200|Afu1g00200|transcript|Afu1g00200-T|Coding|1/1|c.89T>C|p.Val30Ala|89/1197|89/1197|30/398||	GT:DP:RO:QR:AO:QA:GL	1/1:173:1:34:172:6394:-508.298,-48.7421,0
Chr1_A_fumigatus_Af293	37448	.	A	C	2831.32	.	AB=0;ABP=0;AC=2;AF=1;AN=2;AO=153;CIGAR=1X;DP=154;DPB=154;DPRA=0;EPP=10.5182;EPPR=0;GTI=0;LEN=1;MEANALT=1;MQM=23.0065;MQMR=100;NS=1;NUMALT=1;ODDS=214.629;PAIRED=0.470588;PAIREDR=0;PAO=0;PQA=0;PQR=0;PRO=0;QA=5674;QR=60;RO=0;RPL=80;RPP=3.70574;RPPR=5.18177;RPR=73;RUN=1;SAF=74;SAP=3.36512;SAR=79;SRF=0;SRP=5.18177;SRR=0;TYPE=snp;ANN=C|missense_variant|MODERATE|Afu1g00200|Afu1g00200|transcript|Afu1g00200-T|Coding|1/1|c.28T>G|p.Leu10Val|28/1197|28/1197|10/398||	GT:DP:RO:QR:AO:QA:GL	1/1:153:0:0:153:5674:-287.559,-46.0576,0
Chr1_A_fumigatus_Af293	37471	.	C	G	2039.6	.	AB=0;ABP=0;AC=2;AF=1;AN=2;AO=134;CIGAR=1X;DP=135;DPB=135;DPRA=0;EPP=4.04742;EPPR=0;GTI=0;LEN=1;MEANALT=1;MQM=18.0896;MQMR=100;NS=1;NUMALT=1;ODDS=188.289;PAIRED=0.470149;PAIREDR=0;PAO=0;PQA=0;PQR=0;PRO=0;QA=4860;QR=60;RO=0;RPL=89;RPP=34.3832;RPPR=5.18177;RPR=45;RUN=1;SAF=64;SAP=3.59368;SAR=70;SRF=0;SRP=5.18177;SRR=0;TYPE=snp;ANN=G|missense_variant|MODERATE|Afu1g00200|Afu1g00200|transcript|Afu1g00200-T|Coding|1/1|c.5G>C|p.Cys2Ser|5/1197|5/1197|2/398||,G|upstream_gene_variant|MODIFIER|Afu1g00210|Afu1g00210|transcript|Afu1g00210-T|Coding||c.-5000C>G|||||5000|	GT:DP:RO:QR:AO:QA:GL	1/1:134:0:0:134:4860:-210.78,-40.338,0
Chr1_A_fumigatus_Af293	37476	.	A	G	1869.81	.	AB=0;ABP=0;AC=2;AF=1;AN=2;AO=127;CIGAR=1X;DP=128;DPB=128;DPRA=0;EPP=3.84811;EPPR=0;GTI=0;LEN=1;MEANALT=1;MQM=17.4016;MQMR=100;NS=1;NUMALT=1;ODDS=178.585;PAIRED=0.456693;PAIREDR=0;PAO=0;PQA=0;PQR=0;PRO=0;QA=4560;QR=60;RO=0;RPL=79;RPP=19.4417;RPPR=5.18177;RPR=48;RUN=1;SAF=57;SAP=5.8999;SAR=70;SRF=0;SRP=5.18177;SRR=0;TYPE=snp;ANN=G|upstream_gene_variant|MODIFIER|Afu1g00200|Afu1g00200|transcript|Afu1g00200-T|Coding||c.-1T>C|||||1|,G|upstream_gene_variant|MODIFIER|Afu1g00210|Afu1g00210|transcript|Afu1g00210-T|Coding||c.-4995A>G|||||4995|,G|intergenic_region|MODIFIER|Afu1g00200-Afu1g00210|Afu1g00200-Afu1g00210|intergenic_region|Afu1g00200-Afu1g00210|||n.37476A>G||||||	GT:DP:RO:QR:AO:QA:GL	1/1:127:0:0:127:4560:-192.451,-38.2308,0
Chr1_A_fumigatus_Af293	37483	.	AC	GT	1693.49	.	AB=0;ABP=0;AC=2;AF=1;AN=2;AO=123;CIGAR=2X;DP=125;DPB=125;DPRA=0;EPP=12.3494;EPPR=0;GTI=0;LEN=2;MEANALT=2;MQM=15.9106;MQMR=0;NS=1;NUMALT=1;ODDS=173.733;PAIRED=0.463415;PAIREDR=0;PAO=1;PQA=34;PQR=0;PRO=0;QA=4338;QR=0;RO=0;RPL=77;RPP=19.976;RPPR=0;RPR=46;RUN=1;SAF=55;SAP=5.99387;SAR=68;SRF=0;SRP=0;SRR=0;TYPE=mnp;ANN=GT|upstream_gene_variant|MODIFIER|Afu1g00200|Afu1g00200|transcript|Afu1g00200-T|Coding||c.-9_-8delGTinsAC|||||8|,GT|upstream_gene_variant|MODIFIER|Afu1g00210|Afu1g00210|transcript|Afu1g00210-T|Coding||c.-4988_-4987delACinsGT|||||4988|,GT|intergenic_region|MODIFIER|Afu1g00200-Afu1g00210|Afu1g00200-Afu1g00210|intergenic_region|Afu1g00200-Afu1g00210|||n.37483_37484delACinsGT||||||	GT:DP:RO:QR:AO:QA:GL	1/1:124:0:0:123:4338:-175.71,-37.3277,0
Chr1_A_fumigatus_Af293	37495	.	G	T	1470.15	.	AB=0;ABP=0;AC=2;AF=1;AN=2;AO=117;CIGAR=1X;DP=118;DPB=118;DPRA=0;EPP=18.6189;EPPR=0;GTI=0;LEN=1;MEANALT=1;MQM=14.7949;MQMR=100;NS=1;NUMALT=1;ODDS=164.722;PAIRED=0.452991;PAIREDR=0;PAO=0;PQA=0;PQR=0;PRO=0;QA=3986;QR=60;RO=0;RPL=73;RPP=18.6189;RPPR=5.18177;RPR=44;RUN=1;SAF=51;SAP=7.18621;SAR=66;SRF=0;SRP=5.18177;SRR=0;TYPE=snp;ANN=T|upstream_gene_variant|MODIFIER|Afu1g00200|Afu1g00200|transcript|Afu1g00200-T|Coding||c.-20C>A|||||20|,T|upstream_gene_variant|MODIFIER|Afu1g00210|Afu1g00210|transcript|Afu1g00210-T|Coding||c.-4976G>T|||||4976|,T|intergenic_region|MODIFIER|Afu1g00200-Afu1g00210|Afu1g00200-Afu1g00210|intergenic_region|Afu1g00200-Afu1g00210|||n.37495G>T||||||	GT:DP:RO:QR:AO:QA:GL	1/1:117:0:0:117:3986:-153.957,-35.2205,0
Chr1_A_fumigatus_Af293	37503	.	CCTC	GCTT	1447.27	.	AB=0;ABP=0;AC=2;AF=1;AN=2;AO=112;CIGAR=1X2M1X;DP=113;DPB=114.25;DPRA=0;EPP=16.1167;EPPR=0;GTI=0;LEN=4;MEANALT=1;MQM=14.7411;MQMR=0;NS=1;NUMALT=1;ODDS=159.87;PAIRED=0.473214;PAIREDR=0;PAO=3;PQA=94;PQR=0;PRO=0;QA=3999;QR=0;RO=0;RPL=68;RPP=14.1779;RPPR=0;RPR=44;RUN=1;SAF=45;SAP=12.3942;SAR=67;SRF=0;SRP=0;SRR=0;TYPE=complex;ANN=GCTT|upstream_gene_variant|MODIFIER|Afu1g00200|Afu1g00200|transcript|Afu1g00200-T|Coding||c.-31_-28delGAGGinsAAGC|||||28|,GCTT|upstream_gene_variant|MODIFIER|Afu1g00210|Afu1g00210|transcript|Afu1g00210-T|Coding||c.-4968_-4965delCCTCinsGCTT|||||4968|,GCTT|intergenic_region|MODIFIER|Afu1g00200-Afu1g00210|Afu1g00200-Afu1g00210|intergenic_region|Afu1g00200-Afu1g00210|||n.37503_37506delCCTCinsGCTT||||||	GT:DP:RO:QR:AO:QA:GL	1/1:112:0:0:112:3999:-151.46,-34.6185,0
Chr1_A_fumigatus_Af293	37551	.	CTTTC	ATTTG	834.856	.	AB=0;ABP=0;AC=2;AF=1;AN=2;AO=57;CIGAR=1X3M1X;DP=59;DPB=60;DPRA=0;EPP=16.763;EPPR=0;GTI=0;LEN=5;MEANALT=2;MQM=16.7368;MQMR=0;NS=1;NUMALT=1;ODDS=84.3171;PAIRED=0.578947;PAIREDR=0;PAO=4;PQA=113;PQR=0;PRO=0;QA=2130;QR=0;RO=0;RPL=43;RPP=35.049;RPPR=0;RPR=14;RUN=1;SAF=15;SAP=30.7823;SAR=42;SRF=0;SRP=0;SRR=0;TYPE=complex;ANN=ATTTG|upstream_gene_variant|MODIFIER|Afu1g00200|Afu1g00200|transcript|Afu1g00200-T|Coding||c.-80_-76delGAAAGinsCAAAT|||||76|,ATTTG|upstream_gene_variant|MODIFIER|Afu1g00210|Afu1g00210|transcript|Afu1g00210-T|Coding||c.-4920_-4916delCTTTCinsATTTG|||||4920|,ATTTG|intergenic_region|MODIFIER|Afu1g00200-Afu1g00210|Afu1g00200-Afu1g00210|intergenic_region|Afu1g00200-Afu1g00210|||n.37551_37555delCTTTCinsATTTG||||||	GT:DP:RO:QR:AO:QA:GL	1/1:58:0:0:57:2130:-93.9278,-18.3628,0
Chr1_A_fumigatus_Af293	37560	.	T	C	620.831	.	AB=0;ABP=0;AC=2;AF=1;AN=2;AO=52;CIGAR=1X;DP=53;DPB=53;DPRA=0;EPP=11.1951;EPPR=0;GTI=0;LEN=1;MEANALT=1;MQM=16.1154;MQMR=100;NS=1;NUMALT=1;ODDS=74.613;PAIRED=0.557692;PAIREDR=0;PAO=0;PQA=0;PQR=0;PRO=0;QA=1974;QR=60;RO=0;RPL=46;RPP=69.8248;RPPR=5.18177;RPR=6;RUN=1;SAF=15;SAP=23.2217;SAR=37;SRF=0;SRP=5.18177;SRR=0;TYPE=snp;ANN=C|upstream_gene_variant|MODIFIER|Afu1g00200|Afu1g00200|transcript|Afu1g00200-T|Coding||c.-85A>G|||||85|,C|upstream_gene_variant|MODIFIER|Afu1g00210|Afu1g00210|transcript|Afu1g00210-T|Coding||c.-4911T>C|||||4911|,C|intergenic_region|MODIFIER|Afu1g00200-Afu1g00210|Afu1g00200-Afu1g00210|intergenic_region|Afu1g00200-Afu1g00210|||n.37560T>C||||||	GT:DP:RO:QR:AO:QA:GL	1/1:52:0:0:52:1974:-75.2007,-15.6536,0
Chr1_A_fumigatus_Af293	37580	.	A	T	358.277	.	AB=0;ABP=0;AC=2;AF=1;AN=2;AO=36;CIGAR=1X;DP=37;DPB=37;DPRA=0;EPP=9.04217;EPPR=0;GTI=0;LEN=1;MEANALT=1;MQM=15.3333;MQMR=100;NS=1;NUMALT=1;ODDS=52.4323;PAIRED=0.527778;PAIREDR=0;PAO=0;PQA=0;PQR=0;PRO=0;QA=1308;QR=60;RO=0;RPL=36;RPP=81.1833;RPPR=5.18177;RPR=0;RUN=1;SAF=13;SAP=9.04217;SAR=23;SRF=0;SRP=5.18177;SRR=0;TYPE=snp;ANN=T|upstream_gene_variant|MODIFIER|Afu1g00200|Afu1g00200|transcript|Afu1g00200-T|Coding||c.-105T>A|||||105|,T|upstream_gene_variant|MODIFIER|Afu1g00210|Afu1g00210|transcript|Afu1g00210-T|Coding||c.-4891A>T|||||4891|,T|intergenic_region|MODIFIER|Afu1g00200-Afu1g00210|Afu1g00200-Afu1g00210|intergenic_region|Afu1g00200-Afu1g00210|||n.37580A>T||||||	GT:DP:RO:QR:AO:QA:GL	1/1:36:0:0:36:1308:-49.6114,-10.8371,0
Chr1_A_fumigatus_Af293	37586	.	T	C	287.671	.	AB=0;ABP=0;AC=2;AF=1;AN=2;AO=29;CIGAR=1X;DP=31;DPB=31;DPRA=0;EPP=9.07545;EPPR=0;GTI=0;LEN=1;MEANALT=2;MQM=15.8621;MQMR=100;NS=1;NUMALT=1;ODDS=42.7283;PAIRED=0.517241;PAIREDR=0;PAO=0;PQA=0;PQR=0;PRO=0;QA=1027;QR=60;RO=0;RPL=29;RPP=65.983;RPPR=5.18177;RPR=0;RUN=1;SAF=10;SAP=9.07545;SAR=19;SRF=0;SRP=5.18177;SRR=0;TYPE=snp;ANN=C|upstream_gene_variant|MODIFIER|Afu1g00200|Afu1g00200|transcript|Afu1g00200-T|Coding||c.-111A>G|||||111|,C|upstream_gene_variant|MODIFIER|Afu1g00210|Afu1g00210|transcript|Afu1g00210-T|Coding||c.-4885T>C|||||4885|,C|intergenic_region|MODIFIER|Afu1g00200-Afu1g00210|Afu1g00200-Afu1g00210|intergenic_region|Afu1g00200-Afu1g00210|||n.37586T>C||||||	GT:DP:RO:QR:AO:QA:GL	1/1:30:0:0:29:1027:-40.3533,-8.72987,0
Chr1_A_fumigatus_Af293	37594	.	C	A	255.918	.	AB=0;ABP=0;AC=2;AF=1;AN=2;AO=24;CIGAR=1X;DP=25;DPB=25;DPRA=0;EPP=12.0581;EPPR=0;GTI=0;LEN=1;MEANALT=1;MQM=16.8333;MQMR=100;NS=1;NUMALT=1;ODDS=35.7968;PAIRED=0.541667;PAIREDR=0;PAO=0;PQA=0;PQR=0;PRO=0;QA=853;QR=60;RO=0;RPL=24;RPP=55.1256;RPPR=5.18177;RPR=0;RUN=1;SAF=7;SAP=12.0581;SAR=17;SRF=0;SRP=5.18177;SRR=0;TYPE=snp;ANN=A|upstream_gene_variant|MODIFIER|Afu1g00200|Afu1g00200|transcript|Afu1g00200-T|Coding||c.-119G>T|||||119|,A|upstream_gene_variant|MODIFIER|Afu1g00210|Afu1g00210|transcript|Afu1g00210-T|Coding||c.-4877C>A|||||4877|,A|intergenic_region|MODIFIER|Afu1g00200-Afu1g00210|Afu1g00200-Afu1g00210|intergenic_region|Afu1g00200-Afu1g00210|||n.37594C>A||||||	GT:DP:RO:QR:AO:QA:GL	1/1:24:0:0:24:853:-36.1875,-7.22472,0
Chr1_A_fumigatus_Af293	37601	.	C	T	164.697	.	AB=0;ABP=0;AC=2;AF=1;AN=2;AO=15;CIGAR=1X;DP=16;DPB=16;DPRA=0;EPP=6.62942;EPPR=0;GTI=0;LEN=1;MEANALT=1;MQM=17.0667;MQMR=100;NS=1;NUMALT=1;ODDS=23.3201;PAIRED=0.6;PAIREDR=0;PAO=0;PQA=0;PQR=0;PRO=0;QA=546;QR=60;RO=0;RPL=15;RPP=35.5824;RPPR=5.18177;RPR=0;RUN=1;SAF=5;SAP=6.62942;SAR=10;SRF=0;SRP=5.18177;SRR=0;TYPE=snp;ANN=T|upstream_gene_variant|MODIFIER|Afu1g00200|Afu1g00200|transcript|Afu1g00200-T|Coding||c.-126G>A|||||126|,T|upstream_gene_variant|MODIFIER|Afu1g00210|Afu1g00210|transcript|Afu1g00210-T|Coding||c.-4870C>T|||||4870|,T|intergenic_region|MODIFIER|Afu1g00200-Afu1g00210|Afu1g00200-Afu1g00210|intergenic_region|Afu1g00200-Afu1g00210|||n.37601C>T||||||	GT:DP:RO:QR:AO:QA:GL	1/1:15:0:0:15:546:-23.061,-4.51545,0
Chr1_A_fumigatus_Af293	37608	.	T	C	91.8761	.	AB=0;ABP=0;AC=2;AF=1;AN=2;AO=8;CIGAR=1X;DP=9;DPB=9;DPRA=0;EPP=7.35324;EPPR=0;GTI=0;LEN=1;MEANALT=1;MQM=18.75;MQMR=100;NS=1;NUMALT=1;ODDS=13.6161;PAIRED=0.625;PAIREDR=0;PAO=0;PQA=0;PQR=0;PRO=0;QA=254;QR=60;RO=0;RPL=8;RPP=20.3821;RPPR=5.18177;RPR=0;RUN=1;SAF=2;SAP=7.35324;SAR=6;SRF=0;SRP=5.18177;SRR=0;TYPE=snp;ANN=C|upstream_gene_variant|MODIFIER|Afu1g00200|Afu1g00200|transcript|Afu1g00200-T|Coding||c.-133A>G|||||133|,C|upstream_gene_variant|MODIFIER|Afu1g00210|Afu1g00210|transcript|Afu1g00210-T|Coding||c.-4863T>C|||||4863|,C|intergenic_region|MODIFIER|Afu1g00200-Afu1g00210|Afu1g00200-Afu1g00210|intergenic_region|Afu1g00200-Afu1g00210|||n.37608T>C||||||	GT:DP:RO:QR:AO:QA:GL	1/1:8:0:0:8:254:-13.518,-2.40824,0
Chr1_A_fumigatus_Af293	38113	.	GGA	AGG	92.5395	.	AB=0;ABP=0;AC=2;AF=1;AN=2;AO=36;CIGAR=1X1M1X;DP=42;DPB=42.3333;DPRA=0;EPP=32.2045;EPPR=13.8677;GTI=0;LEN=3;MEANALT=1;MQM=7.27778;MQMR=2;NS=1;NUMALT=1;ODDS=21.308;PAIRED=0.722222;PAIREDR=0.2;PAO=2;PQA=68;PQR=0;PRO=0;QA=1305;QR=165;RO=5;RPL=0;RPP=81.1833;RPPR=6.91895;RPR=36;RUN=1;SAF=29;SAP=32.2045;SAR=7;SRF=1;SRP=6.91895;SRR=4;TYPE=complex;ANN=AGG|upstream_gene_variant|MODIFIER|Afu1g00200|Afu1g00200|transcript|Afu1g00200-T|Coding||c.-640_-638delTCCinsCCT|||||638|,AGG|upstream_gene_variant|MODIFIER|Afu1g00210|Afu1g00210|transcript|Afu1g00210-T|Coding||c.-4358_-4356delGGAinsAGG|||||4358|,AGG|intergenic_region|MODIFIER|Afu1g00200-Afu1g00210|Afu1g00200-Afu1g00210|intergenic_region|Afu1g00200-Afu1g00210|||n.38113_38115delGGAinsAGG||||||	GT:DP:RO:QR:AO:QA:GL	1/1:41:5:165:36:1305:-24.8046,-12.025,0
Chr1_A_fumigatus_Af293	38123	.	TGAC	CAAT	186.515	.	AB=0;ABP=0;AC=2;AF=1;AN=2;AO=45;CIGAR=2X1M1X;DP=51;DPB=51.5;DPRA=0;EPP=11.1654;EPPR=0;GTI=0;LEN=4;MEANALT=3;MQM=7.75556;MQMR=0;NS=1;NUMALT=1;ODDS=42.9466;PAIRED=0.666667;PAIREDR=0;PAO=3;PQA=106;PQR=0;PRO=0;QA=1651;QR=0;RO=0;RPL=4;RPP=69.0713;RPPR=0;RPR=41;RUN=1;SAF=33;SAP=24.2907;SAR=12;SRF=0;SRP=0;SRR=0;TYPE=complex;ANN=CAAT|upstream_gene_variant|MODIFIER|Afu1g00200|Afu1g00200|transcript|Afu1g00200-T|Coding||c.-651_-648delGTCAinsATTG|||||648|,CAAT|upstream_gene_variant|MODIFIER|Afu1g00210|Afu1g00210|transcript|Afu1g00210-T|Coding||c.-4348_-4345delTGACinsCAAT|||||4348|,CAAT|intergenic_region|MODIFIER|Afu1g00200-Afu1g00210|Afu1g00200-Afu1g00210|intergenic_region|Afu1g00200-Afu1g00210|||n.38123_38126delTGACinsCAAT||||||	GT:DP:RO:QR:AO:QA:GL	1/1:50:0:0:45:1651:-31.8479,-14.4494,0
Chr1_A_fumigatus_Af293	38143	.	T	C	401.516	.	AB=0;ABP=0;AC=2;AF=1;AN=2;AO=60;CIGAR=1X;DP=65;DPB=65;DPRA=0;EPP=5.32654;EPPR=0;GTI=0;LEN=1;MEANALT=2;MQM=8.96667;MQMR=100;NS=1;NUMALT=1;ODDS=85.7034;PAIRED=0.633333;PAIREDR=0;PAO=0;PQA=0;PQR=0;PRO=0;QA=2241;QR=60;RO=0;RPL=18;RPP=23.8564;RPPR=5.18177;RPR=42;RUN=1;SAF=42;SAP=23.8564;SAR=18;SRF=0;SRP=5.18177;SRR=0;TYPE=snp;ANN=C|upstream_gene_variant|MODIFIER|Afu1g00200|Afu1g00200|transcript|Afu1g00200-T|Coding||c.-668A>G|||||668|,C|upstream_gene_variant|MODIFIER|Afu1g00210|Afu1g00210|transcript|Afu1g00210-T|Coding||c.-4328T>C|||||4328|,C|intergenic_region|MODIFIER|Afu1g00200-Afu1g00210|Afu1g00200-Afu1g00210|intergenic_region|Afu1g00200-Afu1g00210|||n.38143T>C||||||	GT:DP:RO:QR:AO:QA:GL	1/1:64:0:0:60:2241:-47.5603,-18.0618,0
Chr1_A_fumigatus_Af293	38180	.	A	C	896.762	.	AB=0;ABP=0;AC=2;AF=1;AN=2;AO=79;CIGAR=1X;DP=109;DPB=109;DPRA=0;EPP=5.23675;EPPR=5.61607;GTI=0;LEN=1;MEANALT=1;MQM=13.7848;MQMR=6.63333;NS=1;NUMALT=1;ODDS=96.6755;PAIRED=0.696203;PAIREDR=0.0333333;PAO=0;PQA=0;PQR=0;PRO=0;QA=2982;QR=1104;RO=29;RPL=48;RPP=10.954;RPPR=59.7581;RPR=31;RUN=1;SAF=58;SAP=40.64;SAR=21;SRF=12;SRP=5.61607;SRR=17;TYPE=snp;ANN=C|upstream_gene_variant|MODIFIER|Afu1g00200|Afu1g00200|transcript|Afu1g00200-T|Coding||c.-705T>G|||||705|,C|upstream_gene_variant|MODIFIER|Afu1g00210|Afu1g00210|transcript|Afu1g00210-T|Coding||c.-4291A>C|||||4291|,C|intergenic_region|MODIFIER|Afu1g00200-Afu1g00210|Afu1g00200-Afu1g00210|intergenic_region|Afu1g00200-Afu1g00210|||n.38180A>C||||||	GT:DP:RO:QR:AO:QA:GL	1/1:108:29:1044:79:2982:-86.9334,-23.8421,0
Chr1_A_fumigatus_Af293	38181	.	AAAGA	AAAGC	850.309	.	AB=0;ABP=0;AC=2;AF=1;AN=2;AO=77;CIGAR=4M1X;DP=107;DPB=112.8;DPRA=0;EPP=7.77626;EPPR=0;GTI=0;LEN=1;MEANALT=2;MQM=14.5455;MQMR=0;NS=1;NUMALT=1;ODDS=114.485;PAIRED=0.701299;PAIREDR=0;PAO=6.5;PQA=225;PQR=67.5;PRO=2;QA=2867;QR=0;RO=0;RPL=46;RPP=9.35551;RPPR=0;RPR=31;RUN=1;SAF=57;SAP=41.6174;SAR=20;SRF=0;SRP=0;SRR=0;TYPE=snp;ANN=AAAGC|upstream_gene_variant|MODIFIER|Afu1g00200|Afu1g00200|transcript|Afu1g00200-T|Coding||c.-710T>G|||||710|,AAAGC|upstream_gene_variant|MODIFIER|Afu1g00210|Afu1g00210|transcript|Afu1g00210-T|Coding||c.-4286A>C|||||4286|,AAAGC|intergenic_region|MODIFIER|Afu1g00200-Afu1g00210|Afu1g00200-Afu1g00210|intergenic_region|Afu1g00200-Afu1g00210|||n.38185A>C||||||	GT:DP:RO:QR:AO:QA:GL	1/1:106:0:0:77:2867:-93.2305,-31.0061,0
Chr1_A_fumigatus_Af293	38215	.	ATTG	GGTA	1223.21	.	AB=0;ABP=0;AC=2;AF=1;AN=2;AO=82;CIGAR=2X1M1X;DP=168;DPB=170.5;DPRA=0;EPP=3.434;EPPR=0;GTI=0;LEN=4;MEANALT=3;MQM=17.2073;MQMR=0;NS=1;NUMALT=1;ODDS=111.88;PAIRED=0.621951;PAIREDR=0;PAO=6.5;PQA=208.5;PQR=0;PRO=0;QA=2888;QR=0;RO=0;RPL=37;RPP=4.70511;RPPR=0;RPR=45;RUN=1;SAF=54;SAP=20.9117;SAR=28;SRF=0;SRP=0;SRR=0;TYPE=complex;ANN=GGTA|upstream_gene_variant|MODIFIER|Afu1g00200|Afu1g00200|transcript|Afu1g00200-T|Coding||c.-743_-740delCAATinsTACC|||||740|,GGTA|upstream_gene_variant|MODIFIER|Afu1g00210|Afu1g00210|transcript|Afu1g00210-T|Coding||c.-4256_-4253delATTGinsGGTA|||||4256|,GGTA|intergenic_region|MODIFIER|Afu1g00200-Afu1g00210|Afu1g00200-Afu1g00210|intergenic_region|Afu1g00200-Afu1g00210|||n.38215_38218delATTGinsGGTA||||||	GT:DP:RO:QR:AO:QA:GL	1/1:167:0:0:82:2888:-127.498,-27.0927,0
Chr1_A_fumigatus_Af293	38268	.	T	C	1162.83	.	AB=0;ABP=0;AC=2;AF=1;AN=2;AO=111;CIGAR=1X;DP=196;DPB=196;DPRA=0;EPP=4.59489;EPPR=7.3277;GTI=0;LEN=1;MEANALT=1;MQM=15.7477;MQMR=6.68235;NS=1;NUMALT=1;ODDS=71.7481;PAIRED=0.486486;PAIREDR=0.117647;PAO=0;PQA=0;PQR=0;PRO=0;QA=4185;QR=3221;RO=84;RPL=49;RPP=6.31642;RPPR=74.7711;RPR=62;RUN=1;SAF=62;SAP=6.31642;SAR=49;SRF=37;SRP=6.10145;SRR=47;TYPE=snp;ANN=C|upstream_gene_variant|MODIFIER|Afu1g00200|Afu1g00200|transcript|Afu1g00200-T|Coding||c.-793A>G|||||793|,C|upstream_gene_variant|MODIFIER|Afu1g00210|Afu1g00210|transcript|Afu1g00210-T|Coding||c.-4203T>C|||||4203|,C|intergenic_region|MODIFIER|Afu1g00200-Afu1g00210|Afu1g00200-Afu1g00210|intergenic_region|Afu1g00200-Afu1g00210|||n.38268T>C||||||	GT:DP:RO:QR:AO:QA:GL	1/1:195:84:3161:111:4185:-109.099,-16.6458,0
Chr1_A_fumigatus_Af293	38296	.	G	C	1971.48	.	AB=0;ABP=0;AC=2;AF=1;AN=2;AO=173;CIGAR=1X;DP=174;DPB=174;DPRA=0;EPP=5.83447;EPPR=0;GTI=0;LEN=1;MEANALT=1;MQM=13.5145;MQMR=100;NS=1;NUMALT=1;ODDS=242.355;PAIRED=0.387283;PAIREDR=0;PAO=0;PQA=0;PQR=0;PRO=0;QA=6483;QR=60;RO=0;RPL=104;RPP=18.3863;RPPR=5.18177;RPR=69;RUN=1;SAF=92;SAP=4.52908;SAR=81;SRF=0;SRP=5.18177;SRR=0;TYPE=snp;ANN=C|upstream_gene_variant|MODIFIER|Afu1g00200|Afu1g00200|transcript|Afu1g00200-T|Coding||c.-821C>G|||||821|,C|upstream_gene_variant|MODIFIER|Afu1g00210|Afu1g00210|transcript|Afu1g00210-T|Coding||c.-4175G>C|||||4175|,C|intergenic_region|MODIFIER|Afu1g00200-Afu1g00210|Afu1g00200-Afu1g00210|intergenic_region|Afu1g00200-Afu1g00210|||n.38296G>C||||||	GT:DP:RO:QR:AO:QA:GL	1/1:173:0:0:173:6483:-202.772,-52.0782,0
Chr1_A_fumigatus_Af293	38322	.	GCCA	ATAG	2053.25	.	AB=0;ABP=0;AC=2;AF=1;AN=2;AO=136;CIGAR=4X;DP=146;DPB=153.5;DPRA=0;EPP=3.0103;EPPR=0;GTI=0;LEN=4;MEANALT=3;MQM=15.5809;MQMR=0;NS=1;NUMALT=1;ODDS=202.152;PAIRED=0.441176;PAIREDR=0;PAO=16;PQA=542;PQR=0;PRO=0;QA=4929;QR=0;RO=0;RPL=54;RPP=15.5282;RPPR=0;RPR=82;RUN=1;SAF=70;SAP=3.26577;SAR=66;SRF=0;SRP=0;SRR=0;TYPE=mnp;ANN=ATAG|upstream_gene_variant|MODIFIER|Afu1g00200|Afu1g00200|transcript|Afu1g00200-T|Coding||c.-850_-847delTGGCinsCTAT|||||847|,ATAG|upstream_gene_variant|MODIFIER|Afu1g00210|Afu1g00210|transcript|Afu1g00210-T|Coding||c.-4149_-4146delGCCAinsATAG|||||4149|,ATAG|intergenic_region|MODIFIER|Afu1g00200-Afu1g00210|Afu1g00200-Afu1g00210|intergenic_region|Afu1g00200-Afu1g00210|||n.38322_38325delGCCAinsATAG||||||	GT:DP:RO:QR:AO:QA:GL	1/1:145:0:0:136:4929:-210.099,-45.7566,0
Chr1_A_fumigatus_Af293	38353	.	T	A	2467.13	.	AB=0;ABP=0;AC=2;AF=1;AN=2;AO=148;CIGAR=1X;DP=149;DPB=149;DPRA=0;EPP=10.1116;EPPR=0;GTI=0;LEN=1;MEANALT=1;MQM=20.1284;MQMR=100;NS=1;NUMALT=1;ODDS=207.697;PAIRED=0.5;PAIREDR=0;PAO=0;PQA=0;PQR=0;PRO=0;QA=5230;QR=60;RO=0;RPL=80;RPP=5.12308;RPPR=5.18177;RPR=68;RUN=1;SAF=75;SAP=3.06899;SAR=73;SRF=0;SRP=5.18177;SRR=0;TYPE=snp;ANN=A|upstream_gene_variant|MODIFIER|Afu1g00200|Afu1g00200|transcript|Afu1g00200-T|Coding||c.-878A>T|||||878|,A|upstream_gene_variant|MODIFIER|Afu1g00210|Afu1g00210|transcript|Afu1g00210-T|Coding||c.-4118T>A|||||4118|,A|intergenic_region|MODIFIER|Afu1g00200-Afu1g00210|Afu1g00200-Afu1g00210|intergenic_region|Afu1g00200-Afu1g00210|||n.38353T>A||||||	GT:DP:RO:QR:AO:QA:GL	1/1:148:0:0:148:5230:-251.189,-44.5524,0
Chr1_A_fumigatus_Af293	38399	.	C	T	3247.83	.	AB=0;ABP=0;AC=2;AF=1;AN=2;AO=156;CIGAR=1X;DP=157;DPB=157;DPRA=0;EPP=4.40227;EPPR=0;GTI=0;LEN=1;MEANALT=1;MQM=24.9359;MQMR=100;NS=1;NUMALT=1;ODDS=218.788;PAIRED=0.589744;PAIREDR=0;PAO=0;PQA=0;PQR=0;PRO=0;QA=5794;QR=60;RO=0;RPL=78;RPP=3.0103;RPPR=5.18177;RPR=78;RUN=1;SAF=77;SAP=3.06598;SAR=79;SRF=0;SRP=5.18177;SRR=0;TYPE=snp;ANN=T|upstream_gene_variant|MODIFIER|Afu1g00200|Afu1g00200|transcript|Afu1g00200-T|Coding||c.-924G>A|||||924|,T|upstream_gene_variant|MODIFIER|Afu1g00210|Afu1g00210|transcript|Afu1g00210-T|Coding||c.-4072C>T|||||4072|,T|intergenic_region|MODIFIER|Afu1g00200-Afu1g00210|Afu1g00200-Afu1g00210|intergenic_region|Afu1g00200-Afu1g00210|||n.38399C>T||||||	GT:DP:RO:QR:AO:QA:GL	1/1:156:0:0:156:5794:-328.513,-46.9607,0
Chr1_A_fumigatus_Af293	38445	.	A	G	2971.3	.	AB=0;ABP=0;AC=2;AF=1;AN=2;AO=163;CIGAR=1X;DP=164;DPB=164;DPRA=0;EPP=3.1302;EPPR=0;GTI=0;LEN=1;MEANALT=1;MQM=21.6503;MQMR=100;NS=1;NUMALT=1;ODDS=228.492;PAIRED=0.687117;PAIREDR=0;PAO=0;PQA=0;PQR=0;PRO=0;QA=5922;QR=60;RO=0;RPL=78;RPP=3.66307;RPPR=5.18177;RPR=85;RUN=1;SAF=85;SAP=3.66307;SAR=78;SRF=0;SRP=5.18177;SRR=0;TYPE=snp;ANN=G|upstream_gene_variant|MODIFIER|Afu1g00200|Afu1g00200|transcript|Afu1g00200-T|Coding||c.-970T>C|||||970|,G|upstream_gene_variant|MODIFIER|Afu1g00210|Afu1g00210|transcript|Afu1g00210-T|Coding||c.-4026A>G|||||4026|,G|intergenic_region|MODIFIER|Afu1g00200-Afu1g00210|Afu1g00200-Afu1g00210|intergenic_region|Afu1g00200-Afu1g00210|||n.38445A>G||||||	GT:DP:RO:QR:AO:QA:GL	1/1:163:0:0:163:5922:-300.886,-49.0679,0
Chr1_A_fumigatus_Af293	38469	.	C	T	2641.33	.	AB=0;ABP=0;AC=2;AF=1;AN=2;AO=162;CIGAR=1X;DP=163;DPB=163;DPRA=0;EPP=4.9405;EPPR=0;GTI=0;LEN=1;MEANALT=1;MQM=19.0556;MQMR=100;NS=1;NUMALT=1;ODDS=227.105;PAIRED=0.716049;PAIREDR=0;PAO=0;PQA=0;PQR=0;PRO=0;QA=5895;QR=60;RO=0;RPL=96;RPP=15.074;RPPR=5.18177;RPR=66;RUN=1;SAF=81;SAP=3.0103;SAR=81;SRF=0;SRP=5.18177;SRR=0;TYPE=snp;ANN=T|upstream_gene_variant|MODIFIER|Afu1g00200|Afu1g00200|transcript|Afu1g00200-T|Coding||c.-994G>A|||||994|,T|upstream_gene_variant|MODIFIER|Afu1g00210|Afu1g00210|transcript|Afu1g00210-T|Coding||c.-4002C>T|||||4002|,T|intergenic_region|MODIFIER|Afu1g00200-Afu1g00210|Afu1g00200-Afu1g00210|intergenic_region|Afu1g00200-Afu1g00210|||n.38469C>T||||||	GT:DP:RO:QR:AO:QA:GL	1/1:162:0:0:162:5895:-269.142,-48.7669,0
Chr1_A_fumigatus_Af293	38488	.	C	G	2375.89	.	AB=0;ABP=0;AC=2;AF=1;AN=2;AO=159;CIGAR=1X;DP=160;DPB=160;DPRA=0;EPP=5.31834;EPPR=0;GTI=0;LEN=1;MEANALT=1;MQM=17.2956;MQMR=100;NS=1;NUMALT=1;ODDS=222.947;PAIRED=0.761006;PAIREDR=0;PAO=0;PQA=0;PQR=0;PRO=0;QA=5780;QR=60;RO=0;RPL=90;RPP=9.03306;RPPR=5.18177;RPR=69;RUN=1;SAF=79;SAP=3.02396;SAR=80;SRF=0;SRP=5.18177;SRR=0;TYPE=snp;ANN=G|upstream_gene_variant|MODIFIER|Afu1g00200|Afu1g00200|transcript|Afu1g00200-T|Coding||c.-1013G>C|||||1013|,G|upstream_gene_variant|MODIFIER|Afu1g00210|Afu1g00210|transcript|Afu1g00210-T|Coding||c.-3983C>G|||||3983|,G|intergenic_region|MODIFIER|Afu1g00200-Afu1g00210|Afu1g00200-Afu1g00210|intergenic_region|Afu1g00200-Afu1g00210|||n.38488C>G||||||	GT:DP:RO:QR:AO:QA:GL	1/1:159:0:0:159:5780:-242.018,-47.8638,0
Chr1_A_fumigatus_Af293	38494	.	A	C	2317.79	.	AB=0;ABP=0;AC=2;AF=1;AN=2;AO=156;CIGAR=1X;DP=157;DPB=157;DPRA=0;EPP=3.06598;EPPR=0;GTI=0;LEN=1;MEANALT=1;MQM=17.2051;MQMR=100;NS=1;NUMALT=1;ODDS=218.788;PAIRED=0.75641;PAIREDR=0;PAO=0;PQA=0;PQR=0;PRO=0;QA=5658;QR=60;RO=0;RPL=90;RPP=11.028;RPPR=5.18177;RPR=66;RUN=1;SAF=79;SAP=3.06598;SAR=77;SRF=0;SRP=5.18177;SRR=0;TYPE=snp;ANN=C|upstream_gene_variant|MODIFIER|Afu1g00200|Afu1g00200|transcript|Afu1g00200-T|Coding||c.-1019T>G|||||1019|,C|upstream_gene_variant|MODIFIER|Afu1g00210|Afu1g00210|transcript|Afu1g00210-T|Coding||c.-3977A>C|||||3977|,C|intergenic_region|MODIFIER|Afu1g00200-Afu1g00210|Afu1g00200-Afu1g00210|intergenic_region|Afu1g00200-Afu1g00210|||n.38494A>C||||||	GT:DP:RO:QR:AO:QA:GL	1/1:156:0:0:156:5658:-236.176,-46.9607,0
Chr1_A_fumigatus_Af293	38499	.	G	A	2283.64	.	AB=0;ABP=0;AC=2;AF=1;AN=2;AO=152;CIGAR=1X;DP=153;DPB=153;DPRA=0;EPP=3.06744;EPPR=0;GTI=0;LEN=1;MEANALT=1;MQM=17.8158;MQMR=100;NS=1;NUMALT=1;ODDS=213.242;PAIRED=0.75;PAIREDR=0;PAO=0;PQA=0;PQR=0;PRO=0;QA=5125;QR=60;RO=0;RPL=82;RPP=5.06748;RPPR=5.18177;RPR=70;RUN=1;SAF=77;SAP=3.06744;SAR=75;SRF=0;SRP=5.18177;SRR=0;TYPE=snp;ANN=A|upstream_gene_variant|MODIFIER|Afu1g00200|Afu1g00200|transcript|Afu1g00200-T|Coding||c.-1024C>T|||||1024|,A|upstream_gene_variant|MODIFIER|Afu1g00210|Afu1g00210|transcript|Afu1g00210-T|Coding||c.-3972G>A|||||3972|,A|intergenic_region|MODIFIER|Afu1g00200-Afu1g00210|Afu1g00200-Afu1g00210|intergenic_region|Afu1g00200-Afu1g00210|||n.38499G>A||||||	GT:DP:RO:QR:AO:QA:GL	1/1:152:0:0:152:5125:-232.149,-45.7566,0
Chr1_A_fumigatus_Af293	38572	.	T	C	3026.39	.	AB=0;ABP=0;AC=2;AF=1;AN=2;AO=161;CIGAR=1X;DP=162;DPB=162;DPRA=0;EPP=4.10278;EPPR=0;GTI=0;LEN=1;MEANALT=1;MQM=22.528;MQMR=100;NS=1;NUMALT=1;ODDS=225.719;PAIRED=0.795031;PAIREDR=0;PAO=0;PQA=0;PQR=0;PRO=0;QA=5880;QR=60;RO=0;RPL=76;RPP=4.10278;RPPR=5.18177;RPR=85;RUN=1;SAF=87;SAP=5.28967;SAR=74;SRF=0;SRP=5.18177;SRR=0;TYPE=snp;ANN=C|upstream_gene_variant|MODIFIER|Afu1g00200|Afu1g00200|transcript|Afu1g00200-T|Coding||c.-1097A>G|||||1097|,C|upstream_gene_variant|MODIFIER|Afu1g00210|Afu1g00210|transcript|Afu1g00210-T|Coding||c.-3899T>C|||||3899|,C|intergenic_region|MODIFIER|Afu1g00200-Afu1g00210|Afu1g00200-Afu1g00210|intergenic_region|Afu1g00200-Afu1g00210|||n.38572T>C||||||	GT:DP:RO:QR:AO:QA:GL	1/1:161:0:0:161:5880:-306.69,-48.4658,0
Chr1_A_fumigatus_Af293	38603	.	A	G	2891.19	.	AB=0;ABP=0;AC=2;AF=1;AN=2;AO=147;CIGAR=1X;DP=184;DPB=184;DPRA=0;EPP=8.34296;EPPR=10.1116;GTI=0;LEN=1;MEANALT=1;MQM=25.7959;MQMR=14.7568;NS=1;NUMALT=1;ODDS=103.904;PAIRED=0.857143;PAIREDR=0.72973;PAO=0;PQA=0;PQR=0;PRO=0;QA=5426;QR=1406;RO=36;RPL=78;RPP=4.20683;RPPR=59.4099;RPR=69;RUN=1;SAF=66;SAP=6.33398;SAR=81;SRF=26;SRP=16.2152;SRR=10;TYPE=snp;ANN=G|upstream_gene_variant|MODIFIER|Afu1g00200|Afu1g00200|transcript|Afu1g00200-T|Coding||c.-1128T>C|||||1128|,G|upstream_gene_variant|MODIFIER|Afu1g00210|Afu1g00210|transcript|Afu1g00210-T|Coding||c.-3868A>G|||||3868|,G|intergenic_region|MODIFIER|Afu1g00200-Afu1g00210|Afu1g00200-Afu1g00210|intergenic_region|Afu1g00200-Afu1g00210|||n.38603A>G||||||	GT:DP:RO:QR:AO:QA:GL	1/1:183:36:1346:147:5426:-281.438,-15.0054,0
Chr1_A_fumigatus_Af293	38647	.	A	G	3766.38	.	AB=0;ABP=0;AC=2;AF=1;AN=2;AO=218;CIGAR=1X;DP=219;DPB=219;DPRA=0;EPP=3.36889;EPPR=0;GTI=0;LEN=1;MEANALT=1;MQM=20.5367;MQMR=100;NS=1;NUMALT=1;ODDS=304.738;PAIRED=0.779817;PAIREDR=0;PAO=0;PQA=0;PQR=0;PRO=0;QA=8115;QR=60;RO=0;RPL=89;RPP=18.9477;RPPR=5.18177;RPR=129;RUN=1;SAF=111;SAP=3.16967;SAR=107;SRF=0;SRP=5.18177;SRR=0;TYPE=snp;ANN=G|upstream_gene_variant|MODIFIER|Afu1g00200|Afu1g00200|transcript|Afu1g00200-T|Coding||c.-1172T>C|||||1172|,G|upstream_gene_variant|MODIFIER|Afu1g00210|Afu1g00210|transcript|Afu1g00210-T|Coding||c.-3824A>G|||||3824|,G|intergenic_region|MODIFIER|Afu1g00200-Afu1g00210|Afu1g00200-Afu1g00210|intergenic_region|Afu1g00200-Afu1g00210|||n.38647A>G||||||	GT:DP:RO:QR:AO:QA:GL	1/1:218:0:0:218:8115:-382.089,-65.6245,0
Chr1_A_fumigatus_Af293	38679	.	AACC	GACG	258.194	.	AB=0.381166;ABP=30.3631;AC=1;AF=0.5;AN=2;AO=85;CIGAR=1X2M1X;DP=224;DPB=229.75;DPRA=0;EPP=10.3933;EPPR=6.09442;GTI=0;LEN=4;MEANALT=1;MQM=14.6471;MQMR=22.9638;NS=1;NUMALT=1;ODDS=59.4514;PAIRED=0.694118;PAIREDR=0.847826;PAO=1;PQA=31;PQR=295;PRO=10;QA=3114;QR=5010;RO=138;RPL=52;RPP=12.2327;RPPR=3.07324;RPR=33;RUN=1;SAF=59;SAP=30.8307;SAR=26;SRF=68;SRP=3.07324;SRR=70;TYPE=complex;ANN=GACG|upstream_gene_variant|MODIFIER|Afu1g00200|Afu1g00200|transcript|Afu1g00200-T|Coding||c.-1207_-1204delGGTTinsCGTC|||||1204|,GACG|upstream_gene_variant|MODIFIER|Afu1g00210|Afu1g00210|transcript|Afu1g00210-T|Coding||c.-3792_-3789delAACCinsGACG|||||3792|,GACG|intergenic_region|MODIFIER|Afu1g00200-Afu1g00210|Afu1g00200-Afu1g00210|intergenic_region|Afu1g00200-Afu1g00210|||n.38679_38682delAACCinsGACG||||||	GT:DP:RO:QR:AO:QA:GL	0/1:223:138:5010:85:3114:-38.6051,0,-215.075
Chr1_A_fumigatus_Af293	38694	.	G	A	262.068	.	AB=0.372294;ABP=35.7328;AC=1;AF=0.5;AN=2;AO=86;CIGAR=1X;DP=232;DPB=232;DPRA=0;EPP=28.866;EPPR=3.24827;GTI=0;LEN=1;MEANALT=1;MQM=14.7907;MQMR=21.0753;NS=1;NUMALT=1;ODDS=60.3435;PAIRED=0.697674;PAIREDR=0.849315;PAO=0;PQA=0;PQR=0;PRO=0;QA=3261;QR=5392;RO=145;RPL=52;RPP=11.1912;RPPR=3.0103;RPR=34;RUN=1;SAF=61;SAP=35.7339;SAR=25;SRF=77;SRP=3.96218;SRR=68;TYPE=snp;ANN=A|upstream_gene_variant|MODIFIER|Afu1g00200|Afu1g00200|transcript|Afu1g00200-T|Coding||c.-1219C>T|||||1219|,A|upstream_gene_variant|MODIFIER|Afu1g00210|Afu1g00210|transcript|Afu1g00210-T|Coding||c.-3777G>A|||||3777|,A|intergenic_region|MODIFIER|Afu1g00200-Afu1g00210|Afu1g00200-Afu1g00210|intergenic_region|Afu1g00200-Afu1g00210|||n.38694G>A||||||	GT:DP:RO:QR:AO:QA:GL	0/1:231:145:5332:86:3261:-41.8431,0,-187.761
Chr1_A_fumigatus_Af293	38703	.	C	T	1658.54	.	AB=0.64574;ABP=44.1514;AC=1;AF=0.5;AN=2;AO=144;CIGAR=1X;DP=224;DPB=224;DPRA=0;EPP=3.9754;EPPR=13.8677;GTI=0;LEN=1;MEANALT=1;MQM=19.7153;MQMR=17.075;NS=1;NUMALT=1;ODDS=60.298;PAIRED=0.854167;PAIREDR=0.7125;PAO=0;PQA=0;PQR=0;PRO=0;QA=5191;QR=3000;RO=79;RPL=74;RPP=3.25157;RPPR=11.8048;RPR=70;RUN=1;SAF=76;SAP=3.9754;SAR=68;SRF=60;SRP=46.4397;SRR=19;TYPE=snp;ANN=T|upstream_gene_variant|MODIFIER|Afu1g00200|Afu1g00200|transcript|Afu1g00200-T|Coding||c.-1228G>A|||||1228|,T|upstream_gene_variant|MODIFIER|Afu1g00210|Afu1g00210|transcript|Afu1g00210-T|Coding||c.-3768C>T|||||3768|,T|intergenic_region|MODIFIER|Afu1g00200-Afu1g00210|Afu1g00200-Afu1g00210|intergenic_region|Afu1g00200-Afu1g00210|||n.38703C>T||||||	GT:DP:RO:QR:AO:QA:GL	0/1:223:79:2940:144:5191:-176.129,0,-42.6449
Chr1_A_fumigatus_Af293	38706	.	T	C	249.88	.	AB=0.357143;ABP=42.7172;AC=1;AF=0.5;AN=2;AO=80;CIGAR=1X;DP=225;DPB=225;DPRA=0;EPP=16.1477;EPPR=4.22333;GTI=0;LEN=1;MEANALT=1;MQM=15.5125;MQMR=19.5241;NS=1;NUMALT=1;ODDS=57.5371;PAIRED=0.75;PAIREDR=0.841379;PAO=0;PQA=0;PQR=0;PRO=0;QA=3005;QR=5361;RO=144;RPL=47;RPP=8.33041;RPPR=3.14508;RPR=33;RUN=1;SAF=62;SAP=55.5599;SAR=18;SRF=78;SRP=4.82236;SRR=66;TYPE=snp;ANN=C|upstream_gene_variant|MODIFIER|Afu1g00200|Afu1g00200|transcript|Afu1g00200-T|Coding||c.-1231A>G|||||1231|,C|upstream_gene_variant|MODIFIER|Afu1g00210|Afu1g00210|transcript|Afu1g00210-T|Coding||c.-3765T>C|||||3765|,C|intergenic_region|MODIFIER|Afu1g00200-Afu1g00210|Afu1g00200-Afu1g00210|intergenic_region|Afu1g00200-Afu1g00210|||n.38706T>C||||||	GT:DP:RO:QR:AO:QA:GL	0/1:224:144:5301:80:3005:-41.8425,0,-171.732
Chr1_A_fumigatus_Af293	38717	.	T	A	121.542	.	AB=0.324074;ABP=61.0771;AC=1;AF=0.5;AN=2;AO=70;CIGAR=1X;DP=217;DPB=217;DPRA=0;EPP=4.12706;EPPR=5.50675;GTI=0;LEN=1;MEANALT=1;MQM=15.7857;MQMR=17.966;NS=1;NUMALT=1;ODDS=27.9862;PAIRED=0.757143;PAIREDR=0.829932;PAO=0;PQA=0;PQR=0;PRO=0;QA=2421;QR=5331;RO=146;RPL=45;RPP=15.4187;RPPR=3.02507;RPR=25;RUN=1;SAF=57;SAP=63.067;SAR=13;SRF=72;SRP=3.14325;SRR=74;TYPE=snp;ANN=A|upstream_gene_variant|MODIFIER|Afu1g00200|Afu1g00200|transcript|Afu1g00200-T|Coding||c.-1242A>T|||||1242|,A|upstream_gene_variant|MODIFIER|Afu1g00210|Afu1g00210|transcript|Afu1g00210-T|Coding||c.-3754T>A|||||3754|,A|intergenic_region|MODIFIER|Afu1g00200-Afu1g00210|Afu1g00200-Afu1g00210|intergenic_region|Afu1g00200-Afu1g00210|||n.38717T>A||||||	GT:DP:RO:QR:AO:QA:GL	0/1:216:146:5271:70:2421:-31.2114,0,-158.351
Chr1_A_fumigatus_Af293	38719	.	G	A	1381.99	.	AB=0.669767;ABP=56.8325;AC=1;AF=0.5;AN=2;AO=144;CIGAR=1X;DP=216;DPB=216;DPRA=0;EPP=3.9754;EPPR=4.09604;GTI=0;LEN=1;MEANALT=1;MQM=17.1458;MQMR=16.8333;NS=1;NUMALT=1;ODDS=38.0524;PAIRED=0.840278;PAIREDR=0.736111;PAO=0;PQA=0;PQR=0;PRO=0;QA=5180;QR=2622;RO=71;RPL=74;RPP=3.25157;RPPR=12.7819;RPR=70;RUN=1;SAF=70;SAP=3.25157;SAR=74;SRF=57;SRP=56.2114;SRR=14;TYPE=snp;ANN=A|upstream_gene_variant|MODIFIER|Afu1g00200|Afu1g00200|transcript|Afu1g00200-T|Coding||c.-1244C>T|||||1244|,A|upstream_gene_variant|MODIFIER|Afu1g00210|Afu1g00210|transcript|Afu1g00210-T|Coding||c.-3752G>A|||||3752|,A|intergenic_region|MODIFIER|Afu1g00200-Afu1g00210|Afu1g00200-Afu1g00210|intergenic_region|Afu1g00200-Afu1g00210|||n.38719G>A||||||	GT:DP:RO:QR:AO:QA:GL	0/1:215:71:2562:144:5180:-149.703,0,-34.4217
Chr1_A_fumigatus_Af293	38726	.	TC	CT,CC	1823.16	.	AB=0.311881,0.683168;ABP=65.1015,61.8766;AC=1,1;AF=0.5,0.5;AN=2;AO=63,138;CIGAR=2X,1X1M;DP=203;DPB=204.5;DPRA=0,0;EPP=3.04477,7.03854;EPPR=0;GTI=0;LEN=2,1;MEANALT=3,3;MQM=16.9206,17.0725;MQMR=0;NS=1;NUMALT=2;ODDS=23.3406;PAIRED=0.825397,0.833333;PAIREDR=0;PAO=2,2;PQA=65,65;PQR=0;PRO=0;QA=2190,2344;QR=0;RO=0;RPL=38,68;RPP=8.83536,3.07324;RPPR=0;RPR=25,70;RUN=1,1;SAF=56,65;SAP=85.7675,4.01736;SAR=7,73;SRF=0;SRP=0;SRR=0;TYPE=mnp,snp;ANN=CC|upstream_gene_variant|MODIFIER|Afu1g00200|Afu1g00200|transcript|Afu1g00200-T|Coding||c.-1251A>G|||||1251|,CT|upstream_gene_variant|MODIFIER|Afu1g00200|Afu1g00200|transcript|Afu1g00200-T|Coding||c.-1252_-1251delGAinsAG|||||1251|,CC|upstream_gene_variant|MODIFIER|Afu1g00210|Afu1g00210|transcript|Afu1g00210-T|Coding||c.-3745T>C|||||3745|,CT|upstream_gene_variant|MODIFIER|Afu1g00210|Afu1g00210|transcript|Afu1g00210-T|Coding||c.-3745_-3744delTCinsCT|||||3745|,CC|intergenic_region|MODIFIER|Afu1g00200-Afu1g00210|Afu1g00200-Afu1g00210|intergenic_region|Afu1g00200-Afu1g00210|||n.38726T>C||||||,CT|intergenic_region|MODIFIER|Afu1g00200-Afu1g00210|Afu1g00200-Afu1g00210|intergenic_region|Afu1g00200-Afu1g00210|||n.38726_38727delTCinsCT||||||	GT:DP:RO:QR:AO:QA:GL	1/2:202:0:0:63,138:2190,2344:-207.672,-135.05,-113.677,-75.4298,0,-31.4794
Chr1_A_fumigatus_Af293	38744	.	TG	CT	72.8384	.	AB=0.298429;ABP=70.4169;AC=1;AF=0.5;AN=2;AO=57;CIGAR=2X;DP=192;DPB=194.5;DPRA=0;EPP=6.09608;EPPR=13.2146;GTI=0;LEN=2;MEANALT=2;MQM=19.2456;MQMR=14.188;NS=1;NUMALT=1;ODDS=16.7717;PAIRED=0.894737;PAIREDR=0.81203;PAO=3;PQA=102;PQR=96;PRO=3;QA=1923;QR=4836;RO=133;RPL=33;RPP=6.09608;RPPR=3.02663;RPR=24;RUN=1;SAF=57;SAP=126.784;SAR=0;SRF=59;SRP=6.68384;SRR=74;TYPE=mnp;ANN=CT|upstream_gene_variant|MODIFIER|Afu1g00200|Afu1g00200|transcript|Afu1g00200-T|Coding||c.-1270_-1269delCAinsAG|||||1269|,CT|upstream_gene_variant|MODIFIER|Afu1g00210|Afu1g00210|transcript|Afu1g00210-T|Coding||c.-3727_-3726delTGinsCT|||||3727|,CT|intergenic_region|MODIFIER|Afu1g00200-Afu1g00210|Afu1g00200-Afu1g00210|intergenic_region|Afu1g00200-Afu1g00210|||n.38744_38745delTGinsCT||||||	GT:DP:RO:QR:AO:QA:GL	0/1:191:133:4836:57:1923:-36.0941,0,-113.879
Chr1_A_fumigatus_Af293	38749	.	C	G	950.997	.	AB=0.692308;ABP=65.6489;AC=1;AF=0.5;AN=2;AO=135;CIGAR=1X;DP=196;DPB=196;DPRA=0;EPP=13.0634;EPPR=11.0198;GTI=0;LEN=1;MEANALT=1;MQM=14.0148;MQMR=19.6066;NS=1;NUMALT=1;ODDS=31.2542;PAIRED=0.814815;PAIREDR=0.819672;PAO=0;PQA=0;PQR=0;PRO=0;QA=4931;QR=2187;RO=60;RPL=67;RPP=3.02638;RPPR=4.7546;RPR=68;RUN=1;SAF=56;SAP=11.5193;SAR=79;SRF=56;SRP=95.6005;SRR=4;TYPE=snp;ANN=G|upstream_gene_variant|MODIFIER|Afu1g00200|Afu1g00200|transcript|Afu1g00200-T|Coding||c.-1274G>C|||||1274|,G|upstream_gene_variant|MODIFIER|Afu1g00210|Afu1g00210|transcript|Afu1g00210-T|Coding||c.-3722C>G|||||3722|,G|intergenic_region|MODIFIER|Afu1g00200-Afu1g00210|Afu1g00200-Afu1g00210|intergenic_region|Afu1g00200-Afu1g00210|||n.38749C>G||||||	GT:DP:RO:QR:AO:QA:GL	0/1:195:60:2127:135:4931:-109.18,0,-37.4915
Chr1_A_fumigatus_Af293	38764	.	A	T	165.142	.	AB=0.315217;ABP=57.5803;AC=1;AF=0.5;AN=2;AO=58;CIGAR=1X;DP=185;DPB=185;DPRA=0;EPP=5.40641;EPPR=10.5506;GTI=0;LEN=1;MEANALT=1;MQM=17.5862;MQMR=13.2126;NS=1;NUMALT=1;ODDS=38.0253;PAIRED=0.793103;PAIREDR=0.795276;PAO=0;PQA=0;PQR=0;PRO=0;QA=2090;QR=4673;RO=126;RPL=23;RPP=8.40154;RPPR=9.18275;RPR=35;RUN=1;SAF=48;SAP=57.0725;SAR=10;SRF=47;SRP=21.6302;SRR=79;TYPE=snp;ANN=T|upstream_gene_variant|MODIFIER|Afu1g00200|Afu1g00200|transcript|Afu1g00200-T|Coding||c.-1289T>A|||||1289|,T|upstream_gene_variant|MODIFIER|Afu1g00210|Afu1g00210|transcript|Afu1g00210-T|Coding||c.-3707A>T|||||3707|,T|intergenic_region|MODIFIER|Afu1g00200-Afu1g00210|Afu1g00200-Afu1g00210|intergenic_region|Afu1g00200-Afu1g00210|||n.38764A>T||||||	GT:DP:RO:QR:AO:QA:GL	0/1:184:126:4613:58:2090:-33.8744,0,-85.9943
Chr1_A_fumigatus_Af293	38769	.	T	A	2208.23	.	AB=0;ABP=0;AC=2;AF=1;AN=2;AO=187;CIGAR=1X;DP=188;DPB=188;DPRA=0;EPP=15.6559;EPPR=0;GTI=0;LEN=1;MEANALT=1;MQM=13.5134;MQMR=100;NS=1;NUMALT=1;ODDS=261.763;PAIRED=0.796791;PAIREDR=0;PAO=0;PQA=0;PQR=0;PRO=0;QA=6775;QR=60;RO=0;RPL=97;RPP=3.5793;RPPR=5.18177;RPR=90;RUN=1;SAF=96;SAP=3.3006;SAR=91;SRF=0;SRP=5.18177;SRR=0;TYPE=snp;ANN=A|upstream_gene_variant|MODIFIER|Afu1g00200|Afu1g00200|transcript|Afu1g00200-T|Coding||c.-1294A>T|||||1294|,A|upstream_gene_variant|MODIFIER|Afu1g00210|Afu1g00210|transcript|Afu1g00210-T|Coding||c.-3702T>A|||||3702|,A|intergenic_region|MODIFIER|Afu1g00200-Afu1g00210|Afu1g00200-Afu1g00210|intergenic_region|Afu1g00200-Afu1g00210|||n.38769T>A||||||	GT:DP:RO:QR:AO:QA:GL	1/1:187:0:0:187:6775:-225.876,-56.2926,0
Chr1_A_fumigatus_Af293	38774	.	A	T	500.899	.	AB=0.634921;ABP=32.8939;AC=1;AF=0.5;AN=2;AO=120;CIGAR=1X;DP=190;DPB=190;DPRA=0;EPP=6.55704;EPPR=5.55942;GTI=0;LEN=1;MEANALT=2;MQM=11.0333;MQMR=19.2754;NS=1;NUMALT=1;ODDS=85.8268;PAIRED=0.825;PAIREDR=0.768116;PAO=0;PQA=0;PQR=0;PRO=0;QA=4341;QR=2525;RO=68;RPL=68;RPP=7.64277;RPPR=12.1053;RPR=52;RUN=1;SAF=43;SAP=23.9288;SAR=77;SRF=55;SRP=55.9124;SRR=13;TYPE=snp;ANN=T|upstream_gene_variant|MODIFIER|Afu1g00200|Afu1g00200|transcript|Afu1g00200-T|Coding||c.-1299T>A|||||1299|,T|upstream_gene_variant|MODIFIER|Afu1g00210|Afu1g00210|transcript|Afu1g00210-T|Coding||c.-3697A>T|||||3697|,T|intergenic_region|MODIFIER|Afu1g00200-Afu1g00210|Afu1g00200-Afu1g00210|intergenic_region|Afu1g00200-Afu1g00210|||n.38774A>T||||||	GT:DP:RO:QR:AO:QA:GL	0/1:189:68:2465:120:4341:-61.9013,0,-52.9925
Chr1_A_fumigatus_Af293	38791	.	T	A	539.846	.	AB=0.410526;ABP=16.222;AC=1;AF=0.5;AN=2;AO=78;CIGAR=1X;DP=191;DPB=191;DPRA=0;EPP=3.12166;EPPR=4.56684;GTI=0;LEN=1;MEANALT=1;MQM=18.7949;MQMR=11.5133;NS=1;NUMALT=1;ODDS=89.6709;PAIRED=0.74359;PAIREDR=0.831858;PAO=0;PQA=0;PQR=0;PRO=0;QA=2856;QR=4143;RO=112;RPL=25;RPP=24.8364;RPPR=5.3355;RPR=53;RUN=1;SAF=65;SAP=78.288;SAR=13;SRF=35;SRP=38.5417;SRR=77;TYPE=snp;ANN=A|upstream_gene_variant|MODIFIER|Afu1g00200|Afu1g00200|transcript|Afu1g00200-T|Coding||c.-1316A>T|||||1316|,A|upstream_gene_variant|MODIFIER|Afu1g00210|Afu1g00210|transcript|Afu1g00210-T|Coding||c.-3680T>A|||||3680|,A|intergenic_region|MODIFIER|Afu1g00200-Afu1g00210|Afu1g00200-Afu1g00210|intergenic_region|Afu1g00200-Afu1g00210|||n.38791T>A||||||	GT:DP:RO:QR:AO:QA:GL	0/1:190:112:4083:78:2856:-71.0821,0,-49.7586
Chr1_A_fumigatus_Af293	38805	.	T	C	2258.63	.	AB=0;ABP=0;AC=2;AF=1;AN=2;AO=188;CIGAR=1X;DP=189;DPB=189;DPRA=0;EPP=13.4056;EPPR=0;GTI=0;LEN=1;MEANALT=1;MQM=13.8245;MQMR=100;NS=1;NUMALT=1;ODDS=263.149;PAIRED=0.792553;PAIREDR=0;PAO=0;PQA=0;PQR=0;PRO=0;QA=7009;QR=60;RO=0;RPL=102;RPP=5.9672;RPPR=5.18177;RPR=86;RUN=1;SAF=101;SAP=5.27418;SAR=87;SRF=0;SRP=5.18177;SRR=0;TYPE=snp;ANN=C|upstream_gene_variant|MODIFIER|Afu1g00200|Afu1g00200|transcript|Afu1g00200-T|Coding||c.-1330A>G|||||1330|,C|upstream_gene_variant|MODIFIER|Afu1g00210|Afu1g00210|transcript|Afu1g00210-T|Coding||c.-3666T>C|||||3666|,C|intergenic_region|MODIFIER|Afu1g00200-Afu1g00210|Afu1g00200-Afu1g00210|intergenic_region|Afu1g00200-Afu1g00210|||n.38805T>C||||||	GT:DP:RO:QR:AO:QA:GL	1/1:188:0:0:188:7009:-231.129,-56.5936,0
Chr1_A_fumigatus_Af293	38813	.	AGTGC	GGTGA,AGAGA	1194.08	.	AB=0.481481,0.5;ABP=3.49285,3.0103;AC=1,1;AF=0.5,0.5;AN=2;AO=78,81;CIGAR=1X3M1X,2M1X1M1X;DP=163;DPB=166.4;DPRA=0,0;EPP=24.8364,5.18177;EPPR=0;GTI=0;LEN=5,5;MEANALT=5,5;MQM=18.3974,9.07407;MQMR=0;NS=1;NUMALT=2;ODDS=15.1787;PAIRED=0.75641,0.839506;PAIREDR=0;PAO=2,4.5;PQA=31,102.5;PQR=17.5;PRO=0.5;QA=2778,2841;QR=0;RO=0;RPL=34,51;RPP=5.79424,14.8328;RPPR=0;RPR=44,30;RUN=1,1;SAF=65,22;SAP=78.288,39.7109;SAR=13,59;SRF=0;SRP=0;SRR=0;TYPE=complex,complex;ANN=GGTGA|upstream_gene_variant|MODIFIER|Afu1g00200|Afu1g00200|transcript|Afu1g00200-T|Coding||c.-1342_-1338delGCACTinsTCACC|||||1338|,AGAGA|upstream_gene_variant|MODIFIER|Afu1g00200|Afu1g00200|transcript|Afu1g00200-T|Coding||c.-1342_-1340delGCAinsTCT|||||1340|,GGTGA|upstream_gene_variant|MODIFIER|Afu1g00210|Afu1g00210|transcript|Afu1g00210-T|Coding||c.-3658_-3654delAGTGCinsGGTGA|||||3658|,AGAGA|upstream_gene_variant|MODIFIER|Afu1g00210|Afu1g00210|transcript|Afu1g00210-T|Coding||c.-3656_-3654delTGCinsAGA|||||3656|,GGTGA|intergenic_region|MODIFIER|Afu1g00200-Afu1g00210|Afu1g00200-Afu1g00210|intergenic_region|Afu1g00200-Afu1g00210|||n.38813_38817delAGTGCinsGGTGA||||||,AGAGA|intergenic_region|MODIFIER|Afu1g00200-Afu1g00210|Afu1g00200-Afu1g00210|intergenic_region|Afu1g00200-Afu1g00210|||n.38815_38817delTGCinsAGA||||||	GT:DP:RO:QR:AO:QA:GL	1/2:162:0:0:78,81:2778,2841:-143.738,-42.076,-17.2167,-102.177,0,-75.987
Chr1_A_fumigatus_Af293	38848	.	GCAA	ACAG	1038.13	.	AB=0;ABP=0;AC=2;AF=1;AN=2;AO=76;CIGAR=1X2M1X;DP=133;DPB=142;DPRA=0;EPP=4.83891;EPPR=0;GTI=0;LEN=4;MEANALT=4;MQM=19.3158;MQMR=0;NS=1;NUMALT=1;ODDS=77.7708;PAIRED=0.828947;PAIREDR=0;PAO=4.5;PQA=64.5;PQR=140.5;PRO=5;QA=2576;QR=0;RO=0;RPL=47;RPP=12.2676;RPPR=0;RPR=29;RUN=1;SAF=71;SAP=127.47;SAR=5;SRF=0;SRP=0;SRR=0;TYPE=complex;ANN=ACAG|upstream_gene_variant|MODIFIER|Afu1g00200|Afu1g00200|transcript|Afu1g00200-T|Coding||c.-1376_-1373delTTGCinsCTGT|||||1373|,ACAG|upstream_gene_variant|MODIFIER|Afu1g00210|Afu1g00210|transcript|Afu1g00210-T|Coding||c.-3623_-3620delGCAAinsACAG|||||3623|,ACAG|intergenic_region|MODIFIER|Afu1g00200-Afu1g00210|Afu1g00200-Afu1g00210|intergenic_region|Afu1g00200-Afu1g00210|||n.38848_38851delGCAAinsACAG||||||	GT:DP:RO:QR:AO:QA:GL	1/1:132:0:0:76:2576:-122.608,-36.2497,0
Chr1_A_fumigatus_Af293	38854	.	TAGC	CAGT,TAGT	943.877	.	AB=0.485075,0.514925;ABP=3.26958,3.26958;AC=1,1;AF=0.5,0.5;AN=2;AO=65,69;CIGAR=1X2M1X,3M1X;DP=135;DPB=138.25;DPRA=0,0;EPP=3.31097,19.6583;EPPR=0;GTI=0;LEN=4,1;MEANALT=2,2;MQM=11.0308,19.4928;MQMR=0;NS=1;NUMALT=2;ODDS=10.85;PAIRED=0.892308,0.826087;PAIREDR=0;PAO=4,4.5;PQA=130.5,149;PQR=52.5;PRO=1.5;QA=2234,2212;QR=0;RO=0;RPL=39,49;RPP=8.65613,29.4771;RPPR=0;RPR=26,20;RUN=1,1;SAF=12,66;SAP=59.1679,127.917;SAR=53,3;SRF=0;SRP=0;SRR=0;TYPE=complex,snp;ANN=CAGT|upstream_gene_variant|MODIFIER|Afu1g00200|Afu1g00200|transcript|Afu1g00200-T|Coding||c.-1382_-1379delGCTAinsACTG|||||1379|,TAGT|upstream_gene_variant|MODIFIER|Afu1g00200|Afu1g00200|transcript|Afu1g00200-T|Coding||c.-1382G>A|||||1382|,CAGT|upstream_gene_variant|MODIFIER|Afu1g00210|Afu1g00210|transcript|Afu1g00210-T|Coding||c.-3617_-3614delTAGCinsCAGT|||||3617|,TAGT|upstream_gene_variant|MODIFIER|Afu1g00210|Afu1g00210|transcript|Afu1g00210-T|Coding||c.-3614C>T|||||3614|,CAGT|intergenic_region|MODIFIER|Afu1g00200-Afu1g00210|Afu1g00200-Afu1g00210|intergenic_region|Afu1g00200-Afu1g00210|||n.38854_38857delTAGCinsCAGT||||||,TAGT|intergenic_region|MODIFIER|Afu1g00200-Afu1g00210|Afu1g00200-Afu1g00210|intergenic_region|Afu1g00200-Afu1g00210|||n.38857C>T||||||	GT:DP:RO:QR:AO:QA:GL	1/2:134:0:0:65,69:2234,2212:-128.687,-92.6223,-67.1469,-42.7503,0,-16.5607
Chr1_A_fumigatus_Af293	38867	.	G	A	2020.85	.	AB=0;ABP=0;AC=2;AF=1;AN=2;AO=158;CIGAR=1X;DP=160;DPB=160;DPRA=0;EPP=7.46319;EPPR=3.0103;GTI=0;LEN=1;MEANALT=1;MQM=14.9494;MQMR=61.5;NS=1;NUMALT=1;ODDS=218.141;PAIRED=0.765823;PAIREDR=0.5;PAO=0;PQA=0;PQR=0;PRO=0;QA=5619;QR=68;RO=1;RPL=74;RPP=4.38465;RPPR=3.0103;RPR=84;RUN=1;SAF=100;SAP=27.2538;SAR=58;SRF=1;SRP=3.0103;SRR=0;TYPE=snp;ANN=A|upstream_gene_variant|MODIFIER|Afu1g00200|Afu1g00200|transcript|Afu1g00200-T|Coding||c.-1392C>T|||||1392|,A|upstream_gene_variant|MODIFIER|Afu1g00210|Afu1g00210|transcript|Afu1g00210-T|Coding||c.-3604G>A|||||3604|,A|intergenic_region|MODIFIER|Afu1g00200-Afu1g00210|Afu1g00200-Afu1g00210|intergenic_region|Afu1g00200-Afu1g00210|||n.38867G>A||||||	GT:DP:RO:QR:AO:QA:GL	1/1:159:1:8:158:5619:-207.794,-47.0752,0
Chr1_A_fumigatus_Af293	38883	.	C	T	676.857	.	AB=0.5375;ABP=4.96463;AC=1;AF=0.5;AN=2;AO=86;CIGAR=1X;DP=161;DPB=161;DPRA=0;EPP=3.1113;EPPR=3.73412;GTI=0;LEN=1;MEANALT=1;MQM=17.6047;MQMR=12.7867;NS=1;NUMALT=1;ODDS=36.4938;PAIRED=0.813953;PAIREDR=0.64;PAO=0;PQA=0;PQR=0;PRO=0;QA=3177;QR=2685;RO=74;RPL=34;RPP=11.1912;RPPR=30.8341;RPR=52;RUN=1;SAF=76;SAP=112.998;SAR=10;SRF=23;SRP=27.3597;SRR=51;TYPE=snp;ANN=T|upstream_gene_variant|MODIFIER|Afu1g00200|Afu1g00200|transcript|Afu1g00200-T|Coding||c.-1408G>A|||||1408|,T|upstream_gene_variant|MODIFIER|Afu1g00210|Afu1g00210|transcript|Afu1g00210-T|Coding||c.-3588C>T|||||3588|,T|intergenic_region|MODIFIER|Afu1g00200-Afu1g00210|Afu1g00200-Afu1g00210|intergenic_region|Afu1g00200-Afu1g00210|||n.38883C>T||||||	GT:DP:RO:QR:AO:QA:GL	0/1:160:74:2625:86:3177:-86.4749,0,-26.9354
Chr1_A_fumigatus_Af293	38893	.	A	G	2196.92	.	AB=0;ABP=0;AC=2;AF=1;AN=2;AO=178;CIGAR=1X;DP=179;DPB=179;DPRA=0;EPP=3.79105;EPPR=0;GTI=0;LEN=1;MEANALT=1;MQM=14.5899;MQMR=100;NS=1;NUMALT=1;ODDS=249.286;PAIRED=0.724719;PAIREDR=0;PAO=0;PQA=0;PQR=0;PRO=0;QA=6511;QR=60;RO=0;RPL=53;RPP=66.2514;RPPR=5.18177;RPR=125;RUN=1;SAF=102;SAP=11.257;SAR=76;SRF=0;SRP=5.18177;SRR=0;TYPE=snp;ANN=G|upstream_gene_variant|MODIFIER|Afu1g00200|Afu1g00200|transcript|Afu1g00200-T|Coding||c.-1418T>C|||||1418|,G|upstream_gene_variant|MODIFIER|Afu1g00210|Afu1g00210|transcript|Afu1g00210-T|Coding||c.-3578A>G|||||3578|,G|intergenic_region|MODIFIER|Afu1g00200-Afu1g00210|Afu1g00200-Afu1g00210|intergenic_region|Afu1g00200-Afu1g00210|||n.38893A>G||||||	GT:DP:RO:QR:AO:QA:GL	1/1:178:0:0:178:6511:-230.735,-53.5833,0
Chr1_A_fumigatus_Af293	38898	.	CGCACTCT	TGCTCTCC	2967.59	.	AB=0;ABP=0;AC=2;AF=1;AN=2;AO=176;CIGAR=1X2M1X3M1X;DP=178;DPB=201.125;DPRA=0;EPP=7.94546;EPPR=0;GTI=0;LEN=8;MEANALT=2;MQM=14.2045;MQMR=0;NS=1;NUMALT=1;ODDS=279.785;PAIRED=0.6875;PAIREDR=0;PAO=48;PQA=1521;PQR=0;PRO=0;QA=6368;QR=0;RO=0;RPL=42;RPP=107.438;RPPR=0;RPR=134;RUN=1;SAF=102;SAP=12.6832;SAR=74;SRF=0;SRP=0;SRR=0;TYPE=complex;ANN=TGCTCTCC|upstream_gene_variant|MODIFIER|Afu1g00200|Afu1g00200|transcript|Afu1g00200-T|Coding||c.-1430_-1423delAGAGTGCGinsGGAGAGCA|||||1423|,TGCTCTCC|upstream_gene_variant|MODIFIER|Afu1g00210|Afu1g00210|transcript|Afu1g00210-T|Coding||c.-3573_-3566delCGCACTCTinsTGCTCTCC|||||3573|,TGCTCTCC|intergenic_region|MODIFIER|Afu1g00200-Afu1g00210|Afu1g00200-Afu1g00210|intergenic_region|Afu1g00200-Afu1g00210|||n.38898_38905delCGCACTCTinsTGCTCTCC||||||	GT:DP:RO:QR:AO:QA:GL	1/1:177:0:0:176:6368:-312.791,-67.4307,0
Chr1_A_fumigatus_Af293	38937	.	CCCCC	TCCCA,CCCCA	3119.46	.	AB=0.570281,0.429719;ABP=13.6932,13.6932;AC=1,1;AF=0.5,0.5;AN=2;AO=142,107;CIGAR=1X3M1X,4M1X;DP=250;DPB=253;DPRA=0,0;EPP=13.3477,10.3365;EPPR=0;GTI=0;LEN=5,1;MEANALT=2,2;MQM=24.0704,12.514;MQMR=0;NS=1;NUMALT=2;ODDS=73.6165;PAIRED=0.816901,0.476636;PAIREDR=0;PAO=4,2;PQA=69.5,61;PQR=30.5;PRO=1;QA=5047,3899;QR=0;RO=0;RPL=59,53;RPP=11.8185,3.03059;RPPR=0;RPR=83,54;RUN=1,1;SAF=87,52;SAP=18.6694,3.19295;SAR=55,55;SRF=0;SRP=0;SRR=0;TYPE=complex,snp;ANN=TCCCA|upstream_gene_variant|MODIFIER|Afu1g00200|Afu1g00200|transcript|Afu1g00200-T|Coding||c.-1466_-1462delGGGGGinsTGGGA|||||1462|,CCCCA|upstream_gene_variant|MODIFIER|Afu1g00200|Afu1g00200|transcript|Afu1g00200-T|Coding||c.-1466G>T|||||1466|,TCCCA|upstream_gene_variant|MODIFIER|Afu1g00210|Afu1g00210|transcript|Afu1g00210-T|Coding||c.-3534_-3530delCCCCCinsTCCCA|||||3534|,CCCCA|upstream_gene_variant|MODIFIER|Afu1g00210|Afu1g00210|transcript|Afu1g00210-T|Coding||c.-3530C>A|||||3530|,TCCCA|intergenic_region|MODIFIER|Afu1g00200-Afu1g00210|Afu1g00200-Afu1g00210|intergenic_region|Afu1g00200-Afu1g00210|||n.38937_38941delCCCCCinsTCCCA||||||,CCCCA|intergenic_region|MODIFIER|Afu1g00200-Afu1g00210|Afu1g00200-Afu1g00210|intergenic_region|Afu1g00200-Afu1g00210|||n.38941C>A||||||	GT:DP:RO:QR:AO:QA:GL	1/2:249:0:0:142,107:5047,3899:-326.503,-86.1339,-39.5233,-243.07,0,-208.452
Chr1_A_fumigatus_Af293	38942	.	CTTC	CTTT	232.161	.	AB=0.412;ABP=19.8262;AC=1;AF=0.5;AN=2;AO=103;CIGAR=3M1X;DP=251;DPB=252.5;DPRA=0;EPP=9.10307;EPPR=15.4335;GTI=0;LEN=1;MEANALT=1;MQM=11.9126;MQMR=24.2993;NS=1;NUMALT=1;ODDS=53.4569;PAIRED=0.475728;PAIREDR=0.816327;PAO=1;PQA=32;PQR=101;PRO=3;QA=3770;QR=5480;RO=147;RPL=59;RPP=7.75381;RPPR=4.7977;RPR=44;RUN=1;SAF=51;SAP=3.03138;SAR=52;SRF=89;SRP=17.2061;SRR=58;TYPE=snp;ANN=CTTT|upstream_gene_variant|MODIFIER|Afu1g00200|Afu1g00200|transcript|Afu1g00200-T|Coding||c.-1470G>A|||||1470|,CTTT|upstream_gene_variant|MODIFIER|Afu1g00210|Afu1g00210|transcript|Afu1g00210-T|Coding||c.-3526C>T|||||3526|,CTTT|intergenic_region|MODIFIER|Afu1g00200-Afu1g00210|Afu1g00200-Afu1g00210|intergenic_region|Afu1g00200-Afu1g00210|||n.38945C>T||||||	GT:DP:RO:QR:AO:QA:GL	0/1:250:147:5480:103:3770:-31.6902,0,-229.986
Chr1_A_fumigatus_Af293	38965	.	TCCG	CCCA	98.5546	.	AB=0.367769;ABP=39.7638;AC=1;AF=0.5;AN=2;AO=89;CIGAR=1X2M1X;DP=243;DPB=246.75;DPRA=0;EPP=8.49998;EPPR=17.6392;GTI=0;LEN=4;MEANALT=2;MQM=12.4944;MQMR=26.9671;NS=1;NUMALT=1;ODDS=22.693;PAIRED=0.539326;PAIREDR=0.842105;PAO=2;PQA=68;PQR=207;PRO=9;QA=3232;QR=5561;RO=152;RPL=62;RPP=32.8985;RPPR=15.8677;RPR=27;RUN=1;SAF=35;SAP=11.8182;SAR=54;SRF=79;SRP=3.5246;SRR=73;TYPE=complex;ANN=CCCA|upstream_gene_variant|MODIFIER|Afu1g00200|Afu1g00200|transcript|Afu1g00200-T|Coding||c.-1493_-1490delCGGAinsTGGG|||||1490|,CCCA|upstream_gene_variant|MODIFIER|Afu1g00210|Afu1g00210|transcript|Afu1g00210-T|Coding||c.-3506_-3503delTCCGinsCCCA|||||3506|,CCCA|intergenic_region|MODIFIER|Afu1g00200-Afu1g00210|Afu1g00200-Afu1g00210|intergenic_region|Afu1g00200-Afu1g00210|||n.38965_38968delTCCGinsCCCA||||||	GT:DP:RO:QR:AO:QA:GL	0/1:242:152:5561:89:3232:-23.5244,0,-274.246
Chr1_A_fumigatus_Af293	39055	.	G	A	83.729	.	AB=0.405622;ABP=22.2745;AC=1;AF=0.5;AN=2;AO=101;CIGAR=1X;DP=250;DPB=250;DPRA=0;EPP=16.4476;EPPR=3.14146;GTI=0;LEN=1;MEANALT=1;MQM=10.5941;MQMR=33.2349;NS=1;NUMALT=1;ODDS=19.2793;PAIRED=0.534653;PAIREDR=0.825503;PAO=0;PQA=0;PQR=0;PRO=0;QA=3726;QR=5571;RO=148;RPL=35;RPP=23.6715;RPPR=3.02487;RPR=66;RUN=1;SAF=38;SAP=16.4476;SAR=63;SRF=73;SRP=3.14146;SRR=75;TYPE=snp;ANN=A|upstream_gene_variant|MODIFIER|Afu1g00200|Afu1g00200|transcript|Afu1g00200-T|Coding||c.-1580C>T|||||1580|,A|upstream_gene_variant|MODIFIER|Afu1g00210|Afu1g00210|transcript|Afu1g00210-T|Coding||c.-3416G>A|||||3416|,A|intergenic_region|MODIFIER|Afu1g00200-Afu1g00210|Afu1g00200-Afu1g00210|intergenic_region|Afu1g00200-Afu1g00210|||n.39055G>A||||||	GT:DP:RO:QR:AO:QA:GL	0/1:249:148:5511:101:3726:-20.7673,0,-319.354
Chr1_A_fumigatus_Af293	39159	.	A	G	3217.54	.	AB=0;ABP=0;AC=2;AF=1;AN=2;AO=164;CIGAR=1X;DP=165;DPB=165;DPRA=0;EPP=3.06326;EPPR=0;GTI=0;LEN=1;MEANALT=1;MQM=23.9573;MQMR=100;NS=1;NUMALT=1;ODDS=229.878;PAIRED=0.829268;PAIREDR=0;PAO=0;PQA=0;PQR=0;PRO=0;QA=5981;QR=60;RO=0;RPL=95;RPP=11.961;RPPR=5.18177;RPR=69;RUN=1;SAF=72;SAP=8.30657;SAR=92;SRF=0;SRP=5.18177;SRR=0;TYPE=snp;ANN=G|upstream_gene_variant|MODIFIER|Afu1g00200|Afu1g00200|transcript|Afu1g00200-T|Coding||c.-1684T>C|||||1684|,G|upstream_gene_variant|MODIFIER|Afu1g00210|Afu1g00210|transcript|Afu1g00210-T|Coding||c.-3312A>G|||||3312|,G|intergenic_region|MODIFIER|Afu1g00200-Afu1g00210|Afu1g00200-Afu1g00210|intergenic_region|Afu1g00200-Afu1g00210|||n.39159A>G||||||	GT:DP:RO:QR:AO:QA:GL	1/1:164:0:0:164:5981:-326.798,-49.3689,0
Chr1_A_fumigatus_Af293	39165	.	C	G	3090.88	.	AB=0;ABP=0;AC=2;AF=1;AN=2;AO=148;CIGAR=1X;DP=159;DPB=159;DPRA=0;EPP=3.06899;EPPR=0;GTI=0;LEN=1;MEANALT=2;MQM=25.6014;MQMR=100;NS=1;NUMALT=1;ODDS=207.697;PAIRED=0.864865;PAIREDR=0;PAO=0;PQA=0;PQR=0;PRO=0;QA=5399;QR=60;RO=0;RPL=76;RPP=3.24505;RPPR=5.18177;RPR=72;RUN=1;SAF=67;SAP=5.88603;SAR=81;SRF=0;SRP=5.18177;SRR=0;TYPE=snp;ANN=G|upstream_gene_variant|MODIFIER|Afu1g00200|Afu1g00200|transcript|Afu1g00200-T|Coding||c.-1690G>C|||||1690|,G|upstream_gene_variant|MODIFIER|Afu1g00210|Afu1g00210|transcript|Afu1g00210-T|Coding||c.-3306C>G|||||3306|,G|intergenic_region|MODIFIER|Afu1g00200-Afu1g00210|Afu1g00200-Afu1g00210|intergenic_region|Afu1g00200-Afu1g00210|||n.39165C>G||||||	GT:DP:RO:QR:AO:QA:GL	1/1:158:0:0:148:5399:-312.955,-44.5524,0
Chr1_A_fumigatus_Af293	39309	.	A	G	4877.02	.	AB=0;ABP=0;AC=2;AF=1;AN=2;AO=178;CIGAR=1X;DP=181;DPB=181;DPRA=0;EPP=3.20549;EPPR=9.52472;GTI=0;LEN=1;MEANALT=1;MQM=34.3315;MQMR=35.3333;NS=1;NUMALT=1;ODDS=245.219;PAIRED=0.702247;PAIREDR=0.666667;PAO=0;PQA=0;PQR=0;PRO=0;QA=6691;QR=129;RO=2;RPL=82;RPP=5.40136;RPPR=3.73412;RPR=96;RUN=1;SAF=91;SAP=3.20549;SAR=87;SRF=0;SRP=9.52472;SRR=2;TYPE=snp;ANN=G|upstream_gene_variant|MODIFIER|Afu1g00200|Afu1g00200|transcript|Afu1g00200-T|Coding||c.-1834T>C|||||1834|,G|upstream_gene_variant|MODIFIER|Afu1g00210|Afu1g00210|transcript|Afu1g00210-T|Coding||c.-3162A>G|||||3162|,G|intergenic_region|MODIFIER|Afu1g00200-Afu1g00210|Afu1g00200-Afu1g00210|intergenic_region|Afu1g00200-Afu1g00210|||n.39309A>G||||||	GT:DP:RO:QR:AO:QA:GL	1/1:180:2:69:178:6691:-489.845,-53.6157,0
Chr1_A_fumigatus_Af293	39316	.	G	A	4973.1	.	AB=0;ABP=0;AC=2;AF=1;AN=2;AO=185;CIGAR=1X;DP=190;DPB=190;DPRA=0;EPP=4.43056;EPPR=13.8677;GTI=0;LEN=1;MEANALT=1;MQM=34.4162;MQMR=22.4;NS=1;NUMALT=1;ODDS=252.542;PAIRED=0.691892;PAIREDR=0.8;PAO=0;PQA=0;PQR=0;PRO=0;QA=6749;QR=199;RO=4;RPL=88;RPP=3.96105;RPPR=6.91895;RPR=97;RUN=1;SAF=100;SAP=5.65128;SAR=85;SRF=0;SRP=13.8677;SRR=4;TYPE=snp;ANN=A|upstream_gene_variant|MODIFIER|Afu1g00200|Afu1g00200|transcript|Afu1g00200-T|Coding||c.-1841C>T|||||1841|,A|upstream_gene_variant|MODIFIER|Afu1g00210|Afu1g00210|transcript|Afu1g00210-T|Coding||c.-3155G>A|||||3155|,A|intergenic_region|MODIFIER|Afu1g00200-Afu1g00210|Afu1g00200-Afu1g00210|intergenic_region|Afu1g00200-Afu1g00210|||n.39316G>A||||||	GT:DP:RO:QR:AO:QA:GL	1/1:189:4:139:185:6749:-497.893,-55.7852,0
Chr1_A_fumigatus_Af293	39401	.	G	A	3486.06	.	AB=0;ABP=0;AC=2;AF=1;AN=2;AO=148;CIGAR=1X;DP=172;DPB=172;DPRA=0;EPP=22.0254;EPPR=4.45795;GTI=0;LEN=1;MEANALT=1;MQM=29.6014;MQMR=9.125;NS=1;NUMALT=1;ODDS=169.751;PAIRED=0.648649;PAIREDR=0.333333;PAO=0;PQA=0;PQR=0;PRO=0;QA=5378;QR=874;RO=23;RPL=86;RPP=11.4614;RPPR=55.1256;RPR=62;RUN=1;SAF=80;SAP=5.12308;SAR=68;SRF=13;SRP=3.37221;SRR=10;TYPE=snp;ANN=A|upstream_gene_variant|MODIFIER|Afu1g00200|Afu1g00200|transcript|Afu1g00200-T|Coding||c.-1926C>T|||||1926|,A|upstream_gene_variant|MODIFIER|Afu1g00210|Afu1g00210|transcript|Afu1g00210-T|Coding||c.-3070G>A|||||3070|,A|intergenic_region|MODIFIER|Afu1g00200-Afu1g00210|Afu1g00200-Afu1g00210|intergenic_region|Afu1g00200-Afu1g00210|||n.39401G>A||||||	GT:DP:RO:QR:AO:QA:GL	1/1:171:23:814:148:5378:-346.465,-40.7685,0
Chr1_A_fumigatus_Af293	39423	.	GAA	TAG	2715.41	.	AB=0;ABP=0;AC=2;AF=1;AN=2;AO=129;CIGAR=1X1M1X;DP=145;DPB=150;DPRA=0;EPP=69.821;EPPR=0;GTI=0;LEN=3;MEANALT=3;MQM=25.4574;MQMR=0;NS=1;NUMALT=1;ODDS=186.359;PAIRED=0.658915;PAIREDR=0;PAO=7;PQA=218;PQR=70;PRO=2;QA=4562;QR=0;RO=0;RPL=70;RPP=5.04711;RPPR=0;RPR=59;RUN=1;SAF=59;SAP=5.04711;SAR=70;SRF=0;SRP=0;SRR=0;TYPE=complex;ANN=TAG|upstream_gene_variant|MODIFIER|Afu1g00200|Afu1g00200|transcript|Afu1g00200-T|Coding||c.-1950_-1948delTTCinsCTA|||||1948|,TAG|upstream_gene_variant|MODIFIER|Afu1g00210|Afu1g00210|transcript|Afu1g00210-T|Coding||c.-3048_-3046delGAAinsTAG|||||3048|,TAG|intergenic_region|MODIFIER|Afu1g00200-Afu1g00210|Afu1g00200-Afu1g00210|intergenic_region|Afu1g00200-Afu1g00210|||n.39423_39425delGAAinsTAG||||||	GT:DP:RO:QR:AO:QA:GL	1/1:144:0:0:129:4562:-282.325,-41.0047,0
Chr1_A_fumigatus_Af293	39466	.	TGTGCC	GGGAAT	2036.91	.	AB=0;ABP=0;AC=2;AF=1;AN=2;AO=113;CIGAR=1X1M4X;DP=118;DPB=123.333;DPRA=0;EPP=6.2579;EPPR=0;GTI=0;LEN=6;MEANALT=4;MQM=19.7434;MQMR=0;NS=1;NUMALT=1;ODDS=166.802;PAIRED=0.681416;PAIREDR=0;PAO=11;PQA=298;PQR=0;PRO=0;QA=4057;QR=0;RO=0;RPL=55;RPP=3.18325;RPPR=0;RPR=58;RUN=1;SAF=28;SAP=65.4449;SAR=85;SRF=0;SRP=0;SRR=0;TYPE=complex;ANN=GGGAAT|upstream_gene_variant|MODIFIER|Afu1g00200|Afu1g00200|transcript|Afu1g00200-T|Coding||c.-1996_-1991delGGCACAinsATTCCC|||||1991|,GGGAAT|upstream_gene_variant|MODIFIER|Afu1g00210|Afu1g00210|transcript|Afu1g00210-T|Coding||c.-3005_-3000delTGTGCCinsGGGAAT|||||3005|,GGGAAT|intergenic_region|MODIFIER|Afu1g00200-Afu1g00210|Afu1g00200-Afu1g00210|intergenic_region|Afu1g00200-Afu1g00210|||n.39466_39471delTGTGCCinsGGGAAT||||||	GT:DP:RO:QR:AO:QA:GL	1/1:117:0:0:113:4057:-213.884,-37.3277,0
Chr1_A_fumigatus_Af293	39496	.	G	T	2558.17	.	AB=0;ABP=0;AC=2;AF=1;AN=2;AO=134;CIGAR=1X;DP=135;DPB=135;DPRA=0;EPP=28.9383;EPPR=0;GTI=0;LEN=1;MEANALT=1;MQM=23.6567;MQMR=100;NS=1;NUMALT=1;ODDS=188.289;PAIRED=0.619403;PAIREDR=0;PAO=0;PQA=0;PQR=0;PRO=0;QA=5029;QR=60;RO=0;RPL=71;RPP=4.04742;RPPR=5.18177;RPR=63;RUN=1;SAF=52;SAP=17.5948;SAR=82;SRF=0;SRP=5.18177;SRR=0;TYPE=snp;ANN=T|upstream_gene_variant|MODIFIER|Afu1g00200|Afu1g00200|transcript|Afu1g00200-T|Coding||c.-2021C>A|||||2021|,T|upstream_gene_variant|MODIFIER|Afu1g00210|Afu1g00210|transcript|Afu1g00210-T|Coding||c.-2975G>T|||||2975|,T|intergenic_region|MODIFIER|Afu1g00200-Afu1g00210|Afu1g00200-Afu1g00210|intergenic_region|Afu1g00200-Afu1g00210|||n.39496G>T||||||	GT:DP:RO:QR:AO:QA:GL	1/1:134:0:0:134:5029:-263.48,-40.338,0
Chr1_A_fumigatus_Af293	39532	.	A	T	3280.34	.	AB=0;ABP=0;AC=2;AF=1;AN=2;AO=155;CIGAR=1X;DP=157;DPB=157;DPRA=0;EPP=20.1719;EPPR=0;GTI=0;LEN=1;MEANALT=2;MQM=26.2903;MQMR=100;NS=1;NUMALT=1;ODDS=217.401;PAIRED=0.632258;PAIREDR=0;PAO=0;PQA=0;PQR=0;PRO=0;QA=5746;QR=60;RO=0;RPL=58;RPP=24.3187;RPPR=5.18177;RPR=97;RUN=1;SAF=79;SAP=3.13639;SAR=76;SRF=0;SRP=5.18177;SRR=0;TYPE=snp;ANN=T|upstream_gene_variant|MODIFIER|Afu1g00200|Afu1g00200|transcript|Afu1g00200-T|Coding||c.-2057T>A|||||2057|,T|upstream_gene_variant|MODIFIER|Afu1g00210|Afu1g00210|transcript|Afu1g00210-T|Coding||c.-2939A>T|||||2939|,T|intergenic_region|MODIFIER|Afu1g00200-Afu1g00210|Afu1g00200-Afu1g00210|intergenic_region|Afu1g00200-Afu1g00210|||n.39532A>T||||||	GT:DP:RO:QR:AO:QA:GL	1/1:156:0:0:155:5746:-335.488,-46.6597,0
Chr1_A_fumigatus_Af293	39584	.	A	C	3098.78	.	AB=0;ABP=0;AC=2;AF=1;AN=2;AO=162;CIGAR=1X;DP=164;DPB=164;DPRA=0;EPP=22.3659;EPPR=3.0103;GTI=0;LEN=1;MEANALT=1;MQM=23.3272;MQMR=71;NS=1;NUMALT=1;ODDS=217.233;PAIRED=0.654321;PAIREDR=0;PAO=0;PQA=0;PQR=0;PRO=0;QA=5854;QR=97;RO=1;RPL=96;RPP=15.074;RPPR=7.35324;RPR=66;RUN=1;SAF=82;SAP=3.06392;SAR=80;SRF=0;SRP=7.35324;SRR=1;TYPE=snp;ANN=C|upstream_gene_variant|MODIFIER|Afu1g00200|Afu1g00200|transcript|Afu1g00200-T|Coding||c.-2109T>G|||||2109|,C|upstream_gene_variant|MODIFIER|Afu1g00210|Afu1g00210|transcript|Afu1g00210-T|Coding||c.-2887A>C|||||2887|,C|intergenic_region|MODIFIER|Afu1g00200-Afu1g00210|Afu1g00200-Afu1g00210|intergenic_region|Afu1g00200-Afu1g00210|||n.39584A>C||||||	GT:DP:RO:QR:AO:QA:GL	1/1:163:1:37:162:5854:-315.738,-45.4872,0
Chr1_A_fumigatus_Af293	39591	.	G	A	2839.68	.	AB=0;ABP=0;AC=2;AF=1;AN=2;AO=155;CIGAR=1X;DP=156;DPB=156;DPRA=0;EPP=20.1719;EPPR=0;GTI=0;LEN=1;MEANALT=1;MQM=22.2452;MQMR=100;NS=1;NUMALT=1;ODDS=217.401;PAIRED=0.670968;PAIREDR=0;PAO=0;PQA=0;PQR=0;PRO=0;QA=5583;QR=60;RO=0;RPL=92;RPP=14.7923;RPPR=5.18177;RPR=63;RUN=1;SAF=72;SAP=4.70545;SAR=83;SRF=0;SRP=5.18177;SRR=0;TYPE=snp;ANN=A|upstream_gene_variant|MODIFIER|Afu1g00200|Afu1g00200|transcript|Afu1g00200-T|Coding||c.-2116C>T|||||2116|,A|upstream_gene_variant|MODIFIER|Afu1g00210|Afu1g00210|transcript|Afu1g00210-T|Coding||c.-2880G>A|||||2880|,A|intergenic_region|MODIFIER|Afu1g00200-Afu1g00210|Afu1g00200-Afu1g00210|intergenic_region|Afu1g00200-Afu1g00210|||n.39591G>A||||||	GT:DP:RO:QR:AO:QA:GL	1/1:155:0:0:155:5583:-290.615,-46.6597,0
Chr1_A_fumigatus_Af293	39616	.	AGA	AGGA	1493.08	.	AB=0;ABP=0;AC=2;AF=1;AN=2;AO=120;CIGAR=1M1I2M;DP=128;DPB=168.333;DPRA=0;EPP=7.64277;EPPR=0;GTI=0;LEN=1;MEANALT=2;MQM=17.2833;MQMR=0;NS=1;NUMALT=1;ODDS=173.04;PAIRED=0.716667;PAIREDR=0;PAO=1.5;PQA=52.5;PQR=52.5;PRO=1.5;QA=2060;QR=0;RO=0;RPL=80;RPP=31.9633;RPPR=0;RPR=40;RUN=1;SAF=54;SAP=5.61607;SAR=66;SRF=0;SRP=0;SRR=0;TYPE=ins;ANN=AGGA|upstream_gene_variant|MODIFIER|Afu1g00200|Afu1g00200|transcript|Afu1g00200-T|Coding||c.-2143_-2142insC|||||2143|,AGGA|upstream_gene_variant|MODIFIER|Afu1g00210|Afu1g00210|transcript|Afu1g00210-T|Coding||c.-2854_-2853insG|||||2853|,AGGA|intergenic_region|MODIFIER|Afu1g00200-Afu1g00210|Afu1g00200-Afu1g00210|intergenic_region|Afu1g00200-Afu1g00210|||n.39617_39618insG||||||	GT:DP:RO:QR:AO:QA:GL	1/1:127:0:0:120:2060:-156.369,-37.9298,0
Chr1_A_fumigatus_Af293	39619	.	T	C	1751.26	.	AB=0;ABP=0;AC=2;AF=1;AN=2;AO=120;CIGAR=1X;DP=125;DPB=125;DPRA=0;EPP=4.81986;EPPR=0;GTI=0;LEN=1;MEANALT=2;MQM=17.2833;MQMR=100;NS=1;NUMALT=1;ODDS=168.881;PAIRED=0.716667;PAIREDR=0;PAO=0;PQA=0;PQR=0;PRO=0;QA=4516;QR=60;RO=0;RPL=83;RPP=41.3006;RPPR=5.18177;RPR=37;RUN=1;SAF=54;SAP=5.61607;SAR=66;SRF=0;SRP=5.18177;SRR=0;TYPE=snp;ANN=C|upstream_gene_variant|MODIFIER|Afu1g00200|Afu1g00200|transcript|Afu1g00200-T|Coding||c.-2144A>G|||||2144|,C|upstream_gene_variant|MODIFIER|Afu1g00210|Afu1g00210|transcript|Afu1g00210-T|Coding||c.-2852T>C|||||2852|,C|intergenic_region|MODIFIER|Afu1g00200-Afu1g00210|Afu1g00200-Afu1g00210|intergenic_region|Afu1g00200-Afu1g00210|||n.39619T>C||||||	GT:DP:RO:QR:AO:QA:GL	1/1:124:0:0:120:4516:-182.875,-36.1236,0
Chr1_A_fumigatus_Af293	39627	.	G	C	1408.67	.	AB=0;ABP=0;AC=2;AF=1;AN=2;AO=102;CIGAR=1X;DP=103;DPB=103;DPRA=0;EPP=3.0103;EPPR=0;GTI=0;LEN=1;MEANALT=1;MQM=16.3725;MQMR=100;NS=1;NUMALT=1;ODDS=143.928;PAIRED=0.72549;PAIREDR=0;PAO=0;PQA=0;PQR=0;PRO=0;QA=3873;QR=60;RO=0;RPL=71;RPP=37.0726;RPPR=5.18177;RPR=31;RUN=1;SAF=44;SAP=7.18293;SAR=58;SRF=0;SRP=5.18177;SRR=0;TYPE=snp;ANN=C|upstream_gene_variant|MODIFIER|Afu1g00200|Afu1g00200|transcript|Afu1g00200-T|Coding||c.-2152C>G|||||2152|,C|upstream_gene_variant|MODIFIER|Afu1g00210|Afu1g00210|transcript|Afu1g00210-T|Coding||c.-2844G>C|||||2844|,C|intergenic_region|MODIFIER|Afu1g00200-Afu1g00210|Afu1g00200-Afu1g00210|intergenic_region|Afu1g00200-Afu1g00210|||n.39627G>C||||||	GT:DP:RO:QR:AO:QA:GL	1/1:102:0:0:102:3873:-148.055,-30.7051,0
Chr1_A_fumigatus_Af293	39649	.	A	G	663.116	.	AB=0;ABP=0;AC=2;AF=1;AN=2;AO=65;CIGAR=1X;DP=66;DPB=66;DPRA=0;EPP=15.0703;EPPR=0;GTI=0;LEN=1;MEANALT=1;MQM=14.7385;MQMR=100;NS=1;NUMALT=1;ODDS=92.6349;PAIRED=0.815385;PAIREDR=0;PAO=0;PQA=0;PQR=0;PRO=0;QA=2496;QR=60;RO=0;RPL=62;RPP=119.301;RPPR=5.18177;RPR=3;RUN=1;SAF=22;SAP=17.7429;SAR=43;SRF=0;SRP=5.18177;SRR=0;TYPE=snp;ANN=G|upstream_gene_variant|MODIFIER|Afu1g00200|Afu1g00200|transcript|Afu1g00200-T|Coding||c.-2174T>C|||||2174|,G|upstream_gene_variant|MODIFIER|Afu1g00210|Afu1g00210|transcript|Afu1g00210-T|Coding||c.-2822A>G|||||2822|,G|intergenic_region|MODIFIER|Afu1g00200-Afu1g00210|Afu1g00200-Afu1g00210|intergenic_region|Afu1g00200-Afu1g00210|||n.39649A>G||||||	GT:DP:RO:QR:AO:QA:GL	1/1:65:0:0:65:2496:-85.9316,-19.567,0
Chr1_A_fumigatus_Af293	39659	.	T	A	513.101	.	AB=0;ABP=0;AC=2;AF=1;AN=2;AO=54;CIGAR=1X;DP=56;DPB=56;DPRA=0;EPP=19.0953;EPPR=0;GTI=0;LEN=1;MEANALT=2;MQM=14.6296;MQMR=100;NS=1;NUMALT=1;ODDS=77.3856;PAIRED=0.87037;PAIREDR=0;PAO=0;PQA=0;PQR=0;PRO=0;QA=2017;QR=60;RO=0;RPL=53;RPP=111.745;RPPR=5.18177;RPR=1;RUN=1;SAF=18;SAP=16.0391;SAR=36;SRF=0;SRP=5.18177;SRR=0;TYPE=snp;ANN=A|upstream_gene_variant|MODIFIER|Afu1g00200|Afu1g00200|transcript|Afu1g00200-T|Coding||c.-2184A>T|||||2184|,A|upstream_gene_variant|MODIFIER|Afu1g00210|Afu1g00210|transcript|Afu1g00210-T|Coding||c.-2812T>A|||||2812|,A|intergenic_region|MODIFIER|Afu1g00200-Afu1g00210|Afu1g00200-Afu1g00210|intergenic_region|Afu1g00200-Afu1g00210|||n.39659T>A||||||	GT:DP:RO:QR:AO:QA:GL	1/1:55:0:0:54:2017:-70.6846,-16.2556,0
Chr1_A_fumigatus_Af293	39683	.	CCCAACTCA	TGCATCTCG	97.1495	.	AB=0;ABP=0;AC=2;AF=1;AN=2;AO=10;CIGAR=2X2M1X3M1X;DP=11;DPB=18.1111;DPRA=0;EPP=6.48466;EPPR=0;GTI=0;LEN=9;MEANALT=1;MQM=5;MQMR=0;NS=1;NUMALT=1;ODDS=22.3695;PAIRED=0.9;PAIREDR=0;PAO=13;PQA=220;PQR=0;PRO=0;QA=333;QR=0;RO=0;RPL=10;RPP=24.725;RPPR=0;RPR=0;RUN=1;SAF=7;SAP=6.48466;SAR=3;SRF=0;SRP=0;SRR=0;TYPE=complex;ANN=TGCATCTCG|upstream_gene_variant|MODIFIER|Afu1g00200|Afu1g00200|transcript|Afu1g00200-T|Coding||c.-2216_-2208delTGAGTTGGGinsCGAGATGCA|||||2208|,TGCATCTCG|upstream_gene_variant|MODIFIER|Afu1g00210|Afu1g00210|transcript|Afu1g00210-T|Coding||c.-2788_-2780delCCCAACTCAinsTGCATCTCG|||||2788|,TGCATCTCG|intergenic_region|MODIFIER|Afu1g00200-Afu1g00210|Afu1g00200-Afu1g00210|intergenic_region|Afu1g00200-Afu1g00210|||n.39683_39691delCCCAACTCAinsTGCATCTCG||||||	GT:DP:RO:QR:AO:QA:GL	1/1:10:0:0:10:333:-14.5875,-6.92369,0
Chr1_A_fumigatus_Af293	39798	.	GGCCG	AGCCC	64.6794	.	AB=0;ABP=0;AC=2;AF=1;AN=2;AO=21;CIGAR=1X3M1X;DP=22;DPB=21.2;DPRA=0;EPP=3.94093;EPPR=0;GTI=0;LEN=5;MEANALT=1;MQM=5.38095;MQMR=0;NS=1;NUMALT=1;ODDS=14.893;PAIRED=0.904762;PAIREDR=0;PAO=0;PQA=0;PQR=0;PRO=0;QA=752;QR=0;RO=0;RPL=16;RPP=15.5221;RPPR=0;RPR=5;RUN=1;SAF=9;SAP=3.94093;SAR=12;SRF=0;SRP=0;SRR=0;TYPE=complex;ANN=AGCCC|upstream_gene_variant|MODIFIER|Afu1g00200|Afu1g00200|transcript|Afu1g00200-T|Coding||c.-2327_-2323delCGGCCinsGGGCT|||||2323|,AGCCC|upstream_gene_variant|MODIFIER|Afu1g00210|Afu1g00210|transcript|Afu1g00210-T|Coding||c.-2673_-2669delGGCCGinsAGCCC|||||2673|,AGCCC|intergenic_region|MODIFIER|Afu1g00200-Afu1g00210|Afu1g00200-Afu1g00210|intergenic_region|Afu1g00200-Afu1g00210|||n.39798_39802delGGCCGinsAGCCC||||||	GT:DP:RO:QR:AO:QA:GL	1/1:21:0:0:21:752:-10.1878,-6.32163,0
Chr1_A_fumigatus_Af293	39808	.	G	A	75.8484	.	AB=0;ABP=0;AC=2;AF=1;AN=2;AO=23;CIGAR=1X;DP=24;DPB=24;DPRA=0;EPP=5.3706;EPPR=0;GTI=0;LEN=1;MEANALT=1;MQM=5.17391;MQMR=100;NS=1;NUMALT=1;ODDS=17.4647;PAIRED=0.913043;PAIREDR=0;PAO=0;PQA=0;PQR=0;PRO=0;QA=801;QR=60;RO=0;RPL=14;RPP=5.3706;RPPR=5.18177;RPR=9;RUN=1;SAF=9;SAP=5.3706;SAR=14;SRF=0;SRP=5.18177;SRR=0;TYPE=snp;ANN=A|upstream_gene_variant|MODIFIER|Afu1g00200|Afu1g00200|transcript|Afu1g00200-T|Coding||c.-2333C>T|||||2333|,A|upstream_gene_variant|MODIFIER|Afu1g00210|Afu1g00210|transcript|Afu1g00210-T|Coding||c.-2663G>A|||||2663|,A|intergenic_region|MODIFIER|Afu1g00200-Afu1g00210|Afu1g00200-Afu1g00210|intergenic_region|Afu1g00200-Afu1g00210|||n.39808G>A||||||	GT:DP:RO:QR:AO:QA:GL	1/1:23:0:0:23:801:-10.6189,-6.92369,0
Chr1_A_fumigatus_Af293	39826	.	G	A	53.1284	.	AB=0;ABP=0;AC=2;AF=1;AN=2;AO=23;CIGAR=1X;DP=24;DPB=24;DPRA=0;EPP=10.6577;EPPR=0;GTI=0;LEN=1;MEANALT=1;MQM=4.95652;MQMR=100;NS=1;NUMALT=1;ODDS=12.2333;PAIRED=0.826087;PAIREDR=0;PAO=0;PQA=0;PQR=0;PRO=0;QA=806;QR=60;RO=0;RPL=6;RPP=14.4341;RPPR=5.18177;RPR=17;RUN=1;SAF=7;SAP=10.6577;SAR=16;SRF=0;SRP=5.18177;SRR=0;TYPE=snp;ANN=A|upstream_gene_variant|MODIFIER|Afu1g00200|Afu1g00200|transcript|Afu1g00200-T|Coding||c.-2351C>T|||||2351|,A|upstream_gene_variant|MODIFIER|Afu1g00210|Afu1g00210|transcript|Afu1g00210-T|Coding||c.-2645G>A|||||2645|,A|intergenic_region|MODIFIER|Afu1g00200-Afu1g00210|Afu1g00200-Afu1g00210|intergenic_region|Afu1g00200-Afu1g00210|||n.39826G>A||||||	GT:DP:RO:QR:AO:QA:GL	1/1:23:0:0:23:806:-10.3009,-6.92369,0
Chr1_A_fumigatus_Af293	39841	.	GT	AG	107.492	.	AB=0;ABP=0;AC=2;AF=1;AN=2;AO=27;CIGAR=2X;DP=28;DPB=28.5;DPRA=0;EPP=3.09072;EPPR=0;GTI=0;LEN=2;MEANALT=1;MQM=6.33333;MQMR=0;NS=1;NUMALT=1;ODDS=24.7511;PAIRED=0.814815;PAIREDR=0;PAO=2;PQA=68;PQR=0;PRO=0;QA=962;QR=0;RO=0;RPL=2;RPP=45.5551;RPPR=0;RPR=25;RUN=1;SAF=11;SAP=5.02092;SAR=16;SRF=0;SRP=0;SRR=0;TYPE=mnp;ANN=AG|upstream_gene_variant|MODIFIER|Afu1g00200|Afu1g00200|transcript|Afu1g00200-T|Coding||c.-2367_-2366delACinsCT|||||2366|,AG|upstream_gene_variant|MODIFIER|Afu1g00210|Afu1g00210|transcript|Afu1g00210-T|Coding||c.-2630_-2629delGTinsAG|||||2630|,AG|intergenic_region|MODIFIER|Afu1g00200-Afu1g00210|Afu1g00200-Afu1g00210|intergenic_region|Afu1g00200-Afu1g00210|||n.39841_39842delGTinsAG||||||	GT:DP:RO:QR:AO:QA:GL	1/1:27:0:0:27:962:-18.1699,-8.72987,0
Chr1_A_fumigatus_Af293	39846	.	GTTTTTC	GTTTTC	169.208	.	AB=0;ABP=0;AC=2;AF=1;AN=2;AO=34;CIGAR=1M1D5M;DP=35;DPB=34.2857;DPRA=0;EPP=3.26577;EPPR=0;GTI=0;LEN=1;MEANALT=1;MQM=8.47059;MQMR=0;NS=1;NUMALT=1;ODDS=38.9616;PAIRED=0.735294;PAIREDR=0;PAO=6;PQA=131.5;PQR=84.5;PRO=4;QA=288;QR=0;RO=0;RPL=7;RPP=28.557;RPPR=0;RPR=27;RUN=1;SAF=13;SAP=7.09778;SAR=21;SRF=0;SRP=0;SRR=0;TYPE=del;ANN=GTTTTC|upstream_gene_variant|MODIFIER|Afu1g00200|Afu1g00200|transcript|Afu1g00200-T|Coding||c.-2376delA|||||2376|,GTTTTC|upstream_gene_variant|MODIFIER|Afu1g00210|Afu1g00210|transcript|Afu1g00210-T|Coding||c.-2620delT|||||2620|,GTTTTC|intergenic_region|MODIFIER|Afu1g00200-Afu1g00210|Afu1g00200-Afu1g00210|intergenic_region|Afu1g00200-Afu1g00210|||n.39851delT||||||	GT:DP:RO:QR:AO:QA:GL	1/1:34:0:0:34:288:-22.5844,-15.6536,0
Chr1_A_fumigatus_Af293	39862	.	T	C	647.205	.	AB=0;ABP=0;AC=2;AF=1;AN=2;AO=66;CIGAR=1X;DP=67;DPB=67;DPRA=0;EPP=13.6703;EPPR=0;GTI=0;LEN=1;MEANALT=1;MQM=13.1667;MQMR=100;NS=1;NUMALT=1;ODDS=94.0212;PAIRED=0.727273;PAIREDR=0;PAO=0;PQA=0;PQR=0;PRO=0;QA=2462;QR=60;RO=0;RPL=10;RPP=72.629;RPPR=5.18177;RPR=56;RUN=1;SAF=36;SAP=4.19474;SAR=30;SRF=0;SRP=5.18177;SRR=0;TYPE=snp;ANN=C|upstream_gene_variant|MODIFIER|Afu1g00200|Afu1g00200|transcript|Afu1g00200-T|Coding||c.-2387A>G|||||2387|,C|upstream_gene_variant|MODIFIER|Afu1g00210|Afu1g00210|transcript|Afu1g00210-T|Coding||c.-2609T>C|||||2609|,C|intergenic_region|MODIFIER|Afu1g00200-Afu1g00210|Afu1g00200-Afu1g00210|intergenic_region|Afu1g00200-Afu1g00210|||n.39862T>C||||||	GT:DP:RO:QR:AO:QA:GL	1/1:66:0:0:66:2462:-76.4631,-19.868,0
Chr1_A_fumigatus_Af293	39904	.	CATA	GATT	1777.8	.	AB=0;ABP=0;AC=2;AF=1;AN=2;AO=119;CIGAR=1X2M1X;DP=120;DPB=123;DPRA=0;EPP=4.48836;EPPR=0;GTI=0;LEN=4;MEANALT=1;MQM=16.2185;MQMR=0;NS=1;NUMALT=1;ODDS=172.347;PAIRED=0.621849;PAIREDR=0;PAO=7;PQA=235;PQR=0;PRO=0;QA=4320;QR=0;RO=0;RPL=46;RPP=16.3128;RPPR=0;RPR=73;RUN=1;SAF=68;SAP=8.28388;SAR=51;SRF=0;SRP=0;SRR=0;TYPE=complex;ANN=GATT|upstream_gene_variant|MODIFIER|Afu1g00200|Afu1g00200|transcript|Afu1g00200-T|Coding||c.-2432_-2429delTATGinsAATC|||||2429|,GATT|upstream_gene_variant|MODIFIER|Afu1g00210|Afu1g00210|transcript|Afu1g00210-T|Coding||c.-2567_-2564delCATAinsGATT|||||2567|,GATT|intergenic_region|MODIFIER|Afu1g00200-Afu1g00210|Afu1g00200-Afu1g00210|intergenic_region|Afu1g00200-Afu1g00210|||n.39904_39907delCATAinsGATT||||||	GT:DP:RO:QR:AO:QA:GL	1/1:119:0:0:119:4320:-183.192,-37.9298,0
Chr1_A_fumigatus_Af293	39929	.	C	A	2336.95	.	AB=0;ABP=0;AC=2;AF=1;AN=2;AO=146;CIGAR=1X;DP=147;DPB=147;DPRA=0;EPP=3.06979;EPPR=0;GTI=0;LEN=1;MEANALT=1;MQM=18.8425;MQMR=100;NS=1;NUMALT=1;ODDS=204.925;PAIRED=0.554795;PAIREDR=0;PAO=0;PQA=0;PQR=0;PRO=0;QA=5260;QR=60;RO=0;RPL=73;RPP=3.0103;RPPR=5.18177;RPR=73;RUN=1;SAF=89;SAP=18.2404;SAR=57;SRF=0;SRP=5.18177;SRR=0;TYPE=snp;ANN=A|upstream_gene_variant|MODIFIER|Afu1g00200|Afu1g00200|transcript|Afu1g00200-T|Coding||c.-2454G>T|||||2454|,A|upstream_gene_variant|MODIFIER|Afu1g00210|Afu1g00210|transcript|Afu1g00210-T|Coding||c.-2542C>A|||||2542|,A|intergenic_region|MODIFIER|Afu1g00200-Afu1g00210|Afu1g00200-Afu1g00210|intergenic_region|Afu1g00200-Afu1g00210|||n.39929C>A||||||	GT:DP:RO:QR:AO:QA:GL	1/1:146:0:0:146:5260:-238.769,-43.9504,0
Chr1_A_fumigatus_Af293	39964	.	AGGC	TGGT	2684.87	.	AB=0;ABP=0;AC=2;AF=1;AN=2;AO=147;CIGAR=1X2M1X;DP=149;DPB=152.25;DPRA=0;EPP=3.02507;EPPR=0;GTI=0;LEN=4;MEANALT=2;MQM=20.7075;MQMR=0;NS=1;NUMALT=1;ODDS=211.856;PAIRED=0.496599;PAIREDR=0;PAO=8;PQA=238;PQR=0;PRO=0;QA=4957;QR=0;RO=0;RPL=69;RPP=4.20683;RPPR=0;RPR=78;RUN=1;SAF=79;SAP=4.7977;SAR=68;SRF=0;SRP=0;SRR=0;TYPE=complex;ANN=TGGT|upstream_gene_variant|MODIFIER|Afu1g00200|Afu1g00200|transcript|Afu1g00200-T|Coding||c.-2492_-2489delGCCTinsACCA|||||2489|,TGGT|upstream_gene_variant|MODIFIER|Afu1g00210|Afu1g00210|transcript|Afu1g00210-T|Coding||c.-2507_-2504delAGGCinsTGGT|||||2507|,TGGT|intergenic_region|MODIFIER|Afu1g00200-Afu1g00210|Afu1g00200-Afu1g00210|intergenic_region|Afu1g00200-Afu1g00210|||n.39964_39967delAGGCinsTGGT||||||	GT:DP:RO:QR:AO:QA:GL	1/1:148:0:0:147:4957:-272.332,-46.6597,0
Chr1_A_fumigatus_Af293	40021	.	A	G	2554.49	.	AB=0;ABP=0;AC=2;AF=1;AN=2;AO=135;CIGAR=1X;DP=136;DPB=136;DPRA=0;EPP=3.02638;EPPR=0;GTI=0;LEN=1;MEANALT=1;MQM=22.5185;MQMR=100;NS=1;NUMALT=1;ODDS=189.675;PAIRED=0.414815;PAIREDR=0;PAO=0;PQA=0;PQR=0;PRO=0;QA=5045;QR=60;RO=0;RPL=84;RPP=20.5268;RPPR=5.18177;RPR=51;RUN=1;SAF=67;SAP=3.02638;SAR=68;SRF=0;SRP=5.18177;SRR=0;TYPE=snp;ANN=G|upstream_gene_variant|MODIFIER|Afu1g00200|Afu1g00200|transcript|Afu1g00200-T|Coding||c.-2546T>C|||||2546|,G|upstream_gene_variant|MODIFIER|Afu1g00210|Afu1g00210|transcript|Afu1g00210-T|Coding||c.-2450A>G|||||2450|,G|intergenic_region|MODIFIER|Afu1g00200-Afu1g00210|Afu1g00200-Afu1g00210|intergenic_region|Afu1g00200-Afu1g00210|||n.40021A>G||||||	GT:DP:RO:QR:AO:QA:GL	1/1:135:0:0:135:5045:-260.701,-40.6391,0
Chr1_A_fumigatus_Af293	40047	.	G	A	1769.88	.	AB=0;ABP=0;AC=2;AF=1;AN=2;AO=127;CIGAR=1X;DP=128;DPB=128;DPRA=0;EPP=3.0274;EPPR=0;GTI=0;LEN=1;MEANALT=1;MQM=16.5748;MQMR=100;NS=1;NUMALT=1;ODDS=178.585;PAIRED=0.401575;PAIREDR=0;PAO=0;PQA=0;PQR=0;PRO=0;QA=4700;QR=60;RO=0;RPL=71;RPP=6.8574;RPPR=5.18177;RPR=56;RUN=1;SAF=53;SAP=10.5506;SAR=74;SRF=0;SRP=5.18177;SRR=0;TYPE=snp;ANN=A|upstream_gene_variant|MODIFIER|Afu1g00200|Afu1g00200|transcript|Afu1g00200-T|Coding||c.-2572C>T|||||2572|,A|upstream_gene_variant|MODIFIER|Afu1g00210|Afu1g00210|transcript|Afu1g00210-T|Coding||c.-2424G>A|||||2424|,A|intergenic_region|MODIFIER|Afu1g00200-Afu1g00210|Afu1g00200-Afu1g00210|intergenic_region|Afu1g00200-Afu1g00210|||n.40047G>A||||||	GT:DP:RO:QR:AO:QA:GL	1/1:127:0:0:127:4700:-181.576,-38.2308,0
Chr1_A_fumigatus_Af293	40071	.	T	G	1255.68	.	AB=0;ABP=0;AC=2;AF=1;AN=2;AO=116;CIGAR=1X;DP=117;DPB=117;DPRA=0;EPP=5.70592;EPPR=0;GTI=0;LEN=1;MEANALT=1;MQM=13.1552;MQMR=100;NS=1;NUMALT=1;ODDS=163.336;PAIRED=0.431034;PAIREDR=0;PAO=0;PQA=0;PQR=0;PRO=0;QA=4313;QR=60;RO=0;RPL=51;RPP=6.67934;RPPR=5.18177;RPR=65;RUN=1;SAF=51;SAP=6.67934;SAR=65;SRF=0;SRP=5.18177;SRR=0;TYPE=snp;ANN=G|upstream_gene_variant|MODIFIER|Afu1g00200|Afu1g00200|transcript|Afu1g00200-T|Coding||c.-2596A>C|||||2596|,G|upstream_gene_variant|MODIFIER|Afu1g00210|Afu1g00210|transcript|Afu1g00210-T|Coding||c.-2400T>G|||||2400|,G|intergenic_region|MODIFIER|Afu1g00200-Afu1g00210|Afu1g00200-Afu1g00210|intergenic_region|Afu1g00200-Afu1g00210|||n.40071T>G||||||	GT:DP:RO:QR:AO:QA:GL	1/1:116:0:0:116:4313:-129.958,-34.9195,0
Chr1_A_fumigatus_Af293	40093	.	T	C	683.665	.	AB=0;ABP=0;AC=2;AF=1;AN=2;AO=96;CIGAR=1X;DP=97;DPB=97;DPRA=0;EPP=3.0103;EPPR=0;GTI=0;LEN=1;MEANALT=1;MQM=8.38542;MQMR=100;NS=1;NUMALT=1;ODDS=135.61;PAIRED=0.46875;PAIREDR=0;PAO=0;PQA=0;PQR=0;PRO=0;QA=3633;QR=60;RO=0;RPL=53;RPP=5.27225;RPPR=5.18177;RPR=43;RUN=1;SAF=43;SAP=5.27225;SAR=53;SRF=0;SRP=5.18177;SRR=0;TYPE=snp;ANN=C|upstream_gene_variant|MODIFIER|Afu1g00200|Afu1g00200|transcript|Afu1g00200-T|Coding||c.-2618A>G|||||2618|,C|upstream_gene_variant|MODIFIER|Afu1g00210|Afu1g00210|transcript|Afu1g00210-T|Coding||c.-2378T>C|||||2378|,C|intergenic_region|MODIFIER|Afu1g00200-Afu1g00210|Afu1g00200-Afu1g00210|intergenic_region|Afu1g00200-Afu1g00210|||n.40093T>C||||||	GT:DP:RO:QR:AO:QA:GL	1/1:96:0:0:96:3633:-72.086,-28.8989,0
Chr1_A_fumigatus_Af293	40104	.	AGGTCTTT	GAGTCT	590.042	.	AB=0;ABP=0;AC=2;AF=1;AN=2;AO=78;CIGAR=2X3M2D1M;DP=83;DPB=69.625;DPRA=0;EPP=4.79202;EPPR=0;GTI=0;LEN=6;MEANALT=4;MQM=6.79487;MQMR=0;NS=1;NUMALT=1;ODDS=122.44;PAIRED=0.512821;PAIREDR=0;PAO=15.5;PQA=256;PQR=0;PRO=0.5;QA=2837;QR=0;RO=0;RPL=43;RPP=4.79202;RPPR=0;RPR=35;RUN=1;SAF=32;SAP=8.46682;SAR=46;SRF=0;SRP=0;SRR=0;TYPE=complex;ANN=GAGTCT|upstream_gene_variant|MODIFIER|Afu1g00200|Afu1g00200|transcript|Afu1g00200-T|Coding||c.-2636_-2629delAAAGACCTinsAGACTC|||||2629|,GAGTCT|upstream_gene_variant|MODIFIER|Afu1g00210|Afu1g00210|transcript|Afu1g00210-T|Coding||c.-2367_-2360delAGGTCTTTinsGAGTCT|||||2367|,GAGTCT|intergenic_region|MODIFIER|Afu1g00200-Afu1g00210|Afu1g00200-Afu1g00210|intergenic_region|Afu1g00200-Afu1g00210|||n.40104_40111delAGGTCTTTinsGAGTCT||||||	GT:DP:RO:QR:AO:QA:GL	1/1:82:0:0:78:2837:-63.0347,-28.5978,0
Chr1_A_fumigatus_Af293	40163	.	T	A	1112.11	.	AB=0;ABP=0;AC=2;AF=1;AN=2;AO=112;CIGAR=1X;DP=113;DPB=113;DPRA=0;EPP=4.94911;EPPR=0;GTI=0;LEN=1;MEANALT=1;MQM=11.8304;MQMR=100;NS=1;NUMALT=1;ODDS=157.791;PAIRED=0.696429;PAIREDR=0;PAO=0;PQA=0;PQR=0;PRO=0;QA=4171;QR=60;RO=0;RPL=39;RPP=25.423;RPPR=5.18177;RPR=73;RUN=1;SAF=42;SAP=18.2106;SAR=70;SRF=0;SRP=5.18177;SRR=0;TYPE=snp;ANN=A|upstream_gene_variant|MODIFIER|Afu1g00200|Afu1g00200|transcript|Afu1g00200-T|Coding||c.-2688A>T|||||2688|,A|upstream_gene_variant|MODIFIER|Afu1g00210|Afu1g00210|transcript|Afu1g00210-T|Coding||c.-2308T>A|||||2308|,A|intergenic_region|MODIFIER|Afu1g00200-Afu1g00210|Afu1g00200-Afu1g00210|intergenic_region|Afu1g00200-Afu1g00210|||n.40163T>A||||||	GT:DP:RO:QR:AO:QA:GL	1/1:112:0:0:112:4171:-118.553,-33.7154,0
Chr1_A_fumigatus_Af293	40168	.	CATAG	TATCT	1098.3	.	AB=0;ABP=0;AC=2;AF=1;AN=2;AO=103;CIGAR=1X2M2X;DP=105;DPB=109.2;DPRA=0;EPP=3.20004;EPPR=0;GTI=0;LEN=5;MEANALT=2;MQM=12.2136;MQMR=0;NS=1;NUMALT=1;ODDS=152.246;PAIRED=0.708738;PAIREDR=0;PAO=10;PQA=186;PQR=0;PRO=0;QA=3718;QR=0;RO=0;RPL=37;RPP=20.7405;RPPR=0;RPR=66;RUN=1;SAF=39;SAP=16.1867;SAR=64;SRF=0;SRP=0;SRR=0;TYPE=complex;ANN=TATCT|upstream_gene_variant|MODIFIER|Afu1g00200|Afu1g00200|transcript|Afu1g00200-T|Coding||c.-2697_-2693delCTATGinsAGATA|||||2693|,TATCT|upstream_gene_variant|MODIFIER|Afu1g00210|Afu1g00210|transcript|Afu1g00210-T|Coding||c.-2303_-2299delCATAGinsTATCT|||||2303|,TATCT|intergenic_region|MODIFIER|Afu1g00200-Afu1g00210|Afu1g00200-Afu1g00210|intergenic_region|Afu1g00200-Afu1g00210|||n.40168_40172delCATAGinsTATCT||||||	GT:DP:RO:QR:AO:QA:GL	1/1:104:0:0:103:3718:-116.263,-34.0164,0
Chr1_A_fumigatus_Af293	40177	.	G	C	1109.75	.	AB=0;ABP=0;AC=2;AF=1;AN=2;AO=113;CIGAR=1X;DP=114;DPB=114;DPRA=0;EPP=3.18325;EPPR=0;GTI=0;LEN=1;MEANALT=1;MQM=11.4425;MQMR=100;NS=1;NUMALT=1;ODDS=159.177;PAIRED=0.707965;PAIREDR=0;PAO=0;PQA=0;PQR=0;PRO=0;QA=4242;QR=60;RO=0;RPL=49;RPP=7.33403;RPPR=5.18177;RPR=64;RUN=1;SAF=47;SAP=9.94748;SAR=66;SRF=0;SRP=5.18177;SRR=0;TYPE=snp;ANN=C|upstream_gene_variant|MODIFIER|Afu1g00200|Afu1g00200|transcript|Afu1g00200-T|Coding||c.-2702C>G|||||2702|,C|upstream_gene_variant|MODIFIER|Afu1g00210|Afu1g00210|transcript|Afu1g00210-T|Coding||c.-2294G>C|||||2294|,C|intergenic_region|MODIFIER|Afu1g00200-Afu1g00210|Afu1g00200-Afu1g00210|intergenic_region|Afu1g00200-Afu1g00210|||n.40177G>C||||||	GT:DP:RO:QR:AO:QA:GL	1/1:113:0:0:113:4242:-115.489,-34.0164,0
Chr1_A_fumigatus_Af293	40234	.	C	T	233.853	.	AB=0;ABP=0;AC=2;AF=1;AN=2;AO=57;CIGAR=1X;DP=58;DPB=58;DPRA=0;EPP=9.44853;EPPR=0;GTI=0;LEN=1;MEANALT=1;MQM=8.36842;MQMR=100;NS=1;NUMALT=1;ODDS=53.8466;PAIRED=0.77193;PAIREDR=0;PAO=0;PQA=0;PQR=0;PRO=0;QA=2043;QR=60;RO=0;RPL=56;RPP=118.251;RPPR=5.18177;RPR=1;RUN=1;SAF=21;SAP=11.5819;SAR=36;SRF=0;SRP=5.18177;SRR=0;TYPE=snp;ANN=T|upstream_gene_variant|MODIFIER|Afu1g00200|Afu1g00200|transcript|Afu1g00200-T|Coding||c.-2759G>A|||||2759|,T|upstream_gene_variant|MODIFIER|Afu1g00210|Afu1g00210|transcript|Afu1g00210-T|Coding||c.-2237C>T|||||2237|,T|intergenic_region|MODIFIER|Afu1g00200-Afu1g00210|Afu1g00200-Afu1g00210|intergenic_region|Afu1g00200-Afu1g00210|||n.40234C>T||||||	GT:DP:RO:QR:AO:QA:GL	1/1:57:0:0:57:2043:-42.2339,-17.1587,0
Chr1_A_fumigatus_Af293	40245	.	GATAA	AATAGA	66.5556	.	AB=0;ABP=0;AC=2;AF=1;AN=2;AO=26;CIGAR=1X3M1I1M;DP=30;DPB=37.2;DPRA=0;EPP=4.34659;EPPR=0;GTI=0;LEN=6;MEANALT=3;MQM=5.69231;MQMR=0;NS=1;NUMALT=1;ODDS=15.325;PAIRED=0.884615;PAIREDR=0;PAO=6;PQA=107;PQR=0;PRO=0;QA=928;QR=0;RO=0;RPL=26;RPP=59.4686;RPPR=0;RPR=0;RUN=1;SAF=11;SAP=4.34659;SAR=15;SRF=0;SRP=0;SRR=0;TYPE=complex;ANN=AATAGA|upstream_gene_variant|MODIFIER|Afu1g00200|Afu1g00200|transcript|Afu1g00200-T|Coding||c.-2774_-2770delTTATCinsTCTATT|||||2770|,AATAGA|upstream_gene_variant|MODIFIER|Afu1g00210|Afu1g00210|transcript|Afu1g00210-T|Coding||c.-2226_-2222delGATAAinsAATAGA|||||2226|,AATAGA|intergenic_region|MODIFIER|Afu1g00200-Afu1g00210|Afu1g00200-Afu1g00210|intergenic_region|Afu1g00200-Afu1g00210|||n.40245_40249delGATAAinsAATAGA||||||	GT:DP:RO:QR:AO:QA:GL	1/1:29:0:0:26:928:-16.36,-9.63296,0
Chr1_A_fumigatus_Af293	40281	.	ATAG	CAAA	95.4125	.	AB=0;ABP=0;AC=2;AF=1;AN=2;AO=13;CIGAR=2X1M1X;DP=19;DPB=25.75;DPRA=0;EPP=7.18621;EPPR=0;GTI=0;LEN=4;MEANALT=6;MQM=6.07692;MQMR=0;NS=1;NUMALT=1;ODDS=21.9696;PAIRED=0.769231;PAIREDR=0;PAO=8;PQA=277;PQR=0;PRO=0;QA=449;QR=0;RO=0;RPL=0;RPP=31.2394;RPPR=0;RPR=13;RUN=1;SAF=4;SAP=7.18621;SAR=9;SRF=0;SRP=0;SRR=0;TYPE=complex;ANN=CAAA|upstream_gene_variant|MODIFIER|Afu1g00200|Afu1g00200|transcript|Afu1g00200-T|Coding||c.-2809_-2806delCTATinsTTTG|||||2806|,CAAA|upstream_gene_variant|MODIFIER|Afu1g00210|Afu1g00210|transcript|Afu1g00210-T|Coding||c.-2190_-2187delATAGinsCAAA|||||2190|,CAAA|intergenic_region|MODIFIER|Afu1g00200-Afu1g00210|Afu1g00200-Afu1g00210|intergenic_region|Afu1g00200-Afu1g00210|||n.40281_40284delATAGinsCAAA||||||	GT:DP:RO:QR:AO:QA:GL	1/1:18:0:0:13:449:-15.5728,-6.32163,0
Chr1_A_fumigatus_Af293	40308	.	C	T	633.128	.	AB=0;ABP=0;AC=2;AF=1;AN=2;AO=69;CIGAR=1X;DP=70;DPB=70;DPRA=0;EPP=4.55236;EPPR=0;GTI=0;LEN=1;MEANALT=1;MQM=14.2029;MQMR=100;NS=1;NUMALT=1;ODDS=98.18;PAIRED=0.666667;PAIREDR=0;PAO=0;PQA=0;PQR=0;PRO=0;QA=2532;QR=60;RO=0;RPL=0;RPP=152.842;RPPR=5.18177;RPR=69;RUN=1;SAF=31;SAP=4.55236;SAR=38;SRF=0;SRP=5.18177;SRR=0;TYPE=snp;ANN=T|upstream_gene_variant|MODIFIER|Afu1g00200|Afu1g00200|transcript|Afu1g00200-T|Coding||c.-2833G>A|||||2833|,T|upstream_gene_variant|MODIFIER|Afu1g00210|Afu1g00210|transcript|Afu1g00210-T|Coding||c.-2163C>T|||||2163|,T|intergenic_region|MODIFIER|Afu1g00200-Afu1g00210|Afu1g00200-Afu1g00210|intergenic_region|Afu1g00200-Afu1g00210|||n.40308C>T||||||	GT:DP:RO:QR:AO:QA:GL	1/1:69:0:0:69:2532:-86.4265,-20.7711,0
Chr1_A_fumigatus_Af293	40338	.	AG	ATA	1208.73	.	AB=0;ABP=0;AC=2;AF=1;AN=2;AO=100;CIGAR=1M1I1X;DP=102;DPB=151.5;DPRA=0;EPP=11.6962;EPPR=0;GTI=0;LEN=2;MEANALT=2;MQM=14.34;MQMR=0;NS=1;NUMALT=1;ODDS=141.155;PAIRED=0.63;PAIREDR=0;PAO=0;PQA=0;PQR=0;PRO=0;QA=3714;QR=0;RO=0;RPL=38;RPP=15.518;RPPR=0;RPR=62;RUN=1;SAF=48;SAP=3.35774;SAR=52;SRF=0;SRP=0;SRR=0;TYPE=complex;ANN=ATA|upstream_gene_variant|MODIFIER|Afu1g00200|Afu1g00200|transcript|Afu1g00200-T|Coding||c.-2864delCinsTA|||||2864|,ATA|upstream_gene_variant|MODIFIER|Afu1g00210|Afu1g00210|transcript|Afu1g00210-T|Coding||c.-2132delGinsTA|||||2132|,ATA|intergenic_region|MODIFIER|Afu1g00200-Afu1g00210|Afu1g00200-Afu1g00210|intergenic_region|Afu1g00200-Afu1g00210|||n.40339delGinsTA||||||	GT:DP:RO:QR:AO:QA:GL	1/1:101:0:0:100:3714:-126.321,-30.103,0
Chr1_A_fumigatus_Af293	40366	.	A	C	1730.07	.	AB=0;ABP=0;AC=2;AF=1;AN=2;AO=130;CIGAR=1X;DP=132;DPB=132;DPRA=0;EPP=4.68066;EPPR=3.0103;GTI=0;LEN=1;MEANALT=1;MQM=15.4308;MQMR=61.5;NS=1;NUMALT=1;ODDS=176.054;PAIRED=0.569231;PAIREDR=0;PAO=0;PQA=0;PQR=0;PRO=0;QA=4881;QR=101;RO=1;RPL=74;RPP=8.42228;RPPR=3.0103;RPR=56;RUN=1;SAF=64;SAP=3.07711;SAR=66;SRF=1;SRP=3.0103;SRR=0;TYPE=snp;ANN=C|upstream_gene_variant|MODIFIER|Afu1g00200|Afu1g00200|transcript|Afu1g00200-T|Coding||c.-2891T>G|||||2891|,C|upstream_gene_variant|MODIFIER|Afu1g00210|Afu1g00210|transcript|Afu1g00210-T|Coding||c.-2105A>C|||||2105|,C|intergenic_region|MODIFIER|Afu1g00200-Afu1g00210|Afu1g00200-Afu1g00210|intergenic_region|Afu1g00200-Afu1g00210|||n.40366A>C||||||	GT:DP:RO:QR:AO:QA:GL	1/1:131:1:41:130:4881:-176.283,-37.1417,0
Chr1_A_fumigatus_Af293	40413	.	GAGTGGG	AAGTG	1001.34	.	AB=0;ABP=0;AC=2;AF=1;AN=2;AO=84;CIGAR=1X3M2D1M;DP=90;DPB=69.4286;DPRA=0;EPP=20.4855;EPPR=0;GTI=0;LEN=5;MEANALT=4;MQM=12.5595;MQMR=0;NS=1;NUMALT=1;ODDS=125.906;PAIRED=0.52381;PAIREDR=0;PAO=10;PQA=162;PQR=0;PRO=0;QA=3079;QR=0;RO=0;RPL=50;RPP=9.62812;RPPR=0;RPR=34;RUN=1;SAF=49;SAP=8.07707;SAR=35;SRF=0;SRP=0;SRR=0;TYPE=complex;ANN=AAGTG|upstream_gene_variant|MODIFIER|Afu1g00200|Afu1g00200|transcript|Afu1g00200-T|Coding||c.-2944_-2938delCCCACTCinsCACTT|||||2938|,AAGTG|upstream_gene_variant|MODIFIER|Afu1g00210|Afu1g00210|transcript|Afu1g00210-T|Coding||c.-2058_-2052delGAGTGGGinsAAGTG|||||2058|,AAGTG|intergenic_region|MODIFIER|Afu1g00200-Afu1g00210|Afu1g00200-Afu1g00210|intergenic_region|Afu1g00200-Afu1g00210|||n.40413_40419delGAGTGGGinsAAGTG||||||	GT:DP:RO:QR:AO:QA:GL	1/1:89:0:0:84:3079:-106.234,-28.2968,0
Chr1_A_fumigatus_Af293	40436	.	A	G	841.551	.	AB=0;ABP=0;AC=2;AF=1;AN=2;AO=82;CIGAR=1X;DP=83;DPB=83;DPRA=0;EPP=11.5903;EPPR=0;GTI=0;LEN=1;MEANALT=1;MQM=12.3293;MQMR=100;NS=1;NUMALT=1;ODDS=116.202;PAIRED=0.536585;PAIREDR=0;PAO=0;PQA=0;PQR=0;PRO=0;QA=3068;QR=60;RO=0;RPL=51;RPP=13.6028;RPPR=5.18177;RPR=31;RUN=1;SAF=51;SAP=13.6028;SAR=31;SRF=0;SRP=5.18177;SRR=0;TYPE=snp;ANN=G|upstream_gene_variant|MODIFIER|Afu1g00200|Afu1g00200|transcript|Afu1g00200-T|Coding||c.-2961T>C|||||2961|,G|upstream_gene_variant|MODIFIER|Afu1g00210|Afu1g00210|transcript|Afu1g00210-T|Coding||c.-2035A>G|||||2035|,G|intergenic_region|MODIFIER|Afu1g00200-Afu1g00210|Afu1g00200-Afu1g00210|intergenic_region|Afu1g00200-Afu1g00210|||n.40436A>G||||||	GT:DP:RO:QR:AO:QA:GL	1/1:82:0:0:82:3068:-90.292,-24.6845,0
Chr1_A_fumigatus_Af293	40455	.	T	A	635.925	.	AB=0;ABP=0;AC=2;AF=1;AN=2;AO=76;CIGAR=1X;DP=77;DPB=77;DPRA=0;EPP=5.8675;EPPR=0;GTI=0;LEN=1;MEANALT=1;MQM=9.98684;MQMR=100;NS=1;NUMALT=1;ODDS=107.884;PAIRED=0.618421;PAIREDR=0;PAO=0;PQA=0;PQR=0;PRO=0;QA=2767;QR=60;RO=0;RPL=38;RPP=3.0103;RPPR=5.18177;RPR=38;RUN=1;SAF=47;SAP=12.2676;SAR=29;SRF=0;SRP=5.18177;SRR=0;TYPE=snp;ANN=A|upstream_gene_variant|MODIFIER|Afu1g00200|Afu1g00200|transcript|Afu1g00200-T|Coding||c.-2980A>T|||||2980|,A|upstream_gene_variant|MODIFIER|Afu1g00210|Afu1g00210|transcript|Afu1g00210-T|Coding||c.-2016T>A|||||2016|,A|intergenic_region|MODIFIER|Afu1g00200-Afu1g00210|Afu1g00200-Afu1g00210|intergenic_region|Afu1g00200-Afu1g00210|||n.40455T>A||||||	GT:DP:RO:QR:AO:QA:GL	1/1:76:0:0:76:2767:-67.9172,-22.8783,0
Chr1_A_fumigatus_Af293	40461	.	T	C	493.146	.	AB=0;ABP=0;AC=2;AF=1;AN=2;AO=73;CIGAR=1X;DP=74;DPB=74;DPRA=0;EPP=16.1284;EPPR=0;GTI=0;LEN=1;MEANALT=1;MQM=8.41096;MQMR=100;NS=1;NUMALT=1;ODDS=103.725;PAIRED=0.671233;PAIREDR=0;PAO=0;PQA=0;PQR=0;PRO=0;QA=2609;QR=60;RO=0;RPL=35;RPP=3.27802;RPPR=5.18177;RPR=38;RUN=1;SAF=45;SAP=11.607;SAR=28;SRF=0;SRP=5.18177;SRR=0;TYPE=snp;ANN=C|upstream_gene_variant|MODIFIER|Afu1g00200|Afu1g00200|transcript|Afu1g00200-T|Coding||c.-2986A>G|||||2986|,C|upstream_gene_variant|MODIFIER|Afu1g00210|Afu1g00210|transcript|Afu1g00210-T|Coding||c.-2010T>C|||||2010|,C|intergenic_region|MODIFIER|Afu1g00200-Afu1g00210|Afu1g00200-Afu1g00210|intergenic_region|Afu1g00200-Afu1g00210|||n.40461T>C||||||	GT:DP:RO:QR:AO:QA:GL	1/1:73:0:0:73:2609:-54.6022,-21.9752,0
Chr1_A_fumigatus_Af293	40469	.	AT	GC	493.109	.	AB=0;ABP=0;AC=2;AF=1;AN=2;AO=75;CIGAR=2X;DP=76;DPB=76.5;DPRA=0;EPP=24.117;EPPR=0;GTI=0;LEN=2;MEANALT=1;MQM=8.13333;MQMR=0;NS=1;NUMALT=1;ODDS=107.884;PAIRED=0.653333;PAIREDR=0;PAO=2;PQA=69;PQR=0;PRO=0;QA=2524;QR=0;RO=0;RPL=35;RPP=3.73412;RPPR=0;RPR=40;RUN=1;SAF=45;SAP=9.52472;SAR=30;SRF=0;SRP=0;SRR=0;TYPE=mnp;ANN=GC|upstream_gene_variant|MODIFIER|Afu1g00200|Afu1g00200|transcript|Afu1g00200-T|Coding||c.-2995_-2994delATinsGC|||||2994|,GC|upstream_gene_variant|MODIFIER|Afu1g00210|Afu1g00210|transcript|Afu1g00210-T|Coding||c.-2002_-2001delATinsGC|||||2002|,GC|intergenic_region|MODIFIER|Afu1g00200-Afu1g00210|Afu1g00200-Afu1g00210|intergenic_region|Afu1g00200-Afu1g00210|||n.40469_40470delATinsGC||||||	GT:DP:RO:QR:AO:QA:GL	1/1:75:0:0:75:2524:-55.2695,-23.1793,0
Chr1_A_fumigatus_Af293	40475	.	CAGC	TAGA	686.259	.	AB=0;ABP=0;AC=2;AF=1;AN=2;AO=75;CIGAR=1X2M1X;DP=76;DPB=78.5;DPRA=0;EPP=13.4623;EPPR=0;GTI=0;LEN=4;MEANALT=1;MQM=9.66667;MQMR=0;NS=1;NUMALT=1;ODDS=112.736;PAIRED=0.68;PAIREDR=0;PAO=9;PQA=283;PQR=0;PRO=0;QA=2682;QR=0;RO=0;RPL=32;RPP=6.51361;RPPR=0;RPR=43;RUN=1;SAF=48;SAP=15.7786;SAR=27;SRF=0;SRP=0;SRR=0;TYPE=complex;ANN=TAGA|upstream_gene_variant|MODIFIER|Afu1g00200|Afu1g00200|transcript|Afu1g00200-T|Coding||c.-3003_-3000delGCTGinsTCTA|||||3000|,TAGA|upstream_gene_variant|MODIFIER|Afu1g00210|Afu1g00210|transcript|Afu1g00210-T|Coding||c.-1996_-1993delCAGCinsTAGA|||||1996|,TAGA|intergenic_region|MODIFIER|Afu1g00200-Afu1g00210|Afu1g00200-Afu1g00210|intergenic_region|Afu1g00200-Afu1g00210|||n.40475_40478delCAGCinsTAGA||||||	GT:DP:RO:QR:AO:QA:GL	1/1:75:0:0:75:2682:-74.4028,-25.2865,0
Chr1_A_fumigatus_Af293	40509	.	G	C	1180.06	.	AB=0;ABP=0;AC=2;AF=1;AN=2;AO=105;CIGAR=1X;DP=106;DPB=106;DPRA=0;EPP=4.02365;EPPR=0;GTI=0;LEN=1;MEANALT=1;MQM=13.781;MQMR=100;NS=1;NUMALT=1;ODDS=148.087;PAIRED=0.742857;PAIREDR=0;PAO=0;PQA=0;PQR=0;PRO=0;QA=3895;QR=60;RO=0;RPL=36;RPP=25.5316;RPPR=5.18177;RPR=69;RUN=1;SAF=56;SAP=4.02365;SAR=49;SRF=0;SRP=5.18177;SRR=0;TYPE=snp;ANN=C|upstream_gene_variant|MODIFIER|Afu1g00200|Afu1g00200|transcript|Afu1g00200-T|Coding||c.-3034C>G|||||3034|,C|upstream_gene_variant|MODIFIER|Afu1g00210|Afu1g00210|transcript|Afu1g00210-T|Coding||c.-1962G>C|||||1962|,C|intergenic_region|MODIFIER|Afu1g00200-Afu1g00210|Afu1g00200-Afu1g00210|intergenic_region|Afu1g00200-Afu1g00210|||n.40509G>C||||||	GT:DP:RO:QR:AO:QA:GL	1/1:105:0:0:105:3895:-123.804,-31.6082,0
Chr1_A_fumigatus_Af293	40528	.	A	G	1582.44	.	AB=0;ABP=0;AC=2;AF=1;AN=2;AO=129;CIGAR=1X;DP=130;DPB=130;DPRA=0;EPP=5.04711;EPPR=0;GTI=0;LEN=1;MEANALT=1;MQM=14.4186;MQMR=100;NS=1;NUMALT=1;ODDS=181.358;PAIRED=0.728682;PAIREDR=0;PAO=0;PQA=0;PQR=0;PRO=0;QA=4899;QR=60;RO=0;RPL=49;RPP=19.1869;RPPR=5.18177;RPR=80;RUN=1;SAF=71;SAP=5.8551;SAR=58;SRF=0;SRP=5.18177;SRR=0;TYPE=snp;ANN=G|upstream_gene_variant|MODIFIER|Afu1g00200|Afu1g00200|transcript|Afu1g00200-T|Coding||c.-3053T>C|||||3053|,G|upstream_gene_variant|MODIFIER|Afu1g00210|Afu1g00210|transcript|Afu1g00210-T|Coding||c.-1943A>G|||||1943|,G|intergenic_region|MODIFIER|Afu1g00200-Afu1g00210|Afu1g00200-Afu1g00210|intergenic_region|Afu1g00200-Afu1g00210|||n.40528A>G||||||	GT:DP:RO:QR:AO:QA:GL	1/1:129:0:0:129:4899:-163.812,-38.8329,0
Chr1_A_fumigatus_Af293	40551	.	C	T	1751.59	.	AB=0;ABP=0;AC=2;AF=1;AN=2;AO=141;CIGAR=1X;DP=142;DPB=142;DPRA=0;EPP=6.47542;EPPR=0;GTI=0;LEN=1;MEANALT=1;MQM=14.5461;MQMR=100;NS=1;NUMALT=1;ODDS=197.993;PAIRED=0.730496;PAIREDR=0;PAO=0;PQA=0;PQR=0;PRO=0;QA=5275;QR=60;RO=0;RPL=63;RPP=6.47542;RPPR=5.18177;RPR=78;RUN=1;SAF=83;SAP=12.6356;SAR=58;SRF=0;SRP=5.18177;SRR=0;TYPE=snp;ANN=T|upstream_gene_variant|MODIFIER|Afu1g00200|Afu1g00200|transcript|Afu1g00200-T|Coding||c.-3076G>A|||||3076|,T|upstream_gene_variant|MODIFIER|Afu1g00210|Afu1g00210|transcript|Afu1g00210-T|Coding||c.-1920C>T|||||1920|,T|intergenic_region|MODIFIER|Afu1g00200-Afu1g00210|Afu1g00200-Afu1g00210|intergenic_region|Afu1g00200-Afu1g00210|||n.40551C>T||||||	GT:DP:RO:QR:AO:QA:GL	1/1:141:0:0:141:5275:-180.33,-42.4452,0
Chr1_A_fumigatus_Af293	40578	.	T	A	1461.69	.	AB=0;ABP=0;AC=2;AF=1;AN=2;AO=117;CIGAR=1X;DP=118;DPB=118;DPRA=0;EPP=3.02886;EPPR=0;GTI=0;LEN=1;MEANALT=1;MQM=15.0598;MQMR=100;NS=1;NUMALT=1;ODDS=164.722;PAIRED=0.735043;PAIREDR=0;PAO=0;PQA=0;PQR=0;PRO=0;QA=4320;QR=60;RO=0;RPL=80;RPP=37.327;RPPR=5.18177;RPR=37;RUN=1;SAF=70;SAP=12.8283;SAR=47;SRF=0;SRP=5.18177;SRR=0;TYPE=snp;ANN=A|upstream_gene_variant|MODIFIER|Afu1g00200|Afu1g00200|transcript|Afu1g00200-T|Coding||c.-3103A>T|||||3103|,A|upstream_gene_variant|MODIFIER|Afu1g00210|Afu1g00210|transcript|Afu1g00210-T|Coding||c.-1893T>A|||||1893|,A|intergenic_region|MODIFIER|Afu1g00200-Afu1g00210|Afu1g00200-Afu1g00210|intergenic_region|Afu1g00200-Afu1g00210|||n.40578T>A||||||	GT:DP:RO:QR:AO:QA:GL	1/1:117:0:0:117:4320:-154.032,-35.2205,0
Chr1_A_fumigatus_Af293	40595	.	TCA	CCG	963.668	.	AB=0;ABP=0;AC=2;AF=1;AN=2;AO=88;CIGAR=1X1M1X;DP=89;DPB=91;DPRA=0;EPP=9.32731;EPPR=0;GTI=0;LEN=3;MEANALT=1;MQM=13.5114;MQMR=0;NS=1;NUMALT=1;ODDS=127.292;PAIRED=0.738636;PAIREDR=0;PAO=4;PQA=73;PQR=0;PRO=0;QA=3190;QR=0;RO=0;RPL=75;RPP=97.8642;RPPR=0;RPR=13;RUN=1;SAF=55;SAP=14.9534;SAR=33;SRF=0;SRP=0;SRR=0;TYPE=complex;ANN=CCG|upstream_gene_variant|MODIFIER|Afu1g00200|Afu1g00200|transcript|Afu1g00200-T|Coding||c.-3122_-3120delTGAinsCGG|||||3120|,CCG|upstream_gene_variant|MODIFIER|Afu1g00210|Afu1g00210|transcript|Afu1g00210-T|Coding||c.-1876_-1874delTCAinsCCG|||||1876|,CCG|intergenic_region|MODIFIER|Afu1g00200-Afu1g00210|Afu1g00200-Afu1g00210|intergenic_region|Afu1g00200-Afu1g00210|||n.40595_40597delTCAinsCCG||||||	GT:DP:RO:QR:AO:QA:GL	1/1:88:0:0:88:3190:-111.742,-27.6948,0
Chr1_A_fumigatus_Af293	40619	.	C	A	358.219	.	AB=0;ABP=0;AC=2;AF=1;AN=2;AO=53;CIGAR=1X;DP=54;DPB=54;DPRA=0;EPP=9.93443;EPPR=0;GTI=0;LEN=1;MEANALT=1;MQM=11.5283;MQMR=100;NS=1;NUMALT=1;ODDS=75.9993;PAIRED=0.754717;PAIREDR=0;PAO=0;PQA=0;PQR=0;PRO=0;QA=1811;QR=60;RO=0;RPL=52;RPP=109.576;RPPR=5.18177;RPR=1;RUN=1;SAF=34;SAP=12.2288;SAR=19;SRF=0;SRP=5.18177;SRR=0;TYPE=snp;ANN=A|upstream_gene_variant|MODIFIER|Afu1g00200|Afu1g00200|transcript|Afu1g00200-T|Coding||c.-3144G>T|||||3144|,A|upstream_gene_variant|MODIFIER|Afu1g00210|Afu1g00210|transcript|Afu1g00210-T|Coding||c.-1852C>A|||||1852|,A|intergenic_region|MODIFIER|Afu1g00200-Afu1g00210|Afu1g00200-Afu1g00210|intergenic_region|Afu1g00200-Afu1g00210|||n.40619C>A||||||	GT:DP:RO:QR:AO:QA:GL	1/1:53:0:0:53:1811:-53.5797,-15.9546,0
Chr1_A_fumigatus_Af293	40626	.	TG	GA	262.365	.	AB=0;ABP=0;AC=2;AF=1;AN=2;AO=40;CIGAR=2X;DP=41;DPB=40.5;DPRA=0;EPP=8.43898;EPPR=0;GTI=0;LEN=2;MEANALT=1;MQM=11.275;MQMR=0;NS=1;NUMALT=1;ODDS=57.9775;PAIRED=0.75;PAIREDR=0;PAO=0;PQA=0;PQR=0;PRO=0;QA=1374;QR=0;RO=0;RPL=39;RPP=81.4005;RPPR=0;RPR=1;RUN=1;SAF=26;SAP=10.8276;SAR=14;SRF=0;SRP=0;SRR=0;TYPE=mnp;ANN=GA|upstream_gene_variant|MODIFIER|Afu1g00200|Afu1g00200|transcript|Afu1g00200-T|Coding||c.-3152_-3151delCAinsTC|||||3151|,GA|upstream_gene_variant|MODIFIER|Afu1g00210|Afu1g00210|transcript|Afu1g00210-T|Coding||c.-1845_-1844delTGinsGA|||||1845|,GA|intergenic_region|MODIFIER|Afu1g00200-Afu1g00210|Afu1g00200-Afu1g00210|intergenic_region|Afu1g00200-Afu1g00210|||n.40626_40627delTGinsGA||||||	GT:DP:RO:QR:AO:QA:GL	1/1:40:0:0:40:1374:-39.7879,-12.0412,0
Chr1_A_fumigatus_Af293	40632	.	T	C	209.173	.	AB=0;ABP=0;AC=2;AF=1;AN=2;AO=31;CIGAR=1X;DP=32;DPB=32;DPRA=0;EPP=11.486;EPPR=0;GTI=0;LEN=1;MEANALT=1;MQM=11.7419;MQMR=100;NS=1;NUMALT=1;ODDS=45.5009;PAIRED=0.806452;PAIREDR=0;PAO=0;PQA=0;PQR=0;PRO=0;QA=1061;QR=60;RO=0;RPL=30;RPP=61.9202;RPPR=5.18177;RPR=1;RUN=1;SAF=22;SAP=14.8483;SAR=9;SRF=0;SRP=5.18177;SRR=0;TYPE=snp;ANN=C|upstream_gene_variant|MODIFIER|Afu1g00200|Afu1g00200|transcript|Afu1g00200-T|Coding||c.-3157A>G|||||3157|,C|upstream_gene_variant|MODIFIER|Afu1g00210|Afu1g00210|transcript|Afu1g00210-T|Coding||c.-1839T>C|||||1839|,C|intergenic_region|MODIFIER|Afu1g00200-Afu1g00210|Afu1g00200-Afu1g00210|intergenic_region|Afu1g00200-Afu1g00210|||n.40632T>C||||||	GT:DP:RO:QR:AO:QA:GL	1/1:31:0:0:31:1061:-32.4703,-9.33193,0
Chr1_A_fumigatus_Af293	40726	.	GACG	AACA	113.157	.	AB=0;ABP=0;AC=2;AF=1;AN=2;AO=42;CIGAR=1X2M1X;DP=43;DPB=45.75;DPRA=0;EPP=19.7617;EPPR=0;GTI=0;LEN=4;MEANALT=1;MQM=5.02381;MQMR=0;NS=1;NUMALT=1;ODDS=26.0553;PAIRED=0.97619;PAIREDR=0;PAO=6;PQA=205;PQR=0;PRO=0;QA=1587;QR=0;RO=0;RPL=12;RPP=19.7617;RPPR=0;RPR=30;RUN=1;SAF=32;SAP=28.0339;SAR=10;SRF=0;SRP=0;SRR=0;TYPE=complex;ANN=AACA|upstream_gene_variant|MODIFIER|Afu1g00200|Afu1g00200|transcript|Afu1g00200-T|Coding||c.-3254_-3251delCGTCinsTGTT|||||3251|,AACA|upstream_gene_variant|MODIFIER|Afu1g00210|Afu1g00210|transcript|Afu1g00210-T|Coding||c.-1745_-1742delGACGinsAACA|||||1745|,AACA|intergenic_region|MODIFIER|Afu1g00200-Afu1g00210|Afu1g00200-Afu1g00210|intergenic_region|Afu1g00200-Afu1g00210|||n.40726_40729delGACGinsAACA||||||	GT:DP:RO:QR:AO:QA:GL	1/1:42:0:0:42:1587:-19.9904,-14.4494,0
Chr1_A_fumigatus_Af293	40735	.	G	A	131.298	.	AB=0;ABP=0;AC=2;AF=1;AN=2;AO=52;CIGAR=1X;DP=53;DPB=53;DPRA=0;EPP=11.1951;EPPR=0;GTI=0;LEN=1;MEANALT=1;MQM=4.73077;MQMR=100;NS=1;NUMALT=1;ODDS=30.2326;PAIRED=0.923077;PAIREDR=0;PAO=0;PQA=0;PQR=0;PRO=0;QA=2005;QR=60;RO=0;RPL=14;RPP=27.0635;RPPR=5.18177;RPR=38;RUN=1;SAF=39;SAP=31.2394;SAR=13;SRF=0;SRP=5.18177;SRR=0;TYPE=snp;ANN=A|upstream_gene_variant|MODIFIER|Afu1g00200|Afu1g00200|transcript|Afu1g00200-T|Coding||c.-3260C>T|||||3260|,A|upstream_gene_variant|MODIFIER|Afu1g00210|Afu1g00210|transcript|Afu1g00210-T|Coding||c.-1736G>A|||||1736|,A|intergenic_region|MODIFIER|Afu1g00200-Afu1g00210|Afu1g00200-Afu1g00210|intergenic_region|Afu1g00200-Afu1g00210|||n.40735G>A||||||	GT:DP:RO:QR:AO:QA:GL	1/1:52:0:0:52:2005:-22.1572,-15.6536,0
Chr1_A_fumigatus_Af293	40745	.	CGCA	TGCG	304.778	.	AB=0;ABP=0;AC=2;AF=1;AN=2;AO=67;CIGAR=1X2M1X;DP=69;DPB=71.25;DPRA=0;EPP=3.82055;EPPR=0;GTI=0;LEN=4;MEANALT=2;MQM=5.10448;MQMR=0;NS=1;NUMALT=1;ODDS=70.1778;PAIRED=0.910448;PAIREDR=0;PAO=6;PQA=202;PQR=0;PRO=0;QA=2450;QR=0;RO=0;RPL=22;RPP=20.1552;RPPR=0;RPR=45;RUN=1;SAF=44;SAP=17.3031;SAR=23;SRF=0;SRP=0;SRR=0;TYPE=complex;ANN=TGCG|upstream_gene_variant|MODIFIER|Afu1g00200|Afu1g00200|transcript|Afu1g00200-T|Coding||c.-3273_-3270delTGCGinsCGCA|||||3270|,TGCG|upstream_gene_variant|MODIFIER|Afu1g00210|Afu1g00210|transcript|Afu1g00210-T|Coding||c.-1726_-1723delCGCAinsTGCG|||||1726|,TGCG|intergenic_region|MODIFIER|Afu1g00200-Afu1g00210|Afu1g00200-Afu1g00210|intergenic_region|Afu1g00200-Afu1g00210|||n.40745_40748delCGCAinsTGCG||||||	GT:DP:RO:QR:AO:QA:GL	1/1:68:0:0:67:2450:-36.7502,-21.9752,0
Chr1_A_fumigatus_Af293	40759	.	TAG	TAAG	303.16	.	AB=0;ABP=0;AC=2;AF=1;AN=2;AO=89;CIGAR=1M1I2M;DP=93;DPB=123.667;DPRA=0;EPP=11.8182;EPPR=0;GTI=0;LEN=1;MEANALT=2;MQM=6.8427;MQMR=0;NS=1;NUMALT=1;ODDS=69.8051;PAIRED=0.88764;PAIREDR=0;PAO=1.5;PQA=51.5;PQR=51.5;PRO=1.5;QA=609;QR=0;RO=0;RPL=28;RPP=29.5803;RPPR=0;RPR=61;RUN=1;SAF=51;SAP=7.13366;SAR=38;SRF=0;SRP=0;SRR=0;TYPE=ins;ANN=TAAG|upstream_gene_variant|MODIFIER|Afu1g00200|Afu1g00200|transcript|Afu1g00200-T|Coding||c.-3286_-3285insT|||||3286|,TAAG|upstream_gene_variant|MODIFIER|Afu1g00210|Afu1g00210|transcript|Afu1g00210-T|Coding||c.-1711_-1710insA|||||1710|,TAAG|intergenic_region|MODIFIER|Afu1g00200-Afu1g00210|Afu1g00200-Afu1g00210|intergenic_region|Afu1g00200-Afu1g00210|||n.40760_40761insA||||||	GT:DP:RO:QR:AO:QA:GL	1/1:92:0:0:89:609:-37.5143,-28.5978,0
Chr1_A_fumigatus_Af293	40771	.	C	T	763.274	.	AB=0;ABP=0;AC=2;AF=1;AN=2;AO=108;CIGAR=1X;DP=110;DPB=110;DPRA=0;EPP=21.1059;EPPR=0;GTI=0;LEN=1;MEANALT=2;MQM=9.07407;MQMR=100;NS=1;NUMALT=1;ODDS=152.246;PAIRED=0.833333;PAIREDR=0;PAO=0;PQA=0;PQR=0;PRO=0;QA=3994;QR=60;RO=0;RPL=27;RPP=61.6401;RPPR=5.18177;RPR=81;RUN=1;SAF=58;SAP=4.2971;SAR=50;SRF=0;SRP=5.18177;SRR=0;TYPE=snp;ANN=T|upstream_gene_variant|MODIFIER|Afu1g00200|Afu1g00200|transcript|Afu1g00200-T|Coding||c.-3296G>A|||||3296|,T|upstream_gene_variant|MODIFIER|Afu1g00210|Afu1g00210|transcript|Afu1g00210-T|Coding||c.-1700C>T|||||1700|,T|intergenic_region|MODIFIER|Afu1g00200-Afu1g00210|Afu1g00200-Afu1g00210|intergenic_region|Afu1g00200-Afu1g00210|||n.40771C>T||||||	GT:DP:RO:QR:AO:QA:GL	1/1:109:0:0:108:3994:-87.6922,-32.5112,0
Chr1_A_fumigatus_Af293	40779	.	C	T	1017.78	.	AB=0;ABP=0;AC=2;AF=1;AN=2;AO=122;CIGAR=1X;DP=123;DPB=123;DPRA=0;EPP=31.4886;EPPR=0;GTI=0;LEN=1;MEANALT=1;MQM=10.3525;MQMR=100;NS=1;NUMALT=1;ODDS=171.654;PAIRED=0.819672;PAIREDR=0;PAO=0;PQA=0;PQR=0;PRO=0;QA=4570;QR=60;RO=0;RPL=36;RPP=47.5077;RPPR=5.18177;RPR=86;RUN=1;SAF=61;SAP=3.0103;SAR=61;SRF=0;SRP=5.18177;SRR=0;TYPE=snp;ANN=T|upstream_gene_variant|MODIFIER|Afu1g00200|Afu1g00200|transcript|Afu1g00200-T|Coding||c.-3304G>A|||||3304|,T|upstream_gene_variant|MODIFIER|Afu1g00210|Afu1g00210|transcript|Afu1g00210-T|Coding||c.-1692C>T|||||1692|,T|intergenic_region|MODIFIER|Afu1g00200-Afu1g00210|Afu1g00200-Afu1g00210|intergenic_region|Afu1g00200-Afu1g00210|||n.40779C>T||||||	GT:DP:RO:QR:AO:QA:GL	1/1:122:0:0:122:4570:-112.624,-36.7257,0
Chr1_A_fumigatus_Af293	40811	.	A	G	2119.32	.	AB=0;ABP=0;AC=2;AF=1;AN=2;AO=153;CIGAR=1X;DP=154;DPB=154;DPRA=0;EPP=6.20364;EPPR=0;GTI=0;LEN=1;MEANALT=1;MQM=16.3072;MQMR=100;NS=1;NUMALT=1;ODDS=214.629;PAIRED=0.718954;PAIREDR=0;PAO=0;PQA=0;PQR=0;PRO=0;QA=5822;QR=60;RO=0;RPL=64;RPP=11.8807;RPPR=5.18177;RPR=89;RUN=1;SAF=76;SAP=3.02449;SAR=77;SRF=0;SRP=5.18177;SRR=0;TYPE=snp;ANN=G|upstream_gene_variant|MODIFIER|Afu1g00200|Afu1g00200|transcript|Afu1g00200-T|Coding||c.-3336T>C|||||3336|,G|upstream_gene_variant|MODIFIER|Afu1g00210|Afu1g00210|transcript|Afu1g00210-T|Coding||c.-1660A>G|||||1660|,G|intergenic_region|MODIFIER|Afu1g00200-Afu1g00210|Afu1g00200-Afu1g00210|intergenic_region|Afu1g00200-Afu1g00210|||n.40811A>G||||||	GT:DP:RO:QR:AO:QA:GL	1/1:153:0:0:153:5822:-216.71,-46.0576,0
Chr1_A_fumigatus_Af293	40839	.	G	T	2957.1	.	AB=0;ABP=0;AC=2;AF=1;AN=2;AO=167;CIGAR=1X;DP=168;DPB=168;DPRA=0;EPP=11.1371;EPPR=0;GTI=0;LEN=1;MEANALT=1;MQM=20.9281;MQMR=100;NS=1;NUMALT=1;ODDS=234.037;PAIRED=0.640719;PAIREDR=0;PAO=0;PQA=0;PQR=0;PRO=0;QA=6251;QR=60;RO=0;RPL=86;RPP=3.33537;RPPR=5.18177;RPR=81;RUN=1;SAF=74;SAP=7.70432;SAR=93;SRF=0;SRP=5.18177;SRR=0;TYPE=snp;ANN=T|upstream_gene_variant|MODIFIER|Afu1g00200|Afu1g00200|transcript|Afu1g00200-T|Coding||c.-3364C>A|||||3364|,T|upstream_gene_variant|MODIFIER|Afu1g00210|Afu1g00210|transcript|Afu1g00210-T|Coding||c.-1632G>T|||||1632|,T|intergenic_region|MODIFIER|Afu1g00200-Afu1g00210|Afu1g00200-Afu1g00210|intergenic_region|Afu1g00200-Afu1g00210|||n.40839G>T||||||	GT:DP:RO:QR:AO:QA:GL	1/1:167:0:0:167:6251:-300.651,-50.272,0
Chr1_A_fumigatus_Af293	40854	.	A	T	3100.76	.	AB=0;ABP=0;AC=2;AF=1;AN=2;AO=158;CIGAR=1X;DP=159;DPB=159;DPRA=0;EPP=4.98936;EPPR=0;GTI=0;LEN=1;MEANALT=1;MQM=23.6519;MQMR=100;NS=1;NUMALT=1;ODDS=221.56;PAIRED=0.588608;PAIREDR=0;PAO=0;PQA=0;PQR=0;PRO=0;QA=5794;QR=60;RO=0;RPL=84;RPP=4.38465;RPPR=5.18177;RPR=74;RUN=1;SAF=77;SAP=3.2302;SAR=81;SRF=0;SRP=5.18177;SRR=0;TYPE=snp;ANN=T|upstream_gene_variant|MODIFIER|Afu1g00200|Afu1g00200|transcript|Afu1g00200-T|Coding||c.-3379T>A|||||3379|,T|upstream_gene_variant|MODIFIER|Afu1g00210|Afu1g00210|transcript|Afu1g00210-T|Coding||c.-1617A>T|||||1617|,T|intergenic_region|MODIFIER|Afu1g00200-Afu1g00210|Afu1g00200-Afu1g00210|intergenic_region|Afu1g00200-Afu1g00210|||n.40854A>T||||||	GT:DP:RO:QR:AO:QA:GL	1/1:158:0:0:158:5794:-314.026,-47.5627,0
Chr1_A_fumigatus_Af293	40919	.	A	T	3571.48	.	AB=0;ABP=0;AC=2;AF=1;AN=2;AO=177;CIGAR=1X;DP=178;DPB=178;DPRA=0;EPP=4.49475;EPPR=0;GTI=0;LEN=1;MEANALT=1;MQM=24.3503;MQMR=100;NS=1;NUMALT=1;ODDS=247.9;PAIRED=0.514124;PAIREDR=0;PAO=0;PQA=0;PQR=0;PRO=0;QA=6484;QR=60;RO=0;RPL=83;RPP=4.49475;RPPR=5.18177;RPR=94;RUN=1;SAF=79;SAP=7.43912;SAR=98;SRF=0;SRP=5.18177;SRR=0;TYPE=snp;ANN=T|upstream_gene_variant|MODIFIER|Afu1g00200|Afu1g00200|transcript|Afu1g00200-T|Coding||c.-3444T>A|||||3444|,T|upstream_gene_variant|MODIFIER|Afu1g00210|Afu1g00210|transcript|Afu1g00210-T|Coding||c.-1552A>T|||||1552|,T|intergenic_region|MODIFIER|Afu1g00200-Afu1g00210|Afu1g00200-Afu1g00210|intergenic_region|Afu1g00200-Afu1g00210|||n.40919A>T||||||	GT:DP:RO:QR:AO:QA:GL	1/1:177:0:0:177:6484:-361.553,-53.2823,0
Chr1_A_fumigatus_Af293	40963	.	C	T	2322.52	.	AB=0;ABP=0;AC=2;AF=1;AN=2;AO=159;CIGAR=1X;DP=161;DPB=161;DPRA=0;EPP=6.95719;EPPR=7.35324;GTI=0;LEN=1;MEANALT=1;MQM=17.4717;MQMR=54;NS=1;NUMALT=1;ODDS=219.496;PAIRED=0.534591;PAIREDR=0.5;PAO=0;PQA=0;PQR=0;PRO=0;QA=5911;QR=97;RO=1;RPL=91;RPP=10.2349;RPPR=3.0103;RPR=68;RUN=1;SAF=79;SAP=3.02396;SAR=80;SRF=0;SRP=7.35324;SRR=1;TYPE=snp;ANN=T|upstream_gene_variant|MODIFIER|Afu1g00200|Afu1g00200|transcript|Afu1g00200-T|Coding||c.-3488G>A|||||3488|,T|upstream_gene_variant|MODIFIER|Afu1g00210|Afu1g00210|transcript|Afu1g00210-T|Coding||c.-1508C>T|||||1508|,T|intergenic_region|MODIFIER|Afu1g00200-Afu1g00210|Afu1g00200-Afu1g00210|intergenic_region|Afu1g00200-Afu1g00210|||n.40963C>T||||||	GT:DP:RO:QR:AO:QA:GL	1/1:160:1:37:159:5911:-236.062,-47.3653,0
Chr1_A_fumigatus_Af293	40972	.	C	T	2127.73	.	AB=0;ABP=0;AC=2;AF=1;AN=2;AO=158;CIGAR=1X;DP=159;DPB=159;DPRA=0;EPP=3.88988;EPPR=0;GTI=0;LEN=1;MEANALT=1;MQM=16.038;MQMR=100;NS=1;NUMALT=1;ODDS=221.56;PAIRED=0.537975;PAIREDR=0;PAO=0;PQA=0;PQR=0;PRO=0;QA=5839;QR=60;RO=0;RPL=95;RPP=17.0836;RPPR=5.18177;RPR=63;RUN=1;SAF=80;SAP=3.06527;SAR=78;SRF=0;SRP=5.18177;SRR=0;TYPE=snp;ANN=T|upstream_gene_variant|MODIFIER|Afu1g00200|Afu1g00200|transcript|Afu1g00200-T|Coding||c.-3497G>A|||||3497|,T|upstream_gene_variant|MODIFIER|Afu1g00210|Afu1g00210|transcript|Afu1g00210-T|Coding||c.-1499C>T|||||1499|,T|intergenic_region|MODIFIER|Afu1g00200-Afu1g00210|Afu1g00200-Afu1g00210|intergenic_region|Afu1g00200-Afu1g00210|||n.40972C>T||||||	GT:DP:RO:QR:AO:QA:GL	1/1:158:0:0:158:5839:-217.868,-47.5627,0
Chr1_A_fumigatus_Af293	40994	.	G	A	1288.0	.	AB=0;ABP=0;AC=2;AF=1;AN=2;AO=125;CIGAR=1X;DP=126;DPB=126;DPRA=0;EPP=6.91895;EPPR=0;GTI=0;LEN=1;MEANALT=1;MQM=12.152;MQMR=100;NS=1;NUMALT=1;ODDS=175.813;PAIRED=0.6;PAIREDR=0;PAO=0;PQA=0;PQR=0;PRO=0;QA=4667;QR=60;RO=0;RPL=81;RPP=26.7923;RPPR=5.18177;RPR=44;RUN=1;SAF=74;SAP=12.2;SAR=51;SRF=0;SRP=5.18177;SRR=0;TYPE=snp;ANN=A|upstream_gene_variant|MODIFIER|Afu1g00200|Afu1g00200|transcript|Afu1g00200-T|Coding||c.-3519C>T|||||3519|,A|upstream_gene_variant|MODIFIER|Afu1g00210|Afu1g00210|transcript|Afu1g00210-T|Coding||c.-1477G>A|||||1477|,A|intergenic_region|MODIFIER|Afu1g00200-Afu1g00210|Afu1g00200-Afu1g00210|intergenic_region|Afu1g00200-Afu1g00210|||n.40994G>A||||||	GT:DP:RO:QR:AO:QA:GL	1/1:125:0:0:125:4667:-135.942,-37.6288,0
Chr1_A_fumigatus_Af293	41002	.	T	C	1222.11	.	AB=0;ABP=0;AC=2;AF=1;AN=2;AO=120;CIGAR=1X;DP=122;DPB=122;DPRA=0;EPP=4.81986;EPPR=0;GTI=0;LEN=1;MEANALT=2;MQM=12.075;MQMR=100;NS=1;NUMALT=1;ODDS=168.881;PAIRED=0.591667;PAIREDR=0;PAO=0;PQA=0;PQR=0;PRO=0;QA=4473;QR=60;RO=0;RPL=80;RPP=31.9633;RPPR=5.18177;RPR=40;RUN=1;SAF=69;SAP=8.87328;SAR=51;SRF=0;SRP=5.18177;SRR=0;TYPE=snp;ANN=C|upstream_gene_variant|MODIFIER|Afu1g00200|Afu1g00200|transcript|Afu1g00200-T|Coding||c.-3527A>G|||||3527|,C|upstream_gene_variant|MODIFIER|Afu1g00210|Afu1g00210|transcript|Afu1g00210-T|Coding||c.-1469T>C|||||1469|,C|intergenic_region|MODIFIER|Afu1g00200-Afu1g00210|Afu1g00200-Afu1g00210|intergenic_region|Afu1g00200-Afu1g00210|||n.41002T>C||||||	GT:DP:RO:QR:AO:QA:GL	1/1:121:0:0:120:4473:-129.316,-36.1236,0
Chr1_A_fumigatus_Af293	41024	.	A	G	861.462	.	AB=0;ABP=0;AC=2;AF=1;AN=2;AO=96;CIGAR=1X;DP=97;DPB=97;DPRA=0;EPP=4.45795;EPPR=0;GTI=0;LEN=1;MEANALT=1;MQM=10.5729;MQMR=100;NS=1;NUMALT=1;ODDS=135.61;PAIRED=0.666667;PAIREDR=0;PAO=0;PQA=0;PQR=0;PRO=0;QA=3639;QR=60;RO=0;RPL=59;RPP=13.9581;RPPR=5.18177;RPR=37;RUN=1;SAF=49;SAP=3.10078;SAR=47;SRF=0;SRP=5.18177;SRR=0;TYPE=snp;ANN=G|upstream_gene_variant|MODIFIER|Afu1g00200|Afu1g00200|transcript|Afu1g00200-T|Coding||c.-3549T>C|||||3549|,G|upstream_gene_variant|MODIFIER|Afu1g00210|Afu1g00210|transcript|Afu1g00210-T|Coding||c.-1447A>G|||||1447|,G|intergenic_region|MODIFIER|Afu1g00200-Afu1g00210|Afu1g00200-Afu1g00210|intergenic_region|Afu1g00200-Afu1g00210|||n.41024A>G||||||	GT:DP:RO:QR:AO:QA:GL	1/1:96:0:0:96:3639:-90.6625,-28.8989,0
Chr1_A_fumigatus_Af293	41046	.	T	C	1101.16	.	AB=0;ABP=0;AC=2;AF=1;AN=2;AO=101;CIGAR=1X;DP=103;DPB=103;DPRA=0;EPP=7.84774;EPPR=0;GTI=0;LEN=1;MEANALT=2;MQM=12.6733;MQMR=100;NS=1;NUMALT=1;ODDS=142.541;PAIRED=0.732673;PAIREDR=0;PAO=0;PQA=0;PQR=0;PRO=0;QA=3706;QR=60;RO=0;RPL=44;RPP=6.64375;RPPR=5.18177;RPR=57;RUN=1;SAF=47;SAP=4.06379;SAR=54;SRF=0;SRP=5.18177;SRR=0;TYPE=snp;ANN=C|upstream_gene_variant|MODIFIER|Afu1g00200|Afu1g00200|transcript|Afu1g00200-T|Coding||c.-3571A>G|||||3571|,C|upstream_gene_variant|MODIFIER|Afu1g00210|Afu1g00210|transcript|Afu1g00210-T|Coding||c.-1425T>C|||||1425|,C|intergenic_region|MODIFIER|Afu1g00200-Afu1g00210|Afu1g00200-Afu1g00210|intergenic_region|Afu1g00200-Afu1g00210|||n.41046T>C||||||	GT:DP:RO:QR:AO:QA:GL	1/1:102:0:0:101:3706:-114.366,-30.404,0
Chr1_A_fumigatus_Af293	41052	.	T	C	1180.69	.	AB=0;ABP=0;AC=2;AF=1;AN=2;AO=104;CIGAR=1X;DP=105;DPB=105;DPRA=0;EPP=7.10269;EPPR=0;GTI=0;LEN=1;MEANALT=1;MQM=13.2019;MQMR=100;NS=1;NUMALT=1;ODDS=146.7;PAIRED=0.778846;PAIREDR=0;PAO=0;PQA=0;PQR=0;PRO=0;QA=3834;QR=60;RO=0;RPL=43;RPP=9.77527;RPPR=5.18177;RPR=61;RUN=1;SAF=50;SAP=3.34437;SAR=54;SRF=0;SRP=5.18177;SRR=0;TYPE=snp;ANN=C|upstream_gene_variant|MODIFIER|Afu1g00200|Afu1g00200|transcript|Afu1g00200-T|Coding||c.-3577A>G|||||3577|,C|upstream_gene_variant|MODIFIER|Afu1g00210|Afu1g00210|transcript|Afu1g00210-T|Coding||c.-1419T>C|||||1419|,C|intergenic_region|MODIFIER|Afu1g00200-Afu1g00210|Afu1g00200-Afu1g00210|intergenic_region|Afu1g00200-Afu1g00210|||n.41052T>C||||||	GT:DP:RO:QR:AO:QA:GL	1/1:104:0:0:104:3834:-122.505,-31.3071,0
Chr1_A_fumigatus_Af293	41069	.	C	A	1520.79	.	AB=0;ABP=0;AC=2;AF=1;AN=2;AO=119;CIGAR=1X;DP=120;DPB=120;DPRA=0;EPP=11.0575;EPPR=0;GTI=0;LEN=1;MEANALT=1;MQM=15.4202;MQMR=100;NS=1;NUMALT=1;ODDS=167.495;PAIRED=0.789916;PAIREDR=0;PAO=0;PQA=0;PQR=0;PRO=0;QA=4297;QR=60;RO=0;RPL=34;RPP=50.4725;RPPR=5.18177;RPR=85;RUN=1;SAF=55;SAP=4.48836;SAR=64;SRF=0;SRP=5.18177;SRR=0;TYPE=snp;ANN=A|upstream_gene_variant|MODIFIER|Afu1g00200|Afu1g00200|transcript|Afu1g00200-T|Coding||c.-3594G>T|||||3594|,A|upstream_gene_variant|MODIFIER|Afu1g00210|Afu1g00210|transcript|Afu1g00210-T|Coding||c.-1402C>A|||||1402|,A|intergenic_region|MODIFIER|Afu1g00200-Afu1g00210|Afu1g00200-Afu1g00210|intergenic_region|Afu1g00200-Afu1g00210|||n.41069C>A||||||	GT:DP:RO:QR:AO:QA:GL	1/1:119:0:0:119:4297:-161.297,-35.8226,0
Chr1_A_fumigatus_Af293	41075	.	C	A	1582.66	.	AB=0;ABP=0;AC=2;AF=1;AN=2;AO=120;CIGAR=1X;DP=121;DPB=121;DPRA=0;EPP=4.16842;EPPR=0;GTI=0;LEN=1;MEANALT=1;MQM=15.7833;MQMR=100;NS=1;NUMALT=1;ODDS=168.881;PAIRED=0.783333;PAIREDR=0;PAO=0;PQA=0;PQR=0;PRO=0;QA=4508;QR=60;RO=0;RPL=36;RPP=44.7026;RPPR=5.18177;RPR=84;RUN=1;SAF=54;SAP=5.61607;SAR=66;SRF=0;SRP=5.18177;SRR=0;TYPE=snp;ANN=A|upstream_gene_variant|MODIFIER|Afu1g00200|Afu1g00200|transcript|Afu1g00200-T|Coding||c.-3600G>T|||||3600|,A|upstream_gene_variant|MODIFIER|Afu1g00210|Afu1g00210|transcript|Afu1g00210-T|Coding||c.-1396C>A|||||1396|,A|intergenic_region|MODIFIER|Afu1g00200-Afu1g00210|Afu1g00200-Afu1g00210|intergenic_region|Afu1g00200-Afu1g00210|||n.41075C>A||||||	GT:DP:RO:QR:AO:QA:GL	1/1:120:0:0:120:4508:-166.306,-36.1236,0
Chr1_A_fumigatus_Af293	41108	.	A	C	1606.95	.	AB=0;ABP=0;AC=2;AF=1;AN=2;AO=121;CIGAR=1X;DP=122;DPB=122;DPRA=0;EPP=3.17181;EPPR=0;GTI=0;LEN=1;MEANALT=1;MQM=15.3884;MQMR=100;NS=1;NUMALT=1;ODDS=170.267;PAIRED=0.785124;PAIREDR=0;PAO=0;PQA=0;PQR=0;PRO=0;QA=4613;QR=60;RO=0;RPL=72;RPP=12.5038;RPPR=5.18177;RPR=49;RUN=1;SAF=52;SAP=8.19671;SAR=69;SRF=0;SRP=5.18177;SRR=0;TYPE=snp;ANN=C|upstream_gene_variant|MODIFIER|Afu1g00200|Afu1g00200|transcript|Afu1g00200-T|Coding||c.-3633T>G|||||3633|,C|upstream_gene_variant|MODIFIER|Afu1g00210|Afu1g00210|transcript|Afu1g00210-T|Coding||c.-1363A>C|||||1363|,C|intergenic_region|MODIFIER|Afu1g00200-Afu1g00210|Afu1g00200-Afu1g00210|intergenic_region|Afu1g00200-Afu1g00210|||n.41108A>C||||||	GT:DP:RO:QR:AO:QA:GL	1/1:121:0:0:121:4613:-165.596,-36.4246,0
Chr1_A_fumigatus_Af293	41132	.	GAAAA	AAAAC	1201.86	.	AB=0;ABP=0;AC=2;AF=1;AN=2;AO=93;CIGAR=1X3M1X;DP=94;DPB=95.6;DPRA=0;EPP=5.83555;EPPR=0;GTI=0;LEN=5;MEANALT=1;MQM=14.8495;MQMR=0;NS=1;NUMALT=1;ODDS=136.303;PAIRED=0.763441;PAIREDR=0;PAO=7;PQA=187;PQR=0;PRO=0;QA=3395;QR=0;RO=0;RPL=74;RPP=73.6415;RPPR=0;RPR=19;RUN=1;SAF=40;SAP=6.95631;SAR=53;SRF=0;SRP=0;SRR=0;TYPE=complex;ANN=AAAAC|upstream_gene_variant|MODIFIER|Afu1g00200|Afu1g00200|transcript|Afu1g00200-T|Coding||c.-3661_-3657delTTTTCinsGTTTT|||||3657|,AAAAC|upstream_gene_variant|MODIFIER|Afu1g00210|Afu1g00210|transcript|Afu1g00210-T|Coding||c.-1339_-1335delGAAAAinsAAAAC|||||1339|,AAAAC|intergenic_region|MODIFIER|Afu1g00200-Afu1g00210|Afu1g00200-Afu1g00210|intergenic_region|Afu1g00200-Afu1g00210|||n.41132_41136delGAAAAinsAAAAC||||||	GT:DP:RO:QR:AO:QA:GL	1/1:93:0:0:93:3395:-131.562,-30.103,0
Chr1_A_fumigatus_Af293	41163	.	A	G	329.558	.	AB=0;ABP=0;AC=2;AF=1;AN=2;AO=43;CIGAR=1X;DP=44;DPB=44;DPRA=0;EPP=4.27278;EPPR=0;GTI=0;LEN=1;MEANALT=1;MQM=12.6047;MQMR=100;NS=1;NUMALT=1;ODDS=62.1364;PAIRED=0.767442;PAIREDR=0;PAO=0;PQA=0;PQR=0;PRO=0;QA=1550;QR=60;RO=0;RPL=43;RPP=96.3836;RPPR=5.18177;RPR=0;RUN=1;SAF=19;SAP=4.27278;SAR=24;SRF=0;SRP=5.18177;SRR=0;TYPE=snp;ANN=G|upstream_gene_variant|MODIFIER|Afu1g00200|Afu1g00200|transcript|Afu1g00200-T|Coding||c.-3688T>C|||||3688|,G|upstream_gene_variant|MODIFIER|Afu1g00210|Afu1g00210|transcript|Afu1g00210-T|Coding||c.-1308A>G|||||1308|,G|intergenic_region|MODIFIER|Afu1g00200-Afu1g00210|Afu1g00200-Afu1g00210|intergenic_region|Afu1g00200-Afu1g00210|||n.41163A>G||||||	GT:DP:RO:QR:AO:QA:GL	1/1:43:0:0:43:1550:-47.982,-12.9443,0
Chr1_A_fumigatus_Af293	41170	.	GAAC	AAAG	205.53	.	AB=0;ABP=0;AC=2;AF=1;AN=2;AO=26;CIGAR=1X2M1X;DP=27;DPB=28.75;DPRA=0;EPP=3.34437;EPPR=0;GTI=0;LEN=4;MEANALT=1;MQM=10.3077;MQMR=0;NS=1;NUMALT=1;ODDS=41.342;PAIRED=0.846154;PAIREDR=0;PAO=4;PQA=78;PQR=0;PRO=0;QA=933;QR=0;RO=0;RPL=26;RPP=59.4686;RPPR=0;RPR=0;RUN=1;SAF=14;SAP=3.34437;SAR=12;SRF=0;SRP=0;SRR=0;TYPE=complex;ANN=AAAG|upstream_gene_variant|MODIFIER|Afu1g00200|Afu1g00200|transcript|Afu1g00200-T|Coding||c.-3698_-3695delGTTCinsCTTT|||||3695|,AAAG|upstream_gene_variant|MODIFIER|Afu1g00210|Afu1g00210|transcript|Afu1g00210-T|Coding||c.-1301_-1298delGAACinsAAAG|||||1301|,AAAG|intergenic_region|MODIFIER|Afu1g00200-Afu1g00210|Afu1g00200-Afu1g00210|intergenic_region|Afu1g00200-Afu1g00210|||n.41170_41173delGAACinsAAAG||||||	GT:DP:RO:QR:AO:QA:GL	1/1:26:0:0:26:933:-30.0636,-9.0309,0
Chr1_A_fumigatus_Af293	41180	.	C	T	84.9651	.	AB=0;ABP=0;AC=2;AF=1;AN=2;AO=21;CIGAR=1X;DP=23;DPB=23;DPRA=0;EPP=3.94093;EPPR=7.35324;GTI=0;LEN=1;MEANALT=1;MQM=9.42857;MQMR=61.5;NS=1;NUMALT=1;ODDS=19.5639;PAIRED=0.904762;PAIREDR=0.5;PAO=0;PQA=0;PQR=0;PRO=0;QA=751;QR=89;RO=1;RPL=21;RPP=48.6112;RPPR=7.35324;RPR=0;RUN=1;SAF=9;SAP=3.94093;SAR=12;SRF=1;SRP=3.0103;SRR=0;TYPE=snp;ANN=T|upstream_gene_variant|MODIFIER|Afu1g00200|Afu1g00200|transcript|Afu1g00200-T|Coding||c.-3705G>A|||||3705|,T|upstream_gene_variant|MODIFIER|Afu1g00210|Afu1g00210|transcript|Afu1g00210-T|Coding||c.-1291C>T|||||1291|,T|intergenic_region|MODIFIER|Afu1g00200-Afu1g00210|Afu1g00200-Afu1g00210|intergenic_region|Afu1g00200-Afu1g00210|||n.41180C>T||||||	GT:DP:RO:QR:AO:QA:GL	1/1:22:1:29:21:751:-15.6218,-4.41955,0
Chr1_A_fumigatus_Af293	41272	.	AATGATCGT	GATGGTCGC	210.954	.	AB=0;ABP=0;AC=2;AF=1;AN=2;AO=36;CIGAR=1X3M1X3M1X;DP=37;DPB=41;DPRA=0;EPP=9.04217;EPPR=0;GTI=0;LEN=9;MEANALT=1;MQM=6.61111;MQMR=0;NS=1;NUMALT=1;ODDS=48.574;PAIRED=0.861111;PAIREDR=0;PAO=13;PQA=443;PQR=0;PRO=0;QA=1256;QR=0;RO=0;RPL=12;RPP=11.6962;RPPR=0;RPR=24;RUN=1;SAF=3;SAP=57.2971;SAR=33;SRF=0;SRP=0;SRR=0;TYPE=complex;ANN=GATGGTCGC|upstream_gene_variant|MODIFIER|Afu1g00200|Afu1g00200|transcript|Afu1g00200-T|Coding||c.-3805_-3797delACGATCATTinsGCGACCATC|||||3797|,GATGGTCGC|upstream_gene_variant|MODIFIER|Afu1g00210|Afu1g00210|transcript|Afu1g00210-T|Coding||c.-1199_-1191delAATGATCGTinsGATGGTCGC|||||1199|,GATGGTCGC|intergenic_region|MODIFIER|Afu1g00200-Afu1g00210|Afu1g00200-Afu1g00210|intergenic_region|Afu1g00200-Afu1g00210|||n.41272_41280delAATGATCGTinsGATGGTCGC||||||	GT:DP:RO:QR:AO:QA:GL	1/1:36:0:0:36:1256:-31.2917,-14.7505,0
Chr1_A_fumigatus_Af293	41292	.	CGGCA	TGGCG	446.96	.	AB=0;ABP=0;AC=2;AF=1;AN=2;AO=72;CIGAR=1X3M1X;DP=74;DPB=74.6;DPRA=0;EPP=3.49285;EPPR=0;GTI=0;LEN=5;MEANALT=2;MQM=8.08333;MQMR=0;NS=1;NUMALT=1;ODDS=102.916;PAIRED=0.666667;PAIREDR=0;PAO=3;PQA=94;PQR=0;PRO=0;QA=2555;QR=0;RO=0;RPL=20;RPP=33.8935;RPPR=0;RPR=52;RUN=1;SAF=18;SAP=42.0968;SAR=54;SRF=0;SRP=0;SRR=0;TYPE=complex;ANN=TGGCG|upstream_gene_variant|MODIFIER|Afu1g00200|Afu1g00200|transcript|Afu1g00200-T|Coding||c.-3821_-3817delTGCCGinsCGCCA|||||3817|,TGGCG|upstream_gene_variant|MODIFIER|Afu1g00210|Afu1g00210|transcript|Afu1g00210-T|Coding||c.-1179_-1175delCGGCAinsTGGCG|||||1179|,TGGCG|intergenic_region|MODIFIER|Afu1g00200-Afu1g00210|Afu1g00200-Afu1g00210|intergenic_region|Afu1g00200-Afu1g00210|||n.41292_41296delCGGCAinsTGGCG||||||	GT:DP:RO:QR:AO:QA:GL	1/1:73:0:0:72:2555:-55.0086,-22.5773,0
Chr1_A_fumigatus_Af293	41313	.	GGCT	AGCC	987.545	.	AB=0;ABP=0;AC=2;AF=1;AN=2;AO=103;CIGAR=1X2M1X;DP=105;DPB=105.5;DPRA=0;EPP=6.5732;EPPR=0;GTI=0;LEN=4;MEANALT=2;MQM=11.9806;MQMR=0;NS=1;NUMALT=1;ODDS=146.7;PAIRED=0.563107;PAIREDR=0;PAO=2;PQA=11;PQR=0;PRO=0;QA=3724;QR=0;RO=0;RPL=29;RPP=45.7019;RPPR=0;RPR=74;RUN=1;SAF=35;SAP=25.9689;SAR=68;SRF=0;SRP=0;SRR=0;TYPE=complex;ANN=AGCC|upstream_gene_variant|MODIFIER|Afu1g00200|Afu1g00200|transcript|Afu1g00200-T|Coding||c.-3841_-3838delAGCCinsGGCT|||||3838|,AGCC|upstream_gene_variant|MODIFIER|Afu1g00210|Afu1g00210|transcript|Afu1g00210-T|Coding||c.-1158_-1155delGGCTinsAGCC|||||1158|,AGCC|intergenic_region|MODIFIER|Afu1g00200-Afu1g00210|Afu1g00200-Afu1g00210|intergenic_region|Afu1g00200-Afu1g00210|||n.41313_41316delGGCTinsAGCC||||||	GT:DP:RO:QR:AO:QA:GL	1/1:104:0:0:103:3724:-109.109,-31.6082,0
Chr1_A_fumigatus_Af293	41326	.	T	C	1228.33	.	AB=0;ABP=0;AC=2;AF=1;AN=2;AO=109;CIGAR=1X;DP=110;DPB=110;DPRA=0;EPP=6.37708;EPPR=0;GTI=0;LEN=1;MEANALT=1;MQM=14.1193;MQMR=100;NS=1;NUMALT=1;ODDS=153.632;PAIRED=0.522936;PAIREDR=0;PAO=0;PQA=0;PQR=0;PRO=0;QA=4034;QR=60;RO=0;RPL=29;RPP=54.8268;RPPR=5.18177;RPR=80;RUN=1;SAF=38;SAP=24.7051;SAR=71;SRF=0;SRP=5.18177;SRR=0;TYPE=snp;ANN=C|upstream_gene_variant|MODIFIER|Afu1g00200|Afu1g00200|transcript|Afu1g00200-T|Coding||c.-3851A>G|||||3851|,C|upstream_gene_variant|MODIFIER|Afu1g00210|Afu1g00210|transcript|Afu1g00210-T|Coding||c.-1145T>C|||||1145|,C|intergenic_region|MODIFIER|Afu1g00200-Afu1g00210|Afu1g00200-Afu1g00210|intergenic_region|Afu1g00200-Afu1g00210|||n.41326T>C||||||	GT:DP:RO:QR:AO:QA:GL	1/1:109:0:0:109:4034:-134.04,-32.8123,0
Chr1_A_fumigatus_Af293	41357	.	T	A	2248.45	.	AB=0;ABP=0;AC=2;AF=1;AN=2;AO=134;CIGAR=1X;DP=135;DPB=135;DPRA=0;EPP=3.26958;EPPR=0;GTI=0;LEN=1;MEANALT=1;MQM=21;MQMR=100;NS=1;NUMALT=1;ODDS=188.289;PAIRED=0.41791;PAIREDR=0;PAO=0;PQA=0;PQR=0;PRO=0;QA=4754;QR=60;RO=0;RPL=70;RPP=3.59368;RPPR=5.18177;RPR=64;RUN=1;SAF=55;SAP=12.3444;SAR=79;SRF=0;SRP=5.18177;SRR=0;TYPE=snp;ANN=A|upstream_gene_variant|MODIFIER|Afu1g00200|Afu1g00200|transcript|Afu1g00200-T|Coding||c.-3882A>T|||||3882|,A|upstream_gene_variant|MODIFIER|Afu1g00210|Afu1g00210|transcript|Afu1g00210-T|Coding||c.-1114T>A|||||1114|,A|intergenic_region|MODIFIER|Afu1g00200-Afu1g00210|Afu1g00200-Afu1g00210|intergenic_region|Afu1g00200-Afu1g00210|||n.41357T>A||||||	GT:DP:RO:QR:AO:QA:GL	1/1:134:0:0:134:4754:-229.348,-40.338,0
Chr1_A_fumigatus_Af293	41388	.	C	T	3237.71	.	AB=0;ABP=0;AC=2;AF=1;AN=2;AO=137;CIGAR=1X;DP=138;DPB=138;DPRA=0;EPP=4.92817;EPPR=0;GTI=0;LEN=1;MEANALT=1;MQM=28.6204;MQMR=100;NS=1;NUMALT=1;ODDS=192.448;PAIRED=0.291971;PAIREDR=0;PAO=0;PQA=0;PQR=0;PRO=0;QA=5115;QR=60;RO=0;RPL=64;RPP=4.29416;RPPR=5.18177;RPR=73;RUN=1;SAF=70;SAP=3.15295;SAR=67;SRF=0;SRP=5.18177;SRR=0;TYPE=snp;ANN=T|upstream_gene_variant|MODIFIER|Afu1g00200|Afu1g00200|transcript|Afu1g00200-T|Coding||c.-3913G>A|||||3913|,T|upstream_gene_variant|MODIFIER|Afu1g00210|Afu1g00210|transcript|Afu1g00210-T|Coding||c.-1083C>T|||||1083|,T|intergenic_region|MODIFIER|Afu1g00200-Afu1g00210|Afu1g00200-Afu1g00210|intergenic_region|Afu1g00200-Afu1g00210|||n.41388C>T||||||	GT:DP:RO:QR:AO:QA:GL	1/1:137:0:0:137:5115:-327.605,-41.2411,0
Chr1_A_fumigatus_Af293	41454	.	CTTGC	TTTGT	1627.3	.	AB=0;ABP=0;AC=2;AF=1;AN=2;AO=75;CIGAR=1X3M1X;DP=76;DPB=77;DPRA=0;EPP=4.429;EPPR=0;GTI=0;LEN=5;MEANALT=1;MQM=29.56;MQMR=0;NS=1;NUMALT=1;ODDS=105.02;PAIRED=0.266667;PAIREDR=0;PAO=4;PQA=104;PQR=25;PRO=1;QA=2805;QR=0;RO=0;RPL=74;RPP=157.301;RPPR=0;RPR=1;RUN=1;SAF=40;SAP=3.73412;SAR=35;SRF=0;SRP=0;SRR=0;TYPE=complex;ANN=TTTGT|upstream_gene_variant|MODIFIER|Afu1g00200|Afu1g00200|transcript|Afu1g00200-T|Coding||c.-3983_-3979delGCAAGinsACAAA|||||3979|,TTTGT|upstream_gene_variant|MODIFIER|Afu1g00210|Afu1g00210|transcript|Afu1g00210-T|Coding||c.-1017_-1013delCTTGCinsTTTGT|||||1017|,TTTGT|intergenic_region|MODIFIER|Afu1g00200-Afu1g00210|Afu1g00200-Afu1g00210|intergenic_region|Afu1g00200-Afu1g00210|||n.41454_41458delCTTGCinsTTTGT||||||	GT:DP:RO:QR:AO:QA:GL	1/1:75:0:0:75:2805:-185.718,-21.9355,0
Chr1_A_fumigatus_Af293	41496	.	AT	TA	144.424	.	AB=0;ABP=0;AC=2;AF=1;AN=2;AO=14;CIGAR=2X;DP=15;DPB=14.5;DPRA=0;EPP=3.63072;EPPR=0;GTI=0;LEN=2;MEANALT=1;MQM=16.2143;MQMR=0;NS=1;NUMALT=1;ODDS=21.9338;PAIRED=0.285714;PAIREDR=0;PAO=0;PQA=0;PQR=0;PRO=0;QA=493;QR=0;RO=0;RPL=14;RPP=33.4109;RPPR=0;RPR=0;RUN=1;SAF=6;SAP=3.63072;SAR=8;SRF=0;SRP=0;SRR=0;TYPE=mnp;ANN=TA|upstream_gene_variant|MODIFIER|Afu1g00200|Afu1g00200|transcript|Afu1g00200-T|Coding||c.-4022_-4021delATinsTA|||||4021|,TA|upstream_gene_variant|MODIFIER|Afu1g00210|Afu1g00210|transcript|Afu1g00210-T|Coding||c.-975_-974delATinsTA|||||975|,TA|intergenic_region|MODIFIER|Afu1g00200-Afu1g00210|Afu1g00200-Afu1g00210|intergenic_region|Afu1g00200-Afu1g00210|||n.41496_41497delATinsTA||||||	GT:DP:RO:QR:AO:QA:GL	1/1:14:0:0:14:493:-20.1305,-4.21442,0
Chr1_A_fumigatus_Af293	50720	.	C	T	51.1849	.	AB=0;ABP=0;AC=2;AF=1;AN=2;AO=62;CIGAR=1X;DP=63;DPB=63;DPRA=0;EPP=17.0198;EPPR=0;GTI=0;LEN=1;MEANALT=1;MQM=3.64516;MQMR=100;NS=1;NUMALT=1;ODDS=11.7857;PAIRED=0.0322581;PAIREDR=0;PAO=0;PQA=0;PQR=0;PRO=0;QA=2278;QR=60;RO=0;RPL=6;RPP=90.5697;RPPR=5.18177;RPR=56;RUN=1;SAF=39;SAP=11.9764;SAR=23;SRF=0;SRP=5.18177;SRR=0;TYPE=snp;ANN=T|downstream_gene_variant|MODIFIER|Afu1g00220|Afu1g00220|transcript|Afu1g00220-T|Coding||c.*1239C>T|||||1239|,T|intergenic_region|MODIFIER|Afu1g00220-Afu1g00230|Afu1g00220-Afu1g00230|intergenic_region|Afu1g00220-Afu1g00230|||n.50720C>T||||||	GT:DP:RO:QR:AO:QA:GL	1/1:62:0:0:62:2278:-20.2804,-18.6639,0
Chr1_A_fumigatus_Af293	50750	.	G	A	177.694	.	AB=0;ABP=0;AC=2;AF=1;AN=2;AO=68;CIGAR=1X;DP=69;DPB=69;DPRA=0;EPP=3.13803;EPPR=0;GTI=0;LEN=1;MEANALT=1;MQM=3.80882;MQMR=100;NS=1;NUMALT=1;ODDS=40.9155;PAIRED=0.0441176;PAIREDR=0;PAO=0;PQA=0;PQR=0;PRO=0;QA=2609;QR=60;RO=0;RPL=46;RPP=21.4039;RPPR=5.18177;RPR=22;RUN=1;SAF=41;SAP=9.26925;SAR=27;SRF=0;SRP=5.18177;SRR=0;TYPE=snp;ANN=A|downstream_gene_variant|MODIFIER|Afu1g00220|Afu1g00220|transcript|Afu1g00220-T|Coding||c.*1269G>A|||||1269|,A|intergenic_region|MODIFIER|Afu1g00220-Afu1g00230|Afu1g00220-Afu1g00230|intergenic_region|Afu1g00220-Afu1g00230|||n.50750G>A||||||	GT:DP:RO:QR:AO:QA:GL	1/1:68:0:0:68:2609:-23.3018,-20.47,0
Chr1_A_fumigatus_Af293	50755	.	C	A	171.218	.	AB=0;ABP=0;AC=2;AF=1;AN=2;AO=66;CIGAR=1X;DP=67;DPB=67;DPRA=0;EPP=3.53672;EPPR=0;GTI=0;LEN=1;MEANALT=1;MQM=3.83333;MQMR=100;NS=1;NUMALT=1;ODDS=39.4243;PAIRED=0.030303;PAIREDR=0;PAO=0;PQA=0;PQR=0;PRO=0;QA=2515;QR=60;RO=0;RPL=45;RPP=21.9613;RPPR=5.18177;RPR=21;RUN=1;SAF=40;SAP=9.45891;SAR=26;SRF=0;SRP=5.18177;SRR=0;TYPE=snp;ANN=A|downstream_gene_variant|MODIFIER|Afu1g00220|Afu1g00220|transcript|Afu1g00220-T|Coding||c.*1274C>A|||||1274|,A|intergenic_region|MODIFIER|Afu1g00220-Afu1g00230|Afu1g00220-Afu1g00230|intergenic_region|Afu1g00220-Afu1g00230|||n.50755C>A||||||	GT:DP:RO:QR:AO:QA:GL	1/1:66:0:0:66:2515:-22.7507,-19.868,0
Chr1_A_fumigatus_Af293	51122	.	A	G	100.395	.	AB=0;ABP=0;AC=2;AF=1;AN=2;AO=34;CIGAR=1X;DP=35;DPB=35;DPRA=0;EPP=23.7032;EPPR=0;GTI=0;LEN=1;MEANALT=1;MQM=8.58824;MQMR=100;NS=1;NUMALT=1;ODDS=23.1168;PAIRED=0.0882353;PAIREDR=0;PAO=0;PQA=0;PQR=0;PRO=0;QA=1233;QR=60;RO=0;RPL=0;RPP=76.8404;RPPR=5.18177;RPR=34;RUN=1;SAF=26;SAP=23.7032;SAR=8;SRF=0;SRP=5.18177;SRR=0;TYPE=snp;ANN=G|downstream_gene_variant|MODIFIER|Afu1g00220|Afu1g00220|transcript|Afu1g00220-T|Coding||c.*1641A>G|||||1641|,G|downstream_gene_variant|MODIFIER|Afu1g00230|Afu1g00230|transcript|Afu1g00230-T|Coding||c.*4654T>C|||||4654|,G|intergenic_region|MODIFIER|Afu1g00220-Afu1g00230|Afu1g00220-Afu1g00230|intergenic_region|Afu1g00220-Afu1g00230|||n.51122A>G||||||	GT:DP:RO:QR:AO:QA:GL	1/1:34:0:0:34:1233:-26.2265,-10.235,0
Chr1_A_fumigatus_Af293	51146	.	T	C	168.35	.	AB=0;ABP=0;AC=2;AF=1;AN=2;AO=37;CIGAR=1X;DP=38;DPB=38;DPRA=0;EPP=7.76406;EPPR=0;GTI=0;LEN=1;MEANALT=1;MQM=8.13514;MQMR=100;NS=1;NUMALT=1;ODDS=38.7641;PAIRED=0.108108;PAIREDR=0;PAO=0;PQA=0;PQR=0;PRO=0;QA=1454;QR=60;RO=0;RPL=4;RPP=52.3673;RPPR=5.18177;RPR=33;RUN=1;SAF=27;SAP=19.9713;SAR=10;SRF=0;SRP=5.18177;SRR=0;TYPE=snp;ANN=C|downstream_gene_variant|MODIFIER|Afu1g00220|Afu1g00220|transcript|Afu1g00220-T|Coding||c.*1665T>C|||||1665|,C|downstream_gene_variant|MODIFIER|Afu1g00230|Afu1g00230|transcript|Afu1g00230-T|Coding||c.*4630A>G|||||4630|,C|intergenic_region|MODIFIER|Afu1g00220-Afu1g00230|Afu1g00220-Afu1g00230|intergenic_region|Afu1g00220-Afu1g00230|||n.51146T>C||||||	GT:DP:RO:QR:AO:QA:GL	1/1:37:0:0:37:1454:-27.1017,-11.1381,0
Chr1_A_fumigatus_Af293	51150	.	GAGA	GGT	196.181	.	AB=0;ABP=0;AC=2;AF=1;AN=2;AO=37;CIGAR=1M1D1M1X;DP=38;DPB=28.25;DPRA=0;EPP=3.06899;EPPR=0;GTI=0;LEN=2;MEANALT=1;MQM=8.13514;MQMR=0;NS=1;NUMALT=1;ODDS=45.1724;PAIRED=0.108108;PAIREDR=0;PAO=0;PQA=0;PQR=0;PRO=1;QA=1202;QR=0;RO=0;RPL=9;RPP=24.1968;RPPR=0;RPR=28;RUN=1;SAF=27;SAP=19.9713;SAR=10;SRF=0;SRP=0;SRR=0;TYPE=complex;ANN=GGT|downstream_gene_variant|MODIFIER|Afu1g00220|Afu1g00220|transcript|Afu1g00220-T|Coding||c.*1670_*1672delAGAinsGT|||||1670|,GGT|downstream_gene_variant|MODIFIER|Afu1g00230|Afu1g00230|transcript|Afu1g00230-T|Coding||c.*4623_*4625delTCTinsAC|||||4625|,GGT|intergenic_region|MODIFIER|Afu1g00220-Afu1g00230|Afu1g00220-Afu1g00230|intergenic_region|Afu1g00220-Afu1g00230|||n.51151_51153delAGAinsGT||||||	GT:DP:RO:QR:AO:QA:GL	1/1:37:0:0:37:1202:-26.1483,-11.4391,0
Chr1_A_fumigatus_Af293	51166	.	CC	CAC	189.852	.	AB=0;ABP=0;AC=2;AF=1;AN=2;AO=37;CIGAR=1M1I1M;DP=57;DPB=75;DPRA=0;EPP=16.2152;EPPR=4.03889;GTI=0;LEN=1;MEANALT=1;MQM=8.13514;MQMR=2;NS=1;NUMALT=1;ODDS=43.715;PAIRED=0.108108;PAIREDR=0;PAO=0;PQA=0;PQR=0;PRO=0;QA=1365;QR=672;RO=19;RPL=34;RPP=59.4099;RPPR=44.2683;RPR=3;RUN=1;SAF=27;SAP=19.9713;SAR=10;SRF=11;SRP=4.03889;SRR=8;TYPE=ins;ANN=CAC|downstream_gene_variant|MODIFIER|Afu1g00220|Afu1g00220|transcript|Afu1g00220-T|Coding||c.*1685_*1686insA|||||1686|,CAC|downstream_gene_variant|MODIFIER|Afu1g00230|Afu1g00230|transcript|Afu1g00230-T|Coding||c.*4609_*4610insT|||||4609|,CAC|intergenic_region|MODIFIER|Afu1g00220-Afu1g00230|Afu1g00220-Afu1g00230|intergenic_region|Afu1g00220-Afu1g00230|||n.51166_51167insA||||||	GT:DP:RO:QR:AO:QA:GL	1/1:56:19:672:37:1365:-23.6333,-13.4201,0
Chr1_A_fumigatus_Af293	51222	.	C	T	78.1097	.	AB=0;ABP=0;AC=2;AF=1;AN=2;AO=74;CIGAR=1X;DP=75;DPB=75;DPRA=0;EPP=7.23587;EPPR=0;GTI=0;LEN=1;MEANALT=1;MQM=2;MQMR=100;NS=1;NUMALT=1;ODDS=17.9854;PAIRED=0;PAIREDR=0;PAO=0;PQA=0;PQR=0;PRO=0;QA=2725;QR=60;RO=0;RPL=24;RPP=22.847;RPPR=5.18177;RPR=50;RUN=1;SAF=37;SAP=3.0103;SAR=37;SRF=0;SRP=5.18177;SRR=0;TYPE=snp;ANN=T|downstream_gene_variant|MODIFIER|Afu1g00220|Afu1g00220|transcript|Afu1g00220-T|Coding||c.*1741C>T|||||1741|,T|downstream_gene_variant|MODIFIER|Afu1g00230|Afu1g00230|transcript|Afu1g00230-T|Coding||c.*4554G>A|||||4554|,T|intergenic_region|MODIFIER|Afu1g00220-Afu1g00230|Afu1g00220-Afu1g00230|intergenic_region|Afu1g00220-Afu1g00230|||n.51222C>T||||||	GT:DP:RO:QR:AO:QA:GL	1/1:74:0:0:74:2725:-13.3304,-22.2762,0
Chr1_A_fumigatus_Af293	51464	.	TACACCTCTAG	CTCAGCAGCATCCACG	387.133	.	AB=0;ABP=0;AC=2;AF=1;AN=2;AO=3;CIGAR=2X2M4I1M1X2M1X1M1I1M;DP=7;DPB=25.3636;DPRA=0;EPP=9.52472;EPPR=0;GTI=0;LEN=16;MEANALT=2;MQM=18;MQMR=0;NS=1;NUMALT=1;ODDS=24.1368;PAIRED=1;PAIREDR=0;PAO=23.5;PQA=587;PQR=25;PRO=1.5;QA=97;QR=0;RO=0;RPL=0;RPP=9.52472;RPPR=0;RPR=3;RUN=1;SAF=3;SAP=9.52472;SAR=0;SRF=0;SRP=0;SRR=0;TYPE=complex;ANN=CTCAGCAGCATCCACG|downstream_gene_variant|MODIFIER|Afu1g00220|Afu1g00220|transcript|Afu1g00220-T|Coding||c.*1983_*1993delTACACCTCTAGinsCTCAGCAGCATCCACG|||||1983|,CTCAGCAGCATCCACG|downstream_gene_variant|MODIFIER|Afu1g00230|Afu1g00230|transcript|Afu1g00230-T|Coding||c.*4302_*4312delCTAGAGGTGTAinsCGTGGATGCTGCTGAG|||||4312|,CTCAGCAGCATCCACG|intergenic_region|MODIFIER|Afu1g00220-Afu1g00230|Afu1g00220-Afu1g00230|intergenic_region|Afu1g00220-Afu1g00230|||n.51464_51474delTACACCTCTAGinsCTCAGCAGCATCCACG||||||	GT:DP:RO:QR:AO:QA:GL	1/1:6:0:0:3:97:-41.4225,-8.48246,0
Chr1_A_fumigatus_Af293	51498	.	G	A	1720.0	.	AB=0;ABP=0;AC=2;AF=1;AN=2;AO=81;CIGAR=1X;DP=83;DPB=83;DPRA=0;EPP=3.25157;EPPR=3.0103;GTI=0;LEN=1;MEANALT=1;MQM=31.4074;MQMR=51.5;NS=1;NUMALT=1;ODDS=113.184;PAIRED=0.481481;PAIREDR=0.5;PAO=0;PQA=0;PQR=0;PRO=0;QA=2932;QR=95;RO=1;RPL=0;RPP=178.9;RPPR=3.0103;RPR=81;RUN=1;SAF=42;SAP=3.25157;SAR=39;SRF=1;SRP=3.0103;SRR=0;TYPE=snp;ANN=A|downstream_gene_variant|MODIFIER|Afu1g00220|Afu1g00220|transcript|Afu1g00220-T|Coding||c.*2017G>A|||||2017|,A|downstream_gene_variant|MODIFIER|Afu1g00230|Afu1g00230|transcript|Afu1g00230-T|Coding||c.*4278C>T|||||4278|,A|intergenic_region|MODIFIER|Afu1g00220-Afu1g00230|Afu1g00220-Afu1g00230|intergenic_region|Afu1g00220-Afu1g00230|||n.51498G>A||||||	GT:DP:RO:QR:AO:QA:GL	1/1:82:1:35:81:2932:-197.635,-24.3846,0
Chr1_A_fumigatus_Af293	51581	.	A	G	3529.59	.	AB=0;ABP=0;AC=2;AF=1;AN=2;AO=152;CIGAR=1X;DP=153;DPB=153;DPRA=0;EPP=3.5246;EPPR=0;GTI=0;LEN=1;MEANALT=1;MQM=28.2566;MQMR=100;NS=1;NUMALT=1;ODDS=213.242;PAIRED=0.506579;PAIREDR=0;PAO=0;PQA=0;PQR=0;PRO=0;QA=5612;QR=60;RO=0;RPL=76;RPP=3.0103;RPPR=5.18177;RPR=76;RUN=1;SAF=87;SAP=9.92473;SAR=65;SRF=0;SRP=5.18177;SRR=0;TYPE=snp;ANN=G|downstream_gene_variant|MODIFIER|Afu1g00220|Afu1g00220|transcript|Afu1g00220-T|Coding||c.*2100A>G|||||2100|,G|downstream_gene_variant|MODIFIER|Afu1g00230|Afu1g00230|transcript|Afu1g00230-T|Coding||c.*4195T>C|||||4195|,G|intergenic_region|MODIFIER|Afu1g00220-Afu1g00230|Afu1g00220-Afu1g00230|intergenic_region|Afu1g00220-Afu1g00230|||n.51581A>G||||||	GT:DP:RO:QR:AO:QA:GL	1/1:152:0:0:152:5612:-357.268,-45.7566,0
Chr1_A_fumigatus_Af293	51588	.	T	C	3304.01	.	AB=0;ABP=0;AC=2;AF=1;AN=2;AO=147;CIGAR=1X;DP=148;DPB=148;DPRA=0;EPP=5.50675;EPPR=0;GTI=0;LEN=1;MEANALT=1;MQM=27.3878;MQMR=100;NS=1;NUMALT=1;ODDS=206.311;PAIRED=0.517007;PAIREDR=0;PAO=0;PQA=0;PQR=0;PRO=0;QA=5394;QR=60;RO=0;RPL=67;RPP=5.50675;RPPR=5.18177;RPR=80;RUN=1;SAF=86;SAP=12.2428;SAR=61;SRF=0;SRP=5.18177;SRR=0;TYPE=snp;ANN=C|downstream_gene_variant|MODIFIER|Afu1g00220|Afu1g00220|transcript|Afu1g00220-T|Coding||c.*2107T>C|||||2107|,C|downstream_gene_variant|MODIFIER|Afu1g00230|Afu1g00230|transcript|Afu1g00230-T|Coding||c.*4188A>G|||||4188|,C|intergenic_region|MODIFIER|Afu1g00220-Afu1g00230|Afu1g00220-Afu1g00230|intergenic_region|Afu1g00220-Afu1g00230|||n.51588T>C||||||	GT:DP:RO:QR:AO:QA:GL	1/1:147:0:0:147:5394:-335.367,-44.2514,0
Chr1_A_fumigatus_Af293	51606	.	AG	CA	3214.61	.	AB=0;ABP=0;AC=2;AF=1;AN=2;AO=144;CIGAR=2X;DP=145;DPB=148;DPRA=0;EPP=3.07062;EPPR=0;GTI=0;LEN=2;MEANALT=1;MQM=27.0972;MQMR=0;NS=1;NUMALT=1;ODDS=207.004;PAIRED=0.486111;PAIREDR=0;PAO=7;PQA=213;PQR=0;PRO=0;QA=4861;QR=0;RO=0;RPL=63;RPP=7.89611;RPPR=0;RPR=81;RUN=1;SAF=78;SAP=5.18177;SAR=66;SRF=0;SRP=0;SRR=0;TYPE=mnp;ANN=CA|downstream_gene_variant|MODIFIER|Afu1g00220|Afu1g00220|transcript|Afu1g00220-T|Coding||c.*2125_*2126delAGinsCA|||||2125|,CA|downstream_gene_variant|MODIFIER|Afu1g00230|Afu1g00230|transcript|Afu1g00230-T|Coding||c.*4169_*4170delCTinsTG|||||4170|,CA|intergenic_region|MODIFIER|Afu1g00220-Afu1g00230|Afu1g00220-Afu1g00230|intergenic_region|Afu1g00220-Afu1g00230|||n.51606_51607delAGinsCA||||||	GT:DP:RO:QR:AO:QA:GL	1/1:144:0:0:144:4861:-325.704,-45.4555,0
Chr1_A_fumigatus_Af293	51650	.	G	A	3954.46	.	AB=0;ABP=0;AC=2;AF=1;AN=2;AO=153;CIGAR=1X;DP=154;DPB=154;DPRA=0;EPP=13.3567;EPPR=0;GTI=0;LEN=1;MEANALT=1;MQM=32.4902;MQMR=100;NS=1;NUMALT=1;ODDS=214.629;PAIRED=0.418301;PAIREDR=0;PAO=0;PQA=0;PQR=0;PRO=0;QA=5641;QR=60;RO=0;RPL=78;RPP=3.13803;RPPR=5.18177;RPR=75;RUN=1;SAF=71;SAP=4.72761;SAR=82;SRF=0;SRP=5.18177;SRR=0;TYPE=snp;ANN=A|downstream_gene_variant|MODIFIER|Afu1g00220|Afu1g00220|transcript|Afu1g00220-T|Coding||c.*2169G>A|||||2169|,A|downstream_gene_variant|MODIFIER|Afu1g00230|Afu1g00230|transcript|Afu1g00230-T|Coding||c.*4126C>T|||||4126|,A|intergenic_region|MODIFIER|Afu1g00220-Afu1g00230|Afu1g00220-Afu1g00230|intergenic_region|Afu1g00220-Afu1g00230|||n.51650G>A||||||	GT:DP:RO:QR:AO:QA:GL	1/1:153:0:0:153:5641:-400.236,-46.0576,0
Chr1_A_fumigatus_Af293	51714	.	T	C	4673.74	.	AB=0;ABP=0;AC=2;AF=1;AN=2;AO=152;CIGAR=1X;DP=153;DPB=153;DPRA=0;EPP=17.6392;EPPR=0;GTI=0;LEN=1;MEANALT=1;MQM=40.1118;MQMR=100;NS=1;NUMALT=1;ODDS=213.242;PAIRED=0.467105;PAIREDR=0;PAO=0;PQA=0;PQR=0;PRO=0;QA=5649;QR=60;RO=0;RPL=64;RPP=11.239;RPPR=5.18177;RPR=88;RUN=1;SAF=72;SAP=3.9246;SAR=80;SRF=0;SRP=5.18177;SRR=0;TYPE=snp;ANN=C|downstream_gene_variant|MODIFIER|Afu1g00220|Afu1g00220|transcript|Afu1g00220-T|Coding||c.*2233T>C|||||2233|,C|downstream_gene_variant|MODIFIER|Afu1g00230|Afu1g00230|transcript|Afu1g00230-T|Coding||c.*4062A>G|||||4062|,C|intergenic_region|MODIFIER|Afu1g00220-Afu1g00230|Afu1g00220-Afu1g00230|intergenic_region|Afu1g00220-Afu1g00230|||n.51714T>C||||||	GT:DP:RO:QR:AO:QA:GL	1/1:152:0:0:152:5649:-473.319,-45.7566,0
Chr1_A_fumigatus_Af293	51823	.	T	C	3753.48	.	AB=0;ABP=0;AC=2;AF=1;AN=2;AO=182;CIGAR=1X;DP=183;DPB=183;DPRA=0;EPP=11.0758;EPPR=0;GTI=0;LEN=1;MEANALT=1;MQM=25.0824;MQMR=100;NS=1;NUMALT=1;ODDS=254.831;PAIRED=0.681319;PAIREDR=0;PAO=0;PQA=0;PQR=0;PRO=0;QA=6903;QR=60;RO=0;RPL=91;RPP=3.0103;RPPR=5.18177;RPR=91;RUN=1;SAF=87;SAP=3.77389;SAR=95;SRF=0;SRP=5.18177;SRR=0;TYPE=snp;ANN=C|downstream_gene_variant|MODIFIER|Afu1g00220|Afu1g00220|transcript|Afu1g00220-T|Coding||c.*2342T>C|||||2342|,C|downstream_gene_variant|MODIFIER|Afu1g00230|Afu1g00230|transcript|Afu1g00230-T|Coding||c.*3953A>G|||||3953|,C|intergenic_region|MODIFIER|Afu1g00220-Afu1g00230|Afu1g00220-Afu1g00230|intergenic_region|Afu1g00220-Afu1g00230|||n.51823T>C||||||	GT:DP:RO:QR:AO:QA:GL	1/1:182:0:0:182:6903:-379.914,-54.7875,0
Chr1_A_fumigatus_Af293	51830	.	T	A	3658.12	.	AB=0;ABP=0;AC=2;AF=1;AN=2;AO=189;CIGAR=1X;DP=190;DPB=190;DPRA=0;EPP=18.7391;EPPR=0;GTI=0;LEN=1;MEANALT=1;MQM=23.5767;MQMR=100;NS=1;NUMALT=1;ODDS=264.535;PAIRED=0.661376;PAIREDR=0;PAO=0;PQA=0;PQR=0;PRO=0;QA=7121;QR=60;RO=0;RPL=98;RPP=3.57327;RPPR=5.18177;RPR=91;RUN=1;SAF=93;SAP=3.1137;SAR=96;SRF=0;SRP=5.18177;SRR=0;TYPE=snp;ANN=A|downstream_gene_variant|MODIFIER|Afu1g00220|Afu1g00220|transcript|Afu1g00220-T|Coding||c.*2349T>A|||||2349|,A|downstream_gene_variant|MODIFIER|Afu1g00230|Afu1g00230|transcript|Afu1g00230-T|Coding||c.*3946A>T|||||3946|,A|intergenic_region|MODIFIER|Afu1g00220-Afu1g00230|Afu1g00220-Afu1g00230|intergenic_region|Afu1g00220-Afu1g00230|||n.51830T>A||||||	GT:DP:RO:QR:AO:QA:GL	1/1:189:0:0:189:7121:-371.164,-56.8947,0
Chr1_A_fumigatus_Af293	51861	.	TGCGCG	GGTGCA	3114.52	.	AB=0;ABP=0;AC=2;AF=1;AN=2;AO=169;CIGAR=1X1M1X2M1X;DP=173;DPB=179.833;DPRA=0;EPP=6.72365;EPPR=0;GTI=0;LEN=6;MEANALT=4;MQM=18.9349;MQMR=0;NS=1;NUMALT=1;ODDS=247.207;PAIRED=0.704142;PAIREDR=0;PAO=15;PQA=469;PQR=0;PRO=0;QA=6055;QR=0;RO=0;RPL=88;RPP=3.6399;RPPR=0;RPR=81;RUN=1;SAF=89;SAP=4.05106;SAR=80;SRF=0;SRP=0;SRR=0;TYPE=complex;ANN=GGTGCA|downstream_gene_variant|MODIFIER|Afu1g00220|Afu1g00220|transcript|Afu1g00220-T|Coding||c.*2380_*2385delTGCGCGinsGGTGCA|||||2380|,GGTGCA|downstream_gene_variant|MODIFIER|Afu1g00230|Afu1g00230|transcript|Afu1g00230-T|Coding||c.*3910_*3915delCGCGCAinsTGCACC|||||3915|,GGTGCA|intergenic_region|MODIFIER|Afu1g00220-Afu1g00230|Afu1g00220-Afu1g00230|intergenic_region|Afu1g00220-Afu1g00230|||n.51861_51866delTGCGCGinsGGTGCA||||||	GT:DP:RO:QR:AO:QA:GL	1/1:172:0:0:169:6055:-315.626,-55.3895,0
Chr1_A_fumigatus_Af293	51884	.	G	A	3037.94	.	AB=0;ABP=0;AC=2;AF=1;AN=2;AO=174;CIGAR=1X;DP=175;DPB=175;DPRA=0;EPP=4.25827;EPPR=0;GTI=0;LEN=1;MEANALT=1;MQM=20.7874;MQMR=100;NS=1;NUMALT=1;ODDS=243.741;PAIRED=0.747126;PAIREDR=0;PAO=0;PQA=0;PQR=0;PRO=0;QA=6518;QR=60;RO=0;RPL=88;RPP=3.06022;RPPR=5.18177;RPR=86;RUN=1;SAF=98;SAP=9.05049;SAR=76;SRF=0;SRP=5.18177;SRR=0;TYPE=snp;ANN=A|downstream_gene_variant|MODIFIER|Afu1g00220|Afu1g00220|transcript|Afu1g00220-T|Coding||c.*2403G>A|||||2403|,A|downstream_gene_variant|MODIFIER|Afu1g00230|Afu1g00230|transcript|Afu1g00230-T|Coding||c.*3892C>T|||||3892|,A|intergenic_region|MODIFIER|Afu1g00220-Afu1g00230|Afu1g00220-Afu1g00230|intergenic_region|Afu1g00220-Afu1g00230|||n.51884G>A||||||	GT:DP:RO:QR:AO:QA:GL	1/1:174:0:0:174:6518:-308.182,-52.3792,0
Chr1_A_fumigatus_Af293	51899	.	G	A	3357.64	.	AB=0;ABP=0;AC=2;AF=1;AN=2;AO=173;CIGAR=1X;DP=174;DPB=174;DPRA=0;EPP=4.027;EPPR=0;GTI=0;LEN=1;MEANALT=1;MQM=23.8382;MQMR=100;NS=1;NUMALT=1;ODDS=242.355;PAIRED=0.763006;PAIREDR=0;PAO=0;PQA=0;PQR=0;PRO=0;QA=6526;QR=60;RO=0;RPL=82;RPP=4.027;RPPR=5.18177;RPR=91;RUN=1;SAF=96;SAP=7.54152;SAR=77;SRF=0;SRP=5.18177;SRR=0;TYPE=snp;ANN=A|downstream_gene_variant|MODIFIER|Afu1g00220|Afu1g00220|transcript|Afu1g00220-T|Coding||c.*2418G>A|||||2418|,A|downstream_gene_variant|MODIFIER|Afu1g00230|Afu1g00230|transcript|Afu1g00230-T|Coding||c.*3877C>T|||||3877|,A|intergenic_region|MODIFIER|Afu1g00220-Afu1g00230|Afu1g00220-Afu1g00230|intergenic_region|Afu1g00220-Afu1g00230|||n.51899G>A||||||	GT:DP:RO:QR:AO:QA:GL	1/1:173:0:0:173:6526:-340.071,-52.0782,0
Chr1_A_fumigatus_Af293	51970	.	T	C	4003.9	.	AB=0;ABP=0;AC=2;AF=1;AN=2;AO=156;CIGAR=1X;DP=157;DPB=157;DPRA=0;EPP=7.52028;EPPR=0;GTI=0;LEN=1;MEANALT=1;MQM=32.6667;MQMR=100;NS=1;NUMALT=1;ODDS=218.788;PAIRED=0.858974;PAIREDR=0;PAO=0;PQA=0;PQR=0;PRO=0;QA=5625;QR=60;RO=0;RPL=83;RPP=4.40227;RPPR=5.18177;RPR=73;RUN=1;SAF=92;SAP=13.9233;SAR=64;SRF=0;SRP=5.18177;SRR=0;TYPE=snp;ANN=C|downstream_gene_variant|MODIFIER|Afu1g00220|Afu1g00220|transcript|Afu1g00220-T|Coding||c.*2489T>C|||||2489|,C|downstream_gene_variant|MODIFIER|Afu1g00230|Afu1g00230|transcript|Afu1g00230-T|Coding||c.*3806A>G|||||3806|,C|intergenic_region|MODIFIER|Afu1g00220-Afu1g00230|Afu1g00220-Afu1g00230|intergenic_region|Afu1g00220-Afu1g00230|||n.51970T>C||||||	GT:DP:RO:QR:AO:QA:GL	1/1:156:0:0:156:5625:-405.653,-46.9607,0
Chr1_A_fumigatus_Af293	52003	.	AGTAT	GGTAC	3998.24	.	AB=0;ABP=0;AC=2;AF=1;AN=2;AO=143;CIGAR=1X3M1X;DP=144;DPB=151;DPRA=0;EPP=3.14697;EPPR=0;GTI=0;LEN=5;MEANALT=1;MQM=33.1049;MQMR=0;NS=1;NUMALT=1;ODDS=209.777;PAIRED=0.86014;PAIREDR=0;PAO=13;PQA=398;PQR=0;PRO=0;QA=4961;QR=0;RO=0;RPL=72;RPP=3.02549;RPPR=0;RPR=71;RUN=1;SAF=83;SAP=11.0432;SAR=60;SRF=0;SRP=0;SRR=0;TYPE=complex;ANN=GGTAC|downstream_gene_variant|MODIFIER|Afu1g00220|Afu1g00220|transcript|Afu1g00220-T|Coding||c.*2522_*2526delAGTATinsGGTAC|||||2522|,GGTAC|downstream_gene_variant|MODIFIER|Afu1g00230|Afu1g00230|transcript|Afu1g00230-T|Coding||c.*3769_*3773delATACTinsGTACC|||||3773|,GGTAC|intergenic_region|MODIFIER|Afu1g00220-Afu1g00230|Afu1g00220-Afu1g00230|intergenic_region|Afu1g00220-Afu1g00230|||n.52003_52007delAGTATinsGGTAC||||||	GT:DP:RO:QR:AO:QA:GL	1/1:143:0:0:143:4961:-404.17,-46.9607,0
Chr1_A_fumigatus_Af293	52115	.	T	C	195.562	.	AB=0.387755;ABP=13.7347;AC=1;AF=0.5;AN=2;AO=38;CIGAR=1X;DP=99;DPB=99;DPRA=0;EPP=6.66752;EPPR=28.9612;GTI=0;LEN=1;MEANALT=1;MQM=22.2368;MQMR=19.7541;NS=1;NUMALT=1;ODDS=45.0298;PAIRED=0.842105;PAIREDR=0.918033;PAO=0;PQA=0;PQR=0;PRO=0;QA=1289;QR=2269;RO=60;RPL=38;RPP=85.5263;RPPR=126.927;RPR=0;RUN=1;SAF=15;SAP=6.66752;SAR=23;SRF=17;SRP=28.9612;SRR=43;TYPE=snp;ANN=C|downstream_gene_variant|MODIFIER|Afu1g00220|Afu1g00220|transcript|Afu1g00220-T|Coding||c.*2634T>C|||||2634|,C|downstream_gene_variant|MODIFIER|Afu1g00230|Afu1g00230|transcript|Afu1g00230-T|Coding||c.*3661A>G|||||3661|,C|intergenic_region|MODIFIER|Afu1g00220-Afu1g00230|Afu1g00220-Afu1g00230|intergenic_region|Afu1g00220-Afu1g00230|||n.52115T>C||||||	GT:DP:RO:QR:AO:QA:GL	0/1:98:60:2209:38:1289:-36.7567,0,-66.2436
Chr1_A_fumigatus_Af293	52143	.	T	C	1610.65	.	AB=0;ABP=0;AC=2;AF=1;AN=2;AO=111;CIGAR=1X;DP=112;DPB=112;DPRA=0;EPP=10.0725;EPPR=0;GTI=0;LEN=1;MEANALT=1;MQM=19.4054;MQMR=100;NS=1;NUMALT=1;ODDS=156.404;PAIRED=0.918919;PAIREDR=0;PAO=0;PQA=0;PQR=0;PRO=0;QA=4244;QR=60;RO=0;RPL=6;RPP=194.745;RPPR=5.18177;RPR=105;RUN=1;SAF=42;SAP=17.2716;SAR=69;SRF=0;SRP=5.18177;SRR=0;TYPE=snp;ANN=C|downstream_gene_variant|MODIFIER|Afu1g00220|Afu1g00220|transcript|Afu1g00220-T|Coding||c.*2662T>C|||||2662|,C|downstream_gene_variant|MODIFIER|Afu1g00230|Afu1g00230|transcript|Afu1g00230-T|Coding||c.*3633A>G|||||3633|,C|intergenic_region|MODIFIER|Afu1g00220-Afu1g00230|Afu1g00220-Afu1g00230|intergenic_region|Afu1g00220-Afu1g00230|||n.52143T>C||||||	GT:DP:RO:QR:AO:QA:GL	1/1:111:0:0:111:4244:-189.498,-33.4143,0
Chr1_A_fumigatus_Af293	52187	.	A	T	3264.54	.	AB=0;ABP=0;AC=2;AF=1;AN=2;AO=185;CIGAR=1X;DP=186;DPB=186;DPRA=0;EPP=9.21954;EPPR=0;GTI=0;LEN=1;MEANALT=1;MQM=20.8;MQMR=100;NS=1;NUMALT=1;ODDS=258.99;PAIRED=0.908108;PAIREDR=0;PAO=0;PQA=0;PQR=0;PRO=0;QA=6958;QR=60;RO=0;RPL=103;RPP=8.18662;RPPR=5.18177;RPR=82;RUN=1;SAF=79;SAP=11.5671;SAR=106;SRF=0;SRP=5.18177;SRR=0;TYPE=snp;ANN=T|downstream_gene_variant|MODIFIER|Afu1g00220|Afu1g00220|transcript|Afu1g00220-T|Coding||c.*2706A>T|||||2706|,T|downstream_gene_variant|MODIFIER|Afu1g00230|Afu1g00230|transcript|Afu1g00230-T|Coding||c.*3589T>A|||||3589|,T|intergenic_region|MODIFIER|Afu1g00220-Afu1g00230|Afu1g00220-Afu1g00230|intergenic_region|Afu1g00220-Afu1g00230|||n.52187A>T||||||	GT:DP:RO:QR:AO:QA:GL	1/1:185:0:0:185:6958:-332.14,-55.6906,0
Chr1_A_fumigatus_Af293	52204	.	TGGG	CTGA	3560.74	.	AB=0;ABP=0;AC=2;AF=1;AN=2;AO=171;CIGAR=2X1M1X;DP=174;DPB=180.75;DPRA=0;EPP=5.8675;EPPR=0;GTI=0;LEN=4;MEANALT=3;MQM=23.2222;MQMR=0;NS=1;NUMALT=1;ODDS=223.267;PAIRED=0.906433;PAIREDR=0;PAO=14;PQA=435;PQR=166;PRO=5;QA=6348;QR=0;RO=0;RPL=90;RPP=4.03889;RPPR=0;RPR=81;RUN=1;SAF=83;SAP=3.32777;SAR=88;SRF=0;SRP=0;SRR=0;TYPE=complex;ANN=CTGA|downstream_gene_variant|MODIFIER|Afu1g00220|Afu1g00220|transcript|Afu1g00220-T|Coding||c.*2723_*2726delTGGGinsCTGA|||||2723|,CTGA|downstream_gene_variant|MODIFIER|Afu1g00230|Afu1g00230|transcript|Afu1g00230-T|Coding||c.*3569_*3572delCCCAinsTCAG|||||3572|,CTGA|intergenic_region|MODIFIER|Afu1g00220-Afu1g00230|Afu1g00220-Afu1g00230|intergenic_region|Afu1g00220-Afu1g00230|||n.52204_52207delTGGGinsCTGA||||||	GT:DP:RO:QR:AO:QA:GL	1/1:173:0:0:171:6348:-360.137,-44.3905,0
Chr1_A_fumigatus_Af293	52224	.	C	T	4065.1	.	AB=0;ABP=0;AC=2;AF=1;AN=2;AO=192;CIGAR=1X;DP=193;DPB=193;DPRA=0;EPP=5.9056;EPPR=0;GTI=0;LEN=1;MEANALT=1;MQM=25.7865;MQMR=100;NS=1;NUMALT=1;ODDS=268.694;PAIRED=0.854167;PAIREDR=0;PAO=0;PQA=0;PQR=0;PRO=0;QA=6977;QR=60;RO=0;RPL=92;RPP=3.73412;RPPR=5.18177;RPR=100;RUN=1;SAF=106;SAP=7.5342;SAR=86;SRF=0;SRP=5.18177;SRR=0;TYPE=snp;ANN=T|downstream_gene_variant|MODIFIER|Afu1g00220|Afu1g00220|transcript|Afu1g00220-T|Coding||c.*2743C>T|||||2743|,T|downstream_gene_variant|MODIFIER|Afu1g00230|Afu1g00230|transcript|Afu1g00230-T|Coding||c.*3552G>A|||||3552|,T|intergenic_region|MODIFIER|Afu1g00220-Afu1g00230|Afu1g00220-Afu1g00230|intergenic_region|Afu1g00220-Afu1g00230|||n.52224C>T||||||	GT:DP:RO:QR:AO:QA:GL	1/1:192:0:0:192:6977:-411.042,-57.7978,0
Chr1_A_fumigatus_Af293	52305	.	TT	CC	3846.57	.	AB=0;ABP=0;AC=2;AF=1;AN=2;AO=153;CIGAR=2X;DP=154;DPB=154.5;DPRA=0;EPP=11.8807;EPPR=0;GTI=0;LEN=2;MEANALT=1;MQM=31.0654;MQMR=0;NS=1;NUMALT=1;ODDS=216.015;PAIRED=0.784314;PAIREDR=0;PAO=2;PQA=66;PQR=0;PRO=0;QA=5630;QR=0;RO=0;RPL=93;RPP=18.4661;RPPR=0;RPR=60;RUN=1;SAF=85;SAP=7.11197;SAR=68;SRF=0;SRP=0;SRR=0;TYPE=mnp;ANN=CC|downstream_gene_variant|MODIFIER|Afu1g00220|Afu1g00220|transcript|Afu1g00220-T|Coding||c.*2824_*2825delTTinsCC|||||2824|,CC|downstream_gene_variant|MODIFIER|Afu1g00230|Afu1g00230|transcript|Afu1g00230-T|Coding||c.*3470_*3471delAAinsGG|||||3471|,CC|intergenic_region|MODIFIER|Afu1g00220-Afu1g00230|Afu1g00220-Afu1g00230|intergenic_region|Afu1g00220-Afu1g00230|||n.52305_52306delTTinsCC||||||	GT:DP:RO:QR:AO:QA:GL	1/1:153:0:0:153:5630:-391.072,-46.6597,0
Chr1_A_fumigatus_Af293	52314	.	G	A	3697.94	.	AB=0;ABP=0;AC=2;AF=1;AN=2;AO=149;CIGAR=1X;DP=150;DPB=150;DPRA=0;EPP=8.27138;EPPR=0;GTI=0;LEN=1;MEANALT=1;MQM=31.5034;MQMR=100;NS=1;NUMALT=1;ODDS=209.084;PAIRED=0.785235;PAIREDR=0;PAO=0;PQA=0;PQR=0;PRO=0;QA=5408;QR=60;RO=0;RPL=90;RPP=17.0156;RPPR=5.18177;RPR=59;RUN=1;SAF=81;SAP=5.47325;SAR=68;SRF=0;SRP=5.18177;SRR=0;TYPE=snp;ANN=A|downstream_gene_variant|MODIFIER|Afu1g00220|Afu1g00220|transcript|Afu1g00220-T|Coding||c.*2833G>A|||||2833|,A|downstream_gene_variant|MODIFIER|Afu1g00230|Afu1g00230|transcript|Afu1g00230-T|Coding||c.*3462C>T|||||3462|,A|intergenic_region|MODIFIER|Afu1g00220-Afu1g00230|Afu1g00220-Afu1g00230|intergenic_region|Afu1g00220-Afu1g00230|||n.52314G>A||||||	GT:DP:RO:QR:AO:QA:GL	1/1:149:0:0:149:5408:-375.52,-44.8535,0
Chr1_A_fumigatus_Af293	52367	.	A	T	3243.01	.	AB=0;ABP=0;AC=2;AF=1;AN=2;AO=124;CIGAR=1X;DP=125;DPB=125;DPRA=0;EPP=5.53201;EPPR=0;GTI=0;LEN=1;MEANALT=1;MQM=33.4516;MQMR=100;NS=1;NUMALT=1;ODDS=174.426;PAIRED=0.774194;PAIREDR=0;PAO=0;PQA=0;PQR=0;PRO=0;QA=4589;QR=60;RO=0;RPL=58;RPP=4.13106;RPPR=5.18177;RPR=66;RUN=1;SAF=64;SAP=3.29049;SAR=60;SRF=0;SRP=5.18177;SRR=0;TYPE=snp;ANN=T|downstream_gene_variant|MODIFIER|Afu1g00220|Afu1g00220|transcript|Afu1g00220-T|Coding||c.*2886A>T|||||2886|,T|downstream_gene_variant|MODIFIER|Afu1g00230|Afu1g00230|transcript|Afu1g00230-T|Coding||c.*3409T>A|||||3409|,T|intergenic_region|MODIFIER|Afu1g00220-Afu1g00230|Afu1g00220-Afu1g00230|intergenic_region|Afu1g00220-Afu1g00230|||n.52367A>T||||||	GT:DP:RO:QR:AO:QA:GL	1/1:124:0:0:124:4589:-328.128,-37.3277,0
Chr1_A_fumigatus_Af293	52381	.	A	G	3578.58	.	AB=0;ABP=0;AC=2;AF=1;AN=2;AO=133;CIGAR=1X;DP=134;DPB=134;DPRA=0;EPP=10.2104;EPPR=0;GTI=0;LEN=1;MEANALT=1;MQM=35.0226;MQMR=100;NS=1;NUMALT=1;ODDS=186.903;PAIRED=0.75188;PAIREDR=0;PAO=0;PQA=0;PQR=0;PRO=0;QA=4801;QR=60;RO=0;RPL=65;RPP=3.15724;RPPR=5.18177;RPR=68;RUN=1;SAF=62;SAP=4.33278;SAR=71;SRF=0;SRP=5.18177;SRR=0;TYPE=snp;ANN=G|downstream_gene_variant|MODIFIER|Afu1g00220|Afu1g00220|transcript|Afu1g00220-T|Coding||c.*2900A>G|||||2900|,G|downstream_gene_variant|MODIFIER|Afu1g00230|Afu1g00230|transcript|Afu1g00230-T|Coding||c.*3395T>C|||||3395|,G|intergenic_region|MODIFIER|Afu1g00220-Afu1g00230|Afu1g00220-Afu1g00230|intergenic_region|Afu1g00220-Afu1g00230|||n.52381A>G||||||	GT:DP:RO:QR:AO:QA:GL	1/1:133:0:0:133:4801:-362.204,-40.037,0
Chr1_A_fumigatus_Af293	52466	.	A	C	3620.44	.	AB=0;ABP=0;AC=2;AF=1;AN=2;AO=179;CIGAR=1X;DP=180;DPB=180;DPRA=0;EPP=5.06046;EPPR=0;GTI=0;LEN=1;MEANALT=1;MQM=25.0335;MQMR=100;NS=1;NUMALT=1;ODDS=250.672;PAIRED=0.793296;PAIREDR=0;PAO=0;PQA=0;PQR=0;PRO=0;QA=6547;QR=60;RO=0;RPL=97;RPP=5.7398;RPPR=5.18177;RPR=82;RUN=1;SAF=76;SAP=11.8539;SAR=103;SRF=0;SRP=5.18177;SRR=0;TYPE=snp;ANN=C|downstream_gene_variant|MODIFIER|Afu1g00220|Afu1g00220|transcript|Afu1g00220-T|Coding||c.*2985A>C|||||2985|,C|downstream_gene_variant|MODIFIER|Afu1g00230|Afu1g00230|transcript|Afu1g00230-T|Coding||c.*3310T>G|||||3310|,C|intergenic_region|MODIFIER|Afu1g00220-Afu1g00230|Afu1g00220-Afu1g00230|intergenic_region|Afu1g00220-Afu1g00230|||n.52466A>C||||||	GT:DP:RO:QR:AO:QA:GL	1/1:179:0:0:179:6547:-367.078,-53.8844,0
Chr1_A_fumigatus_Af293	52474	.	G	A	3383.14	.	AB=0;ABP=0;AC=2;AF=1;AN=2;AO=174;CIGAR=1X;DP=175;DPB=175;DPRA=0;EPP=3.45957;EPPR=0;GTI=0;LEN=1;MEANALT=1;MQM=23.6897;MQMR=100;NS=1;NUMALT=1;ODDS=243.741;PAIRED=0.798851;PAIREDR=0;PAO=0;PQA=0;PQR=0;PRO=0;QA=6418;QR=60;RO=0;RPL=92;RPP=4.25827;RPPR=5.18177;RPR=82;RUN=1;SAF=80;SAP=5.45633;SAR=94;SRF=0;SRP=5.18177;SRR=0;TYPE=snp;ANN=A|downstream_gene_variant|MODIFIER|Afu1g00220|Afu1g00220|transcript|Afu1g00220-T|Coding||c.*2993G>A|||||2993|,A|downstream_gene_variant|MODIFIER|Afu1g00230|Afu1g00230|transcript|Afu1g00230-T|Coding||c.*3302C>T|||||3302|,A|intergenic_region|MODIFIER|Afu1g00220-Afu1g00230|Afu1g00220-Afu1g00230|intergenic_region|Afu1g00220-Afu1g00230|||n.52474G>A||||||	GT:DP:RO:QR:AO:QA:GL	1/1:174:0:0:174:6418:-342.384,-52.3792,0
Chr1_A_fumigatus_Af293	52486	.	A	G	3475.9	.	AB=0;ABP=0;AC=2;AF=1;AN=2;AO=182;CIGAR=1X;DP=184;DPB=184;DPRA=0;EPP=8.78498;EPPR=0;GTI=0;LEN=1;MEANALT=2;MQM=22.9615;MQMR=100;NS=1;NUMALT=1;ODDS=254.831;PAIRED=0.818681;PAIREDR=0;PAO=0;PQA=0;PQR=0;PRO=0;QA=6649;QR=60;RO=0;RPL=93;RPP=3.2012;RPPR=5.18177;RPR=89;RUN=1;SAF=87;SAP=3.77389;SAR=95;SRF=0;SRP=5.18177;SRR=0;TYPE=snp;ANN=G|downstream_gene_variant|MODIFIER|Afu1g00220|Afu1g00220|transcript|Afu1g00220-T|Coding||c.*3005A>G|||||3005|,G|downstream_gene_variant|MODIFIER|Afu1g00230|Afu1g00230|transcript|Afu1g00230-T|Coding||c.*3290T>C|||||3290|,G|intergenic_region|MODIFIER|Afu1g00220-Afu1g00230|Afu1g00220-Afu1g00230|intergenic_region|Afu1g00220-Afu1g00230|||n.52486A>G||||||	GT:DP:RO:QR:AO:QA:GL	1/1:183:0:0:182:6649:-351.947,-54.7875,0
Chr1_A_fumigatus_Af293	52492	.	T	C	3482.82	.	AB=0;ABP=0;AC=2;AF=1;AN=2;AO=182;CIGAR=1X;DP=183;DPB=183;DPRA=0;EPP=11.0758;EPPR=0;GTI=0;LEN=1;MEANALT=1;MQM=23.0385;MQMR=100;NS=1;NUMALT=1;ODDS=254.831;PAIRED=0.835165;PAIREDR=0;PAO=0;PQA=0;PQR=0;PRO=0;QA=6721;QR=60;RO=0;RPL=89;RPP=3.2012;RPPR=5.18177;RPR=93;RUN=1;SAF=91;SAP=3.0103;SAR=91;SRF=0;SRP=5.18177;SRR=0;TYPE=snp;ANN=C|downstream_gene_variant|MODIFIER|Afu1g00220|Afu1g00220|transcript|Afu1g00220-T|Coding||c.*3011T>C|||||3011|,C|downstream_gene_variant|MODIFIER|Afu1g00230|Afu1g00230|transcript|Afu1g00230-T|Coding||c.*3284A>G|||||3284|,C|intergenic_region|MODIFIER|Afu1g00220-Afu1g00230|Afu1g00220-Afu1g00230|intergenic_region|Afu1g00220-Afu1g00230|||n.52492T>C||||||	GT:DP:RO:QR:AO:QA:GL	1/1:182:0:0:182:6721:-352.792,-54.7875,0
Chr1_A_fumigatus_Af293	52504	.	ATGT	GTGC	3635.57	.	AB=0;ABP=0;AC=2;AF=1;AN=2;AO=176;CIGAR=1X2M1X;DP=178;DPB=183;DPRA=0;EPP=6.16881;EPPR=0;GTI=0;LEN=4;MEANALT=2;MQM=23.7386;MQMR=0;NS=1;NUMALT=1;ODDS=253.445;PAIRED=0.829545;PAIREDR=0;PAO=10;PQA=308;PQR=0;PRO=0;QA=6433;QR=0;RO=0;RPL=77;RPP=8.98185;RPPR=0;RPR=99;RUN=1;SAF=89;SAP=3.05965;SAR=87;SRF=0;SRP=0;SRR=0;TYPE=complex;ANN=GTGC|downstream_gene_variant|MODIFIER|Afu1g00220|Afu1g00220|transcript|Afu1g00220-T|Coding||c.*3023_*3026delATGTinsGTGC|||||3023|,GTGC|downstream_gene_variant|MODIFIER|Afu1g00230|Afu1g00230|transcript|Afu1g00230-T|Coding||c.*3269_*3272delACATinsGCAC|||||3272|,GTGC|intergenic_region|MODIFIER|Afu1g00220-Afu1g00230|Afu1g00220-Afu1g00230|intergenic_region|Afu1g00220-Afu1g00230|||n.52504_52507delATGTinsGTGC||||||	GT:DP:RO:QR:AO:QA:GL	1/1:177:0:0:176:6433:-368.136,-55.9916,0
Chr1_A_fumigatus_Af293	52516	.	G	C	3842.78	.	AB=0;ABP=0;AC=2;AF=1;AN=2;AO=186;CIGAR=1X;DP=187;DPB=187;DPRA=0;EPP=12.1632;EPPR=0;GTI=0;LEN=1;MEANALT=1;MQM=25.4624;MQMR=100;NS=1;NUMALT=1;ODDS=260.376;PAIRED=0.83871;PAIREDR=0;PAO=0;PQA=0;PQR=0;PRO=0;QA=6979;QR=60;RO=0;RPL=80;RPP=10.9023;RPPR=5.18177;RPR=106;RUN=1;SAF=89;SAP=3.75747;SAR=97;SRF=0;SRP=5.18177;SRR=0;TYPE=snp;ANN=C|downstream_gene_variant|MODIFIER|Afu1g00220|Afu1g00220|transcript|Afu1g00220-T|Coding||c.*3035G>C|||||3035|,C|downstream_gene_variant|MODIFIER|Afu1g00230|Afu1g00230|transcript|Afu1g00230-T|Coding||c.*3260C>G|||||3260|,C|intergenic_region|MODIFIER|Afu1g00220-Afu1g00230|Afu1g00220-Afu1g00230|intergenic_region|Afu1g00220-Afu1g00230|||n.52516G>C||||||	GT:DP:RO:QR:AO:QA:GL	1/1:186:0:0:186:6979:-389.754,-55.9916,0
Chr1_A_fumigatus_Af293	52655	.	A	G	5447.15	.	AB=0;ABP=0;AC=2;AF=1;AN=2;AO=177;CIGAR=1X;DP=180;DPB=180;DPRA=0;EPP=30.1108;EPPR=0;GTI=0;LEN=1;MEANALT=2;MQM=39.3955;MQMR=100;NS=1;NUMALT=1;ODDS=247.9;PAIRED=0.858757;PAIREDR=0;PAO=0;PQA=0;PQR=0;PRO=0;QA=6715;QR=60;RO=0;RPL=77;RPP=9.50018;RPPR=5.18177;RPR=100;RUN=1;SAF=97;SAP=6.55581;SAR=80;SRF=0;SRP=5.18177;SRR=0;TYPE=snp;ANN=G|downstream_gene_variant|MODIFIER|Afu1g00220|Afu1g00220|transcript|Afu1g00220-T|Coding||c.*3174A>G|||||3174|,G|downstream_gene_variant|MODIFIER|Afu1g00230|Afu1g00230|transcript|Afu1g00230-T|Coding||c.*3121T>C|||||3121|,G|intergenic_region|MODIFIER|Afu1g00220-Afu1g00230|Afu1g00220-Afu1g00230|intergenic_region|Afu1g00220-Afu1g00230|||n.52655A>G||||||	GT:DP:RO:QR:AO:QA:GL	1/1:179:0:0:177:6715:-552.11,-53.2823,0
Chr1_A_fumigatus_Af293	52712	.	G	A	4872.87	.	AB=0;ABP=0;AC=2;AF=1;AN=2;AO=167;CIGAR=1X;DP=168;DPB=168;DPRA=0;EPP=4.58364;EPPR=0;GTI=0;LEN=1;MEANALT=1;MQM=37.7485;MQMR=100;NS=1;NUMALT=1;ODDS=234.037;PAIRED=0.856287;PAIREDR=0;PAO=0;PQA=0;PQR=0;PRO=0;QA=6167;QR=60;RO=0;RPL=96;RPP=11.1371;RPPR=5.18177;RPR=71;RUN=1;SAF=104;SAP=24.8681;SAR=63;SRF=0;SRP=5.18177;SRR=0;TYPE=snp;ANN=A|downstream_gene_variant|MODIFIER|Afu1g00220|Afu1g00220|transcript|Afu1g00220-T|Coding||c.*3231G>A|||||3231|,A|downstream_gene_variant|MODIFIER|Afu1g00230|Afu1g00230|transcript|Afu1g00230-T|Coding||c.*3064C>T|||||3064|,A|intergenic_region|MODIFIER|Afu1g00220-Afu1g00230|Afu1g00220-Afu1g00230|intergenic_region|Afu1g00220-Afu1g00230|||n.52712G>A||||||	GT:DP:RO:QR:AO:QA:GL	1/1:167:0:0:167:6167:-494.079,-50.272,0
Chr1_A_fumigatus_Af293	52738	.	C	T	4029.42	.	AB=0;ABP=0;AC=2;AF=1;AN=2;AO=137;CIGAR=1X;DP=138;DPB=138;DPRA=0;EPP=3.78696;EPPR=0;GTI=0;LEN=1;MEANALT=1;MQM=37.6788;MQMR=100;NS=1;NUMALT=1;ODDS=192.448;PAIRED=0.839416;PAIREDR=0;PAO=0;PQA=0;PQR=0;PRO=0;QA=5111;QR=60;RO=0;RPL=83;RPP=16.3403;RPPR=5.18177;RPR=54;RUN=1;SAF=79;SAP=10.0002;SAR=58;SRF=0;SRP=5.18177;SRR=0;TYPE=snp;ANN=T|downstream_gene_variant|MODIFIER|Afu1g00220|Afu1g00220|transcript|Afu1g00220-T|Coding||c.*3257C>T|||||3257|,T|downstream_gene_variant|MODIFIER|Afu1g00230|Afu1g00230|transcript|Afu1g00230-T|Coding||c.*3038G>A|||||3038|,T|intergenic_region|MODIFIER|Afu1g00220-Afu1g00230|Afu1g00220-Afu1g00230|intergenic_region|Afu1g00220-Afu1g00230|||n.52738C>T||||||	GT:DP:RO:QR:AO:QA:GL	1/1:137:0:0:137:5111:-408.551,-41.2411,0
Chr1_A_fumigatus_Af293	52829	.	TAAAAAAC	TAAAAAAAC	4613.39	.	AB=0;ABP=0;AC=2;AF=1;AN=2;AO=178;CIGAR=1M1I7M;DP=184;DPB=216.25;DPRA=0;EPP=3.44947;EPPR=0;GTI=0;LEN=1;MEANALT=4;MQM=34.5;MQMR=0;NS=1;NUMALT=1;ODDS=274.239;PAIRED=0.898876;PAIREDR=0;PAO=9;PQA=284;PQR=284;PRO=9;QA=5521;QR=0;RO=0;RPL=83;RPP=4.767;RPPR=0;RPR=95;RUN=1;SAF=81;SAP=6.13332;SAR=97;SRF=0;SRP=0;SRR=0;TYPE=ins;ANN=TAAAAAAAC|downstream_gene_variant|MODIFIER|Afu1g00220|Afu1g00220|transcript|Afu1g00220-T|Coding||c.*3354_*3355insA|||||3355|,TAAAAAAAC|downstream_gene_variant|MODIFIER|Afu1g00230|Afu1g00230|transcript|Afu1g00230-T|Coding||c.*2940_*2941insT|||||2940|,TAAAAAAAC|intergenic_region|MODIFIER|Afu1g00220-Afu1g00230|Afu1g00220-Afu1g00230|intergenic_region|Afu1g00220-Afu1g00230|||n.52835_52836insA||||||	GT:DP:RO:QR:AO:QA:GL	1/1:183:0:0:178:5521:-465.54,-64.4204,0
Chr1_A_fumigatus_Af293	52837	.	G	A	5114.76	.	AB=0;ABP=0;AC=2;AF=1;AN=2;AO=194;CIGAR=1X;DP=195;DPB=195;DPRA=0;EPP=4.62211;EPPR=0;GTI=0;LEN=1;MEANALT=1;MQM=34.7371;MQMR=100;NS=1;NUMALT=1;ODDS=271.467;PAIRED=0.896907;PAIREDR=0;PAO=0;PQA=0;PQR=0;PRO=0;QA=6712;QR=60;RO=0;RPL=97;RPP=3.0103;RPPR=5.18177;RPR=97;RUN=1;SAF=86;SAP=8.42779;SAR=108;SRF=0;SRP=5.18177;SRR=0;TYPE=snp;ANN=A|downstream_gene_variant|MODIFIER|Afu1g00220|Afu1g00220|transcript|Afu1g00220-T|Coding||c.*3356G>A|||||3356|,A|downstream_gene_variant|MODIFIER|Afu1g00230|Afu1g00230|transcript|Afu1g00230-T|Coding||c.*2939C>T|||||2939|,A|intergenic_region|MODIFIER|Afu1g00220-Afu1g00230|Afu1g00220-Afu1g00230|intergenic_region|Afu1g00220-Afu1g00230|||n.52837G>A||||||	GT:DP:RO:QR:AO:QA:GL	1/1:194:0:0:194:6712:-515.904,-58.3998,0
Chr1_A_fumigatus_Af293	52998	.	G	C	5225.05	.	AB=0;ABP=0;AC=2;AF=1;AN=2;AO=174;CIGAR=1X;DP=175;DPB=175;DPRA=0;EPP=7.05373;EPPR=0;GTI=0;LEN=1;MEANALT=1;MQM=38.6839;MQMR=100;NS=1;NUMALT=1;ODDS=243.741;PAIRED=0.816092;PAIREDR=0;PAO=0;PQA=0;PQR=0;PRO=0;QA=6529;QR=60;RO=0;RPL=95;RPP=6.20511;RPPR=5.18177;RPR=79;RUN=1;SAF=101;SAP=12.7944;SAR=73;SRF=0;SRP=5.18177;SRR=0;TYPE=snp;ANN=C|downstream_gene_variant|MODIFIER|Afu1g00220|Afu1g00220|transcript|Afu1g00220-T|Coding||c.*3517G>C|||||3517|,C|downstream_gene_variant|MODIFIER|Afu1g00230|Afu1g00230|transcript|Afu1g00230-T|Coding||c.*2778C>G|||||2778|,C|intergenic_region|MODIFIER|Afu1g00220-Afu1g00230|Afu1g00220-Afu1g00230|intergenic_region|Afu1g00220-Afu1g00230|||n.52998G>C||||||	GT:DP:RO:QR:AO:QA:GL	1/1:174:0:0:174:6529:-527.859,-52.3792,0
Chr1_A_fumigatus_Af293	53021	.	A	G	5191.02	.	AB=0;ABP=0;AC=2;AF=1;AN=2;AO=178;CIGAR=1X;DP=181;DPB=181;DPRA=0;EPP=7.89001;EPPR=3.0103;GTI=0;LEN=1;MEANALT=2;MQM=38.4382;MQMR=71;NS=1;NUMALT=1;ODDS=241.71;PAIRED=0.808989;PAIREDR=0.5;PAO=0;PQA=0;PQR=0;PRO=0;QA=6443;QR=89;RO=1;RPL=100;RPP=8.91475;RPPR=7.35324;RPR=78;RUN=1;SAF=103;SAP=12.5745;SAR=75;SRF=0;SRP=7.35324;SRR=1;TYPE=snp;ANN=G|downstream_gene_variant|MODIFIER|Afu1g00220|Afu1g00220|transcript|Afu1g00220-T|Coding||c.*3540A>G|||||3540|,G|downstream_gene_variant|MODIFIER|Afu1g00230|Afu1g00230|transcript|Afu1g00230-T|Coding||c.*2755T>C|||||2755|,G|intergenic_region|MODIFIER|Afu1g00220-Afu1g00230|Afu1g00220-Afu1g00230|intergenic_region|Afu1g00220-Afu1g00230|||n.53021A>G||||||	GT:DP:RO:QR:AO:QA:GL	1/1:180:1:29:178:6443:-523.9,-51.3418,0
Chr1_A_fumigatus_Af293	53100	.	TAT	TAAT	4137.45	.	AB=0;ABP=0;AC=2;AF=1;AN=2;AO=146;CIGAR=1M1I2M;DP=158;DPB=210.333;DPRA=0;EPP=3.24827;EPPR=0;GTI=0;LEN=1;MEANALT=3;MQM=36.726;MQMR=0;NS=1;NUMALT=1;ODDS=218.788;PAIRED=0.842466;PAIREDR=0;PAO=5;PQA=77;PQR=77;PRO=5;QA=4952;QR=0;RO=0;RPL=73;RPP=3.0103;RPPR=0;RPR=73;RUN=1;SAF=64;SAP=7.82918;SAR=82;SRF=0;SRP=0;SRR=0;TYPE=ins;ANN=TAAT|downstream_gene_variant|MODIFIER|Afu1g00220|Afu1g00220|transcript|Afu1g00220-T|Coding||c.*3620_*3621insA|||||3621|,TAAT|downstream_gene_variant|MODIFIER|Afu1g00230|Afu1g00230|transcript|Afu1g00230-T|Coding||c.*2674_*2675insT|||||2674|,TAAT|intergenic_region|MODIFIER|Afu1g00220-Afu1g00230|Afu1g00220-Afu1g00230|intergenic_region|Afu1g00220-Afu1g00230|||n.53101_53102insA||||||	GT:DP:RO:QR:AO:QA:GL	1/1:157:0:0:146:4952:-417.792,-49.971,0
Chr1_A_fumigatus_Af293	53112	.	T	C	4665.19	.	AB=0;ABP=0;AC=2;AF=1;AN=2;AO=170;CIGAR=1X;DP=171;DPB=171;DPRA=0;EPP=4.28764;EPPR=0;GTI=0;LEN=1;MEANALT=1;MQM=34.1529;MQMR=100;NS=1;NUMALT=1;ODDS=238.196;PAIRED=0.835294;PAIREDR=0;PAO=0;PQA=0;PQR=0;PRO=0;QA=6305;QR=60;RO=0;RPL=76;RPP=7.14887;RPPR=5.18177;RPR=94;RUN=1;SAF=72;SAP=11.6451;SAR=98;SRF=0;SRP=5.18177;SRR=0;TYPE=snp;ANN=C|downstream_gene_variant|MODIFIER|Afu1g00220|Afu1g00220|transcript|Afu1g00220-T|Coding||c.*3631T>C|||||3631|,C|downstream_gene_variant|MODIFIER|Afu1g00230|Afu1g00230|transcript|Afu1g00230-T|Coding||c.*2664A>G|||||2664|,C|intergenic_region|MODIFIER|Afu1g00220-Afu1g00230|Afu1g00220-Afu1g00230|intergenic_region|Afu1g00220-Afu1g00230|||n.53112T>C||||||	GT:DP:RO:QR:AO:QA:GL	1/1:170:0:0:170:6305:-471.562,-51.1751,0
Chr1_A_fumigatus_Af293	53166	.	G	T	4006.12	.	AB=0;ABP=0;AC=2;AF=1;AN=2;AO=175;CIGAR=1X;DP=177;DPB=177;DPRA=0;EPP=5.80219;EPPR=0;GTI=0;LEN=1;MEANALT=2;MQM=27.0743;MQMR=100;NS=1;NUMALT=1;ODDS=245.127;PAIRED=0.845714;PAIREDR=0;PAO=0;PQA=0;PQR=0;PRO=0;QA=6615;QR=60;RO=0;RPL=90;RPP=3.32051;RPPR=5.18177;RPR=85;RUN=1;SAF=85;SAP=3.32051;SAR=90;SRF=0;SRP=5.18177;SRR=0;TYPE=snp;ANN=T|downstream_gene_variant|MODIFIER|Afu1g00220|Afu1g00220|transcript|Afu1g00220-T|Coding||c.*3685G>T|||||3685|,T|downstream_gene_variant|MODIFIER|Afu1g00230|Afu1g00230|transcript|Afu1g00230-T|Coding||c.*2610C>A|||||2610|,T|intergenic_region|MODIFIER|Afu1g00220-Afu1g00230|Afu1g00220-Afu1g00230|intergenic_region|Afu1g00220-Afu1g00230|||n.53166G>T||||||	GT:DP:RO:QR:AO:QA:GL	1/1:176:0:0:175:6615:-404.612,-52.6803,0
Chr1_A_fumigatus_Af293	53174	.	TCC	TC	3582.1	.	AB=0;ABP=0;AC=2;AF=1;AN=2;AO=159;CIGAR=1M1D1M;DP=167;DPB=117.333;DPRA=0;EPP=6.95719;EPPR=0;GTI=0;LEN=1;MEANALT=3;MQM=25.7547;MQMR=0;NS=1;NUMALT=1;ODDS=230.571;PAIRED=0.836478;PAIREDR=0;PAO=5;PQA=162;PQR=68;PRO=2;QA=5982;QR=0;RO=0;RPL=85;RPP=4.6628;RPPR=0;RPR=74;RUN=1;SAF=79;SAP=3.02396;SAR=80;SRF=0;SRP=0;SRR=0;TYPE=del;ANN=TC|downstream_gene_variant|MODIFIER|Afu1g00220|Afu1g00220|transcript|Afu1g00220-T|Coding||c.*3695delC|||||3695|,TC|downstream_gene_variant|MODIFIER|Afu1g00230|Afu1g00230|transcript|Afu1g00230-T|Coding||c.*2600delG|||||2600|,TC|intergenic_region|MODIFIER|Afu1g00220-Afu1g00230|Afu1g00220-Afu1g00230|intergenic_region|Afu1g00220-Afu1g00230|||n.53176delC||||||	GT:DP:RO:QR:AO:QA:GL	1/1:166:0:0:159:5982:-362.367,-51.1751,0
Chr1_A_fumigatus_Af293	53186	.	C	T	3929.63	.	AB=0;ABP=0;AC=2;AF=1;AN=2;AO=172;CIGAR=1X;DP=173;DPB=173;DPRA=0;EPP=11.5447;EPPR=0;GTI=0;LEN=1;MEANALT=1;MQM=27.0465;MQMR=100;NS=1;NUMALT=1;ODDS=240.968;PAIRED=0.843023;PAIREDR=0;PAO=0;PQA=0;PQR=0;PRO=0;QA=6558;QR=60;RO=0;RPL=92;RPP=4.82828;RPPR=5.18177;RPR=80;RUN=1;SAF=89;SAP=3.46479;SAR=83;SRF=0;SRP=5.18177;SRR=0;TYPE=snp;ANN=T|downstream_gene_variant|MODIFIER|Afu1g00220|Afu1g00220|transcript|Afu1g00220-T|Coding||c.*3705C>T|||||3705|,T|downstream_gene_variant|MODIFIER|Afu1g00230|Afu1g00230|transcript|Afu1g00230-T|Coding||c.*2590G>A|||||2590|,T|intergenic_region|MODIFIER|Afu1g00220-Afu1g00230|Afu1g00220-Afu1g00230|intergenic_region|Afu1g00220-Afu1g00230|||n.53186C>T||||||	GT:DP:RO:QR:AO:QA:GL	1/1:172:0:0:172:6558:-397.69,-51.7772,0
Chr1_A_fumigatus_Af293	53191	.	C	T	4103.58	.	AB=0;ABP=0;AC=2;AF=1;AN=2;AO=178;CIGAR=1X;DP=179;DPB=179;DPRA=0;EPP=12.5745;EPPR=0;GTI=0;LEN=1;MEANALT=1;MQM=27.4157;MQMR=100;NS=1;NUMALT=1;ODDS=249.286;PAIRED=0.837079;PAIREDR=0;PAO=0;PQA=0;PQR=0;PRO=0;QA=6789;QR=60;RO=0;RPL=98;RPP=6.96287;RPPR=5.18177;RPR=80;RUN=1;SAF=93;SAP=3.79105;SAR=85;SRF=0;SRP=5.18177;SRR=0;TYPE=snp;ANN=T|downstream_gene_variant|MODIFIER|Afu1g00220|Afu1g00220|transcript|Afu1g00220-T|Coding||c.*3710C>T|||||3710|,T|downstream_gene_variant|MODIFIER|Afu1g00230|Afu1g00230|transcript|Afu1g00230-T|Coding||c.*2585G>A|||||2585|,T|intergenic_region|MODIFIER|Afu1g00220-Afu1g00230|Afu1g00220-Afu1g00230|intergenic_region|Afu1g00220-Afu1g00230|||n.53191C>T||||||	GT:DP:RO:QR:AO:QA:GL	1/1:178:0:0:178:6789:-415.456,-53.5833,0
Chr1_A_fumigatus_Af293	53204	.	T	G	4189.69	.	AB=0;ABP=0;AC=2;AF=1;AN=2;AO=172;CIGAR=1X;DP=173;DPB=173;DPRA=0;EPP=4.82828;EPPR=0;GTI=0;LEN=1;MEANALT=1;MQM=29.5814;MQMR=100;NS=1;NUMALT=1;ODDS=240.968;PAIRED=0.831395;PAIREDR=0;PAO=0;PQA=0;PQR=0;PRO=0;QA=6484;QR=60;RO=0;RPL=99;RPP=11.5447;RPPR=5.18177;RPR=73;RUN=1;SAF=91;SAP=4.27278;SAR=81;SRF=0;SRP=5.18177;SRR=0;TYPE=snp;ANN=G|downstream_gene_variant|MODIFIER|Afu1g00220|Afu1g00220|transcript|Afu1g00220-T|Coding||c.*3723T>G|||||3723|,G|downstream_gene_variant|MODIFIER|Afu1g00230|Afu1g00230|transcript|Afu1g00230-T|Coding||c.*2572A>C|||||2572|,G|intergenic_region|MODIFIER|Afu1g00220-Afu1g00230|Afu1g00220-Afu1g00230|intergenic_region|Afu1g00220-Afu1g00230|||n.53204T>G||||||	GT:DP:RO:QR:AO:QA:GL	1/1:172:0:0:172:6484:-423.776,-51.7772,0
Chr1_A_fumigatus_Af293	53238	.	C	A	4157.88	.	AB=0;ABP=0;AC=2;AF=1;AN=2;AO=156;CIGAR=1X;DP=157;DPB=157;DPRA=0;EPP=8.57818;EPPR=0;GTI=0;LEN=1;MEANALT=1;MQM=33.5256;MQMR=100;NS=1;NUMALT=1;ODDS=218.788;PAIRED=0.852564;PAIREDR=0;PAO=0;PQA=0;PQR=0;PRO=0;QA=5636;QR=60;RO=0;RPL=83;RPP=4.40227;RPPR=5.18177;RPR=73;RUN=1;SAF=83;SAP=4.40227;SAR=73;SRF=0;SRP=5.18177;SRR=0;TYPE=snp;ANN=A|downstream_gene_variant|MODIFIER|Afu1g00220|Afu1g00220|transcript|Afu1g00220-T|Coding||c.*3757C>A|||||3757|,A|downstream_gene_variant|MODIFIER|Afu1g00230|Afu1g00230|transcript|Afu1g00230-T|Coding||c.*2538G>T|||||2538|,A|intergenic_region|MODIFIER|Afu1g00220-Afu1g00230|Afu1g00220-Afu1g00230|intergenic_region|Afu1g00220-Afu1g00230|||n.53238C>A||||||	GT:DP:RO:QR:AO:QA:GL	1/1:156:0:0:156:5636:-420.206,-46.9607,0
Chr1_A_fumigatus_Af293	53294	.	T	A	4191.44	.	AB=0;ABP=0;AC=2;AF=1;AN=2;AO=152;CIGAR=1X;DP=153;DPB=153;DPRA=0;EPP=15.8677;EPPR=0;GTI=0;LEN=1;MEANALT=1;MQM=35.1908;MQMR=100;NS=1;NUMALT=1;ODDS=213.242;PAIRED=0.901316;PAIREDR=0;PAO=0;PQA=0;PQR=0;PRO=0;QA=5564;QR=60;RO=0;RPL=77;RPP=3.06744;RPPR=5.18177;RPR=75;RUN=1;SAF=74;SAP=3.23888;SAR=78;SRF=0;SRP=5.18177;SRR=0;TYPE=snp;ANN=A|downstream_gene_variant|MODIFIER|Afu1g00220|Afu1g00220|transcript|Afu1g00220-T|Coding||c.*3813T>A|||||3813|,A|downstream_gene_variant|MODIFIER|Afu1g00230|Afu1g00230|transcript|Afu1g00230-T|Coding||c.*2482A>T|||||2482|,A|intergenic_region|MODIFIER|Afu1g00220-Afu1g00230|Afu1g00220-Afu1g00230|intergenic_region|Afu1g00220-Afu1g00230|||n.53294T>A||||||	GT:DP:RO:QR:AO:QA:GL	1/1:152:0:0:152:5564:-424.027,-45.7566,0
Chr1_A_fumigatus_Af293	53310	.	G	A	4194.18	.	AB=0;ABP=0;AC=2;AF=1;AN=2;AO=153;CIGAR=1X;DP=154;DPB=154;DPRA=0;EPP=24.5973;EPPR=0;GTI=0;LEN=1;MEANALT=1;MQM=34.1111;MQMR=100;NS=1;NUMALT=1;ODDS=214.629;PAIRED=0.869281;PAIREDR=0;PAO=0;PQA=0;PQR=0;PRO=0;QA=5765;QR=60;RO=0;RPL=69;RPP=6.20364;RPPR=5.18177;RPR=84;RUN=1;SAF=83;SAP=5.40885;SAR=70;SRF=0;SRP=5.18177;SRR=0;TYPE=snp;ANN=A|downstream_gene_variant|MODIFIER|Afu1g00220|Afu1g00220|transcript|Afu1g00220-T|Coding||c.*3829G>A|||||3829|,A|downstream_gene_variant|MODIFIER|Afu1g00230|Afu1g00230|transcript|Afu1g00230-T|Coding||c.*2466C>T|||||2466|,A|intergenic_region|MODIFIER|Afu1g00220-Afu1g00230|Afu1g00220-Afu1g00230|intergenic_region|Afu1g00220-Afu1g00230|||n.53310G>A||||||	GT:DP:RO:QR:AO:QA:GL	1/1:153:0:0:153:5765:-425.716,-46.0576,0
Chr1_A_fumigatus_Af293	53329	.	C	T	4380.86	.	AB=0;ABP=0;AC=2;AF=1;AN=2;AO=163;CIGAR=1X;DP=164;DPB=164;DPRA=0;EPP=11.3365;EPPR=0;GTI=0;LEN=1;MEANALT=1;MQM=33.4908;MQMR=100;NS=1;NUMALT=1;ODDS=228.492;PAIRED=0.883436;PAIREDR=0;PAO=0;PQA=0;PQR=0;PRO=0;QA=6134;QR=60;RO=0;RPL=66;RPP=15.8127;RPPR=5.18177;RPR=97;RUN=1;SAF=94;SAP=11.3365;SAR=69;SRF=0;SRP=5.18177;SRR=0;TYPE=snp;ANN=T|downstream_gene_variant|MODIFIER|Afu1g00220|Afu1g00220|transcript|Afu1g00220-T|Coding||c.*3848C>T|||||3848|,T|downstream_gene_variant|MODIFIER|Afu1g00230|Afu1g00230|transcript|Afu1g00230-T|Coding||c.*2447G>A|||||2447|,T|intergenic_region|MODIFIER|Afu1g00220-Afu1g00230|Afu1g00220-Afu1g00230|intergenic_region|Afu1g00220-Afu1g00230|||n.53329C>T||||||	GT:DP:RO:QR:AO:QA:GL	1/1:163:0:0:163:6134:-444.642,-49.0679,0
Chr1_A_fumigatus_Af293	53338	.	G	A	4558.55	.	AB=0;ABP=0;AC=2;AF=1;AN=2;AO=168;CIGAR=1X;DP=169;DPB=169;DPRA=0;EPP=11.7479;EPPR=0;GTI=0;LEN=1;MEANALT=1;MQM=33.9702;MQMR=100;NS=1;NUMALT=1;ODDS=235.423;PAIRED=0.869048;PAIREDR=0;PAO=0;PQA=0;PQR=0;PRO=0;QA=6303;QR=60;RO=0;RPL=69;RPP=14.6432;RPPR=5.18177;RPR=99;RUN=1;SAF=98;SAP=13.1438;SAR=70;SRF=0;SRP=5.18177;SRR=0;TYPE=snp;ANN=A|downstream_gene_variant|MODIFIER|Afu1g00220|Afu1g00220|transcript|Afu1g00220-T|Coding||c.*3857G>A|||||3857|,A|downstream_gene_variant|MODIFIER|Afu1g00230|Afu1g00230|transcript|Afu1g00230-T|Coding||c.*2438C>T|||||2438|,A|intergenic_region|MODIFIER|Afu1g00220-Afu1g00230|Afu1g00220-Afu1g00230|intergenic_region|Afu1g00220-Afu1g00230|||n.53338G>A||||||	GT:DP:RO:QR:AO:QA:GL	1/1:168:0:0:168:6303:-462.535,-50.573,0
Chr1_A_fumigatus_Af293	53383	.	T	C	4965.01	.	AB=0;ABP=0;AC=2;AF=1;AN=2;AO=177;CIGAR=1X;DP=178;DPB=178;DPRA=0;EPP=11.9538;EPPR=0;GTI=0;LEN=1;MEANALT=1;MQM=35.8249;MQMR=100;NS=1;NUMALT=1;ODDS=247.9;PAIRED=0.853107;PAIREDR=0;PAO=0;PQA=0;PQR=0;PRO=0;QA=6377;QR=60;RO=0;RPL=92;RPP=3.61144;RPPR=5.18177;RPR=85;RUN=1;SAF=99;SAP=8.42058;SAR=78;SRF=0;SRP=5.18177;SRR=0;TYPE=snp;ANN=C|downstream_gene_variant|MODIFIER|Afu1g00220|Afu1g00220|transcript|Afu1g00220-T|Coding||c.*3902T>C|||||3902|,C|downstream_gene_variant|MODIFIER|Afu1g00230|Afu1g00230|transcript|Afu1g00230-T|Coding||c.*2393A>G|||||2393|,C|intergenic_region|MODIFIER|Afu1g00220-Afu1g00230|Afu1g00220-Afu1g00230|intergenic_region|Afu1g00220-Afu1g00230|||n.53383T>C||||||	GT:DP:RO:QR:AO:QA:GL	1/1:177:0:0:177:6377:-501.661,-53.2823,0
Chr1_A_fumigatus_Af293	53453	.	G	A	4821.37	.	AB=0;ABP=0;AC=2;AF=1;AN=2;AO=166;CIGAR=1X;DP=167;DPB=167;DPRA=0;EPP=4.31842;EPPR=0;GTI=0;LEN=1;MEANALT=1;MQM=37.2169;MQMR=100;NS=1;NUMALT=1;ODDS=232.651;PAIRED=0.807229;PAIREDR=0;PAO=0;PQA=0;PQR=0;PRO=0;QA=6156;QR=60;RO=0;RPL=83;RPP=3.0103;RPPR=5.18177;RPR=83;RUN=1;SAF=67;SAP=16.4054;SAR=99;SRF=0;SRP=5.18177;SRR=0;TYPE=snp;ANN=A|downstream_gene_variant|MODIFIER|Afu1g00220|Afu1g00220|transcript|Afu1g00220-T|Coding||c.*3972G>A|||||3972|,A|downstream_gene_variant|MODIFIER|Afu1g00230|Afu1g00230|transcript|Afu1g00230-T|Coding||c.*2323C>T|||||2323|,A|intergenic_region|MODIFIER|Afu1g00220-Afu1g00230|Afu1g00220-Afu1g00230|intergenic_region|Afu1g00220-Afu1g00230|||n.53453G>A||||||	GT:DP:RO:QR:AO:QA:GL	1/1:166:0:0:166:6156:-487.233,-49.971,0
Chr1_A_fumigatus_Af293	53539	.	C	T	4103.93	.	AB=0;ABP=0;AC=2;AF=1;AN=2;AO=143;CIGAR=1X;DP=144;DPB=144;DPRA=0;EPP=3.02549;EPPR=0;GTI=0;LEN=1;MEANALT=1;MQM=36.1259;MQMR=100;NS=1;NUMALT=1;ODDS=200.766;PAIRED=0.769231;PAIREDR=0;PAO=0;PQA=0;PQR=0;PRO=0;QA=5366;QR=60;RO=0;RPL=64;RPP=6.42695;RPPR=5.18177;RPR=79;RUN=1;SAF=75;SAP=3.75437;SAR=68;SRF=0;SRP=5.18177;SRR=0;TYPE=snp;ANN=T|downstream_gene_variant|MODIFIER|Afu1g00220|Afu1g00220|transcript|Afu1g00220-T|Coding||c.*4058C>T|||||4058|,T|downstream_gene_variant|MODIFIER|Afu1g00230|Afu1g00230|transcript|Afu1g00230-T|Coding||c.*2237G>A|||||2237|,T|intergenic_region|MODIFIER|Afu1g00220-Afu1g00230|Afu1g00220-Afu1g00230|intergenic_region|Afu1g00220-Afu1g00230|||n.53539C>T||||||	GT:DP:RO:QR:AO:QA:GL	1/1:143:0:0:143:5366:-414.338,-43.0473,0
Chr1_A_fumigatus_Af293	53595	.	G	A	4374.89	.	AB=0;ABP=0;AC=2;AF=1;AN=2;AO=168;CIGAR=1X;DP=169;DPB=169;DPRA=0;EPP=3.0103;EPPR=0;GTI=0;LEN=1;MEANALT=1;MQM=32.3393;MQMR=100;NS=1;NUMALT=1;ODDS=235.423;PAIRED=0.720238;PAIREDR=0;PAO=0;PQA=0;PQR=0;PRO=0;QA=6234;QR=60;RO=0;RPL=81;RPP=3.47562;RPPR=5.18177;RPR=87;RUN=1;SAF=85;SAP=3.062;SAR=83;SRF=0;SRP=5.18177;SRR=0;TYPE=snp;ANN=A|downstream_gene_variant|MODIFIER|Afu1g00220|Afu1g00220|transcript|Afu1g00220-T|Coding||c.*4114G>A|||||4114|,A|downstream_gene_variant|MODIFIER|Afu1g00230|Afu1g00230|transcript|Afu1g00230-T|Coding||c.*2181C>T|||||2181|,A|intergenic_region|MODIFIER|Afu1g00220-Afu1g00230|Afu1g00220-Afu1g00230|intergenic_region|Afu1g00220-Afu1g00230|||n.53595G>A||||||	GT:DP:RO:QR:AO:QA:GL	1/1:168:0:0:168:6234:-441.175,-50.573,0
Chr1_A_fumigatus_Af293	53612	.	G	C	4629.48	.	AB=0;ABP=0;AC=2;AF=1;AN=2;AO=177;CIGAR=1X;DP=178;DPB=178;DPRA=0;EPP=4.49475;EPPR=0;GTI=0;LEN=1;MEANALT=1;MQM=32.3672;MQMR=100;NS=1;NUMALT=1;ODDS=247.9;PAIRED=0.661017;PAIREDR=0;PAO=0;PQA=0;PQR=0;PRO=0;QA=6553;QR=60;RO=0;RPL=83;RPP=4.49475;RPPR=5.18177;RPR=94;RUN=1;SAF=87;SAP=3.12071;SAR=90;SRF=0;SRP=5.18177;SRR=0;TYPE=snp;ANN=C|downstream_gene_variant|MODIFIER|Afu1g00220|Afu1g00220|transcript|Afu1g00220-T|Coding||c.*4131G>C|||||4131|,C|downstream_gene_variant|MODIFIER|Afu1g00230|Afu1g00230|transcript|Afu1g00230-T|Coding||c.*2164C>G|||||2164|,C|intergenic_region|MODIFIER|Afu1g00220-Afu1g00230|Afu1g00220-Afu1g00230|intergenic_region|Afu1g00220-Afu1g00230|||n.53612G>C||||||	GT:DP:RO:QR:AO:QA:GL	1/1:177:0:0:177:6553:-466.922,-53.2823,0
Chr1_A_fumigatus_Af293	53671	.	AT	GC	5057.16	.	AB=0;ABP=0;AC=2;AF=1;AN=2;AO=193;CIGAR=2X;DP=194;DPB=195.5;DPRA=0;EPP=3.92164;EPPR=0;GTI=0;LEN=2;MEANALT=1;MQM=32.0984;MQMR=0;NS=1;NUMALT=1;ODDS=272.853;PAIRED=0.528497;PAIREDR=0;PAO=4;PQA=135;PQR=0;PRO=0;QA=6959;QR=0;RO=0;RPL=92;RPP=3.92164;RPPR=0;RPR=101;RUN=1;SAF=105;SAP=6.26188;SAR=88;SRF=0;SRP=0;SRR=0;TYPE=mnp;ANN=GC|downstream_gene_variant|MODIFIER|Afu1g00220|Afu1g00220|transcript|Afu1g00220-T|Coding||c.*4190_*4191delATinsGC|||||4190|,GC|downstream_gene_variant|MODIFIER|Afu1g00230|Afu1g00230|transcript|Afu1g00230-T|Coding||c.*2104_*2105delATinsGC|||||2105|,GC|intergenic_region|MODIFIER|Afu1g00220-Afu1g00230|Afu1g00220-Afu1g00230|intergenic_region|Afu1g00220-Afu1g00230|||n.53671_53672delATinsGC||||||	GT:DP:RO:QR:AO:QA:GL	1/1:193:0:0:193:6959:-509.945,-59.3029,0
Chr1_A_fumigatus_Af293	53720	.	C	G	5533.68	.	AB=0;ABP=0;AC=2;AF=1;AN=2;AO=197;CIGAR=1X;DP=198;DPB=198;DPRA=0;EPP=3.1095;EPPR=0;GTI=0;LEN=1;MEANALT=1;MQM=35.8731;MQMR=100;NS=1;NUMALT=1;ODDS=275.626;PAIRED=0.477157;PAIREDR=0;PAO=0;PQA=0;PQR=0;PRO=0;QA=7208;QR=60;RO=0;RPL=104;RPP=4.34405;RPPR=5.18177;RPR=93;RUN=1;SAF=114;SAP=13.6031;SAR=83;SRF=0;SRP=5.18177;SRR=0;TYPE=snp;ANN=G|downstream_gene_variant|MODIFIER|Afu1g00220|Afu1g00220|transcript|Afu1g00220-T|Coding||c.*4239C>G|||||4239|,G|downstream_gene_variant|MODIFIER|Afu1g00230|Afu1g00230|transcript|Afu1g00230-T|Coding||c.*2056G>C|||||2056|,G|intergenic_region|MODIFIER|Afu1g00220-Afu1g00230|Afu1g00220-Afu1g00230|intergenic_region|Afu1g00220-Afu1g00230|||n.53720C>G||||||	GT:DP:RO:QR:AO:QA:GL	1/1:197:0:0:197:7208:-558.307,-59.3029,0
Chr1_A_fumigatus_Af293	53738	.	A	T	5228.68	.	AB=0;ABP=0;AC=2;AF=1;AN=2;AO=181;CIGAR=1X;DP=182;DPB=182;DPRA=0;EPP=3.98206;EPPR=0;GTI=0;LEN=1;MEANALT=1;MQM=36.4199;MQMR=100;NS=1;NUMALT=1;ODDS=253.445;PAIRED=0.502762;PAIREDR=0;PAO=0;PQA=0;PQR=0;PRO=0;QA=6759;QR=60;RO=0;RPL=91;RPP=3.0223;RPPR=5.18177;RPR=90;RUN=1;SAF=100;SAP=7.34125;SAR=81;SRF=0;SRP=5.18177;SRR=0;TYPE=snp;ANN=T|downstream_gene_variant|MODIFIER|Afu1g00220|Afu1g00220|transcript|Afu1g00220-T|Coding||c.*4257A>T|||||4257|,T|downstream_gene_variant|MODIFIER|Afu1g00230|Afu1g00230|transcript|Afu1g00230-T|Coding||c.*2038T>A|||||2038|,T|intergenic_region|MODIFIER|Afu1g00220-Afu1g00230|Afu1g00220-Afu1g00230|intergenic_region|Afu1g00220-Afu1g00230|||n.53738A>T||||||	GT:DP:RO:QR:AO:QA:GL	1/1:181:0:0:181:6759:-527.08,-54.4864,0
Chr1_A_fumigatus_Af293	53878	.	A	G	3230.24	.	AB=0;ABP=0;AC=2;AF=1;AN=2;AO=134;CIGAR=1X;DP=135;DPB=135;DPRA=0;EPP=13.9649;EPPR=0;GTI=0;LEN=1;MEANALT=1;MQM=30.1567;MQMR=100;NS=1;NUMALT=1;ODDS=188.289;PAIRED=0.776119;PAIREDR=0;PAO=0;PQA=0;PQR=0;PRO=0;QA=4972;QR=60;RO=0;RPL=67;RPP=3.0103;RPPR=5.18177;RPR=67;RUN=1;SAF=51;SAP=19.6042;SAR=83;SRF=0;SRP=5.18177;SRR=0;TYPE=snp;ANN=G|downstream_gene_variant|MODIFIER|Afu1g00220|Afu1g00220|transcript|Afu1g00220-T|Coding||c.*4397A>G|||||4397|,G|downstream_gene_variant|MODIFIER|Afu1g00230|Afu1g00230|transcript|Afu1g00230-T|Coding||c.*1898T>C|||||1898|,G|intergenic_region|MODIFIER|Afu1g00220-Afu1g00230|Afu1g00220-Afu1g00230|intergenic_region|Afu1g00220-Afu1g00230|||n.53878A>G||||||	GT:DP:RO:QR:AO:QA:GL	1/1:134:0:0:134:4972:-329.268,-40.338,0
Chr1_A_fumigatus_Af293	53900	.	T	C	2408.13	.	AB=0;ABP=0;AC=2;AF=1;AN=2;AO=108;CIGAR=1X;DP=109;DPB=109;DPRA=0;EPP=3.09072;EPPR=0;GTI=0;LEN=1;MEANALT=1;MQM=27.6204;MQMR=100;NS=1;NUMALT=1;ODDS=152.246;PAIRED=0.759259;PAIREDR=0;PAO=0;PQA=0;PQR=0;PRO=0;QA=4080;QR=60;RO=0;RPL=72;RPP=29.068;RPPR=5.18177;RPR=36;RUN=1;SAF=41;SAP=16.6021;SAR=67;SRF=0;SRP=5.18177;SRR=0;TYPE=snp;ANN=C|downstream_gene_variant|MODIFIER|Afu1g00220|Afu1g00220|transcript|Afu1g00220-T|Coding||c.*4419T>C|||||4419|,C|downstream_gene_variant|MODIFIER|Afu1g00230|Afu1g00230|transcript|Afu1g00230-T|Coding||c.*1876A>G|||||1876|,C|intergenic_region|MODIFIER|Afu1g00220-Afu1g00230|Afu1g00220-Afu1g00230|intergenic_region|Afu1g00220-Afu1g00230|||n.53900T>C||||||	GT:DP:RO:QR:AO:QA:GL	1/1:108:0:0:108:4080:-248.159,-32.5112,0
Chr1_A_fumigatus_Af293	53905	.	C	T	2247.12	.	AB=0;ABP=0;AC=2;AF=1;AN=2;AO=104;CIGAR=1X;DP=105;DPB=105;DPRA=0;EPP=4.34659;EPPR=0;GTI=0;LEN=1;MEANALT=1;MQM=27.0673;MQMR=100;NS=1;NUMALT=1;ODDS=146.7;PAIRED=0.759615;PAIREDR=0;PAO=0;PQA=0;PQR=0;PRO=0;QA=3898;QR=60;RO=0;RPL=74;RPP=43.4331;RPPR=5.18177;RPR=30;RUN=1;SAF=38;SAP=19.3799;SAR=66;SRF=0;SRP=5.18177;SRR=0;TYPE=snp;ANN=T|downstream_gene_variant|MODIFIER|Afu1g00220|Afu1g00220|transcript|Afu1g00220-T|Coding||c.*4424C>T|||||4424|,T|downstream_gene_variant|MODIFIER|Afu1g00230|Afu1g00230|transcript|Afu1g00230-T|Coding||c.*1871G>A|||||1871|,T|intergenic_region|MODIFIER|Afu1g00220-Afu1g00230|Afu1g00220-Afu1g00230|intergenic_region|Afu1g00220-Afu1g00230|||n.53905C>T||||||	GT:DP:RO:QR:AO:QA:GL	1/1:104:0:0:104:3898:-233.939,-31.3071,0
Chr1_A_fumigatus_Af293	53919	.	C	T	1353.43	.	AB=0;ABP=0;AC=2;AF=1;AN=2;AO=78;CIGAR=1X;DP=79;DPB=79;DPRA=0;EPP=21.8297;EPPR=0;GTI=0;LEN=1;MEANALT=1;MQM=24.2692;MQMR=100;NS=1;NUMALT=1;ODDS=110.657;PAIRED=0.782051;PAIREDR=0;PAO=0;PQA=0;PQR=0;PRO=0;QA=2911;QR=60;RO=0;RPL=74;RPP=139.423;RPPR=5.18177;RPR=4;RUN=1;SAF=22;SAP=35.1926;SAR=56;SRF=0;SRP=5.18177;SRR=0;TYPE=snp;ANN=T|downstream_gene_variant|MODIFIER|Afu1g00220|Afu1g00220|transcript|Afu1g00220-T|Coding||c.*4438C>T|||||4438|,T|downstream_gene_variant|MODIFIER|Afu1g00230|Afu1g00230|transcript|Afu1g00230-T|Coding||c.*1857G>A|||||1857|,T|intergenic_region|MODIFIER|Afu1g00220-Afu1g00230|Afu1g00220-Afu1g00230|intergenic_region|Afu1g00220-Afu1g00230|||n.53919C>T||||||	GT:DP:RO:QR:AO:QA:GL	1/1:78:0:0:78:2911:-159.937,-23.4803,0
Chr1_A_fumigatus_Af293	53932	.	TG	GC	716.714	.	AB=0;ABP=0;AC=2;AF=1;AN=2;AO=55;CIGAR=2X;DP=56;DPB=55.5;DPRA=0;EPP=23.8959;EPPR=0;GTI=0;LEN=2;MEANALT=1;MQM=19.4;MQMR=0;NS=1;NUMALT=1;ODDS=78.7719;PAIRED=0.818182;PAIREDR=0;PAO=0;PQA=0;PQR=0;PRO=0;QA=1963;QR=0;RO=0;RPL=55;RPP=122.441;RPPR=0;RPR=0;RUN=1;SAF=16;SAP=23.8959;SAR=39;SRF=0;SRP=0;SRR=0;TYPE=mnp;ANN=GC|downstream_gene_variant|MODIFIER|Afu1g00220|Afu1g00220|transcript|Afu1g00220-T|Coding||c.*4451_*4452delTGinsGC|||||4451|,GC|downstream_gene_variant|MODIFIER|Afu1g00230|Afu1g00230|transcript|Afu1g00230-T|Coding||c.*1843_*1844delCAinsGC|||||1844|,GC|intergenic_region|MODIFIER|Afu1g00220-Afu1g00230|Afu1g00220-Afu1g00230|intergenic_region|Afu1g00220-Afu1g00230|||n.53932_53933delTGinsGC||||||	GT:DP:RO:QR:AO:QA:GL	1/1:55:0:0:55:1963:-94.3944,-16.5567,0
Chr1_A_fumigatus_Af293	53959	.	C	T	87.1101	.	AB=0.685714;ABP=13.4954;AC=1;AF=0.5;AN=2;AO=24;CIGAR=1X;DP=36;DPB=36;DPRA=0;EPP=12.0581;EPPR=3.87889;GTI=0;LEN=1;MEANALT=3;MQM=15.3333;MQMR=38;NS=1;NUMALT=1;ODDS=12.3711;PAIRED=0.791667;PAIREDR=0.7;PAO=0;PQA=0;PQR=0;PRO=0;QA=856;QR=370;RO=9;RPL=24;RPP=55.1256;RPPR=16.9077;RPR=0;RUN=1;SAF=7;SAP=12.0581;SAR=17;SRF=4;SRP=3.87889;SRR=5;TYPE=snp;ANN=T|downstream_gene_variant|MODIFIER|Afu1g00220|Afu1g00220|transcript|Afu1g00220-T|Coding||c.*4478C>T|||||4478|,T|downstream_gene_variant|MODIFIER|Afu1g00230|Afu1g00230|transcript|Afu1g00230-T|Coding||c.*1817G>A|||||1817|,T|intergenic_region|MODIFIER|Afu1g00220-Afu1g00230|Afu1g00220-Afu1g00230|intergenic_region|Afu1g00220-Afu1g00230|||n.53959C>T||||||	GT:DP:RO:QR:AO:QA:GL	0/1:35:9:310:24:856:-22.7514,0,-12.7445
Chr1_A_fumigatus_Af293	53960	.	ATTC	CATG	159.926	.	AB=0.407407;ABP=5.02092;AC=1;AF=0.5;AN=2;AO=11;CIGAR=2X1M1X;DP=28;DPB=32.5;DPRA=0;EPP=4.78696;EPPR=11.6962;GTI=0;LEN=4;MEANALT=1;MQM=33.0909;MQMR=12.125;NS=1;NUMALT=1;ODDS=22.4832;PAIRED=0.818182;PAIREDR=0.8125;PAO=2;PQA=59;PQR=235;PRO=7;QA=370;QR=563;RO=16;RPL=0;RPP=26.8965;RPPR=37.7539;RPR=11;RUN=1;SAF=4;SAP=4.78696;SAR=7;SRF=4;SRP=11.6962;SRR=12;TYPE=complex;ANN=CATG|downstream_gene_variant|MODIFIER|Afu1g00220|Afu1g00220|transcript|Afu1g00220-T|Coding||c.*4479_*4482delATTCinsCATG|||||4479|,CATG|downstream_gene_variant|MODIFIER|Afu1g00230|Afu1g00230|transcript|Afu1g00230-T|Coding||c.*1813_*1816delGAATinsCATG|||||1816|,CATG|intergenic_region|MODIFIER|Afu1g00220-Afu1g00230|Afu1g00220-Afu1g00230|intergenic_region|Afu1g00220-Afu1g00230|||n.53960_53963delATTCinsCATG||||||	GT:DP:RO:QR:AO:QA:GL	0/1:27:16:563:11:370:-22.9991,0,-19.8031
Chr1_A_fumigatus_Af293	54087	.	A	G	4219.36	.	AB=0;ABP=0;AC=2;AF=1;AN=2;AO=154;CIGAR=1X;DP=155;DPB=155;DPRA=0;EPP=3.51792;EPPR=0;GTI=0;LEN=1;MEANALT=1;MQM=34.8506;MQMR=100;NS=1;NUMALT=1;ODDS=216.015;PAIRED=0.655844;PAIREDR=0;PAO=0;PQA=0;PQR=0;PRO=0;QA=5581;QR=60;RO=0;RPL=79;RPP=3.23591;RPPR=5.18177;RPR=75;RUN=1;SAF=71;SAP=5.04077;SAR=83;SRF=0;SRP=5.18177;SRR=0;TYPE=snp;ANN=G|downstream_gene_variant|MODIFIER|Afu1g00220|Afu1g00220|transcript|Afu1g00220-T|Coding||c.*4606A>G|||||4606|,G|downstream_gene_variant|MODIFIER|Afu1g00230|Afu1g00230|transcript|Afu1g00230-T|Coding||c.*1689T>C|||||1689|,G|intergenic_region|MODIFIER|Afu1g00220-Afu1g00230|Afu1g00220-Afu1g00230|intergenic_region|Afu1g00220-Afu1g00230|||n.54087A>G||||||	GT:DP:RO:QR:AO:QA:GL	1/1:154:0:0:154:5581:-425.788,-46.3586,0
Chr1_A_fumigatus_Af293	54107	.	G	A	3762.94	.	AB=0;ABP=0;AC=2;AF=1;AN=2;AO=149;CIGAR=1X;DP=150;DPB=150;DPRA=0;EPP=3.72441;EPPR=0;GTI=0;LEN=1;MEANALT=1;MQM=32.1678;MQMR=100;NS=1;NUMALT=1;ODDS=209.084;PAIRED=0.61745;PAIREDR=0;PAO=0;PQA=0;PQR=0;PRO=0;QA=5330;QR=60;RO=0;RPL=67;RPP=6.28937;RPPR=5.18177;RPR=82;RUN=1;SAF=72;SAP=3.37464;SAR=77;SRF=0;SRP=5.18177;SRR=0;TYPE=snp;ANN=A|downstream_gene_variant|MODIFIER|Afu1g00220|Afu1g00220|transcript|Afu1g00220-T|Coding||c.*4626G>A|||||4626|,A|downstream_gene_variant|MODIFIER|Afu1g00230|Afu1g00230|transcript|Afu1g00230-T|Coding||c.*1669C>T|||||1669|,A|intergenic_region|MODIFIER|Afu1g00220-Afu1g00230|Afu1g00220-Afu1g00230|intergenic_region|Afu1g00220-Afu1g00230|||n.54107G>A||||||	GT:DP:RO:QR:AO:QA:GL	1/1:149:0:0:149:5330:-380.283,-44.8535,0
Chr1_A_fumigatus_Af293	54137	.	G	A	3426.29	.	AB=0;ABP=0;AC=2;AF=1;AN=2;AO=146;CIGAR=1X;DP=147;DPB=147;DPRA=0;EPP=5.15203;EPPR=0;GTI=0;LEN=1;MEANALT=1;MQM=28.3014;MQMR=100;NS=1;NUMALT=1;ODDS=204.925;PAIRED=0.60274;PAIREDR=0;PAO=0;PQA=0;PQR=0;PRO=0;QA=5346;QR=60;RO=0;RPL=74;RPP=3.06979;RPPR=5.18177;RPR=72;RUN=1;SAF=75;SAP=3.24827;SAR=71;SRF=0;SRP=5.18177;SRR=0;TYPE=snp;ANN=A|downstream_gene_variant|MODIFIER|Afu1g00220|Afu1g00220|transcript|Afu1g00220-T|Coding||c.*4656G>A|||||4656|,A|downstream_gene_variant|MODIFIER|Afu1g00230|Afu1g00230|transcript|Afu1g00230-T|Coding||c.*1639C>T|||||1639|,A|intergenic_region|MODIFIER|Afu1g00220-Afu1g00230|Afu1g00220-Afu1g00230|intergenic_region|Afu1g00220-Afu1g00230|||n.54137G>A||||||	GT:DP:RO:QR:AO:QA:GL	1/1:146:0:0:146:5346:-346.414,-43.9504,0
Chr1_A_fumigatus_Af293	54152	.	CTT	CT	3269.51	.	AB=0;ABP=0;AC=2;AF=1;AN=2;AO=141;CIGAR=1M1D1M;DP=144;DPB=99;DPRA=0;EPP=3.76493;EPPR=7.35324;GTI=0;LEN=1;MEANALT=1;MQM=27.773;MQMR=40;NS=1;NUMALT=1;ODDS=187.194;PAIRED=0.58156;PAIREDR=1;PAO=3;PQA=80.5;PQR=32.5;PRO=1;QA=5197;QR=59;RO=2;RPL=78;RPP=6.47542;RPPR=7.35324;RPR=63;RUN=1;SAF=70;SAP=3.0257;SAR=71;SRF=2;SRP=7.35324;SRR=0;TYPE=del;ANN=CT|downstream_gene_variant|MODIFIER|Afu1g00220|Afu1g00220|transcript|Afu1g00220-T|Coding||c.*4673delT|||||4673|,CT|downstream_gene_variant|MODIFIER|Afu1g00230|Afu1g00230|transcript|Afu1g00230-T|Coding||c.*1622delA|||||1622|,CT|intergenic_region|MODIFIER|Afu1g00220-Afu1g00230|Afu1g00220-Afu1g00230|intergenic_region|Afu1g00220-Afu1g00230|||n.54154delT||||||	GT:DP:RO:QR:AO:QA:GL	1/1:143:2:59:141:5197:-329.087,-39.3537,0
Chr1_A_fumigatus_Af293	54167	.	C	A	3542.2	.	AB=0;ABP=0;AC=2;AF=1;AN=2;AO=147;CIGAR=1X;DP=148;DPB=148;DPRA=0;EPP=3.02507;EPPR=0;GTI=0;LEN=1;MEANALT=1;MQM=28.9796;MQMR=100;NS=1;NUMALT=1;ODDS=206.311;PAIRED=0.571429;PAIREDR=0;PAO=0;PQA=0;PQR=0;PRO=0;QA=5483;QR=60;RO=0;RPL=75;RPP=3.14325;RPPR=5.18177;RPR=72;RUN=1;SAF=73;SAP=3.02507;SAR=74;SRF=0;SRP=5.18177;SRR=0;TYPE=snp;ANN=A|downstream_gene_variant|MODIFIER|Afu1g00220|Afu1g00220|transcript|Afu1g00220-T|Coding||c.*4686C>A|||||4686|,A|downstream_gene_variant|MODIFIER|Afu1g00230|Afu1g00230|transcript|Afu1g00230-T|Coding||c.*1609G>T|||||1609|,A|intergenic_region|MODIFIER|Afu1g00220-Afu1g00230|Afu1g00220-Afu1g00230|intergenic_region|Afu1g00220-Afu1g00230|||n.54167C>A||||||	GT:DP:RO:QR:AO:QA:GL	1/1:147:0:0:147:5483:-357.783,-44.2514,0
Chr1_A_fumigatus_Af293	54199	.	A	G	3722.78	.	AB=0;ABP=0;AC=2;AF=1;AN=2;AO=146;CIGAR=1X;DP=147;DPB=147;DPRA=0;EPP=3.06979;EPPR=0;GTI=0;LEN=1;MEANALT=1;MQM=31.5479;MQMR=100;NS=1;NUMALT=1;ODDS=204.925;PAIRED=0.643836;PAIREDR=0;PAO=0;PQA=0;PQR=0;PRO=0;QA=5455;QR=60;RO=0;RPL=68;RPP=4.49761;RPPR=5.18177;RPR=78;RUN=1;SAF=82;SAP=7.82918;SAR=64;SRF=0;SRP=5.18177;SRR=0;TYPE=snp;ANN=G|downstream_gene_variant|MODIFIER|Afu1g00220|Afu1g00220|transcript|Afu1g00220-T|Coding||c.*4718A>G|||||4718|,G|downstream_gene_variant|MODIFIER|Afu1g00230|Afu1g00230|transcript|Afu1g00230-T|Coding||c.*1577T>C|||||1577|,G|intergenic_region|MODIFIER|Afu1g00220-Afu1g00230|Afu1g00220-Afu1g00230|intergenic_region|Afu1g00220-Afu1g00230|||n.54199A>G||||||	GT:DP:RO:QR:AO:QA:GL	1/1:146:0:0:146:5455:-376.454,-43.9504,0
Chr1_A_fumigatus_Af293	54222	.	T	C	3733.89	.	AB=0;ABP=0;AC=2;AF=1;AN=2;AO=144;CIGAR=1X;DP=145;DPB=145;DPRA=0;EPP=3.9754;EPPR=0;GTI=0;LEN=1;MEANALT=1;MQM=31.7431;MQMR=100;NS=1;NUMALT=1;ODDS=202.152;PAIRED=0.597222;PAIREDR=0;PAO=0;PQA=0;PQR=0;PRO=0;QA=5425;QR=60;RO=0;RPL=76;RPP=3.9754;RPPR=5.18177;RPR=68;RUN=1;SAF=72;SAP=3.0103;SAR=72;SRF=0;SRP=5.18177;SRR=0;TYPE=snp;ANN=C|downstream_gene_variant|MODIFIER|Afu1g00220|Afu1g00220|transcript|Afu1g00220-T|Coding||c.*4741T>C|||||4741|,C|downstream_gene_variant|MODIFIER|Afu1g00230|Afu1g00230|transcript|Afu1g00230-T|Coding||c.*1554A>G|||||1554|,C|intergenic_region|MODIFIER|Afu1g00220-Afu1g00230|Afu1g00220-Afu1g00230|intergenic_region|Afu1g00220-Afu1g00230|||n.54222T>C||||||	GT:DP:RO:QR:AO:QA:GL	1/1:144:0:0:144:5425:-377.115,-43.3483,0
Chr1_A_fumigatus_Af293	54263	.	T	C	3413.38	.	AB=0;ABP=0;AC=2;AF=1;AN=2;AO=144;CIGAR=1X;DP=145;DPB=145;DPRA=0;EPP=6.8707;EPPR=0;GTI=0;LEN=1;MEANALT=1;MQM=29.9792;MQMR=100;NS=1;NUMALT=1;ODDS=202.152;PAIRED=0.659722;PAIREDR=0;PAO=0;PQA=0;PQR=0;PRO=0;QA=5143;QR=60;RO=0;RPL=70;RPP=3.25157;RPPR=5.18177;RPR=74;RUN=1;SAF=80;SAP=6.8707;SAR=64;SRF=0;SRP=5.18177;SRR=0;TYPE=snp;ANN=C|downstream_gene_variant|MODIFIER|Afu1g00220|Afu1g00220|transcript|Afu1g00220-T|Coding||c.*4782T>C|||||4782|,C|downstream_gene_variant|MODIFIER|Afu1g00230|Afu1g00230|transcript|Afu1g00230-T|Coding||c.*1513A>G|||||1513|,C|intergenic_region|MODIFIER|Afu1g00220-Afu1g00230|Afu1g00220-Afu1g00230|intergenic_region|Afu1g00220-Afu1g00230|||n.54263T>C||||||	GT:DP:RO:QR:AO:QA:GL	1/1:144:0:0:144:5143:-345.664,-43.3483,0
Chr1_A_fumigatus_Af293	54272	.	C	T	3311.52	.	AB=0;ABP=0;AC=2;AF=1;AN=2;AO=143;CIGAR=1X;DP=144;DPB=144;DPRA=0;EPP=3.38993;EPPR=0;GTI=0;LEN=1;MEANALT=1;MQM=29.3916;MQMR=100;NS=1;NUMALT=1;ODDS=200.766;PAIRED=0.671329;PAIREDR=0;PAO=0;PQA=0;PQR=0;PRO=0;QA=5008;QR=60;RO=0;RPL=70;RPP=3.14697;RPPR=5.18177;RPR=73;RUN=1;SAF=80;SAP=7.3988;SAR=63;SRF=0;SRP=5.18177;SRR=0;TYPE=snp;ANN=T|downstream_gene_variant|MODIFIER|Afu1g00220|Afu1g00220|transcript|Afu1g00220-T|Coding||c.*4791C>T|||||4791|,T|downstream_gene_variant|MODIFIER|Afu1g00230|Afu1g00230|transcript|Afu1g00230-T|Coding||c.*1504G>A|||||1504|,T|intergenic_region|MODIFIER|Afu1g00220-Afu1g00230|Afu1g00220-Afu1g00230|intergenic_region|Afu1g00220-Afu1g00230|||n.54272C>T||||||	GT:DP:RO:QR:AO:QA:GL	1/1:143:0:0:143:5008:-335.17,-43.0473,0
Chr1_A_fumigatus_Af293	54288	.	C	G	3206.13	.	AB=0;ABP=0;AC=2;AF=1;AN=2;AO=137;CIGAR=1X;DP=138;DPB=138;DPRA=0;EPP=3.15295;EPPR=0;GTI=0;LEN=1;MEANALT=1;MQM=28.8029;MQMR=100;NS=1;NUMALT=1;ODDS=192.448;PAIRED=0.664234;PAIREDR=0;PAO=0;PQA=0;PQR=0;PRO=0;QA=4972;QR=60;RO=0;RPL=76;RPP=6.57659;RPPR=5.18177;RPR=61;RUN=1;SAF=71;SAP=3.40655;SAR=66;SRF=0;SRP=5.18177;SRR=0;TYPE=snp;ANN=G|downstream_gene_variant|MODIFIER|Afu1g00220|Afu1g00220|transcript|Afu1g00220-T|Coding||c.*4807C>G|||||4807|,G|downstream_gene_variant|MODIFIER|Afu1g00230|Afu1g00230|transcript|Afu1g00230-T|Coding||c.*1488G>C|||||1488|,G|intergenic_region|MODIFIER|Afu1g00220-Afu1g00230|Afu1g00220-Afu1g00230|intergenic_region|Afu1g00220-Afu1g00230|||n.54288C>G||||||	GT:DP:RO:QR:AO:QA:GL	1/1:137:0:0:137:4972:-324.523,-41.2411,0
Chr1_A_fumigatus_Af293	54303	.	G	C	3219.59	.	AB=0;ABP=0;AC=2;AF=1;AN=2;AO=141;CIGAR=1X;DP=142;DPB=142;DPRA=0;EPP=6.47542;EPPR=0;GTI=0;LEN=1;MEANALT=1;MQM=28.7305;MQMR=100;NS=1;NUMALT=1;ODDS=197.993;PAIRED=0.680851;PAIREDR=0;PAO=0;PQA=0;PQR=0;PRO=0;QA=4971;QR=60;RO=0;RPL=75;RPP=4.25774;RPPR=5.18177;RPR=66;RUN=1;SAF=64;SAP=5.61299;SAR=77;SRF=0;SRP=5.18177;SRR=0;TYPE=snp;ANN=C|downstream_gene_variant|MODIFIER|Afu1g00220|Afu1g00220|transcript|Afu1g00220-T|Coding||c.*4822G>C|||||4822|,C|downstream_gene_variant|MODIFIER|Afu1g00230|Afu1g00230|transcript|Afu1g00230-T|Coding||c.*1473C>G|||||1473|,C|intergenic_region|MODIFIER|Afu1g00220-Afu1g00230|Afu1g00220-Afu1g00230|intergenic_region|Afu1g00220-Afu1g00230|||n.54303G>C||||||	GT:DP:RO:QR:AO:QA:GL	1/1:141:0:0:141:4971:-326.207,-42.4452,0
Chr1_A_fumigatus_Af293	54325	.	C	A	3007.89	.	AB=0;ABP=0;AC=2;AF=1;AN=2;AO=130;CIGAR=1X;DP=134;DPB=134;DPRA=0;EPP=9.69175;EPPR=0;GTI=0;LEN=1;MEANALT=3;MQM=28.1846;MQMR=100;NS=1;NUMALT=1;ODDS=182.744;PAIRED=0.715385;PAIREDR=0;PAO=0;PQA=0;PQR=0;PRO=0;QA=4834;QR=60;RO=0;RPL=68;RPP=3.61163;RPPR=5.18177;RPR=62;RUN=1;SAF=65;SAP=3.0103;SAR=65;SRF=0;SRP=5.18177;SRR=0;TYPE=snp;ANN=A|downstream_gene_variant|MODIFIER|Afu1g00220|Afu1g00220|transcript|Afu1g00220-T|Coding||c.*4844C>A|||||4844|,A|downstream_gene_variant|MODIFIER|Afu1g00230|Afu1g00230|transcript|Afu1g00230-T|Coding||c.*1451G>T|||||1451|,A|intergenic_region|MODIFIER|Afu1g00220-Afu1g00230|Afu1g00220-Afu1g00230|intergenic_region|Afu1g00220-Afu1g00230|||n.54325C>A||||||	GT:DP:RO:QR:AO:QA:GL	1/1:133:0:0:130:4834:-304.982,-39.1339,0
Chr1_A_fumigatus_Af293	54359	.	G	A	3423.69	.	AB=0;ABP=0;AC=2;AF=1;AN=2;AO=143;CIGAR=1X;DP=144;DPB=144;DPRA=0;EPP=4.8477;EPPR=0;GTI=0;LEN=1;MEANALT=1;MQM=29.3916;MQMR=100;NS=1;NUMALT=1;ODDS=200.766;PAIRED=0.748252;PAIREDR=0;PAO=0;PQA=0;PQR=0;PRO=0;QA=5307;QR=60;RO=0;RPL=71;RPP=3.02549;RPPR=5.18177;RPR=72;RUN=1;SAF=62;SAP=8.49213;SAR=81;SRF=0;SRP=5.18177;SRR=0;TYPE=snp;ANN=A|downstream_gene_variant|MODIFIER|Afu1g00220|Afu1g00220|transcript|Afu1g00220-T|Coding||c.*4878G>A|||||4878|,A|downstream_gene_variant|MODIFIER|Afu1g00230|Afu1g00230|transcript|Afu1g00230-T|Coding||c.*1417C>T|||||1417|,A|intergenic_region|MODIFIER|Afu1g00220-Afu1g00230|Afu1g00220-Afu1g00230|intergenic_region|Afu1g00220-Afu1g00230|||n.54359G>A||||||	GT:DP:RO:QR:AO:QA:GL	1/1:143:0:0:143:5307:-346.629,-43.0473,0
Chr1_A_fumigatus_Af293	54391	.	C	G	3537.84	.	AB=0;ABP=0;AC=2;AF=1;AN=2;AO=141;CIGAR=1X;DP=142;DPB=142;DPRA=0;EPP=3.76493;EPPR=0;GTI=0;LEN=1;MEANALT=1;MQM=30.6525;MQMR=100;NS=1;NUMALT=1;ODDS=197.993;PAIRED=0.77305;PAIREDR=0;PAO=0;PQA=0;PQR=0;PRO=0;QA=5324;QR=60;RO=0;RPL=69;RPP=3.1489;RPPR=5.18177;RPR=72;RUN=1;SAF=63;SAP=6.47542;SAR=78;SRF=0;SRP=5.18177;SRR=0;TYPE=snp;ANN=G|downstream_gene_variant|MODIFIER|Afu1g00220|Afu1g00220|transcript|Afu1g00220-T|Coding||c.*4910C>G|||||4910|,G|downstream_gene_variant|MODIFIER|Afu1g00230|Afu1g00230|transcript|Afu1g00230-T|Coding||c.*1385G>C|||||1385|,G|downstream_gene_variant|MODIFIER|Afu1g00240|Afu1g00240|transcript|Afu1g00240-T|Coding||c.*4980G>C|||||4980|WARNING_TRANSCRIPT_INCOMPLETE,G|intergenic_region|MODIFIER|Afu1g00220-Afu1g00230|Afu1g00220-Afu1g00230|intergenic_region|Afu1g00220-Afu1g00230|||n.54391C>G||||||	GT:DP:RO:QR:AO:QA:GL	1/1:141:0:0:141:5324:-357.738,-42.4452,0
Chr1_A_fumigatus_Af293	54417	.	C	G	3344.95	.	AB=0;ABP=0;AC=2;AF=1;AN=2;AO=133;CIGAR=1X;DP=134;DPB=134;DPRA=0;EPP=6.68384;EPPR=0;GTI=0;LEN=1;MEANALT=1;MQM=31.7068;MQMR=100;NS=1;NUMALT=1;ODDS=186.903;PAIRED=0.804511;PAIREDR=0;PAO=0;PQA=0;PQR=0;PRO=0;QA=4924;QR=60;RO=0;RPL=85;RPP=25.3618;RPPR=5.18177;RPR=48;RUN=1;SAF=58;SAP=7.72876;SAR=75;SRF=0;SRP=5.18177;SRR=0;TYPE=snp;ANN=G|downstream_gene_variant|MODIFIER|Afu1g00220|Afu1g00220|transcript|Afu1g00220-T|Coding||c.*4936C>G|||||4936|,G|downstream_gene_variant|MODIFIER|Afu1g00230|Afu1g00230|transcript|Afu1g00230-T|Coding||c.*1359G>C|||||1359|,G|downstream_gene_variant|MODIFIER|Afu1g00240|Afu1g00240|transcript|Afu1g00240-T|Coding||c.*4954G>C|||||4954|WARNING_TRANSCRIPT_INCOMPLETE,G|intergenic_region|MODIFIER|Afu1g00220-Afu1g00230|Afu1g00220-Afu1g00230|intergenic_region|Afu1g00220-Afu1g00230|||n.54417C>G||||||	GT:DP:RO:QR:AO:QA:GL	1/1:133:0:0:133:4924:-341.06,-40.037,0
Chr1_A_fumigatus_Af293	54510	.	A	G	3924.05	.	AB=0;ABP=0;AC=2;AF=1;AN=2;AO=135;CIGAR=1X;DP=136;DPB=136;DPRA=0;EPP=4.31318;EPPR=0;GTI=0;LEN=1;MEANALT=1;MQM=37.2815;MQMR=100;NS=1;NUMALT=1;ODDS=189.675;PAIRED=0.77037;PAIREDR=0;PAO=0;PQA=0;PQR=0;PRO=0;QA=4960;QR=60;RO=0;RPL=54;RPP=14.7363;RPPR=5.18177;RPR=81;RUN=1;SAF=55;SAP=13.0634;SAR=80;SRF=0;SRP=5.18177;SRR=0;TYPE=snp;ANN=G|downstream_gene_variant|MODIFIER|Afu1g00230|Afu1g00230|transcript|Afu1g00230-T|Coding||c.*1266T>C|||||1266|,G|downstream_gene_variant|MODIFIER|Afu1g00240|Afu1g00240|transcript|Afu1g00240-T|Coding||c.*4861T>C|||||4861|WARNING_TRANSCRIPT_INCOMPLETE,G|intergenic_region|MODIFIER|Afu1g00220-Afu1g00230|Afu1g00220-Afu1g00230|intergenic_region|Afu1g00220-Afu1g00230|||n.54510A>G||||||	GT:DP:RO:QR:AO:QA:GL	1/1:135:0:0:135:4960:-398.201,-40.6391,0
Chr1_A_fumigatus_Af293	54634	.	CCCT	GCCC	2676.22	.	AB=0;ABP=0;AC=2;AF=1;AN=2;AO=128;CIGAR=1X2M1X;DP=130;DPB=133.5;DPRA=0;EPP=4.09604;EPPR=0;GTI=0;LEN=4;MEANALT=2;MQM=24.1797;MQMR=0;NS=1;NUMALT=1;ODDS=184.823;PAIRED=0.390625;PAIREDR=0;PAO=7;PQA=235;PQR=0;PRO=0;QA=4602;QR=0;RO=0;RPL=65;RPP=3.07816;RPPR=0;RPR=63;RUN=1;SAF=75;SAP=11.2212;SAR=53;SRF=0;SRP=0;SRR=0;TYPE=complex;ANN=GCCC|downstream_gene_variant|MODIFIER|Afu1g00230|Afu1g00230|transcript|Afu1g00230-T|Coding||c.*1139_*1142delAGGGinsGGGC|||||1142|,GCCC|downstream_gene_variant|MODIFIER|Afu1g00240|Afu1g00240|transcript|Afu1g00240-T|Coding||c.*4734_*4737delAGGGinsGGGC|||||4737|WARNING_TRANSCRIPT_INCOMPLETE,GCCC|intergenic_region|MODIFIER|Afu1g00220-Afu1g00230|Afu1g00220-Afu1g00230|intergenic_region|Afu1g00220-Afu1g00230|||n.54634_54637delCCCTinsGCCC||||||	GT:DP:RO:QR:AO:QA:GL	1/1:129:0:0:128:4602:-272.013,-40.6391,0
Chr1_A_fumigatus_Af293	54649	.	T	G	2441.72	.	AB=0;ABP=0;AC=2;AF=1;AN=2;AO=132;CIGAR=1X;DP=135;DPB=135;DPRA=0;EPP=10.9724;EPPR=3.73412;GTI=0;LEN=1;MEANALT=1;MQM=22.6742;MQMR=55.3333;NS=1;NUMALT=1;ODDS=169.438;PAIRED=0.393939;PAIREDR=0.666667;PAO=0;PQA=0;PQR=0;PRO=0;QA=4797;QR=122;RO=2;RPL=79;RPP=14.1309;RPPR=3.73412;RPR=53;RUN=1;SAF=76;SAP=9.59052;SAR=56;SRF=0;SRP=9.52472;SRR=2;TYPE=snp;ANN=G|downstream_gene_variant|MODIFIER|Afu1g00230|Afu1g00230|transcript|Afu1g00230-T|Coding||c.*1127A>C|||||1127|,G|downstream_gene_variant|MODIFIER|Afu1g00240|Afu1g00240|transcript|Afu1g00240-T|Coding||c.*4722A>C|||||4722|WARNING_TRANSCRIPT_INCOMPLETE,G|intergenic_region|MODIFIER|Afu1g00220-Afu1g00230|Afu1g00220-Afu1g00230|intergenic_region|Afu1g00220-Afu1g00230|||n.54649T>G||||||	GT:DP:RO:QR:AO:QA:GL	1/1:134:2:62:132:4797:-249.005,-34.8968,0
Chr1_A_fumigatus_Af293	54664	.	T	C	2026.81	.	AB=0;ABP=0;AC=2;AF=1;AN=2;AO=124;CIGAR=1X;DP=125;DPB=125;DPRA=0;EPP=14.8483;EPPR=0;GTI=0;LEN=1;MEANALT=1;MQM=19.6048;MQMR=100;NS=1;NUMALT=1;ODDS=174.426;PAIRED=0.395161;PAIREDR=0;PAO=0;PQA=0;PQR=0;PRO=0;QA=4424;QR=60;RO=0;RPL=76;RPP=16.7396;RPPR=5.18177;RPR=48;RUN=1;SAF=73;SAP=11.486;SAR=51;SRF=0;SRP=5.18177;SRR=0;TYPE=snp;ANN=C|downstream_gene_variant|MODIFIER|Afu1g00230|Afu1g00230|transcript|Afu1g00230-T|Coding||c.*1112A>G|||||1112|,C|downstream_gene_variant|MODIFIER|Afu1g00240|Afu1g00240|transcript|Afu1g00240-T|Coding||c.*4707A>G|||||4707|WARNING_TRANSCRIPT_INCOMPLETE,C|intergenic_region|MODIFIER|Afu1g00220-Afu1g00230|Afu1g00220-Afu1g00230|intergenic_region|Afu1g00220-Afu1g00230|||n.54664T>C||||||	GT:DP:RO:QR:AO:QA:GL	1/1:124:0:0:124:4424:-209.52,-37.3277,0
Chr1_A_fumigatus_Af293	54689	.	T	A	1447.96	.	AB=0;ABP=0;AC=2;AF=1;AN=2;AO=107;CIGAR=1X;DP=109;DPB=109;DPRA=0;EPP=5.46589;EPPR=0;GTI=0;LEN=1;MEANALT=2;MQM=16.0561;MQMR=100;NS=1;NUMALT=1;ODDS=150.859;PAIRED=0.429907;PAIREDR=0;PAO=0;PQA=0;PQR=0;PRO=0;QA=3855;QR=60;RO=0;RPL=61;RPP=7.57648;RPPR=5.18177;RPR=46;RUN=1;SAF=57;SAP=4.00471;SAR=50;SRF=0;SRP=5.18177;SRR=0;TYPE=snp;ANN=A|downstream_gene_variant|MODIFIER|Afu1g00230|Afu1g00230|transcript|Afu1g00230-T|Coding||c.*1087A>T|||||1087|,A|downstream_gene_variant|MODIFIER|Afu1g00240|Afu1g00240|transcript|Afu1g00240-T|Coding||c.*4682A>T|||||4682|WARNING_TRANSCRIPT_INCOMPLETE,A|intergenic_region|MODIFIER|Afu1g00220-Afu1g00230|Afu1g00220-Afu1g00230|intergenic_region|Afu1g00220-Afu1g00230|||n.54689T>A||||||	GT:DP:RO:QR:AO:QA:GL	1/1:108:0:0:107:3855:-148.933,-32.2102,0
Chr1_A_fumigatus_Af293	54703	.	CC	GG	1178.92	.	AB=0;ABP=0;AC=2;AF=1;AN=2;AO=98;CIGAR=2X;DP=99;DPB=98.5;DPRA=0;EPP=3.36483;EPPR=0;GTI=0;LEN=2;MEANALT=1;MQM=14.0102;MQMR=0;NS=1;NUMALT=1;ODDS=138.383;PAIRED=0.479592;PAIREDR=0;PAO=0;PQA=0;PQR=0;PRO=0;QA=3487;QR=0;RO=0;RPL=51;RPP=3.36483;RPPR=0;RPR=47;RUN=1;SAF=44;SAP=5.22609;SAR=54;SRF=0;SRP=0;SRR=0;TYPE=mnp;ANN=GG|downstream_gene_variant|MODIFIER|Afu1g00230|Afu1g00230|transcript|Afu1g00230-T|Coding||c.*1072_*1073delGGinsCC|||||1073|,GG|downstream_gene_variant|MODIFIER|Afu1g00240|Afu1g00240|transcript|Afu1g00240-T|Coding||c.*4667_*4668delGGinsCC|||||4668|WARNING_TRANSCRIPT_INCOMPLETE,GG|intergenic_region|MODIFIER|Afu1g00220-Afu1g00230|Afu1g00220-Afu1g00230|intergenic_region|Afu1g00220-Afu1g00230|||n.54703_54704delCCinsGG||||||	GT:DP:RO:QR:AO:QA:GL	1/1:98:0:0:98:3487:-121.466,-29.5009,0
Chr1_A_fumigatus_Af293	54725	.	TT	GA	1474.61	.	AB=0;ABP=0;AC=2;AF=1;AN=2;AO=99;CIGAR=2X;DP=100;DPB=100;DPRA=0;EPP=3.03223;EPPR=0;GTI=0;LEN=2;MEANALT=1;MQM=17.6768;MQMR=0;NS=1;NUMALT=1;ODDS=140.462;PAIRED=0.474747;PAIREDR=0;PAO=1;PQA=34;PQR=0;PRO=0;QA=3561;QR=0;RO=0;RPL=42;RPP=7.94546;RPPR=0;RPR=57;RUN=1;SAF=43;SAP=6.71716;SAR=56;SRF=0;SRP=0;SRR=0;TYPE=mnp;ANN=GA|downstream_gene_variant|MODIFIER|Afu1g00230|Afu1g00230|transcript|Afu1g00230-T|Coding||c.*1050_*1051delAAinsTC|||||1051|,GA|downstream_gene_variant|MODIFIER|Afu1g00240|Afu1g00240|transcript|Afu1g00240-T|Coding||c.*4645_*4646delAAinsTC|||||4646|WARNING_TRANSCRIPT_INCOMPLETE,GA|intergenic_region|MODIFIER|Afu1g00220-Afu1g00230|Afu1g00220-Afu1g00230|intergenic_region|Afu1g00220-Afu1g00230|||n.54725_54726delTTinsGA||||||	GT:DP:RO:QR:AO:QA:GL	1/1:99:0:0:99:3561:-151.612,-30.103,0
Chr1_A_fumigatus_Af293	54755	.	G	A	1574.56	.	AB=0;ABP=0;AC=2;AF=1;AN=2;AO=96;CIGAR=1X;DP=97;DPB=97;DPRA=0;EPP=3.8246;EPPR=0;GTI=0;LEN=1;MEANALT=1;MQM=19.9583;MQMR=100;NS=1;NUMALT=1;ODDS=135.61;PAIRED=0.510417;PAIREDR=0;PAO=0;PQA=0;PQR=0;PRO=0;QA=3563;QR=60;RO=0;RPL=45;RPP=3.8246;RPPR=5.18177;RPR=51;RUN=1;SAF=38;SAP=12.0581;SAR=58;SRF=0;SRP=5.18177;SRR=0;TYPE=snp;ANN=A|downstream_gene_variant|MODIFIER|Afu1g00230|Afu1g00230|transcript|Afu1g00230-T|Coding||c.*1021C>T|||||1021|,A|downstream_gene_variant|MODIFIER|Afu1g00240|Afu1g00240|transcript|Afu1g00240-T|Coding||c.*4616C>T|||||4616|WARNING_TRANSCRIPT_INCOMPLETE,A|intergenic_region|MODIFIER|Afu1g00220-Afu1g00230|Afu1g00220-Afu1g00230|intergenic_region|Afu1g00220-Afu1g00230|||n.54755G>A||||||	GT:DP:RO:QR:AO:QA:GL	1/1:96:0:0:96:3563:-161.79,-28.8989,0
Chr1_A_fumigatus_Af293	54767	.	T	C	1461.33	.	AB=0;ABP=0;AC=2;AF=1;AN=2;AO=86;CIGAR=1X;DP=87;DPB=87;DPRA=0;EPP=3.91929;EPPR=0;GTI=0;LEN=1;MEANALT=1;MQM=20.7209;MQMR=100;NS=1;NUMALT=1;ODDS=121.747;PAIRED=0.523256;PAIREDR=0;PAO=0;PQA=0;PQR=0;PRO=0;QA=3190;QR=60;RO=0;RPL=50;RPP=7.95924;RPPR=5.18177;RPR=36;RUN=1;SAF=32;SAP=15.2311;SAR=54;SRF=0;SRP=5.18177;SRR=0;TYPE=snp;ANN=C|downstream_gene_variant|MODIFIER|Afu1g00230|Afu1g00230|transcript|Afu1g00230-T|Coding||c.*1009A>G|||||1009|,C|downstream_gene_variant|MODIFIER|Afu1g00240|Afu1g00240|transcript|Afu1g00240-T|Coding||c.*4604A>G|||||4604|WARNING_TRANSCRIPT_INCOMPLETE,C|intergenic_region|MODIFIER|Afu1g00220-Afu1g00230|Afu1g00220-Afu1g00230|intergenic_region|Afu1g00220-Afu1g00230|||n.54767T>C||||||	GT:DP:RO:QR:AO:QA:GL	1/1:86:0:0:86:3190:-151.135,-25.8886,0
Chr1_A_fumigatus_Af293	54785	.	T	C	1159.66	.	AB=0;ABP=0;AC=2;AF=1;AN=2;AO=69;CIGAR=1X;DP=71;DPB=71;DPRA=0;EPP=5.55942;EPPR=3.0103;GTI=0;LEN=1;MEANALT=1;MQM=22.4203;MQMR=70;NS=1;NUMALT=1;ODDS=88.7715;PAIRED=0.565217;PAIREDR=0.5;PAO=0;PQA=0;PQR=0;PRO=0;QA=2552;QR=101;RO=1;RPL=58;RPP=72.5289;RPPR=7.35324;RPR=11;RUN=1;SAF=23;SAP=19.6583;SAR=46;SRF=0;SRP=7.35324;SRR=1;TYPE=snp;ANN=C|downstream_gene_variant|MODIFIER|Afu1g00230|Afu1g00230|transcript|Afu1g00230-T|Coding||c.*991A>G|||||991|,C|downstream_gene_variant|MODIFIER|Afu1g00240|Afu1g00240|transcript|Afu1g00240-T|Coding||c.*4586A>G|||||4586|WARNING_TRANSCRIPT_INCOMPLETE,C|intergenic_region|MODIFIER|Afu1g00220-Afu1g00230|Afu1g00220-Afu1g00230|intergenic_region|Afu1g00220-Afu1g00230|||n.54785T>C||||||	GT:DP:RO:QR:AO:QA:GL	1/1:70:1:41:69:2552:-127.535,-17.326,0
Chr1_A_fumigatus_Af293	54833	.	CCTT	ATTC	77.7862	.	AB=0;ABP=0;AC=2;AF=1;AN=2;AO=3;CIGAR=2X1M1X;DP=9;DPB=11.25;DPRA=0;EPP=3.73412;EPPR=0;GTI=0;LEN=4;MEANALT=5;MQM=11.3333;MQMR=0;NS=1;NUMALT=1;ODDS=0.821263;PAIRED=0.333333;PAIREDR=0;PAO=4;PQA=107;PQR=0;PRO=0;QA=99;QR=0;RO=0;RPL=3;RPP=9.52472;RPPR=0;RPR=0;RUN=1;SAF=1;SAP=3.73412;SAR=2;SRF=0;SRP=0;SRR=0;TYPE=complex;ANN=ATTC|downstream_gene_variant|MODIFIER|Afu1g00230|Afu1g00230|transcript|Afu1g00230-T|Coding||c.*940_*943delAAGGinsGAAT|||||943|,ATTC|downstream_gene_variant|MODIFIER|Afu1g00240|Afu1g00240|transcript|Afu1g00240-T|Coding||c.*4535_*4538delAAGGinsGAAT|||||4538|WARNING_TRANSCRIPT_INCOMPLETE,ATTC|intergenic_region|MODIFIER|Afu1g00220-Afu1g00230|Afu1g00220-Afu1g00230|intergenic_region|Afu1g00220-Afu1g00230|||n.54833_54836delCCTTinsATTC||||||	GT:DP:RO:QR:AO:QA:GL	1/1:8:0:0:3:99:-9.37517,-2.10721,0
Chr1_A_fumigatus_Af293	59401	.	T	C	91.3091	.	AB=0;ABP=0;AC=2;AF=1;AN=2;AO=14;CIGAR=1X;DP=15;DPB=15;DPRA=0;EPP=18.5208;EPPR=0;GTI=0;LEN=1;MEANALT=1;MQM=14.1429;MQMR=100;NS=1;NUMALT=1;ODDS=21.0247;PAIRED=0.785714;PAIREDR=0;PAO=0;PQA=0;PQR=0;PRO=0;QA=535;QR=60;RO=0;RPL=0;RPP=33.4109;RPPR=5.18177;RPR=14;RUN=1;SAF=12;SAP=18.5208;SAR=2;SRF=0;SRP=5.18177;SRR=0;TYPE=snp;ANN=C|missense_variant|MODERATE|Afu1g00240|Afu1g00240|transcript|Afu1g00240-T|Coding|2/2|c.265A>G|p.Lys89Glu|265/295|265/295|89/97||WARNING_TRANSCRIPT_INCOMPLETE,C|upstream_gene_variant|MODIFIER|Afu1g00230|Afu1g00230|transcript|Afu1g00230-T|Coding||c.-1346A>G|||||1346|,C|downstream_gene_variant|MODIFIER|Afu1g00250|Afu1g00250|transcript|Afu1g00250-T|Coding||c.*1508A>G|||||1508|WARNING_TRANSCRIPT_INCOMPLETE	GT:DP:RO:QR:AO:QA:GL	1/1:14:0:0:14:535:-17.8561,-4.21442,0
Chr1_A_fumigatus_Af293	59426	.	TC	GA	552.162	.	AB=0;ABP=0;AC=2;AF=1;AN=2;AO=45;CIGAR=2X;DP=46;DPB=46;DPRA=0;EPP=20.4303;EPPR=0;GTI=0;LEN=2;MEANALT=1;MQM=18.9111;MQMR=0;NS=1;NUMALT=1;ODDS=65.6021;PAIRED=0.622222;PAIREDR=0;PAO=1;PQA=35;PQR=0;PRO=0;QA=1619;QR=0;RO=0;RPL=0;RPP=100.727;RPPR=0;RPR=45;RUN=1;SAF=32;SAP=20.4303;SAR=13;SRF=0;SRP=0;SRR=0;TYPE=mnp;ANN=GA|upstream_gene_variant|MODIFIER|Afu1g00230|Afu1g00230|transcript|Afu1g00230-T|Coding||c.-1372_-1371delGAinsTC|||||1371|,GA|downstream_gene_variant|MODIFIER|Afu1g00250|Afu1g00250|transcript|Afu1g00250-T|Coding||c.*1482_*1483delGAinsTC|||||1483|WARNING_TRANSCRIPT_INCOMPLETE,GA|intron_variant|MODIFIER|Afu1g00240|Afu1g00240|transcript|Afu1g00240-T|Coding|1/1|c.255-16_255-15delGAinsTC||||||WARNING_TRANSCRIPT_INCOMPLETE	GT:DP:RO:QR:AO:QA:GL	1/1:45:0:0:45:1619:-74.1285,-13.8474,0
Chr1_A_fumigatus_Af293	59436	.	A	G	804.13	.	AB=0;ABP=0;AC=2;AF=1;AN=2;AO=54;CIGAR=1X;DP=55;DPB=55;DPRA=0;EPP=7.03155;EPPR=0;GTI=0;LEN=1;MEANALT=1;MQM=19.9444;MQMR=100;NS=1;NUMALT=1;ODDS=77.3856;PAIRED=0.574074;PAIREDR=0;PAO=0;PQA=0;PQR=0;PRO=0;QA=1982;QR=60;RO=0;RPL=6;RPP=73.9451;RPPR=5.18177;RPR=48;RUN=1;SAF=36;SAP=16.0391;SAR=18;SRF=0;SRP=5.18177;SRR=0;TYPE=snp;ANN=G|upstream_gene_variant|MODIFIER|Afu1g00230|Afu1g00230|transcript|Afu1g00230-T|Coding||c.-1381T>C|||||1381|,G|downstream_gene_variant|MODIFIER|Afu1g00250|Afu1g00250|transcript|Afu1g00250-T|Coding||c.*1473T>C|||||1473|WARNING_TRANSCRIPT_INCOMPLETE,G|intron_variant|MODIFIER|Afu1g00240|Afu1g00240|transcript|Afu1g00240-T|Coding|1/1|c.255-25T>C||||||WARNING_TRANSCRIPT_INCOMPLETE	GT:DP:RO:QR:AO:QA:GL	1/1:54:0:0:54:1982:-92.889,-16.2556,0
Chr1_A_fumigatus_Af293	59444	.	A	C	1043.7	.	AB=0;ABP=0;AC=2;AF=1;AN=2;AO=65;CIGAR=1X;DP=66;DPB=66;DPRA=0;EPP=3.04371;EPPR=0;GTI=0;LEN=1;MEANALT=1;MQM=21.1692;MQMR=100;NS=1;NUMALT=1;ODDS=92.6349;PAIRED=0.523077;PAIREDR=0;PAO=0;PQA=0;PQR=0;PRO=0;QA=2313;QR=60;RO=0;RPL=12;RPP=59.1679;RPPR=5.18177;RPR=53;RUN=1;SAF=40;SAP=10.5269;SAR=25;SRF=0;SRP=5.18177;SRR=0;TYPE=snp;ANN=C|upstream_gene_variant|MODIFIER|Afu1g00230|Afu1g00230|transcript|Afu1g00230-T|Coding||c.-1389T>G|||||1389|,C|downstream_gene_variant|MODIFIER|Afu1g00250|Afu1g00250|transcript|Afu1g00250-T|Coding||c.*1465T>G|||||1465|WARNING_TRANSCRIPT_INCOMPLETE,C|intron_variant|MODIFIER|Afu1g00240|Afu1g00240|transcript|Afu1g00240-T|Coding|1/1|c.255-33T>G||||||WARNING_TRANSCRIPT_INCOMPLETE	GT:DP:RO:QR:AO:QA:GL	1/1:65:0:0:65:2313:-114.095,-19.567,0
Chr1_A_fumigatus_Af293	59451	.	C	G	1579.64	.	AB=0;ABP=0;AC=2;AF=1;AN=2;AO=84;CIGAR=1X;DP=85;DPB=85;DPRA=0;EPP=11.386;EPPR=0;GTI=0;LEN=1;MEANALT=1;MQM=24.2857;MQMR=100;NS=1;NUMALT=1;ODDS=118.974;PAIRED=0.416667;PAIREDR=0;PAO=0;PQA=0;PQR=0;PRO=0;QA=3117;QR=60;RO=0;RPL=15;RPP=78.3914;RPPR=5.18177;RPR=69;RUN=1;SAF=42;SAP=3.0103;SAR=42;SRF=0;SRP=5.18177;SRR=0;TYPE=snp;ANN=G|upstream_gene_variant|MODIFIER|Afu1g00230|Afu1g00230|transcript|Afu1g00230-T|Coding||c.-1396G>C|||||1396|,G|downstream_gene_variant|MODIFIER|Afu1g00250|Afu1g00250|transcript|Afu1g00250-T|Coding||c.*1458G>C|||||1458|WARNING_TRANSCRIPT_INCOMPLETE,G|intron_variant|MODIFIER|Afu1g00240|Afu1g00240|transcript|Afu1g00240-T|Coding|1/1|c.255-40G>C||||||WARNING_TRANSCRIPT_INCOMPLETE	GT:DP:RO:QR:AO:QA:GL	1/1:84:0:0:84:3117:-170.037,-25.2865,0
Chr1_A_fumigatus_Af293	59536	.	C	T	1869.78	.	AB=0;ABP=0;AC=2;AF=1;AN=2;AO=120;CIGAR=1X;DP=121;DPB=121;DPRA=0;EPP=6.55704;EPPR=0;GTI=0;LEN=1;MEANALT=1;MQM=18.8833;MQMR=100;NS=1;NUMALT=1;ODDS=168.881;PAIRED=0.433333;PAIREDR=0;PAO=0;PQA=0;PQR=0;PRO=0;QA=4492;QR=60;RO=0;RPL=59;RPP=3.08268;RPPR=5.18177;RPR=61;RUN=1;SAF=60;SAP=3.0103;SAR=60;SRF=0;SRP=5.18177;SRR=0;TYPE=snp;ANN=T|missense_variant|MODERATE|Afu1g00240|Afu1g00240|transcript|Afu1g00240-T|Coding|1/2|c.217G>A|p.Ala73Thr|217/295|217/295|73/97||WARNING_TRANSCRIPT_INCOMPLETE,T|upstream_gene_variant|MODIFIER|Afu1g00230|Afu1g00230|transcript|Afu1g00230-T|Coding||c.-1481G>A|||||1481|,T|downstream_gene_variant|MODIFIER|Afu1g00250|Afu1g00250|transcript|Afu1g00250-T|Coding||c.*1373G>A|||||1373|WARNING_TRANSCRIPT_INCOMPLETE	GT:DP:RO:QR:AO:QA:GL	1/1:120:0:0:120:4492:-190.753,-36.1236,0
Chr1_A_fumigatus_Af293	59549	.	TTCCTCCTCCT	TTCCTCCT	766.938	.	AB=0;ABP=0;AC=2;AF=1;AN=2;AO=95;CIGAR=1M3D7M;DP=102;DPB=85.0909;DPRA=0;EPP=34.3024;EPPR=0;GTI=0;LEN=3;MEANALT=3;MQM=13.1263;MQMR=0;NS=1;NUMALT=1;ODDS=147.136;PAIRED=0.515789;PAIREDR=0;PAO=10;PQA=301;PQR=363;PRO=11;QA=1226;QR=0;RO=0;RPL=53;RPP=5.77607;RPPR=0;RPR=42;RUN=1;SAF=53;SAP=5.77607;SAR=42;SRF=0;SRP=0;SRR=0;TYPE=del;ANN=TTCCTCCT|inframe_deletion|MODERATE|Afu1g00240|Afu1g00240|transcript|Afu1g00240-T|Coding|1/2|c.194_196delAGG|p.Glu66del|196/295|194/295|65/97||WARNING_TRANSCRIPT_INCOMPLETE,TTCCTCCT|upstream_gene_variant|MODIFIER|Afu1g00230|Afu1g00230|transcript|Afu1g00230-T|Coding||c.-1504_-1502delAGG|||||1502|,TTCCTCCT|downstream_gene_variant|MODIFIER|Afu1g00250|Afu1g00250|transcript|Afu1g00250-T|Coding||c.*1350_*1352delAGG|||||1352|WARNING_TRANSCRIPT_INCOMPLETE	GT:DP:RO:QR:AO:QA:GL	1/1:101:0:0:95:1226:-83.6847,-34.2056,0
Chr1_A_fumigatus_Af293	59574	.	CAAG	AAAA	970.636	.	AB=0;ABP=0;AC=2;AF=1;AN=2;AO=120;CIGAR=1X2M1X;DP=122;DPB=124.25;DPRA=0;EPP=26.4622;EPPR=0;GTI=0;LEN=4;MEANALT=2;MQM=8.93333;MQMR=0;NS=1;NUMALT=1;ODDS=173.04;PAIRED=0.625;PAIREDR=0;PAO=6;PQA=178;PQR=0;PRO=0;QA=4443;QR=0;RO=0;RPL=60;RPP=3.0103;RPPR=0;RPR=60;RUN=1;SAF=78;SAP=26.4622;SAR=42;SRF=0;SRP=0;SRR=0;TYPE=complex;ANN=AAAA|missense_variant|MODERATE|Afu1g00240|Afu1g00240|transcript|Afu1g00240-T|Coding||c.176_179delCTTGinsTTTT|p.ThrCys59IlePhe|179/295|176/295|59/97||WARNING_TRANSCRIPT_INCOMPLETE,AAAA|upstream_gene_variant|MODIFIER|Afu1g00230|Afu1g00230|transcript|Afu1g00230-T|Coding||c.-1522_-1519delCTTGinsTTTT|||||1519|,AAAA|downstream_gene_variant|MODIFIER|Afu1g00250|Afu1g00250|transcript|Afu1g00250-T|Coding||c.*1332_*1335delCTTGinsTTTT|||||1335|WARNING_TRANSCRIPT_INCOMPLETE	GT:DP:RO:QR:AO:QA:GL	1/1:121:0:0:120:4443:-105.202,-37.9298,0
Chr1_A_fumigatus_Af293	59590	.	T	C	923.967	.	AB=0;ABP=0;AC=2;AF=1;AN=2;AO=128;CIGAR=1X;DP=129;DPB=129;DPRA=0;EPP=12.7819;EPPR=0;GTI=0;LEN=1;MEANALT=1;MQM=8.79688;MQMR=100;NS=1;NUMALT=1;ODDS=179.971;PAIRED=0.640625;PAIREDR=0;PAO=0;PQA=0;PQR=0;PRO=0;QA=4839;QR=60;RO=0;RPL=62;RPP=3.28173;RPPR=5.18177;RPR=66;RUN=1;SAF=88;SAP=42.0968;SAR=40;SRF=0;SRP=5.18177;SRR=0;TYPE=snp;ANN=C|missense_variant|MODERATE|Afu1g00240|Afu1g00240|transcript|Afu1g00240-T|Coding|1/2|c.163A>G|p.Lys55Glu|163/295|163/295|55/97||WARNING_TRANSCRIPT_INCOMPLETE,C|upstream_gene_variant|MODIFIER|Afu1g00230|Afu1g00230|transcript|Afu1g00230-T|Coding||c.-1535A>G|||||1535|,C|downstream_gene_variant|MODIFIER|Afu1g00250|Afu1g00250|transcript|Afu1g00250-T|Coding||c.*1319A>G|||||1319|WARNING_TRANSCRIPT_INCOMPLETE	GT:DP:RO:QR:AO:QA:GL	1/1:128:0:0:128:4839:-100.829,-38.5318,0
Chr1_A_fumigatus_Af293	59604	.	C	G	846.206	.	AB=0;ABP=0;AC=2;AF=1;AN=2;AO=136;CIGAR=1X;DP=137;DPB=137;DPRA=0;EPP=7.09778;EPPR=0;GTI=0;LEN=1;MEANALT=1;MQM=7.97059;MQMR=100;NS=1;NUMALT=1;ODDS=191.062;PAIRED=0.683824;PAIREDR=0;PAO=0;PQA=0;PQR=0;PRO=0;QA=5067;QR=60;RO=0;RPL=53;RPP=17.3803;RPPR=5.18177;RPR=83;RUN=1;SAF=101;SAP=72.5613;SAR=35;SRF=0;SRP=5.18177;SRR=0;TYPE=snp;ANN=G|missense_variant|MODERATE|Afu1g00240|Afu1g00240|transcript|Afu1g00240-T|Coding|1/2|c.149G>C|p.Arg50Thr|149/295|149/295|50/97||WARNING_TRANSCRIPT_INCOMPLETE,G|upstream_gene_variant|MODIFIER|Afu1g00230|Afu1g00230|transcript|Afu1g00230-T|Coding||c.-1549G>C|||||1549|,G|downstream_gene_variant|MODIFIER|Afu1g00250|Afu1g00250|transcript|Afu1g00250-T|Coding||c.*1305G>C|||||1305|WARNING_TRANSCRIPT_INCOMPLETE	GT:DP:RO:QR:AO:QA:GL	1/1:136:0:0:136:5067:-97.1619,-40.9401,0
Chr1_A_fumigatus_Af293	59632	.	CG	AA	876.941	.	AB=0;ABP=0;AC=2;AF=1;AN=2;AO=137;CIGAR=2X;DP=138;DPB=138;DPRA=0;EPP=18.2423;EPPR=0;GTI=0;LEN=2;MEANALT=1;MQM=7.78102;MQMR=0;NS=1;NUMALT=1;ODDS=193.141;PAIRED=0.678832;PAIREDR=0;PAO=1;PQA=33;PQR=0;PRO=0;QA=4951;QR=0;RO=0;RPL=69;RPP=3.02615;RPPR=0;RPR=68;RUN=1;SAF=96;SAP=50.957;SAR=41;SRF=0;SRP=0;SRR=0;TYPE=mnp;ANN=AA|missense_variant|MODERATE|Afu1g00240|Afu1g00240|transcript|Afu1g00240-T|Coding||c.120_121delCGinsTT|p.AspVal40AspPhe|121/295|120/295|40/97||WARNING_TRANSCRIPT_INCOMPLETE,AA|upstream_gene_variant|MODIFIER|Afu1g00230|Afu1g00230|transcript|Afu1g00230-T|Coding||c.-1578_-1577delCGinsTT|||||1577|,AA|downstream_gene_variant|MODIFIER|Afu1g00250|Afu1g00250|transcript|Afu1g00250-T|Coding||c.*1276_*1277delCGinsTT|||||1277|WARNING_TRANSCRIPT_INCOMPLETE	GT:DP:RO:QR:AO:QA:GL	1/1:137:0:0:137:4951:-97.6171,-41.5421,0
Chr1_A_fumigatus_Af293	59647	.	TC	TGAC	892.281	.	AB=0;ABP=0;AC=2;AF=1;AN=2;AO=127;CIGAR=1M2I1M;DP=133;DPB=261;DPRA=0;EPP=21.6302;EPPR=0;GTI=0;LEN=2;MEANALT=3;MQM=8.75591;MQMR=0;NS=1;NUMALT=1;ODDS=182.744;PAIRED=0.661417;PAIREDR=0;PAO=1.5;PQA=15.5;PQR=15.5;PRO=1.5;QA=4459;QR=0;RO=0;RPL=77;RPP=15.4749;RPPR=0;RPR=50;RUN=1;SAF=86;SAP=37.6342;SAR=41;SRF=0;SRP=0;SRR=0;TYPE=ins;ANN=TGAC|frameshift_variant|HIGH|Afu1g00240|Afu1g00240|transcript|Afu1g00240-T|Coding|1/2|c.105_106insTC|p.Asn36fs|105/295|105/295|35/97||WARNING_TRANSCRIPT_INCOMPLETE,TGAC|upstream_gene_variant|MODIFIER|Afu1g00230|Afu1g00230|transcript|Afu1g00230-T|Coding||c.-1593_-1592insTC|||||1593|,TGAC|downstream_gene_variant|MODIFIER|Afu1g00250|Afu1g00250|transcript|Afu1g00250-T|Coding||c.*1261_*1262insTC|||||1261|WARNING_TRANSCRIPT_INCOMPLETE;LOF=(Afu1g00240|Afu1g00240|1|1.00)	GT:DP:RO:QR:AO:QA:GL	1/1:132:0:0:127:4459:-99.3048,-40.037,0
Chr1_A_fumigatus_Af293	59685	.	AAAT	CAAA	1188.43	.	AB=0;ABP=0;AC=2;AF=1;AN=2;AO=110;CIGAR=1X2M1X;DP=111;DPB=117.5;DPRA=0;EPP=16.355;EPPR=0;GTI=0;LEN=4;MEANALT=1;MQM=12.0455;MQMR=0;NS=1;NUMALT=1;ODDS=154.821;PAIRED=0.672727;PAIREDR=0;PAO=7;PQA=207;PQR=135;PRO=4;QA=3921;QR=0;RO=0;RPL=63;RPP=8.06391;RPPR=0;RPR=47;RUN=1;SAF=53;SAP=3.32615;SAR=57;SRF=0;SRP=0;SRR=0;TYPE=complex;ANN=CAAA|missense_variant|MODERATE|Afu1g00240|Afu1g00240|transcript|Afu1g00240-T|Coding||c.65_68delATTTinsTTTG|p.TyrLeu22PheTrp|68/295|65/295|22/97||WARNING_TRANSCRIPT_INCOMPLETE,CAAA|upstream_gene_variant|MODIFIER|Afu1g00230|Afu1g00230|transcript|Afu1g00230-T|Coding||c.-1633_-1630delATTTinsTTTG|||||1630|,CAAA|downstream_gene_variant|MODIFIER|Afu1g00250|Afu1g00250|transcript|Afu1g00250-T|Coding||c.*1221_*1224delATTTinsTTTG|||||1224|WARNING_TRANSCRIPT_INCOMPLETE	GT:DP:RO:QR:AO:QA:GL	1/1:110:0:0:110:3921:-124.071,-33.0277,0
Chr1_A_fumigatus_Af293	59706	.	GA	GTA	1365.02	.	AB=0;ABP=0;AC=2;AF=1;AN=2;AO=96;CIGAR=1M1I1M;DP=106;DPB=153.5;DPRA=0;EPP=5.27225;EPPR=0;GTI=0;LEN=1;MEANALT=3;MQM=16.2188;MQMR=0;NS=1;NUMALT=1;ODDS=138.383;PAIRED=0.666667;PAIREDR=0;PAO=4;PQA=124;PQR=0;PRO=0;QA=3415;QR=0;RO=0;RPL=51;RPP=3.8246;RPPR=0;RPR=45;RUN=1;SAF=42;SAP=6.26751;SAR=54;SRF=0;SRP=0;SRR=0;TYPE=ins;ANN=GTA|frameshift_variant|HIGH|Afu1g00240|Afu1g00240|transcript|Afu1g00240-T|Coding|1/2|c.46_47insA|p.Ser16fs|46/295|46/295|16/97||WARNING_TRANSCRIPT_INCOMPLETE,GTA|upstream_gene_variant|MODIFIER|Afu1g00230|Afu1g00230|transcript|Afu1g00230-T|Coding||c.-1652_-1651insA|||||1652|,GTA|downstream_gene_variant|MODIFIER|Afu1g00250|Afu1g00250|transcript|Afu1g00250-T|Coding||c.*1202_*1203insA|||||1202|WARNING_TRANSCRIPT_INCOMPLETE;LOF=(Afu1g00240|Afu1g00240|1|1.00)	GT:DP:RO:QR:AO:QA:GL	1/1:105:0:0:96:3415:-140.401,-30.103,0
Chr1_A_fumigatus_Af293	59742	.	C	A	2037.75	.	AB=0;ABP=0;AC=2;AF=1;AN=2;AO=114;CIGAR=1X;DP=115;DPB=115;DPRA=0;EPP=4.22937;EPPR=0;GTI=0;LEN=1;MEANALT=1;MQM=21.0877;MQMR=100;NS=1;NUMALT=1;ODDS=160.563;PAIRED=0.701754;PAIREDR=0;PAO=0;PQA=0;PQR=0;PRO=0;QA=4235;QR=60;RO=0;RPL=49;RPP=7.88659;RPPR=5.18177;RPR=65;RUN=1;SAF=48;SAP=9.18185;SAR=66;SRF=0;SRP=5.18177;SRR=0;TYPE=snp;ANN=A|missense_variant|MODERATE|Afu1g00240|Afu1g00240|transcript|Afu1g00240-T|Coding|1/2|c.11G>T|p.Trp4Leu|11/295|11/295|4/97||WARNING_TRANSCRIPT_INCOMPLETE,A|upstream_gene_variant|MODIFIER|Afu1g00230|Afu1g00230|transcript|Afu1g00230-T|Coding||c.-1687G>T|||||1687|,A|downstream_gene_variant|MODIFIER|Afu1g00250|Afu1g00250|transcript|Afu1g00250-T|Coding||c.*1167G>T|||||1167|WARNING_TRANSCRIPT_INCOMPLETE	GT:DP:RO:QR:AO:QA:GL	1/1:114:0:0:114:4235:-208.377,-34.3174,0
Chr1_A_fumigatus_Af293	59815	.	T	C	2162.6	.	AB=0;ABP=0;AC=2;AF=1;AN=2;AO=127;CIGAR=1X;DP=128;DPB=128;DPRA=0;EPP=3.16418;EPPR=0;GTI=0;LEN=1;MEANALT=1;MQM=19.8661;MQMR=100;NS=1;NUMALT=1;ODDS=178.585;PAIRED=0.755906;PAIREDR=0;PAO=0;PQA=0;PQR=0;PRO=0;QA=4680;QR=60;RO=0;RPL=66;RPP=3.43776;RPPR=5.18177;RPR=61;RUN=1;SAF=53;SAP=10.5506;SAR=74;SRF=0;SRP=5.18177;SRR=0;TYPE=snp;ANN=C|upstream_gene_variant|MODIFIER|Afu1g00230|Afu1g00230|transcript|Afu1g00230-T|Coding||c.-1760A>G|||||1760|,C|upstream_gene_variant|MODIFIER|Afu1g00240|Afu1g00240|transcript|Afu1g00240-T|Coding||c.-63A>G|||||63|WARNING_TRANSCRIPT_INCOMPLETE,C|downstream_gene_variant|MODIFIER|Afu1g00250|Afu1g00250|transcript|Afu1g00250-T|Coding||c.*1094A>G|||||1094|WARNING_TRANSCRIPT_INCOMPLETE,C|intergenic_region|MODIFIER|Afu1g00240-Afu1g00250|Afu1g00240-Afu1g00250|intergenic_region|Afu1g00240-Afu1g00250|||n.59815T>C||||||	GT:DP:RO:QR:AO:QA:GL	1/1:127:0:0:127:4680:-220.521,-38.2308,0
Chr1_A_fumigatus_Af293	59820	.	G	A	2262.55	.	AB=0;ABP=0;AC=2;AF=1;AN=2;AO=134;CIGAR=1X;DP=135;DPB=135;DPRA=0;EPP=7.15878;EPPR=0;GTI=0;LEN=1;MEANALT=1;MQM=19.6642;MQMR=100;NS=1;NUMALT=1;ODDS=188.289;PAIRED=0.746269;PAIREDR=0;PAO=0;PQA=0;PQR=0;PRO=0;QA=4865;QR=60;RO=0;RPL=70;RPP=3.59368;RPPR=5.18177;RPR=64;RUN=1;SAF=59;SAP=7.15878;SAR=75;SRF=0;SRP=5.18177;SRR=0;TYPE=snp;ANN=A|upstream_gene_variant|MODIFIER|Afu1g00230|Afu1g00230|transcript|Afu1g00230-T|Coding||c.-1765C>T|||||1765|,A|upstream_gene_variant|MODIFIER|Afu1g00240|Afu1g00240|transcript|Afu1g00240-T|Coding||c.-68C>T|||||68|WARNING_TRANSCRIPT_INCOMPLETE,A|downstream_gene_variant|MODIFIER|Afu1g00250|Afu1g00250|transcript|Afu1g00250-T|Coding||c.*1089C>T|||||1089|WARNING_TRANSCRIPT_INCOMPLETE,A|intergenic_region|MODIFIER|Afu1g00240-Afu1g00250|Afu1g00240-Afu1g00250|intergenic_region|Afu1g00240-Afu1g00250|||n.59820G>A||||||	GT:DP:RO:QR:AO:QA:GL	1/1:134:0:0:134:4865:-230.625,-40.338,0
Chr1_A_fumigatus_Af293	59827	.	T	C	2251.83	.	AB=0;ABP=0;AC=2;AF=1;AN=2;AO=135;CIGAR=1X;DP=136;DPB=136;DPRA=0;EPP=4.95658;EPPR=0;GTI=0;LEN=1;MEANALT=1;MQM=19.4222;MQMR=100;NS=1;NUMALT=1;ODDS=189.675;PAIRED=0.748148;PAIREDR=0;PAO=0;PQA=0;PQR=0;PRO=0;QA=4915;QR=60;RO=0;RPL=73;RPP=4.95658;RPPR=5.18177;RPR=62;RUN=1;SAF=58;SAP=8.81698;SAR=77;SRF=0;SRP=5.18177;SRR=0;TYPE=snp;ANN=C|upstream_gene_variant|MODIFIER|Afu1g00230|Afu1g00230|transcript|Afu1g00230-T|Coding||c.-1772A>G|||||1772|,C|upstream_gene_variant|MODIFIER|Afu1g00240|Afu1g00240|transcript|Afu1g00240-T|Coding||c.-75A>G|||||75|WARNING_TRANSCRIPT_INCOMPLETE,C|downstream_gene_variant|MODIFIER|Afu1g00250|Afu1g00250|transcript|Afu1g00250-T|Coding||c.*1082A>G|||||1082|WARNING_TRANSCRIPT_INCOMPLETE,C|intergenic_region|MODIFIER|Afu1g00240-Afu1g00250|Afu1g00240-Afu1g00250|intergenic_region|Afu1g00240-Afu1g00250|||n.59827T>C||||||	GT:DP:RO:QR:AO:QA:GL	1/1:135:0:0:135:4915:-229.64,-40.6391,0
Chr1_A_fumigatus_Af293	59849	.	G	T	2265.95	.	AB=0;ABP=0;AC=2;AF=1;AN=2;AO=138;CIGAR=1X;DP=139;DPB=139;DPRA=0;EPP=3.57677;EPPR=0;GTI=0;LEN=1;MEANALT=1;MQM=19;MQMR=100;NS=1;NUMALT=1;ODDS=193.834;PAIRED=0.717391;PAIREDR=0;PAO=0;PQA=0;PQR=0;PRO=0;QA=5102;QR=60;RO=0;RPL=67;RPP=3.26206;RPPR=5.18177;RPR=71;RUN=1;SAF=63;SAP=5.27618;SAR=75;SRF=0;SRP=5.18177;SRR=0;TYPE=snp;ANN=T|upstream_gene_variant|MODIFIER|Afu1g00230|Afu1g00230|transcript|Afu1g00230-T|Coding||c.-1794C>A|||||1794|,T|upstream_gene_variant|MODIFIER|Afu1g00240|Afu1g00240|transcript|Afu1g00240-T|Coding||c.-97C>A|||||97|WARNING_TRANSCRIPT_INCOMPLETE,T|downstream_gene_variant|MODIFIER|Afu1g00250|Afu1g00250|transcript|Afu1g00250-T|Coding||c.*1060C>A|||||1060|WARNING_TRANSCRIPT_INCOMPLETE,T|intergenic_region|MODIFIER|Afu1g00240-Afu1g00250|Afu1g00240-Afu1g00250|intergenic_region|Afu1g00240-Afu1g00250|||n.59849G>T||||||	GT:DP:RO:QR:AO:QA:GL	1/1:138:0:0:138:5102:-230.408,-41.5421,0
Chr1_A_fumigatus_Af293	59899	.	G	A	2724.41	.	AB=0;ABP=0;AC=2;AF=1;AN=2;AO=187;CIGAR=1X;DP=188;DPB=188;DPRA=0;EPP=3.3006;EPPR=0;GTI=0;LEN=1;MEANALT=1;MQM=16.9037;MQMR=100;NS=1;NUMALT=1;ODDS=261.763;PAIRED=0.673797;PAIREDR=0;PAO=0;PQA=0;PQR=0;PRO=0;QA=6890;QR=60;RO=0;RPL=74;RPP=20.6724;RPPR=5.18177;RPR=113;RUN=1;SAF=91;SAP=3.3006;SAR=96;SRF=0;SRP=5.18177;SRR=0;TYPE=snp;ANN=A|upstream_gene_variant|MODIFIER|Afu1g00230|Afu1g00230|transcript|Afu1g00230-T|Coding||c.-1844C>T|||||1844|,A|upstream_gene_variant|MODIFIER|Afu1g00240|Afu1g00240|transcript|Afu1g00240-T|Coding||c.-147C>T|||||147|WARNING_TRANSCRIPT_INCOMPLETE,A|downstream_gene_variant|MODIFIER|Afu1g00250|Afu1g00250|transcript|Afu1g00250-T|Coding||c.*1010C>T|||||1010|WARNING_TRANSCRIPT_INCOMPLETE,A|intergenic_region|MODIFIER|Afu1g00240-Afu1g00250|Afu1g00240-Afu1g00250|intergenic_region|Afu1g00240-Afu1g00250|||n.59899G>A||||||	GT:DP:RO:QR:AO:QA:GL	1/1:187:0:0:187:6890:-277.972,-56.2926,0
Chr1_A_fumigatus_Af293	59919	.	G	A	2642.52	.	AB=0;ABP=0;AC=2;AF=1;AN=2;AO=191;CIGAR=1X;DP=192;DPB=192;DPRA=0;EPP=3.56738;EPPR=0;GTI=0;LEN=1;MEANALT=1;MQM=15.9005;MQMR=100;NS=1;NUMALT=1;ODDS=267.308;PAIRED=0.664921;PAIREDR=0;PAO=0;PQA=0;PQR=0;PRO=0;QA=6988;QR=60;RO=0;RPL=107;RPP=9.02448;RPPR=5.18177;RPR=84;RUN=1;SAF=95;SAP=3.02167;SAR=96;SRF=0;SRP=5.18177;SRR=0;TYPE=snp;ANN=A|upstream_gene_variant|MODIFIER|Afu1g00230|Afu1g00230|transcript|Afu1g00230-T|Coding||c.-1864C>T|||||1864|,A|upstream_gene_variant|MODIFIER|Afu1g00240|Afu1g00240|transcript|Afu1g00240-T|Coding||c.-167C>T|||||167|WARNING_TRANSCRIPT_INCOMPLETE,A|downstream_gene_variant|MODIFIER|Afu1g00250|Afu1g00250|transcript|Afu1g00250-T|Coding||c.*990C>T|||||990|WARNING_TRANSCRIPT_INCOMPLETE,A|intergenic_region|MODIFIER|Afu1g00240-Afu1g00250|Afu1g00240-Afu1g00250|intergenic_region|Afu1g00240-Afu1g00250|||n.59919G>A||||||	GT:DP:RO:QR:AO:QA:GL	1/1:191:0:0:191:6988:-268.626,-57.4967,0
Chr1_A_fumigatus_Af293	59928	.	A	G	2375.79	.	AB=0;ABP=0;AC=2;AF=1;AN=2;AO=178;CIGAR=1X;DP=179;DPB=179;DPRA=0;EPP=3.44947;EPPR=0;GTI=0;LEN=1;MEANALT=1;MQM=15.6067;MQMR=100;NS=1;NUMALT=1;ODDS=249.286;PAIRED=0.674157;PAIREDR=0;PAO=0;PQA=0;PQR=0;PRO=0;QA=6577;QR=60;RO=0;RPL=116;RPP=38.5834;RPPR=5.18177;RPR=62;RUN=1;SAF=88;SAP=3.0591;SAR=90;SRF=0;SRP=5.18177;SRR=0;TYPE=snp;ANN=G|upstream_gene_variant|MODIFIER|Afu1g00230|Afu1g00230|transcript|Afu1g00230-T|Coding||c.-1873T>C|||||1873|,G|upstream_gene_variant|MODIFIER|Afu1g00240|Afu1g00240|transcript|Afu1g00240-T|Coding||c.-176T>C|||||176|WARNING_TRANSCRIPT_INCOMPLETE,G|downstream_gene_variant|MODIFIER|Afu1g00250|Afu1g00250|transcript|Afu1g00250-T|Coding||c.*981T>C|||||981|WARNING_TRANSCRIPT_INCOMPLETE,G|intergenic_region|MODIFIER|Afu1g00240-Afu1g00250|Afu1g00240-Afu1g00250|intergenic_region|Afu1g00240-Afu1g00250|||n.59928A>G||||||	GT:DP:RO:QR:AO:QA:GL	1/1:178:0:0:178:6577:-244.892,-53.5833,0
Chr1_A_fumigatus_Af293	59940	.	T	C	2351.41	.	AB=0;ABP=0;AC=2;AF=1;AN=2;AO=179;CIGAR=1X;DP=180;DPB=180;DPRA=0;EPP=3.99292;EPPR=0;GTI=0;LEN=1;MEANALT=1;MQM=15.352;MQMR=100;NS=1;NUMALT=1;ODDS=250.672;PAIRED=0.664804;PAIREDR=0;PAO=0;PQA=0;PQR=0;PRO=0;QA=6570;QR=60;RO=0;RPL=116;RPP=37.0866;RPPR=5.18177;RPR=63;RUN=1;SAF=92;SAP=3.31358;SAR=87;SRF=0;SRP=5.18177;SRR=0;TYPE=snp;ANN=C|upstream_gene_variant|MODIFIER|Afu1g00230|Afu1g00230|transcript|Afu1g00230-T|Coding||c.-1885A>G|||||1885|,C|upstream_gene_variant|MODIFIER|Afu1g00240|Afu1g00240|transcript|Afu1g00240-T|Coding||c.-188A>G|||||188|WARNING_TRANSCRIPT_INCOMPLETE,C|downstream_gene_variant|MODIFIER|Afu1g00250|Afu1g00250|transcript|Afu1g00250-T|Coding||c.*969A>G|||||969|WARNING_TRANSCRIPT_INCOMPLETE,C|intergenic_region|MODIFIER|Afu1g00240-Afu1g00250|Afu1g00240-Afu1g00250|intergenic_region|Afu1g00240-Afu1g00250|||n.59940T>C||||||	GT:DP:RO:QR:AO:QA:GL	1/1:179:0:0:179:6570:-242.383,-53.8844,0
Chr1_A_fumigatus_Af293	59946	.	C	A	2367.83	.	AB=0;ABP=0;AC=2;AF=1;AN=2;AO=179;CIGAR=1X;DP=181;DPB=181;DPRA=0;EPP=3.02243;EPPR=0;GTI=0;LEN=1;MEANALT=2;MQM=15.3743;MQMR=100;NS=1;NUMALT=1;ODDS=250.672;PAIRED=0.687151;PAIREDR=0;PAO=0;PQA=0;PQR=0;PRO=0;QA=6581;QR=60;RO=0;RPL=116;RPP=37.0866;RPPR=5.18177;RPR=63;RUN=1;SAF=92;SAP=3.31358;SAR=87;SRF=0;SRP=5.18177;SRR=0;TYPE=snp;ANN=A|upstream_gene_variant|MODIFIER|Afu1g00230|Afu1g00230|transcript|Afu1g00230-T|Coding||c.-1891G>T|||||1891|,A|upstream_gene_variant|MODIFIER|Afu1g00240|Afu1g00240|transcript|Afu1g00240-T|Coding||c.-194G>T|||||194|WARNING_TRANSCRIPT_INCOMPLETE,A|downstream_gene_variant|MODIFIER|Afu1g00250|Afu1g00250|transcript|Afu1g00250-T|Coding||c.*963G>T|||||963|WARNING_TRANSCRIPT_INCOMPLETE,A|intergenic_region|MODIFIER|Afu1g00240-Afu1g00250|Afu1g00240-Afu1g00250|intergenic_region|Afu1g00240-Afu1g00250|||n.59946C>A||||||	GT:DP:RO:QR:AO:QA:GL	1/1:180:0:0:179:6581:-243.929,-53.8844,0
Chr1_A_fumigatus_Af293	59990	.	C	T	1356.12	.	AB=0;ABP=0;AC=2;AF=1;AN=2;AO=134;CIGAR=1X;DP=135;DPB=135;DPRA=0;EPP=6.18648;EPPR=0;GTI=0;LEN=1;MEANALT=1;MQM=11.6493;MQMR=100;NS=1;NUMALT=1;ODDS=188.289;PAIRED=0.798507;PAIREDR=0;PAO=0;PQA=0;PQR=0;PRO=0;QA=4927;QR=60;RO=0;RPL=63;RPP=4.04742;RPPR=5.18177;RPR=71;RUN=1;SAF=65;SAP=3.26958;SAR=69;SRF=0;SRP=5.18177;SRR=0;TYPE=snp;ANN=T|upstream_gene_variant|MODIFIER|Afu1g00230|Afu1g00230|transcript|Afu1g00230-T|Coding||c.-1935G>A|||||1935|,T|upstream_gene_variant|MODIFIER|Afu1g00240|Afu1g00240|transcript|Afu1g00240-T|Coding||c.-238G>A|||||238|WARNING_TRANSCRIPT_INCOMPLETE,T|downstream_gene_variant|MODIFIER|Afu1g00250|Afu1g00250|transcript|Afu1g00250-T|Coding||c.*919G>A|||||919|WARNING_TRANSCRIPT_INCOMPLETE,T|intergenic_region|MODIFIER|Afu1g00240-Afu1g00250|Afu1g00240-Afu1g00250|intergenic_region|Afu1g00240-Afu1g00250|||n.59990C>T||||||	GT:DP:RO:QR:AO:QA:GL	1/1:134:0:0:134:4927:-139.544,-40.338,0
Chr1_A_fumigatus_Af293	59998	.	A	G	1209.03	.	AB=0;ABP=0;AC=2;AF=1;AN=2;AO=124;CIGAR=1X;DP=125;DPB=125;DPRA=0;EPP=11.486;EPPR=0;GTI=0;LEN=1;MEANALT=1;MQM=11.2984;MQMR=100;NS=1;NUMALT=1;ODDS=174.426;PAIRED=0.798387;PAIREDR=0;PAO=0;PQA=0;PQR=0;PRO=0;QA=4599;QR=60;RO=0;RPL=61;RPP=3.08035;RPPR=5.18177;RPR=63;RUN=1;SAF=58;SAP=4.13106;SAR=66;SRF=0;SRP=5.18177;SRR=0;TYPE=snp;ANN=G|upstream_gene_variant|MODIFIER|Afu1g00230|Afu1g00230|transcript|Afu1g00230-T|Coding||c.-1943T>C|||||1943|,G|upstream_gene_variant|MODIFIER|Afu1g00240|Afu1g00240|transcript|Afu1g00240-T|Coding||c.-246T>C|||||246|WARNING_TRANSCRIPT_INCOMPLETE,G|downstream_gene_variant|MODIFIER|Afu1g00250|Afu1g00250|transcript|Afu1g00250-T|Coding||c.*911T>C|||||911|WARNING_TRANSCRIPT_INCOMPLETE,G|intergenic_region|MODIFIER|Afu1g00240-Afu1g00250|Afu1g00240-Afu1g00250|intergenic_region|Afu1g00240-Afu1g00250|||n.59998A>G||||||	GT:DP:RO:QR:AO:QA:GL	1/1:124:0:0:124:4599:-125.303,-37.3277,0
Chr1_A_fumigatus_Af293	60005	.	T	G	1171.36	.	AB=0;ABP=0;AC=2;AF=1;AN=2;AO=122;CIGAR=1X;DP=123;DPB=123;DPRA=0;EPP=16.9647;EPPR=0;GTI=0;LEN=1;MEANALT=1;MQM=11.2705;MQMR=100;NS=1;NUMALT=1;ODDS=171.654;PAIRED=0.786885;PAIREDR=0;PAO=0;PQA=0;PQR=0;PRO=0;QA=4462;QR=60;RO=0;RPL=64;RPP=3.65106;RPPR=5.18177;RPR=58;RUN=1;SAF=61;SAP=3.0103;SAR=61;SRF=0;SRP=5.18177;SRR=0;TYPE=snp;ANN=G|upstream_gene_variant|MODIFIER|Afu1g00230|Afu1g00230|transcript|Afu1g00230-T|Coding||c.-1950A>C|||||1950|,G|upstream_gene_variant|MODIFIER|Afu1g00240|Afu1g00240|transcript|Afu1g00240-T|Coding||c.-253A>C|||||253|WARNING_TRANSCRIPT_INCOMPLETE,G|downstream_gene_variant|MODIFIER|Afu1g00250|Afu1g00250|transcript|Afu1g00250-T|Coding||c.*904A>C|||||904|WARNING_TRANSCRIPT_INCOMPLETE,G|intergenic_region|MODIFIER|Afu1g00240-Afu1g00250|Afu1g00240-Afu1g00250|intergenic_region|Afu1g00240-Afu1g00250|||n.60005T>G||||||	GT:DP:RO:QR:AO:QA:GL	1/1:122:0:0:122:4462:-122.022,-36.7257,0
Chr1_A_fumigatus_Af293	60029	.	G	A	1040.35	.	AB=0;ABP=0;AC=2;AF=1;AN=2;AO=122;CIGAR=1X;DP=124;DPB=124;DPRA=0;EPP=3.0815;EPPR=0;GTI=0;LEN=1;MEANALT=2;MQM=10.2787;MQMR=100;NS=1;NUMALT=1;ODDS=171.654;PAIRED=0.811475;PAIREDR=0;PAO=0;PQA=0;PQR=0;PRO=0;QA=4074;QR=60;RO=0;RPL=75;RPP=16.9647;RPPR=5.18177;RPR=47;RUN=1;SAF=59;SAP=3.29508;SAR=63;SRF=0;SRP=5.18177;SRR=0;TYPE=snp;ANN=A|upstream_gene_variant|MODIFIER|Afu1g00230|Afu1g00230|transcript|Afu1g00230-T|Coding||c.-1974C>T|||||1974|,A|upstream_gene_variant|MODIFIER|Afu1g00240|Afu1g00240|transcript|Afu1g00240-T|Coding||c.-277C>T|||||277|WARNING_TRANSCRIPT_INCOMPLETE,A|downstream_gene_variant|MODIFIER|Afu1g00250|Afu1g00250|transcript|Afu1g00250-T|Coding||c.*880C>T|||||880|WARNING_TRANSCRIPT_INCOMPLETE,A|intergenic_region|MODIFIER|Afu1g00240-Afu1g00250|Afu1g00240-Afu1g00250|intergenic_region|Afu1g00240-Afu1g00250|||n.60029G>A||||||	GT:DP:RO:QR:AO:QA:GL	1/1:123:0:0:122:4074:-108.893,-36.7257,0
Chr1_A_fumigatus_Af293	60040	.	A	C	871.777	.	AB=0;ABP=0;AC=2;AF=1;AN=2;AO=113;CIGAR=1X;DP=114;DPB=114;DPRA=0;EPP=8.56389;EPPR=0;GTI=0;LEN=1;MEANALT=1;MQM=9.15044;MQMR=100;NS=1;NUMALT=1;ODDS=159.177;PAIRED=0.831858;PAIREDR=0;PAO=0;PQA=0;PQR=0;PRO=0;QA=4146;QR=60;RO=0;RPL=70;RPP=17.0192;RPPR=5.18177;RPR=43;RUN=1;SAF=57;SAP=3.02952;SAR=56;SRF=0;SRP=5.18177;SRR=0;TYPE=snp;ANN=C|upstream_gene_variant|MODIFIER|Afu1g00230|Afu1g00230|transcript|Afu1g00230-T|Coding||c.-1985T>G|||||1985|,C|upstream_gene_variant|MODIFIER|Afu1g00240|Afu1g00240|transcript|Afu1g00240-T|Coding||c.-288T>G|||||288|WARNING_TRANSCRIPT_INCOMPLETE,C|downstream_gene_variant|MODIFIER|Afu1g00250|Afu1g00250|transcript|Afu1g00250-T|Coding||c.*869T>G|||||869|WARNING_TRANSCRIPT_INCOMPLETE,C|intergenic_region|MODIFIER|Afu1g00240-Afu1g00250|Afu1g00240-Afu1g00250|intergenic_region|Afu1g00240-Afu1g00250|||n.60040A>C||||||	GT:DP:RO:QR:AO:QA:GL	1/1:113:0:0:113:4146:-92.5107,-34.0164,0
Chr1_A_fumigatus_Af293	60048	.	G	T	691.85	.	AB=0;ABP=0;AC=2;AF=1;AN=2;AO=102;CIGAR=1X;DP=103;DPB=103;DPRA=0;EPP=19.7008;EPPR=0;GTI=0;LEN=1;MEANALT=1;MQM=8.19608;MQMR=100;NS=1;NUMALT=1;ODDS=143.928;PAIRED=0.843137;PAIREDR=0;PAO=0;PQA=0;PQR=0;PRO=0;QA=3805;QR=60;RO=0;RPL=61;RPP=11.5259;RPPR=5.18177;RPR=41;RUN=1;SAF=52;SAP=3.09546;SAR=50;SRF=0;SRP=5.18177;SRR=0;TYPE=snp;ANN=T|upstream_gene_variant|MODIFIER|Afu1g00230|Afu1g00230|transcript|Afu1g00230-T|Coding||c.-1993C>A|||||1993|,T|upstream_gene_variant|MODIFIER|Afu1g00240|Afu1g00240|transcript|Afu1g00240-T|Coding||c.-296C>A|||||296|WARNING_TRANSCRIPT_INCOMPLETE,T|downstream_gene_variant|MODIFIER|Afu1g00250|Afu1g00250|transcript|Afu1g00250-T|Coding||c.*861C>A|||||861|WARNING_TRANSCRIPT_INCOMPLETE,T|intergenic_region|MODIFIER|Afu1g00240-Afu1g00250|Afu1g00240-Afu1g00250|intergenic_region|Afu1g00240-Afu1g00250|||n.60048G>T||||||	GT:DP:RO:QR:AO:QA:GL	1/1:102:0:0:102:3805:-75.0261,-30.7051,0
Chr1_A_fumigatus_Af293	60054	.	TTTC	CTTT	647.532	.	AB=0;ABP=0;AC=2;AF=1;AN=2;AO=95;CIGAR=1X2M1X;DP=96;DPB=97.25;DPRA=0;EPP=15.102;EPPR=0;GTI=0;LEN=4;MEANALT=1;MQM=8.05263;MQMR=0;NS=1;NUMALT=1;ODDS=136.996;PAIRED=0.852632;PAIREDR=0;PAO=4;PQA=80;PQR=0;PRO=0;QA=3558;QR=0;RO=0;RPL=55;RPP=8.15326;RPPR=0;RPR=40;RUN=1;SAF=46;SAP=3.21602;SAR=49;SRF=0;SRP=0;SRR=0;TYPE=complex;ANN=CTTT|upstream_gene_variant|MODIFIER|Afu1g00230|Afu1g00230|transcript|Afu1g00230-T|Coding||c.-2002_-1999delGAAAinsAAAG|||||1999|,CTTT|upstream_gene_variant|MODIFIER|Afu1g00240|Afu1g00240|transcript|Afu1g00240-T|Coding||c.-305_-302delGAAAinsAAAG|||||302|WARNING_TRANSCRIPT_INCOMPLETE,CTTT|downstream_gene_variant|MODIFIER|Afu1g00250|Afu1g00250|transcript|Afu1g00250-T|Coding||c.*852_*855delGAAAinsAAAG|||||855|WARNING_TRANSCRIPT_INCOMPLETE,CTTT|intergenic_region|MODIFIER|Afu1g00240-Afu1g00250|Afu1g00240-Afu1g00250|intergenic_region|Afu1g00240-Afu1g00250|||n.60054_60057delTTTCinsCTTT||||||	GT:DP:RO:QR:AO:QA:GL	1/1:95:0:0:95:3558:-69.757,-29.802,0
Chr1_A_fumigatus_Af293	60086	.	C	T	920.824	.	AB=0;ABP=0;AC=2;AF=1;AN=2;AO=98;CIGAR=1X;DP=99;DPB=99;DPRA=0;EPP=3.09893;EPPR=0;GTI=0;LEN=1;MEANALT=1;MQM=10.9592;MQMR=100;NS=1;NUMALT=1;ODDS=138.383;PAIRED=0.785714;PAIREDR=0;PAO=0;PQA=0;PQR=0;PRO=0;QA=3594;QR=60;RO=0;RPL=45;RPP=4.4284;RPPR=5.18177;RPR=53;RUN=1;SAF=55;SAP=6.20103;SAR=43;SRF=0;SRP=5.18177;SRR=0;TYPE=snp;ANN=T|upstream_gene_variant|MODIFIER|Afu1g00230|Afu1g00230|transcript|Afu1g00230-T|Coding||c.-2031G>A|||||2031|,T|upstream_gene_variant|MODIFIER|Afu1g00240|Afu1g00240|transcript|Afu1g00240-T|Coding||c.-334G>A|||||334|WARNING_TRANSCRIPT_INCOMPLETE,T|downstream_gene_variant|MODIFIER|Afu1g00250|Afu1g00250|transcript|Afu1g00250-T|Coding||c.*823G>A|||||823|WARNING_TRANSCRIPT_INCOMPLETE,T|intergenic_region|MODIFIER|Afu1g00240-Afu1g00250|Afu1g00240-Afu1g00250|intergenic_region|Afu1g00240-Afu1g00250|||n.60086C>T||||||	GT:DP:RO:QR:AO:QA:GL	1/1:98:0:0:98:3594:-95.8327,-29.5009,0
Chr1_A_fumigatus_Af293	60091	.	CAA	CA	923.605	.	AB=0;ABP=0;AC=2;AF=1;AN=2;AO=91;CIGAR=1M1D1M;DP=94;DPB=65.6667;DPRA=0;EPP=4.94315;EPPR=5.18177;GTI=0;LEN=1;MEANALT=2;MQM=11.4615;MQMR=3;NS=1;NUMALT=1;ODDS=132.754;PAIRED=0.802198;PAIREDR=0;PAO=3.5;PQA=80;PQR=33;PRO=1.5;QA=3134;QR=34;RO=1;RPL=40;RPP=5.89764;RPPR=5.18177;RPR=51;RUN=1;SAF=53;SAP=8.37933;SAR=38;SRF=0;SRP=5.18177;SRR=1;TYPE=del;ANN=CA|upstream_gene_variant|MODIFIER|Afu1g00230|Afu1g00230|transcript|Afu1g00230-T|Coding||c.-2038delT|||||2038|,CA|upstream_gene_variant|MODIFIER|Afu1g00240|Afu1g00240|transcript|Afu1g00240-T|Coding||c.-341delT|||||341|WARNING_TRANSCRIPT_INCOMPLETE,CA|downstream_gene_variant|MODIFIER|Afu1g00250|Afu1g00250|transcript|Afu1g00250-T|Coding||c.*816delT|||||816|WARNING_TRANSCRIPT_INCOMPLETE,CA|intergenic_region|MODIFIER|Afu1g00240-Afu1g00250|Afu1g00240-Afu1g00250|intergenic_region|Afu1g00240-Afu1g00250|||n.60093delA||||||	GT:DP:RO:QR:AO:QA:GL	1/1:93:1:34:91:3134:-95.7049,-29.9232,0
Chr1_A_fumigatus_Af293	60098	.	C	T	1106.29	.	AB=0;ABP=0;AC=2;AF=1;AN=2;AO=102;CIGAR=1X;DP=103;DPB=103;DPRA=0;EPP=4.37279;EPPR=0;GTI=0;LEN=1;MEANALT=1;MQM=12.7255;MQMR=100;NS=1;NUMALT=1;ODDS=143.928;PAIRED=0.803922;PAIREDR=0;PAO=0;PQA=0;PQR=0;PRO=0;QA=3727;QR=60;RO=0;RPL=43;RPP=8.46027;RPPR=5.18177;RPR=59;RUN=1;SAF=60;SAP=9.90792;SAR=42;SRF=0;SRP=5.18177;SRR=0;TYPE=snp;ANN=T|upstream_gene_variant|MODIFIER|Afu1g00230|Afu1g00230|transcript|Afu1g00230-T|Coding||c.-2043G>A|||||2043|,T|upstream_gene_variant|MODIFIER|Afu1g00240|Afu1g00240|transcript|Afu1g00240-T|Coding||c.-346G>A|||||346|WARNING_TRANSCRIPT_INCOMPLETE,T|downstream_gene_variant|MODIFIER|Afu1g00250|Afu1g00250|transcript|Afu1g00250-T|Coding||c.*811G>A|||||811|WARNING_TRANSCRIPT_INCOMPLETE,T|intergenic_region|MODIFIER|Afu1g00240-Afu1g00250|Afu1g00240-Afu1g00250|intergenic_region|Afu1g00240-Afu1g00250|||n.60098C>T||||||	GT:DP:RO:QR:AO:QA:GL	1/1:102:0:0:102:3727:-115.303,-30.7051,0
Chr1_A_fumigatus_Af293	60116	.	A	G	1601.83	.	AB=0;ABP=0;AC=2;AF=1;AN=2;AO=114;CIGAR=1X;DP=115;DPB=115;DPRA=0;EPP=6.74371;EPPR=0;GTI=0;LEN=1;MEANALT=1;MQM=16.7807;MQMR=100;NS=1;NUMALT=1;ODDS=160.563;PAIRED=0.815789;PAIREDR=0;PAO=0;PQA=0;PQR=0;PRO=0;QA=4098;QR=60;RO=0;RPL=46;RPP=12.2295;RPPR=5.18177;RPR=68;RUN=1;SAF=68;SAP=12.2295;SAR=46;SRF=0;SRP=5.18177;SRR=0;TYPE=snp;ANN=G|upstream_gene_variant|MODIFIER|Afu1g00230|Afu1g00230|transcript|Afu1g00230-T|Coding||c.-2061T>C|||||2061|,G|upstream_gene_variant|MODIFIER|Afu1g00240|Afu1g00240|transcript|Afu1g00240-T|Coding||c.-364T>C|||||364|WARNING_TRANSCRIPT_INCOMPLETE,G|downstream_gene_variant|MODIFIER|Afu1g00250|Afu1g00250|transcript|Afu1g00250-T|Coding||c.*793T>C|||||793|WARNING_TRANSCRIPT_INCOMPLETE,G|intergenic_region|MODIFIER|Afu1g00240-Afu1g00250|Afu1g00240-Afu1g00250|intergenic_region|Afu1g00240-Afu1g00250|||n.60116A>G||||||	GT:DP:RO:QR:AO:QA:GL	1/1:114:0:0:114:4098:-165.775,-34.3174,0
Chr1_A_fumigatus_Af293	60150	.	G	A	2066.99	.	AB=0;ABP=0;AC=2;AF=1;AN=2;AO=130;CIGAR=1X;DP=131;DPB=131;DPRA=0;EPP=3.61163;EPPR=0;GTI=0;LEN=1;MEANALT=1;MQM=18.3923;MQMR=100;NS=1;NUMALT=1;ODDS=182.744;PAIRED=0.838462;PAIREDR=0;PAO=0;PQA=0;PQR=0;PRO=0;QA=4748;QR=60;RO=0;RPL=61;RPP=4.07933;RPPR=5.18177;RPR=69;RUN=1;SAF=67;SAP=3.27756;SAR=63;SRF=0;SRP=5.18177;SRR=0;TYPE=snp;ANN=A|upstream_gene_variant|MODIFIER|Afu1g00230|Afu1g00230|transcript|Afu1g00230-T|Coding||c.-2095C>T|||||2095|,A|upstream_gene_variant|MODIFIER|Afu1g00240|Afu1g00240|transcript|Afu1g00240-T|Coding||c.-398C>T|||||398|WARNING_TRANSCRIPT_INCOMPLETE,A|downstream_gene_variant|MODIFIER|Afu1g00250|Afu1g00250|transcript|Afu1g00250-T|Coding||c.*759C>T|||||759|WARNING_TRANSCRIPT_INCOMPLETE,A|intergenic_region|MODIFIER|Afu1g00240-Afu1g00250|Afu1g00240-Afu1g00250|intergenic_region|Afu1g00240-Afu1g00250|||n.60150G>A||||||	GT:DP:RO:QR:AO:QA:GL	1/1:130:0:0:130:4748:-210.359,-39.1339,0
Chr1_A_fumigatus_Af293	60171	.	G	C	1648.54	.	AB=0;ABP=0;AC=2;AF=1;AN=2;AO=102;CIGAR=1X;DP=103;DPB=103;DPRA=0;EPP=4.37279;EPPR=0;GTI=0;LEN=1;MEANALT=1;MQM=19.1961;MQMR=100;NS=1;NUMALT=1;ODDS=143.928;PAIRED=0.882353;PAIREDR=0;PAO=0;PQA=0;PQR=0;PRO=0;QA=3759;QR=60;RO=0;RPL=69;RPP=30.6008;RPPR=5.18177;RPR=33;RUN=1;SAF=52;SAP=3.09546;SAR=50;SRF=0;SRP=5.18177;SRR=0;TYPE=snp;ANN=C|upstream_gene_variant|MODIFIER|Afu1g00230|Afu1g00230|transcript|Afu1g00230-T|Coding||c.-2116C>G|||||2116|,C|upstream_gene_variant|MODIFIER|Afu1g00240|Afu1g00240|transcript|Afu1g00240-T|Coding||c.-419C>G|||||419|WARNING_TRANSCRIPT_INCOMPLETE,C|downstream_gene_variant|MODIFIER|Afu1g00250|Afu1g00250|transcript|Afu1g00250-T|Coding||c.*738C>G|||||738|WARNING_TRANSCRIPT_INCOMPLETE,C|intergenic_region|MODIFIER|Afu1g00240-Afu1g00250|Afu1g00240-Afu1g00250|intergenic_region|Afu1g00240-Afu1g00250|||n.60171G>C||||||	GT:DP:RO:QR:AO:QA:GL	1/1:102:0:0:102:3759:-171.098,-30.7051,0
Chr1_A_fumigatus_Af293	60202	.	TG	CA	843.423	.	AB=0;ABP=0;AC=2;AF=1;AN=2;AO=65;CIGAR=2X;DP=67;DPB=66.5;DPRA=0;EPP=3.31097;EPPR=0;GTI=0;LEN=2;MEANALT=2;MQM=18.6;MQMR=0;NS=1;NUMALT=1;ODDS=92.6349;PAIRED=0.907692;PAIREDR=0;PAO=0;PQA=0;PQR=0;PRO=0;QA=2309;QR=0;RO=0;RPL=65;RPP=144.156;RPPR=0;RPR=0;RUN=1;SAF=34;SAP=3.31097;SAR=31;SRF=0;SRP=0;SRR=0;TYPE=mnp;ANN=CA|upstream_gene_variant|MODIFIER|Afu1g00230|Afu1g00230|transcript|Afu1g00230-T|Coding||c.-2148_-2147delCAinsTG|||||2147|,CA|upstream_gene_variant|MODIFIER|Afu1g00240|Afu1g00240|transcript|Afu1g00240-T|Coding||c.-451_-450delCAinsTG|||||450|WARNING_TRANSCRIPT_INCOMPLETE,CA|downstream_gene_variant|MODIFIER|Afu1g00250|Afu1g00250|transcript|Afu1g00250-T|Coding||c.*706_*707delCAinsTG|||||707|WARNING_TRANSCRIPT_INCOMPLETE,CA|intergenic_region|MODIFIER|Afu1g00240-Afu1g00250|Afu1g00240-Afu1g00250|intergenic_region|Afu1g00240-Afu1g00250|||n.60202_60203delTGinsCA||||||	GT:DP:RO:QR:AO:QA:GL	1/1:66:0:0:65:2309:-105.981,-19.567,0
Chr1_A_fumigatus_Af293	60208	.	A	C	656.979	.	AB=0;ABP=0;AC=2;AF=1;AN=2;AO=54;CIGAR=1X;DP=55;DPB=55;DPRA=0;EPP=3.17115;EPPR=0;GTI=0;LEN=1;MEANALT=1;MQM=17.6111;MQMR=100;NS=1;NUMALT=1;ODDS=77.3856;PAIRED=0.962963;PAIREDR=0;PAO=0;PQA=0;PQR=0;PRO=0;QA=1926;QR=60;RO=0;RPL=54;RPP=120.27;RPPR=5.18177;RPR=0;RUN=1;SAF=28;SAP=3.17115;SAR=26;SRF=0;SRP=5.18177;SRR=0;TYPE=snp;ANN=C|upstream_gene_variant|MODIFIER|Afu1g00230|Afu1g00230|transcript|Afu1g00230-T|Coding||c.-2153T>G|||||2153|,C|upstream_gene_variant|MODIFIER|Afu1g00240|Afu1g00240|transcript|Afu1g00240-T|Coding||c.-456T>G|||||456|WARNING_TRANSCRIPT_INCOMPLETE,C|downstream_gene_variant|MODIFIER|Afu1g00250|Afu1g00250|transcript|Afu1g00250-T|Coding||c.*701T>G|||||701|WARNING_TRANSCRIPT_INCOMPLETE,C|intergenic_region|MODIFIER|Afu1g00240-Afu1g00250|Afu1g00240-Afu1g00250|intergenic_region|Afu1g00240-Afu1g00250|||n.60208A>C||||||	GT:DP:RO:QR:AO:QA:GL	1/1:54:0:0:54:1926:-83.9176,-16.2556,0
Chr1_A_fumigatus_Af293	60232	.	CCCCCTCCC	GCCCGCCGG	50.0975	.	AB=0;ABP=0;AC=2;AF=1;AN=2;AO=2;CIGAR=1X3M2X1M2X;DP=3;DPB=6.88889;DPRA=0;EPP=7.35324;EPPR=0;GTI=0;LEN=9;MEANALT=1;MQM=5.5;MQMR=0;NS=1;NUMALT=1;ODDS=10.8462;PAIRED=1;PAIREDR=0;PAO=8;PQA=169;PQR=35;PRO=1;QA=65;QR=0;RO=0;RPL=2;RPP=7.35324;RPPR=0;RPR=0;RUN=1;SAF=2;SAP=7.35324;SAR=0;SRF=0;SRP=0;SRR=0;TYPE=complex;ANN=GCCCGCCGG|upstream_gene_variant|MODIFIER|Afu1g00230|Afu1g00230|transcript|Afu1g00230-T|Coding||c.-2185_-2177delGGGAGGGGGinsCCGGCGGGC|||||2177|,GCCCGCCGG|upstream_gene_variant|MODIFIER|Afu1g00240|Afu1g00240|transcript|Afu1g00240-T|Coding||c.-488_-480delGGGAGGGGGinsCCGGCGGGC|||||480|WARNING_TRANSCRIPT_INCOMPLETE,GCCCGCCGG|downstream_gene_variant|MODIFIER|Afu1g00250|Afu1g00250|transcript|Afu1g00250-T|Coding||c.*669_*677delGGGAGGGGGinsCCGGCGGGC|||||677|WARNING_TRANSCRIPT_INCOMPLETE,GCCCGCCGG|intergenic_region|MODIFIER|Afu1g00240-Afu1g00250|Afu1g00240-Afu1g00250|intergenic_region|Afu1g00240-Afu1g00250|||n.60232_60240delCCCCCTCCCinsGCCCGCCGG||||||	GT:DP:RO:QR:AO:QA:GL	1/1:2:0:0:2:65:-6.81592,-3.01147,0
Chr1_A_fumigatus_Af293	60244	.	CGGTG	CGGTGGGGAAGG	98.5833	.	AB=0;ABP=0;AC=2;AF=1;AN=2;AO=7;CIGAR=4M7I1M;DP=13;DPB=42.8;DPRA=0;EPP=5.80219;EPPR=0;GTI=0;LEN=7;MEANALT=2;MQM=4.42857;MQMR=0;NS=1;NUMALT=1;ODDS=22.627;PAIRED=0.571429;PAIREDR=0;PAO=13.5;PQA=328;PQR=0;PRO=0.5;QA=227;QR=0;RO=0;RPL=0;RPP=18.2106;RPPR=0;RPR=7;RUN=1;SAF=2;SAP=5.80219;SAR=5;SRF=0;SRP=0;SRR=0;TYPE=ins;ANN=CGGTGGGGAAGG|upstream_gene_variant|MODIFIER|Afu1g00230|Afu1g00230|transcript|Afu1g00230-T|Coding||c.-2194_-2193insCCTTCCC|||||2194|,CGGTGGGGAAGG|upstream_gene_variant|MODIFIER|Afu1g00240|Afu1g00240|transcript|Afu1g00240-T|Coding||c.-497_-496insCCTTCCC|||||497|WARNING_TRANSCRIPT_INCOMPLETE,CGGTGGGGAAGG|downstream_gene_variant|MODIFIER|Afu1g00250|Afu1g00250|transcript|Afu1g00250-T|Coding||c.*660_*661insCCTTCCC|||||660|WARNING_TRANSCRIPT_INCOMPLETE,CGGTGGGGAAGG|intergenic_region|MODIFIER|Afu1g00240-Afu1g00250|Afu1g00240-Afu1g00250|intergenic_region|Afu1g00240-Afu1g00250|||n.60248_60249insGGGAAGG||||||	GT:DP:RO:QR:AO:QA:GL	1/1:12:0:0:7:227:-13.5355,-6.62266,0
Chr1_A_fumigatus_Af293	60253	.	T	G	210.935	.	AB=0;ABP=0;AC=2;AF=1;AN=2;AO=33;CIGAR=1X;DP=34;DPB=34;DPRA=0;EPP=17.8158;EPPR=0;GTI=0;LEN=1;MEANALT=1;MQM=12.1818;MQMR=100;NS=1;NUMALT=1;ODDS=48.2734;PAIRED=0.69697;PAIREDR=0;PAO=0;PQA=0;PQR=0;PRO=0;QA=1102;QR=60;RO=0;RPL=0;RPP=74.6689;RPPR=5.18177;RPR=33;RUN=1;SAF=9;SAP=17.8158;SAR=24;SRF=0;SRP=5.18177;SRR=0;TYPE=snp;ANN=G|upstream_gene_variant|MODIFIER|Afu1g00230|Afu1g00230|transcript|Afu1g00230-T|Coding||c.-2198A>C|||||2198|,G|upstream_gene_variant|MODIFIER|Afu1g00240|Afu1g00240|transcript|Afu1g00240-T|Coding||c.-501A>C|||||501|WARNING_TRANSCRIPT_INCOMPLETE,G|downstream_gene_variant|MODIFIER|Afu1g00250|Afu1g00250|transcript|Afu1g00250-T|Coding||c.*656A>C|||||656|WARNING_TRANSCRIPT_INCOMPLETE,G|intergenic_region|MODIFIER|Afu1g00240-Afu1g00250|Afu1g00240-Afu1g00250|intergenic_region|Afu1g00240-Afu1g00250|||n.60253T>G||||||	GT:DP:RO:QR:AO:QA:GL	1/1:33:0:0:33:1102:-35.723,-9.93399,0
Chr1_A_fumigatus_Af293	60298	.	GCAT	GT	1309.29	.	AB=0;ABP=0;AC=2;AF=1;AN=2;AO=92;CIGAR=1M2D1M;DP=96;DPB=51;DPRA=0;EPP=4.52089;EPPR=0;GTI=0;LEN=2;MEANALT=2;MQM=17.25;MQMR=0;NS=1;NUMALT=1;ODDS=133.531;PAIRED=0.521739;PAIREDR=0;PAO=3.5;PQA=39;PQR=0;PRO=0.5;QA=3246;QR=0;RO=0;RPL=27;RPP=37.093;RPPR=0;RPR=65;RUN=1;SAF=39;SAP=7.63648;SAR=53;SRF=0;SRP=0;SRR=0;TYPE=del;ANN=GT|upstream_gene_variant|MODIFIER|Afu1g00230|Afu1g00230|transcript|Afu1g00230-T|Coding||c.-2245_-2244delTG|||||2244|,GT|upstream_gene_variant|MODIFIER|Afu1g00240|Afu1g00240|transcript|Afu1g00240-T|Coding||c.-548_-547delTG|||||547|WARNING_TRANSCRIPT_INCOMPLETE,GT|downstream_gene_variant|MODIFIER|Afu1g00250|Afu1g00250|transcript|Afu1g00250-T|Coding||c.*609_*610delTG|||||610|WARNING_TRANSCRIPT_INCOMPLETE,GT|intergenic_region|MODIFIER|Afu1g00240-Afu1g00250|Afu1g00240-Afu1g00250|intergenic_region|Afu1g00240-Afu1g00250|||n.60299_60300delCA||||||	GT:DP:RO:QR:AO:QA:GL	1/1:95:0:0:92:3246:-138.254,-29.1999,0
Chr1_A_fumigatus_Af293	60345	.	A	G	2499.9	.	AB=0;ABP=0;AC=2;AF=1;AN=2;AO=152;CIGAR=1X;DP=153;DPB=153;DPRA=0;EPP=3.5246;EPPR=0;GTI=0;LEN=1;MEANALT=1;MQM=19.0658;MQMR=100;NS=1;NUMALT=1;ODDS=213.242;PAIRED=0.460526;PAIREDR=0;PAO=0;PQA=0;PQR=0;PRO=0;QA=5452;QR=60;RO=0;RPL=74;RPP=3.23888;RPPR=5.18177;RPR=78;RUN=1;SAF=65;SAP=9.92473;SAR=87;SRF=0;SRP=5.18177;SRR=0;TYPE=snp;ANN=G|upstream_gene_variant|MODIFIER|Afu1g00230|Afu1g00230|transcript|Afu1g00230-T|Coding||c.-2290T>C|||||2290|,G|upstream_gene_variant|MODIFIER|Afu1g00240|Afu1g00240|transcript|Afu1g00240-T|Coding||c.-593T>C|||||593|WARNING_TRANSCRIPT_INCOMPLETE,G|downstream_gene_variant|MODIFIER|Afu1g00250|Afu1g00250|transcript|Afu1g00250-T|Coding||c.*564T>C|||||564|WARNING_TRANSCRIPT_INCOMPLETE,G|intergenic_region|MODIFIER|Afu1g00240-Afu1g00250|Afu1g00240-Afu1g00250|intergenic_region|Afu1g00240-Afu1g00250|||n.60345A>G||||||	GT:DP:RO:QR:AO:QA:GL	1/1:152:0:0:152:5452:-254.322,-45.7566,0
Chr1_A_fumigatus_Af293	60352	.	C	A	2481.86	.	AB=0;ABP=0;AC=2;AF=1;AN=2;AO=152;CIGAR=1X;DP=153;DPB=153;DPRA=0;EPP=3.06744;EPPR=0;GTI=0;LEN=1;MEANALT=1;MQM=19.0329;MQMR=100;NS=1;NUMALT=1;ODDS=213.242;PAIRED=0.434211;PAIREDR=0;PAO=0;PQA=0;PQR=0;PRO=0;QA=5511;QR=60;RO=0;RPL=75;RPP=3.06744;RPPR=5.18177;RPR=77;RUN=1;SAF=68;SAP=6.66752;SAR=84;SRF=0;SRP=5.18177;SRR=0;TYPE=snp;ANN=A|upstream_gene_variant|MODIFIER|Afu1g00230|Afu1g00230|transcript|Afu1g00230-T|Coding||c.-2297G>T|||||2297|,A|upstream_gene_variant|MODIFIER|Afu1g00240|Afu1g00240|transcript|Afu1g00240-T|Coding||c.-600G>T|||||600|WARNING_TRANSCRIPT_INCOMPLETE,A|downstream_gene_variant|MODIFIER|Afu1g00250|Afu1g00250|transcript|Afu1g00250-T|Coding||c.*557G>T|||||557|WARNING_TRANSCRIPT_INCOMPLETE,A|intergenic_region|MODIFIER|Afu1g00240-Afu1g00250|Afu1g00240-Afu1g00250|intergenic_region|Afu1g00240-Afu1g00250|||n.60352C>A||||||	GT:DP:RO:QR:AO:QA:GL	1/1:152:0:0:152:5511:-252.131,-45.7566,0
Chr1_A_fumigatus_Af293	60374	.	G	A	2287.27	.	AB=0;ABP=0;AC=2;AF=1;AN=2;AO=139;CIGAR=1X;DP=141;DPB=141;DPRA=0;EPP=5.65044;EPPR=7.35324;GTI=0;LEN=1;MEANALT=1;MQM=19.2806;MQMR=61.5;NS=1;NUMALT=1;ODDS=188.525;PAIRED=0.402878;PAIREDR=0;PAO=0;PQA=0;PQR=0;PRO=0;QA=5088;QR=94;RO=1;RPL=84;RPP=16.1485;RPPR=3.0103;RPR=55;RUN=1;SAF=66;SAP=3.77578;SAR=73;SRF=0;SRP=7.35324;SRR=1;TYPE=snp;ANN=A|upstream_gene_variant|MODIFIER|Afu1g00230|Afu1g00230|transcript|Afu1g00230-T|Coding||c.-2319C>T|||||2319|,A|upstream_gene_variant|MODIFIER|Afu1g00240|Afu1g00240|transcript|Afu1g00240-T|Coding||c.-622C>T|||||622|WARNING_TRANSCRIPT_INCOMPLETE,A|downstream_gene_variant|MODIFIER|Afu1g00250|Afu1g00250|transcript|Afu1g00250-T|Coding||c.*535C>T|||||535|WARNING_TRANSCRIPT_INCOMPLETE,A|intergenic_region|MODIFIER|Afu1g00240-Afu1g00250|Afu1g00240-Afu1g00250|intergenic_region|Afu1g00240-Afu1g00250|||n.60374G>A||||||	GT:DP:RO:QR:AO:QA:GL	1/1:140:1:34:139:5088:-232.987,-39.8772,0
Chr1_A_fumigatus_Af293	60401	.	T	G	2389.86	.	AB=0;ABP=0;AC=2;AF=1;AN=2;AO=133;CIGAR=1X;DP=134;DPB=134;DPRA=0;EPP=10.2104;EPPR=0;GTI=0;LEN=1;MEANALT=1;MQM=21.5188;MQMR=100;NS=1;NUMALT=1;ODDS=186.903;PAIRED=0.383459;PAIREDR=0;PAO=0;PQA=0;PQR=0;PRO=0;QA=4807;QR=60;RO=0;RPL=81;RPP=16.7412;RPPR=5.18177;RPR=52;RUN=1;SAF=64;SAP=3.41847;SAR=69;SRF=0;SRP=5.18177;SRR=0;TYPE=snp;ANN=G|upstream_gene_variant|MODIFIER|Afu1g00230|Afu1g00230|transcript|Afu1g00230-T|Coding||c.-2346A>C|||||2346|,G|upstream_gene_variant|MODIFIER|Afu1g00240|Afu1g00240|transcript|Afu1g00240-T|Coding||c.-649A>C|||||649|WARNING_TRANSCRIPT_INCOMPLETE,G|downstream_gene_variant|MODIFIER|Afu1g00250|Afu1g00250|transcript|Afu1g00250-T|Coding||c.*508A>C|||||508|WARNING_TRANSCRIPT_INCOMPLETE,G|intergenic_region|MODIFIER|Afu1g00240-Afu1g00250|Afu1g00240-Afu1g00250|intergenic_region|Afu1g00240-Afu1g00250|||n.60401T>G||||||	GT:DP:RO:QR:AO:QA:GL	1/1:133:0:0:133:4807:-244.6,-40.037,0
Chr1_A_fumigatus_Af293	60415	.	AGG	AGGG	2185.96	.	AB=0;ABP=0;AC=2;AF=1;AN=2;AO=119;CIGAR=1M1I2M;DP=123;DPB=165;DPRA=0;EPP=9.59771;EPPR=7.35324;GTI=0;LEN=1;MEANALT=2;MQM=24.7227;MQMR=24;NS=1;NUMALT=1;ODDS=165.576;PAIRED=0.310924;PAIREDR=0;PAO=3.5;PQA=122.5;PQR=122.5;PRO=3.5;QA=2817;QR=66;RO=2;RPL=53;RPP=6.09416;RPPR=7.35324;RPR=66;RUN=1;SAF=68;SAP=8.28388;SAR=51;SRF=0;SRP=7.35324;SRR=2;TYPE=ins;ANN=AGGG|upstream_gene_variant|MODIFIER|Afu1g00230|Afu1g00230|transcript|Afu1g00230-T|Coding||c.-2363_-2362insC|||||2363|,AGGG|upstream_gene_variant|MODIFIER|Afu1g00240|Afu1g00240|transcript|Afu1g00240-T|Coding||c.-666_-665insC|||||666|WARNING_TRANSCRIPT_INCOMPLETE,AGGG|downstream_gene_variant|MODIFIER|Afu1g00250|Afu1g00250|transcript|Afu1g00250-T|Coding||c.*491_*492insC|||||491|WARNING_TRANSCRIPT_INCOMPLETE,AGGG|intergenic_region|MODIFIER|Afu1g00240-Afu1g00250|Afu1g00240-Afu1g00250|intergenic_region|Afu1g00240-Afu1g00250|||n.60417_60418insG||||||	GT:DP:RO:QR:AO:QA:GL	1/1:122:2:66:119:2817:-221.688,-36.442,0
Chr1_A_fumigatus_Af293	60490	.	CTG	CG	2287.99	.	AB=0;ABP=0;AC=2;AF=1;AN=2;AO=104;CIGAR=1M1D1M;DP=106;DPB=70.6667;DPRA=0;EPP=15.0369;EPPR=0;GTI=0;LEN=1;MEANALT=2;MQM=29.0288;MQMR=0;NS=1;NUMALT=1;ODDS=146.7;PAIRED=0.230769;PAIREDR=0;PAO=0;PQA=0;PQR=0;PRO=0;QA=3608;QR=0;RO=0;RPL=57;RPP=5.09825;RPPR=0;RPR=47;RUN=1;SAF=61;SAP=9.77527;SAR=43;SRF=0;SRP=0;SRR=0;TYPE=del;ANN=CG|upstream_gene_variant|MODIFIER|Afu1g00230|Afu1g00230|transcript|Afu1g00230-T|Coding||c.-2436delA|||||2436|,CG|upstream_gene_variant|MODIFIER|Afu1g00240|Afu1g00240|transcript|Afu1g00240-T|Coding||c.-739delA|||||739|WARNING_TRANSCRIPT_INCOMPLETE,CG|downstream_gene_variant|MODIFIER|Afu1g00250|Afu1g00250|transcript|Afu1g00250-T|Coding||c.*418delA|||||418|WARNING_TRANSCRIPT_INCOMPLETE,CG|intergenic_region|MODIFIER|Afu1g00240-Afu1g00250|Afu1g00240-Afu1g00250|intergenic_region|Afu1g00240-Afu1g00250|||n.60491delT||||||	GT:DP:RO:QR:AO:QA:GL	1/1:105:0:0:104:3608:-234.204,-31.3071,0
Chr1_A_fumigatus_Af293	60513	.	C	T	1549.45	.	AB=0;ABP=0;AC=2;AF=1;AN=2;AO=73;CIGAR=1X;DP=74;DPB=74;DPRA=0;EPP=6.60959;EPPR=0;GTI=0;LEN=1;MEANALT=1;MQM=27.8904;MQMR=100;NS=1;NUMALT=1;ODDS=103.725;PAIRED=0.260274;PAIREDR=0;PAO=0;PQA=0;PQR=0;PRO=0;QA=2635;QR=60;RO=0;RPL=52;RPP=31.5964;RPPR=5.18177;RPR=21;RUN=1;SAF=38;SAP=3.27802;SAR=35;SRF=0;SRP=5.18177;SRR=0;TYPE=snp;ANN=T|upstream_gene_variant|MODIFIER|Afu1g00230|Afu1g00230|transcript|Afu1g00230-T|Coding||c.-2458G>A|||||2458|,T|upstream_gene_variant|MODIFIER|Afu1g00240|Afu1g00240|transcript|Afu1g00240-T|Coding||c.-761G>A|||||761|WARNING_TRANSCRIPT_INCOMPLETE,T|downstream_gene_variant|MODIFIER|Afu1g00250|Afu1g00250|transcript|Afu1g00250-T|Coding||c.*396G>A|||||396|WARNING_TRANSCRIPT_INCOMPLETE,T|intergenic_region|MODIFIER|Afu1g00240-Afu1g00250|Afu1g00240-Afu1g00250|intergenic_region|Afu1g00240-Afu1g00250|||n.60513C>T||||||	GT:DP:RO:QR:AO:QA:GL	1/1:73:0:0:73:2635:-161.33,-21.9752,0
Chr1_A_fumigatus_Af293	60563	.	A	G	235.229	.	AB=0;ABP=0;AC=2;AF=1;AN=2;AO=22;CIGAR=1X;DP=23;DPB=23;DPRA=0;EPP=9.32731;EPPR=0;GTI=0;LEN=1;MEANALT=1;MQM=19.6818;MQMR=100;NS=1;NUMALT=1;ODDS=33.0242;PAIRED=0.0454545;PAIREDR=0;PAO=0;PQA=0;PQR=0;PRO=0;QA=758;QR=60;RO=0;RPL=22;RPP=50.7827;RPPR=5.18177;RPR=0;RUN=1;SAF=15;SAP=9.32731;SAR=7;SRF=0;SRP=5.18177;SRR=0;TYPE=snp;ANN=G|upstream_gene_variant|MODIFIER|Afu1g00230|Afu1g00230|transcript|Afu1g00230-T|Coding||c.-2508T>C|||||2508|,G|upstream_gene_variant|MODIFIER|Afu1g00240|Afu1g00240|transcript|Afu1g00240-T|Coding||c.-811T>C|||||811|WARNING_TRANSCRIPT_INCOMPLETE,G|downstream_gene_variant|MODIFIER|Afu1g00250|Afu1g00250|transcript|Afu1g00250-T|Coding||c.*346T>C|||||346|WARNING_TRANSCRIPT_INCOMPLETE,G|intergenic_region|MODIFIER|Afu1g00240-Afu1g00250|Afu1g00240-Afu1g00250|intergenic_region|Afu1g00240-Afu1g00250|||n.60563A>G||||||	GT:DP:RO:QR:AO:QA:GL	1/1:22:0:0:22:758:-32.9272,-6.62266,0
Chr1_A_fumigatus_Af293	64803	.	GGG	AGA	69.1395	.	AB=0;ABP=0;AC=2;AF=1;AN=2;AO=38;CIGAR=1X1M1X;DP=39;DPB=39;DPRA=0;EPP=3.23888;EPPR=0;GTI=0;LEN=3;MEANALT=1;MQM=5.23684;MQMR=0;NS=1;NUMALT=1;ODDS=15.92;PAIRED=0.184211;PAIREDR=0;PAO=1;PQA=34;PQR=0;PRO=0;QA=1355;QR=0;RO=0;RPL=1;RPP=77.0689;RPPR=0;RPR=37;RUN=1;SAF=21;SAP=3.9246;SAR=17;SRF=0;SRP=0;SRR=0;TYPE=complex;ANN=AGA|upstream_gene_variant|MODIFIER|Afu1g00250|Afu1g00250|transcript|Afu1g00250-T|Coding||c.-1559_-1557delCCCinsTCT|||||1557|WARNING_TRANSCRIPT_INCOMPLETE,AGA|intergenic_region|MODIFIER|Afu1g00250-Afu1g00270|Afu1g00250-Afu1g00270|intergenic_region|Afu1g00250-Afu1g00270|||n.64803_64805delGGGinsAGA||||||	GT:DP:RO:QR:AO:QA:GL	1/1:38:0:0:38:1355:-18.6664,-11.7402,0
Chr1_A_fumigatus_Af293	64810	.	CTTGTAG	ATTATCA	320.242	.	AB=0;ABP=0;AC=2;AF=1;AN=2;AO=44;CIGAR=1X2M1X1M2X;DP=45;DPB=49.8571;DPRA=0;EPP=3.20771;EPPR=0;GTI=0;LEN=7;MEANALT=1;MQM=7.43182;MQMR=0;NS=1;NUMALT=1;ODDS=69.761;PAIRED=0.204545;PAIREDR=0;PAO=9;PQA=272;PQR=0;PRO=0;QA=1566;QR=0;RO=0;RPL=3;RPP=74.2741;RPPR=0;RPR=41;RUN=1;SAF=24;SAP=3.79993;SAR=20;SRF=0;SRP=0;SRR=0;TYPE=complex;ANN=ATTATCA|upstream_gene_variant|MODIFIER|Afu1g00250|Afu1g00250|transcript|Afu1g00250-T|Coding||c.-1570_-1564delCTACAAGinsTGATAAT|||||1564|WARNING_TRANSCRIPT_INCOMPLETE,ATTATCA|intergenic_region|MODIFIER|Afu1g00250-Afu1g00270|Afu1g00250-Afu1g00270|intergenic_region|Afu1g00250-Afu1g00270|||n.64810_64816delCTTGTAGinsATTATCA||||||	GT:DP:RO:QR:AO:QA:GL	1/1:44:0:0:44:1566:-43.0886,-15.9546,0
Chr1_A_fumigatus_Af293	64879	.	C	T	1393.79	.	AB=0;ABP=0;AC=2;AF=1;AN=2;AO=110;CIGAR=1X;DP=111;DPB=111;DPRA=0;EPP=4.2737;EPPR=0;GTI=0;LEN=1;MEANALT=1;MQM=14.8909;MQMR=100;NS=1;NUMALT=1;ODDS=155.018;PAIRED=0.254545;PAIREDR=0;PAO=0;PQA=0;PQR=0;PRO=0;QA=4068;QR=60;RO=0;RPL=65;RPP=10.9066;RPPR=5.18177;RPR=45;RUN=1;SAF=64;SAP=9.40627;SAR=46;SRF=0;SRP=5.18177;SRR=0;TYPE=snp;ANN=T|upstream_gene_variant|MODIFIER|Afu1g00250|Afu1g00250|transcript|Afu1g00250-T|Coding||c.-1633G>A|||||1633|WARNING_TRANSCRIPT_INCOMPLETE,T|intergenic_region|MODIFIER|Afu1g00250-Afu1g00270|Afu1g00250-Afu1g00270|intergenic_region|Afu1g00250-Afu1g00270|||n.64879C>T||||||	GT:DP:RO:QR:AO:QA:GL	1/1:110:0:0:110:4068:-144.287,-33.1133,0
Chr1_A_fumigatus_Af293	64911	.	T	C	921.524	.	AB=0;ABP=0;AC=2;AF=1;AN=2;AO=73;CIGAR=1X;DP=74;DPB=74;DPRA=0;EPP=4.46786;EPPR=0;GTI=0;LEN=1;MEANALT=1;MQM=17.3836;MQMR=100;NS=1;NUMALT=1;ODDS=103.725;PAIRED=0.30137;PAIREDR=0;PAO=0;PQA=0;PQR=0;PRO=0;QA=2732;QR=60;RO=0;RPL=68;RPP=121.073;RPPR=5.18177;RPR=5;RUN=1;SAF=45;SAP=11.607;SAR=28;SRF=0;SRP=5.18177;SRR=0;TYPE=snp;ANN=C|upstream_gene_variant|MODIFIER|Afu1g00250|Afu1g00250|transcript|Afu1g00250-T|Coding||c.-1665A>G|||||1665|WARNING_TRANSCRIPT_INCOMPLETE,C|intergenic_region|MODIFIER|Afu1g00250-Afu1g00270|Afu1g00250-Afu1g00270|intergenic_region|Afu1g00250-Afu1g00270|||n.64911T>C||||||	GT:DP:RO:QR:AO:QA:GL	1/1:73:0:0:73:2732:-110.013,-21.9752,0
Chr1_A_fumigatus_Af293	64922	.	AGAAAG	GAAAAT	439.783	.	AB=0;ABP=0;AC=2;AF=1;AN=2;AO=53;CIGAR=2X3M1X;DP=56;DPB=61.6667;DPRA=0;EPP=3.05127;EPPR=0;GTI=0;LEN=6;MEANALT=2;MQM=13.3019;MQMR=0;NS=1;NUMALT=1;ODDS=48.0949;PAIRED=0.320755;PAIREDR=0;PAO=4;PQA=111;PQR=234;PRO=7;QA=1906;QR=0;RO=0;RPL=48;RPP=78.766;RPPR=0;RPR=5;RUN=1;SAF=31;SAP=6.32897;SAR=22;SRF=0;SRP=0;SRR=0;TYPE=complex;ANN=GAAAAT|upstream_gene_variant|MODIFIER|Afu1g00250|Afu1g00250|transcript|Afu1g00250-T|Coding||c.-1681_-1676delCTTTCTinsATTTTC|||||1676|WARNING_TRANSCRIPT_INCOMPLETE,GAAAAT|intergenic_region|MODIFIER|Afu1g00250-Afu1g00270|Afu1g00250-Afu1g00270|intergenic_region|Afu1g00250-Afu1g00270|||n.64922_64927delAGAAAGinsGAAAAT||||||	GT:DP:RO:QR:AO:QA:GL	1/1:55:0:0:53:1906:-55.7308,-3.83585,0
Chr1_A_fumigatus_Af293	64941	.	G	A	107.843	.	AB=0;ABP=0;AC=2;AF=1;AN=2;AO=26;CIGAR=1X;DP=27;DPB=27;DPRA=0;EPP=3.34437;EPPR=0;GTI=0;LEN=1;MEANALT=1;MQM=6.65385;MQMR=100;NS=1;NUMALT=1;ODDS=24.8317;PAIRED=0.384615;PAIREDR=0;PAO=0;PQA=0;PQR=0;PRO=0;QA=931;QR=60;RO=0;RPL=21;RPP=24.391;RPPR=5.18177;RPR=5;RUN=1;SAF=15;SAP=4.34659;SAR=11;SRF=0;SRP=5.18177;SRR=0;TYPE=snp;ANN=A|upstream_gene_variant|MODIFIER|Afu1g00250|Afu1g00250|transcript|Afu1g00250-T|Coding||c.-1695C>T|||||1695|WARNING_TRANSCRIPT_INCOMPLETE,A|intergenic_region|MODIFIER|Afu1g00250-Afu1g00270|Afu1g00250-Afu1g00270|intergenic_region|Afu1g00250-Afu1g00270|||n.64941G>A||||||	GT:DP:RO:QR:AO:QA:GL	1/1:26:0:0:26:931:-15.5737,-7.82678,0
Chr1_A_fumigatus_Af293	65172	.	G	A	52.4966	.	AB=0;ABP=0;AC=2;AF=1;AN=2;AO=53;CIGAR=1X;DP=54;DPB=54;DPRA=0;EPP=28.6173;EPPR=0;GTI=0;LEN=1;MEANALT=1;MQM=4.79245;MQMR=100;NS=1;NUMALT=1;ODDS=12.0878;PAIRED=0.283019;PAIREDR=0;PAO=0;PQA=0;PQR=0;PRO=0;QA=2048;QR=60;RO=0;RPL=3;RPP=93.5156;RPPR=5.18177;RPR=50;RUN=1;SAF=36;SAP=17.8009;SAR=17;SRF=0;SRP=5.18177;SRR=0;TYPE=snp;ANN=A|upstream_gene_variant|MODIFIER|Afu1g00250|Afu1g00250|transcript|Afu1g00250-T|Coding||c.-1926C>T|||||1926|WARNING_TRANSCRIPT_INCOMPLETE,A|intergenic_region|MODIFIER|Afu1g00250-Afu1g00270|Afu1g00250-Afu1g00270|intergenic_region|Afu1g00250-Afu1g00270|||n.65172G>A||||||	GT:DP:RO:QR:AO:QA:GL	1/1:53:0:0:53:2048:-22.8535,-15.9546,0
Chr1_A_fumigatus_Af293	65188	.	G	A	278.127	.	AB=0;ABP=0;AC=2;AF=1;AN=2;AO=72;CIGAR=1X;DP=73;DPB=73;DPRA=0;EPP=20.3821;EPPR=0;GTI=0;LEN=1;MEANALT=1;MQM=6.05556;MQMR=100;NS=1;NUMALT=1;ODDS=64.0412;PAIRED=0.277778;PAIREDR=0;PAO=0;PQA=0;PQR=0;PRO=0;QA=2690;QR=60;RO=0;RPL=19;RPP=37.8745;RPPR=5.18177;RPR=53;RUN=1;SAF=51;SAP=30.1537;SAR=21;SRF=0;SRP=5.18177;SRR=0;TYPE=snp;ANN=A|upstream_gene_variant|MODIFIER|Afu1g00250|Afu1g00250|transcript|Afu1g00250-T|Coding||c.-1942C>T|||||1942|WARNING_TRANSCRIPT_INCOMPLETE,A|intergenic_region|MODIFIER|Afu1g00250-Afu1g00270|Afu1g00250-Afu1g00270|intergenic_region|Afu1g00250-Afu1g00270|||n.65188G>A||||||	GT:DP:RO:QR:AO:QA:GL	1/1:72:0:0:72:2690:-38.9759,-21.6742,0
Chr1_A_fumigatus_Af293	65193	.	GCGGCG	TCAGCA	465.533	.	AB=0;ABP=0;AC=2;AF=1;AN=2;AO=80;CIGAR=1X1M1X2M1X;DP=81;DPB=85.3333;DPRA=0;EPP=11.8048;EPPR=0;GTI=0;LEN=6;MEANALT=1;MQM=6.25;MQMR=0;NS=1;NUMALT=1;ODDS=107.193;PAIRED=0.2875;PAIREDR=0;PAO=10;PQA=330;PQR=0;PRO=0;QA=2998;QR=0;RO=0;RPL=26;RPP=24.2907;RPPR=0;RPR=54;RUN=1;SAF=53;SAP=21.3592;SAR=27;SRF=0;SRP=0;SRR=0;TYPE=complex;ANN=TCAGCA|upstream_gene_variant|MODIFIER|Afu1g00250|Afu1g00250|transcript|Afu1g00250-T|Coding||c.-1952_-1947delCGCCGCinsTGCTGA|||||1947|WARNING_TRANSCRIPT_INCOMPLETE,TCAGCA|intergenic_region|MODIFIER|Afu1g00250-Afu1g00270|Afu1g00250-Afu1g00270|intergenic_region|Afu1g00250-Afu1g00270|||n.65193_65198delGCGGCGinsTCAGCA||||||	GT:DP:RO:QR:AO:QA:GL	1/1:80:0:0:80:2998:-54.5723,-27.0927,0
Chr1_A_fumigatus_Af293	65224	.	G	T	963.842	.	AB=0;ABP=0;AC=2;AF=1;AN=2;AO=122;CIGAR=1X;DP=123;DPB=123;DPRA=0;EPP=3.29508;EPPR=0;GTI=0;LEN=1;MEANALT=1;MQM=9.55738;MQMR=100;NS=1;NUMALT=1;ODDS=171.654;PAIRED=0.245902;PAIREDR=0;PAO=0;PQA=0;PQR=0;PRO=0;QA=4558;QR=60;RO=0;RPL=48;RPP=15.0424;RPPR=5.18177;RPR=74;RUN=1;SAF=83;SAP=37.4691;SAR=39;SRF=0;SRP=5.18177;SRR=0;TYPE=snp;ANN=T|upstream_gene_variant|MODIFIER|Afu1g00250|Afu1g00250|transcript|Afu1g00250-T|Coding||c.-1978C>A|||||1978|WARNING_TRANSCRIPT_INCOMPLETE,T|intergenic_region|MODIFIER|Afu1g00250-Afu1g00270|Afu1g00250-Afu1g00270|intergenic_region|Afu1g00250-Afu1g00270|||n.65224G>T||||||	GT:DP:RO:QR:AO:QA:GL	1/1:122:0:0:122:4558:-104.536,-36.7257,0
Chr1_A_fumigatus_Af293	65238	.	A	G	1121.35	.	AB=0;ABP=0;AC=2;AF=1;AN=2;AO=133;CIGAR=1X;DP=134;DPB=134;DPRA=0;EPP=4.98585;EPPR=0;GTI=0;LEN=1;MEANALT=1;MQM=10.0376;MQMR=100;NS=1;NUMALT=1;ODDS=186.903;PAIRED=0.24812;PAIREDR=0;PAO=0;PQA=0;PQR=0;PRO=0;QA=4852;QR=60;RO=0;RPL=54;RPP=13.2146;RPPR=5.18177;RPR=79;RUN=1;SAF=87;SAP=30.4558;SAR=46;SRF=0;SRP=5.18177;SRR=0;TYPE=snp;ANN=G|upstream_gene_variant|MODIFIER|Afu1g00250|Afu1g00250|transcript|Afu1g00250-T|Coding||c.-1992T>C|||||1992|WARNING_TRANSCRIPT_INCOMPLETE,G|intergenic_region|MODIFIER|Afu1g00250-Afu1g00270|Afu1g00250-Afu1g00270|intergenic_region|Afu1g00250-Afu1g00270|||n.65238A>G||||||	GT:DP:RO:QR:AO:QA:GL	1/1:133:0:0:133:4852:-119.6,-40.037,0
Chr1_A_fumigatus_Af293	65280	.	T	C	949.525	.	AB=0;ABP=0;AC=2;AF=1;AN=2;AO=105;CIGAR=1X;DP=107;DPB=107;DPRA=0;EPP=12.1305;EPPR=7.35324;GTI=0;LEN=1;MEANALT=1;MQM=11.1524;MQMR=61.5;NS=1;NUMALT=1;ODDS=141.609;PAIRED=0.304762;PAIREDR=0;PAO=0;PQA=0;PQR=0;PRO=0;QA=3917;QR=101;RO=1;RPL=74;RPP=41.2489;RPPR=7.35324;RPR=31;RUN=1;SAF=60;SAP=7.66346;SAR=45;SRF=1;SRP=3.0103;SRR=0;TYPE=snp;ANN=C|upstream_gene_variant|MODIFIER|Afu1g00250|Afu1g00250|transcript|Afu1g00250-T|Coding||c.-2034A>G|||||2034|WARNING_TRANSCRIPT_INCOMPLETE,C|intergenic_region|MODIFIER|Afu1g00250-Afu1g00270|Afu1g00250-Afu1g00270|intergenic_region|Afu1g00250-Afu1g00270|||n.65280T>C||||||	GT:DP:RO:QR:AO:QA:GL	1/1:106:1:41:105:3917:-102.649,-29.616,0
Chr1_A_fumigatus_Af293	65286	.	A	G	888.044	.	AB=0;ABP=0;AC=2;AF=1;AN=2;AO=97;CIGAR=1X;DP=98;DPB=98;DPRA=0;EPP=6.79359;EPPR=0;GTI=0;LEN=1;MEANALT=1;MQM=11.3608;MQMR=100;NS=1;NUMALT=1;ODDS=136.996;PAIRED=0.278351;PAIREDR=0;PAO=0;PQA=0;PQR=0;PRO=0;QA=3576;QR=60;RO=0;RPL=73;RPP=56.7598;RPPR=5.18177;RPR=24;RUN=1;SAF=55;SAP=6.79359;SAR=42;SRF=0;SRP=5.18177;SRR=0;TYPE=snp;ANN=G|upstream_gene_variant|MODIFIER|Afu1g00250|Afu1g00250|transcript|Afu1g00250-T|Coding||c.-2040T>C|||||2040|WARNING_TRANSCRIPT_INCOMPLETE,G|intergenic_region|MODIFIER|Afu1g00250-Afu1g00270|Afu1g00250-Afu1g00270|intergenic_region|Afu1g00250-Afu1g00270|||n.65286A>G||||||	GT:DP:RO:QR:AO:QA:GL	1/1:97:0:0:97:3576:-98.4005,-29.1999,0
Chr1_A_fumigatus_Af293	65295	.	T	C	776.323	.	AB=0;ABP=0;AC=2;AF=1;AN=2;AO=89;CIGAR=1X;DP=90;DPB=90;DPRA=0;EPP=11.8182;EPPR=0;GTI=0;LEN=1;MEANALT=1;MQM=11.4382;MQMR=100;NS=1;NUMALT=1;ODDS=125.906;PAIRED=0.258427;PAIREDR=0;PAO=0;PQA=0;PQR=0;PRO=0;QA=3249;QR=60;RO=0;RPL=72;RPP=76.816;RPPR=5.18177;RPR=17;RUN=1;SAF=53;SAP=10.0615;SAR=36;SRF=0;SRP=5.18177;SRR=0;TYPE=snp;ANN=C|upstream_gene_variant|MODIFIER|Afu1g00250|Afu1g00250|transcript|Afu1g00250-T|Coding||c.-2049A>G|||||2049|WARNING_TRANSCRIPT_INCOMPLETE,C|intergenic_region|MODIFIER|Afu1g00250-Afu1g00270|Afu1g00250-Afu1g00270|intergenic_region|Afu1g00250-Afu1g00270|||n.65295T>C||||||	GT:DP:RO:QR:AO:QA:GL	1/1:89:0:0:89:3249:-90.2713,-26.7917,0
Chr1_A_fumigatus_Af293	65319	.	G	A	323.55	.	AB=0;ABP=0;AC=2;AF=1;AN=2;AO=57;CIGAR=1X;DP=58;DPB=58;DPRA=0;EPP=3.9627;EPPR=0;GTI=0;LEN=1;MEANALT=1;MQM=7.57895;MQMR=100;NS=1;NUMALT=1;ODDS=74.5001;PAIRED=0.280702;PAIREDR=0;PAO=0;PQA=0;PQR=0;PRO=0;QA=2098;QR=60;RO=0;RPL=43;RPP=35.049;RPPR=5.18177;RPR=14;RUN=1;SAF=31;SAP=3.9627;SAR=26;SRF=0;SRP=5.18177;SRR=0;TYPE=snp;ANN=A|upstream_gene_variant|MODIFIER|Afu1g00250|Afu1g00250|transcript|Afu1g00250-T|Coding||c.-2073C>T|||||2073|WARNING_TRANSCRIPT_INCOMPLETE,A|intergenic_region|MODIFIER|Afu1g00250-Afu1g00270|Afu1g00250-Afu1g00270|intergenic_region|Afu1g00250-Afu1g00270|||n.65319G>A||||||	GT:DP:RO:QR:AO:QA:GL	1/1:57:0:0:57:2098:-38.7707,-17.1587,0
Chr1_A_fumigatus_Af293	65329	.	T	C	217.948	.	AB=0;ABP=0;AC=2;AF=1;AN=2;AO=47;CIGAR=1X;DP=48;DPB=48;DPRA=0;EPP=3.0565;EPPR=0;GTI=0;LEN=1;MEANALT=1;MQM=6.31915;MQMR=100;NS=1;NUMALT=1;ODDS=50.1843;PAIRED=0.319149;PAIREDR=0;PAO=0;PQA=0;PQR=0;PRO=0;QA=1731;QR=60;RO=0;RPL=34;RPP=23.3852;RPPR=5.18177;RPR=13;RUN=1;SAF=22;SAP=3.42611;SAR=25;SRF=0;SRP=5.18177;SRR=0;TYPE=snp;ANN=C|upstream_gene_variant|MODIFIER|Afu1g00250|Afu1g00250|transcript|Afu1g00250-T|Coding||c.-2083A>G|||||2083|WARNING_TRANSCRIPT_INCOMPLETE,C|intergenic_region|MODIFIER|Afu1g00250-Afu1g00270|Afu1g00250-Afu1g00270|intergenic_region|Afu1g00250-Afu1g00270|||n.65329T>C||||||	GT:DP:RO:QR:AO:QA:GL	1/1:47:0:0:47:1731:-26.713,-14.1484,0
Chr1_A_fumigatus_Af293	65338	.	G	T	121.354	.	AB=0;ABP=0;AC=2;AF=1;AN=2;AO=30;CIGAR=1X;DP=31;DPB=31;DPRA=0;EPP=3.29983;EPPR=0;GTI=0;LEN=1;MEANALT=1;MQM=5.66667;MQMR=100;NS=1;NUMALT=1;ODDS=27.9429;PAIRED=0.366667;PAIREDR=0;PAO=0;PQA=0;PQR=0;PRO=0;QA=1102;QR=60;RO=0;RPL=19;RPP=7.64277;RPPR=5.18177;RPR=11;RUN=1;SAF=13;SAP=4.16842;SAR=17;SRF=0;SRP=5.18177;SRR=0;TYPE=snp;ANN=T|upstream_gene_variant|MODIFIER|Afu1g00250|Afu1g00250|transcript|Afu1g00250-T|Coding||c.-2092C>A|||||2092|WARNING_TRANSCRIPT_INCOMPLETE,T|intergenic_region|MODIFIER|Afu1g00250-Afu1g00270|Afu1g00250-Afu1g00270|intergenic_region|Afu1g00250-Afu1g00270|||n.65338G>T||||||	GT:DP:RO:QR:AO:QA:GL	1/1:30:0:0:30:1102:-15.2498,-9.0309,0
Chr1_A_fumigatus_Af293	65349	.	GC	AT	52.3834	.	AB=0;ABP=0;AC=2;AF=1;AN=2;AO=21;CIGAR=2X;DP=22;DPB=21.5;DPRA=0;EPP=3.94093;EPPR=0;GTI=0;LEN=2;MEANALT=1;MQM=5.38095;MQMR=0;NS=1;NUMALT=1;ODDS=12.0617;PAIRED=0.333333;PAIREDR=0;PAO=0;PQA=0;PQR=0;PRO=0;QA=753;QR=0;RO=0;RPL=18;RPP=26.2761;RPPR=0;RPR=3;RUN=1;SAF=9;SAP=3.94093;SAR=12;SRF=0;SRP=0;SRR=0;TYPE=mnp;ANN=AT|upstream_gene_variant|MODIFIER|Afu1g00250|Afu1g00250|transcript|Afu1g00250-T|Coding||c.-2104_-2103delGCinsAT|||||2103|WARNING_TRANSCRIPT_INCOMPLETE,AT|intergenic_region|MODIFIER|Afu1g00250-Afu1g00270|Afu1g00250-Afu1g00270|intergenic_region|Afu1g00250-Afu1g00270|||n.65349_65350delGCinsAT||||||	GT:DP:RO:QR:AO:QA:GL	1/1:21:0:0:21:753:-10.1429,-6.32163,0
Chr1_A_fumigatus_Af293	65755	.	A	T	82.6879	.	AB=0;ABP=0;AC=2;AF=1;AN=2;AO=25;CIGAR=1X;DP=27;DPB=27;DPRA=0;EPP=3.09716;EPPR=0;GTI=0;LEN=1;MEANALT=2;MQM=7.2;MQMR=100;NS=1;NUMALT=1;ODDS=19.0396;PAIRED=0.08;PAIREDR=0;PAO=0;PQA=0;PQR=0;PRO=0;QA=868;QR=60;RO=0;RPL=1;RPP=48.9587;RPPR=5.18177;RPR=24;RUN=1;SAF=13;SAP=3.09716;SAR=12;SRF=0;SRP=5.18177;SRR=0;TYPE=snp;ANN=T|upstream_gene_variant|MODIFIER|Afu1g00250|Afu1g00250|transcript|Afu1g00250-T|Coding||c.-2509T>A|||||2509|WARNING_TRANSCRIPT_INCOMPLETE,T|intergenic_region|MODIFIER|Afu1g00250-Afu1g00270|Afu1g00250-Afu1g00270|intergenic_region|Afu1g00250-Afu1g00270|||n.65755A>T||||||	GT:DP:RO:QR:AO:QA:GL	1/1:26:0:0:25:868:-16.016,-7.52575,0
Chr1_A_fumigatus_Af293	65766	.	C	G	365.483	.	AB=0;ABP=0;AC=2;AF=1;AN=2;AO=44;CIGAR=1X;DP=45;DPB=45;DPRA=0;EPP=4.78696;EPPR=0;GTI=0;LEN=1;MEANALT=1;MQM=12.7727;MQMR=100;NS=1;NUMALT=1;ODDS=63.5227;PAIRED=0.0681818;PAIREDR=0;PAO=0;PQA=0;PQR=0;PRO=0;QA=1610;QR=60;RO=0;RPL=1;RPP=90.0666;RPPR=5.18177;RPR=43;RUN=1;SAF=20;SAP=3.79993;SAR=24;SRF=0;SRP=5.18177;SRR=0;TYPE=snp;ANN=G|upstream_gene_variant|MODIFIER|Afu1g00250|Afu1g00250|transcript|Afu1g00250-T|Coding||c.-2520G>C|||||2520|WARNING_TRANSCRIPT_INCOMPLETE,G|intergenic_region|MODIFIER|Afu1g00250-Afu1g00270|Afu1g00250-Afu1g00270|intergenic_region|Afu1g00250-Afu1g00270|||n.65766C>G||||||	GT:DP:RO:QR:AO:QA:GL	1/1:44:0:0:44:1610:-50.2461,-13.2453,0
Chr1_A_fumigatus_Af293	65793	.	A	G	1014.59	.	AB=0;ABP=0;AC=2;AF=1;AN=2;AO=79;CIGAR=1X;DP=81;DPB=81;DPRA=0;EPP=9.19487;EPPR=0;GTI=0;LEN=1;MEANALT=2;MQM=17.1646;MQMR=100;NS=1;NUMALT=1;ODDS=112.043;PAIRED=0.0759494;PAIREDR=0;PAO=0;PQA=0;PQR=0;PRO=0;QA=2972;QR=60;RO=0;RPL=5;RPP=133.876;RPPR=5.18177;RPR=74;RUN=1;SAF=33;SAP=7.6556;SAR=46;SRF=0;SRP=5.18177;SRR=0;TYPE=snp;ANN=G|upstream_gene_variant|MODIFIER|Afu1g00250|Afu1g00250|transcript|Afu1g00250-T|Coding||c.-2547T>C|||||2547|WARNING_TRANSCRIPT_INCOMPLETE,G|intergenic_region|MODIFIER|Afu1g00250-Afu1g00270|Afu1g00250-Afu1g00270|intergenic_region|Afu1g00250-Afu1g00270|||n.65793A>G||||||	GT:DP:RO:QR:AO:QA:GL	1/1:80:0:0:79:2972:-121.059,-23.7814,0
Chr1_A_fumigatus_Af293	65803	.	TCGG	ACGA	1765.28	.	AB=0;ABP=0;AC=2;AF=1;AN=2;AO=96;CIGAR=1X2M1X;DP=98;DPB=101;DPRA=0;EPP=13.9581;EPPR=0;GTI=0;LEN=4;MEANALT=2;MQM=20.8646;MQMR=0;NS=1;NUMALT=1;ODDS=140.462;PAIRED=0.0729167;PAIREDR=0;PAO=7;PQA=235;PQR=0;PRO=0;QA=3515;QR=0;RO=0;RPL=25;RPP=50.8732;RPPR=0;RPR=71;RUN=1;SAF=38;SAP=12.0581;SAR=58;SRF=0;SRP=0;SRR=0;TYPE=complex;ANN=ACGA|upstream_gene_variant|MODIFIER|Afu1g00250|Afu1g00250|transcript|Afu1g00250-T|Coding||c.-2560_-2557delCCGAinsTCGT|||||2557|WARNING_TRANSCRIPT_INCOMPLETE,ACGA|intergenic_region|MODIFIER|Afu1g00250-Afu1g00270|Afu1g00250-Afu1g00270|intergenic_region|Afu1g00250-Afu1g00270|||n.65803_65806delTCGGinsACGA||||||	GT:DP:RO:QR:AO:QA:GL	1/1:97:0:0:96:3515:-186.727,-31.0061,0
Chr1_A_fumigatus_Af293	65813	.	C	T	2208.63	.	AB=0;ABP=0;AC=2;AF=1;AN=2;AO=118;CIGAR=1X;DP=119;DPB=119;DPRA=0;EPP=13.61;EPPR=0;GTI=0;LEN=1;MEANALT=1;MQM=23.6186;MQMR=100;NS=1;NUMALT=1;ODDS=166.108;PAIRED=0.0847458;PAIREDR=0;PAO=0;PQA=0;PQR=0;PRO=0;QA=4385;QR=60;RO=0;RPL=37;RPP=38.6372;RPPR=5.18177;RPR=81;RUN=1;SAF=46;SAP=15.4503;SAR=72;SRF=0;SRP=5.18177;SRR=0;TYPE=snp;ANN=T|upstream_gene_variant|MODIFIER|Afu1g00250|Afu1g00250|transcript|Afu1g00250-T|Coding||c.-2567G>A|||||2567|WARNING_TRANSCRIPT_INCOMPLETE,T|intergenic_region|MODIFIER|Afu1g00250-Afu1g00270|Afu1g00250-Afu1g00270|intergenic_region|Afu1g00250-Afu1g00270|||n.65813C>T||||||	GT:DP:RO:QR:AO:QA:GL	1/1:118:0:0:118:4385:-230.188,-35.5215,0
Chr1_A_fumigatus_Af293	65906	.	G	A	1794.94	.	AB=0;ABP=0;AC=2;AF=1;AN=2;AO=109;CIGAR=1X;DP=110;DPB=110;DPRA=0;EPP=7.4927;EPPR=0;GTI=0;LEN=1;MEANALT=1;MQM=21.0917;MQMR=100;NS=1;NUMALT=1;ODDS=153.632;PAIRED=0.137615;PAIREDR=0;PAO=0;PQA=0;PQR=0;PRO=0;QA=4131;QR=60;RO=0;RPL=80;RPP=54.8268;RPPR=5.18177;RPR=29;RUN=1;SAF=50;SAP=4.62396;SAR=59;SRF=0;SRP=5.18177;SRR=0;TYPE=snp;ANN=A|upstream_gene_variant|MODIFIER|Afu1g00250|Afu1g00250|transcript|Afu1g00250-T|Coding||c.-2660C>T|||||2660|WARNING_TRANSCRIPT_INCOMPLETE,A|intergenic_region|MODIFIER|Afu1g00250-Afu1g00270|Afu1g00250-Afu1g00270|intergenic_region|Afu1g00250-Afu1g00270|||n.65906G>A||||||	GT:DP:RO:QR:AO:QA:GL	1/1:109:0:0:109:4131:-188.789,-32.8123,0
Chr1_A_fumigatus_Af293	65910	.	CGGA	CA	1374.13	.	AB=0;ABP=0;AC=2;AF=1;AN=2;AO=93;CIGAR=1M2D1M;DP=96;DPB=52;DPRA=0;EPP=6.95631;EPPR=0;GTI=0;LEN=2;MEANALT=2;MQM=18.043;MQMR=0;NS=1;NUMALT=1;ODDS=139.076;PAIRED=0.16129;PAIREDR=0;PAO=6.5;PQA=172.5;PQR=45.5;PRO=1.5;QA=3414;QR=0;RO=0;RPL=73;RPP=68.5981;RPPR=0;RPR=20;RUN=1;SAF=46;SAP=3.03365;SAR=47;SRF=0;SRP=0;SRR=0;TYPE=del;ANN=CA|upstream_gene_variant|MODIFIER|Afu1g00250|Afu1g00250|transcript|Afu1g00250-T|Coding||c.-2666_-2665delCC|||||2665|WARNING_TRANSCRIPT_INCOMPLETE,CA|intergenic_region|MODIFIER|Afu1g00250-Afu1g00270|Afu1g00250-Afu1g00270|intergenic_region|Afu1g00250-Afu1g00270|||n.65911_65912delGG||||||	GT:DP:RO:QR:AO:QA:GL	1/1:95:0:0:93:3414:-147.942,-31.3071,0
Chr1_A_fumigatus_Af293	65937	.	AA	TT	633.816	.	AB=0;ABP=0;AC=2;AF=1;AN=2;AO=83;CIGAR=2X;DP=84;DPB=84.5;DPRA=0;EPP=4.29225;EPPR=0;GTI=0;LEN=2;MEANALT=1;MQM=8.56627;MQMR=0;NS=1;NUMALT=1;ODDS=118.974;PAIRED=0.192771;PAIREDR=0;PAO=2;PQA=67;PQR=0;PRO=0;QA=3030;QR=0;RO=0;RPL=47;RPP=6.17594;RPPR=0;RPR=36;RUN=1;SAF=46;SAP=5.12945;SAR=37;SRF=0;SRP=0;SRR=0;TYPE=mnp;ANN=TT|upstream_gene_variant|MODIFIER|Afu1g00250|Afu1g00250|transcript|Afu1g00250-T|Coding||c.-2692_-2691delTTinsAA|||||2691|WARNING_TRANSCRIPT_INCOMPLETE,TT|intergenic_region|MODIFIER|Afu1g00250-Afu1g00270|Afu1g00250-Afu1g00270|intergenic_region|Afu1g00250-Afu1g00270|||n.65937_65938delAAinsTT||||||	GT:DP:RO:QR:AO:QA:GL	1/1:83:0:0:83:3030:-67.2086,-25.5876,0
Chr1_A_fumigatus_Af293	65946	.	T	A	490.877	.	AB=0;ABP=0;AC=2;AF=1;AN=2;AO=88;CIGAR=1X;DP=89;DPB=89;DPRA=0;EPP=5.47788;EPPR=0;GTI=0;LEN=1;MEANALT=1;MQM=6.88636;MQMR=100;NS=1;NUMALT=1;ODDS=113.029;PAIRED=0.227273;PAIREDR=0;PAO=0;PQA=0;PQR=0;PRO=0;QA=3125;QR=60;RO=0;RPL=43;RPP=3.109;RPPR=5.18177;RPR=45;RUN=1;SAF=50;SAP=6.56362;SAR=38;SRF=0;SRP=5.18177;SRR=0;TYPE=snp;ANN=A|upstream_gene_variant|MODIFIER|Afu1g00250|Afu1g00250|transcript|Afu1g00250-T|Coding||c.-2700A>T|||||2700|WARNING_TRANSCRIPT_INCOMPLETE,A|intergenic_region|MODIFIER|Afu1g00250-Afu1g00270|Afu1g00250-Afu1g00270|intergenic_region|Afu1g00250-Afu1g00270|||n.65946T>A||||||	GT:DP:RO:QR:AO:QA:GL	1/1:88:0:0:88:3125:-52.9089,-26.4906,0
Chr1_A_fumigatus_Af293	65960	.	T	G	438.957	.	AB=0;ABP=0;AC=2;AF=1;AN=2;AO=80;CIGAR=1X;DP=81;DPB=81;DPRA=0;EPP=3.11887;EPPR=0;GTI=0;LEN=1;MEANALT=1;MQM=7.0875;MQMR=100;NS=1;NUMALT=1;ODDS=101.074;PAIRED=0.2625;PAIREDR=0;PAO=0;PQA=0;PQR=0;PRO=0;QA=2895;QR=60;RO=0;RPL=23;RPP=34.3881;RPPR=5.18177;RPR=57;RUN=1;SAF=46;SAP=6.91895;SAR=34;SRF=0;SRP=5.18177;SRR=0;TYPE=snp;ANN=G|upstream_gene_variant|MODIFIER|Afu1g00250|Afu1g00250|transcript|Afu1g00250-T|Coding||c.-2714A>C|||||2714|WARNING_TRANSCRIPT_INCOMPLETE,G|intergenic_region|MODIFIER|Afu1g00250-Afu1g00270|Afu1g00250-Afu1g00270|intergenic_region|Afu1g00250-Afu1g00270|||n.65960T>G||||||	GT:DP:RO:QR:AO:QA:GL	1/1:80:0:0:80:2895:-50.6437,-24.0824,0
Chr1_A_fumigatus_Af293	65971	.	A	G	399.694	.	AB=0;ABP=0;AC=2;AF=1;AN=2;AO=68;CIGAR=1X;DP=69;DPB=69;DPRA=0;EPP=13.3567;EPPR=0;GTI=0;LEN=1;MEANALT=1;MQM=7.44118;MQMR=100;NS=1;NUMALT=1;ODDS=92.033;PAIRED=0.294118;PAIREDR=0;PAO=0;PQA=0;PQR=0;PRO=0;QA=2476;QR=60;RO=0;RPL=25;RPP=13.3567;RPPR=5.18177;RPR=43;RUN=1;SAF=38;SAP=5.05404;SAR=30;SRF=0;SRP=5.18177;SRR=0;TYPE=snp;ANN=G|upstream_gene_variant|MODIFIER|Afu1g00250|Afu1g00250|transcript|Afu1g00250-T|Coding||c.-2725T>C|||||2725|WARNING_TRANSCRIPT_INCOMPLETE,G|intergenic_region|MODIFIER|Afu1g00250-Afu1g00270|Afu1g00250-Afu1g00270|intergenic_region|Afu1g00250-Afu1g00270|||n.65971A>G||||||	GT:DP:RO:QR:AO:QA:GL	1/1:68:0:0:68:2476:-45.2819,-20.47,0
Chr1_A_fumigatus_Af293	66001	.	A	G	305.946	.	AB=0;ABP=0;AC=2;AF=1;AN=2;AO=61;CIGAR=1X;DP=62;DPB=62;DPRA=0;EPP=4.7546;EPPR=0;GTI=0;LEN=1;MEANALT=1;MQM=7.78689;MQMR=100;NS=1;NUMALT=1;ODDS=70.4467;PAIRED=0.295082;PAIREDR=0;PAO=0;PQA=0;PQR=0;PRO=0;QA=2248;QR=60;RO=0;RPL=54;RPP=81.6461;RPPR=5.18177;RPR=7;RUN=1;SAF=33;SAP=3.90025;SAR=28;SRF=0;SRP=5.18177;SRR=0;TYPE=snp;ANN=G|upstream_gene_variant|MODIFIER|Afu1g00250|Afu1g00250|transcript|Afu1g00250-T|Coding||c.-2755T>C|||||2755|WARNING_TRANSCRIPT_INCOMPLETE,G|intergenic_region|MODIFIER|Afu1g00250-Afu1g00270|Afu1g00250-Afu1g00270|intergenic_region|Afu1g00250-Afu1g00270|||n.66001A>G||||||	GT:DP:RO:QR:AO:QA:GL	1/1:61:0:0:61:2248:-42.5623,-18.3628,0
[truncated: 60,948,619 more chars]
