# Supplementary material for: Revealing the Virulence Potential of Clinical and Environmental Aspergillus fumigatus Isolates Using Whole-Genome Sequencing
Source: Front Microbiol. 2019 Sep 4;10:1970. doi: 10.3389/fmicb.2019.01970 (PMC6737835; doi:10.3389/fmicb.2019.01970)
Supplement: Supplementary file 8 [file Table_2.XLSX]

## Sheet: Hoja1
Supplementary Table 4. Examples of variations in virulence related genes.
Virulence related gene	Isolate	Chromosome number	Position	REF	ALT	Annotation	Annotation_Impact	Gene_name	Feature_type	Transcript_Biotype	HGVS.c	HGVS.p	cDNA.pos/cDNA.length	CDS.pos/CDS.length	AA.pos/AA.length
thtA	B5233	Chr1_A_fumigatus_Af293	1148768	A	G	missense_variant	MODERATE	Afu1g03992	transcript	Coding	c.3698T>C	p.Leu1233Pro	4385/4717	3698/3854	1233/1283
		Chr1_A_fumigatus_Af293	1149008	A	G	missense_variant	MODERATE	Afu1g03992	transcript	Coding	c.3458T>C	p.Met1153Thr	4145/4717	3458/3854	1153/1283
		Chr1_A_fumigatus_Af293	1149189	G	A	missense_variant	MODERATE	Afu1g03992	transcript	Coding	c.3277C>T	p.Pro1093Ser	3964/4717	3277/3854	1093/1283
	P1MR	Chr1_A_fumigatus_Af293	1148768	A	G	missense_variant	MODERATE	Afu1g03992	transcript	Coding	c.3698T>C	p.Leu1233Pro	4385/4717	3698/3854	1233/1283
		Chr1_A_fumigatus_Af293	1149008	A	G	missense_variant	MODERATE	Afu1g03992	transcript	Coding	c.3458T>C	p.Met1153Thr	4145/4717	3458/3854	1153/1283
	P1MS	Chr1_A_fumigatus_Af293	1148768	A	G	missense_variant	MODERATE	Afu1g03992	transcript	Coding	c.3698T>C	p.Leu1233Pro	4385/4717	3698/3854	1233/1283
		Chr1_A_fumigatus_Af293	1149008	A	G	missense_variant	MODERATE	Afu1g03992	transcript	Coding	c.3458T>C	p.Met1153Thr	4145/4717	3458/3854	1153/1283
		Chr1_A_fumigatus_Af293	1149638	G	A	missense_variant	MODERATE	Afu1g03992	transcript	Coding	c.2828C>T	p.Ala943Val	3515/4717	2828/3854	943/1283
		Chr1_A_fumigatus_Af293	1150394	G	A	missense_variant	MODERATE	Afu1g03992	transcript	Coding	c.2188C>T	p.Leu730Phe	2875/4717	2188/3854	730/1283
		Chr1_A_fumigatus_Af293	1151572	C	A	missense_variant	MODERATE	Afu1g03992	transcript	Coding	c.1010G>T	p.Ser337Ile	1697/4717	1010/3854	337/1283
	P2CS	Chr1_A_fumigatus_Af293	1148768	A	G	missense_variant	MODERATE	Afu1g03992	transcript	Coding	c.3698T>C	p.Leu1233Pro	4385/4717	3698/3854	1233/1283
		Chr1_A_fumigatus_Af293	1149008	A	G	missense_variant	MODERATE	Afu1g03992	transcript	Coding	c.3458T>C	p.Met1153Thr	4145/4717	3458/3854	1153/1283
		Chr1_A_fumigatus_Af293	1153362	C	T	5_prime_UTR_variant	MODIFIER	Afu1g03992	transcript	Coding	c.-598G>A
		Chr1_A_fumigatus_Af293	1149189	G	A	missense_variant	MODERATE	Afu1g03992	transcript	Coding	c.3277C>T	p.Pro1093Ser	3964/4717	3277/3854	1093/1283
	08-19-02-30 Dutch environmental	Chr1_A_fumigatus_Af293	1148768	A	G	missense_variant	MODERATE	Afu1g03992	transcript	Coding	c.3698T>C	p.Leu1233Pro	4385/4717	3698/3854	1153/1283
		Chr1_A_fumigatus_Af293	1149008	A	G	missense_variant	MODERATE	Afu1g03992	transcript	Coding	c.3458T>C	p.Met1153Thr	4145/4717	3458/3854	710/1283
		Chr1_A_fumigatus_Af293	1150454	G	A	stop_gained	HIGH	Afu1g03992	transcript	Coding	c.2128C>T	p.Arg710*	2815/4717	2128/3854	91/1283
		Chr1_A_fumigatus_Af293	1152425	G	T	missense_variant	MODERATE	Afu1g03992	transcript	Coding	c.272C>A	p.Ser91Tyr	959/4717	272/3854
	08-19-02-46 Dutch envornmenatal	Chr1_A_fumigatus_Af293	1148768	A	G	missense_variant	MODERATE	Afu1g03992	transcript	Coding	c.3698T>C	p.Leu1233Pro	4385/4717	3698/3854	1153/1283
		Chr1_A_fumigatus_Af293	1149008	A	G	missense_variant	MODERATE	Afu1g03992	transcript	Coding	c.3458T>C	p.Met1153Thr	4145/4717	3458/3854
pmt1	B5233	Chr3_A_fumigatus_Af293	1592149	A	G	synonymous_variant	LOW	Afu3g06450	transcript	Coding	c.414A>G	p.Glu138Glu	743/3170	414/2841
	P1MR	Chr3_A_fumigatus_Af293	1597066	G	A	missense_variant	MODERATE	Afu3g06470	transcript	Coding	c.442G>A	p.Gly148Ser	892/2759	442/1824
	P1MS	-
	P2CS	Chr3_A_fumigatus_Af293	1591436	C	T	5_prime_UTR_variant	MODIFIER	Afu3g06450	transcript	Coding	c.-232C>T				775/946
		Chr3_A_fumigatus_Af293	1594250	C	T	synonymous_variant	LOW	Afu3g06450	transcript	Coding	c.2325C>T	p.Leu775Leu	2654/3170	2325/2841
	08-19-02-30 Dutch environmental	Chr3_A_fumigatus_Af293	1591436	C	T	5_prime_UTR_variant	MODIFIER	Afu3g06450	transcript	Coding	c.-232C>T				775/946
		Chr3_A_fumigatus_Af293	1594250	C	T	synonymous_variant	LOW	Afu3g06450	transcript	Coding	c.2325C>T	p.Leu775Leu	2654/3170	2325/2841
	08-19-02-46 Dutch envornmenatal	Chr3_A_fumigatus_Af293	1591919	C	T	synonymous_variant	LOW	Afu3g06450	transcript	Coding	c.252C>T	p.Phe84Phe	581/3170	252/2841	138/946
		Chr3_A_fumigatus_Af293	1592149	A	G	synonymous_variant	LOW	Afu3g06450	transcript	Coding	c.414A>G	p.Glu138Glu	743/3170	414/2841
rodB	B5233	Chr1_A_fumigatus_Af293	4718702	T	C	upstream_gene_variant	MODIFIER	Afu1g17250	transcript	Coding	c.-2771A>G
		Chr1_A_fumigatus_Af293	4719074	A	G	upstream_gene_variant	MODIFIER	Afu1g17250	transcript	Coding	c.-3143T>C
		Chr1_A_fumigatus_Af293	4719228	A	G	upstream_gene_variant	MODIFIER	Afu1g17250	transcript	Coding	c.-3297T>C
		Chr1_A_fumigatus_Af293	4719412	TGG	TGGG	upstream_gene_variant	MODIFIER	Afu1g17250	transcript	Coding	c.-3484_-3483insC
		Chr1_A_fumigatus_Af293	4719456	C	T	upstream_gene_variant	MODIFIER	Afu1g17250	transcript	Coding	c.-3525G>A
		Chr1_A_fumigatus_Af293	4719642	C	T	upstream_gene_variant	MODIFIER	Afu1g17250	transcript	Coding	c.-3711G>A
		Chr1_A_fumigatus_Af293	4719675	G	C	upstream_gene_variant	MODIFIER	Afu1g17250	transcript	Coding	c.-3744C>G
	P1MR	-
	P1MS	-
	P2CS	-
	08-19-02-30 Dutch environmental	Chr1_A_fumigatus_Af293	4719229	ACCCCCCCCCT	ACCCCCCCCCCT	upstream_gene_variant	MODIFIER	Afu1g17250	transcript	Coding	c.-3308_-3307insG
	08-19-02-46 Dutch envornmenatal	Chr1_A_fumigatus_Af293	4715857	A	G	synonymous_variant	LOW	Afu1g17250	transcript	Coding	c.75T>C	p.Pro25Pro	588/1221	75/552
cat1	B5233	Chr3_A_fumigatus_Af293	562875	T	G	5_prime_UTR_variant	MODIFIER	Afu3g02270	transcript	Coding	c.-701T>G
		Chr3_A_fumigatus_Af293	562995	G	A	5_prime_UTR_variant	MODIFIER	Afu3g02270	transcript	Coding	c.-581G>A
		Chr3_A_fumigatus_Af293	563334	T	C	5_prime_UTR_variant	MODIFIER	Afu3g02270	transcript	Coding	c.-242T>C
		Chr3_A_fumigatus_Af293	563361	C	T	5_prime_UTR_variant	MODIFIER	Afu3g02270	transcript	Coding	c.-215C>T				58/728
		Chr3_A_fumigatus_Af293	563749	C	T	synonymous_variant	LOW	Afu3g02270	transcript	Coding	c.174C>T	p.Asp58Asp	1325/3514	174/2187	148/728
		Chr3_A_fumigatus_Af293	564085	T	C	synonymous_variant	LOW	Afu3g02270	transcript	Coding	c.444T>C	p.Gly148Gly	1595/3514	444/2187
		Chr3_A_fumigatus_Af293	564166	TT	AC	upstream_gene_variant	MODIFIER	Afu3g02280	transcript	Coding	c.-2978_-2977delTTinsAC				207/728
		Chr3_A_fumigatus_Af293	564311	C	G	synonymous_variant	LOW	Afu3g02270	transcript	Coding	c.621C>G	p.Ala207Ala	1772/3514	621/2187	513/728
		Chr3_A_fumigatus_Af293	565429	G	A	synonymous_variant	LOW	Afu3g02270	transcript	Coding	c.1539G>A	p.Val513Val	2690/3514	1539/2187
	P1MR	Chr3_A_fumigatus_Af293	562633	T	C	5_prime_UTR_variant	MODIFIER	Afu3g02270	transcript	Coding	c.-943T>C
		Chr3_A_fumigatus_Af293	562875	T	G	5_prime_UTR_variant	MODIFIER	Afu3g02270	transcript	Coding	c.-701T>G
		Chr3_A_fumigatus_Af293	562921	G	A	5_prime_UTR_variant	MODIFIER	Afu3g02270	transcript	Coding	c.-655G>A
		Chr3_A_fumigatus_Af293	562995	G	A	5_prime_UTR_variant	MODIFIER	Afu3g02270	transcript	Coding	c.-581G>A
		Chr3_A_fumigatus_Af293	563334	T	C	5_prime_UTR_variant	MODIFIER	Afu3g02270	transcript	Coding	c.-242T>C
		Chr3_A_fumigatus_Af293	563361	C	T	5_prime_UTR_variant	MODIFIER	Afu3g02270	transcript	Coding	c.-215C>T				97/728
		Chr3_A_fumigatus_Af293	563932	C	T	synonymous_variant	LOW	Afu3g02270	transcript	Coding	c.291C>T	p.Pro97Pro	1442/3514	291/2187	148/728
		Chr3_A_fumigatus_Af293	564085	T	C	synonymous_variant	LOW	Afu3g02270	transcript	Coding	c.444T>C	p.Gly148Gly	1595/3514	444/2187	207/728
		Chr3_A_fumigatus_Af293	564311	C	G	synonymous_variant	LOW	Afu3g02270	transcript	Coding	c.621C>G	p.Ala207Ala	1772/3514	621/2187	439/728
		Chr3_A_fumigatus_Af293	565207	C	A	synonymous_variant	LOW	Afu3g02270	transcript	Coding	c.1317C>A	p.Ser439Ser	2468/3514	1317/2187
	P1MS	-
	P2CS	-
	08-19-02-30 Dutch environmental	-
	08-19-02-46 Dutch envornmenatal	Chr3_A_fumigatus_Af293	562875	T	G	5_prime_UTR_variant	MODIFIER	Afu3g02270	transcript	Coding	c.-701T>G
		Chr3_A_fumigatus_Af293	562995	G	A	5_prime_UTR_variant	MODIFIER	Afu3g02270	transcript	Coding	c.-581G>A
		Chr3_A_fumigatus_Af293	563334	T	C	5_prime_UTR_variant	MODIFIER	Afu3g02270	transcript	Coding	c.-242T>C
		Chr3_A_fumigatus_Af293	563361	C	T	5_prime_UTR_variant	MODIFIER	Afu3g02270	transcript	Coding	c.-215C>T				58/728
		Chr3_A_fumigatus_Af293	563749	C	T	synonymous_variant	LOW	Afu3g02270	transcript	Coding	c.174C>T	p.Asp58Asp	1325/3514	174/2187	148/728
		Chr3_A_fumigatus_Af293	564085	T	C	synonymous_variant	LOW	Afu3g02270	transcript	Coding	c.444T>C	p.Gly148Gly	1595/3514	444/2187	207/728
		Chr3_A_fumigatus_Af293	564311	C	G	synonymous_variant	LOW	Afu3g02270	transcript	Coding	c.621C>G	p.Ala207Ala	1772/3514	621/2187	513/728
		Chr3_A_fumigatus_Af293	565429	G	A	synonymous_variant	LOW	Afu3g02270	transcript	Coding	c.1539G>A	p.Val513Val	2690/3514	1539/2187
catA	B5233	Chr6_A_fumigatus_Af293	855633	C	T	5_prime_UTR_variant	MODIFIER	Afu6g03890	transcript	Coding	c.-1243C>T
		Chr6_A_fumigatus_Af293	856139	G	A	5_prime_UTR_variant	MODIFIER	Afu6g03890	transcript	Coding	c.-737G>A
		Chr6_A_fumigatus_Af293	856407	G	A	5_prime_UTR_variant	MODIFIER	Afu6g03890	transcript	Coding	c.-469G>A
		Chr6_A_fumigatus_Af293	856418	C	T	5_prime_UTR_variant	MODIFIER	Afu6g03890	transcript	Coding	c.-458C>T
		Chr6_A_fumigatus_Af293	856713	A	T	5_prime_UTR_variant	MODIFIER	Afu6g03890	transcript	Coding	c.-163A>T
		Chr6_A_fumigatus_Af293	859250	A	T	3_prime_UTR_variant	MODIFIER	Afu6g03890	transcript	Coding	c.*16A>T
	P1MR	Chr6_A_fumigatus_Af293	856139	G	A	5_prime_UTR_variant	MODIFIER	Afu6g03890	transcript	Coding	c.-737G>A
		Chr6_A_fumigatus_Af293	856407	G	A	5_prime_UTR_variant	MODIFIER	Afu6g03890	transcript	Coding	c.-469G>A
		Chr6_A_fumigatus_Af293	856685	C	T	5_prime_UTR_premature_start_codon_gain_variant	LOW	Afu6g03890	transcript	Coding	c.-191C>T
		Chr6_A_fumigatus_Af293	856713	A	T	5_prime_UTR_variant	MODIFIER	Afu6g03890	transcript	Coding	c.-163A>T				462/750
		Chr6_A_fumigatus_Af293	858366	G	A	missense_variant	MODERATE	Afu6g03890	transcript	Coding	c.1385G>A	p.Ser462Asn	3291/4243	1385/2253
	P1MS	Chr6_A_fumigatus_Af293	857963	G	A	missense_variant	MODERATE	Afu6g03890	transcript	Coding	c.982G>A	p.Asp328Asn	2888/4243	982/2253	462/750
		Chr6_A_fumigatus_Af293	858366	G	A	missense_variant	MODERATE	Afu6g03890	transcript	Coding	c.1385G>A	p.Ser462Asn	3291/4243	1385/2253	690/1051
	P2CS	Chr6_A_fumigatus_Af293	855635	C	G	5_prime_UTR_variant	MODIFIER	Afu6g03890	transcript	Coding	c.-1241C>G
		Chr6_A_fumigatus_Af293	856139	G	A	5_prime_UTR_variant	MODIFIER	Afu6g03890	transcript	Coding	c.-737G>A
		Chr6_A_fumigatus_Af293	856407	G	A	5_prime_UTR_variant	MODIFIER	Afu6g03890	transcript	Coding	c.-469G>A
		Chr6_A_fumigatus_Af293	856713	A	T	5_prime_UTR_variant	MODIFIER	Afu6g03890	transcript	Coding	c.-163A>T				381/750
		Chr6_A_fumigatus_Af293	858124	C	T	synonymous_variant	LOW	Afu6g03890	transcript	Coding	c.1143C>T	p.Phe381Phe	3049/4243	1143/2253
	08-19-02-30 Dutch environmental	Chr6_A_fumigatus_Af293	856139	G	A	5_prime_UTR_variant	MODIFIER	Afu6g03890	transcript	Coding	c.-737G>A
		Chr6_A_fumigatus_Af293	856407	G	A	5_prime_UTR_variant	MODIFIER	Afu6g03890	transcript	Coding	c.-469G>A
		Chr6_A_fumigatus_Af293	856713	A	T	5_prime_UTR_variant	MODIFIER	Afu6g03890	transcript	Coding	c.-163A>T				381/750
		Chr6_A_fumigatus_Af293	858124	C	T	synonymous_variant	LOW	Afu6g03890	transcript	Coding	c.1143C>T	p.Phe381Phe	3049/4243	1143/2253
	08-19-02-46 Dutch envornmenatal	Chr6_A_fumigatus_Af293	855635	C	G	5_prime_UTR_variant	MODIFIER	Afu6g03890	transcript	Coding	c.-1241C>G
		Chr6_A_fumigatus_Af293	856139	G	A	5_prime_UTR_variant	MODIFIER	Afu6g03890	transcript	Coding	c.-737G>A
		Chr6_A_fumigatus_Af293	856407	G	A	5_prime_UTR_variant	MODIFIER	Afu6g03890	transcript	Coding	c.-469G>A
		Chr6_A_fumigatus_Af293	856713	A	T	5_prime_UTR_variant	MODIFIER	Afu6g03890	transcript	Coding	c.-163A>T				381/750
		Chr6_A_fumigatus_Af293	858124	C	T	synonymous_variant	LOW	Afu6g03890	transcript	Coding	c.1143C>T	p.Phe381Phe	3049/4243	1143/2253
afpmt2	B5233	Chr1_A_fumigatus_Af293	2169850	C	T	synonymous_variant	LOW	Afu1g07690	transcript	Coding	c.990G>A	p.Gln330Gln	1169/2721	990/2250
	P1MR	Chr1_A_fumigatus_Af293	2169850	C	T	synonymous_variant	LOW	Afu1g07690	transcript	Coding	c.990G>A	p.Gln330Gln	1169/2721	990/2250
	P1MS	-
	P2CS	-													480/763
	08-19-02-30 Dutch environmental	-
	08-19-02-46 Dutch envornmenatal	Chr1_A_fumigatus_Af293	2169850	C	T	synonymous_variant	LOW	Afu1g07690	transcript	Coding	c.990G>A	p.Gln330Gln	1169/2721	990/2250
laeA	B5233	-
	P1MR	-
	P1MS	Chr1_A_fumigatus_Af293	3918209	G	A	stop_gained	HIGH	Afu1g14660	transcript	Coding	c.189G>A	p.Trp63*	189/1122	189/1122	134/373
		Chr1_A_fumigatus_Af293	3918565	C	T	missense_variant	MODERATE	Afu1g14660	transcript	Coding	c.400C>T	p.Pro134Ser	400/1122	400/1122
	P2CS	-
	08-19-02-30 Dutch environmental	-
	08-19-02-46 Dutch envornmenatal	-
gliZ	B5233	Chr6_A_fumigatus_Af293	2347394	GCAACAACAACAACAACAAT	GCAACAACAACAACAAT	disruptive_inframe_deletion	MODERATE	Afu6g09630	transcript	Coding	c.425_427delCAA	p.Thr142del	898/1943	425/1470	142/489
		Chr6_A_fumigatus_Af293	2348162	C	G	missense_variant	MODERATE	Afu6g09630	transcript	Coding	c.1177C>G	p.Leu393Val	1650/1943	1177/1470	393/489
	P1MR	Chr6_A_fumigatus_Af293	2346580	T	C	5_prime_UTR_variant	MODIFIER	Afu6g09630	transcript	Coding	c.-406T>C
		Chr6_A_fumigatus_Af293	2346745	T	C	5_prime_UTR_variant	MODIFIER	Afu6g09630	transcript	Coding	c.-241T>C
		Chr6_A_fumigatus_Af293	2346807	G	C	5_prime_UTR_variant	MODIFIER	Afu6g09630	transcript	Coding	c.-179G>C
		Chr6_A_fumigatus_Af293	2346831	C	T	5_prime_UTR_variant	MODIFIER	Afu6g09630	transcript	Coding	c.-155C>T
		Chr6_A_fumigatus_Af293	2346890	A	C	5_prime_UTR_variant	MODIFIER	Afu6g09630	transcript	Coding	c.-96A>C
		Chr6_A_fumigatus_Af293	2346922	A	C	5_prime_UTR_variant	MODIFIER	Afu6g09630	transcript	Coding	c.-64A>C				27/489
		Chr6_A_fumigatus_Af293	2347064	A	G	missense_variant	MODERATE	Afu6g09630	transcript	Coding	c.79A>G	p.Thr27Ala	552/1943	79/1470	34/489
		Chr6_A_fumigatus_Af293	2347073	ACTGCTGCTGCTGC	ACTGCTGCTGCTGCTGC	disruptive_inframe_insertion	MODERATE	Afu6g09630	transcript	Coding	c.99_101dupTGC	p.Ala34dup	575/1943	102/1470	108/489
		Chr6_A_fumigatus_Af293	2347309	A	C	synonymous_variant	LOW	Afu6g09630	transcript	Coding	c.324A>C	p.Ile108Ile	797/1943	324/1470	130/489
		Chr6_A_fumigatus_Af293	2347373	A	G	missense_variant	MODERATE	Afu6g09630	transcript	Coding	c.388A>G	p.Thr130Ala	861/1943	388/1470	136/489
		Chr6_A_fumigatus_Af293	2347388	GC	GCAACAACAACAAC	inframe_insertion	MODERATE	Afu6g09630	transcript	Coding	c.405_406insACAACAACAACA	p.Ala135_Ala136insThrThrThrThr	879/1943	406/1470	136/489
		Chr6_A_fumigatus_Af293	2347391	GCAG	ACAA	missense_variant	MODERATE	Afu6g09630	transcript	Coding	c.406_409delGCAGinsACAA	p.AlaAla136ThrThr	879/1943	406/1470	155/489
		Chr6_A_fumigatus_Af293	2347449	T	G	missense_variant	MODERATE	Afu6g09630	transcript	Coding	c.464T>G	p.Val155Gly	937/1943	464/1470	204/489
		Chr6_A_fumigatus_Af293	2347597	C	T	synonymous_variant	LOW	Afu6g09630	transcript	Coding	c.612C>T	p.Ser204Ser	1085/1943	612/1470	240/489
		Chr6_A_fumigatus_Af293	2347703	T	G	missense_variant	MODERATE	Afu6g09630	transcript	Coding	c.718T>G	p.Trp240Gly	1191/1943	718/1470	363/489
		Chr6_A_fumigatus_Af293	2348072	T	C	missense_variant	MODERATE	Afu6g09630	transcript	Coding	c.1087T>C	p.Phe363Leu	1560/1943	1087/1470
	P1MS	Chr6_A_fumigatus_Af293	2347373	A	G	missense_variant	MODERATE	Afu6g09630	transcript	Coding	c.388A>G	p.Thr130Ala	861/1943	388/1470	133/489
		Chr6_A_fumigatus_Af293	2347382	GCAGCAGCAGCAG	ACAACAACAACAAAAACAA	missense_variant&disruptive_inframe_insertion	MODERATE	Afu6g09630	transcript	Coding	c.397_409delGCAGCAGCAGCAGinsACAACAACAACAAAAACAA	p.Ala133_Ala137delinsThrThrThrThrLysThrThr	870/1943	397/1470	155/489
		Chr6_A_fumigatus_Af293	2347449	T	G	missense_variant	MODERATE	Afu6g09630	transcript	Coding	c.464T>G	p.Val155Gly	937/1943	464/1470	363/489
		Chr6_A_fumigatus_Af293	2348072	T	C	missense_variant	MODERATE	Afu6g09630	transcript	Coding	c.1087T>C	p.Phe363Leu	1560/1943	1087/1470
	P2CS	Chr6_A_fumigatus_Af293	2346580	T	C	5_prime_UTR_variant	MODIFIER	Afu6g09630	transcript	Coding	c.-406T>C
		Chr6_A_fumigatus_Af293	2346745	T	C	5_prime_UTR_variant	MODIFIER	Afu6g09630	transcript	Coding	c.-241T>C
		Chr6_A_fumigatus_Af293	2346807	G	C	5_prime_UTR_variant	MODIFIER	Afu6g09630	transcript	Coding	c.-179G>C
		Chr6_A_fumigatus_Af293	2346890	A	C	5_prime_UTR_variant	MODIFIER	Afu6g09630	transcript	Coding	c.-96A>C
		Chr6_A_fumigatus_Af293	2346922	A	C	5_prime_UTR_variant	MODIFIER	Afu6g09630	transcript	Coding	c.-64A>C
		Chr6_A_fumigatus_Af293	2347073	ACTGCTGCTGCTGC	ACTGCTGCTGCTGCTGC	disruptive_inframe_insertion	MODERATE	Afu6g09630	transcript	Coding	c.99_101dupTGC	p.Ala34dup	575/1943	102/1470	34/489
		Chr6_A_fumigatus_Af293	2347309	A	C	synonymous_variant	LOW	Afu6g09630	transcript	Coding	c.324A>C	p.Ile108Ile	797/1943	324/1470	108/489
		Chr6_A_fumigatus_Af293	2347373	A	G	missense_variant	MODERATE	Afu6g09630	transcript	Coding	c.388A>G	p.Thr130Ala	861/1943	388/1470	130/489
		Chr6_A_fumigatus_Af293	2347394	GC	GCAGCAACAAC	inframe_insertion	MODERATE	Afu6g09630	transcript	Coding	c.411_412insGCAACAACA	p.Ala137_Thr138insAlaThrThr	885/1943	412/1470	138/489
		Chr6_A_fumigatus_Af293	2347397	A	G	missense_variant	MODERATE	Afu6g09630	transcript	Coding	c.412A>G	p.Thr138Ala	885/1943	412/1470	138/489
		Chr6_A_fumigatus_Af293	2347449	T	G	missense_variant	MODERATE	Afu6g09630	transcript	Coding	c.464T>G	p.Val155Gly	937/1943	464/1470	155/489
		Chr6_A_fumigatus_Af293	2347597	C	T	synonymous_variant	LOW	Afu6g09630	transcript	Coding	c.612C>T	p.Ser204Ser	1085/1943	612/1470	204/489
		Chr6_A_fumigatus_Af293	2348072	T	C	missense_variant	MODERATE	Afu6g09630	transcript	Coding	c.1087T>C	p.Phe363Leu	1560/1943	1087/1470	363/489
	08-19-02-30 Dutch environmental	Chr6_A_fumigatus_Af293	2346648	CAA	CAAA	5_prime_UTR_variant	MODIFIER	Afu6g09630	transcript	Coding	c.-334dupA				119/489
		Chr6_A_fumigatus_Af293	2347342	G	A	synonymous_variant	LOW	Afu6g09630	transcript	Coding	c.357G>A	p.Pro119Pro	830/1943	357/1470	130/489
		Chr6_A_fumigatus_Af293	2347373	A	G	missense_variant	MODERATE	Afu6g09630	transcript	Coding	c.388A>G	p.Thr130Ala	861/1943	388/1470	133/489
		Chr6_A_fumigatus_Af293	2347382	GCAGCAGCAGCAGC	ACAACAACAACAAAAAC	missense_variant&disruptive_inframe_insertion	MODERATE	Afu6g09630	transcript	Coding	c.397_409delGCAGCAGCAGCAGinsACAACAACAACAAAAA	p.Ala133_Ala137delinsThrThrThrThrLysThr	870/1943	397/1470	155/489
		Chr6_A_fumigatus_Af293	2347449	T	G	missense_variant	MODERATE	Afu6g09630	transcript	Coding	c.464T>G	p.Val155Gly	937/1943	464/1470	187/489
		Chr6_A_fumigatus_Af293	2347546	G	A	synonymous_variant	LOW	Afu6g09630	transcript	Coding	c.561G>A	p.Ser187Ser	1034/1943	561/1470	204/489
		Chr6_A_fumigatus_Af293	2347597	C	T	synonymous_variant	LOW	Afu6g09630	transcript	Coding	c.612C>T	p.Ser204Ser	1085/1943	612/1470	446/489
		Chr6_A_fumigatus_Af293	2348305	GTCCTCCTCCTCCTCCTCCT	GTCCTCCTCCTCCTCCT	disruptive_inframe_deletion	MODERATE	Afu6g09630	transcript	Coding	c.1338_1340delCTC	p.Ser447del	1811/1943	1338/1470	479/489
		Chr6_A_fumigatus_Af293	2348420	A	G	missense_variant	MODERATE	Afu6g09630	transcript	Coding	c.1435A>G	p.Ile479Val	1908/1943	1435/1470
	512 08-19-02-46 Dutch envornmenatal	Chr6_A_fumigatus_Af293	2347373	ACAGCAGCAGCAGCAGCAGCAGC	ACAGCAGCAGCAGCAGCAGCAGCAGCAGC	inframe_insertion	MODERATE	Afu6g09630	transcript	Coding	c.406_411dupGCAGCA	p.Ala136_Ala137dup	885/1943	412/1470	138/489
		Chr6_A_fumigatus_Af293	2347397	A	G	missense_variant	MODERATE	Afu6g09630	transcript	Coding	c.412A>G	p.Thr138Ala	885/1943	412/1470	139/489
		Chr6_A_fumigatus_Af293	2347400	A	G	missense_variant	MODERATE	Afu6g09630	transcript	Coding	c.415A>G	p.Thr139Ala	888/1943	415/1470	393/489
		Chr6_A_fumigatus_Af293	2348162	C	G	missense_variant	MODERATE	Afu6g09630	transcript	Coding	c.1177C>G	p.Leu393Val	1650/1943	1177/1470	468/489
		Chr6_A_fumigatus_Af293	2348389	A	C	missense_variant	MODERATE	Afu6g09630	transcript	Coding	c.1404A>C	p.Glu468Asp	1877/1943	1404/1470
msdS	B5233	Chr1_A_fumigatus_Af293	3890479	G	C	missense_variant	MODERATE	Afu1g14560	transcript	Coding	c.328C>G	p.Gln110Glu	927/2176	328/1510	110/502
		Chr1_A_fumigatus_Af293	3890512	A	G	stop_lost	HIGH	Afu1g14560	transcript	Coding	c.295T>C	p.Ter99Glnext*?	894/2176	295/1510	99/502
		Chr1_A_fumigatus_Af293	3890599	A	T	missense_variant	MODERATE	Afu1g14560	transcript	Coding	c.208T>A	p.Leu70Met	807/2176	208/1510	70/502
		Chr1_A_fumigatus_Af293	3891444	TGACT	GGACC	5_prime_UTR_variant	MODIFIER	Afu1g14560	transcript	Coding	c.-580_-576delAGTCAinsGGTCC
		Chr1_A_fumigatus_Af293	3891500	AC	CT	upstream_gene_variant	MODIFIER	Afu1g14540	transcript	Coding	c.-4968_-4967delGTinsAG
		Chr1_A_fumigatus_Af293	3891570	T	A	upstream_gene_variant	MODIFIER	Afu1g14560	transcript	Coding	c.-702A>T
		Chr1_A_fumigatus_Af293	3892362	A	C	5_prime_UTR_variant	MODIFIER	Afu1g14570	transcript	Coding	c.-191A>C
		Chr1_A_fumigatus_Af293	3893965	G	A	synonymous_variant	LOW	Afu1g14570	transcript	Coding	c.1413G>A	p.Val471Val	1963/3200	1413/2619	471/872
		Chr1_A_fumigatus_Af293	3895228	GTTTTTTTTTTTTTTTTTTTTTTC	GTTTTTTTTTTTTTTTTC	splice_region_variant	LOW	Afu1g14570	transcript	Coding	c.*28_*33delTTTTTT
		Chr1_A_fumigatus_Af293	3895252	G	T	upstream_gene_variant	MODIFIER	Afu1g14560	transcript	Coding	c.-4384C>A
		Chr1_A_fumigatus_Af293	3895365	T	G	upstream_gene_variant	MODIFIER	Afu1g14560	transcript	Coding	c.-4497A>C
		Chr1_A_fumigatus_Af293	3895498	C	T	upstream_gene_variant	MODIFIER	Afu1g14560	transcript	Coding	c.-4630G>A
	P1MR	Chr1_A_fumigatus_Af293	3890512	A	G	stop_lost	HIGH	Afu1g14560	transcript	Coding	c.295T>C	p.Ter99Glnext*?	894/2176	295/1510	99/502
		Chr1_A_fumigatus_Af293	3891181	C	T	5_prime_UTR_variant	MODIFIER	Afu1g14560	transcript	Coding	c.-313G>A
		Chr1_A_fumigatus_Af293	3895380	T	C	upstream_gene_variant	MODIFIER	Afu1g14560	transcript	Coding	c.-4512A>G
	P1MS	Chr1_A_fumigatus_Af293	3890479	G	C	missense_variant	MODERATE	Afu1g14560	transcript	Coding	c.328C>G	p.Gln110Glu	927/2176	328/1510	110/502
		Chr1_A_fumigatus_Af293	3890512	A	G	stop_lost	HIGH	Afu1g14560	transcript	Coding	c.295T>C	p.Ter99Glnext*?	894/2176	295/1510	99/502
		Chr1_A_fumigatus_Af293	3890599	A	T	missense_variant	MODERATE	Afu1g14560	transcript	Coding	c.208T>A	p.Leu70Met	807/2176	208/1510	70/502
	P2CS	Chr1_A_fumigatus_Af293	3890479	G	C	missense_variant	MODERATE	Afu1g14560	transcript	Coding	c.328C>G	p.Gln110Glu	927/2176	328/1510	110/502
		Chr1_A_fumigatus_Af293	3890512	A	G	stop_lost	HIGH	Afu1g14560	transcript	Coding	c.295T>C	p.Ter99Glnext*?	894/2176	295/1510	99/502
		Chr1_A_fumigatus_Af293	3890599	A	T	missense_variant	MODERATE	Afu1g14560	transcript	Coding	c.208T>A	p.Leu70Met	807/2176	208/1510	70/502
		Chr1_A_fumigatus_Af293	3891444	TGACT	GGACC	5_prime_UTR_variant	MODIFIER	Afu1g14560	transcript	Coding	c.-580_-576delAGTCAinsGGTCC
		Chr1_A_fumigatus_Af293	3891570	T	A	upstream_gene_variant	MODIFIER	Afu1g14560	transcript	Coding	c.-702A>T
		Chr1_A_fumigatus_Af293	3895252	G	T	upstream_gene_variant	MODIFIER	Afu1g14560	transcript	Coding	c.-4384C>A
		Chr1_A_fumigatus_Af293	3895365	T	G	upstream_gene_variant	MODIFIER	Afu1g14560	transcript	Coding	c.-4497A>C
		Chr1_A_fumigatus_Af293	3895498	C	T	upstream_gene_variant	MODIFIER	Afu1g14560	transcript	Coding	c.-4630G>A
	08-19-02-30 Dutch environmental	Chr1_A_fumigatus_Af293	3890512	A	G	stop_lost	HIGH	Afu1g14560	transcript	Coding	c.295T>C	p.Ter99Glnext*?	894/2176	295/1510
		Chr1_A_fumigatus_Af293	3891670	CTATGCATCACTC	CC	upstream_gene_variant	MODIFIER	Afu1g14560	transcript	Coding	c.-813_-803delAGTGATGCATA
	08-19-02-46 Dutch envornmenatal														348/502
		Chr1_A_fumigatus_Af293	3889764	G	A	missense_variant	MODERATE	Afu1g14560	transcript	Coding	c.1043C>T	p.Ala348Val	1642/2176	1043/1510	323/502
		Chr1_A_fumigatus_Af293	3889840	G	A	synonymous_variant	LOW	Afu1g14560	transcript	Coding	c.967C>T	p.Leu323Leu	1566/2176	967/1510	110/502
		Chr1_A_fumigatus_Af293	3890479	G	C	missense_variant	MODERATE	Afu1g14560	transcript	Coding	c.328C>G	p.Gln110Glu	927/2176	328/1510	99/502
		Chr1_A_fumigatus_Af293	3890512	A	G	stop_lost	HIGH	Afu1g14560	transcript	Coding	c.295T>C	p.Ter99Glnext*?	894/2176	295/1510	70/502
		Chr1_A_fumigatus_Af293	3890599	A	T	missense_variant	MODERATE	Afu1g14560	transcript	Coding	c.208T>A	p.Leu70Met	807/2176	208/1510
		Chr1_A_fumigatus_Af293	3891570	T	A	upstream_gene_variant	MODIFIER	Afu1g14560	transcript	Coding	c.-702A>T
		Chr1_A_fumigatus_Af293	3895252	G	T	upstream_gene_variant	MODIFIER	Afu1g14560	transcript	Coding	c.-4384C>A
		Chr1_A_fumigatus_Af293	3895365	T	G	upstream_gene_variant	MODIFIER	Afu1g14560	transcript	Coding	c.-4497A>C
		Chr1_A_fumigatus_Af293	3895498	C	T	upstream_gene_variant	MODIFIER	Afu1g14560	transcript	Coding	c.-4630G>A
sidC	B5233	Chr1_A_fumigatus_Af293	4688032	A	C	5_prime_UTR_variant	MODIFIER	Afu1g17200	transcript	Coding	c.-706A>C
		Chr1_A_fumigatus_Af293	4688042	T	C	5_prime_UTR_variant	MODIFIER	Afu1g17200	transcript	Coding	c.-696T>C				193/4763
		Chr1_A_fumigatus_Af293	4689426	A	G	missense_variant	MODERATE	Afu1g17200	transcript	Coding	c.577A>G	p.Ile193Val	1492/15449	577/14292	398/4763
		Chr1_A_fumigatus_Af293	4690043	A	T	synonymous_variant	LOW	Afu1g17200	transcript	Coding	c.1194A>T	p.Leu398Leu	2109/15449	1194/14292	470/4763
		Chr1_A_fumigatus_Af293	4690259	A	G	synonymous_variant	LOW	Afu1g17200	transcript	Coding	c.1410A>G	p.Thr470Thr	2325/15449	1410/14292	523/4763
		Chr1_A_fumigatus_Af293	4690418	C	G	missense_variant	MODERATE	Afu1g17200	transcript	Coding	c.1569C>G	p.Ser523Arg	2484/15449	1569/14292	771/4763
		Chr1_A_fumigatus_Af293	4691160	G	A	missense_variant	MODERATE	Afu1g17200	transcript	Coding	c.2311G>A	p.Ala771Thr	3226/15449	2311/14292	1131/4763
		Chr1_A_fumigatus_Af293	4692240	A	G	missense_variant	MODERATE	Afu1g17200	transcript	Coding	c.3391A>G	p.Asn1131Asp	4306/15449	3391/14292	1274/4763
		Chr1_A_fumigatus_Af293	4692669	A	G	missense_variant	MODERATE	Afu1g17200	transcript	Coding	c.3820A>G	p.Ile1274Val	4735/15449	3820/14292	1917/4763
		Chr1_A_fumigatus_Af293	4694600	A	G	synonymous_variant	LOW	Afu1g17200	transcript	Coding	c.5751A>G	p.Ala1917Ala	6666/15449	5751/14292	2161/4763
		Chr1_A_fumigatus_Af293	4695332	C	T	synonymous_variant	LOW	Afu1g17200	transcript	Coding	c.6483C>T	p.Phe2161Phe	7398/15449	6483/14292	2242/4763
		Chr1_A_fumigatus_Af293	4695575	G	A	synonymous_variant	LOW	Afu1g17200	transcript	Coding	c.6726G>A	p.Arg2242Arg	7641/15449	6726/14292	2392/4763
		Chr1_A_fumigatus_Af293	4696023	A	G	missense_variant	MODERATE	Afu1g17200	transcript	Coding	c.7174A>G	p.Lys2392Glu	8089/15449	7174/14292	3200/4763
		Chr1_A_fumigatus_Af293	4698447	G	A	missense_variant	MODERATE	Afu1g17200	transcript	Coding	c.9598G>A	p.Gly3200Ser	10513/15449	9598/14292	3234/4763
		Chr1_A_fumigatus_Af293	4698551	C	G	synonymous_variant	LOW	Afu1g17200	transcript	Coding	c.9702C>G	p.Leu3234Leu	10617/15449	9702/14292	3243/4763
		Chr1_A_fumigatus_Af293	4698576	T	C	missense_variant	MODERATE	Afu1g17200	transcript	Coding	c.9727T>C	p.Phe3243Leu	10642/15449	9727/14292	3776/4763
		Chr1_A_fumigatus_Af293	4700175	A	G	missense_variant	MODERATE	Afu1g17200	transcript	Coding	c.11326A>G	p.Thr3776Ala	12241/15449	11326/14292	3940/4763
		Chr1_A_fumigatus_Af293	4700669	T	A	synonymous_variant	LOW	Afu1g17200	transcript	Coding	c.11820T>A	p.Ala3940Ala	12735/15449	11820/14292	3979/4763
		Chr1_A_fumigatus_Af293	4700784	T	G	missense_variant	MODERATE	Afu1g17200	transcript	Coding	c.11935T>G	p.Ser3979Ala	12850/15449	11935/14292	4475/4763
		Chr1_A_fumigatus_Af293	4702274	T	C	synonymous_variant	LOW	Afu1g17200	transcript	Coding	c.13425T>C	p.Ser4475Ser	14340/15449	13425/14292	4741/4763
		Chr1_A_fumigatus_Af293	4703071	G	A	missense_variant	MODERATE	Afu1g17200	transcript	Coding	c.14222G>A	p.Gly4741Glu	15137/15449	14222/14292
		Chr1_A_fumigatus_Af293	4703487	G	A	downstream_gene_variant	MODIFIER	Afu1g17200	transcript	Coding	c.*346G>A
		Chr1_A_fumigatus_Af293	4703627	C	A	downstream_gene_variant	MODIFIER	Afu1g17200	transcript	Coding	c.*486C>A
		Chr1_A_fumigatus_Af293	4703703	CAA	CTAG	downstream_gene_variant	MODIFIER	Afu1g17200	transcript	Coding	c.*563_*564delAAinsTAG
		Chr1_A_fumigatus_Af293	4703980	GCTGGAAAAAGTCTGGAAAAAGTC	GCTGGAAAAAGTC	downstream_gene_variant	MODIFIER	Afu1g17200	transcript	Coding	c.*852_*862delTGGAAAAAGTC
		Chr1_A_fumigatus_Af293	4704487	C	G	downstream_gene_variant	MODIFIER	Afu1g17200	transcript	Coding	c.*1346C>G
	P1MR	Chr1_A_fumigatus_Af293	4687837	T	G	5_prime_UTR_variant	MODIFIER	Afu1g17200	transcript	Coding	c.-901T>G
		Chr1_A_fumigatus_Af293	4688032	A	C	5_prime_UTR_variant	MODIFIER	Afu1g17200	transcript	Coding	c.-706A>C
		Chr1_A_fumigatus_Af293	4688042	T	C	5_prime_UTR_variant	MODIFIER	Afu1g17200	transcript	Coding	c.-696T>C				193/4763
		Chr1_A_fumigatus_Af293	4689426	A	G	missense_variant	MODERATE	Afu1g17200	transcript	Coding	c.577A>G	p.Ile193Val	1492/15449	577/14292	470/4763
		Chr1_A_fumigatus_Af293	4690259	A	G	synonymous_variant	LOW	Afu1g17200	transcript	Coding	c.1410A>G	p.Thr470Thr	2325/15449	1410/14292	523/4763
		Chr1_A_fumigatus_Af293	4690418	C	G	missense_variant	MODERATE	Afu1g17200	transcript	Coding	c.1569C>G	p.Ser523Arg	2484/15449	1569/14292	771/4763
		Chr1_A_fumigatus_Af293	4691160	G	A	missense_variant	MODERATE	Afu1g17200	transcript	Coding	c.2311G>A	p.Ala771Thr	3226/15449	2311/14292	1131/4763
		Chr1_A_fumigatus_Af293	4692240	A	G	missense_variant	MODERATE	Afu1g17200	transcript	Coding	c.3391A>G	p.Asn1131Asp	4306/15449	3391/14292	1134/4763
		Chr1_A_fumigatus_Af293	4692250	C	T	missense_variant	MODERATE	Afu1g17200	transcript	Coding	c.3401C>T	p.Ser1134Phe	4316/15449	3401/14292	1277/4763
		Chr1_A_fumigatus_Af293	4692680	C	T	synonymous_variant	LOW	Afu1g17200	transcript	Coding	c.3831C>T	p.Ala1277Ala	4746/15449	3831/14292	1917/4763
		Chr1_A_fumigatus_Af293	4694600	A	G	synonymous_variant	LOW	Afu1g17200	transcript	Coding	c.5751A>G	p.Ala1917Ala	6666/15449	5751/14292	3171/4763
		Chr1_A_fumigatus_Af293	4698362	C	A	synonymous_variant	LOW	Afu1g17200	transcript	Coding	c.9513C>A	p.Pro3171Pro	10428/15449	9513/14292	3200/4763
		Chr1_A_fumigatus_Af293	4698447	G	A	missense_variant	MODERATE	Afu1g17200	transcript	Coding	c.9598G>A	p.Gly3200Ser	10513/15449	9598/14292	3243/4763
		Chr1_A_fumigatus_Af293	4698576	T	C	missense_variant	MODERATE	Afu1g17200	transcript	Coding	c.9727T>C	p.Phe3243Leu	10642/15449	9727/14292	3273/4763
		Chr1_A_fumigatus_Af293	4698668	G	A	synonymous_variant	LOW	Afu1g17200	transcript	Coding	c.9819G>A	p.Leu3273Leu	10734/15449	9819/14292	3940/4763
		Chr1_A_fumigatus_Af293	4700669	T	A	synonymous_variant	LOW	Afu1g17200	transcript	Coding	c.11820T>A	p.Ala3940Ala	12735/15449	11820/14292	3979/4763
		Chr1_A_fumigatus_Af293	4700784	T	G	missense_variant	MODERATE	Afu1g17200	transcript	Coding	c.11935T>G	p.Ser3979Ala	12850/15449	11935/14292	4340/4763
		Chr1_A_fumigatus_Af293	4701868	A	T	missense_variant	MODERATE	Afu1g17200	transcript	Coding	c.13019A>T	p.Tyr4340Phe	13934/15449	13019/14292	4741/4763
		Chr1_A_fumigatus_Af293	4703071	G	A	missense_variant	MODERATE	Afu1g17200	transcript	Coding	c.14222G>A	p.Gly4741Glu	15137/15449	14222/14292
		Chr1_A_fumigatus_Af293	4703730	G	A	downstream_gene_variant	MODIFIER	Afu1g17200	transcript	Coding	c.*589G>A
		Chr1_A_fumigatus_Af293	4703980	GCTGGAAAAAGTCTGGAAAAAGTC	GCTGGAAAAAGTC	downstream_gene_variant	MODIFIER	Afu1g17200	transcript	Coding	c.*852_*862delTGGAAAAAGTC
	P1MS	Chr1_A_fumigatus_Af293	4689600	C	G	missense_variant	MODERATE	Afu1g17200	transcript	Coding	c.751C>G	p.Pro251Ala	1666/15449	751/14292	1131/4763
		Chr1_A_fumigatus_Af293	4692240	A	G	missense_variant	MODERATE	Afu1g17200	transcript	Coding	c.3391A>G	p.Asn1131Asp	4306/15449	3391/14292	3200/4763
		Chr1_A_fumigatus_Af293	4698447	G	A	missense_variant	MODERATE	Afu1g17200	transcript	Coding	c.9598G>A	p.Gly3200Ser	10513/15449	9598/14292	3243/4763
		Chr1_A_fumigatus_Af293	4698576	T	C	missense_variant	MODERATE	Afu1g17200	transcript	Coding	c.9727T>C	p.Phe3243Leu	10642/15449	9727/14292	3979/4763
		Chr1_A_fumigatus_Af293	4700784	T	G	missense_variant	MODERATE	Afu1g17200	transcript	Coding	c.11935T>G	p.Ser3979Ala	12850/15449	11935/14292	4340/4763
		Chr1_A_fumigatus_Af293	4701868	A	T	missense_variant	MODERATE	Afu1g17200	transcript	Coding	c.13019A>T	p.Tyr4340Phe	13934/15449	13019/14292	4741/4763
		Chr1_A_fumigatus_Af293	4703071	G	A	missense_variant	MODERATE	Afu1g17200	transcript	Coding	c.14222G>A	p.Gly4741Glu	15137/15449	14222/14292
	P2CS	Chr1_A_fumigatus_Af293	4689727	C	T	missense_variant	MODERATE	Afu1g17200	transcript	Coding	c.878C>T	p.Pro293Leu	1793/15449	878/14292	1131/4763
		Chr1_A_fumigatus_Af293	4692240	A	G	missense_variant	MODERATE	Afu1g17200	transcript	Coding	c.3391A>G	p.Asn1131Asp	4306/15449	3391/14292	1917/4763
		Chr1_A_fumigatus_Af293	4694600	A	G	synonymous_variant	LOW	Afu1g17200	transcript	Coding	c.5751A>G	p.Ala1917Ala	6666/15449	5751/14292	3200/4763
		Chr1_A_fumigatus_Af293	4698447	G	A	missense_variant	MODERATE	Afu1g17200	transcript	Coding	c.9598G>A	p.Gly3200Ser	10513/15449	9598/14292	3243/4763
		Chr1_A_fumigatus_Af293	4698576	T	C	missense_variant	MODERATE	Afu1g17200	transcript	Coding	c.9727T>C	p.Phe3243Leu	10642/15449	9727/14292	3781/4763
		Chr1_A_fumigatus_Af293	4700190	C	T	missense_variant	MODERATE	Afu1g17200	transcript	Coding	c.11341C>T	p.His3781Tyr	12256/15449	11341/14292	3979/4763
		Chr1_A_fumigatus_Af293	4700784	T	G	missense_variant	MODERATE	Afu1g17200	transcript	Coding	c.11935T>G	p.Ser3979Ala	12850/15449	11935/14292	4703/4763
		Chr1_A_fumigatus_Af293	4702957	C	T	missense_variant	MODERATE	Afu1g17200	transcript	Coding	c.14108C>T	p.Ser4703Leu	15023/15449	14108/14292	4741/4763
		Chr1_A_fumigatus_Af293	4703071	G	A	missense_variant	MODERATE	Afu1g17200	transcript	Coding	c.14222G>A	p.Gly4741Glu	15137/15449	14222/14292
		Chr1_A_fumigatus_Af293	4703360	A	G	3_prime_UTR_variant	MODIFIER	Afu1g17200	transcript	Coding	c.*219A>G
		Chr1_A_fumigatus_Af293	4703980	GCTGGAAAAAGTCTGGAAAAAGTC	GCTGGAAAAAGTC	downstream_gene_variant	MODIFIER	Afu1g17200	transcript	Coding	c.*852_*862delTGGAAAAAGTC
	08-19-02-30 Dutch environmental	Chr1_A_fumigatus_Af293	4690630	T	C	missense_variant	MODERATE	Afu1g17200	transcript	Coding	c.1781T>C	p.Leu594Ser	2696/15449	1781/14292	1131/4763
		Chr1_A_fumigatus_Af293	4692240	A	G	missense_variant	MODERATE	Afu1g17200	transcript	Coding	c.3391A>G	p.Asn1131Asp	4306/15449	3391/14292	1591/4763
		Chr1_A_fumigatus_Af293	4693620	C	A	missense_variant	MODERATE	Afu1g17200	transcript	Coding	c.4771C>A	p.Leu1591Ile	5686/15449	4771/14292	1917/4763
		Chr1_A_fumigatus_Af293	4694600	A	G	synonymous_variant	LOW	Afu1g17200	transcript	Coding	c.5751A>G	p.Ala1917Ala	6666/15449	5751/14292	1933/4763
		Chr1_A_fumigatus_Af293	4694647	T	C	missense_variant	MODERATE	Afu1g17200	transcript	Coding	c.5798T>C	p.Met1933Thr	6713/15449	5798/14292	3200/4763
		Chr1_A_fumigatus_Af293	4698447	G	A	missense_variant	MODERATE	Afu1g17200	transcript	Coding	c.9598G>A	p.Gly3200Ser	10513/15449	9598/14292	3243/4763
		Chr1_A_fumigatus_Af293	4698576	T	C	missense_variant	MODERATE	Afu1g17200	transcript	Coding	c.9727T>C	p.Phe3243Leu	10642/15449	9727/14292	3979/4763
		Chr1_A_fumigatus_Af293	4700784	T	G	missense_variant	MODERATE	Afu1g17200	transcript	Coding	c.11935T>G	p.Ser3979Ala	12850/15449	11935/14292	4433/4763
		Chr1_A_fumigatus_Af293	4702148	C	T	synonymous_variant	LOW	Afu1g17200	transcript	Coding	c.13299C>T	p.Asp4433Asp	14214/15449	13299/14292	4741/4763
		Chr1_A_fumigatus_Af293	4703071	G	A	missense_variant	MODERATE	Afu1g17200	transcript	Coding	c.14222G>A	p.Gly4741Glu	15137/15449	14222/14292
		Chr1_A_fumigatus_Af293	4703980	GCTGGAAAAAGTCTGGAAAAAGTC	GCTGGAAAAAGTC	downstream_gene_variant	MODIFIER	Afu1g17200	transcript	Coding	c.*852_*862delTGGAAAAAGTC
	08-19-02-46 Dutch envornmenatal	Chr1_A_fumigatus_Af293	4688032	A	C	5_prime_UTR_variant	MODIFIER	Afu1g17200	transcript	Coding	c.-706A>C
		Chr1_A_fumigatus_Af293	4688042	T	C	5_prime_UTR_variant	MODIFIER	Afu1g17200	transcript	Coding	c.-696T>C				193/4763
		Chr1_A_fumigatus_Af293	4689426	A	G	missense_variant	MODERATE	Afu1g17200	transcript	Coding	c.577A>G	p.Ile193Val	1492/15449	577/14292	398/4763
		Chr1_A_fumigatus_Af293	4690043	A	T	synonymous_variant	LOW	Afu1g17200	transcript	Coding	c.1194A>T	p.Leu398Leu	2109/15449	1194/14292	470/4763
		Chr1_A_fumigatus_Af293	4690259	A	G	synonymous_variant	LOW	Afu1g17200	transcript	Coding	c.1410A>G	p.Thr470Thr	2325/15449	1410/14292	523/4763
		Chr1_A_fumigatus_Af293	4690418	C	G	missense_variant	MODERATE	Afu1g17200	transcript	Coding	c.1569C>G	p.Ser523Arg	2484/15449	1569/14292	771/4763
		Chr1_A_fumigatus_Af293	4691160	G	A	missense_variant	MODERATE	Afu1g17200	transcript	Coding	c.2311G>A	p.Ala771Thr	3226/15449	2311/14292	1131/4763
		Chr1_A_fumigatus_Af293	4692240	A	G	missense_variant	MODERATE	Afu1g17200	transcript	Coding	c.3391A>G	p.Asn1131Asp	4306/15449	3391/14292	1274/4763
		Chr1_A_fumigatus_Af293	4692669	A	G	missense_variant	MODERATE	Afu1g17200	transcript	Coding	c.3820A>G	p.Ile1274Val	4735/15449	3820/14292	1917/4763
		Chr1_A_fumigatus_Af293	4694600	A	G	synonymous_variant	LOW	Afu1g17200	transcript	Coding	c.5751A>G	p.Ala1917Ala	6666/15449	5751/14292	2161/4763
		Chr1_A_fumigatus_Af293	4695332	C	T	synonymous_variant	LOW	Afu1g17200	transcript	Coding	c.6483C>T	p.Phe2161Phe	7398/15449	6483/14292	2242/4763
		Chr1_A_fumigatus_Af293	4695575	G	A	synonymous_variant	LOW	Afu1g17200	transcript	Coding	c.6726G>A	p.Arg2242Arg	7641/15449	6726/14292	2392/4763
		Chr1_A_fumigatus_Af293	4696023	A	G	missense_variant	MODERATE	Afu1g17200	transcript	Coding	c.7174A>G	p.Lys2392Glu	8089/15449	7174/14292	3200/4763
		Chr1_A_fumigatus_Af293	4698447	G	A	missense_variant	MODERATE	Afu1g17200	transcript	Coding	c.9598G>A	p.Gly3200Ser	10513/15449	9598/14292	3234/4763
		Chr1_A_fumigatus_Af293	4698551	C	G	synonymous_variant	LOW	Afu1g17200	transcript	Coding	c.9702C>G	p.Leu3234Leu	10617/15449	9702/14292	3243/4763
		Chr1_A_fumigatus_Af293	4698576	T	C	missense_variant	MODERATE	Afu1g17200	transcript	Coding	c.9727T>C	p.Phe3243Leu	10642/15449	9727/14292	3257/4763
		Chr1_A_fumigatus_Af293	4698618	C	A	missense_variant	MODERATE	Afu1g17200	transcript	Coding	c.9769C>A	p.Gln3257Lys	10684/15449	9769/14292	3940/4763
		Chr1_A_fumigatus_Af293	4700669	T	A	synonymous_variant	LOW	Afu1g17200	transcript	Coding	c.11820T>A	p.Ala3940Ala	12735/15449	11820/14292	3979/4763
		Chr1_A_fumigatus_Af293	4700784	T	G	missense_variant	MODERATE	Afu1g17200	transcript	Coding	c.11935T>G	p.Ser3979Ala	12850/15449	11935/14292	4356/4763
		Chr1_A_fumigatus_Af293	4701916	A	C	missense_variant	MODERATE	Afu1g17200	transcript	Coding	c.13067A>C	p.Asn4356Thr	13982/15449	13067/14292	4475/4763
		Chr1_A_fumigatus_Af293	4702274	T	C	synonymous_variant	LOW	Afu1g17200	transcript	Coding	c.13425T>C	p.Ser4475Ser	14340/15449	13425/14292	4741/4763
		Chr1_A_fumigatus_Af293	4703071	G	A	missense_variant	MODERATE	Afu1g17200	transcript	Coding	c.14222G>A	p.Gly4741Glu	15137/15449	14222/14292
		Chr1_A_fumigatus_Af293	4703730	G	A	downstream_gene_variant	MODIFIER	Afu1g17200	transcript	Coding	c.*589G>A
		Chr1_A_fumigatus_Af293	4703980	GCTGGAAAAAGTCTGGAAAAAGTC	GCTGGAAAAAGTC	downstream_gene_variant	MODIFIER	Afu1g17200	transcript	Coding	c.*852_*862delTGGAAAAAGTC
